# Supplementary material for: Assessment of AI-Based Protein Structure Prediction for the NLRP3 Target
Source: Molecules. 2022 Sep 7;27(18):5797. doi: 10.3390/molecules27185797 (PMC9505260; doi:10.3390/molecules27185797)
Supplement: Supplementary file 1 [file molecules-27-05797-s001.zip]

Archive with 14 entries (11 files):
- AI_models/
- AI_models/AlphaFold_predicted_structures/
- AI_models/AlphaFold_predicted_structures/ranked_0.pdb
- AI_models/AlphaFold_predicted_structures/ranked_1.pdb
- AI_models/AlphaFold_predicted_structures/ranked_2.pdb
- AI_models/AlphaFold_predicted_structures/ranked_3.pdb
- AI_models/AlphaFold_predicted_structures/ranked_4.pdb
- AI_models/AlphaFold_predicted_structures/ranking_debug.txt
- AI_models/RoseTTAFold_predicted_structures/
- AI_models/RoseTTAFold_predicted_structures/model_1.crderr.pdb
- AI_models/RoseTTAFold_predicted_structures/model_2.crderr.pdb
- AI_models/RoseTTAFold_predicted_structures/model_3.crderr.pdb
- AI_models/RoseTTAFold_predicted_structures/model_4.crderr.pdb
- AI_models/RoseTTAFold_predicted_structures/model_5.crderr.pdb
