# Supplementary material for: Assessment of AI-Based Protein Structure Prediction for the NLRP3 Target
Source: Molecules. 2022 Sep 7;27(18):5797. doi: 10.3390/molecules27185797 (PMC9505260; doi:10.3390/molecules27185797)
Supplement: Supplementary file 1 [file molecules-27-05797-s001.zip › AI_models/AlphaFold_predicted_structures/ranked_0.pdb]

ATOM      1  N   MET A   1       0.381 -24.925  71.340  1.00  0.00           N  
ATOM      2  H   MET A   1       1.203 -24.338  71.336  1.00  0.00           H  
ATOM      3  H2  MET A   1      -0.390 -24.378  70.984  1.00  0.00           H  
ATOM      4  H3  MET A   1       0.173 -25.214  72.285  1.00  0.00           H  
ATOM      5  CA  MET A   1       0.574 -26.098  70.457  1.00  0.00           C  
ATOM      6  HA  MET A   1       1.462 -26.654  70.757  1.00  0.00           H  
ATOM      7  C   MET A   1       0.775 -25.575  69.043  1.00  0.00           C  
ATOM      8  CB  MET A   1      -0.645 -27.038  70.485  1.00  0.00           C  
ATOM      9  HB2 MET A   1      -1.546 -26.475  70.241  1.00  0.00           H  
ATOM     10  HB3 MET A   1      -0.507 -27.800  69.718  1.00  0.00           H  
ATOM     11  O   MET A   1      -0.022 -24.742  68.637  1.00  0.00           O  
ATOM     12  CG  MET A   1      -0.853 -27.750  71.825  1.00  0.00           C  
ATOM     13  HG2 MET A   1      -1.051 -27.004  72.594  1.00  0.00           H  
ATOM     14  HG3 MET A   1       0.049 -28.300  72.094  1.00  0.00           H  
ATOM     15  SD  MET A   1      -2.246 -28.905  71.777  1.00  0.00           S  
ATOM     16  CE  MET A   1      -2.582 -29.110  73.548  1.00  0.00           C  
ATOM     17  HE1 MET A   1      -1.700 -29.510  74.048  1.00  0.00           H  
ATOM     18  HE2 MET A   1      -3.412 -29.804  73.678  1.00  0.00           H  
ATOM     19  HE3 MET A   1      -2.850 -28.150  73.989  1.00  0.00           H  
ATOM     20  N   ALA A   2       1.832 -25.972  68.326  1.00  0.00           N  
ATOM     21  H   ALA A   2       2.471 -26.668  68.684  1.00  0.00           H  
ATOM     22  CA  ALA A   2       1.977 -25.596  66.913  1.00  0.00           C  
ATOM     23  HA  ALA A   2       1.965 -24.510  66.830  1.00  0.00           H  
ATOM     24  C   ALA A   2       0.793 -26.155  66.103  1.00  0.00           C  
ATOM     25  CB  ALA A   2       3.324 -26.109  66.386  1.00  0.00           C  
ATOM     26  HB1 ALA A   2       3.366 -27.196  66.454  1.00  0.00           H  
ATOM     27  HB2 ALA A   2       3.437 -25.821  65.340  1.00  0.00           H  
ATOM     28  HB3 ALA A   2       4.142 -25.673  66.960  1.00  0.00           H  
ATOM     29  O   ALA A   2       0.375 -27.286  66.368  1.00  0.00           O  
ATOM     30  N   SER A   3       0.251 -25.365  65.167  1.00  0.00           N  
ATOM     31  H   SER A   3       0.679 -24.474  64.961  1.00  0.00           H  
ATOM     32  CA  SER A   3      -0.882 -25.778  64.325  1.00  0.00           C  
ATOM     33  HA  SER A   3      -1.720 -26.028  64.976  1.00  0.00           H  
ATOM     34  C   SER A   3      -0.531 -27.023  63.508  1.00  0.00           C  
ATOM     35  CB  SER A   3      -1.327 -24.637  63.396  1.00  0.00           C  
ATOM     36  HB2 SER A   3      -2.286 -24.893  62.947  1.00  0.00           H  
ATOM     37  HB3 SER A   3      -1.447 -23.722  63.977  1.00  0.00           H  
ATOM     38  O   SER A   3       0.641 -27.243  63.178  1.00  0.00           O  
ATOM     39  OG  SER A   3      -0.379 -24.430  62.364  1.00  0.00           O  
ATOM     40  HG  SER A   3      -0.483 -23.546  62.007  1.00  0.00           H  
ATOM     41  N   THR A   4      -1.532 -27.831  63.152  1.00  0.00           N  
ATOM     42  H   THR A   4      -2.471 -27.668  63.489  1.00  0.00           H  
ATOM     43  CA  THR A   4      -1.331 -29.032  62.327  1.00  0.00           C  
ATOM     44  HA  THR A   4      -0.706 -29.738  62.874  1.00  0.00           H  
ATOM     45  C   THR A   4      -0.629 -28.687  61.014  1.00  0.00           C  
ATOM     46  CB  THR A   4      -2.668 -29.719  62.020  1.00  0.00           C  
ATOM     47  HB  THR A   4      -3.228 -29.104  61.315  1.00  0.00           H  
ATOM     48  O   THR A   4       0.297 -29.391  60.625  1.00  0.00           O  
ATOM     49  CG2 THR A   4      -2.451 -31.113  61.424  1.00  0.00           C  
ATOM     50 HG21 THR A   4      -3.280 -31.362  60.762  1.00  0.00           H  
ATOM     51 HG22 THR A   4      -1.540 -31.165  60.827  1.00  0.00           H  
ATOM     52 HG23 THR A   4      -2.381 -31.853  62.221  1.00  0.00           H  
ATOM     53  OG1 THR A   4      -3.398 -29.842  63.220  1.00  0.00           O  
ATOM     54  HG1 THR A   4      -4.316 -29.656  63.013  1.00  0.00           H  
ATOM     55  N   ARG A   5      -0.978 -27.552  60.385  1.00  0.00           N  
ATOM     56  H   ARG A   5      -1.765 -27.036  60.753  1.00  0.00           H  
ATOM     57  CA  ARG A   5      -0.312 -27.049  59.170  1.00  0.00           C  
ATOM     58  HA  ARG A   5      -0.384 -27.810  58.394  1.00  0.00           H  
ATOM     59  C   ARG A   5       1.188 -26.834  59.371  1.00  0.00           C  
ATOM     60  CB  ARG A   5      -1.019 -25.773  58.674  1.00  0.00           C  
ATOM     61  HB2 ARG A   5      -2.088 -25.969  58.598  1.00  0.00           H  
ATOM     62  HB3 ARG A   5      -0.869 -24.971  59.397  1.00  0.00           H  
ATOM     63  O   ARG A   5       1.979 -27.342  58.586  1.00  0.00           O  
ATOM     64  CG  ARG A   5      -0.501 -25.318  57.295  1.00  0.00           C  
ATOM     65  HG2 ARG A   5      -0.675 -26.097  56.553  1.00  0.00           H  
ATOM     66  HG3 ARG A   5       0.574 -25.144  57.351  1.00  0.00           H  
ATOM     67  CD  ARG A   5      -1.157 -24.013  56.821  1.00  0.00           C  
ATOM     68  HD2 ARG A   5      -0.651 -23.694  55.910  1.00  0.00           H  
ATOM     69  HD3 ARG A   5      -0.985 -23.245  57.575  1.00  0.00           H  
ATOM     70  NE  ARG A   5      -2.597 -24.172  56.522  1.00  0.00           N  
ATOM     71  HE  ARG A   5      -2.831 -24.876  55.837  1.00  0.00           H  
ATOM     72  NH1 ARG A   5      -3.410 -22.374  57.700  1.00  0.00           N  
ATOM     73 HH11 ARG A   5      -4.181 -21.754  57.901  1.00  0.00           H  
ATOM     74 HH12 ARG A   5      -2.459 -22.132  57.942  1.00  0.00           H  
ATOM     75  NH2 ARG A   5      -4.795 -23.592  56.434  1.00  0.00           N  
ATOM     76 HH21 ARG A   5      -5.559 -22.966  56.646  1.00  0.00           H  
ATOM     77 HH22 ARG A   5      -4.942 -24.225  55.661  1.00  0.00           H  
ATOM     78  CZ  ARG A   5      -3.592 -23.386  56.892  1.00  0.00           C  
ATOM     79  N   CYS A   6       1.588 -26.142  60.440  1.00  0.00           N  
ATOM     80  H   CYS A   6       0.895 -25.767  61.071  1.00  0.00           H  
ATOM     81  CA  CYS A   6       3.006 -25.913  60.729  1.00  0.00           C  
ATOM     82  HA  CYS A   6       3.496 -25.520  59.838  1.00  0.00           H  
ATOM     83  C   CYS A   6       3.739 -27.205  61.103  1.00  0.00           C  
ATOM     84  CB  CYS A   6       3.144 -24.893  61.865  1.00  0.00           C  
ATOM     85  HB2 CYS A   6       2.575 -25.233  62.731  1.00  0.00           H  
ATOM     86  HB3 CYS A   6       4.196 -24.809  62.138  1.00  0.00           H  
ATOM     87  O   CYS A   6       4.905 -27.362  60.759  1.00  0.00           O  
ATOM     88  SG  CYS A   6       2.548 -23.260  61.347  1.00  0.00           S  
ATOM     89  HG  CYS A   6       3.428 -23.055  60.363  1.00  0.00           H  
ATOM     90  N   LYS A   7       3.077 -28.137  61.803  1.00  0.00           N  
ATOM     91  H   LYS A   7       2.121 -27.955  62.072  1.00  0.00           H  
ATOM     92  CA  LYS A   7       3.663 -29.456  62.063  1.00  0.00           C  
ATOM     93  HA  LYS A   7       4.648 -29.335  62.514  1.00  0.00           H  
ATOM     94  C   LYS A   7       3.904 -30.196  60.752  1.00  0.00           C  
ATOM     95  CB  LYS A   7       2.783 -30.298  62.990  1.00  0.00           C  
ATOM     96  HB2 LYS A   7       1.749 -30.270  62.647  1.00  0.00           H  
ATOM     97  HB3 LYS A   7       3.131 -31.328  62.917  1.00  0.00           H  
ATOM     98  O   LYS A   7       5.022 -30.628  60.519  1.00  0.00           O  
ATOM     99  CG  LYS A   7       2.849 -29.886  64.467  1.00  0.00           C  
ATOM    100  HG2 LYS A   7       3.887 -29.893  64.802  1.00  0.00           H  
ATOM    101  HG3 LYS A   7       2.423 -28.893  64.604  1.00  0.00           H  
ATOM    102  CD  LYS A   7       2.044 -30.922  65.262  1.00  0.00           C  
ATOM    103  HD2 LYS A   7       0.997 -30.860  64.964  1.00  0.00           H  
ATOM    104  HD3 LYS A   7       2.410 -31.916  65.007  1.00  0.00           H  
ATOM    105  CE  LYS A   7       2.149 -30.748  66.778  1.00  0.00           C  
ATOM    106  HE2 LYS A   7       3.204 -30.693  67.046  1.00  0.00           H  
ATOM    107  HE3 LYS A   7       1.655 -29.818  67.060  1.00  0.00           H  
ATOM    108  NZ  LYS A   7       1.515 -31.917  67.449  1.00  0.00           N  
ATOM    109  HZ1 LYS A   7       1.627 -31.900  68.453  1.00  0.00           H  
ATOM    110  HZ2 LYS A   7       0.535 -31.984  67.216  1.00  0.00           H  
ATOM    111  HZ3 LYS A   7       1.921 -32.781  67.120  1.00  0.00           H  
ATOM    112  N   LEU A   8       2.888 -30.300  59.898  1.00  0.00           N  
ATOM    113  H   LEU A   8       1.999 -29.890  60.148  1.00  0.00           H  
ATOM    114  CA  LEU A   8       2.971 -31.037  58.641  1.00  0.00           C  
ATOM    115  HA  LEU A   8       3.263 -32.060  58.878  1.00  0.00           H  
ATOM    116  C   LEU A   8       4.048 -30.462  57.713  1.00  0.00           C  
ATOM    117  CB  LEU A   8       1.580 -31.050  57.983  1.00  0.00           C  
ATOM    118  HB2 LEU A   8       1.294 -30.025  57.746  1.00  0.00           H  
ATOM    119  HB3 LEU A   8       0.855 -31.447  58.693  1.00  0.00           H  
ATOM    120  O   LEU A   8       4.845 -31.229  57.187  1.00  0.00           O  
ATOM    121  CG  LEU A   8       1.518 -31.889  56.695  1.00  0.00           C  
ATOM    122  HG  LEU A   8       2.236 -31.504  55.971  1.00  0.00           H  
ATOM    123  CD1 LEU A   8       1.820 -33.362  56.962  1.00  0.00           C  
ATOM    124 HD11 LEU A   8       1.117 -33.780  57.683  1.00  0.00           H  
ATOM    125 HD12 LEU A   8       2.843 -33.488  57.316  1.00  0.00           H  
ATOM    126 HD13 LEU A   8       1.740 -33.889  56.011  1.00  0.00           H  
ATOM    127  CD2 LEU A   8       0.123 -31.797  56.077  1.00  0.00           C  
ATOM    128 HD21 LEU A   8       0.100 -32.358  55.142  1.00  0.00           H  
ATOM    129 HD22 LEU A   8      -0.117 -30.757  55.856  1.00  0.00           H  
ATOM    130 HD23 LEU A   8      -0.623 -32.204  56.760  1.00  0.00           H  
ATOM    131  N   ALA A   9       4.127 -29.134  57.584  1.00  0.00           N  
ATOM    132  H   ALA A   9       3.418 -28.555  58.010  1.00  0.00           H  
ATOM    133  CA  ALA A   9       5.170 -28.474  56.798  1.00  0.00           C  
ATOM    134  HA  ALA A   9       5.075 -28.781  55.756  1.00  0.00           H  
ATOM    135  C   ALA A   9       6.584 -28.874  57.257  1.00  0.00           C  
ATOM    136  CB  ALA A   9       4.953 -26.959  56.869  1.00  0.00           C  
ATOM    137  HB1 ALA A   9       5.716 -26.463  56.268  1.00  0.00           H  
ATOM    138  HB2 ALA A   9       5.034 -26.612  57.899  1.00  0.00           H  
ATOM    139  HB3 ALA A   9       3.972 -26.703  56.469  1.00  0.00           H  
ATOM    140  O   ALA A   9       7.398 -29.251  56.425  1.00  0.00           O  
ATOM    141  N   ARG A  10       6.847 -28.924  58.572  1.00  0.00           N  
ATOM    142  H   ARG A  10       6.127 -28.620  59.213  1.00  0.00           H  
ATOM    143  CA  ARG A  10       8.153 -29.357  59.114  1.00  0.00           C  
ATOM    144  HA  ARG A  10       8.944 -28.780  58.635  1.00  0.00           H  
ATOM    145  C   ARG A  10       8.477 -30.820  58.811  1.00  0.00           C  
ATOM    146  CB  ARG A  10       8.215 -29.119  60.626  1.00  0.00           C  
ATOM    147  HB2 ARG A  10       9.127 -29.569  61.018  1.00  0.00           H  
ATOM    148  HB3 ARG A  10       7.359 -29.593  61.105  1.00  0.00           H  
ATOM    149  O   ARG A  10       9.627 -31.158  58.581  1.00  0.00           O  
ATOM    150  CG  ARG A  10       8.237 -27.622  60.950  1.00  0.00           C  
ATOM    151  HG2 ARG A  10       7.378 -27.137  60.486  1.00  0.00           H  
ATOM    152  HG3 ARG A  10       9.131 -27.166  60.524  1.00  0.00           H  
ATOM    153  CD  ARG A  10       8.175 -27.377  62.463  1.00  0.00           C  
ATOM    154  HD2 ARG A  10       7.728 -28.238  62.959  1.00  0.00           H  
ATOM    155  HD3 ARG A  10       7.535 -26.509  62.623  1.00  0.00           H  
ATOM    156  NE  ARG A  10       9.510 -27.092  63.017  1.00  0.00           N  
ATOM    157  HE  ARG A  10      10.272 -27.171  62.358  1.00  0.00           H  
ATOM    158  NH1 ARG A  10       8.850 -26.501  65.129  1.00  0.00           N  
ATOM    159 HH11 ARG A  10       7.917 -26.792  64.874  1.00  0.00           H  
ATOM    160 HH12 ARG A  10       9.078 -26.125  66.038  1.00  0.00           H  
ATOM    161  NH2 ARG A  10      10.987 -26.246  64.522  1.00  0.00           N  
ATOM    162 HH21 ARG A  10      11.702 -26.308  63.812  1.00  0.00           H  
ATOM    163 HH22 ARG A  10      11.217 -25.858  65.426  1.00  0.00           H  
ATOM    164  CZ  ARG A  10       9.778 -26.619  64.217  1.00  0.00           C  
ATOM    165  N   TYR A  11       7.472 -31.696  58.798  1.00  0.00           N  
ATOM    166  H   TYR A  11       6.537 -31.357  58.971  1.00  0.00           H  
ATOM    167  CA  TYR A  11       7.670 -33.092  58.393  1.00  0.00           C  
ATOM    168  HA  TYR A  11       8.527 -33.504  58.927  1.00  0.00           H  
ATOM    169  C   TYR A  11       7.987 -33.227  56.901  1.00  0.00           C  
ATOM    170  CB  TYR A  11       6.427 -33.918  58.740  1.00  0.00           C  
ATOM    171  HB2 TYR A  11       6.375 -34.764  58.055  1.00  0.00           H  
ATOM    172  HB3 TYR A  11       5.523 -33.328  58.589  1.00  0.00           H  
ATOM    173  O   TYR A  11       8.717 -34.137  56.518  1.00  0.00           O  
ATOM    174  CG  TYR A  11       6.440 -34.489  60.138  1.00  0.00           C  
ATOM    175  CD1 TYR A  11       6.982 -35.765  60.351  1.00  0.00           C  
ATOM    176  HD1 TYR A  11       7.376 -36.331  59.520  1.00  0.00           H  
ATOM    177  CD2 TYR A  11       5.918 -33.757  61.218  1.00  0.00           C  
ATOM    178  HD2 TYR A  11       5.495 -32.780  61.039  1.00  0.00           H  
ATOM    179  CE1 TYR A  11       6.997 -36.306  61.645  1.00  0.00           C  
ATOM    180  HE1 TYR A  11       7.393 -37.297  61.809  1.00  0.00           H  
ATOM    181  CE2 TYR A  11       5.953 -34.280  62.523  1.00  0.00           C  
ATOM    182  HE2 TYR A  11       5.573 -33.714  63.361  1.00  0.00           H  
ATOM    183  OH  TYR A  11       6.533 -36.121  63.959  1.00  0.00           O  
ATOM    184  HH  TYR A  11       6.377 -35.547  64.713  1.00  0.00           H  
ATOM    185  CZ  TYR A  11       6.487 -35.565  62.729  1.00  0.00           C  
ATOM    186  N   LEU A  12       7.429 -32.347  56.066  1.00  0.00           N  
ATOM    187  H   LEU A  12       6.829 -31.628  56.442  1.00  0.00           H  
ATOM    188  CA  LEU A  12       7.760 -32.296  54.645  1.00  0.00           C  
ATOM    189  HA  LEU A  12       7.821 -33.314  54.261  1.00  0.00           H  
ATOM    190  C   LEU A  12       9.151 -31.693  54.420  1.00  0.00           C  
ATOM    191  CB  LEU A  12       6.664 -31.543  53.872  1.00  0.00           C  
ATOM    192  HB2 LEU A  12       6.983 -31.443  52.834  1.00  0.00           H  
ATOM    193  HB3 LEU A  12       6.568 -30.539  54.285  1.00  0.00           H  
ATOM    194  O   LEU A  12       9.860 -32.196  53.564  1.00  0.00           O  
ATOM    195  CG  LEU A  12       5.285 -32.225  53.892  1.00  0.00           C  
ATOM    196  HG  LEU A  12       4.943 -32.351  54.919  1.00  0.00           H  
ATOM    197  CD1 LEU A  12       4.271 -31.351  53.157  1.00  0.00           C  
ATOM    198 HD11 LEU A  12       4.560 -31.246  52.111  1.00  0.00           H  
ATOM    199 HD12 LEU A  12       3.277 -31.794  53.219  1.00  0.00           H  
ATOM    200 HD13 LEU A  12       4.255 -30.362  53.614  1.00  0.00           H  
ATOM    201  CD2 LEU A  12       5.292 -33.599  53.224  1.00  0.00           C  
ATOM    202 HD21 LEU A  12       5.916 -34.291  53.790  1.00  0.00           H  
ATOM    203 HD22 LEU A  12       4.275 -33.991  53.203  1.00  0.00           H  
ATOM    204 HD23 LEU A  12       5.671 -33.523  52.205  1.00  0.00           H  
ATOM    205  N   GLU A  13       9.561 -30.688  55.201  1.00  0.00           N  
ATOM    206  H   GLU A  13       8.896 -30.268  55.835  1.00  0.00           H  
ATOM    207  CA  GLU A  13      10.924 -30.124  55.178  1.00  0.00           C  
ATOM    208  HA  GLU A  13      11.163 -29.781  54.171  1.00  0.00           H  
ATOM    209  C   GLU A  13      12.006 -31.150  55.561  1.00  0.00           C  
ATOM    210  CB  GLU A  13      11.014 -28.932  56.150  1.00  0.00           C  
ATOM    211  HB2 GLU A  13      10.592 -29.239  57.107  1.00  0.00           H  
ATOM    212  HB3 GLU A  13      12.063 -28.686  56.311  1.00  0.00           H  
ATOM    213  O   GLU A  13      13.122 -31.072  55.057  1.00  0.00           O  
ATOM    214  CG  GLU A  13      10.308 -27.657  55.662  1.00  0.00           C  
ATOM    215  HG2 GLU A  13       9.305 -27.911  55.318  1.00  0.00           H  
ATOM    216  HG3 GLU A  13      10.856 -27.264  54.805  1.00  0.00           H  
ATOM    217  CD  GLU A  13      10.193 -26.562  56.744  1.00  0.00           C  
ATOM    218  OE1 GLU A  13       9.609 -25.501  56.425  1.00  0.00           O  
ATOM    219  OE2 GLU A  13      10.610 -26.778  57.910  1.00  0.00           O  
ATOM    220  N   ASP A  14      11.687 -32.135  56.411  1.00  0.00           N  
ATOM    221  H   ASP A  14      10.795 -32.079  56.881  1.00  0.00           H  
ATOM    222  CA  ASP A  14      12.598 -33.239  56.762  1.00  0.00           C  
ATOM    223  HA  ASP A  14      13.583 -32.813  56.956  1.00  0.00           H  
ATOM    224  C   ASP A  14      12.780 -34.263  55.596  1.00  0.00           C  
ATOM    225  CB  ASP A  14      12.122 -33.945  58.061  1.00  0.00           C  
ATOM    226  HB2 ASP A  14      12.694 -34.869  58.149  1.00  0.00           H  
ATOM    227  HB3 ASP A  14      11.074 -34.221  57.944  1.00  0.00           H  
ATOM    228  O   ASP A  14      13.496 -35.268  55.741  1.00  0.00           O  
ATOM    229  CG  ASP A  14      12.301 -33.217  59.417  1.00  0.00           C  
ATOM    230  OD1 ASP A  14      13.064 -32.231  59.494  1.00  0.00           O  
ATOM    231  OD2 ASP A  14      11.753 -33.723  60.444  1.00  0.00           O  
ATOM    232  N   LEU A  15      12.122 -34.065  54.442  1.00  0.00           N  
ATOM    233  H   LEU A  15      11.602 -33.204  54.345  1.00  0.00           H  
ATOM    234  CA  LEU A  15      12.331 -34.848  53.218  1.00  0.00           C  
ATOM    235  HA  LEU A  15      12.650 -35.855  53.486  1.00  0.00           H  
ATOM    236  C   LEU A  15      13.436 -34.228  52.357  1.00  0.00           C  
ATOM    237  CB  LEU A  15      11.039 -34.969  52.388  1.00  0.00           C  
ATOM    238  HB2 LEU A  15      10.738 -33.968  52.079  1.00  0.00           H  
ATOM    239  HB3 LEU A  15      11.278 -35.514  51.475  1.00  0.00           H  
ATOM    240  O   LEU A  15      13.379 -33.058  52.001  1.00  0.00           O  
ATOM    241  CG  LEU A  15       9.853 -35.665  53.073  1.00  0.00           C  
ATOM    242  HG  LEU A  15       9.620 -35.179  54.020  1.00  0.00           H  
ATOM    243  CD1 LEU A  15       8.632 -35.570  52.153  1.00  0.00           C  
ATOM    244 HD11 LEU A  15       7.759 -36.032  52.615  1.00  0.00           H  
ATOM    245 HD12 LEU A  15       8.412 -34.519  51.967  1.00  0.00           H  
ATOM    246 HD13 LEU A  15       8.846 -36.065  51.206  1.00  0.00           H  
ATOM    247  CD2 LEU A  15      10.136 -37.149  53.318  1.00  0.00           C  
ATOM    248 HD21 LEU A  15      10.366 -37.643  52.374  1.00  0.00           H  
ATOM    249 HD22 LEU A  15       9.265 -37.620  53.773  1.00  0.00           H  
ATOM    250 HD23 LEU A  15      10.981 -37.247  53.999  1.00  0.00           H  
ATOM    251  N   GLU A  16      14.401 -35.042  51.932  1.00  0.00           N  
ATOM    252  H   GLU A  16      14.419 -36.006  52.235  1.00  0.00           H  
ATOM    253  CA  GLU A  16      15.326 -34.638  50.870  1.00  0.00           C  
ATOM    254  HA  GLU A  16      15.768 -33.676  51.128  1.00  0.00           H  
ATOM    255  C   GLU A  16      14.572 -34.475  49.538  1.00  0.00           C  
ATOM    256  CB  GLU A  16      16.447 -35.678  50.715  1.00  0.00           C  
ATOM    257  HB2 GLU A  16      17.074 -35.380  49.874  1.00  0.00           H  
ATOM    258  HB3 GLU A  16      15.999 -36.645  50.487  1.00  0.00           H  
ATOM    259  O   GLU A  16      13.546 -35.124  49.322  1.00  0.00           O  
ATOM    260  CG  GLU A  16      17.333 -35.807  51.967  1.00  0.00           C  
ATOM    261  HG2 GLU A  16      16.714 -36.121  52.808  1.00  0.00           H  
ATOM    262  HG3 GLU A  16      17.750 -34.827  52.198  1.00  0.00           H  
ATOM    263  CD  GLU A  16      18.481 -36.818  51.794  1.00  0.00           C  
ATOM    264  OE1 GLU A  16      19.247 -36.987  52.770  1.00  0.00           O  
ATOM    265  OE2 GLU A  16      18.592 -37.425  50.701  1.00  0.00           O  
ATOM    266  N   ASP A  17      15.100 -33.681  48.601  1.00  0.00           N  
ATOM    267  H   ASP A  17      15.887 -33.103  48.860  1.00  0.00           H  
ATOM    268  CA  ASP A  17      14.440 -33.365  47.319  1.00  0.00           C  
ATOM    269  HA  ASP A  17      13.585 -32.716  47.509  1.00  0.00           H  
ATOM    270  C   ASP A  17      13.938 -34.607  46.558  1.00  0.00           C  
ATOM    271  CB  ASP A  17      15.434 -32.631  46.404  1.00  0.00           C  
ATOM    272  HB2 ASP A  17      15.000 -32.559  45.407  1.00  0.00           H  
ATOM    273  HB3 ASP A  17      16.347 -33.221  46.323  1.00  0.00           H  
ATOM    274  O   ASP A  17      12.856 -34.609  45.957  1.00  0.00           O  
ATOM    275  CG  ASP A  17      15.777 -31.211  46.857  1.00  0.00           C  
ATOM    276  OD1 ASP A  17      14.887 -30.559  47.439  1.00  0.00           O  
ATOM    277  OD2 ASP A  17      16.915 -30.791  46.559  1.00  0.00           O  
ATOM    278  N   VAL A  18      14.713 -35.697  46.600  1.00  0.00           N  
ATOM    279  H   VAL A  18      15.558 -35.632  47.150  1.00  0.00           H  
ATOM    280  CA  VAL A  18      14.357 -36.976  45.970  1.00  0.00           C  
ATOM    281  HA  VAL A  18      14.087 -36.786  44.931  1.00  0.00           H  
ATOM    282  C   VAL A  18      13.137 -37.604  46.647  1.00  0.00           C  
ATOM    283  CB  VAL A  18      15.555 -37.947  45.997  1.00  0.00           C  
ATOM    284  HB  VAL A  18      15.876 -38.094  47.028  1.00  0.00           H  
ATOM    285  O   VAL A  18      12.247 -38.117  45.964  1.00  0.00           O  
ATOM    286  CG1 VAL A  18      15.196 -39.316  45.400  1.00  0.00           C  
ATOM    287 HG11 VAL A  18      14.787 -39.191  44.397  1.00  0.00           H  
ATOM    288 HG12 VAL A  18      14.466 -39.806  46.043  1.00  0.00           H  
ATOM    289 HG13 VAL A  18      16.089 -39.940  45.358  1.00  0.00           H  
ATOM    290  CG2 VAL A  18      16.735 -37.387  45.191  1.00  0.00           C  
ATOM    291 HG21 VAL A  18      17.570 -38.086  45.223  1.00  0.00           H  
ATOM    292 HG22 VAL A  18      17.075 -36.448  45.628  1.00  0.00           H  
ATOM    293 HG23 VAL A  18      16.441 -37.213  44.156  1.00  0.00           H  
ATOM    294  N   ASP A  19      13.068 -37.551  47.973  1.00  0.00           N  
ATOM    295  H   ASP A  19      13.737 -36.979  48.469  1.00  0.00           H  
ATOM    296  CA  ASP A  19      11.956 -38.095  48.743  1.00  0.00           C  
ATOM    297  HA  ASP A  19      11.656 -39.048  48.308  1.00  0.00           H  
ATOM    298  C   ASP A  19      10.727 -37.189  48.692  1.00  0.00           C  
ATOM    299  CB  ASP A  19      12.385 -38.357  50.186  1.00  0.00           C  
ATOM    300  HB2 ASP A  19      11.493 -38.602  50.762  1.00  0.00           H  
ATOM    301  HB3 ASP A  19      12.828 -37.456  50.610  1.00  0.00           H  
ATOM    302  O   ASP A  19       9.615 -37.708  48.620  1.00  0.00           O  
ATOM    303  CG  ASP A  19      13.348 -39.536  50.340  1.00  0.00           C  
ATOM    304  OD1 ASP A  19      13.403 -40.416  49.429  1.00  0.00           O  
ATOM    305  OD2 ASP A  19      13.956 -39.581  51.431  1.00  0.00           O  
ATOM    306  N   LEU A  20      10.893 -35.864  48.611  1.00  0.00           N  
ATOM    307  H   LEU A  20      11.822 -35.488  48.740  1.00  0.00           H  
ATOM    308  CA  LEU A  20       9.791 -34.940  48.343  1.00  0.00           C  
ATOM    309  HA  LEU A  20       9.026 -35.092  49.106  1.00  0.00           H  
ATOM    310  C   LEU A  20       9.165 -35.218  46.973  1.00  0.00           C  
ATOM    311  CB  LEU A  20      10.295 -33.490  48.418  1.00  0.00           C  
ATOM    312  HB2 LEU A  20      10.768 -33.319  49.385  1.00  0.00           H  
ATOM    313  HB3 LEU A  20      11.052 -33.338  47.649  1.00  0.00           H  
ATOM    314  O   LEU A  20       7.940 -35.238  46.833  1.00  0.00           O  
ATOM    315  CG  LEU A  20       9.161 -32.461  48.220  1.00  0.00           C  
ATOM    316  HG  LEU A  20       8.596 -32.694  47.317  1.00  0.00           H  
ATOM    317  CD1 LEU A  20       8.182 -32.465  49.396  1.00  0.00           C  
ATOM    318 HD11 LEU A  20       7.488 -31.629  49.312  1.00  0.00           H  
ATOM    319 HD12 LEU A  20       7.614 -33.395  49.416  1.00  0.00           H  
ATOM    320 HD13 LEU A  20       8.743 -32.370  50.326  1.00  0.00           H  
ATOM    321  CD2 LEU A  20       9.746 -31.071  48.001  1.00  0.00           C  
ATOM    322 HD21 LEU A  20      10.250 -31.029  47.036  1.00  0.00           H  
ATOM    323 HD22 LEU A  20      10.497 -30.871  48.766  1.00  0.00           H  
ATOM    324 HD23 LEU A  20       8.971 -30.306  48.049  1.00  0.00           H  
ATOM    325  N   LYS A  21       9.988 -35.480  45.951  1.00  0.00           N  
ATOM    326  H   LYS A  21      10.981 -35.384  46.109  1.00  0.00           H  
ATOM    327  CA  LYS A  21       9.490 -35.850  44.623  1.00  0.00           C  
ATOM    328  HA  LYS A  21       8.784 -35.082  44.307  1.00  0.00           H  
ATOM    329  C   LYS A  21       8.708 -37.166  44.665  1.00  0.00           C  
ATOM    330  CB  LYS A  21      10.656 -35.881  43.630  1.00  0.00           C  
ATOM    331  HB2 LYS A  21      11.219 -34.952  43.724  1.00  0.00           H  
ATOM    332  HB3 LYS A  21      11.321 -36.713  43.864  1.00  0.00           H  
ATOM    333  O   LYS A  21       7.613 -37.226  44.107  1.00  0.00           O  
ATOM    334  CG  LYS A  21      10.148 -36.006  42.187  1.00  0.00           C  
ATOM    335  HG2 LYS A  21       9.453 -35.193  41.979  1.00  0.00           H  
ATOM    336  HG3 LYS A  21       9.632 -36.957  42.058  1.00  0.00           H  
ATOM    337  CD  LYS A  21      11.319 -35.931  41.204  1.00  0.00           C  
ATOM    338  HD2 LYS A  21      11.849 -34.991  41.356  1.00  0.00           H  
ATOM    339  HD3 LYS A  21      12.000 -36.761  41.392  1.00  0.00           H  
ATOM    340  CE  LYS A  21      10.793 -36.000  39.767  1.00  0.00           C  
ATOM    341  HE2 LYS A  21      10.066 -35.200  39.628  1.00  0.00           H  
ATOM    342  HE3 LYS A  21      10.275 -36.950  39.631  1.00  0.00           H  
ATOM    343  NZ  LYS A  21      11.898 -35.861  38.787  1.00  0.00           N  
ATOM    344  HZ1 LYS A  21      12.372 -34.980  38.927  1.00  0.00           H  
ATOM    345  HZ2 LYS A  21      12.570 -36.606  38.902  1.00  0.00           H  
ATOM    346  HZ3 LYS A  21      11.537 -35.880  37.844  1.00  0.00           H  
ATOM    347  N   LYS A  22       9.214 -38.191  45.365  1.00  0.00           N  
ATOM    348  H   LYS A  22      10.118 -38.064  45.798  1.00  0.00           H  
ATOM    349  CA  LYS A  22       8.469 -39.445  45.596  1.00  0.00           C  
ATOM    350  HA  LYS A  22       8.179 -39.883  44.641  1.00  0.00           H  
ATOM    351  C   LYS A  22       7.176 -39.199  46.377  1.00  0.00           C  
ATOM    352  CB  LYS A  22       9.315 -40.456  46.376  1.00  0.00           C  
ATOM    353  HB2 LYS A  22       9.644 -39.981  47.300  1.00  0.00           H  
ATOM    354  HB3 LYS A  22       8.677 -41.298  46.644  1.00  0.00           H  
ATOM    355  O   LYS A  22       6.144 -39.760  46.024  1.00  0.00           O  
ATOM    356  CG  LYS A  22      10.527 -41.020  45.623  1.00  0.00           C  
ATOM    357  HG2 LYS A  22      10.199 -41.644  44.792  1.00  0.00           H  
ATOM    358  HG3 LYS A  22      11.144 -40.208  45.238  1.00  0.00           H  
ATOM    359  CD  LYS A  22      11.330 -41.857  46.627  1.00  0.00           C  
ATOM    360  HD2 LYS A  22      10.798 -42.782  46.850  1.00  0.00           H  
ATOM    361  HD3 LYS A  22      11.408 -41.287  47.553  1.00  0.00           H  
ATOM    362  CE  LYS A  22      12.749 -42.171  46.155  1.00  0.00           C  
ATOM    363  HE2 LYS A  22      12.739 -43.051  45.512  1.00  0.00           H  
ATOM    364  HE3 LYS A  22      13.112 -41.317  45.582  1.00  0.00           H  
ATOM    365  NZ  LYS A  22      13.617 -42.372  47.346  1.00  0.00           N  
ATOM    366  HZ1 LYS A  22      13.315 -43.148  47.918  1.00  0.00           H  
ATOM    367  HZ2 LYS A  22      14.597 -42.456  47.116  1.00  0.00           H  
ATOM    368  HZ3 LYS A  22      13.551 -41.580  47.969  1.00  0.00           H  
ATOM    369  N   PHE A  23       7.210 -38.339  47.394  1.00  0.00           N  
ATOM    370  H   PHE A  23       8.103 -37.954  47.669  1.00  0.00           H  
ATOM    371  CA  PHE A  23       6.042 -37.979  48.192  1.00  0.00           C  
ATOM    372  HA  PHE A  23       5.638 -38.891  48.631  1.00  0.00           H  
ATOM    373  C   PHE A  23       4.948 -37.367  47.310  1.00  0.00           C  
ATOM    374  CB  PHE A  23       6.460 -37.031  49.329  1.00  0.00           C  
ATOM    375  HB2 PHE A  23       6.816 -36.087  48.917  1.00  0.00           H  
ATOM    376  HB3 PHE A  23       7.291 -37.486  49.869  1.00  0.00           H  
ATOM    377  O   PHE A  23       3.805 -37.817  47.348  1.00  0.00           O  
ATOM    378  CG  PHE A  23       5.357 -36.727  50.322  1.00  0.00           C  
ATOM    379  CD1 PHE A  23       4.323 -35.833  49.985  1.00  0.00           C  
ATOM    380  HD1 PHE A  23       4.325 -35.332  49.028  1.00  0.00           H  
ATOM    381  CD2 PHE A  23       5.359 -37.343  51.587  1.00  0.00           C  
ATOM    382  HD2 PHE A  23       6.163 -38.008  51.866  1.00  0.00           H  
ATOM    383  CE1 PHE A  23       3.278 -35.589  50.890  1.00  0.00           C  
ATOM    384  HE1 PHE A  23       2.492 -34.895  50.630  1.00  0.00           H  
ATOM    385  CE2 PHE A  23       4.315 -37.099  52.495  1.00  0.00           C  
ATOM    386  HE2 PHE A  23       4.326 -37.569  53.467  1.00  0.00           H  
ATOM    387  CZ  PHE A  23       3.269 -36.229  52.141  1.00  0.00           C  
ATOM    388  HZ  PHE A  23       2.477 -36.015  52.843  1.00  0.00           H  
ATOM    389  N   LYS A  24       5.309 -36.399  46.454  1.00  0.00           N  
ATOM    390  H   LYS A  24       6.262 -36.068  46.500  1.00  0.00           H  
ATOM    391  CA  LYS A  24       4.389 -35.772  45.492  1.00  0.00           C  
ATOM    392  HA  LYS A  24       3.548 -35.348  46.040  1.00  0.00           H  
ATOM    393  C   LYS A  24       3.790 -36.781  44.510  1.00  0.00           C  
ATOM    394  CB  LYS A  24       5.104 -34.650  44.725  1.00  0.00           C  
ATOM    395  HB2 LYS A  24       4.494 -34.369  43.867  1.00  0.00           H  
ATOM    396  HB3 LYS A  24       6.059 -35.021  44.354  1.00  0.00           H  
ATOM    397  O   LYS A  24       2.616 -36.657  44.181  1.00  0.00           O  
ATOM    398  CG  LYS A  24       5.335 -33.391  45.574  1.00  0.00           C  
ATOM    399  HG2 LYS A  24       4.370 -32.951  45.829  1.00  0.00           H  
ATOM    400  HG3 LYS A  24       5.861 -33.643  46.495  1.00  0.00           H  
ATOM    401  CD  LYS A  24       6.165 -32.379  44.775  1.00  0.00           C  
ATOM    402  HD2 LYS A  24       7.153 -32.799  44.584  1.00  0.00           H  
ATOM    403  HD3 LYS A  24       5.671 -32.182  43.823  1.00  0.00           H  
ATOM    404  CE  LYS A  24       6.317 -31.061  45.537  1.00  0.00           C  
ATOM    405  HE2 LYS A  24       6.825 -31.239  46.485  1.00  0.00           H  
ATOM    406  HE3 LYS A  24       5.323 -30.672  45.758  1.00  0.00           H  
ATOM    407  NZ  LYS A  24       7.059 -30.054  44.740  1.00  0.00           N  
ATOM    408  HZ1 LYS A  24       7.002 -29.169  45.223  1.00  0.00           H  
ATOM    409  HZ2 LYS A  24       8.035 -30.288  44.630  1.00  0.00           H  
ATOM    410  HZ3 LYS A  24       6.634 -29.898  43.838  1.00  0.00           H  
ATOM    411  N   MET A  25       4.563 -37.779  44.073  1.00  0.00           N  
ATOM    412  H   MET A  25       5.528 -37.804  44.373  1.00  0.00           H  
ATOM    413  CA  MET A  25       4.063 -38.853  43.206  1.00  0.00           C  
ATOM    414  HA  MET A  25       3.533 -38.408  42.363  1.00  0.00           H  
ATOM    415  C   MET A  25       3.044 -39.748  43.927  1.00  0.00           C  
ATOM    416  CB  MET A  25       5.228 -39.688  42.655  1.00  0.00           C  
ATOM    417  HB2 MET A  25       4.813 -40.577  42.180  1.00  0.00           H  
ATOM    418  HB3 MET A  25       5.880 -40.008  43.468  1.00  0.00           H  
ATOM    419  O   MET A  25       1.971 -40.004  43.393  1.00  0.00           O  
ATOM    420  CG  MET A  25       6.049 -38.916  41.613  1.00  0.00           C  
ATOM    421  HG2 MET A  25       6.414 -37.994  42.066  1.00  0.00           H  
ATOM    422  HG3 MET A  25       5.390 -38.640  40.791  1.00  0.00           H  
ATOM    423  SD  MET A  25       7.476 -39.811  40.929  1.00  0.00           S  
ATOM    424  CE  MET A  25       6.626 -41.195  40.116  1.00  0.00           C  
ATOM    425  HE1 MET A  25       7.347 -41.781  39.547  1.00  0.00           H  
ATOM    426  HE2 MET A  25       6.163 -41.838  40.865  1.00  0.00           H  
ATOM    427  HE3 MET A  25       5.857 -40.813  39.444  1.00  0.00           H  
ATOM    428  N   HIS A  26       3.322 -40.153  45.167  1.00  0.00           N  
ATOM    429  H   HIS A  26       4.222 -39.924  45.564  1.00  0.00           H  
ATOM    430  CA  HIS A  26       2.425 -41.021  45.939  1.00  0.00           C  
ATOM    431  HA  HIS A  26       2.078 -41.817  45.281  1.00  0.00           H  
ATOM    432  C   HIS A  26       1.155 -40.333  46.467  1.00  0.00           C  
ATOM    433  CB  HIS A  26       3.205 -41.666  47.083  1.00  0.00           C  
ATOM    434  HB2 HIS A  26       2.508 -42.077  47.813  1.00  0.00           H  
ATOM    435  HB3 HIS A  26       3.806 -40.904  47.580  1.00  0.00           H  
ATOM    436  O   HIS A  26       0.278 -41.013  47.002  1.00  0.00           O  
ATOM    437  CG  HIS A  26       4.086 -42.797  46.633  1.00  0.00           C  
ATOM    438  CD2 HIS A  26       5.446 -42.840  46.721  1.00  0.00           C  
ATOM    439  HD2 HIS A  26       6.064 -42.033  47.085  1.00  0.00           H  
ATOM    440  ND1 HIS A  26       3.681 -43.975  46.049  1.00  0.00           N  
ATOM    441  HD1 HIS A  26       2.831 -44.106  45.519  1.00  0.00           H  
ATOM    442  CE1 HIS A  26       4.774 -44.723  45.840  1.00  0.00           C  
ATOM    443  HE1 HIS A  26       4.774 -45.664  45.309  1.00  0.00           H  
ATOM    444  NE2 HIS A  26       5.884 -44.076  46.237  1.00  0.00           N  
ATOM    445  N   LEU A  27       1.007 -39.012  46.302  1.00  0.00           N  
ATOM    446  H   LEU A  27       1.769 -38.488  45.896  1.00  0.00           H  
ATOM    447  CA  LEU A  27      -0.278 -38.340  46.537  1.00  0.00           C  
ATOM    448  HA  LEU A  27      -0.623 -38.589  47.540  1.00  0.00           H  
ATOM    449  C   LEU A  27      -1.368 -38.839  45.575  1.00  0.00           C  
ATOM    450  CB  LEU A  27      -0.121 -36.813  46.411  1.00  0.00           C  
ATOM    451  HB2 LEU A  27       0.404 -36.598  45.480  1.00  0.00           H  
ATOM    452  HB3 LEU A  27      -1.111 -36.363  46.334  1.00  0.00           H  
ATOM    453  O   LEU A  27      -2.537 -38.845  45.957  1.00  0.00           O  
ATOM    454  CG  LEU A  27       0.614 -36.148  47.586  1.00  0.00           C  
ATOM    455  HG  LEU A  27       1.540 -36.685  47.795  1.00  0.00           H  
ATOM    456  CD1 LEU A  27       0.955 -34.701  47.238  1.00  0.00           C  
ATOM    457 HD11 LEU A  27       0.045 -34.109  47.136  1.00  0.00           H  
ATOM    458 HD12 LEU A  27       1.574 -34.293  48.037  1.00  0.00           H  
ATOM    459 HD13 LEU A  27       1.506 -34.665  46.299  1.00  0.00           H  
ATOM    460  CD2 LEU A  27      -0.241 -36.101  48.856  1.00  0.00           C  
ATOM    461 HD21 LEU A  27      -0.556 -37.107  49.137  1.00  0.00           H  
ATOM    462 HD22 LEU A  27       0.347 -35.679  49.671  1.00  0.00           H  
ATOM    463 HD23 LEU A  27      -1.127 -35.487  48.694  1.00  0.00           H  
ATOM    464  N   GLU A  28      -1.000 -39.276  44.365  1.00  0.00           N  
ATOM    465  H   GLU A  28      -0.023 -39.254  44.110  1.00  0.00           H  
ATOM    466  CA  GLU A  28      -1.930 -39.881  43.398  1.00  0.00           C  
ATOM    467  HA  GLU A  28      -2.862 -39.315  43.396  1.00  0.00           H  
ATOM    468  C   GLU A  28      -2.299 -41.325  43.780  1.00  0.00           C  
ATOM    469  CB  GLU A  28      -1.335 -39.825  41.974  1.00  0.00           C  
ATOM    470  HB2 GLU A  28      -0.380 -40.350  41.960  1.00  0.00           H  
ATOM    471  HB3 GLU A  28      -2.020 -40.338  41.299  1.00  0.00           H  
ATOM    472  O   GLU A  28      -3.426 -41.758  43.542  1.00  0.00           O  
ATOM    473  CG  GLU A  28      -1.139 -38.383  41.462  1.00  0.00           C  
ATOM    474  HG2 GLU A  28      -2.094 -37.863  41.537  1.00  0.00           H  
ATOM    475  HG3 GLU A  28      -0.434 -37.870  42.117  1.00  0.00           H  
ATOM    476  CD  GLU A  28      -0.627 -38.266  40.008  1.00  0.00           C  
ATOM    477  OE1 GLU A  28      -0.465 -37.110  39.541  1.00  0.00           O  
ATOM    478  OE2 GLU A  28      -0.417 -39.293  39.325  1.00  0.00           O  
ATOM    479  N   ASP A  29      -1.383 -42.041  44.439  1.00  0.00           N  
ATOM    480  H   ASP A  29      -0.472 -41.625  44.572  1.00  0.00           H  
ATOM    481  CA  ASP A  29      -1.563 -43.439  44.853  1.00  0.00           C  
ATOM    482  HA  ASP A  29      -2.118 -43.966  44.076  1.00  0.00           H  
ATOM    483  C   ASP A  29      -2.345 -43.595  46.167  1.00  0.00           C  
ATOM    484  CB  ASP A  29      -0.198 -44.122  45.013  1.00  0.00           C  
ATOM    485  HB2 ASP A  29       0.372 -43.589  45.775  1.00  0.00           H  
ATOM    486  HB3 ASP A  29      -0.350 -45.140  45.372  1.00  0.00           H  
ATOM    487  O   ASP A  29      -2.625 -44.721  46.597  1.00  0.00           O  
ATOM    488  CG  ASP A  29       0.627 -44.211  43.733  1.00  0.00           C  
ATOM    489  OD1 ASP A  29       0.036 -44.338  42.640  1.00  0.00           O  
ATOM    490  OD2 ASP A  29       1.869 -44.213  43.903  1.00  0.00           O  
ATOM    491  N   TYR A  30      -2.682 -42.492  46.847  1.00  0.00           N  
ATOM    492  H   TYR A  30      -2.445 -41.592  46.455  1.00  0.00           H  
ATOM    493  CA  TYR A  30      -3.369 -42.581  48.128  1.00  0.00           C  
ATOM    494  HA  TYR A  30      -2.730 -43.199  48.759  1.00  0.00           H  
ATOM    495  C   TYR A  30      -4.752 -43.237  47.952  1.00  0.00           C  
ATOM    496  CB  TYR A  30      -3.488 -41.229  48.829  1.00  0.00           C  
ATOM    497  HB2 TYR A  30      -4.213 -40.603  48.308  1.00  0.00           H  
ATOM    498  HB3 TYR A  30      -2.523 -40.723  48.793  1.00  0.00           H  
ATOM    499  O   TYR A  30      -5.569 -42.739  47.173  1.00  0.00           O  
ATOM    500  CG  TYR A  30      -3.892 -41.407  50.283  1.00  0.00           C  
ATOM    501  CD1 TYR A  30      -5.230 -41.250  50.702  1.00  0.00           C  
ATOM    502  HD1 TYR A  30      -5.985 -40.981  49.978  1.00  0.00           H  
ATOM    503  CD2 TYR A  30      -2.913 -41.786  51.215  1.00  0.00           C  
ATOM    504  HD2 TYR A  30      -1.893 -41.918  50.887  1.00  0.00           H  
ATOM    505  CE1 TYR A  30      -5.570 -41.402  52.064  1.00  0.00           C  
ATOM    506  HE1 TYR A  30      -6.577 -41.207  52.402  1.00  0.00           H  
ATOM    507  CE2 TYR A  30      -3.264 -41.969  52.561  1.00  0.00           C  
ATOM    508  HE2 TYR A  30      -2.512 -42.227  53.292  1.00  0.00           H  
ATOM    509  OH  TYR A  30      -4.821 -41.800  54.338  1.00  0.00           O  
ATOM    510  HH  TYR A  30      -4.015 -41.631  54.831  1.00  0.00           H  
ATOM    511  CZ  TYR A  30      -4.571 -41.729  53.003  1.00  0.00           C  
ATOM    512  N   PRO A  31      -5.070 -44.325  48.683  1.00  0.00           N  
ATOM    513  CA  PRO A  31      -6.272 -45.114  48.430  1.00  0.00           C  
ATOM    514  HA  PRO A  31      -6.140 -45.591  47.458  1.00  0.00           H  
ATOM    515  C   PRO A  31      -7.565 -44.271  48.472  1.00  0.00           C  
ATOM    516  CB  PRO A  31      -6.273 -46.217  49.493  1.00  0.00           C  
ATOM    517  HB2 PRO A  31      -6.718 -47.138  49.117  1.00  0.00           H  
ATOM    518  HB3 PRO A  31      -6.790 -45.884  50.393  1.00  0.00           H  
ATOM    519  O   PRO A  31      -7.895 -43.722  49.531  1.00  0.00           O  
ATOM    520  CG  PRO A  31      -4.792 -46.396  49.815  1.00  0.00           C  
ATOM    521  HG2 PRO A  31      -4.636 -46.779  50.823  1.00  0.00           H  
ATOM    522  HG3 PRO A  31      -4.338 -47.060  49.079  1.00  0.00           H  
ATOM    523  CD  PRO A  31      -4.214 -44.996  49.648  1.00  0.00           C  
ATOM    524  HD2 PRO A  31      -3.188 -45.085  49.292  1.00  0.00           H  
ATOM    525  HD3 PRO A  31      -4.244 -44.459  50.596  1.00  0.00           H  
ATOM    526  N   PRO A  32      -8.373 -44.235  47.388  1.00  0.00           N  
ATOM    527  CA  PRO A  32      -9.609 -43.439  47.326  1.00  0.00           C  
ATOM    528  HA  PRO A  32      -9.351 -42.383  47.416  1.00  0.00           H  
ATOM    529  C   PRO A  32     -10.628 -43.807  48.414  1.00  0.00           C  
ATOM    530  CB  PRO A  32     -10.198 -43.707  45.935  1.00  0.00           C  
ATOM    531  HB2 PRO A  32     -10.908 -44.532  45.979  1.00  0.00           H  
ATOM    532  HB3 PRO A  32     -10.679 -42.817  45.527  1.00  0.00           H  
ATOM    533  O   PRO A  32     -11.427 -42.985  48.859  1.00  0.00           O  
ATOM    534  CG  PRO A  32      -8.999 -44.131  45.092  1.00  0.00           C  
ATOM    535  HG2 PRO A  32      -8.496 -43.245  44.707  1.00  0.00           H  
ATOM    536  HG3 PRO A  32      -9.287 -44.792  44.275  1.00  0.00           H  
ATOM    537  CD  PRO A  32      -8.084 -44.831  46.090  1.00  0.00           C  
ATOM    538  HD2 PRO A  32      -8.307 -45.897  46.117  1.00  0.00           H  
ATOM    539  HD3 PRO A  32      -7.048 -44.666  45.795  1.00  0.00           H  
ATOM    540  N   GLN A  33     -10.569 -45.055  48.887  1.00  0.00           N  
ATOM    541  H   GLN A  33      -9.853 -45.651  48.496  1.00  0.00           H  
ATOM    542  CA  GLN A  33     -11.455 -45.638  49.899  1.00  0.00           C  
ATOM    543  HA  GLN A  33     -12.489 -45.534  49.569  1.00  0.00           H  
ATOM    544  C   GLN A  33     -11.353 -44.953  51.275  1.00  0.00           C  
ATOM    545  CB  GLN A  33     -11.118 -47.132  50.010  1.00  0.00           C  
ATOM    546  HB2 GLN A  33     -11.676 -47.577  50.833  1.00  0.00           H  
ATOM    547  HB3 GLN A  33     -10.055 -47.212  50.241  1.00  0.00           H  
ATOM    548  O   GLN A  33     -12.222 -45.157  52.117  1.00  0.00           O  
ATOM    549  CG  GLN A  33     -11.440 -47.914  48.718  1.00  0.00           C  
ATOM    550  HG2 GLN A  33     -12.496 -48.184  48.719  1.00  0.00           H  
ATOM    551  HG3 GLN A  33     -11.261 -47.293  47.840  1.00  0.00           H  
ATOM    552  CD  GLN A  33     -10.601 -49.177  48.549  1.00  0.00           C  
ATOM    553  NE2 GLN A  33     -10.718 -49.860  47.432  1.00  0.00           N  
ATOM    554 HE21 GLN A  33     -10.132 -50.678  47.357  1.00  0.00           H  
ATOM    555 HE22 GLN A  33     -11.364 -49.580  46.707  1.00  0.00           H  
ATOM    556  OE1 GLN A  33      -9.802 -49.558  49.386  1.00  0.00           O  
ATOM    557  N   LYS A  34     -10.335 -44.112  51.506  1.00  0.00           N  
ATOM    558  H   LYS A  34      -9.647 -43.990  50.777  1.00  0.00           H  
ATOM    559  CA  LYS A  34     -10.196 -43.297  52.726  1.00  0.00           C  
ATOM    560  HA  LYS A  34     -10.701 -43.811  53.544  1.00  0.00           H  
ATOM    561  C   LYS A  34     -10.898 -41.930  52.651  1.00  0.00           C  
ATOM    562  CB  LYS A  34      -8.712 -43.187  53.094  1.00  0.00           C  
ATOM    563  HB2 LYS A  34      -8.597 -42.442  53.881  1.00  0.00           H  
ATOM    564  HB3 LYS A  34      -8.148 -42.858  52.221  1.00  0.00           H  
ATOM    565  O   LYS A  34     -10.755 -41.114  53.559  1.00  0.00           O  
ATOM    566  CG  LYS A  34      -8.150 -44.524  53.605  1.00  0.00           C  
ATOM    567  HG2 LYS A  34      -8.765 -44.885  54.430  1.00  0.00           H  
ATOM    568  HG3 LYS A  34      -8.147 -45.263  52.804  1.00  0.00           H  
ATOM    569  CD  LYS A  34      -6.724 -44.293  54.101  1.00  0.00           C  
ATOM    570  HD2 LYS A  34      -6.744 -43.482  54.829  1.00  0.00           H  
ATOM    571  HD3 LYS A  34      -6.109 -44.002  53.250  1.00  0.00           H  
ATOM    572  CE  LYS A  34      -6.113 -45.526  54.763  1.00  0.00           C  
ATOM    573  HE2 LYS A  34      -6.765 -45.843  55.577  1.00  0.00           H  
ATOM    574  HE3 LYS A  34      -6.059 -46.331  54.029  1.00  0.00           H  
ATOM    575  NZ  LYS A  34      -4.764 -45.191  55.279  1.00  0.00           N  
ATOM    576  HZ1 LYS A  34      -4.829 -44.409  55.915  1.00  0.00           H  
ATOM    577  HZ2 LYS A  34      -4.350 -45.978  55.757  1.00  0.00           H  
ATOM    578  HZ3 LYS A  34      -4.168 -44.904  54.516  1.00  0.00           H  
ATOM    579  N   GLY A  35     -11.664 -41.660  51.589  1.00  0.00           N  
ATOM    580  H   GLY A  35     -11.706 -42.342  50.845  1.00  0.00           H  
ATOM    581  CA  GLY A  35     -12.499 -40.459  51.473  1.00  0.00           C  
ATOM    582  HA2 GLY A  35     -13.144 -40.572  50.602  1.00  0.00           H  
ATOM    583  HA3 GLY A  35     -13.128 -40.371  52.359  1.00  0.00           H  
ATOM    584  C   GLY A  35     -11.709 -39.158  51.303  1.00  0.00           C  
ATOM    585  O   GLY A  35     -12.142 -38.120  51.814  1.00  0.00           O  
ATOM    586  N   CYS A  36     -10.551 -39.222  50.641  1.00  0.00           N  
ATOM    587  H   CYS A  36     -10.302 -40.099  50.206  1.00  0.00           H  
ATOM    588  CA  CYS A  36      -9.717 -38.065  50.308  1.00  0.00           C  
ATOM    589  HA  CYS A  36      -9.977 -37.233  50.961  1.00  0.00           H  
ATOM    590  C   CYS A  36      -9.970 -37.605  48.861  1.00  0.00           C  
ATOM    591  CB  CYS A  36      -8.241 -38.402  50.564  1.00  0.00           C  
ATOM    592  HB2 CYS A  36      -7.618 -37.558  50.266  1.00  0.00           H  
ATOM    593  HB3 CYS A  36      -7.946 -39.270  49.974  1.00  0.00           H  
ATOM    594  O   CYS A  36     -10.192 -38.424  47.970  1.00  0.00           O  
ATOM    595  SG  CYS A  36      -7.984 -38.722  52.334  1.00  0.00           S  
ATOM    596  HG  CYS A  36      -8.955 -39.626  52.487  1.00  0.00           H  
ATOM    597  N   ILE A  37      -9.946 -36.292  48.641  1.00  0.00           N  
ATOM    598  H   ILE A  37      -9.672 -35.705  49.415  1.00  0.00           H  
ATOM    599  CA  ILE A  37     -10.046 -35.633  47.341  1.00  0.00           C  
ATOM    600  HA  ILE A  37     -10.737 -36.208  46.725  1.00  0.00           H  
ATOM    601  C   ILE A  37      -8.643 -35.604  46.703  1.00  0.00           C  
ATOM    602  CB  ILE A  37     -10.639 -34.209  47.489  1.00  0.00           C  
ATOM    603  HB  ILE A  37      -9.953 -33.604  48.081  1.00  0.00           H  
ATOM    604  O   ILE A  37      -7.705 -35.116  47.346  1.00  0.00           O  
ATOM    605  CG1 ILE A  37     -12.002 -34.260  48.224  1.00  0.00           C  
ATOM    606 HG12 ILE A  37     -12.681 -34.918  47.682  1.00  0.00           H  
ATOM    607 HG13 ILE A  37     -11.852 -34.677  49.220  1.00  0.00           H  
ATOM    608  CG2 ILE A  37     -10.791 -33.557  46.100  1.00  0.00           C  
ATOM    609 HG21 ILE A  37     -11.497 -34.122  45.491  1.00  0.00           H  
ATOM    610 HG22 ILE A  37     -11.140 -32.529  46.202  1.00  0.00           H  
ATOM    611 HG23 ILE A  37      -9.829 -33.515  45.590  1.00  0.00           H  
ATOM    612  CD1 ILE A  37     -12.684 -32.900  48.417  1.00  0.00           C  
ATOM    613 HD11 ILE A  37     -11.981 -32.184  48.842  1.00  0.00           H  
ATOM    614 HD12 ILE A  37     -13.530 -33.014  49.095  1.00  0.00           H  
ATOM    615 HD13 ILE A  37     -13.054 -32.523  47.463  1.00  0.00           H  
ATOM    616  N   PRO A  38      -8.478 -36.095  45.457  1.00  0.00           N  
ATOM    617  CA  PRO A  38      -7.208 -36.024  44.736  1.00  0.00           C  
ATOM    618  HA  PRO A  38      -6.455 -36.576  45.299  1.00  0.00           H  
ATOM    619  C   PRO A  38      -6.748 -34.576  44.536  1.00  0.00           C  
ATOM    620  CB  PRO A  38      -7.442 -36.718  43.388  1.00  0.00           C  
ATOM    621  HB2 PRO A  38      -6.573 -37.299  43.080  1.00  0.00           H  
ATOM    622  HB3 PRO A  38      -7.694 -35.984  42.623  1.00  0.00           H  
ATOM    623  O   PRO A  38      -7.548 -33.713  44.164  1.00  0.00           O  
ATOM    624  CG  PRO A  38      -8.655 -37.610  43.639  1.00  0.00           C  
ATOM    625  HG2 PRO A  38      -9.225 -37.787  42.727  1.00  0.00           H  
ATOM    626  HG3 PRO A  38      -8.327 -38.553  44.076  1.00  0.00           H  
ATOM    627  CD  PRO A  38      -9.460 -36.826  44.669  1.00  0.00           C  
ATOM    628  HD2 PRO A  38     -10.121 -36.119  44.167  1.00  0.00           H  
ATOM    629  HD3 PRO A  38     -10.033 -37.524  45.279  1.00  0.00           H  
ATOM    630  N   LEU A  39      -5.458 -34.308  44.748  1.00  0.00           N  
ATOM    631  H   LEU A  39      -4.835 -35.064  44.995  1.00  0.00           H  
ATOM    632  CA  LEU A  39      -4.891 -32.972  44.569  1.00  0.00           C  
ATOM    633  HA  LEU A  39      -5.649 -32.254  44.882  1.00  0.00           H  
ATOM    634  C   LEU A  39      -4.522 -32.707  43.092  1.00  0.00           C  
ATOM    635  CB  LEU A  39      -3.675 -32.764  45.482  1.00  0.00           C  
ATOM    636  HB2 LEU A  39      -2.940 -33.550  45.310  1.00  0.00           H  
ATOM    637  HB3 LEU A  39      -3.228 -31.821  45.167  1.00  0.00           H  
ATOM    638  O   LEU A  39      -4.004 -33.607  42.428  1.00  0.00           O  
ATOM    639  CG  LEU A  39      -4.004 -32.659  46.983  1.00  0.00           C  
ATOM    640  HG  LEU A  39      -4.978 -32.189  47.117  1.00  0.00           H  
ATOM    641  CD1 LEU A  39      -3.990 -34.013  47.697  1.00  0.00           C  
ATOM    642 HD11 LEU A  39      -4.125 -33.866  48.768  1.00  0.00           H  
ATOM    643 HD12 LEU A  39      -3.042 -34.522  47.520  1.00  0.00           H  
ATOM    644 HD13 LEU A  39      -4.808 -34.635  47.332  1.00  0.00           H  
ATOM    645  CD2 LEU A  39      -2.956 -31.771  47.645  1.00  0.00           C  
ATOM    646 HD21 LEU A  39      -1.969 -32.230  47.583  1.00  0.00           H  
ATOM    647 HD22 LEU A  39      -2.941 -30.804  47.143  1.00  0.00           H  
ATOM    648 HD23 LEU A  39      -3.222 -31.607  48.689  1.00  0.00           H  
ATOM    649  N   PRO A  40      -4.725 -31.487  42.549  1.00  0.00           N  
ATOM    650  CA  PRO A  40      -4.378 -31.170  41.163  1.00  0.00           C  
ATOM    651  HA  PRO A  40      -4.874 -31.892  40.514  1.00  0.00           H  
ATOM    652  C   PRO A  40      -2.862 -31.212  40.914  1.00  0.00           C  
ATOM    653  CB  PRO A  40      -4.955 -29.772  40.886  1.00  0.00           C  
ATOM    654  HB2 PRO A  40      -4.187 -29.005  40.989  1.00  0.00           H  
ATOM    655  HB3 PRO A  40      -5.408 -29.717  39.897  1.00  0.00           H  
ATOM    656  O   PRO A  40      -2.116 -30.395  41.456  1.00  0.00           O  
ATOM    657  CG  PRO A  40      -5.993 -29.568  41.986  1.00  0.00           C  
ATOM    658  HG2 PRO A  40      -6.945 -29.998  41.675  1.00  0.00           H  
ATOM    659  HG3 PRO A  40      -6.112 -28.515  42.241  1.00  0.00           H  
ATOM    660  CD  PRO A  40      -5.433 -30.371  43.153  1.00  0.00           C  
ATOM    661  HD2 PRO A  40      -6.260 -30.696  43.784  1.00  0.00           H  
ATOM    662  HD3 PRO A  40      -4.734 -29.760  43.726  1.00  0.00           H  
ATOM    663  N   ARG A  41      -2.412 -32.096  40.014  1.00  0.00           N  
ATOM    664  H   ARG A  41      -3.065 -32.805  39.711  1.00  0.00           H  
ATOM    665  CA  ARG A  41      -0.984 -32.328  39.719  1.00  0.00           C  
ATOM    666  HA  ARG A  41      -0.517 -32.740  40.614  1.00  0.00           H  
ATOM    667  C   ARG A  41      -0.196 -31.061  39.372  1.00  0.00           C  
ATOM    668  CB  ARG A  41      -0.879 -33.379  38.604  1.00  0.00           C  
ATOM    669  HB2 ARG A  41      -1.494 -34.239  38.869  1.00  0.00           H  
ATOM    670  HB3 ARG A  41      -1.252 -32.959  37.669  1.00  0.00           H  
ATOM    671  O   ARG A  41       0.911 -30.865  39.856  1.00  0.00           O  
ATOM    672  CG  ARG A  41       0.562 -33.868  38.410  1.00  0.00           C  
ATOM    673  HG2 ARG A  41       1.209 -33.031  38.146  1.00  0.00           H  
ATOM    674  HG3 ARG A  41       0.920 -34.321  39.334  1.00  0.00           H  
ATOM    675  CD  ARG A  41       0.612 -34.905  37.288  1.00  0.00           C  
ATOM    676  HD2 ARG A  41       0.018 -35.769  37.586  1.00  0.00           H  
ATOM    677  HD3 ARG A  41       0.180 -34.473  36.386  1.00  0.00           H  
ATOM    678  NE  ARG A  41       1.997 -35.317  37.014  1.00  0.00           N  
ATOM    679  HE  ARG A  41       2.723 -34.802  37.490  1.00  0.00           H  
ATOM    680  NH1 ARG A  41       1.482 -37.035  35.596  1.00  0.00           N  
ATOM    681 HH11 ARG A  41       0.537 -36.972  35.949  1.00  0.00           H  
ATOM    682 HH12 ARG A  41       1.765 -37.865  35.096  1.00  0.00           H  
ATOM    683  NH2 ARG A  41       3.621 -36.567  36.037  1.00  0.00           N  
ATOM    684 HH21 ARG A  41       3.900 -37.342  35.453  1.00  0.00           H  
ATOM    685 HH22 ARG A  41       4.309 -35.984  36.492  1.00  0.00           H  
ATOM    686  CZ  ARG A  41       2.359 -36.303  36.220  1.00  0.00           C  
ATOM    687  N   GLY A  42      -0.785 -30.165  38.577  1.00  0.00           N  
ATOM    688  H   GLY A  42      -1.703 -30.383  38.217  1.00  0.00           H  
ATOM    689  CA  GLY A  42      -0.124 -28.912  38.190  1.00  0.00           C  
ATOM    690  HA2 GLY A  42       0.829 -29.146  37.716  1.00  0.00           H  
ATOM    691  HA3 GLY A  42      -0.751 -28.385  37.471  1.00  0.00           H  
ATOM    692  C   GLY A  42       0.155 -27.963  39.365  1.00  0.00           C  
ATOM    693  O   GLY A  42       1.071 -27.149  39.273  1.00  0.00           O  
ATOM    694  N   GLN A  43      -0.612 -28.071  40.459  1.00  0.00           N  
ATOM    695  H   GLN A  43      -1.274 -28.832  40.512  1.00  0.00           H  
ATOM    696  CA  GLN A  43      -0.389 -27.306  41.691  1.00  0.00           C  
ATOM    697  HA  GLN A  43       0.052 -26.341  41.443  1.00  0.00           H  
ATOM    698  C   GLN A  43       0.610 -28.018  42.612  1.00  0.00           C  
ATOM    699  CB  GLN A  43      -1.723 -27.045  42.416  1.00  0.00           C  
ATOM    700  HB2 GLN A  43      -1.506 -26.578  43.376  1.00  0.00           H  
ATOM    701  HB3 GLN A  43      -2.226 -27.993  42.608  1.00  0.00           H  
ATOM    702  O   GLN A  43       1.514 -27.371  43.131  1.00  0.00           O  
ATOM    703  CG  GLN A  43      -2.660 -26.113  41.627  1.00  0.00           C  
ATOM    704  HG2 GLN A  43      -2.150 -25.166  41.453  1.00  0.00           H  
ATOM    705  HG3 GLN A  43      -2.891 -26.562  40.661  1.00  0.00           H  
ATOM    706  CD  GLN A  43      -3.978 -25.829  42.346  1.00  0.00           C  
ATOM    707  NE2 GLN A  43      -4.819 -24.977  41.802  1.00  0.00           N  
ATOM    708 HE21 GLN A  43      -5.628 -24.772  42.370  1.00  0.00           H  
ATOM    709 HE22 GLN A  43      -4.552 -24.429  40.997  1.00  0.00           H  
ATOM    710  OE1 GLN A  43      -4.308 -26.372  43.382  1.00  0.00           O  
ATOM    711  N   THR A  44       0.510 -29.344  42.774  1.00  0.00           N  
ATOM    712  H   THR A  44      -0.225 -29.851  42.302  1.00  0.00           H  
ATOM    713  CA  THR A  44       1.406 -30.105  43.666  1.00  0.00           C  
ATOM    714  HA  THR A  44       1.466 -29.582  44.621  1.00  0.00           H  
ATOM    715  C   THR A  44       2.837 -30.213  43.142  1.00  0.00           C  
ATOM    716  CB  THR A  44       0.885 -31.521  43.943  1.00  0.00           C  
ATOM    717  HB  THR A  44       1.607 -32.044  44.571  1.00  0.00           H  
ATOM    718  O   THR A  44       3.775 -30.210  43.936  1.00  0.00           O  
ATOM    719  CG2 THR A  44      -0.463 -31.521  44.654  1.00  0.00           C  
ATOM    720 HG21 THR A  44      -1.223 -31.067  44.018  1.00  0.00           H  
ATOM    721 HG22 THR A  44      -0.747 -32.548  44.881  1.00  0.00           H  
ATOM    722 HG23 THR A  44      -0.386 -30.961  45.586  1.00  0.00           H  
ATOM    723  OG1 THR A  44       0.709 -32.240  42.747  1.00  0.00           O  
ATOM    724  HG1 THR A  44       0.519 -33.151  42.984  1.00  0.00           H  
ATOM    725  N   GLU A  45       3.038 -30.272  41.821  1.00  0.00           N  
ATOM    726  H   GLU A  45       2.233 -30.378  41.221  1.00  0.00           H  
ATOM    727  CA  GLU A  45       4.373 -30.395  41.224  1.00  0.00           C  
ATOM    728  HA  GLU A  45       4.858 -31.277  41.643  1.00  0.00           H  
ATOM    729  C   GLU A  45       5.256 -29.185  41.566  1.00  0.00           C  
ATOM    730  CB  GLU A  45       4.228 -30.612  39.708  1.00  0.00           C  
ATOM    731  HB2 GLU A  45       3.549 -31.451  39.554  1.00  0.00           H  
ATOM    732  HB3 GLU A  45       3.792 -29.721  39.254  1.00  0.00           H  
ATOM    733  O   GLU A  45       6.409 -29.358  41.966  1.00  0.00           O  
ATOM    734  CG  GLU A  45       5.560 -30.947  39.018  1.00  0.00           C  
ATOM    735  HG2 GLU A  45       6.198 -30.063  39.032  1.00  0.00           H  
ATOM    736  HG3 GLU A  45       6.054 -31.732  39.589  1.00  0.00           H  
ATOM    737  CD  GLU A  45       5.378 -31.420  37.564  1.00  0.00           C  
ATOM    738  OE1 GLU A  45       6.291 -32.121  37.070  1.00  0.00           O  
ATOM    739  OE2 GLU A  45       4.325 -31.113  36.957  1.00  0.00           O  
ATOM    740  N   LYS A  46       4.682 -27.975  41.508  1.00  0.00           N  
ATOM    741  H   LYS A  46       3.704 -27.942  41.259  1.00  0.00           H  
ATOM    742  CA  LYS A  46       5.380 -26.705  41.765  1.00  0.00           C  
ATOM    743  HA  LYS A  46       6.429 -26.814  41.490  1.00  0.00           H  
ATOM    744  C   LYS A  46       5.399 -26.269  43.232  1.00  0.00           C  
ATOM    745  CB  LYS A  46       4.765 -25.594  40.905  1.00  0.00           C  
ATOM    746  HB2 LYS A  46       5.250 -24.651  41.159  1.00  0.00           H  
ATOM    747  HB3 LYS A  46       3.703 -25.504  41.134  1.00  0.00           H  
ATOM    748  O   LYS A  46       6.193 -25.399  43.562  1.00  0.00           O  
ATOM    749  CG  LYS A  46       4.952 -25.852  39.406  1.00  0.00           C  
ATOM    750  HG2 LYS A  46       4.391 -26.738  39.109  1.00  0.00           H  
ATOM    751  HG3 LYS A  46       6.010 -26.013  39.198  1.00  0.00           H  
ATOM    752  CD  LYS A  46       4.457 -24.646  38.605  1.00  0.00           C  
ATOM    753  HD2 LYS A  46       5.013 -23.762  38.917  1.00  0.00           H  
ATOM    754  HD3 LYS A  46       3.396 -24.497  38.802  1.00  0.00           H  
ATOM    755  CE  LYS A  46       4.682 -24.905  37.115  1.00  0.00           C  
ATOM    756  HE2 LYS A  46       4.088 -25.770  36.820  1.00  0.00           H  
ATOM    757  HE3 LYS A  46       5.732 -25.158  36.966  1.00  0.00           H  
ATOM    758  NZ  LYS A  46       4.321 -23.715  36.311  1.00  0.00           N  
ATOM    759  HZ1 LYS A  46       4.486 -23.894  35.331  1.00  0.00           H  
ATOM    760  HZ2 LYS A  46       3.348 -23.484  36.455  1.00  0.00           H  
ATOM    761  HZ3 LYS A  46       4.887 -22.929  36.598  1.00  0.00           H  
ATOM    762  N   ALA A  47       4.549 -26.846  44.081  1.00  0.00           N  
ATOM    763  H   ALA A  47       3.892 -27.527  43.727  1.00  0.00           H  
ATOM    764  CA  ALA A  47       4.442 -26.471  45.490  1.00  0.00           C  
ATOM    765  HA  ALA A  47       4.274 -25.396  45.562  1.00  0.00           H  
ATOM    766  C   ALA A  47       5.726 -26.802  46.270  1.00  0.00           C  
ATOM    767  CB  ALA A  47       3.228 -27.191  46.087  1.00  0.00           C  
ATOM    768  HB1 ALA A  47       3.339 -28.270  45.976  1.00  0.00           H  
ATOM    769  HB2 ALA A  47       2.318 -26.857  45.587  1.00  0.00           H  
ATOM    770  HB3 ALA A  47       3.153 -26.953  47.148  1.00  0.00           H  
ATOM    771  O   ALA A  47       6.252 -27.912  46.146  1.00  0.00           O  
ATOM    772  N   ASP A  48       6.215 -25.874  47.088  1.00  0.00           N  
ATOM    773  H   ASP A  48       5.736 -24.989  47.176  1.00  0.00           H  
ATOM    774  CA  ASP A  48       7.244 -26.168  48.088  1.00  0.00           C  
ATOM    775  HA  ASP A  48       7.983 -26.829  47.635  1.00  0.00           H  
ATOM    776  C   ASP A  48       6.652 -26.932  49.295  1.00  0.00           C  
ATOM    777  CB  ASP A  48       7.993 -24.875  48.459  1.00  0.00           C  
ATOM    778  HB2 ASP A  48       8.324 -24.390  47.540  1.00  0.00           H  
ATOM    779  HB3 ASP A  48       8.888 -25.151  49.017  1.00  0.00           H  
ATOM    780  O   ASP A  48       5.489 -27.342  49.283  1.00  0.00           O  
ATOM    781  CG  ASP A  48       7.202 -23.867  49.301  1.00  0.00           C  
ATOM    782  OD1 ASP A  48       6.210 -24.281  49.944  1.00  0.00           O  
ATOM    783  OD2 ASP A  48       7.676 -22.717  49.380  1.00  0.00           O  
ATOM    784  N   HIS A  49       7.446 -27.171  50.340  1.00  0.00           N  
ATOM    785  H   HIS A  49       8.394 -26.824  50.319  1.00  0.00           H  
ATOM    786  CA  HIS A  49       7.007 -27.904  51.533  1.00  0.00           C  
ATOM    787  HA  HIS A  49       6.708 -28.910  51.236  1.00  0.00           H  
ATOM    788  C   HIS A  49       5.807 -27.252  52.247  1.00  0.00           C  
ATOM    789  CB  HIS A  49       8.190 -28.008  52.506  1.00  0.00           C  
ATOM    790  HB2 HIS A  49       7.903 -28.638  53.349  1.00  0.00           H  
ATOM    791  HB3 HIS A  49       8.423 -27.019  52.899  1.00  0.00           H  
ATOM    792  O   HIS A  49       4.915 -27.952  52.739  1.00  0.00           O  
ATOM    793  CG  HIS A  49       9.434 -28.579  51.880  1.00  0.00           C  
ATOM    794  CD2 HIS A  49       9.666 -29.895  51.602  1.00  0.00           C  
ATOM    795  HD2 HIS A  49       8.988 -30.714  51.793  1.00  0.00           H  
ATOM    796  ND1 HIS A  49      10.547 -27.877  51.474  1.00  0.00           N  
ATOM    797  HD1 HIS A  49      10.738 -26.902  51.656  1.00  0.00           H  
ATOM    798  CE1 HIS A  49      11.433 -28.757  50.976  1.00  0.00           C  
ATOM    799  HE1 HIS A  49      12.427 -28.522  50.625  1.00  0.00           H  
ATOM    800  NE2 HIS A  49      10.930 -29.995  51.030  1.00  0.00           N  
ATOM    801  N   VAL A  50       5.765 -25.918  52.298  1.00  0.00           N  
ATOM    802  H   VAL A  50       6.390 -25.398  51.699  1.00  0.00           H  
ATOM    803  CA  VAL A  50       4.739 -25.147  53.014  1.00  0.00           C  
ATOM    804  HA  VAL A  50       4.506 -25.650  53.953  1.00  0.00           H  
ATOM    805  C   VAL A  50       3.458 -25.081  52.189  1.00  0.00           C  
ATOM    806  CB  VAL A  50       5.255 -23.728  53.333  1.00  0.00           C  
ATOM    807  HB  VAL A  50       5.497 -23.208  52.406  1.00  0.00           H  
ATOM    808  O   VAL A  50       2.361 -25.326  52.711  1.00  0.00           O  
ATOM    809  CG1 VAL A  50       4.198 -22.910  54.089  1.00  0.00           C  
ATOM    810 HG11 VAL A  50       3.333 -22.738  53.448  1.00  0.00           H  
ATOM    811 HG12 VAL A  50       4.614 -21.937  54.350  1.00  0.00           H  
ATOM    812 HG13 VAL A  50       3.891 -23.434  54.994  1.00  0.00           H  
ATOM    813  CG2 VAL A  50       6.516 -23.779  54.208  1.00  0.00           C  
ATOM    814 HG21 VAL A  50       6.853 -22.766  54.430  1.00  0.00           H  
ATOM    815 HG22 VAL A  50       7.323 -24.283  53.677  1.00  0.00           H  
ATOM    816 HG23 VAL A  50       6.320 -24.310  55.140  1.00  0.00           H  
ATOM    817  N   ASP A  51       3.595 -24.821  50.893  1.00  0.00           N  
ATOM    818  H   ASP A  51       4.512 -24.579  50.546  1.00  0.00           H  
ATOM    819  CA  ASP A  51       2.491 -24.815  49.941  1.00  0.00           C  
ATOM    820  HA  ASP A  51       1.725 -24.114  50.271  1.00  0.00           H  
ATOM    821  C   ASP A  51       1.856 -26.202  49.839  1.00  0.00           C  
ATOM    822  CB  ASP A  51       3.002 -24.377  48.564  1.00  0.00           C  
ATOM    823  HB2 ASP A  51       3.895 -24.948  48.314  1.00  0.00           H  
ATOM    824  HB3 ASP A  51       2.238 -24.614  47.823  1.00  0.00           H  
ATOM    825  O   ASP A  51       0.630 -26.324  49.825  1.00  0.00           O  
ATOM    826  CG  ASP A  51       3.302 -22.881  48.450  1.00  0.00           C  
ATOM    827  OD1 ASP A  51       2.780 -22.105  49.286  1.00  0.00           O  
ATOM    828  OD2 ASP A  51       3.942 -22.538  47.431  1.00  0.00           O  
ATOM    829  N   LEU A  52       2.668 -27.266  49.840  1.00  0.00           N  
ATOM    830  H   LEU A  52       3.665 -27.104  49.822  1.00  0.00           H  
ATOM    831  CA  LEU A  52       2.173 -28.637  49.766  1.00  0.00           C  
ATOM    832  HA  LEU A  52       1.489 -28.679  48.919  1.00  0.00           H  
ATOM    833  C   LEU A  52       1.375 -29.013  51.018  1.00  0.00           C  
ATOM    834  CB  LEU A  52       3.346 -29.598  49.506  1.00  0.00           C  
ATOM    835  HB2 LEU A  52       4.007 -29.590  50.373  1.00  0.00           H  
ATOM    836  HB3 LEU A  52       3.911 -29.233  48.649  1.00  0.00           H  
ATOM    837  O   LEU A  52       0.282 -29.565  50.893  1.00  0.00           O  
ATOM    838  CG  LEU A  52       2.911 -31.043  49.209  1.00  0.00           C  
ATOM    839  HG  LEU A  52       2.337 -31.443  50.044  1.00  0.00           H  
ATOM    840  CD1 LEU A  52       2.062 -31.108  47.934  1.00  0.00           C  
ATOM    841 HD11 LEU A  52       2.561 -30.571  47.127  1.00  0.00           H  
ATOM    842 HD12 LEU A  52       1.916 -32.145  47.632  1.00  0.00           H  
ATOM    843 HD13 LEU A  52       1.082 -30.667  48.119  1.00  0.00           H  
ATOM    844  CD2 LEU A  52       4.142 -31.927  49.004  1.00  0.00           C  
ATOM    845 HD21 LEU A  52       4.735 -31.552  48.170  1.00  0.00           H  
ATOM    846 HD22 LEU A  52       3.832 -32.953  48.804  1.00  0.00           H  
ATOM    847 HD23 LEU A  52       4.756 -31.919  49.905  1.00  0.00           H  
ATOM    848  N   ALA A  53       1.861 -28.663  52.215  1.00  0.00           N  
ATOM    849  H   ALA A  53       2.768 -28.220  52.258  1.00  0.00           H  
ATOM    850  CA  ALA A  53       1.113 -28.867  53.457  1.00  0.00           C  
ATOM    851  HA  ALA A  53       0.889 -29.928  53.565  1.00  0.00           H  
ATOM    852  C   ALA A  53      -0.222 -28.105  53.453  1.00  0.00           C  
ATOM    853  CB  ALA A  53       1.976 -28.422  54.644  1.00  0.00           C  
ATOM    854  HB1 ALA A  53       1.421 -28.546  55.574  1.00  0.00           H  
ATOM    855  HB2 ALA A  53       2.257 -27.376  54.528  1.00  0.00           H  
ATOM    856  HB3 ALA A  53       2.884 -29.024  54.692  1.00  0.00           H  
ATOM    857  O   ALA A  53      -1.243 -28.630  53.904  1.00  0.00           O  
ATOM    858  N   THR A  54      -0.220 -26.878  52.929  1.00  0.00           N  
ATOM    859  H   THR A  54       0.657 -26.512  52.585  1.00  0.00           H  
ATOM    860  CA  THR A  54      -1.418 -26.037  52.826  1.00  0.00           C  
ATOM    861  HA  THR A  54      -1.901 -25.997  53.802  1.00  0.00           H  
ATOM    862  C   THR A  54      -2.427 -26.643  51.856  1.00  0.00           C  
ATOM    863  CB  THR A  54      -1.042 -24.603  52.435  1.00  0.00           C  
ATOM    864  HB  THR A  54      -0.565 -24.590  51.455  1.00  0.00           H  
ATOM    865  O   THR A  54      -3.573 -26.863  52.239  1.00  0.00           O  
ATOM    866  CG2 THR A  54      -2.250 -23.670  52.424  1.00  0.00           C  
ATOM    867 HG21 THR A  54      -2.787 -23.727  53.370  1.00  0.00           H  
ATOM    868 HG22 THR A  54      -2.924 -23.944  51.612  1.00  0.00           H  
ATOM    869 HG23 THR A  54      -1.915 -22.647  52.256  1.00  0.00           H  
ATOM    870  OG1 THR A  54      -0.140 -24.107  53.402  1.00  0.00           O  
ATOM    871  HG1 THR A  54       0.741 -24.332  53.093  1.00  0.00           H  
ATOM    872  N   LEU A  55      -1.983 -27.037  50.661  1.00  0.00           N  
ATOM    873  H   LEU A  55      -1.024 -26.831  50.423  1.00  0.00           H  
ATOM    874  CA  LEU A  55      -2.799 -27.724  49.659  1.00  0.00           C  
ATOM    875  HA  LEU A  55      -3.622 -27.072  49.368  1.00  0.00           H  
ATOM    876  C   LEU A  55      -3.420 -29.017  50.202  1.00  0.00           C  
ATOM    877  CB  LEU A  55      -1.912 -28.024  48.436  1.00  0.00           C  
ATOM    878  HB2 LEU A  55      -2.324 -28.875  47.894  1.00  0.00           H  
ATOM    879  HB3 LEU A  55      -0.921 -28.315  48.784  1.00  0.00           H  
ATOM    880  O   LEU A  55      -4.611 -29.256  50.009  1.00  0.00           O  
ATOM    881  CG  LEU A  55      -1.789 -26.850  47.451  1.00  0.00           C  
ATOM    882  HG  LEU A  55      -1.684 -25.912  47.997  1.00  0.00           H  
ATOM    883  CD1 LEU A  55      -0.564 -27.037  46.557  1.00  0.00           C  
ATOM    884 HD11 LEU A  55       0.332 -27.055  47.178  1.00  0.00           H  
ATOM    885 HD12 LEU A  55      -0.637 -27.969  45.997  1.00  0.00           H  
ATOM    886 HD13 LEU A  55      -0.480 -26.198  45.867  1.00  0.00           H  
ATOM    887  CD2 LEU A  55      -3.025 -26.782  46.549  1.00  0.00           C  
ATOM    888 HD21 LEU A  55      -3.917 -26.627  47.156  1.00  0.00           H  
ATOM    889 HD22 LEU A  55      -2.927 -25.941  45.863  1.00  0.00           H  
ATOM    890 HD23 LEU A  55      -3.132 -27.700  45.971  1.00  0.00           H  
ATOM    891  N   MET A  56      -2.648 -29.847  50.911  1.00  0.00           N  
ATOM    892  H   MET A  56      -1.672 -29.616  51.023  1.00  0.00           H  
ATOM    893  CA  MET A  56      -3.166 -31.083  51.510  1.00  0.00           C  
ATOM    894  HA  MET A  56      -3.605 -31.708  50.733  1.00  0.00           H  
ATOM    895  C   MET A  56      -4.291 -30.809  52.510  1.00  0.00           C  
ATOM    896  CB  MET A  56      -2.030 -31.872  52.174  1.00  0.00           C  
ATOM    897  HB2 MET A  56      -1.460 -31.217  52.833  1.00  0.00           H  
ATOM    898  HB3 MET A  56      -2.470 -32.668  52.774  1.00  0.00           H  
ATOM    899  O   MET A  56      -5.314 -31.496  52.479  1.00  0.00           O  
ATOM    900  CG  MET A  56      -1.090 -32.515  51.149  1.00  0.00           C  
ATOM    901  HG2 MET A  56      -1.659 -33.205  50.527  1.00  0.00           H  
ATOM    902  HG3 MET A  56      -0.686 -31.742  50.494  1.00  0.00           H  
ATOM    903  SD  MET A  56       0.300 -33.413  51.890  1.00  0.00           S  
ATOM    904  CE  MET A  56      -0.567 -34.856  52.562  1.00  0.00           C  
ATOM    905  HE1 MET A  56       0.158 -35.558  52.971  1.00  0.00           H  
ATOM    906  HE2 MET A  56      -1.245 -34.543  53.357  1.00  0.00           H  
ATOM    907  HE3 MET A  56      -1.134 -35.346  51.770  1.00  0.00           H  
ATOM    908  N   ILE A  57      -4.132 -29.797  53.364  1.00  0.00           N  
ATOM    909  H   ILE A  57      -3.287 -29.247  53.302  1.00  0.00           H  
ATOM    910  CA  ILE A  57      -5.128 -29.433  54.379  1.00  0.00           C  
ATOM    911  HA  ILE A  57      -5.492 -30.345  54.853  1.00  0.00           H  
ATOM    912  C   ILE A  57      -6.351 -28.764  53.752  1.00  0.00           C  
ATOM    913  CB  ILE A  57      -4.474 -28.558  55.468  1.00  0.00           C  
ATOM    914  HB  ILE A  57      -3.907 -27.761  54.987  1.00  0.00           H  
ATOM    915  O   ILE A  57      -7.472 -29.082  54.139  1.00  0.00           O  
ATOM    916  CG1 ILE A  57      -3.508 -29.448  56.281  1.00  0.00           C  
ATOM    917 HG12 ILE A  57      -4.078 -30.211  56.811  1.00  0.00           H  
ATOM    918 HG13 ILE A  57      -2.823 -29.960  55.604  1.00  0.00           H  
ATOM    919  CG2 ILE A  57      -5.524 -27.910  56.394  1.00  0.00           C  
ATOM    920 HG21 ILE A  57      -6.153 -27.224  55.828  1.00  0.00           H  
ATOM    921 HG22 ILE A  57      -6.150 -28.679  56.846  1.00  0.00           H  
ATOM    922 HG23 ILE A  57      -5.044 -27.326  57.180  1.00  0.00           H  
ATOM    923  CD1 ILE A  57      -2.652 -28.685  57.290  1.00  0.00           C  
ATOM    924 HD11 ILE A  57      -3.265 -28.289  58.100  1.00  0.00           H  
ATOM    925 HD12 ILE A  57      -1.919 -29.371  57.716  1.00  0.00           H  
ATOM    926 HD13 ILE A  57      -2.133 -27.875  56.779  1.00  0.00           H  
ATOM    927  N   ASP A  58      -6.171 -27.881  52.777  1.00  0.00           N  
ATOM    928  H   ASP A  58      -5.232 -27.601  52.529  1.00  0.00           H  
ATOM    929  CA  ASP A  58      -7.284 -27.156  52.165  1.00  0.00           C  
ATOM    930  HA  ASP A  58      -7.898 -26.718  52.952  1.00  0.00           H  
ATOM    931  C   ASP A  58      -8.192 -28.096  51.354  1.00  0.00           C  
ATOM    932  CB  ASP A  58      -6.733 -26.013  51.301  1.00  0.00           C  
ATOM    933  HB2 ASP A  58      -7.556 -25.603  50.716  1.00  0.00           H  
ATOM    934  HB3 ASP A  58      -5.997 -26.413  50.604  1.00  0.00           H  
ATOM    935  O   ASP A  58      -9.413 -27.926  51.349  1.00  0.00           O  
ATOM    936  CG  ASP A  58      -6.105 -24.857  52.103  1.00  0.00           C  
ATOM    937  OD1 ASP A  58      -6.178 -24.839  53.362  1.00  0.00           O  
ATOM    938  OD2 ASP A  58      -5.579 -23.946  51.432  1.00  0.00           O  
ATOM    939  N   PHE A  59      -7.621 -29.132  50.726  1.00  0.00           N  
ATOM    940  H   PHE A  59      -6.613 -29.192  50.727  1.00  0.00           H  
ATOM    941  CA  PHE A  59      -8.391 -30.137  49.986  1.00  0.00           C  
ATOM    942  HA  PHE A  59      -9.222 -29.639  49.485  1.00  0.00           H  
ATOM    943  C   PHE A  59      -9.021 -31.213  50.878  1.00  0.00           C  
ATOM    944  CB  PHE A  59      -7.511 -30.779  48.904  1.00  0.00           C  
ATOM    945  HB2 PHE A  59      -7.897 -31.775  48.686  1.00  0.00           H  
ATOM    946  HB3 PHE A  59      -6.495 -30.913  49.274  1.00  0.00           H  
ATOM    947  O   PHE A  59     -10.117 -31.684  50.572  1.00  0.00           O  
ATOM    948  CG  PHE A  59      -7.489 -29.999  47.604  1.00  0.00           C  
ATOM    949  CD1 PHE A  59      -8.275 -30.431  46.520  1.00  0.00           C  
ATOM    950  HD1 PHE A  59      -8.867 -31.330  46.609  1.00  0.00           H  
ATOM    951  CD2 PHE A  59      -6.716 -28.829  47.476  1.00  0.00           C  
ATOM    952  HD2 PHE A  59      -6.126 -28.471  48.307  1.00  0.00           H  
ATOM    953  CE1 PHE A  59      -8.292 -29.700  45.320  1.00  0.00           C  
ATOM    954  HE1 PHE A  59      -8.894 -30.042  44.490  1.00  0.00           H  
ATOM    955  CE2 PHE A  59      -6.720 -28.105  46.272  1.00  0.00           C  
ATOM    956  HE2 PHE A  59      -6.120 -27.212  46.179  1.00  0.00           H  
ATOM    957  CZ  PHE A  59      -7.513 -28.536  45.196  1.00  0.00           C  
ATOM    958  HZ  PHE A  59      -7.516 -27.970  44.276  1.00  0.00           H  
ATOM    959  N   ASN A  60      -8.348 -31.640  51.953  1.00  0.00           N  
ATOM    960  H   ASN A  60      -7.447 -31.226  52.148  1.00  0.00           H  
ATOM    961  CA  ASN A  60      -8.750 -32.837  52.704  1.00  0.00           C  
ATOM    962  HA  ASN A  60      -9.676 -33.229  52.284  1.00  0.00           H  
ATOM    963  C   ASN A  60      -9.088 -32.599  54.184  1.00  0.00           C  
ATOM    964  CB  ASN A  60      -7.678 -33.921  52.499  1.00  0.00           C  
ATOM    965  HB2 ASN A  60      -6.685 -33.545  52.746  1.00  0.00           H  
ATOM    966  HB3 ASN A  60      -7.889 -34.770  53.149  1.00  0.00           H  
ATOM    967  O   ASN A  60      -9.676 -33.474  54.821  1.00  0.00           O  
ATOM    968  CG  ASN A  60      -7.723 -34.437  51.081  1.00  0.00           C  
ATOM    969  ND2 ASN A  60      -6.770 -34.125  50.236  1.00  0.00           N  
ATOM    970 HD21 ASN A  60      -6.008 -33.533  50.534  1.00  0.00           H  
ATOM    971 HD22 ASN A  60      -6.877 -34.446  49.285  1.00  0.00           H  
ATOM    972  OD1 ASN A  60      -8.670 -35.108  50.718  1.00  0.00           O  
ATOM    973  N   GLY A  61      -8.782 -31.427  54.733  1.00  0.00           N  
ATOM    974  H   GLY A  61      -8.348 -30.723  54.154  1.00  0.00           H  
ATOM    975  CA  GLY A  61      -8.836 -31.151  56.167  1.00  0.00           C  
ATOM    976  HA2 GLY A  61      -9.740 -31.583  56.597  1.00  0.00           H  
ATOM    977  HA3 GLY A  61      -8.870 -30.071  56.309  1.00  0.00           H  
ATOM    978  C   GLY A  61      -7.621 -31.702  56.922  1.00  0.00           C  
ATOM    979  O   GLY A  61      -6.867 -32.531  56.415  1.00  0.00           O  
ATOM    980  N   GLU A  62      -7.430 -31.233  58.156  1.00  0.00           N  
ATOM    981  H   GLU A  62      -8.077 -30.545  58.516  1.00  0.00           H  
ATOM    982  CA  GLU A  62      -6.225 -31.508  58.952  1.00  0.00           C  
ATOM    983  HA  GLU A  62      -5.349 -31.172  58.397  1.00  0.00           H  
ATOM    984  C   GLU A  62      -5.999 -33.003  59.244  1.00  0.00           C  
ATOM    985  CB  GLU A  62      -6.291 -30.717  60.267  1.00  0.00           C  
ATOM    986  HB2 GLU A  62      -7.205 -30.978  60.802  1.00  0.00           H  
ATOM    987  HB3 GLU A  62      -5.437 -31.017  60.874  1.00  0.00           H  
ATOM    988  O   GLU A  62      -4.893 -33.504  59.044  1.00  0.00           O  
ATOM    989  CG  GLU A  62      -6.237 -29.192  60.076  1.00  0.00           C  
ATOM    990  HG2 GLU A  62      -7.179 -28.854  59.643  1.00  0.00           H  
ATOM    991  HG3 GLU A  62      -5.438 -28.963  59.372  1.00  0.00           H  
ATOM    992  CD  GLU A  62      -5.967 -28.426  61.385  1.00  0.00           C  
ATOM    993  OE1 GLU A  62      -5.759 -27.195  61.302  1.00  0.00           O  
ATOM    994  OE2 GLU A  62      -5.851 -29.069  62.455  1.00  0.00           O  
ATOM    995  N   GLU A  63      -7.043 -33.723  59.664  1.00  0.00           N  
ATOM    996  H   GLU A  63      -7.909 -33.239  59.855  1.00  0.00           H  
ATOM    997  CA  GLU A  63      -6.963 -35.142  60.045  1.00  0.00           C  
ATOM    998  HA  GLU A  63      -6.193 -35.280  60.803  1.00  0.00           H  
ATOM    999  C   GLU A  63      -6.575 -36.036  58.866  1.00  0.00           C  
ATOM   1000  CB  GLU A  63      -8.314 -35.554  60.649  1.00  0.00           C  
ATOM   1001  HB2 GLU A  63      -9.089 -35.419  59.895  1.00  0.00           H  
ATOM   1002  HB3 GLU A  63      -8.531 -34.890  61.486  1.00  0.00           H  
ATOM   1003  O   GLU A  63      -5.641 -36.838  58.943  1.00  0.00           O  
ATOM   1004  CG  GLU A  63      -8.344 -37.008  61.146  1.00  0.00           C  
ATOM   1005  HG2 GLU A  63      -7.553 -37.148  61.882  1.00  0.00           H  
ATOM   1006  HG3 GLU A  63      -8.141 -37.669  60.304  1.00  0.00           H  
ATOM   1007  CD  GLU A  63      -9.699 -37.402  61.757  1.00  0.00           C  
ATOM   1008  OE1 GLU A  63      -9.841 -38.594  62.106  1.00  0.00           O  
ATOM   1009  OE2 GLU A  63     -10.610 -36.540  61.800  1.00  0.00           O  
ATOM   1010  N   LYS A  64      -7.251 -35.852  57.729  1.00  0.00           N  
ATOM   1011  H   LYS A  64      -7.959 -35.132  57.713  1.00  0.00           H  
ATOM   1012  CA  LYS A  64      -6.985 -36.634  56.522  1.00  0.00           C  
ATOM   1013  HA  LYS A  64      -6.930 -37.690  56.789  1.00  0.00           H  
ATOM   1014  C   LYS A  64      -5.638 -36.277  55.909  1.00  0.00           C  
ATOM   1015  CB  LYS A  64      -8.102 -36.438  55.503  1.00  0.00           C  
ATOM   1016  HB2 LYS A  64      -7.807 -36.920  54.571  1.00  0.00           H  
ATOM   1017  HB3 LYS A  64      -8.213 -35.369  55.320  1.00  0.00           H  
ATOM   1018  O   LYS A  64      -4.917 -37.185  55.513  1.00  0.00           O  
ATOM   1019  CG  LYS A  64      -9.436 -37.029  55.969  1.00  0.00           C  
ATOM   1020  HG2 LYS A  64      -9.774 -36.514  56.869  1.00  0.00           H  
ATOM   1021  HG3 LYS A  64      -9.312 -38.090  56.186  1.00  0.00           H  
ATOM   1022  CD  LYS A  64     -10.476 -36.853  54.861  1.00  0.00           C  
ATOM   1023  HD2 LYS A  64     -10.558 -35.794  54.613  1.00  0.00           H  
ATOM   1024  HD3 LYS A  64     -10.156 -37.397  53.973  1.00  0.00           H  
ATOM   1025  CE  LYS A  64     -11.837 -37.370  55.316  1.00  0.00           C  
ATOM   1026  HE2 LYS A  64     -12.089 -36.904  56.269  1.00  0.00           H  
ATOM   1027  HE3 LYS A  64     -11.767 -38.448  55.467  1.00  0.00           H  
ATOM   1028  NZ  LYS A  64     -12.858 -37.047  54.294  1.00  0.00           N  
ATOM   1029  HZ1 LYS A  64     -12.905 -36.048  54.159  1.00  0.00           H  
ATOM   1030  HZ2 LYS A  64     -13.764 -37.409  54.555  1.00  0.00           H  
ATOM   1031  HZ3 LYS A  64     -12.585 -37.450  53.409  1.00  0.00           H  
ATOM   1032  N   ALA A  65      -5.264 -34.996  55.880  1.00  0.00           N  
ATOM   1033  H   ALA A  65      -5.896 -34.288  56.225  1.00  0.00           H  
ATOM   1034  CA  ALA A  65      -3.947 -34.575  55.407  1.00  0.00           C  
ATOM   1035  HA  ALA A  65      -3.826 -34.896  54.372  1.00  0.00           H  
ATOM   1036  C   ALA A  65      -2.815 -35.216  56.232  1.00  0.00           C  
ATOM   1037  CB  ALA A  65      -3.876 -33.047  55.453  1.00  0.00           C  
ATOM   1038  HB1 ALA A  65      -4.027 -32.697  56.474  1.00  0.00           H  
ATOM   1039  HB2 ALA A  65      -2.898 -32.711  55.108  1.00  0.00           H  
ATOM   1040  HB3 ALA A  65      -4.650 -32.626  54.812  1.00  0.00           H  
ATOM   1041  O   ALA A  65      -1.843 -35.711  55.659  1.00  0.00           O  
ATOM   1042  N   TRP A  66      -2.965 -35.285  57.561  1.00  0.00           N  
ATOM   1043  H   TRP A  66      -3.768 -34.844  57.987  1.00  0.00           H  
ATOM   1044  CA  TRP A  66      -2.005 -35.968  58.435  1.00  0.00           C  
ATOM   1045  HA  TRP A  66      -1.011 -35.564  58.247  1.00  0.00           H  
ATOM   1046  C   TRP A  66      -1.945 -37.474  58.149  1.00  0.00           C  
ATOM   1047  CB  TRP A  66      -2.361 -35.704  59.902  1.00  0.00           C  
ATOM   1048  HB2 TRP A  66      -3.288 -36.220  60.153  1.00  0.00           H  
ATOM   1049  HB3 TRP A  66      -2.534 -34.637  60.035  1.00  0.00           H  
ATOM   1050  O   TRP A  66      -0.868 -38.025  57.920  1.00  0.00           O  
ATOM   1051  CG  TRP A  66      -1.291 -36.115  60.864  1.00  0.00           C  
ATOM   1052  CD1 TRP A  66      -1.198 -37.301  61.513  1.00  0.00           C  
ATOM   1053  HD1 TRP A  66      -1.910 -38.110  61.436  1.00  0.00           H  
ATOM   1054  CD2 TRP A  66      -0.126 -35.343  61.278  1.00  0.00           C  
ATOM   1055  CE2 TRP A  66       0.643 -36.133  62.183  1.00  0.00           C  
ATOM   1056  CE3 TRP A  66       0.357 -34.052  60.974  1.00  0.00           C  
ATOM   1057  HE3 TRP A  66      -0.194 -33.438  60.277  1.00  0.00           H  
ATOM   1058  NE1 TRP A  66      -0.047 -37.321  62.280  1.00  0.00           N  
ATOM   1059  HE1 TRP A  66       0.248 -38.111  62.836  1.00  0.00           H  
ATOM   1060  CH2 TRP A  66       2.280 -34.373  62.444  1.00  0.00           C  
ATOM   1061  HH2 TRP A  66       3.206 -34.012  62.866  1.00  0.00           H  
ATOM   1062  CZ2 TRP A  66       1.823 -35.660  62.773  1.00  0.00           C  
ATOM   1063  HZ2 TRP A  66       2.374 -36.285  63.460  1.00  0.00           H  
ATOM   1064  CZ3 TRP A  66       1.551 -33.574  61.545  1.00  0.00           C  
ATOM   1065  HZ3 TRP A  66       1.921 -32.598  61.267  1.00  0.00           H  
ATOM   1066  N   ALA A  67      -3.102 -38.140  58.070  1.00  0.00           N  
ATOM   1067  H   ALA A  67      -3.955 -37.649  58.293  1.00  0.00           H  
ATOM   1068  CA  ALA A  67      -3.185 -39.566  57.752  1.00  0.00           C  
ATOM   1069  HA  ALA A  67      -2.581 -40.113  58.475  1.00  0.00           H  
ATOM   1070  C   ALA A  67      -2.655 -39.905  56.343  1.00  0.00           C  
ATOM   1071  CB  ALA A  67      -4.646 -40.002  57.910  1.00  0.00           C  
ATOM   1072  HB1 ALA A  67      -4.991 -39.774  58.918  1.00  0.00           H  
ATOM   1073  HB2 ALA A  67      -5.273 -39.472  57.193  1.00  0.00           H  
ATOM   1074  HB3 ALA A  67      -4.732 -41.075  57.741  1.00  0.00           H  
ATOM   1075  O   ALA A  67      -2.163 -41.017  56.117  1.00  0.00           O  
ATOM   1076  N   MET A  68      -2.756 -38.973  55.389  1.00  0.00           N  
ATOM   1077  H   MET A  68      -3.265 -38.128  55.607  1.00  0.00           H  
ATOM   1078  CA  MET A  68      -2.136 -39.073  54.067  1.00  0.00           C  
ATOM   1079  HA  MET A  68      -2.389 -40.037  53.625  1.00  0.00           H  
ATOM   1080  C   MET A  68      -0.617 -39.046  54.174  1.00  0.00           C  
ATOM   1081  CB  MET A  68      -2.639 -37.976  53.117  1.00  0.00           C  
ATOM   1082  HB2 MET A  68      -1.970 -37.926  52.258  1.00  0.00           H  
ATOM   1083  HB3 MET A  68      -2.618 -37.008  53.618  1.00  0.00           H  
ATOM   1084  O   MET A  68       0.038 -39.977  53.711  1.00  0.00           O  
ATOM   1085  CG  MET A  68      -4.054 -38.243  52.599  1.00  0.00           C  
ATOM   1086  HG2 MET A  68      -4.038 -39.158  52.006  1.00  0.00           H  
ATOM   1087  HG3 MET A  68      -4.729 -38.403  53.440  1.00  0.00           H  
ATOM   1088  SD  MET A  68      -4.725 -36.915  51.566  1.00  0.00           S  
ATOM   1089  CE  MET A  68      -3.803 -37.225  50.034  1.00  0.00           C  
ATOM   1090  HE1 MET A  68      -3.983 -38.245  49.694  1.00  0.00           H  
ATOM   1091  HE2 MET A  68      -2.736 -37.083  50.207  1.00  0.00           H  
ATOM   1092  HE3 MET A  68      -4.135 -36.530  49.263  1.00  0.00           H  
ATOM   1093  N   ALA A  69      -0.062 -38.040  54.848  1.00  0.00           N  
ATOM   1094  H   ALA A  69      -0.654 -37.320  55.237  1.00  0.00           H  
ATOM   1095  CA  ALA A  69       1.380 -37.906  55.006  1.00  0.00           C  
ATOM   1096  HA  ALA A  69       1.832 -37.861  54.015  1.00  0.00           H  
ATOM   1097  C   ALA A  69       2.008 -39.107  55.730  1.00  0.00           C  
ATOM   1098  CB  ALA A  69       1.653 -36.588  55.724  1.00  0.00           C  
ATOM   1099  HB1 ALA A  69       1.230 -36.603  56.728  1.00  0.00           H  
ATOM   1100  HB2 ALA A  69       1.196 -35.782  55.150  1.00  0.00           H  
ATOM   1101  HB3 ALA A  69       2.729 -36.420  55.787  1.00  0.00           H  
ATOM   1102  O   ALA A  69       2.982 -39.669  55.235  1.00  0.00           O  
ATOM   1103  N   VAL A  70       1.403 -39.577  56.831  1.00  0.00           N  
ATOM   1104  H   VAL A  70       0.618 -39.055  57.193  1.00  0.00           H  
ATOM   1105  CA  VAL A  70       1.868 -40.766  57.572  1.00  0.00           C  
ATOM   1106  HA  VAL A  70       2.883 -40.584  57.925  1.00  0.00           H  
ATOM   1107  C   VAL A  70       1.924 -42.003  56.669  1.00  0.00           C  
ATOM   1108  CB  VAL A  70       0.970 -41.033  58.800  1.00  0.00           C  
ATOM   1109  HB  VAL A  70      -0.068 -41.091  58.472  1.00  0.00           H  
ATOM   1110  O   VAL A  70       2.892 -42.760  56.712  1.00  0.00           O  
ATOM   1111  CG1 VAL A  70       1.324 -42.339  59.529  1.00  0.00           C  
ATOM   1112 HG11 VAL A  70       2.372 -42.324  59.829  1.00  0.00           H  
ATOM   1113 HG12 VAL A  70       0.703 -42.438  60.419  1.00  0.00           H  
ATOM   1114 HG13 VAL A  70       1.140 -43.198  58.884  1.00  0.00           H  
ATOM   1115  CG2 VAL A  70       1.096 -39.917  59.843  1.00  0.00           C  
ATOM   1116 HG21 VAL A  70       0.948 -38.935  59.393  1.00  0.00           H  
ATOM   1117 HG22 VAL A  70       0.346 -40.051  60.622  1.00  0.00           H  
ATOM   1118 HG23 VAL A  70       2.087 -39.947  60.296  1.00  0.00           H  
ATOM   1119  N   TRP A  71       0.908 -42.222  55.831  1.00  0.00           N  
ATOM   1120  H   TRP A  71       0.165 -41.540  55.781  1.00  0.00           H  
ATOM   1121  CA  TRP A  71       0.897 -43.355  54.901  1.00  0.00           C  
ATOM   1122  HA  TRP A  71       1.088 -44.278  55.448  1.00  0.00           H  
ATOM   1123  C   TRP A  71       1.978 -43.227  53.824  1.00  0.00           C  
ATOM   1124  CB  TRP A  71      -0.475 -43.429  54.249  1.00  0.00           C  
ATOM   1125  HB2 TRP A  71      -0.562 -42.518  53.657  1.00  0.00           H  
ATOM   1126  HB3 TRP A  71      -1.242 -43.422  55.024  1.00  0.00           H  
ATOM   1127  O   TRP A  71       2.660 -44.208  53.532  1.00  0.00           O  
ATOM   1128  CG  TRP A  71      -0.721 -44.592  53.338  1.00  0.00           C  
ATOM   1129  CD1 TRP A  71      -1.163 -45.815  53.708  1.00  0.00           C  
ATOM   1130  HD1 TRP A  71      -1.358 -46.114  54.727  1.00  0.00           H  
ATOM   1131  CD2 TRP A  71      -0.478 -44.676  51.898  1.00  0.00           C  
ATOM   1132  CE2 TRP A  71      -0.833 -45.984  51.454  1.00  0.00           C  
ATOM   1133  CE3 TRP A  71       0.030 -43.790  50.927  1.00  0.00           C  
ATOM   1134  HE3 TRP A  71       0.335 -42.798  51.225  1.00  0.00           H  
ATOM   1135  NE1 TRP A  71      -1.248 -46.634  52.597  1.00  0.00           N  
ATOM   1136  HE1 TRP A  71      -1.459 -47.621  52.629  1.00  0.00           H  
ATOM   1137  CH2 TRP A  71      -0.222 -45.466  49.172  1.00  0.00           C  
ATOM   1138  HH2 TRP A  71      -0.138 -45.741  48.131  1.00  0.00           H  
ATOM   1139  CZ2 TRP A  71      -0.709 -46.385  50.117  1.00  0.00           C  
ATOM   1140  HZ2 TRP A  71      -0.984 -47.382  49.806  1.00  0.00           H  
ATOM   1141  CZ3 TRP A  71       0.150 -44.173  49.579  1.00  0.00           C  
ATOM   1142  HZ3 TRP A  71       0.522 -43.473  48.845  1.00  0.00           H  
ATOM   1143  N   ILE A  72       2.165 -42.026  53.269  1.00  0.00           N  
ATOM   1144  H   ILE A  72       1.584 -41.253  53.560  1.00  0.00           H  
ATOM   1145  CA  ILE A  72       3.167 -41.787  52.228  1.00  0.00           C  
ATOM   1146  HA  ILE A  72       3.049 -42.558  51.466  1.00  0.00           H  
ATOM   1147  C   ILE A  72       4.582 -41.950  52.794  1.00  0.00           C  
ATOM   1148  CB  ILE A  72       2.952 -40.425  51.534  1.00  0.00           C  
ATOM   1149  HB  ILE A  72       2.964 -39.637  52.287  1.00  0.00           H  
ATOM   1150  O   ILE A  72       5.402 -42.580  52.135  1.00  0.00           O  
ATOM   1151  CG1 ILE A  72       1.596 -40.399  50.793  1.00  0.00           C  
ATOM   1152 HG12 ILE A  72       1.620 -41.110  49.967  1.00  0.00           H  
ATOM   1153 HG13 ILE A  72       0.803 -40.707  51.475  1.00  0.00           H  
ATOM   1154  CG2 ILE A  72       4.085 -40.175  50.525  1.00  0.00           C  
ATOM   1155 HG21 ILE A  72       4.152 -41.008  49.825  1.00  0.00           H  
ATOM   1156 HG22 ILE A  72       3.901 -39.253  49.974  1.00  0.00           H  
ATOM   1157 HG23 ILE A  72       5.042 -40.069  51.036  1.00  0.00           H  
ATOM   1158  CD1 ILE A  72       1.184 -39.030  50.251  1.00  0.00           C  
ATOM   1159 HD11 ILE A  72       1.214 -38.287  51.048  1.00  0.00           H  
ATOM   1160 HD12 ILE A  72       0.165 -39.108  49.872  1.00  0.00           H  
ATOM   1161 HD13 ILE A  72       1.834 -38.721  49.432  1.00  0.00           H  
ATOM   1162  N   PHE A  73       4.865 -41.503  54.027  1.00  0.00           N  
ATOM   1163  H   PHE A  73       4.176 -40.947  54.513  1.00  0.00           H  
ATOM   1164  CA  PHE A  73       6.164 -41.740  54.679  1.00  0.00           C  
ATOM   1165  HA  PHE A  73       6.946 -41.282  54.074  1.00  0.00           H  
ATOM   1166  C   PHE A  73       6.508 -43.231  54.763  1.00  0.00           C  
ATOM   1167  CB  PHE A  73       6.200 -41.115  56.084  1.00  0.00           C  
ATOM   1168  HB2 PHE A  73       5.391 -41.542  56.677  1.00  0.00           H  
ATOM   1169  HB3 PHE A  73       7.139 -41.399  56.559  1.00  0.00           H  
ATOM   1170  O   PHE A  73       7.651 -43.616  54.511  1.00  0.00           O  
ATOM   1171  CG  PHE A  73       6.112 -39.600  56.138  1.00  0.00           C  
ATOM   1172  CD1 PHE A  73       6.806 -38.805  55.204  1.00  0.00           C  
ATOM   1173  HD1 PHE A  73       7.435 -39.253  54.449  1.00  0.00           H  
ATOM   1174  CD2 PHE A  73       5.360 -38.976  57.153  1.00  0.00           C  
ATOM   1175  HD2 PHE A  73       4.863 -39.572  57.904  1.00  0.00           H  
ATOM   1176  CE1 PHE A  73       6.694 -37.408  55.250  1.00  0.00           C  
ATOM   1177  HE1 PHE A  73       7.231 -36.789  54.546  1.00  0.00           H  
ATOM   1178  CE2 PHE A  73       5.242 -37.575  57.190  1.00  0.00           C  
ATOM   1179  HE2 PHE A  73       4.653 -37.098  57.959  1.00  0.00           H  
ATOM   1180  CZ  PHE A  73       5.894 -36.794  56.221  1.00  0.00           C  
ATOM   1181  HZ  PHE A  73       5.798 -35.718  56.220  1.00  0.00           H  
ATOM   1182  N   ALA A  74       5.520 -44.086  55.046  1.00  0.00           N  
ATOM   1183  H   ALA A  74       4.596 -43.718  55.223  1.00  0.00           H  
ATOM   1184  CA  ALA A  74       5.709 -45.533  54.999  1.00  0.00           C  
ATOM   1185  HA  ALA A  74       6.603 -45.779  55.572  1.00  0.00           H  
ATOM   1186  C   ALA A  74       5.940 -46.042  53.563  1.00  0.00           C  
ATOM   1187  CB  ALA A  74       4.513 -46.217  55.668  1.00  0.00           C  
ATOM   1188  HB1 ALA A  74       3.597 -46.007  55.115  1.00  0.00           H  
ATOM   1189  HB2 ALA A  74       4.677 -47.295  55.686  1.00  0.00           H  
ATOM   1190  HB3 ALA A  74       4.408 -45.856  56.691  1.00  0.00           H  
ATOM   1191  O   ALA A  74       6.826 -46.871  53.357  1.00  0.00           O  
ATOM   1192  N   ALA A  75       5.190 -45.533  52.578  1.00  0.00           N  
ATOM   1193  H   ALA A  75       4.483 -44.851  52.815  1.00  0.00           H  
ATOM   1194  CA  ALA A  75       5.302 -45.933  51.172  1.00  0.00           C  
ATOM   1195  HA  ALA A  75       5.193 -47.016  51.112  1.00  0.00           H  
ATOM   1196  C   ALA A  75       6.667 -45.583  50.549  1.00  0.00           C  
ATOM   1197  CB  ALA A  75       4.149 -45.293  50.385  1.00  0.00           C  
ATOM   1198  HB1 ALA A  75       4.163 -45.659  49.358  1.00  0.00           H  
ATOM   1199  HB2 ALA A  75       3.192 -45.549  50.839  1.00  0.00           H  
ATOM   1200  HB3 ALA A  75       4.262 -44.209  50.364  1.00  0.00           H  
ATOM   1201  O   ALA A  75       7.212 -46.374  49.783  1.00  0.00           O  
ATOM   1202  N   ILE A  76       7.261 -44.446  50.929  1.00  0.00           N  
ATOM   1203  H   ILE A  76       6.730 -43.813  51.509  1.00  0.00           H  
ATOM   1204  CA  ILE A  76       8.581 -44.006  50.442  1.00  0.00           C  
ATOM   1205  HA  ILE A  76       8.724 -44.452  49.457  1.00  0.00           H  
ATOM   1206  C   ILE A  76       9.756 -44.525  51.283  1.00  0.00           C  
ATOM   1207  CB  ILE A  76       8.640 -42.476  50.230  1.00  0.00           C  
ATOM   1208  HB  ILE A  76       9.587 -42.247  49.742  1.00  0.00           H  
ATOM   1209  O   ILE A  76      10.884 -44.081  51.090  1.00  0.00           O  
ATOM   1210  CG1 ILE A  76       8.610 -41.699  51.560  1.00  0.00           C  
ATOM   1211 HG12 ILE A  76       9.485 -41.979  52.148  1.00  0.00           H  
ATOM   1212 HG13 ILE A  76       7.729 -41.980  52.137  1.00  0.00           H  
ATOM   1213  CG2 ILE A  76       7.534 -42.052  49.257  1.00  0.00           C  
ATOM   1214 HG21 ILE A  76       6.552 -42.153  49.718  1.00  0.00           H  
ATOM   1215 HG22 ILE A  76       7.593 -42.699  48.382  1.00  0.00           H  
ATOM   1216 HG23 ILE A  76       7.678 -41.018  48.945  1.00  0.00           H  
ATOM   1217  CD1 ILE A  76       8.628 -40.176  51.400  1.00  0.00           C  
ATOM   1218 HD11 ILE A  76       7.693 -39.830  50.961  1.00  0.00           H  
ATOM   1219 HD12 ILE A  76       8.744 -39.714  52.380  1.00  0.00           H  
ATOM   1220 HD13 ILE A  76       9.462 -39.878  50.764  1.00  0.00           H  
ATOM   1221  N   ASN A  77       9.518 -45.468  52.205  1.00  0.00           N  
ATOM   1222  H   ASN A  77       8.572 -45.813  52.277  1.00  0.00           H  
ATOM   1223  CA  ASN A  77      10.514 -46.037  53.125  1.00  0.00           C  
ATOM   1224  HA  ASN A  77       9.960 -46.725  53.764  1.00  0.00           H  
ATOM   1225  C   ASN A  77      11.155 -45.047  54.130  1.00  0.00           C  
ATOM   1226  CB  ASN A  77      11.548 -46.888  52.348  1.00  0.00           C  
ATOM   1227  HB2 ASN A  77      12.368 -47.161  53.012  1.00  0.00           H  
ATOM   1228  HB3 ASN A  77      11.977 -46.303  51.535  1.00  0.00           H  
ATOM   1229  O   ASN A  77      12.189 -45.367  54.719  1.00  0.00           O  
ATOM   1230  CG  ASN A  77      10.991 -48.190  51.814  1.00  0.00           C  
ATOM   1231  ND2 ASN A  77      11.433 -48.618  50.655  1.00  0.00           N  
ATOM   1232 HD21 ASN A  77      10.990 -49.451  50.292  1.00  0.00           H  
ATOM   1233 HD22 ASN A  77      12.044 -48.033  50.103  1.00  0.00           H  
ATOM   1234  OD1 ASN A  77      10.214 -48.879  52.454  1.00  0.00           O  
ATOM   1235  N   ARG A  78      10.526 -43.902  54.431  1.00  0.00           N  
ATOM   1236  H   ARG A  78       9.637 -43.724  53.986  1.00  0.00           H  
ATOM   1237  CA  ARG A  78      10.940 -42.981  55.515  1.00  0.00           C  
ATOM   1238  HA  ARG A  78      12.020 -43.045  55.648  1.00  0.00           H  
ATOM   1239  C   ARG A  78      10.364 -43.413  56.867  1.00  0.00           C  
ATOM   1240  CB  ARG A  78      10.610 -41.521  55.145  1.00  0.00           C  
ATOM   1241  HB2 ARG A  78      10.691 -40.899  56.037  1.00  0.00           H  
ATOM   1242  HB3 ARG A  78       9.578 -41.460  54.798  1.00  0.00           H  
ATOM   1243  O   ARG A  78       9.448 -42.798  57.419  1.00  0.00           O  
ATOM   1244  CG  ARG A  78      11.543 -40.939  54.065  1.00  0.00           C  
ATOM   1245  HG2 ARG A  78      11.494 -41.558  53.169  1.00  0.00           H  
ATOM   1246  HG3 ARG A  78      11.190 -39.942  53.800  1.00  0.00           H  
ATOM   1247  CD  ARG A  78      13.017 -40.837  54.494  1.00  0.00           C  
ATOM   1248  HD2 ARG A  78      13.412 -41.830  54.709  1.00  0.00           H  
ATOM   1249  HD3 ARG A  78      13.601 -40.449  53.660  1.00  0.00           H  
ATOM   1250  NE  ARG A  78      13.202 -39.975  55.677  1.00  0.00           N  
ATOM   1251  HE  ARG A  78      13.152 -40.407  56.588  1.00  0.00           H  
ATOM   1252  NH1 ARG A  78      13.550 -37.985  54.569  1.00  0.00           N  
ATOM   1253 HH11 ARG A  78      13.731 -36.996  54.671  1.00  0.00           H  
ATOM   1254 HH12 ARG A  78      13.649 -38.462  53.684  1.00  0.00           H  
ATOM   1255  NH2 ARG A  78      13.555 -38.014  56.776  1.00  0.00           N  
ATOM   1256 HH21 ARG A  78      13.692 -37.014  56.737  1.00  0.00           H  
ATOM   1257 HH22 ARG A  78      13.577 -38.521  57.649  1.00  0.00           H  
ATOM   1258  CZ  ARG A  78      13.431 -38.674  55.667  1.00  0.00           C  
ATOM   1259  N   ARG A  79      10.887 -44.529  57.396  1.00  0.00           N  
ATOM   1260  H   ARG A  79      11.625 -44.967  56.863  1.00  0.00           H  
ATOM   1261  CA  ARG A  79      10.453 -45.116  58.685  1.00  0.00           C  
ATOM   1262  HA  ARG A  79       9.380 -45.305  58.643  1.00  0.00           H  
ATOM   1263  C   ARG A  79      10.656 -44.170  59.870  1.00  0.00           C  
ATOM   1264  CB  ARG A  79      11.180 -46.437  58.973  1.00  0.00           C  
ATOM   1265  HB2 ARG A  79      12.255 -46.295  58.871  1.00  0.00           H  
ATOM   1266  HB3 ARG A  79      10.972 -46.722  60.005  1.00  0.00           H  
ATOM   1267  O   ARG A  79       9.829 -44.160  60.775  1.00  0.00           O  
ATOM   1268  CG  ARG A  79      10.715 -47.578  58.062  1.00  0.00           C  
ATOM   1269  HG2 ARG A  79       9.630 -47.666  58.108  1.00  0.00           H  
ATOM   1270  HG3 ARG A  79      11.017 -47.368  57.036  1.00  0.00           H  
ATOM   1271  CD  ARG A  79      11.348 -48.894  58.527  1.00  0.00           C  
ATOM   1272  HD2 ARG A  79      12.430 -48.765  58.558  1.00  0.00           H  
ATOM   1273  HD3 ARG A  79      10.993 -49.116  59.534  1.00  0.00           H  
ATOM   1274  NE  ARG A  79      11.011 -50.007  57.620  1.00  0.00           N  
ATOM   1275  HE  ARG A  79      10.436 -49.777  56.821  1.00  0.00           H  
ATOM   1276  NH1 ARG A  79      12.219 -51.630  58.701  1.00  0.00           N  
ATOM   1277 HH11 ARG A  79      12.468 -50.950  59.405  1.00  0.00           H  
ATOM   1278 HH12 ARG A  79      12.560 -52.579  58.764  1.00  0.00           H  
ATOM   1279  NH2 ARG A  79      11.117 -52.133  56.823  1.00  0.00           N  
ATOM   1280 HH21 ARG A  79      11.467 -53.079  56.884  1.00  0.00           H  
ATOM   1281 HH22 ARG A  79      10.564 -51.852  56.026  1.00  0.00           H  
ATOM   1282  CZ  ARG A  79      11.448 -51.248  57.720  1.00  0.00           C  
ATOM   1283  N   ASP A  80      11.713 -43.364  59.830  1.00  0.00           N  
ATOM   1284  H   ASP A  80      12.247 -43.328  58.974  1.00  0.00           H  
ATOM   1285  CA  ASP A  80      12.017 -42.320  60.807  1.00  0.00           C  
ATOM   1286  HA  ASP A  80      12.160 -42.784  61.783  1.00  0.00           H  
ATOM   1287  C   ASP A  80      10.864 -41.312  60.940  1.00  0.00           C  
ATOM   1288  CB  ASP A  80      13.336 -41.627  60.401  1.00  0.00           C  
ATOM   1289  HB2 ASP A  80      14.132 -42.371  60.377  1.00  0.00           H  
ATOM   1290  HB3 ASP A  80      13.589 -40.895  61.167  1.00  0.00           H  
ATOM   1291  O   ASP A  80      10.369 -41.084  62.046  1.00  0.00           O  
ATOM   1292  CG  ASP A  80      13.271 -40.929  59.031  1.00  0.00           C  
ATOM   1293  OD1 ASP A  80      12.786 -41.556  58.058  1.00  0.00           O  
ATOM   1294  OD2 ASP A  80      13.635 -39.741  58.942  1.00  0.00           O  
ATOM   1295  N   LEU A  81      10.372 -40.777  59.815  1.00  0.00           N  
ATOM   1296  H   LEU A  81      10.833 -41.000  58.945  1.00  0.00           H  
ATOM   1297  CA  LEU A  81       9.256 -39.830  59.797  1.00  0.00           C  
ATOM   1298  HA  LEU A  81       9.405 -39.098  60.590  1.00  0.00           H  
ATOM   1299  C   LEU A  81       7.925 -40.507  60.098  1.00  0.00           C  
ATOM   1300  CB  LEU A  81       9.180 -39.098  58.448  1.00  0.00           C  
ATOM   1301  HB2 LEU A  81       9.083 -39.834  57.650  1.00  0.00           H  
ATOM   1302  HB3 LEU A  81       8.280 -38.483  58.442  1.00  0.00           H  
ATOM   1303  O   LEU A  81       7.117 -39.940  60.825  1.00  0.00           O  
ATOM   1304  CG  LEU A  81      10.381 -38.191  58.145  1.00  0.00           C  
ATOM   1305  HG  LEU A  81      11.276 -38.810  58.071  1.00  0.00           H  
ATOM   1306  CD1 LEU A  81      10.151 -37.505  56.803  1.00  0.00           C  
ATOM   1307 HD11 LEU A  81      10.052 -38.257  56.020  1.00  0.00           H  
ATOM   1308 HD12 LEU A  81       9.251 -36.892  56.836  1.00  0.00           H  
ATOM   1309 HD13 LEU A  81      10.993 -36.855  56.567  1.00  0.00           H  
ATOM   1310  CD2 LEU A  81      10.601 -37.123  59.217  1.00  0.00           C  
ATOM   1311 HD21 LEU A  81      10.835 -37.578  60.179  1.00  0.00           H  
ATOM   1312 HD22 LEU A  81       9.731 -36.470  59.296  1.00  0.00           H  
ATOM   1313 HD23 LEU A  81      11.463 -36.519  58.935  1.00  0.00           H  
ATOM   1314  N   TYR A  82       7.703 -41.725  59.605  1.00  0.00           N  
ATOM   1315  H   TYR A  82       8.397 -42.120  58.987  1.00  0.00           H  
ATOM   1316  CA  TYR A  82       6.496 -42.494  59.905  1.00  0.00           C  
ATOM   1317  HA  TYR A  82       5.626 -41.929  59.570  1.00  0.00           H  
ATOM   1318  C   TYR A  82       6.320 -42.750  61.414  1.00  0.00           C  
ATOM   1319  CB  TYR A  82       6.553 -43.808  59.121  1.00  0.00           C  
ATOM   1320  HB2 TYR A  82       7.541 -44.249  59.250  1.00  0.00           H  
ATOM   1321  HB3 TYR A  82       6.427 -43.595  58.060  1.00  0.00           H  
ATOM   1322  O   TYR A  82       5.248 -42.491  61.967  1.00  0.00           O  
ATOM   1323  CG  TYR A  82       5.517 -44.826  59.549  1.00  0.00           C  
ATOM   1324  CD1 TYR A  82       5.902 -45.929  60.332  1.00  0.00           C  
ATOM   1325  HD1 TYR A  82       6.932 -46.037  60.639  1.00  0.00           H  
ATOM   1326  CD2 TYR A  82       4.172 -44.662  59.179  1.00  0.00           C  
ATOM   1327  HD2 TYR A  82       3.890 -43.800  58.593  1.00  0.00           H  
ATOM   1328  CE1 TYR A  82       4.952 -46.896  60.700  1.00  0.00           C  
ATOM   1329  HE1 TYR A  82       5.268 -47.747  61.285  1.00  0.00           H  
ATOM   1330  CE2 TYR A  82       3.211 -45.623  59.545  1.00  0.00           C  
ATOM   1331  HE2 TYR A  82       2.188 -45.517  59.215  1.00  0.00           H  
ATOM   1332  OH  TYR A  82       2.727 -47.738  60.602  1.00  0.00           O  
ATOM   1333  HH  TYR A  82       3.229 -48.530  60.811  1.00  0.00           H  
ATOM   1334  CZ  TYR A  82       3.611 -46.753  60.290  1.00  0.00           C  
ATOM   1335  N   GLU A  83       7.363 -43.221  62.105  1.00  0.00           N  
ATOM   1336  H   GLU A  83       8.225 -43.416  61.616  1.00  0.00           H  
ATOM   1337  CA  GLU A  83       7.311 -43.488  63.549  1.00  0.00           C  
ATOM   1338  HA  GLU A  83       6.427 -44.085  63.776  1.00  0.00           H  
ATOM   1339  C   GLU A  83       7.219 -42.206  64.384  1.00  0.00           C  
ATOM   1340  CB  GLU A  83       8.557 -44.264  63.991  1.00  0.00           C  
ATOM   1341  HB2 GLU A  83       8.588 -44.258  65.081  1.00  0.00           H  
ATOM   1342  HB3 GLU A  83       9.448 -43.756  63.621  1.00  0.00           H  
ATOM   1343  O   GLU A  83       6.550 -42.180  65.421  1.00  0.00           O  
ATOM   1344  CG  GLU A  83       8.553 -45.725  63.522  1.00  0.00           C  
ATOM   1345  HG2 GLU A  83       8.508 -45.757  62.434  1.00  0.00           H  
ATOM   1346  HG3 GLU A  83       7.654 -46.207  63.906  1.00  0.00           H  
ATOM   1347  CD  GLU A  83       9.787 -46.504  64.006  1.00  0.00           C  
ATOM   1348  OE1 GLU A  83       9.904 -47.680  63.590  1.00  0.00           O  
ATOM   1349  OE2 GLU A  83      10.572 -45.944  64.808  1.00  0.00           O  
ATOM   1350  N   LYS A  84       7.892 -41.134  63.948  1.00  0.00           N  
ATOM   1351  H   LYS A  84       8.455 -41.234  63.116  1.00  0.00           H  
ATOM   1352  CA  LYS A  84       7.822 -39.812  64.584  1.00  0.00           C  
ATOM   1353  HA  LYS A  84       7.987 -39.914  65.656  1.00  0.00           H  
ATOM   1354  C   LYS A  84       6.418 -39.210  64.415  1.00  0.00           C  
ATOM   1355  CB  LYS A  84       8.951 -38.949  63.995  1.00  0.00           C  
ATOM   1356  HB2 LYS A  84       9.860 -39.551  63.965  1.00  0.00           H  
ATOM   1357  HB3 LYS A  84       8.690 -38.706  62.965  1.00  0.00           H  
ATOM   1358  O   LYS A  84       5.803 -38.843  65.411  1.00  0.00           O  
ATOM   1359  CG  LYS A  84       9.316 -37.668  64.767  1.00  0.00           C  
ATOM   1360  HG2 LYS A  84       8.421 -37.122  65.067  1.00  0.00           H  
ATOM   1361  HG3 LYS A  84       9.865 -37.932  65.670  1.00  0.00           H  
ATOM   1362  CD  LYS A  84      10.205 -36.797  63.856  1.00  0.00           C  
ATOM   1363  HD2 LYS A  84      11.135 -37.331  63.663  1.00  0.00           H  
ATOM   1364  HD3 LYS A  84       9.693 -36.665  62.903  1.00  0.00           H  
ATOM   1365  CE  LYS A  84      10.532 -35.397  64.395  1.00  0.00           C  
ATOM   1366  HE2 LYS A  84       9.592 -34.876  64.581  1.00  0.00           H  
ATOM   1367  HE3 LYS A  84      11.064 -35.495  65.341  1.00  0.00           H  
ATOM   1368  NZ  LYS A  84      11.358 -34.632  63.404  1.00  0.00           N  
ATOM   1369  HZ1 LYS A  84      12.229 -35.092  63.179  1.00  0.00           H  
ATOM   1370  HZ2 LYS A  84      10.912 -34.536  62.503  1.00  0.00           H  
ATOM   1371  HZ3 LYS A  84      11.565 -33.687  63.693  1.00  0.00           H  
ATOM   1372  N   ALA A  85       5.845 -39.250  63.209  1.00  0.00           N  
ATOM   1373  H   ALA A  85       6.394 -39.589  62.432  1.00  0.00           H  
ATOM   1374  CA  ALA A  85       4.515 -38.714  62.908  1.00  0.00           C  
ATOM   1375  HA  ALA A  85       4.469 -37.686  63.269  1.00  0.00           H  
ATOM   1376  C   ALA A  85       3.378 -39.486  63.595  1.00  0.00           C  
ATOM   1377  CB  ALA A  85       4.318 -38.691  61.388  1.00  0.00           C  
ATOM   1378  HB1 ALA A  85       3.364 -38.217  61.156  1.00  0.00           H  
ATOM   1379  HB2 ALA A  85       5.110 -38.112  60.912  1.00  0.00           H  
ATOM   1380  HB3 ALA A  85       4.336 -39.706  60.992  1.00  0.00           H  
ATOM   1381  O   ALA A  85       2.378 -38.880  63.978  1.00  0.00           O  
ATOM   1382  N   LYS A  86       3.529 -40.805  63.801  1.00  0.00           N  
ATOM   1383  H   LYS A  86       4.318 -41.265  63.371  1.00  0.00           H  
ATOM   1384  CA  LYS A  86       2.599 -41.593  64.629  1.00  0.00           C  
ATOM   1385  HA  LYS A  86       1.574 -41.362  64.337  1.00  0.00           H  
ATOM   1386  C   LYS A  86       2.667 -41.236  66.113  1.00  0.00           C  
ATOM   1387  CB  LYS A  86       2.854 -43.096  64.461  1.00  0.00           C  
ATOM   1388  HB2 LYS A  86       2.486 -43.598  65.356  1.00  0.00           H  
ATOM   1389  HB3 LYS A  86       3.922 -43.299  64.376  1.00  0.00           H  
ATOM   1390  O   LYS A  86       1.640 -41.240  66.780  1.00  0.00           O  
ATOM   1391  CG  LYS A  86       2.103 -43.661  63.253  1.00  0.00           C  
ATOM   1392  HG2 LYS A  86       1.094 -43.248  63.239  1.00  0.00           H  
ATOM   1393  HG3 LYS A  86       2.612 -43.383  62.330  1.00  0.00           H  
ATOM   1394  CD  LYS A  86       2.004 -45.186  63.365  1.00  0.00           C  
ATOM   1395  HD2 LYS A  86       1.667 -45.452  64.367  1.00  0.00           H  
ATOM   1396  HD3 LYS A  86       2.981 -45.630  63.175  1.00  0.00           H  
ATOM   1397  CE  LYS A  86       0.975 -45.681  62.352  1.00  0.00           C  
ATOM   1398  HE2 LYS A  86       0.049 -45.128  62.512  1.00  0.00           H  
ATOM   1399  HE3 LYS A  86       1.335 -45.453  61.349  1.00  0.00           H  
ATOM   1400  NZ  LYS A  86       0.735 -47.132  62.506  1.00  0.00           N  
ATOM   1401  HZ1 LYS A  86       1.569 -47.625  62.222  1.00  0.00           H  
ATOM   1402  HZ2 LYS A  86       0.503 -47.350  63.464  1.00  0.00           H  
ATOM   1403  HZ3 LYS A  86      -0.020 -47.423  61.901  1.00  0.00           H  
ATOM   1404  N   ARG A  87       3.859 -40.945  66.646  1.00  0.00           N  
ATOM   1405  H   ARG A  87       4.668 -40.960  66.043  1.00  0.00           H  
ATOM   1406  CA  ARG A  87       4.008 -40.482  68.038  1.00  0.00           C  
ATOM   1407  HA  ARG A  87       3.404 -41.107  68.696  1.00  0.00           H  
ATOM   1408  C   ARG A  87       3.462 -39.071  68.237  1.00  0.00           C  
ATOM   1409  CB  ARG A  87       5.478 -40.546  68.471  1.00  0.00           C  
ATOM   1410  HB2 ARG A  87       5.620 -39.887  69.327  1.00  0.00           H  
ATOM   1411  HB3 ARG A  87       6.126 -40.198  67.666  1.00  0.00           H  
ATOM   1412  O   ARG A  87       2.855 -38.798  69.267  1.00  0.00           O  
ATOM   1413  CG  ARG A  87       5.864 -41.967  68.893  1.00  0.00           C  
ATOM   1414  HG2 ARG A  87       5.756 -42.655  68.054  1.00  0.00           H  
ATOM   1415  HG3 ARG A  87       5.193 -42.286  69.690  1.00  0.00           H  
ATOM   1416  CD  ARG A  87       7.299 -42.015  69.428  1.00  0.00           C  
ATOM   1417  HD2 ARG A  87       7.416 -42.949  69.978  1.00  0.00           H  
ATOM   1418  HD3 ARG A  87       7.455 -41.183  70.115  1.00  0.00           H  
ATOM   1419  NE  ARG A  87       8.292 -41.973  68.341  1.00  0.00           N  
ATOM   1420  HE  ARG A  87       7.926 -41.883  67.404  1.00  0.00           H  
ATOM   1421  NH1 ARG A  87      10.151 -42.304  69.647  1.00  0.00           N  
ATOM   1422 HH11 ARG A  87      11.146 -42.463  69.720  1.00  0.00           H  
ATOM   1423 HH12 ARG A  87       9.567 -42.243  70.469  1.00  0.00           H  
ATOM   1424  NH2 ARG A  87      10.362 -42.224  67.427  1.00  0.00           N  
ATOM   1425 HH21 ARG A  87      11.339 -42.469  67.512  1.00  0.00           H  
ATOM   1426 HH22 ARG A  87       9.955 -42.207  66.503  1.00  0.00           H  
ATOM   1427  CZ  ARG A  87       9.593 -42.160  68.475  1.00  0.00           C  
ATOM   1428  N   ASP A  88       3.653 -38.209  67.245  1.00  0.00           N  
ATOM   1429  H   ASP A  88       4.255 -38.498  66.487  1.00  0.00           H  
ATOM   1430  CA  ASP A  88       3.252 -36.802  67.286  1.00  0.00           C  
ATOM   1431  HA  ASP A  88       3.289 -36.461  68.320  1.00  0.00           H  
ATOM   1432  C   ASP A  88       1.817 -36.554  66.793  1.00  0.00           C  
ATOM   1433  CB  ASP A  88       4.253 -35.968  66.474  1.00  0.00           C  
ATOM   1434  HB2 ASP A  88       3.859 -34.959  66.347  1.00  0.00           H  
ATOM   1435  HB3 ASP A  88       4.350 -36.406  65.480  1.00  0.00           H  
ATOM   1436  O   ASP A  88       1.422 -35.386  66.642  1.00  0.00           O  
ATOM   1437  CG  ASP A  88       5.634 -35.815  67.113  1.00  0.00           C  
ATOM   1438  OD1 ASP A  88       5.840 -36.263  68.263  1.00  0.00           O  
ATOM   1439  OD2 ASP A  88       6.460 -35.146  66.445  1.00  0.00           O  
ATOM   1440  N   GLU A  89       1.055 -37.625  66.533  1.00  0.00           N  
ATOM   1441  H   GLU A  89       1.442 -38.543  66.703  1.00  0.00           H  
ATOM   1442  CA  GLU A  89      -0.293 -37.559  65.977  1.00  0.00           C  
ATOM   1443  HA  GLU A  89      -0.190 -37.167  64.966  1.00  0.00           H  
ATOM   1444  C   GLU A  89      -1.172 -36.614  66.819  1.00  0.00           C  
ATOM   1445  CB  GLU A  89      -0.901 -38.966  65.824  1.00  0.00           C  
ATOM   1446  HB2 GLU A  89      -0.209 -39.566  65.232  1.00  0.00           H  
ATOM   1447  HB3 GLU A  89      -1.024 -39.430  66.802  1.00  0.00           H  
ATOM   1448  O   GLU A  89      -1.318 -36.804  68.034  1.00  0.00           O  
ATOM   1449  CG  GLU A  89      -2.257 -38.913  65.096  1.00  0.00           C  
ATOM   1450  HG2 GLU A  89      -3.003 -38.492  65.770  1.00  0.00           H  
ATOM   1451  HG3 GLU A  89      -2.162 -38.237  64.246  1.00  0.00           H  
ATOM   1452  CD  GLU A  89      -2.754 -40.275  64.579  1.00  0.00           C  
ATOM   1453  OE1 GLU A  89      -3.641 -40.242  63.695  1.00  0.00           O  
ATOM   1454  OE2 GLU A  89      -2.230 -41.330  65.006  1.00  0.00           O  
ATOM   1455  N   PRO A  90      -1.723 -35.541  66.215  1.00  0.00           N  
ATOM   1456  CA  PRO A  90      -2.605 -34.626  66.921  1.00  0.00           C  
ATOM   1457  HA  PRO A  90      -2.043 -34.156  67.728  1.00  0.00           H  
ATOM   1458  C   PRO A  90      -3.809 -35.376  67.494  1.00  0.00           C  
ATOM   1459  CB  PRO A  90      -3.028 -33.566  65.896  1.00  0.00           C  
ATOM   1460  HB2 PRO A  90      -3.106 -32.576  66.345  1.00  0.00           H  
ATOM   1461  HB3 PRO A  90      -3.976 -33.845  65.436  1.00  0.00           H  
ATOM   1462  O   PRO A  90      -4.416 -36.200  66.819  1.00  0.00           O  
ATOM   1463  CG  PRO A  90      -1.929 -33.623  64.837  1.00  0.00           C  
ATOM   1464  HG2 PRO A  90      -1.091 -32.993  65.138  1.00  0.00           H  
ATOM   1465  HG3 PRO A  90      -2.302 -33.333  63.855  1.00  0.00           H  
ATOM   1466  CD  PRO A  90      -1.501 -35.084  64.852  1.00  0.00           C  
ATOM   1467  HD2 PRO A  90      -0.451 -35.150  64.567  1.00  0.00           H  
ATOM   1468  HD3 PRO A  90      -2.122 -35.663  64.168  1.00  0.00           H  
ATOM   1469  N   LYS A  91      -4.192 -35.069  68.738  1.00  0.00           N  
ATOM   1470  H   LYS A  91      -3.655 -34.390  69.258  1.00  0.00           H  
ATOM   1471  CA  LYS A  91      -5.450 -35.574  69.296  1.00  0.00           C  
ATOM   1472  HA  LYS A  91      -5.516 -36.646  69.108  1.00  0.00           H  
ATOM   1473  C   LYS A  91      -6.617 -34.918  68.559  1.00  0.00           C  
ATOM   1474  CB  LYS A  91      -5.538 -35.336  70.811  1.00  0.00           C  
ATOM   1475  HB2 LYS A  91      -6.555 -35.569  71.127  1.00  0.00           H  
ATOM   1476  HB3 LYS A  91      -5.345 -34.286  71.031  1.00  0.00           H  
ATOM   1477  O   LYS A  91      -6.972 -33.778  68.857  1.00  0.00           O  
ATOM   1478  CG  LYS A  91      -4.566 -36.221  71.604  1.00  0.00           C  
ATOM   1479  HG2 LYS A  91      -3.540 -35.923  71.391  1.00  0.00           H  
ATOM   1480  HG3 LYS A  91      -4.703 -37.261  71.306  1.00  0.00           H  
ATOM   1481  CD  LYS A  91      -4.844 -36.089  73.107  1.00  0.00           C  
ATOM   1482  HD2 LYS A  91      -5.881 -36.369  73.296  1.00  0.00           H  
ATOM   1483  HD3 LYS A  91      -4.691 -35.055  73.414  1.00  0.00           H  
ATOM   1484  CE  LYS A  91      -3.916 -37.013  73.902  1.00  0.00           C  
ATOM   1485  HE2 LYS A  91      -4.006 -38.019  73.492  1.00  0.00           H  
ATOM   1486  HE3 LYS A  91      -2.886 -36.688  73.757  1.00  0.00           H  
ATOM   1487  NZ  LYS A  91      -4.271 -37.021  75.343  1.00  0.00           N  
ATOM   1488  HZ1 LYS A  91      -5.221 -37.345  75.457  1.00  0.00           H  
ATOM   1489  HZ2 LYS A  91      -3.666 -37.649  75.852  1.00  0.00           H  
ATOM   1490  HZ3 LYS A  91      -4.199 -36.094  75.738  1.00  0.00           H  
ATOM   1491  N   TRP A  92      -7.204 -35.640  67.613  1.00  0.00           N  
ATOM   1492  H   TRP A  92      -6.745 -36.483  67.298  1.00  0.00           H  
ATOM   1493  CA  TRP A  92      -8.461 -35.273  66.970  1.00  0.00           C  
ATOM   1494  HA  TRP A  92      -8.408 -34.232  66.651  1.00  0.00           H  
ATOM   1495  C   TRP A  92      -9.569 -35.430  68.013  1.00  0.00           C  
ATOM   1496  CB  TRP A  92      -8.660 -36.147  65.722  1.00  0.00           C  
ATOM   1497  HB2 TRP A  92      -9.501 -35.762  65.145  1.00  0.00           H  
ATOM   1498  HB3 TRP A  92      -8.910 -37.162  66.031  1.00  0.00           H  
ATOM   1499  O   TRP A  92      -9.791 -36.521  68.531  1.00  0.00           O  
ATOM   1500  CG  TRP A  92      -7.451 -36.204  64.837  1.00  0.00           C  
ATOM   1501  CD1 TRP A  92      -6.658 -37.285  64.656  1.00  0.00           C  
ATOM   1502  HD1 TRP A  92      -6.827 -38.260  65.087  1.00  0.00           H  
ATOM   1503  CD2 TRP A  92      -6.834 -35.128  64.069  1.00  0.00           C  
ATOM   1504  CE2 TRP A  92      -5.627 -35.625  63.489  1.00  0.00           C  
ATOM   1505  CE3 TRP A  92      -7.165 -33.777  63.825  1.00  0.00           C  
ATOM   1506  HE3 TRP A  92      -8.078 -33.377  64.240  1.00  0.00           H  
ATOM   1507  NE1 TRP A  92      -5.583 -36.953  63.858  1.00  0.00           N  
ATOM   1508  HE1 TRP A  92      -4.870 -37.624  63.612  1.00  0.00           H  
ATOM   1509  CH2 TRP A  92      -5.140 -33.477  62.500  1.00  0.00           C  
ATOM   1510  HH2 TRP A  92      -4.503 -32.849  61.895  1.00  0.00           H  
ATOM   1511  CZ2 TRP A  92      -4.777 -34.813  62.728  1.00  0.00           C  
ATOM   1512  HZ2 TRP A  92      -3.871 -35.224  62.308  1.00  0.00           H  
ATOM   1513  CZ3 TRP A  92      -6.326 -32.958  63.048  1.00  0.00           C  
ATOM   1514  HZ3 TRP A  92      -6.586 -31.921  62.888  1.00  0.00           H  
ATOM   1515  N   GLY A  93     -10.186 -34.329  68.437  1.00  0.00           N  
ATOM   1516  H   GLY A  93      -9.945 -33.444  68.014  1.00  0.00           H  
ATOM   1517  CA  GLY A  93     -11.145 -34.347  69.539  1.00  0.00           C  
ATOM   1518  HA2 GLY A  93     -11.468 -33.328  69.755  1.00  0.00           H  
ATOM   1519  HA3 GLY A  93     -10.666 -34.753  70.430  1.00  0.00           H  
ATOM   1520  C   GLY A  93     -12.388 -35.180  69.215  1.00  0.00           C  
ATOM   1521  O   GLY A  93     -13.321 -34.671  68.604  1.00  0.00           O  
ATOM   1522  N   SER A  94     -12.430 -36.431  69.679  1.00  0.00           N  
ATOM   1523  H   SER A  94     -11.559 -36.859  69.958  1.00  0.00           H  
ATOM   1524  CA  SER A  94     -13.657 -37.217  69.815  1.00  0.00           C  
ATOM   1525  HA  SER A  94     -14.502 -36.528  69.788  1.00  0.00           H  
ATOM   1526  C   SER A  94     -13.703 -37.898  71.182  1.00  0.00           C  
ATOM   1527  CB  SER A  94     -13.863 -38.197  68.646  1.00  0.00           C  
ATOM   1528  HB2 SER A  94     -14.906 -38.514  68.643  1.00  0.00           H  
ATOM   1529  HB3 SER A  94     -13.657 -37.690  67.703  1.00  0.00           H  
ATOM   1530  O   SER A  94     -13.656 -39.117  71.280  1.00  0.00           O  
ATOM   1531  OG  SER A  94     -13.053 -39.349  68.746  1.00  0.00           O  
ATOM   1532  HG  SER A  94     -13.094 -39.635  69.661  1.00  0.00           H  
ATOM   1533  N   ASP A  95     -13.824 -37.118  72.250  1.00  0.00           N  
ATOM   1534  H   ASP A  95     -13.796 -36.114  72.140  1.00  0.00           H  
ATOM   1535  CA  ASP A  95     -14.394 -37.651  73.482  1.00  0.00           C  
ATOM   1536  HA  ASP A  95     -14.691 -38.688  73.327  1.00  0.00           H  
ATOM   1537  C   ASP A  95     -15.693 -36.909  73.758  1.00  0.00           C  
ATOM   1538  CB  ASP A  95     -13.396 -37.670  74.651  1.00  0.00           C  
ATOM   1539  HB2 ASP A  95     -12.751 -36.793  74.598  1.00  0.00           H  
ATOM   1540  HB3 ASP A  95     -13.956 -37.617  75.584  1.00  0.00           H  
ATOM   1541  O   ASP A  95     -15.721 -35.771  74.228  1.00  0.00           O  
ATOM   1542  CG  ASP A  95     -12.553 -38.958  74.695  1.00  0.00           C  
ATOM   1543  OD1 ASP A  95     -13.096 -40.031  74.349  1.00  0.00           O  
ATOM   1544  OD2 ASP A  95     -11.391 -38.863  75.149  1.00  0.00           O  
ATOM   1545  N   ASN A  96     -16.785 -37.610  73.450  1.00  0.00           N  
ATOM   1546  H   ASN A  96     -16.615 -38.493  72.989  1.00  0.00           H  
ATOM   1547  CA  ASN A  96     -18.074 -37.467  74.110  1.00  0.00           C  
ATOM   1548  HA  ASN A  96     -18.452 -36.454  73.971  1.00  0.00           H  
ATOM   1549  C   ASN A  96     -17.876 -37.705  75.618  1.00  0.00           C  
ATOM   1550  CB  ASN A  96     -19.060 -38.495  73.506  1.00  0.00           C  
ATOM   1551  HB2 ASN A  96     -18.550 -39.446  73.352  1.00  0.00           H  
ATOM   1552  HB3 ASN A  96     -19.870 -38.668  74.215  1.00  0.00           H  
ATOM   1553  O   ASN A  96     -18.266 -38.738  76.163  1.00  0.00           O  
ATOM   1554  CG  ASN A  96     -19.735 -38.052  72.227  1.00  0.00           C  
ATOM   1555  ND2 ASN A  96     -20.094 -38.979  71.370  1.00  0.00           N  
ATOM   1556 HD21 ASN A  96     -20.518 -38.642  70.518  1.00  0.00           H  
ATOM   1557 HD22 ASN A  96     -19.832 -39.944  71.514  1.00  0.00           H  
ATOM   1558  OD1 ASN A  96     -20.013 -36.890  72.003  1.00  0.00           O  
ATOM   1559  N   ALA A  97     -17.253 -36.758  76.312  1.00  0.00           N  
ATOM   1560  H   ALA A  97     -16.832 -35.990  75.809  1.00  0.00           H  
ATOM   1561  CA  ALA A  97     -17.217 -36.746  77.757  1.00  0.00           C  
ATOM   1562  HA  ALA A  97     -17.131 -37.769  78.125  1.00  0.00           H  
ATOM   1563  C   ALA A  97     -18.547 -36.167  78.234  1.00  0.00           C  
ATOM   1564  CB  ALA A  97     -15.977 -36.000  78.250  1.00  0.00           C  
ATOM   1565  HB1 ALA A  97     -15.995 -34.970  77.894  1.00  0.00           H  
ATOM   1566  HB2 ALA A  97     -15.078 -36.491  77.876  1.00  0.00           H  
ATOM   1567  HB3 ALA A  97     -15.958 -35.999  79.340  1.00  0.00           H  
ATOM   1568  O   ALA A  97     -18.748 -34.956  78.307  1.00  0.00           O  
ATOM   1569  N   ARG A  98     -19.469 -37.091  78.517  1.00  0.00           N  
ATOM   1570  H   ARG A  98     -19.212 -38.035  78.267  1.00  0.00           H  
ATOM   1571  CA  ARG A  98     -20.607 -36.914  79.418  1.00  0.00           C  
ATOM   1572  HA  ARG A  98     -21.413 -36.368  78.926  1.00  0.00           H  
ATOM   1573  C   ARG A  98     -20.151 -36.118  80.645  1.00  0.00           C  
ATOM   1574  CB  ARG A  98     -21.081 -38.310  79.870  1.00  0.00           C  
ATOM   1575  HB2 ARG A  98     -20.224 -38.864  80.254  1.00  0.00           H  
ATOM   1576  HB3 ARG A  98     -21.786 -38.183  80.692  1.00  0.00           H  
ATOM   1577  O   ARG A  98     -19.611 -36.699  81.582  1.00  0.00           O  
ATOM   1578  CG  ARG A  98     -21.767 -39.152  78.787  1.00  0.00           C  
ATOM   1579  HG2 ARG A  98     -22.717 -38.688  78.522  1.00  0.00           H  
ATOM   1580  HG3 ARG A  98     -21.135 -39.216  77.902  1.00  0.00           H  
ATOM   1581  CD  ARG A  98     -22.004 -40.565  79.341  1.00  0.00           C  
ATOM   1582  HD2 ARG A  98     -21.036 -41.045  79.484  1.00  0.00           H  
ATOM   1583  HD3 ARG A  98     -22.499 -40.482  80.308  1.00  0.00           H  
ATOM   1584  NE  ARG A  98     -22.842 -41.381  78.443  1.00  0.00           N  
ATOM   1585  HE  ARG A  98     -23.252 -40.905  77.652  1.00  0.00           H  
ATOM   1586  NH1 ARG A  98     -22.624 -43.371  79.570  1.00  0.00           N  
ATOM   1587 HH11 ARG A  98     -22.844 -44.352  79.673  1.00  0.00           H  
ATOM   1588 HH12 ARG A  98     -21.983 -42.926  80.211  1.00  0.00           H  
ATOM   1589  NH2 ARG A  98     -23.937 -43.262  77.771  1.00  0.00           N  
ATOM   1590 HH21 ARG A  98     -24.151 -44.241  77.892  1.00  0.00           H  
ATOM   1591 HH22 ARG A  98     -24.348 -42.749  77.004  1.00  0.00           H  
ATOM   1592  CZ  ARG A  98     -23.128 -42.662  78.598  1.00  0.00           C  
ATOM   1593  N   VAL A  99     -20.373 -34.807  80.653  1.00  0.00           N  
ATOM   1594  H   VAL A  99     -20.672 -34.352  79.803  1.00  0.00           H  
ATOM   1595  CA  VAL A  99     -20.320 -34.033  81.892  1.00  0.00           C  
ATOM   1596  HA  VAL A  99     -19.523 -34.429  82.522  1.00  0.00           H  
ATOM   1597  C   VAL A  99     -21.642 -34.287  82.597  1.00  0.00           C  
ATOM   1598  CB  VAL A  99     -19.988 -32.549  81.678  1.00  0.00           C  
ATOM   1599  HB  VAL A  99     -20.730 -32.092  81.023  1.00  0.00           H  
ATOM   1600  O   VAL A  99     -22.688 -33.733  82.271  1.00  0.00           O  
ATOM   1601  CG1 VAL A  99     -19.958 -31.801  83.017  1.00  0.00           C  
ATOM   1602 HG11 VAL A  99     -19.678 -30.760  82.852  1.00  0.00           H  
ATOM   1603 HG12 VAL A  99     -19.240 -32.261  83.697  1.00  0.00           H  
ATOM   1604 HG13 VAL A  99     -20.945 -31.812  83.478  1.00  0.00           H  
ATOM   1605  CG2 VAL A  99     -18.598 -32.413  81.039  1.00  0.00           C  
ATOM   1606 HG21 VAL A  99     -17.844 -32.889  81.666  1.00  0.00           H  
ATOM   1607 HG22 VAL A  99     -18.350 -31.358  80.920  1.00  0.00           H  
ATOM   1608 HG23 VAL A  99     -18.588 -32.877  80.053  1.00  0.00           H  
ATOM   1609  N   SER A 100     -21.574 -35.244  83.511  1.00  0.00           N  
ATOM   1610  H   SER A 100     -20.681 -35.702  83.622  1.00  0.00           H  
ATOM   1611  CA  SER A 100     -22.515 -35.471  84.592  1.00  0.00           C  
ATOM   1612  HA  SER A 100     -23.446 -35.877  84.195  1.00  0.00           H  
ATOM   1613  C   SER A 100     -22.800 -34.169  85.339  1.00  0.00           C  
ATOM   1614  CB  SER A 100     -21.881 -36.491  85.551  1.00  0.00           C  
ATOM   1615  HB2 SER A 100     -21.996 -37.490  85.131  1.00  0.00           H  
ATOM   1616  HB3 SER A 100     -22.383 -36.458  86.518  1.00  0.00           H  
ATOM   1617  O   SER A 100     -21.876 -33.544  85.856  1.00  0.00           O  
ATOM   1618  OG  SER A 100     -20.495 -36.232  85.710  1.00  0.00           O  
ATOM   1619  HG  SER A 100     -20.412 -35.349  86.075  1.00  0.00           H  
ATOM   1620  N   ASN A 101     -24.084 -33.816  85.417  1.00  0.00           N  
ATOM   1621  H   ASN A 101     -24.742 -34.325  84.844  1.00  0.00           H  
ATOM   1622  CA  ASN A 101     -24.644 -32.817  86.323  1.00  0.00           C  
ATOM   1623  HA  ASN A 101     -24.390 -31.811  85.989  1.00  0.00           H  
ATOM   1624  C   ASN A 101     -24.146 -33.028  87.763  1.00  0.00           C  
ATOM   1625  CB  ASN A 101     -26.183 -33.003  86.346  1.00  0.00           C  
ATOM   1626  HB2 ASN A 101     -26.582 -32.468  87.208  1.00  0.00           H  
ATOM   1627  HB3 ASN A 101     -26.421 -34.058  86.481  1.00  0.00           H  
ATOM   1628  O   ASN A 101     -24.456 -34.068  88.350  1.00  0.00           O  
ATOM   1629  CG  ASN A 101     -26.927 -32.470  85.142  1.00  0.00           C  
ATOM   1630  ND2 ASN A 101     -28.148 -32.907  84.931  1.00  0.00           N  
ATOM   1631 HD21 ASN A 101     -28.598 -33.525  85.591  1.00  0.00           H  
ATOM   1632 HD22 ASN A 101     -28.632 -32.471  84.159  1.00  0.00           H  
ATOM   1633  OD1 ASN A 101     -26.447 -31.650  84.390  1.00  0.00           O  
ATOM   1634  N   PRO A 102     -23.513 -32.033  88.401  1.00  0.00           N  
ATOM   1635  CA  PRO A 102     -23.691 -31.805  89.815  1.00  0.00           C  
ATOM   1636  HA  PRO A 102     -23.919 -32.731  90.344  1.00  0.00           H  
ATOM   1637  C   PRO A 102     -24.848 -30.818  89.983  1.00  0.00           C  
ATOM   1638  CB  PRO A 102     -22.352 -31.272  90.317  1.00  0.00           C  
ATOM   1639  HB2 PRO A 102     -22.487 -30.496  91.070  1.00  0.00           H  
ATOM   1640  HB3 PRO A 102     -21.762 -32.092  90.726  1.00  0.00           H  
ATOM   1641  O   PRO A 102     -24.769 -29.649  89.617  1.00  0.00           O  
ATOM   1642  CG  PRO A 102     -21.659 -30.721  89.063  1.00  0.00           C  
ATOM   1643  HG2 PRO A 102     -21.512 -29.644  89.143  1.00  0.00           H  
ATOM   1644  HG3 PRO A 102     -20.700 -31.220  88.923  1.00  0.00           H  
ATOM   1645  CD  PRO A 102     -22.589 -31.040  87.884  1.00  0.00           C  
ATOM   1646  HD2 PRO A 102     -23.138 -30.145  87.591  1.00  0.00           H  
ATOM   1647  HD3 PRO A 102     -22.013 -31.415  87.039  1.00  0.00           H  
ATOM   1648  N   THR A 103     -25.940 -31.328  90.536  1.00  0.00           N  
ATOM   1649  H   THR A 103     -25.948 -32.320  90.726  1.00  0.00           H  
ATOM   1650  CA  THR A 103     -26.969 -30.563  91.241  1.00  0.00           C  
ATOM   1651  HA  THR A 103     -27.637 -30.091  90.521  1.00  0.00           H  
ATOM   1652  C   THR A 103     -26.330 -29.478  92.110  1.00  0.00           C  
ATOM   1653  CB  THR A 103     -27.771 -31.516  92.164  1.00  0.00           C  
ATOM   1654  HB  THR A 103     -27.884 -31.072  93.153  1.00  0.00           H  
ATOM   1655  O   THR A 103     -25.706 -29.791  93.122  1.00  0.00           O  
ATOM   1656  CG2 THR A 103     -29.171 -31.790  91.634  1.00  0.00           C  
ATOM   1657 HG21 THR A 103     -29.690 -32.470  92.309  1.00  0.00           H  
ATOM   1658 HG22 THR A 103     -29.730 -30.856  91.575  1.00  0.00           H  
ATOM   1659 HG23 THR A 103     -29.111 -32.240  90.643  1.00  0.00           H  
ATOM   1660  OG1 THR A 103     -27.140 -32.778  92.304  1.00  0.00           O  
ATOM   1661  HG1 THR A 103     -26.480 -32.671  92.993  1.00  0.00           H  
ATOM   1662  N   VAL A 104     -26.526 -28.214  91.742  1.00  0.00           N  
ATOM   1663  H   VAL A 104     -26.942 -28.024  90.841  1.00  0.00           H  
ATOM   1664  CA  VAL A 104     -26.458 -27.086  92.673  1.00  0.00           C  
ATOM   1665  HA  VAL A 104     -26.334 -27.479  93.682  1.00  0.00           H  
ATOM   1666  C   VAL A 104     -27.805 -26.384  92.612  1.00  0.00           C  
ATOM   1667  CB  VAL A 104     -25.268 -26.143  92.427  1.00  0.00           C  
ATOM   1668  HB  VAL A 104     -25.317 -25.744  91.414  1.00  0.00           H  
ATOM   1669  O   VAL A 104     -28.345 -26.103  91.545  1.00  0.00           O  
ATOM   1670  CG1 VAL A 104     -25.270 -24.980  93.430  1.00  0.00           C  
ATOM   1671 HG11 VAL A 104     -24.396 -24.350  93.263  1.00  0.00           H  
ATOM   1672 HG12 VAL A 104     -25.251 -25.353  94.454  1.00  0.00           H  
ATOM   1673 HG13 VAL A 104     -26.153 -24.357  93.287  1.00  0.00           H  
ATOM   1674  CG2 VAL A 104     -23.945 -26.902  92.608  1.00  0.00           C  
ATOM   1675 HG21 VAL A 104     -23.868 -27.693  91.861  1.00  0.00           H  
ATOM   1676 HG22 VAL A 104     -23.894 -27.344  93.603  1.00  0.00           H  
ATOM   1677 HG23 VAL A 104     -23.107 -26.220  92.470  1.00  0.00           H  
ATOM   1678  N   ILE A 105     -28.369 -26.238  93.801  1.00  0.00           N  
ATOM   1679  H   ILE A 105     -27.784 -26.439  94.600  1.00  0.00           H  
ATOM   1680  CA  ILE A 105     -29.701 -25.738  94.104  1.00  0.00           C  
ATOM   1681  HA  ILE A 105     -30.423 -26.257  93.474  1.00  0.00           H  
ATOM   1682  C   ILE A 105     -29.790 -24.241  93.785  1.00  0.00           C  
ATOM   1683  CB  ILE A 105     -29.989 -26.082  95.586  1.00  0.00           C  
ATOM   1684  HB  ILE A 105     -29.128 -25.766  96.174  1.00  0.00           H  
ATOM   1685  O   ILE A 105     -28.823 -23.500  93.935  1.00  0.00           O  
ATOM   1686  CG1 ILE A 105     -30.150 -27.618  95.733  1.00  0.00           C  
ATOM   1687 HG12 ILE A 105     -31.118 -27.920  95.332  1.00  0.00           H  
ATOM   1688 HG13 ILE A 105     -29.382 -28.134  95.158  1.00  0.00           H  
ATOM   1689  CG2 ILE A 105     -31.216 -25.353  96.157  1.00  0.00           C  
ATOM   1690 HG21 ILE A 105     -32.107 -25.595  95.577  1.00  0.00           H  
ATOM   1691 HG22 ILE A 105     -31.379 -25.632  97.198  1.00  0.00           H  
ATOM   1692 HG23 ILE A 105     -31.057 -24.275  96.137  1.00  0.00           H  
ATOM   1693  CD1 ILE A 105     -30.026 -28.121  97.176  1.00  0.00           C  
ATOM   1694 HD11 ILE A 105     -30.845 -27.743  97.788  1.00  0.00           H  
ATOM   1695 HD12 ILE A 105     -29.075 -27.801  97.601  1.00  0.00           H  
ATOM   1696 HD13 ILE A 105     -30.065 -29.211  97.181  1.00  0.00           H  
ATOM   1697  N   CYS A 106     -30.988 -23.858  93.353  1.00  0.00           N  
ATOM   1698  H   CYS A 106     -31.683 -24.587  93.270  1.00  0.00           H  
ATOM   1699  CA  CYS A 106     -31.485 -22.542  92.982  1.00  0.00           C  
ATOM   1700  HA  CYS A 106     -31.257 -22.363  91.932  1.00  0.00           H  
ATOM   1701  C   CYS A 106     -30.956 -21.368  93.819  1.00  0.00           C  
ATOM   1702  CB  CYS A 106     -33.016 -22.591  93.168  1.00  0.00           C  
ATOM   1703  HB2 CYS A 106     -33.453 -21.706  92.706  1.00  0.00           H  
ATOM   1704  HB3 CYS A 106     -33.251 -22.564  94.232  1.00  0.00           H  
ATOM   1705  O   CYS A 106     -31.067 -21.389  95.043  1.00  0.00           O  
ATOM   1706  SG  CYS A 106     -33.767 -24.082  92.436  1.00  0.00           S  
ATOM   1707  HG  CYS A 106     -35.023 -23.626  92.436  1.00  0.00           H  
ATOM   1708  N   GLN A 107     -30.561 -20.298  93.129  1.00  0.00           N  
ATOM   1709  H   GLN A 107     -30.316 -20.427  92.157  1.00  0.00           H  
ATOM   1710  CA  GLN A 107     -30.917 -18.921  93.476  1.00  0.00           C  
ATOM   1711  HA  GLN A 107     -31.901 -18.925  93.946  1.00  0.00           H  
ATOM   1712  C   GLN A 107     -31.057 -18.141  92.158  1.00  0.00           C  
ATOM   1713  CB  GLN A 107     -29.914 -18.301  94.471  1.00  0.00           C  
ATOM   1714  HB2 GLN A 107     -29.698 -17.272  94.183  1.00  0.00           H  
ATOM   1715  HB3 GLN A 107     -28.982 -18.865  94.463  1.00  0.00           H  
ATOM   1716  O   GLN A 107     -30.088 -17.948  91.427  1.00  0.00           O  
ATOM   1717  CG  GLN A 107     -30.517 -18.293  95.889  1.00  0.00           C  
ATOM   1718  HG2 GLN A 107     -30.897 -19.282  96.147  1.00  0.00           H  
ATOM   1719  HG3 GLN A 107     -31.363 -17.605  95.900  1.00  0.00           H  
ATOM   1720  CD  GLN A 107     -29.559 -17.881  96.997  1.00  0.00           C  
ATOM   1721  NE2 GLN A 107     -29.991 -17.957  98.238  1.00  0.00           N  
ATOM   1722 HE21 GLN A 107     -30.941 -18.244  98.423  1.00  0.00           H  
ATOM   1723 HE22 GLN A 107     -29.340 -17.634  98.940  1.00  0.00           H  
ATOM   1724  OE1 GLN A 107     -28.421 -17.491  96.808  1.00  0.00           O  
ATOM   1725  N   GLU A 108     -32.305 -17.828  91.814  1.00  0.00           N  
ATOM   1726  H   GLU A 108     -33.039 -17.993  92.488  1.00  0.00           H  
ATOM   1727  CA  GLU A 108     -32.694 -16.937  90.720  1.00  0.00           C  
ATOM   1728  HA  GLU A 108     -32.224 -17.245  89.786  1.00  0.00           H  
ATOM   1729  C   GLU A 108     -32.233 -15.522  91.080  1.00  0.00           C  
ATOM   1730  CB  GLU A 108     -34.233 -16.970  90.567  1.00  0.00           C  
ATOM   1731  HB2 GLU A 108     -34.682 -16.770  91.540  1.00  0.00           H  
ATOM   1732  HB3 GLU A 108     -34.537 -16.180  89.879  1.00  0.00           H  
ATOM   1733  O   GLU A 108     -32.536 -15.082  92.183  1.00  0.00           O  
ATOM   1734  CG  GLU A 108     -34.759 -18.312  90.023  1.00  0.00           C  
ATOM   1735  HG2 GLU A 108     -34.320 -19.124  90.602  1.00  0.00           H  
ATOM   1736  HG3 GLU A 108     -34.412 -18.424  88.996  1.00  0.00           H  
ATOM   1737  CD  GLU A 108     -36.292 -18.470  90.080  1.00  0.00           C  
ATOM   1738  OE1 GLU A 108     -36.823 -19.190  89.200  1.00  0.00           O  
ATOM   1739  OE2 GLU A 108     -36.917 -17.985  91.049  1.00  0.00           O  
ATOM   1740  N   ASP A 109     -31.431 -14.895  90.209  1.00  0.00           N  
ATOM   1741  H   ASP A 109     -31.018 -15.486  89.502  1.00  0.00           H  
ATOM   1742  CA  ASP A 109     -31.376 -13.444  89.925  1.00  0.00           C  
ATOM   1743  HA  ASP A 109     -32.114 -13.225  89.153  1.00  0.00           H  
ATOM   1744  C   ASP A 109     -29.997 -13.060  89.337  1.00  0.00           C  
ATOM   1745  CB  ASP A 109     -31.719 -12.539  91.139  1.00  0.00           C  
ATOM   1746  HB2 ASP A 109     -31.395 -11.524  90.909  1.00  0.00           H  
ATOM   1747  HB3 ASP A 109     -31.163 -12.866  92.017  1.00  0.00           H  
ATOM   1748  O   ASP A 109     -29.124 -12.597  90.064  1.00  0.00           O  
ATOM   1749  CG  ASP A 109     -33.225 -12.450  91.457  1.00  0.00           C  
ATOM   1750  OD1 ASP A 109     -34.033 -12.769  90.551  1.00  0.00           O  
ATOM   1751  OD2 ASP A 109     -33.554 -11.974  92.571  1.00  0.00           O  
ATOM   1752  N   SER A 110     -29.781 -13.270  88.022  1.00  0.00           N  
ATOM   1753  H   SER A 110     -30.538 -13.733  87.541  1.00  0.00           H  
ATOM   1754  CA  SER A 110     -28.851 -12.454  87.180  1.00  0.00           C  
ATOM   1755  HA  SER A 110     -29.247 -11.439  87.180  1.00  0.00           H  
ATOM   1756  C   SER A 110     -28.738 -12.861  85.690  1.00  0.00           C  
ATOM   1757  CB  SER A 110     -27.408 -12.350  87.721  1.00  0.00           C  
ATOM   1758  HB2 SER A 110     -27.381 -11.960  88.739  1.00  0.00           H  
ATOM   1759  HB3 SER A 110     -26.861 -11.631  87.112  1.00  0.00           H  
ATOM   1760  O   SER A 110     -27.934 -12.289  84.957  1.00  0.00           O  
ATOM   1761  OG  SER A 110     -26.728 -13.585  87.657  1.00  0.00           O  
ATOM   1762  HG  SER A 110     -25.847 -13.457  88.017  1.00  0.00           H  
ATOM   1763  N   ILE A 111     -29.531 -13.813  85.179  1.00  0.00           N  
ATOM   1764  H   ILE A 111     -30.188 -14.268  85.796  1.00  0.00           H  
ATOM   1765  CA  ILE A 111     -29.276 -14.430  83.855  1.00  0.00           C  
ATOM   1766  HA  ILE A 111     -28.197 -14.574  83.790  1.00  0.00           H  
ATOM   1767  C   ILE A 111     -29.633 -13.514  82.647  1.00  0.00           C  
ATOM   1768  CB  ILE A 111     -29.906 -15.855  83.786  1.00  0.00           C  
ATOM   1769  HB  ILE A 111     -30.977 -15.750  83.613  1.00  0.00           H  
ATOM   1770  O   ILE A 111     -29.244 -13.802  81.517  1.00  0.00           O  
ATOM   1771  CG1 ILE A 111     -29.683 -16.671  85.089  1.00  0.00           C  
ATOM   1772 HG12 ILE A 111     -28.616 -16.727  85.302  1.00  0.00           H  
ATOM   1773 HG13 ILE A 111     -30.157 -16.153  85.923  1.00  0.00           H  
ATOM   1774  CG2 ILE A 111     -29.292 -16.706  82.663  1.00  0.00           C  
ATOM   1775 HG21 ILE A 111     -29.122 -16.137  81.750  1.00  0.00           H  
ATOM   1776 HG22 ILE A 111     -28.307 -17.059  82.969  1.00  0.00           H  
ATOM   1777 HG23 ILE A 111     -29.925 -17.569  82.456  1.00  0.00           H  
ATOM   1778  CD1 ILE A 111     -30.258 -18.097  85.094  1.00  0.00           C  
ATOM   1779 HD11 ILE A 111     -30.152 -18.518  86.094  1.00  0.00           H  
ATOM   1780 HD12 ILE A 111     -29.720 -18.741  84.398  1.00  0.00           H  
ATOM   1781 HD13 ILE A 111     -31.316 -18.070  84.835  1.00  0.00           H  
ATOM   1782  N   GLU A 112     -30.328 -12.382  82.817  1.00  0.00           N  
ATOM   1783  H   GLU A 112     -30.591 -12.095  83.749  1.00  0.00           H  
ATOM   1784  CA  GLU A 112     -30.765 -11.560  81.665  1.00  0.00           C  
ATOM   1785  HA  GLU A 112     -31.239 -12.226  80.944  1.00  0.00           H  
ATOM   1786  C   GLU A 112     -29.621 -10.892  80.867  1.00  0.00           C  
ATOM   1787  CB  GLU A 112     -31.829 -10.529  82.084  1.00  0.00           C  
ATOM   1788  HB2 GLU A 112     -31.546 -10.072  83.033  1.00  0.00           H  
ATOM   1789  HB3 GLU A 112     -31.873  -9.750  81.323  1.00  0.00           H  
ATOM   1790  O   GLU A 112     -29.725 -10.790  79.641  1.00  0.00           O  
ATOM   1791  CG  GLU A 112     -33.226 -11.167  82.187  1.00  0.00           C  
ATOM   1792  HG2 GLU A 112     -33.229 -11.876  83.014  1.00  0.00           H  
ATOM   1793  HG3 GLU A 112     -33.419 -11.724  81.271  1.00  0.00           H  
ATOM   1794  CD  GLU A 112     -34.355 -10.139  82.390  1.00  0.00           C  
ATOM   1795  OE1 GLU A 112     -35.490 -10.445  81.954  1.00  0.00           O  
ATOM   1796  OE2 GLU A 112     -34.083  -9.063  82.965  1.00  0.00           O  
ATOM   1797  N   GLU A 113     -28.502 -10.504  81.491  1.00  0.00           N  
ATOM   1798  H   GLU A 113     -28.430 -10.616  82.492  1.00  0.00           H  
ATOM   1799  CA  GLU A 113     -27.392  -9.854  80.764  1.00  0.00           C  
ATOM   1800  HA  GLU A 113     -27.816  -9.150  80.048  1.00  0.00           H  
ATOM   1801  C   GLU A 113     -26.559 -10.841  79.924  1.00  0.00           C  
ATOM   1802  CB  GLU A 113     -26.500  -9.042  81.720  1.00  0.00           C  
ATOM   1803  HB2 GLU A 113     -25.573  -8.800  81.199  1.00  0.00           H  
ATOM   1804  HB3 GLU A 113     -26.260  -9.644  82.596  1.00  0.00           H  
ATOM   1805  O   GLU A 113     -26.157 -10.515  78.802  1.00  0.00           O  
ATOM   1806  CG  GLU A 113     -27.167  -7.720  82.143  1.00  0.00           C  
ATOM   1807  HG2 GLU A 113     -28.051  -7.947  82.739  1.00  0.00           H  
ATOM   1808  HG3 GLU A 113     -27.494  -7.198  81.244  1.00  0.00           H  
ATOM   1809  CD  GLU A 113     -26.238  -6.792  82.948  1.00  0.00           C  
ATOM   1810  OE1 GLU A 113     -26.535  -5.575  82.983  1.00  0.00           O  
ATOM   1811  OE2 GLU A 113     -25.230  -7.285  83.504  1.00  0.00           O  
ATOM   1812  N   GLU A 114     -26.367 -12.080  80.391  1.00  0.00           N  
ATOM   1813  H   GLU A 114     -26.734 -12.317  81.302  1.00  0.00           H  
ATOM   1814  CA  GLU A 114     -25.689 -13.120  79.601  1.00  0.00           C  
ATOM   1815  HA  GLU A 114     -24.771 -12.700  79.191  1.00  0.00           H  
ATOM   1816  C   GLU A 114     -26.530 -13.564  78.393  1.00  0.00           C  
ATOM   1817  CB  GLU A 114     -25.313 -14.334  80.471  1.00  0.00           C  
ATOM   1818  HB2 GLU A 114     -26.096 -14.519  81.206  1.00  0.00           H  
ATOM   1819  HB3 GLU A 114     -25.241 -15.207  79.823  1.00  0.00           H  
ATOM   1820  O   GLU A 114     -25.983 -13.757  77.301  1.00  0.00           O  
ATOM   1821  CG  GLU A 114     -23.952 -14.159  81.165  1.00  0.00           C  
ATOM   1822  HG2 GLU A 114     -24.031 -13.361  81.903  1.00  0.00           H  
ATOM   1823  HG3 GLU A 114     -23.221 -13.855  80.416  1.00  0.00           H  
ATOM   1824  CD  GLU A 114     -23.457 -15.448  81.849  1.00  0.00           C  
ATOM   1825  OE1 GLU A 114     -22.218 -15.605  81.953  1.00  0.00           O  
ATOM   1826  OE2 GLU A 114     -24.306 -16.288  82.226  1.00  0.00           O  
ATOM   1827  N   TRP A 115     -27.862 -13.662  78.536  1.00  0.00           N  
ATOM   1828  H   TRP A 115     -28.261 -13.497  79.449  1.00  0.00           H  
ATOM   1829  CA  TRP A 115     -28.751 -14.018  77.421  1.00  0.00           C  
ATOM   1830  HA  TRP A 115     -28.368 -14.927  76.959  1.00  0.00           H  
ATOM   1831  C   TRP A 115     -28.780 -12.954  76.326  1.00  0.00           C  
ATOM   1832  CB  TRP A 115     -30.176 -14.304  77.908  1.00  0.00           C  
ATOM   1833  HB2 TRP A 115     -30.860 -14.207  77.065  1.00  0.00           H  
ATOM   1834  HB3 TRP A 115     -30.465 -13.555  78.646  1.00  0.00           H  
ATOM   1835  O   TRP A 115     -28.830 -13.316  75.150  1.00  0.00           O  
ATOM   1836  CG  TRP A 115     -30.377 -15.675  78.469  1.00  0.00           C  
ATOM   1837  CD1 TRP A 115     -30.662 -15.953  79.754  1.00  0.00           C  
ATOM   1838  HD1 TRP A 115     -30.796 -15.208  80.525  1.00  0.00           H  
ATOM   1839  CD2 TRP A 115     -30.380 -16.967  77.786  1.00  0.00           C  
ATOM   1840  CE2 TRP A 115     -30.571 -17.994  78.758  1.00  0.00           C  
ATOM   1841  CE3 TRP A 115     -30.274 -17.375  76.439  1.00  0.00           C  
ATOM   1842  HE3 TRP A 115     -30.144 -16.620  75.678  1.00  0.00           H  
ATOM   1843  NE1 TRP A 115     -30.727 -17.317  79.940  1.00  0.00           N  
ATOM   1844  HE1 TRP A 115     -30.882 -17.737  80.845  1.00  0.00           H  
ATOM   1845  CH2 TRP A 115     -30.507 -19.726  77.079  1.00  0.00           C  
ATOM   1846  HH2 TRP A 115     -30.552 -20.770  76.804  1.00  0.00           H  
ATOM   1847  CZ2 TRP A 115     -30.616 -19.354  78.428  1.00  0.00           C  
ATOM   1848  HZ2 TRP A 115     -30.758 -20.095  79.202  1.00  0.00           H  
ATOM   1849  CZ3 TRP A 115     -30.347 -18.739  76.089  1.00  0.00           C  
ATOM   1850  HZ3 TRP A 115     -30.267 -19.029  75.052  1.00  0.00           H  
ATOM   1851  N   MET A 116     -28.703 -11.666  76.667  1.00  0.00           N  
ATOM   1852  H   MET A 116     -28.692 -11.424  77.648  1.00  0.00           H  
ATOM   1853  CA  MET A 116     -28.668 -10.589  75.670  1.00  0.00           C  
ATOM   1854  HA  MET A 116     -29.482 -10.749  74.963  1.00  0.00           H  
ATOM   1855  C   MET A 116     -27.376 -10.618  74.843  1.00  0.00           C  
ATOM   1856  CB  MET A 116     -28.892  -9.234  76.357  1.00  0.00           C  
ATOM   1857  HB2 MET A 116     -28.583  -8.430  75.689  1.00  0.00           H  
ATOM   1858  HB3 MET A 116     -28.291  -9.177  77.264  1.00  0.00           H  
ATOM   1859  O   MET A 116     -27.438 -10.513  73.615  1.00  0.00           O  
ATOM   1860  CG  MET A 116     -30.374  -9.042  76.709  1.00  0.00           C  
ATOM   1861  HG2 MET A 116     -30.713  -9.907  77.280  1.00  0.00           H  
ATOM   1862  HG3 MET A 116     -30.469  -8.171  77.359  1.00  0.00           H  
ATOM   1863  SD  MET A 116     -31.480  -8.822  75.278  1.00  0.00           S  
ATOM   1864  CE  MET A 116     -31.157  -7.078  74.905  1.00  0.00           C  
ATOM   1865  HE1 MET A 116     -30.108  -6.943  74.644  1.00  0.00           H  
ATOM   1866  HE2 MET A 116     -31.393  -6.470  75.778  1.00  0.00           H  
ATOM   1867  HE3 MET A 116     -31.782  -6.763  74.068  1.00  0.00           H  
ATOM   1868  N   GLY A 117     -26.223 -10.883  75.471  1.00  0.00           N  
ATOM   1869  H   GLY A 117     -26.230 -10.955  76.478  1.00  0.00           H  
ATOM   1870  CA  GLY A 117     -24.957 -11.087  74.755  1.00  0.00           C  
ATOM   1871  HA2 GLY A 117     -24.162 -11.217  75.489  1.00  0.00           H  
ATOM   1872  HA3 GLY A 117     -24.738 -10.207  74.151  1.00  0.00           H  
ATOM   1873  C   GLY A 117     -24.977 -12.321  73.840  1.00  0.00           C  
ATOM   1874  O   GLY A 117     -24.522 -12.264  72.692  1.00  0.00           O  
ATOM   1875  N   LEU A 118     -25.567 -13.430  74.304  1.00  0.00           N  
ATOM   1876  H   LEU A 118     -25.886 -13.425  75.262  1.00  0.00           H  
ATOM   1877  CA  LEU A 118     -25.721 -14.666  73.526  1.00  0.00           C  
ATOM   1878  HA  LEU A 118     -24.758 -14.891  73.068  1.00  0.00           H  
ATOM   1879  C   LEU A 118     -26.723 -14.518  72.375  1.00  0.00           C  
ATOM   1880  CB  LEU A 118     -26.110 -15.823  74.472  1.00  0.00           C  
ATOM   1881  HB2 LEU A 118     -26.344 -15.420  75.458  1.00  0.00           H  
ATOM   1882  HB3 LEU A 118     -27.022 -16.307  74.124  1.00  0.00           H  
ATOM   1883  O   LEU A 118     -26.448 -14.998  71.278  1.00  0.00           O  
ATOM   1884  CG  LEU A 118     -24.996 -16.876  74.615  1.00  0.00           C  
ATOM   1885  HG  LEU A 118     -24.021 -16.397  74.525  1.00  0.00           H  
ATOM   1886  CD1 LEU A 118     -25.059 -17.551  75.981  1.00  0.00           C  
ATOM   1887 HD11 LEU A 118     -24.919 -16.804  76.762  1.00  0.00           H  
ATOM   1888 HD12 LEU A 118     -26.028 -18.028  76.127  1.00  0.00           H  
ATOM   1889 HD13 LEU A 118     -24.266 -18.293  76.074  1.00  0.00           H  
ATOM   1890  CD2 LEU A 118     -25.127 -17.952  73.531  1.00  0.00           C  
ATOM   1891 HD21 LEU A 118     -25.085 -17.483  72.548  1.00  0.00           H  
ATOM   1892 HD22 LEU A 118     -24.306 -18.663  73.629  1.00  0.00           H  
ATOM   1893 HD23 LEU A 118     -26.074 -18.479  73.648  1.00  0.00           H  
ATOM   1894  N   LEU A 119     -27.850 -13.832  72.576  1.00  0.00           N  
ATOM   1895  H   LEU A 119     -28.031 -13.483  73.506  1.00  0.00           H  
ATOM   1896  CA  LEU A 119     -28.842 -13.555  71.533  1.00  0.00           C  
ATOM   1897  HA  LEU A 119     -29.090 -14.489  71.028  1.00  0.00           H  
ATOM   1898  C   LEU A 119     -28.284 -12.612  70.469  1.00  0.00           C  
ATOM   1899  CB  LEU A 119     -30.115 -12.963  72.164  1.00  0.00           C  
ATOM   1900  HB2 LEU A 119     -29.822 -12.203  72.888  1.00  0.00           H  
ATOM   1901  HB3 LEU A 119     -30.700 -12.463  71.393  1.00  0.00           H  
ATOM   1902  O   LEU A 119     -28.499 -12.845  69.278  1.00  0.00           O  
ATOM   1903  CG  LEU A 119     -31.013 -14.009  72.851  1.00  0.00           C  
ATOM   1904  HG  LEU A 119     -30.411 -14.664  73.480  1.00  0.00           H  
ATOM   1905  CD1 LEU A 119     -32.051 -13.306  73.723  1.00  0.00           C  
ATOM   1906 HD11 LEU A 119     -32.676 -12.645  73.124  1.00  0.00           H  
ATOM   1907 HD12 LEU A 119     -31.544 -12.717  74.487  1.00  0.00           H  
ATOM   1908 HD13 LEU A 119     -32.675 -14.044  74.228  1.00  0.00           H  
ATOM   1909  CD2 LEU A 119     -31.761 -14.867  71.822  1.00  0.00           C  
ATOM   1910 HD21 LEU A 119     -31.054 -15.441  71.224  1.00  0.00           H  
ATOM   1911 HD22 LEU A 119     -32.366 -14.231  71.176  1.00  0.00           H  
ATOM   1912 HD23 LEU A 119     -32.413 -15.563  72.348  1.00  0.00           H  
ATOM   1913  N   GLU A 120     -27.508 -11.598  70.851  1.00  0.00           N  
ATOM   1914  H   GLU A 120     -27.405 -11.399  71.836  1.00  0.00           H  
ATOM   1915  CA  GLU A 120     -26.853 -10.712  69.893  1.00  0.00           C  
ATOM   1916  HA  GLU A 120     -27.615 -10.375  69.191  1.00  0.00           H  
ATOM   1917  C   GLU A 120     -25.766 -11.463  69.100  1.00  0.00           C  
ATOM   1918  CB  GLU A 120     -26.316  -9.470  70.616  1.00  0.00           C  
ATOM   1919  HB2 GLU A 120     -25.361  -9.704  71.086  1.00  0.00           H  
ATOM   1920  HB3 GLU A 120     -27.029  -9.161  71.381  1.00  0.00           H  
ATOM   1921  O   GLU A 120     -25.714 -11.360  67.869  1.00  0.00           O  
ATOM   1922  CG  GLU A 120     -26.170  -8.310  69.625  1.00  0.00           C  
ATOM   1923  HG2 GLU A 120     -25.473  -8.605  68.841  1.00  0.00           H  
ATOM   1924  HG3 GLU A 120     -27.136  -8.128  69.156  1.00  0.00           H  
ATOM   1925  CD  GLU A 120     -25.663  -7.017  70.275  1.00  0.00           C  
ATOM   1926  OE1 GLU A 120     -25.934  -5.955  69.671  1.00  0.00           O  
ATOM   1927  OE2 GLU A 120     -24.900  -7.113  71.257  1.00  0.00           O  
ATOM   1928  N   TYR A 121     -24.976 -12.319  69.758  1.00  0.00           N  
ATOM   1929  H   TYR A 121     -25.042 -12.340  70.766  1.00  0.00           H  
ATOM   1930  CA  TYR A 121     -23.982 -13.186  69.115  1.00  0.00           C  
ATOM   1931  HA  TYR A 121     -23.332 -12.559  68.505  1.00  0.00           H  
ATOM   1932  C   TYR A 121     -24.619 -14.236  68.186  1.00  0.00           C  
ATOM   1933  CB  TYR A 121     -23.119 -13.843  70.202  1.00  0.00           C  
ATOM   1934  HB2 TYR A 121     -23.740 -14.505  70.806  1.00  0.00           H  
ATOM   1935  HB3 TYR A 121     -22.739 -13.065  70.864  1.00  0.00           H  
ATOM   1936  O   TYR A 121     -24.197 -14.388  67.035  1.00  0.00           O  
ATOM   1937  CG  TYR A 121     -21.930 -14.614  69.666  1.00  0.00           C  
ATOM   1938  CD1 TYR A 121     -21.955 -16.020  69.623  1.00  0.00           C  
ATOM   1939  HD1 TYR A 121     -22.821 -16.554  69.986  1.00  0.00           H  
ATOM   1940  CD2 TYR A 121     -20.778 -13.918  69.248  1.00  0.00           C  
ATOM   1941  HD2 TYR A 121     -20.750 -12.842  69.330  1.00  0.00           H  
ATOM   1942  CE1 TYR A 121     -20.829 -16.728  69.161  1.00  0.00           C  
ATOM   1943  HE1 TYR A 121     -20.824 -17.808  69.163  1.00  0.00           H  
ATOM   1944  CE2 TYR A 121     -19.660 -14.622  68.761  1.00  0.00           C  
ATOM   1945  HE2 TYR A 121     -18.775 -14.084  68.454  1.00  0.00           H  
ATOM   1946  OH  TYR A 121     -18.625 -16.720  68.218  1.00  0.00           O  
ATOM   1947  HH  TYR A 121     -17.860 -16.151  68.103  1.00  0.00           H  
ATOM   1948  CZ  TYR A 121     -19.691 -16.032  68.706  1.00  0.00           C  
ATOM   1949  N   LEU A 122     -25.685 -14.913  68.624  1.00  0.00           N  
ATOM   1950  H   LEU A 122     -25.977 -14.753  69.578  1.00  0.00           H  
ATOM   1951  CA  LEU A 122     -26.450 -15.878  67.827  1.00  0.00           C  
ATOM   1952  HA  LEU A 122     -25.754 -16.589  67.383  1.00  0.00           H  
ATOM   1953  C   LEU A 122     -27.189 -15.196  66.672  1.00  0.00           C  
ATOM   1954  CB  LEU A 122     -27.445 -16.639  68.725  1.00  0.00           C  
ATOM   1955  HB2 LEU A 122     -28.169 -17.153  68.093  1.00  0.00           H  
ATOM   1956  HB3 LEU A 122     -27.997 -15.913  69.321  1.00  0.00           H  
ATOM   1957  O   LEU A 122     -27.229 -15.753  65.572  1.00  0.00           O  
ATOM   1958  CG  LEU A 122     -26.804 -17.683  69.662  1.00  0.00           C  
ATOM   1959  HG  LEU A 122     -25.969 -17.240  70.205  1.00  0.00           H  
ATOM   1960  CD1 LEU A 122     -27.846 -18.177  70.664  1.00  0.00           C  
ATOM   1961 HD11 LEU A 122     -28.196 -17.338  71.265  1.00  0.00           H  
ATOM   1962 HD12 LEU A 122     -27.396 -18.905  71.338  1.00  0.00           H  
ATOM   1963 HD13 LEU A 122     -28.694 -18.631  70.150  1.00  0.00           H  
ATOM   1964  CD2 LEU A 122     -26.275 -18.894  68.886  1.00  0.00           C  
ATOM   1965 HD21 LEU A 122     -25.463 -18.592  68.224  1.00  0.00           H  
ATOM   1966 HD22 LEU A 122     -25.882 -19.623  69.595  1.00  0.00           H  
ATOM   1967 HD23 LEU A 122     -27.081 -19.352  68.312  1.00  0.00           H  
ATOM   1968  N   SER A 123     -27.703 -13.976  66.863  1.00  0.00           N  
ATOM   1969  H   SER A 123     -27.708 -13.595  67.799  1.00  0.00           H  
ATOM   1970  CA  SER A 123     -28.278 -13.174  65.779  1.00  0.00           C  
ATOM   1971  HA  SER A 123     -29.021 -13.791  65.273  1.00  0.00           H  
ATOM   1972  C   SER A 123     -27.204 -12.810  64.754  1.00  0.00           C  
ATOM   1973  CB  SER A 123     -29.011 -11.923  66.288  1.00  0.00           C  
ATOM   1974  HB2 SER A 123     -29.741 -11.632  65.533  1.00  0.00           H  
ATOM   1975  HB3 SER A 123     -29.556 -12.138  67.207  1.00  0.00           H  
ATOM   1976  O   SER A 123     -27.429 -12.995  63.560  1.00  0.00           O  
ATOM   1977  OG  SER A 123     -28.133 -10.831  66.465  1.00  0.00           O  
ATOM   1978  HG  SER A 123     -27.602 -10.977  67.252  1.00  0.00           H  
ATOM   1979  N   ARG A 124     -25.994 -12.414  65.181  1.00  0.00           N  
ATOM   1980  H   ARG A 124     -25.881 -12.245  66.171  1.00  0.00           H  
ATOM   1981  CA  ARG A 124     -24.858 -12.146  64.283  1.00  0.00           C  
ATOM   1982  HA  ARG A 124     -25.190 -11.447  63.515  1.00  0.00           H  
ATOM   1983  C   ARG A 124     -24.429 -13.410  63.540  1.00  0.00           C  
ATOM   1984  CB  ARG A 124     -23.689 -11.503  65.056  1.00  0.00           C  
ATOM   1985  HB2 ARG A 124     -22.786 -11.555  64.447  1.00  0.00           H  
ATOM   1986  HB3 ARG A 124     -23.511 -12.059  65.977  1.00  0.00           H  
ATOM   1987  O   ARG A 124     -24.224 -13.337  62.329  1.00  0.00           O  
ATOM   1988  CG  ARG A 124     -23.958 -10.024  65.389  1.00  0.00           C  
ATOM   1989  HG2 ARG A 124     -24.063  -9.452  64.467  1.00  0.00           H  
ATOM   1990  HG3 ARG A 124     -24.905  -9.951  65.924  1.00  0.00           H  
ATOM   1991  CD  ARG A 124     -22.863  -9.404  66.275  1.00  0.00           C  
ATOM   1992  HD2 ARG A 124     -22.307 -10.194  66.780  1.00  0.00           H  
ATOM   1993  HD3 ARG A 124     -23.364  -8.817  67.045  1.00  0.00           H  
ATOM   1994  NE  ARG A 124     -21.940  -8.515  65.530  1.00  0.00           N  
ATOM   1995  HE  ARG A 124     -22.096  -8.418  64.537  1.00  0.00           H  
ATOM   1996  NH1 ARG A 124     -20.764  -7.766  67.361  1.00  0.00           N  
ATOM   1997 HH11 ARG A 124     -21.364  -8.304  67.970  1.00  0.00           H  
ATOM   1998 HH12 ARG A 124     -20.135  -7.108  67.798  1.00  0.00           H  
ATOM   1999  NH2 ARG A 124     -20.327  -6.902  65.358  1.00  0.00           N  
ATOM   2000 HH21 ARG A 124     -20.543  -6.758  64.382  1.00  0.00           H  
ATOM   2001 HH22 ARG A 124     -19.658  -6.306  65.824  1.00  0.00           H  
ATOM   2002  CZ  ARG A 124     -21.017  -7.740  66.084  1.00  0.00           C  
ATOM   2003  N   ILE A 125     -24.369 -14.574  64.195  1.00  0.00           N  
ATOM   2004  H   ILE A 125     -24.502 -14.554  65.196  1.00  0.00           H  
ATOM   2005  CA  ILE A 125     -24.079 -15.862  63.537  1.00  0.00           C  
ATOM   2006  HA  ILE A 125     -23.155 -15.753  62.969  1.00  0.00           H  
ATOM   2007  C   ILE A 125     -25.174 -16.224  62.531  1.00  0.00           C  
ATOM   2008  CB  ILE A 125     -23.867 -16.996  64.570  1.00  0.00           C  
ATOM   2009  HB  ILE A 125     -24.681 -16.974  65.295  1.00  0.00           H  
ATOM   2010  O   ILE A 125     -24.858 -16.593  61.399  1.00  0.00           O  
ATOM   2011  CG1 ILE A 125     -22.528 -16.772  65.301  1.00  0.00           C  
ATOM   2012 HG12 ILE A 125     -22.474 -15.753  65.682  1.00  0.00           H  
ATOM   2013 HG13 ILE A 125     -21.710 -16.898  64.591  1.00  0.00           H  
ATOM   2014  CG2 ILE A 125     -23.856 -18.384  63.882  1.00  0.00           C  
ATOM   2015 HG21 ILE A 125     -23.054 -18.426  63.145  1.00  0.00           H  
ATOM   2016 HG22 ILE A 125     -24.815 -18.582  63.403  1.00  0.00           H  
ATOM   2017 HG23 ILE A 125     -23.718 -19.175  64.619  1.00  0.00           H  
ATOM   2018  CD1 ILE A 125     -22.293 -17.719  66.480  1.00  0.00           C  
ATOM   2019 HD11 ILE A 125     -22.371 -18.767  66.190  1.00  0.00           H  
ATOM   2020 HD12 ILE A 125     -23.003 -17.504  67.279  1.00  0.00           H  
ATOM   2021 HD13 ILE A 125     -21.271 -17.567  66.826  1.00  0.00           H  
ATOM   2022  N   SER A 126     -26.447 -16.109  62.908  1.00  0.00           N  
ATOM   2023  H   SER A 126     -26.634 -15.822  63.858  1.00  0.00           H  
ATOM   2024  CA  SER A 126     -27.594 -16.424  62.050  1.00  0.00           C  
ATOM   2025  HA  SER A 126     -27.488 -17.443  61.678  1.00  0.00           H  
ATOM   2026  C   SER A 126     -27.666 -15.486  60.839  1.00  0.00           C  
ATOM   2027  CB  SER A 126     -28.878 -16.360  62.882  1.00  0.00           C  
ATOM   2028  HB2 SER A 126     -29.036 -15.345  63.247  1.00  0.00           H  
ATOM   2029  HB3 SER A 126     -28.789 -17.033  63.735  1.00  0.00           H  
ATOM   2030  O   SER A 126     -27.811 -15.941  59.703  1.00  0.00           O  
ATOM   2031  OG  SER A 126     -29.978 -16.760  62.091  1.00  0.00           O  
ATOM   2032  HG  SER A 126     -30.740 -16.854  62.666  1.00  0.00           H  
ATOM   2033  N   ILE A 127     -27.441 -14.183  61.041  1.00  0.00           N  
ATOM   2034  H   ILE A 127     -27.333 -13.873  61.996  1.00  0.00           H  
ATOM   2035  CA  ILE A 127     -27.381 -13.165  59.983  1.00  0.00           C  
ATOM   2036  HA  ILE A 127     -28.283 -13.254  59.378  1.00  0.00           H  
ATOM   2037  C   ILE A 127     -26.188 -13.418  59.049  1.00  0.00           C  
ATOM   2038  CB  ILE A 127     -27.357 -11.744  60.604  1.00  0.00           C  
ATOM   2039  HB  ILE A 127     -26.567 -11.711  61.355  1.00  0.00           H  
ATOM   2040  O   ILE A 127     -26.357 -13.360  57.828  1.00  0.00           O  
ATOM   2041  CG1 ILE A 127     -28.712 -11.411  61.277  1.00  0.00           C  
ATOM   2042 HG12 ILE A 127     -29.459 -11.203  60.510  1.00  0.00           H  
ATOM   2043 HG13 ILE A 127     -29.074 -12.270  61.841  1.00  0.00           H  
ATOM   2044  CG2 ILE A 127     -27.051 -10.669  59.541  1.00  0.00           C  
ATOM   2045 HG21 ILE A 127     -26.049 -10.813  59.135  1.00  0.00           H  
ATOM   2046 HG22 ILE A 127     -27.782 -10.714  58.734  1.00  0.00           H  
ATOM   2047 HG23 ILE A 127     -27.069  -9.677  59.994  1.00  0.00           H  
ATOM   2048  CD1 ILE A 127     -28.645 -10.217  62.242  1.00  0.00           C  
ATOM   2049 HD11 ILE A 127     -29.595 -10.129  62.770  1.00  0.00           H  
ATOM   2050 HD12 ILE A 127     -27.853 -10.368  62.976  1.00  0.00           H  
ATOM   2051 HD13 ILE A 127     -28.463  -9.289  61.700  1.00  0.00           H  
ATOM   2052  N   CYS A 128     -25.006 -13.745  59.583  1.00  0.00           N  
ATOM   2053  H   CYS A 128     -24.907 -13.718  60.588  1.00  0.00           H  
ATOM   2054  CA  CYS A 128     -23.822 -14.089  58.790  1.00  0.00           C  
ATOM   2055  HA  CYS A 128     -23.654 -13.305  58.051  1.00  0.00           H  
ATOM   2056  C   CYS A 128     -24.001 -15.401  58.009  1.00  0.00           C  
ATOM   2057  CB  CYS A 128     -22.596 -14.150  59.712  1.00  0.00           C  
ATOM   2058  HB2 CYS A 128     -22.846 -14.694  60.623  1.00  0.00           H  
ATOM   2059  HB3 CYS A 128     -21.777 -14.666  59.210  1.00  0.00           H  
ATOM   2060  O   CYS A 128     -23.622 -15.457  56.836  1.00  0.00           O  
ATOM   2061  SG  CYS A 128     -22.056 -12.464  60.120  1.00  0.00           S  
ATOM   2062  HG  CYS A 128     -21.501 -12.755  61.300  1.00  0.00           H  
ATOM   2063  N   LYS A 129     -24.620 -16.431  58.608  1.00  0.00           N  
ATOM   2064  H   LYS A 129     -24.878 -16.327  59.579  1.00  0.00           H  
ATOM   2065  CA  LYS A 129     -24.972 -17.690  57.928  1.00  0.00           C  
ATOM   2066  HA  LYS A 129     -24.082 -18.098  57.449  1.00  0.00           H  
ATOM   2067  C   LYS A 129     -25.967 -17.435  56.797  1.00  0.00           C  
ATOM   2068  CB  LYS A 129     -25.514 -18.736  58.925  1.00  0.00           C  
ATOM   2069  HB2 LYS A 129     -26.204 -18.259  59.622  1.00  0.00           H  
ATOM   2070  HB3 LYS A 129     -26.074 -19.484  58.365  1.00  0.00           H  
ATOM   2071  O   LYS A 129     -25.681 -17.800  55.663  1.00  0.00           O  
ATOM   2072  CG  LYS A 129     -24.403 -19.467  59.702  1.00  0.00           C  
ATOM   2073  HG2 LYS A 129     -23.730 -19.945  58.990  1.00  0.00           H  
ATOM   2074  HG3 LYS A 129     -23.833 -18.750  60.292  1.00  0.00           H  
ATOM   2075  CD  LYS A 129     -24.992 -20.544  60.632  1.00  0.00           C  
ATOM   2076  HD2 LYS A 129     -25.654 -20.063  61.353  1.00  0.00           H  
ATOM   2077  HD3 LYS A 129     -25.573 -21.249  60.038  1.00  0.00           H  
ATOM   2078  CE  LYS A 129     -23.883 -21.303  61.382  1.00  0.00           C  
ATOM   2079  HE2 LYS A 129     -23.306 -20.585  61.964  1.00  0.00           H  
ATOM   2080  HE3 LYS A 129     -23.213 -21.754  60.651  1.00  0.00           H  
ATOM   2081  NZ  LYS A 129     -24.430 -22.355  62.283  1.00  0.00           N  
ATOM   2082  HZ1 LYS A 129     -23.685 -22.835  62.768  1.00  0.00           H  
ATOM   2083  HZ2 LYS A 129     -25.038 -21.954  62.983  1.00  0.00           H  
ATOM   2084  HZ3 LYS A 129     -24.955 -23.045  61.765  1.00  0.00           H  
ATOM   2085  N   MET A 130     -27.064 -16.721  57.060  1.00  0.00           N  
ATOM   2086  H   MET A 130     -27.243 -16.469  58.022  1.00  0.00           H  
ATOM   2087  CA  MET A 130     -28.051 -16.325  56.045  1.00  0.00           C  
ATOM   2088  HA  MET A 130     -28.495 -17.219  55.606  1.00  0.00           H  
ATOM   2089  C   MET A 130     -27.424 -15.525  54.890  1.00  0.00           C  
ATOM   2090  CB  MET A 130     -29.166 -15.498  56.707  1.00  0.00           C  
ATOM   2091  HB2 MET A 130     -29.608 -14.830  55.967  1.00  0.00           H  
ATOM   2092  HB3 MET A 130     -28.739 -14.873  57.491  1.00  0.00           H  
ATOM   2093  O   MET A 130     -27.734 -15.792  53.731  1.00  0.00           O  
ATOM   2094  CG  MET A 130     -30.296 -16.349  57.293  1.00  0.00           C  
ATOM   2095  HG2 MET A 130     -29.888 -17.222  57.803  1.00  0.00           H  
ATOM   2096  HG3 MET A 130     -30.821 -15.744  58.032  1.00  0.00           H  
ATOM   2097  SD  MET A 130     -31.499 -16.869  56.038  1.00  0.00           S  
ATOM   2098  CE  MET A 130     -32.974 -17.103  57.069  1.00  0.00           C  
ATOM   2099  HE1 MET A 130     -32.777 -17.862  57.826  1.00  0.00           H  
ATOM   2100  HE2 MET A 130     -33.805 -17.433  56.446  1.00  0.00           H  
ATOM   2101  HE3 MET A 130     -33.244 -16.167  57.557  1.00  0.00           H  
ATOM   2102  N   LYS A 131     -26.512 -14.576  55.172  1.00  0.00           N  
ATOM   2103  H   LYS A 131     -26.319 -14.373  56.143  1.00  0.00           H  
ATOM   2104  CA  LYS A 131     -25.802 -13.813  54.126  1.00  0.00           C  
ATOM   2105  HA  LYS A 131     -26.548 -13.379  53.460  1.00  0.00           H  
ATOM   2106  C   LYS A 131     -24.939 -14.725  53.250  1.00  0.00           C  
ATOM   2107  CB  LYS A 131     -24.964 -12.667  54.739  1.00  0.00           C  
ATOM   2108  HB2 LYS A 131     -25.603 -12.049  55.370  1.00  0.00           H  
ATOM   2109  HB3 LYS A 131     -24.170 -13.088  55.355  1.00  0.00           H  
ATOM   2110  O   LYS A 131     -25.011 -14.620  52.027  1.00  0.00           O  
ATOM   2111  CG  LYS A 131     -24.348 -11.785  53.633  1.00  0.00           C  
ATOM   2112  HG2 LYS A 131     -25.156 -11.323  53.066  1.00  0.00           H  
ATOM   2113  HG3 LYS A 131     -23.780 -12.419  52.951  1.00  0.00           H  
ATOM   2114  CD  LYS A 131     -23.391 -10.684  54.123  1.00  0.00           C  
ATOM   2115  HD2 LYS A 131     -22.592 -11.136  54.710  1.00  0.00           H  
ATOM   2116  HD3 LYS A 131     -23.932  -9.955  54.727  1.00  0.00           H  
ATOM   2117  CE  LYS A 131     -22.803 -10.011  52.865  1.00  0.00           C  
ATOM   2118  HE2 LYS A 131     -23.601  -9.499  52.327  1.00  0.00           H  
ATOM   2119  HE3 LYS A 131     -22.429 -10.793  52.204  1.00  0.00           H  
ATOM   2120  NZ  LYS A 131     -21.694  -9.062  53.125  1.00  0.00           N  
ATOM   2121  HZ1 LYS A 131     -22.013  -8.201  53.546  1.00  0.00           H  
ATOM   2122  HZ2 LYS A 131     -21.271  -8.816  52.241  1.00  0.00           H  
ATOM   2123  HZ3 LYS A 131     -20.933  -9.503  53.621  1.00  0.00           H  
ATOM   2124  N   LYS A 132     -24.141 -15.616  53.853  1.00  0.00           N  
ATOM   2125  H   LYS A 132     -24.138 -15.649  54.863  1.00  0.00           H  
ATOM   2126  CA  LYS A 132     -23.307 -16.575  53.105  1.00  0.00           C  
ATOM   2127  HA  LYS A 132     -22.683 -16.032  52.395  1.00  0.00           H  
ATOM   2128  C   LYS A 132     -24.163 -17.515  52.249  1.00  0.00           C  
ATOM   2129  CB  LYS A 132     -22.393 -17.367  54.058  1.00  0.00           C  
ATOM   2130  HB2 LYS A 132     -22.019 -18.238  53.520  1.00  0.00           H  
ATOM   2131  HB3 LYS A 132     -22.967 -17.721  54.915  1.00  0.00           H  
ATOM   2132  O   LYS A 132     -23.816 -17.753  51.096  1.00  0.00           O  
ATOM   2133  CG  LYS A 132     -21.180 -16.549  54.538  1.00  0.00           C  
ATOM   2134  HG2 LYS A 132     -20.653 -16.157  53.669  1.00  0.00           H  
ATOM   2135  HG3 LYS A 132     -21.519 -15.712  55.148  1.00  0.00           H  
ATOM   2136  CD  LYS A 132     -20.210 -17.422  55.354  1.00  0.00           C  
ATOM   2137  HD2 LYS A 132     -19.907 -18.273  54.744  1.00  0.00           H  
ATOM   2138  HD3 LYS A 132     -20.721 -17.790  56.244  1.00  0.00           H  
ATOM   2139  CE  LYS A 132     -18.961 -16.624  55.765  1.00  0.00           C  
ATOM   2140  HE2 LYS A 132     -19.266 -15.807  56.418  1.00  0.00           H  
ATOM   2141  HE3 LYS A 132     -18.525 -16.187  54.867  1.00  0.00           H  
ATOM   2142  NZ  LYS A 132     -17.945 -17.475  56.444  1.00  0.00           N  
ATOM   2143  HZ1 LYS A 132     -18.308 -17.890  57.290  1.00  0.00           H  
ATOM   2144  HZ2 LYS A 132     -17.127 -16.933  56.683  1.00  0.00           H  
ATOM   2145  HZ3 LYS A 132     -17.634 -18.216  55.833  1.00  0.00           H  
ATOM   2146  N   ILE A 133     -25.301 -17.973  52.777  1.00  0.00           N  
ATOM   2147  H   ILE A 133     -25.494 -17.762  53.746  1.00  0.00           H  
ATOM   2148  CA  ILE A 133     -26.252 -18.831  52.055  1.00  0.00           C  
ATOM   2149  HA  ILE A 133     -25.713 -19.694  51.664  1.00  0.00           H  
ATOM   2150  C   ILE A 133     -26.842 -18.098  50.841  1.00  0.00           C  
ATOM   2151  CB  ILE A 133     -27.346 -19.352  53.020  1.00  0.00           C  
ATOM   2152  HB  ILE A 133     -27.783 -18.499  53.539  1.00  0.00           H  
ATOM   2153  O   ILE A 133     -26.812 -18.638  49.736  1.00  0.00           O  
ATOM   2154  CG1 ILE A 133     -26.746 -20.323  54.066  1.00  0.00           C  
ATOM   2155 HG12 ILE A 133     -25.785 -19.951  54.422  1.00  0.00           H  
ATOM   2156 HG13 ILE A 133     -26.553 -21.287  53.595  1.00  0.00           H  
ATOM   2157  CG2 ILE A 133     -28.468 -20.076  52.251  1.00  0.00           C  
ATOM   2158 HG21 ILE A 133     -29.212 -20.476  52.940  1.00  0.00           H  
ATOM   2159 HG22 ILE A 133     -28.055 -20.895  51.663  1.00  0.00           H  
ATOM   2160 HG23 ILE A 133     -28.988 -19.387  51.585  1.00  0.00           H  
ATOM   2161  CD1 ILE A 133     -27.648 -20.540  55.290  1.00  0.00           C  
ATOM   2162 HD11 ILE A 133     -27.897 -19.582  55.748  1.00  0.00           H  
ATOM   2163 HD12 ILE A 133     -27.120 -21.153  56.020  1.00  0.00           H  
ATOM   2164 HD13 ILE A 133     -28.566 -21.054  55.006  1.00  0.00           H  
ATOM   2165  N   TYR A 134     -27.329 -16.861  51.008  1.00  0.00           N  
ATOM   2166  H   TYR A 134     -27.368 -16.465  51.936  1.00  0.00           H  
ATOM   2167  CA  TYR A 134     -27.901 -16.104  49.888  1.00  0.00           C  
ATOM   2168  HA  TYR A 134     -28.635 -16.739  49.392  1.00  0.00           H  
ATOM   2169  C   TYR A 134     -26.849 -15.739  48.832  1.00  0.00           C  
ATOM   2170  CB  TYR A 134     -28.638 -14.851  50.378  1.00  0.00           C  
ATOM   2171  HB2 TYR A 134     -27.930 -14.180  50.864  1.00  0.00           H  
ATOM   2172  HB3 TYR A 134     -29.386 -15.143  51.116  1.00  0.00           H  
ATOM   2173  O   TYR A 134     -27.113 -15.887  47.644  1.00  0.00           O  
ATOM   2174  CG  TYR A 134     -29.332 -14.122  49.239  1.00  0.00           C  
ATOM   2175  CD1 TYR A 134     -28.699 -13.034  48.601  1.00  0.00           C  
ATOM   2176  HD1 TYR A 134     -27.744 -12.679  48.957  1.00  0.00           H  
ATOM   2177  CD2 TYR A 134     -30.567 -14.594  48.753  1.00  0.00           C  
ATOM   2178  HD2 TYR A 134     -31.063 -15.431  49.222  1.00  0.00           H  
ATOM   2179  CE1 TYR A 134     -29.281 -12.444  47.461  1.00  0.00           C  
ATOM   2180  HE1 TYR A 134     -28.777 -11.639  46.945  1.00  0.00           H  
ATOM   2181  CE2 TYR A 134     -31.154 -13.997  47.621  1.00  0.00           C  
ATOM   2182  HE2 TYR A 134     -32.092 -14.362  47.232  1.00  0.00           H  
ATOM   2183  OH  TYR A 134     -31.057 -12.409  45.841  1.00  0.00           O  
ATOM   2184  HH  TYR A 134     -30.561 -11.682  45.458  1.00  0.00           H  
ATOM   2185  CZ  TYR A 134     -30.504 -12.936  46.961  1.00  0.00           C  
ATOM   2186  N   CYS A 135     -25.643 -15.323  49.237  1.00  0.00           N  
ATOM   2187  H   CYS A 135     -25.477 -15.208  50.227  1.00  0.00           H  
ATOM   2188  CA  CYS A 135     -24.551 -15.027  48.304  1.00  0.00           C  
ATOM   2189  HA  CYS A 135     -24.872 -14.244  47.617  1.00  0.00           H  
ATOM   2190  C   CYS A 135     -24.194 -16.256  47.445  1.00  0.00           C  
ATOM   2191  CB  CYS A 135     -23.355 -14.501  49.113  1.00  0.00           C  
ATOM   2192  HB2 CYS A 135     -23.658 -13.607  49.658  1.00  0.00           H  
ATOM   2193  HB3 CYS A 135     -23.038 -15.262  49.826  1.00  0.00           H  
ATOM   2194  O   CYS A 135     -24.100 -16.147  46.223  1.00  0.00           O  
ATOM   2195  SG  CYS A 135     -21.958 -14.093  48.024  1.00  0.00           S  
ATOM   2196  HG  CYS A 135     -21.965 -12.762  48.141  1.00  0.00           H  
ATOM   2197  N   ALA A 136     -24.095 -17.446  48.053  1.00  0.00           N  
ATOM   2198  H   ALA A 136     -24.177 -17.494  49.058  1.00  0.00           H  
ATOM   2199  CA  ALA A 136     -23.865 -18.692  47.321  1.00  0.00           C  
ATOM   2200  HA  ALA A 136     -22.958 -18.583  46.725  1.00  0.00           H  
ATOM   2201  C   ALA A 136     -25.014 -19.023  46.349  1.00  0.00           C  
ATOM   2202  CB  ALA A 136     -23.640 -19.817  48.337  1.00  0.00           C  
ATOM   2203  HB1 ALA A 136     -24.525 -19.950  48.958  1.00  0.00           H  
ATOM   2204  HB2 ALA A 136     -22.789 -19.576  48.975  1.00  0.00           H  
ATOM   2205  HB3 ALA A 136     -23.433 -20.749  47.810  1.00  0.00           H  
ATOM   2206  O   ALA A 136     -24.765 -19.351  45.187  1.00  0.00           O  
ATOM   2207  N   LYS A 137     -26.271 -18.877  46.792  1.00  0.00           N  
ATOM   2208  H   LYS A 137     -26.403 -18.626  47.762  1.00  0.00           H  
ATOM   2209  CA  LYS A 137     -27.462 -19.076  45.951  1.00  0.00           C  
ATOM   2210  HA  LYS A 137     -27.428 -20.080  45.529  1.00  0.00           H  
ATOM   2211  C   LYS A 137     -27.500 -18.102  44.768  1.00  0.00           C  
ATOM   2212  CB  LYS A 137     -28.715 -18.948  46.832  1.00  0.00           C  
ATOM   2213  HB2 LYS A 137     -28.624 -19.628  47.679  1.00  0.00           H  
ATOM   2214  HB3 LYS A 137     -28.786 -17.930  47.215  1.00  0.00           H  
ATOM   2215  O   LYS A 137     -27.759 -18.513  43.639  1.00  0.00           O  
ATOM   2216  CG  LYS A 137     -30.001 -19.287  46.065  1.00  0.00           C  
ATOM   2217  HG2 LYS A 137     -30.103 -18.625  45.205  1.00  0.00           H  
ATOM   2218  HG3 LYS A 137     -29.954 -20.319  45.716  1.00  0.00           H  
ATOM   2219  CD  LYS A 137     -31.226 -19.107  46.965  1.00  0.00           C  
ATOM   2220  HD2 LYS A 137     -31.162 -19.780  47.820  1.00  0.00           H  
ATOM   2221  HD3 LYS A 137     -31.255 -18.076  47.319  1.00  0.00           H  
ATOM   2222  CE  LYS A 137     -32.500 -19.397  46.170  1.00  0.00           C  
ATOM   2223  HE2 LYS A 137     -32.536 -20.448  45.881  1.00  0.00           H  
ATOM   2224  HE3 LYS A 137     -32.479 -18.793  45.263  1.00  0.00           H  
ATOM   2225  NZ  LYS A 137     -33.701 -19.021  46.942  1.00  0.00           N  
ATOM   2226  HZ1 LYS A 137     -33.603 -18.065  47.252  1.00  0.00           H  
ATOM   2227  HZ2 LYS A 137     -33.943 -19.638  47.704  1.00  0.00           H  
ATOM   2228  HZ3 LYS A 137     -34.472 -18.874  46.307  1.00  0.00           H  
ATOM   2229  N   TYR A 138     -27.195 -16.829  45.010  1.00  0.00           N  
ATOM   2230  H   TYR A 138     -27.023 -16.554  45.966  1.00  0.00           H  
ATOM   2231  CA  TYR A 138     -27.139 -15.801  43.976  1.00  0.00           C  
ATOM   2232  HA  TYR A 138     -28.083 -15.811  43.431  1.00  0.00           H  
ATOM   2233  C   TYR A 138     -26.028 -16.084  42.958  1.00  0.00           C  
ATOM   2234  CB  TYR A 138     -26.980 -14.421  44.626  1.00  0.00           C  
ATOM   2235  HB2 TYR A 138     -27.818 -14.249  45.302  1.00  0.00           H  
ATOM   2236  HB3 TYR A 138     -26.065 -14.406  45.219  1.00  0.00           H  
ATOM   2237  O   TYR A 138     -26.288 -16.054  41.757  1.00  0.00           O  
ATOM   2238  CG  TYR A 138     -26.945 -13.297  43.610  1.00  0.00           C  
ATOM   2239  CD1 TYR A 138     -25.770 -12.549  43.415  1.00  0.00           C  
ATOM   2240  HD1 TYR A 138     -24.913 -12.745  44.042  1.00  0.00           H  
ATOM   2241  CD2 TYR A 138     -28.084 -13.030  42.831  1.00  0.00           C  
ATOM   2242  HD2 TYR A 138     -28.993 -13.593  42.987  1.00  0.00           H  
ATOM   2243  CE1 TYR A 138     -25.724 -11.547  42.421  1.00  0.00           C  
ATOM   2244  HE1 TYR A 138     -24.831 -10.963  42.255  1.00  0.00           H  
ATOM   2245  CE2 TYR A 138     -28.042 -12.036  41.839  1.00  0.00           C  
ATOM   2246  HE2 TYR A 138     -28.904 -11.825  41.223  1.00  0.00           H  
ATOM   2247  OH  TYR A 138     -26.855 -10.363  40.644  1.00  0.00           O  
ATOM   2248  HH  TYR A 138     -26.013  -9.908  40.567  1.00  0.00           H  
ATOM   2249  CZ  TYR A 138     -26.864 -11.298  41.625  1.00  0.00           C  
ATOM   2250  N   ARG A 139     -24.820 -16.462  43.406  1.00  0.00           N  
ATOM   2251  H   ARG A 139     -24.655 -16.459  44.402  1.00  0.00           H  
ATOM   2252  CA  ARG A 139     -23.731 -16.886  42.506  1.00  0.00           C  
ATOM   2253  HA  ARG A 139     -23.518 -16.079  41.804  1.00  0.00           H  
ATOM   2254  C   ARG A 139     -24.135 -18.084  41.644  1.00  0.00           C  
ATOM   2255  CB  ARG A 139     -22.451 -17.201  43.298  1.00  0.00           C  
ATOM   2256  HB2 ARG A 139     -22.693 -17.832  44.154  1.00  0.00           H  
ATOM   2257  HB3 ARG A 139     -21.774 -17.756  42.648  1.00  0.00           H  
ATOM   2258  O   ARG A 139     -23.883 -18.068  40.444  1.00  0.00           O  
ATOM   2259  CG  ARG A 139     -21.715 -15.938  43.774  1.00  0.00           C  
ATOM   2260  HG2 ARG A 139     -22.344 -15.374  44.462  1.00  0.00           H  
ATOM   2261  HG3 ARG A 139     -21.487 -15.310  42.913  1.00  0.00           H  
ATOM   2262  CD  ARG A 139     -20.402 -16.322  44.472  1.00  0.00           C  
ATOM   2263  HD2 ARG A 139     -20.633 -16.960  45.325  1.00  0.00           H  
ATOM   2264  HD3 ARG A 139     -19.789 -16.882  43.766  1.00  0.00           H  
ATOM   2265  NE  ARG A 139     -19.654 -15.135  44.935  1.00  0.00           N  
ATOM   2266  HE  ARG A 139     -20.102 -14.238  44.814  1.00  0.00           H  
ATOM   2267  NH1 ARG A 139     -17.747 -16.213  45.635  1.00  0.00           N  
ATOM   2268 HH11 ARG A 139     -16.818 -16.164  46.028  1.00  0.00           H  
ATOM   2269 HH12 ARG A 139     -18.125 -17.087  45.296  1.00  0.00           H  
ATOM   2270  NH2 ARG A 139     -17.897 -13.996  45.852  1.00  0.00           N  
ATOM   2271 HH21 ARG A 139     -18.364 -13.113  45.705  1.00  0.00           H  
ATOM   2272 HH22 ARG A 139     -16.977 -13.962  46.267  1.00  0.00           H  
ATOM   2273  CZ  ARG A 139     -18.441 -15.119  45.468  1.00  0.00           C  
ATOM   2274  N   ALA A 140     -24.810 -19.087  42.209  1.00  0.00           N  
ATOM   2275  H   ALA A 140     -24.966 -19.067  43.207  1.00  0.00           H  
ATOM   2276  CA  ALA A 140     -25.305 -20.230  41.438  1.00  0.00           C  
ATOM   2277  HA  ALA A 140     -24.460 -20.697  40.933  1.00  0.00           H  
ATOM   2278  C   ALA A 140     -26.311 -19.810  40.348  1.00  0.00           C  
ATOM   2279  CB  ALA A 140     -25.908 -21.255  42.405  1.00  0.00           C  
ATOM   2280  HB1 ALA A 140     -26.224 -22.138  41.849  1.00  0.00           H  
ATOM   2281  HB2 ALA A 140     -25.164 -21.551  43.144  1.00  0.00           H  
ATOM   2282  HB3 ALA A 140     -26.772 -20.832  42.917  1.00  0.00           H  
ATOM   2283  O   ALA A 140     -26.219 -20.275  39.210  1.00  0.00           O  
ATOM   2284  N   TYR A 141     -27.222 -18.884  40.664  1.00  0.00           N  
ATOM   2285  H   TYR A 141     -27.270 -18.557  41.618  1.00  0.00           H  
ATOM   2286  CA  TYR A 141     -28.152 -18.319  39.686  1.00  0.00           C  
ATOM   2287  HA  TYR A 141     -28.683 -19.132  39.192  1.00  0.00           H  
ATOM   2288  C   TYR A 141     -27.441 -17.521  38.586  1.00  0.00           C  
ATOM   2289  CB  TYR A 141     -29.184 -17.446  40.400  1.00  0.00           C  
ATOM   2290  HB2 TYR A 141     -29.877 -18.092  40.939  1.00  0.00           H  
ATOM   2291  HB3 TYR A 141     -28.685 -16.814  41.134  1.00  0.00           H  
ATOM   2292  O   TYR A 141     -27.695 -17.760  37.407  1.00  0.00           O  
ATOM   2293  CG  TYR A 141     -29.962 -16.561  39.448  1.00  0.00           C  
ATOM   2294  CD1 TYR A 141     -29.637 -15.197  39.347  1.00  0.00           C  
ATOM   2295  HD1 TYR A 141     -28.827 -14.780  39.928  1.00  0.00           H  
ATOM   2296  CD2 TYR A 141     -30.976 -17.107  38.636  1.00  0.00           C  
ATOM   2297  HD2 TYR A 141     -31.207 -18.161  38.687  1.00  0.00           H  
ATOM   2298  CE1 TYR A 141     -30.382 -14.366  38.498  1.00  0.00           C  
ATOM   2299  HE1 TYR A 141     -30.120 -13.323  38.406  1.00  0.00           H  
ATOM   2300  CE2 TYR A 141     -31.736 -16.268  37.798  1.00  0.00           C  
ATOM   2301  HE2 TYR A 141     -32.557 -16.661  37.217  1.00  0.00           H  
ATOM   2302  OH  TYR A 141     -32.233 -14.041  37.032  1.00  0.00           O  
ATOM   2303  HH  TYR A 141     -32.262 -13.187  37.469  1.00  0.00           H  
ATOM   2304  CZ  TYR A 141     -31.460 -14.887  37.758  1.00  0.00           C  
ATOM   2305  N   VAL A 142     -26.523 -16.616  38.945  1.00  0.00           N  
ATOM   2306  H   VAL A 142     -26.373 -16.447  39.929  1.00  0.00           H  
ATOM   2307  CA  VAL A 142     -25.751 -15.836  37.964  1.00  0.00           C  
ATOM   2308  HA  VAL A 142     -26.449 -15.296  37.323  1.00  0.00           H  
ATOM   2309  C   VAL A 142     -24.952 -16.771  37.060  1.00  0.00           C  
ATOM   2310  CB  VAL A 142     -24.840 -14.804  38.658  1.00  0.00           C  
ATOM   2311  HB  VAL A 142     -24.240 -15.303  39.419  1.00  0.00           H  
ATOM   2312  O   VAL A 142     -24.983 -16.621  35.841  1.00  0.00           O  
ATOM   2313  CG1 VAL A 142     -23.898 -14.094  37.678  1.00  0.00           C  
ATOM   2314 HG11 VAL A 142     -23.258 -14.803  37.154  1.00  0.00           H  
ATOM   2315 HG12 VAL A 142     -23.249 -13.411  38.226  1.00  0.00           H  
ATOM   2316 HG13 VAL A 142     -24.474 -13.525  36.948  1.00  0.00           H  
ATOM   2317  CG2 VAL A 142     -25.699 -13.719  39.323  1.00  0.00           C  
ATOM   2318 HG21 VAL A 142     -26.354 -13.253  38.587  1.00  0.00           H  
ATOM   2319 HG22 VAL A 142     -26.315 -14.144  40.115  1.00  0.00           H  
ATOM   2320 HG23 VAL A 142     -25.072 -12.941  39.758  1.00  0.00           H  
ATOM   2321  N   ARG A 143     -24.308 -17.799  37.621  1.00  0.00           N  
ATOM   2322  H   ARG A 143     -24.312 -17.878  38.628  1.00  0.00           H  
ATOM   2323  CA  ARG A 143     -23.619 -18.820  36.830  1.00  0.00           C  
ATOM   2324  HA  ARG A 143     -22.847 -18.328  36.237  1.00  0.00           H  
ATOM   2325  C   ARG A 143     -24.572 -19.472  35.830  1.00  0.00           C  
ATOM   2326  CB  ARG A 143     -22.951 -19.833  37.765  1.00  0.00           C  
ATOM   2327  HB2 ARG A 143     -23.709 -20.322  38.378  1.00  0.00           H  
ATOM   2328  HB3 ARG A 143     -22.264 -19.303  38.425  1.00  0.00           H  
ATOM   2329  O   ARG A 143     -24.254 -19.481  34.650  1.00  0.00           O  
ATOM   2330  CG  ARG A 143     -22.167 -20.895  36.989  1.00  0.00           C  
ATOM   2331  HG2 ARG A 143     -21.447 -20.414  36.327  1.00  0.00           H  
ATOM   2332  HG3 ARG A 143     -22.854 -21.500  36.397  1.00  0.00           H  
ATOM   2333  CD  ARG A 143     -21.423 -21.795  37.975  1.00  0.00           C  
ATOM   2334  HD2 ARG A 143     -20.660 -21.198  38.475  1.00  0.00           H  
ATOM   2335  HD3 ARG A 143     -22.128 -22.163  38.720  1.00  0.00           H  
ATOM   2336  NE  ARG A 143     -20.803 -22.941  37.288  1.00  0.00           N  
ATOM   2337  HE  ARG A 143     -21.119 -23.125  36.347  1.00  0.00           H  
ATOM   2338  NH1 ARG A 143     -19.445 -23.603  39.017  1.00  0.00           N  
ATOM   2339 HH11 ARG A 143     -18.724 -24.205  39.388  1.00  0.00           H  
ATOM   2340 HH12 ARG A 143     -19.760 -22.809  39.557  1.00  0.00           H  
ATOM   2341  NH2 ARG A 143     -19.435 -24.751  37.106  1.00  0.00           N  
ATOM   2342 HH21 ARG A 143     -19.782 -24.918  36.173  1.00  0.00           H  
ATOM   2343 HH22 ARG A 143     -18.750 -25.371  37.514  1.00  0.00           H  
ATOM   2344  CZ  ARG A 143     -19.900 -23.754  37.805  1.00  0.00           C  
ATOM   2345  N   SER A 144     -25.742 -19.938  36.267  1.00  0.00           N  
ATOM   2346  H   SER A 144     -25.943 -19.872  37.254  1.00  0.00           H  
ATOM   2347  CA  SER A 144     -26.750 -20.538  35.380  1.00  0.00           C  
ATOM   2348  HA  SER A 144     -26.321 -21.419  34.904  1.00  0.00           H  
ATOM   2349  C   SER A 144     -27.197 -19.581  34.259  1.00  0.00           C  
ATOM   2350  CB  SER A 144     -27.949 -20.989  36.221  1.00  0.00           C  
ATOM   2351  HB2 SER A 144     -28.426 -20.124  36.682  1.00  0.00           H  
ATOM   2352  HB3 SER A 144     -27.606 -21.664  37.006  1.00  0.00           H  
ATOM   2353  O   SER A 144     -27.173 -19.942  33.084  1.00  0.00           O  
ATOM   2354  OG  SER A 144     -28.885 -21.660  35.408  1.00  0.00           O  
ATOM   2355  HG  SER A 144     -29.652 -21.907  35.930  1.00  0.00           H  
ATOM   2356  N   ARG A 145     -27.510 -18.322  34.599  1.00  0.00           N  
ATOM   2357  H   ARG A 145     -27.487 -18.089  35.581  1.00  0.00           H  
ATOM   2358  CA  ARG A 145     -28.004 -17.300  33.657  1.00  0.00           C  
ATOM   2359  HA  ARG A 145     -28.836 -17.726  33.098  1.00  0.00           H  
ATOM   2360  C   ARG A 145     -26.970 -16.876  32.607  1.00  0.00           C  
ATOM   2361  CB  ARG A 145     -28.520 -16.100  34.476  1.00  0.00           C  
ATOM   2362  HB2 ARG A 145     -27.711 -15.707  35.092  1.00  0.00           H  
ATOM   2363  HB3 ARG A 145     -29.311 -16.450  35.139  1.00  0.00           H  
ATOM   2364  O   ARG A 145     -27.342 -16.582  31.472  1.00  0.00           O  
ATOM   2365  CG  ARG A 145     -29.075 -14.962  33.600  1.00  0.00           C  
ATOM   2366  HG2 ARG A 145     -29.802 -15.368  32.897  1.00  0.00           H  
ATOM   2367  HG3 ARG A 145     -28.258 -14.504  33.041  1.00  0.00           H  
ATOM   2368  CD  ARG A 145     -29.755 -13.881  34.450  1.00  0.00           C  
ATOM   2369  HD2 ARG A 145     -30.618 -14.333  34.938  1.00  0.00           H  
ATOM   2370  HD3 ARG A 145     -29.062 -13.541  35.219  1.00  0.00           H  
ATOM   2371  NE  ARG A 145     -30.177 -12.721  33.631  1.00  0.00           N  
ATOM   2372  HE  ARG A 145     -29.608 -12.496  32.828  1.00  0.00           H  
ATOM   2373  NH1 ARG A 145     -32.017 -12.080  34.862  1.00  0.00           N  
ATOM   2374 HH11 ARG A 145     -32.759 -11.417  35.036  1.00  0.00           H  
ATOM   2375 HH12 ARG A 145     -31.964 -12.924  35.415  1.00  0.00           H  
ATOM   2376  NH2 ARG A 145     -31.418 -10.875  33.095  1.00  0.00           N  
ATOM   2377 HH21 ARG A 145     -30.851 -10.668  32.285  1.00  0.00           H  
ATOM   2378 HH22 ARG A 145     -32.188 -10.249  33.282  1.00  0.00           H  
ATOM   2379  CZ  ARG A 145     -31.196 -11.903  33.866  1.00  0.00           C  
ATOM   2380  N   PHE A 146     -25.689 -16.811  32.971  1.00  0.00           N  
ATOM   2381  H   PHE A 146     -25.466 -17.016  33.934  1.00  0.00           H  
ATOM   2382  CA  PHE A 146     -24.619 -16.305  32.098  1.00  0.00           C  
ATOM   2383  HA  PHE A 146     -25.071 -15.812  31.237  1.00  0.00           H  
ATOM   2384  C   PHE A 146     -23.728 -17.405  31.499  1.00  0.00           C  
ATOM   2385  CB  PHE A 146     -23.814 -15.228  32.843  1.00  0.00           C  
ATOM   2386  HB2 PHE A 146     -22.925 -14.984  32.260  1.00  0.00           H  
ATOM   2387  HB3 PHE A 146     -23.470 -15.623  33.798  1.00  0.00           H  
ATOM   2388  O   PHE A 146     -22.881 -17.107  30.657  1.00  0.00           O  
ATOM   2389  CG  PHE A 146     -24.588 -13.940  33.068  1.00  0.00           C  
ATOM   2390  CD1 PHE A 146     -24.559 -12.924  32.096  1.00  0.00           C  
ATOM   2391  HD1 PHE A 146     -23.969 -13.061  31.202  1.00  0.00           H  
ATOM   2392  CD2 PHE A 146     -25.348 -13.749  34.237  1.00  0.00           C  
ATOM   2393  HD2 PHE A 146     -25.379 -14.515  34.998  1.00  0.00           H  
ATOM   2394  CE1 PHE A 146     -25.288 -11.736  32.291  1.00  0.00           C  
ATOM   2395  HE1 PHE A 146     -25.261 -10.944  31.557  1.00  0.00           H  
ATOM   2396  CE2 PHE A 146     -26.078 -12.567  34.435  1.00  0.00           C  
ATOM   2397  HE2 PHE A 146     -26.656 -12.428  35.337  1.00  0.00           H  
ATOM   2398  CZ  PHE A 146     -26.055 -11.565  33.454  1.00  0.00           C  
ATOM   2399  HZ  PHE A 146     -26.628 -10.660  33.591  1.00  0.00           H  
ATOM   2400  N   GLN A 147     -23.919 -18.673  31.881  1.00  0.00           N  
ATOM   2401  H   GLN A 147     -24.575 -18.861  32.625  1.00  0.00           H  
ATOM   2402  CA  GLN A 147     -23.139 -19.803  31.363  1.00  0.00           C  
ATOM   2403  HA  GLN A 147     -22.080 -19.586  31.507  1.00  0.00           H  
ATOM   2404  C   GLN A 147     -23.347 -20.034  29.867  1.00  0.00           C  
ATOM   2405  CB  GLN A 147     -23.478 -21.066  32.169  1.00  0.00           C  
ATOM   2406  HB2 GLN A 147     -23.098 -20.925  33.181  1.00  0.00           H  
ATOM   2407  HB3 GLN A 147     -24.559 -21.202  32.203  1.00  0.00           H  
ATOM   2408  O   GLN A 147     -22.419 -20.500  29.204  1.00  0.00           O  
ATOM   2409  CG  GLN A 147     -22.825 -22.354  31.651  1.00  0.00           C  
ATOM   2410  HG2 GLN A 147     -21.755 -22.187  31.535  1.00  0.00           H  
ATOM   2411  HG3 GLN A 147     -23.244 -22.619  30.680  1.00  0.00           H  
ATOM   2412  CD  GLN A 147     -23.038 -23.533  32.593  1.00  0.00           C  
ATOM   2413  NE2 GLN A 147     -22.346 -24.631  32.387  1.00  0.00           N  
ATOM   2414 HE21 GLN A 147     -22.639 -25.413  32.955  1.00  0.00           H  
ATOM   2415 HE22 GLN A 147     -21.810 -24.737  31.538  1.00  0.00           H  
ATOM   2416  OE1 GLN A 147     -23.795 -23.512  33.544  1.00  0.00           O  
ATOM   2417  N   CYS A 148     -24.528 -19.713  29.340  1.00  0.00           N  
ATOM   2418  H   CYS A 148     -25.234 -19.307  29.938  1.00  0.00           H  
ATOM   2419  CA  CYS A 148     -24.856 -19.912  27.935  1.00  0.00           C  
ATOM   2420  HA  CYS A 148     -23.996 -20.359  27.437  1.00  0.00           H  
ATOM   2421  C   CYS A 148     -25.121 -18.579  27.220  1.00  0.00           C  
ATOM   2422  CB  CYS A 148     -26.000 -20.928  27.797  1.00  0.00           C  
ATOM   2423  HB2 CYS A 148     -26.159 -21.127  26.737  1.00  0.00           H  
ATOM   2424  HB3 CYS A 148     -26.922 -20.531  28.222  1.00  0.00           H  
ATOM   2425  O   CYS A 148     -25.567 -17.590  27.816  1.00  0.00           O  
ATOM   2426  SG  CYS A 148     -25.563 -22.500  28.602  1.00  0.00           S  
ATOM   2427  HG  CYS A 148     -26.106 -22.217  29.790  1.00  0.00           H  
ATOM   2428  N   ILE A 149     -24.821 -18.557  25.925  1.00  0.00           N  
ATOM   2429  H   ILE A 149     -24.442 -19.396  25.510  1.00  0.00           H  
ATOM   2430  CA  ILE A 149     -25.195 -17.486  25.001  1.00  0.00           C  
ATOM   2431  HA  ILE A 149     -25.849 -16.783  25.518  1.00  0.00           H  
ATOM   2432  C   ILE A 149     -26.020 -18.075  23.862  1.00  0.00           C  
ATOM   2433  CB  ILE A 149     -23.969 -16.697  24.484  1.00  0.00           C  
ATOM   2434  HB  ILE A 149     -24.335 -15.974  23.756  1.00  0.00           H  
ATOM   2435  O   ILE A 149     -25.771 -19.205  23.440  1.00  0.00           O  
ATOM   2436  CG1 ILE A 149     -22.931 -17.596  23.777  1.00  0.00           C  
ATOM   2437 HG12 ILE A 149     -22.517 -18.311  24.488  1.00  0.00           H  
ATOM   2438 HG13 ILE A 149     -23.436 -18.148  22.985  1.00  0.00           H  
ATOM   2439  CG2 ILE A 149     -23.350 -15.905  25.648  1.00  0.00           C  
ATOM   2440 HG21 ILE A 149     -22.883 -16.586  26.358  1.00  0.00           H  
ATOM   2441 HG22 ILE A 149     -22.613 -15.198  25.266  1.00  0.00           H  
ATOM   2442 HG23 ILE A 149     -24.139 -15.344  26.150  1.00  0.00           H  
ATOM   2443  CD1 ILE A 149     -21.774 -16.834  23.122  1.00  0.00           C  
ATOM   2444 HD11 ILE A 149     -22.166 -16.080  22.439  1.00  0.00           H  
ATOM   2445 HD12 ILE A 149     -21.157 -17.534  22.559  1.00  0.00           H  
ATOM   2446 HD13 ILE A 149     -21.153 -16.356  23.880  1.00  0.00           H  
ATOM   2447  N   GLU A 150     -26.993 -17.307  23.383  1.00  0.00           N  
ATOM   2448  H   GLU A 150     -27.169 -16.398  23.786  1.00  0.00           H  
ATOM   2449  CA  GLU A 150     -27.736 -17.641  22.170  1.00  0.00           C  
ATOM   2450  HA  GLU A 150     -28.114 -18.662  22.230  1.00  0.00           H  
ATOM   2451  C   GLU A 150     -26.799 -17.540  20.963  1.00  0.00           C  
ATOM   2452  CB  GLU A 150     -28.930 -16.690  22.000  1.00  0.00           C  
ATOM   2453  HB2 GLU A 150     -29.390 -16.883  21.031  1.00  0.00           H  
ATOM   2454  HB3 GLU A 150     -28.565 -15.663  22.016  1.00  0.00           H  
ATOM   2455  O   GLU A 150     -26.146 -16.509  20.760  1.00  0.00           O  
ATOM   2456  CG  GLU A 150     -29.990 -16.877  23.098  1.00  0.00           C  
ATOM   2457  HG2 GLU A 150     -29.528 -16.706  24.070  1.00  0.00           H  
ATOM   2458  HG3 GLU A 150     -30.341 -17.908  23.069  1.00  0.00           H  
ATOM   2459  CD  GLU A 150     -31.188 -15.924  22.949  1.00  0.00           C  
ATOM   2460  OE1 GLU A 150     -32.128 -16.078  23.758  1.00  0.00           O  
ATOM   2461  OE2 GLU A 150     -31.134 -15.024  22.078  1.00  0.00           O  
ATOM   2462  N   ASP A 151     -26.717 -18.607  20.168  1.00  0.00           N  
ATOM   2463  H   ASP A 151     -27.284 -19.421  20.356  1.00  0.00           H  
ATOM   2464  CA  ASP A 151     -26.053 -18.549  18.871  1.00  0.00           C  
ATOM   2465  HA  ASP A 151     -25.216 -17.853  18.931  1.00  0.00           H  
ATOM   2466  C   ASP A 151     -27.058 -18.009  17.845  1.00  0.00           C  
ATOM   2467  CB  ASP A 151     -25.469 -19.922  18.503  1.00  0.00           C  
ATOM   2468  HB2 ASP A 151     -26.276 -20.610  18.251  1.00  0.00           H  
ATOM   2469  HB3 ASP A 151     -24.950 -20.320  19.375  1.00  0.00           H  
ATOM   2470  O   ASP A 151     -28.084 -18.629  17.577  1.00  0.00           O  
ATOM   2471  CG  ASP A 151     -24.464 -19.829  17.347  1.00  0.00           C  
ATOM   2472  OD1 ASP A 151     -24.581 -18.885  16.529  1.00  0.00           O  
ATOM   2473  OD2 ASP A 151     -23.483 -20.608  17.348  1.00  0.00           O  
ATOM   2474  N   ARG A 152     -26.796 -16.818  17.291  1.00  0.00           N  
ATOM   2475  H   ARG A 152     -25.910 -16.388  17.512  1.00  0.00           H  
ATOM   2476  CA  ARG A 152     -27.756 -16.115  16.419  1.00  0.00           C  
ATOM   2477  HA  ARG A 152     -28.711 -16.056  16.941  1.00  0.00           H  
ATOM   2478  C   ARG A 152     -28.077 -16.870  15.119  1.00  0.00           C  
ATOM   2479  CB  ARG A 152     -27.259 -14.693  16.113  1.00  0.00           C  
ATOM   2480  HB2 ARG A 152     -26.236 -14.743  15.741  1.00  0.00           H  
ATOM   2481  HB3 ARG A 152     -27.888 -14.269  15.330  1.00  0.00           H  
ATOM   2482  O   ARG A 152     -29.117 -16.586  14.528  1.00  0.00           O  
ATOM   2483  CG  ARG A 152     -27.305 -13.757  17.328  1.00  0.00           C  
ATOM   2484  HG2 ARG A 152     -26.633 -14.125  18.104  1.00  0.00           H  
ATOM   2485  HG3 ARG A 152     -28.321 -13.723  17.719  1.00  0.00           H  
ATOM   2486  CD  ARG A 152     -26.875 -12.350  16.895  1.00  0.00           C  
ATOM   2487  HD2 ARG A 152     -27.535 -12.025  16.091  1.00  0.00           H  
ATOM   2488  HD3 ARG A 152     -25.855 -12.398  16.512  1.00  0.00           H  
ATOM   2489  NE  ARG A 152     -26.943 -11.390  18.013  1.00  0.00           N  
ATOM   2490  HE  ARG A 152     -27.147 -11.785  18.920  1.00  0.00           H  
ATOM   2491  NH1 ARG A 152     -26.615  -9.490  16.769  1.00  0.00           N  
ATOM   2492 HH11 ARG A 152     -26.616  -8.484  16.673  1.00  0.00           H  
ATOM   2493 HH12 ARG A 152     -26.585 -10.069  15.942  1.00  0.00           H  
ATOM   2494  NH2 ARG A 152     -26.945  -9.331  18.977  1.00  0.00           N  
ATOM   2495 HH21 ARG A 152     -27.175  -9.764  19.860  1.00  0.00           H  
ATOM   2496 HH22 ARG A 152     -26.911  -8.325  18.896  1.00  0.00           H  
ATOM   2497  CZ  ARG A 152     -26.831 -10.078  17.915  1.00  0.00           C  
ATOM   2498  N   ASN A 153     -27.217 -17.806  14.695  1.00  0.00           N  
ATOM   2499  H   ASN A 153     -26.426 -18.015  15.287  1.00  0.00           H  
ATOM   2500  CA  ASN A 153     -27.360 -18.558  13.440  1.00  0.00           C  
ATOM   2501  HA  ASN A 153     -28.274 -18.245  12.936  1.00  0.00           H  
ATOM   2502  C   ASN A 153     -27.502 -20.070  13.611  1.00  0.00           C  
ATOM   2503  CB  ASN A 153     -26.177 -18.267  12.505  1.00  0.00           C  
ATOM   2504  HB2 ASN A 153     -26.130 -19.043  11.741  1.00  0.00           H  
ATOM   2505  HB3 ASN A 153     -25.239 -18.290  13.060  1.00  0.00           H  
ATOM   2506  O   ASN A 153     -27.815 -20.752  12.634  1.00  0.00           O  
ATOM   2507  CG  ASN A 153     -26.310 -16.953  11.774  1.00  0.00           C  
ATOM   2508  ND2 ASN A 153     -25.535 -16.741  10.744  1.00  0.00           N  
ATOM   2509 HD21 ASN A 153     -25.716 -15.901  10.212  1.00  0.00           H  
ATOM   2510 HD22 ASN A 153     -24.996 -17.499  10.352  1.00  0.00           H  
ATOM   2511  OD1 ASN A 153     -27.104 -16.095  12.104  1.00  0.00           O  
ATOM   2512  N   ALA A 154     -27.298 -20.616  14.808  1.00  0.00           N  
ATOM   2513  H   ALA A 154     -27.123 -20.023  15.607  1.00  0.00           H  
ATOM   2514  CA  ALA A 154     -27.773 -21.967  15.042  1.00  0.00           C  
ATOM   2515  HA  ALA A 154     -27.406 -22.615  14.246  1.00  0.00           H  
ATOM   2516  C   ALA A 154     -29.310 -21.943  14.980  1.00  0.00           C  
ATOM   2517  CB  ALA A 154     -27.199 -22.476  16.352  1.00  0.00           C  
ATOM   2518  HB1 ALA A 154     -27.634 -21.908  17.174  1.00  0.00           H  
ATOM   2519  HB2 ALA A 154     -27.445 -23.534  16.447  1.00  0.00           H  
ATOM   2520  HB3 ALA A 154     -26.114 -22.369  16.359  1.00  0.00           H  
ATOM   2521  O   ALA A 154     -29.933 -20.911  15.246  1.00  0.00           O  
ATOM   2522  N   ARG A 155     -29.936 -23.047  14.559  1.00  0.00           N  
ATOM   2523  H   ARG A 155     -29.366 -23.869  14.420  1.00  0.00           H  
ATOM   2524  CA  ARG A 155     -31.405 -23.183  14.526  1.00  0.00           C  
ATOM   2525  HA  ARG A 155     -31.805 -22.647  13.665  1.00  0.00           H  
ATOM   2526  C   ARG A 155     -31.978 -22.569  15.812  1.00  0.00           C  
ATOM   2527  CB  ARG A 155     -31.760 -24.676  14.452  1.00  0.00           C  
ATOM   2528  HB2 ARG A 155     -32.842 -24.787  14.526  1.00  0.00           H  
ATOM   2529  HB3 ARG A 155     -31.312 -25.183  15.306  1.00  0.00           H  
ATOM   2530  O   ARG A 155     -31.483 -22.905  16.884  1.00  0.00           O  
ATOM   2531  CG  ARG A 155     -31.280 -25.352  13.158  1.00  0.00           C  
ATOM   2532  HG2 ARG A 155     -30.218 -25.163  13.004  1.00  0.00           H  
ATOM   2533  HG3 ARG A 155     -31.841 -24.955  12.311  1.00  0.00           H  
ATOM   2534  CD  ARG A 155     -31.493 -26.865  13.261  1.00  0.00           C  
ATOM   2535  HD2 ARG A 155     -32.547 -27.061  13.459  1.00  0.00           H  
ATOM   2536  HD3 ARG A 155     -30.905 -27.234  14.102  1.00  0.00           H  
ATOM   2537  NE  ARG A 155     -31.084 -27.560  12.026  1.00  0.00           N  
ATOM   2538  HE  ARG A 155     -30.794 -26.980  11.252  1.00  0.00           H  
ATOM   2539  NH1 ARG A 155     -31.315 -29.696  12.827  1.00  0.00           N  
ATOM   2540 HH11 ARG A 155     -31.211 -30.694  12.711  1.00  0.00           H  
ATOM   2541 HH12 ARG A 155     -31.513 -29.309  13.739  1.00  0.00           H  
ATOM   2542  NH2 ARG A 155     -30.636 -29.373  10.725  1.00  0.00           N  
ATOM   2543 HH21 ARG A 155     -30.548 -30.374  10.617  1.00  0.00           H  
ATOM   2544 HH22 ARG A 155     -30.343 -28.763   9.976  1.00  0.00           H  
ATOM   2545  CZ  ARG A 155     -31.016 -28.868  11.865  1.00  0.00           C  
ATOM   2546  N   LEU A 156     -32.937 -21.638  15.698  1.00  0.00           N  
ATOM   2547  H   LEU A 156     -33.228 -21.386  14.764  1.00  0.00           H  
ATOM   2548  CA  LEU A 156     -33.551 -20.920  16.832  1.00  0.00           C  
ATOM   2549  HA  LEU A 156     -32.941 -20.053  17.083  1.00  0.00           H  
ATOM   2550  C   LEU A 156     -33.637 -21.826  18.077  1.00  0.00           C  
ATOM   2551  CB  LEU A 156     -34.973 -20.465  16.421  1.00  0.00           C  
ATOM   2552  HB2 LEU A 156     -35.647 -20.581  17.270  1.00  0.00           H  
ATOM   2553  HB3 LEU A 156     -35.343 -21.141  15.651  1.00  0.00           H  
ATOM   2554  O   LEU A 156     -34.381 -22.804  18.060  1.00  0.00           O  
ATOM   2555  CG  LEU A 156     -35.088 -19.012  15.934  1.00  0.00           C  
ATOM   2556  HG  LEU A 156     -34.227 -18.756  15.316  1.00  0.00           H  
ATOM   2557  CD1 LEU A 156     -36.355 -18.867  15.092  1.00  0.00           C  
ATOM   2558 HD11 LEU A 156     -36.255 -19.451  14.177  1.00  0.00           H  
ATOM   2559 HD12 LEU A 156     -36.530 -17.818  14.856  1.00  0.00           H  
ATOM   2560 HD13 LEU A 156     -37.212 -19.237  15.655  1.00  0.00           H  
ATOM   2561  CD2 LEU A 156     -35.192 -18.035  17.106  1.00  0.00           C  
ATOM   2562 HD21 LEU A 156     -36.075 -18.255  17.707  1.00  0.00           H  
ATOM   2563 HD22 LEU A 156     -34.307 -18.121  17.737  1.00  0.00           H  
ATOM   2564 HD23 LEU A 156     -35.256 -17.011  16.738  1.00  0.00           H  
ATOM   2565  N   GLY A 157     -32.862 -21.513  19.122  1.00  0.00           N  
ATOM   2566  H   GLY A 157     -32.205 -20.753  19.018  1.00  0.00           H  
ATOM   2567  CA  GLY A 157     -32.872 -22.234  20.403  1.00  0.00           C  
ATOM   2568  HA2 GLY A 157     -33.108 -21.524  21.195  1.00  0.00           H  
ATOM   2569  HA3 GLY A 157     -33.659 -22.988  20.393  1.00  0.00           H  
ATOM   2570  C   GLY A 157     -31.574 -22.947  20.798  1.00  0.00           C  
ATOM   2571  O   GLY A 157     -31.446 -23.343  21.957  1.00  0.00           O  
ATOM   2572  N   GLU A 158     -30.587 -23.090  19.910  1.00  0.00           N  
ATOM   2573  H   GLU A 158     -30.732 -22.826  18.946  1.00  0.00           H  
ATOM   2574  CA  GLU A 158     -29.281 -23.616  20.322  1.00  0.00           C  
ATOM   2575  HA  GLU A 158     -29.457 -24.464  20.985  1.00  0.00           H  
ATOM   2576  C   GLU A 158     -28.496 -22.573  21.130  1.00  0.00           C  
ATOM   2577  CB  GLU A 158     -28.482 -24.158  19.136  1.00  0.00           C  
ATOM   2578  HB2 GLU A 158     -27.431 -24.218  19.421  1.00  0.00           H  
ATOM   2579  HB3 GLU A 158     -28.609 -23.459  18.309  1.00  0.00           H  
ATOM   2580  O   GLU A 158     -28.241 -21.443  20.704  1.00  0.00           O  
ATOM   2581  CG  GLU A 158     -28.966 -25.549  18.696  1.00  0.00           C  
ATOM   2582  HG2 GLU A 158     -28.927 -26.221  19.553  1.00  0.00           H  
ATOM   2583  HG3 GLU A 158     -30.007 -25.469  18.383  1.00  0.00           H  
ATOM   2584  CD  GLU A 158     -28.138 -26.164  17.551  1.00  0.00           C  
ATOM   2585  OE1 GLU A 158     -28.687 -27.053  16.860  1.00  0.00           O  
ATOM   2586  OE2 GLU A 158     -26.965 -25.767  17.369  1.00  0.00           O  
ATOM   2587  N   SER A 159     -28.110 -22.975  22.339  1.00  0.00           N  
ATOM   2588  H   SER A 159     -28.307 -23.929  22.605  1.00  0.00           H  
ATOM   2589  CA  SER A 159     -27.272 -22.181  23.225  1.00  0.00           C  
ATOM   2590  HA  SER A 159     -27.124 -21.198  22.778  1.00  0.00           H  
ATOM   2591  C   SER A 159     -25.903 -22.838  23.346  1.00  0.00           C  
ATOM   2592  CB  SER A 159     -27.966 -21.943  24.569  1.00  0.00           C  
ATOM   2593  HB2 SER A 159     -27.398 -21.196  25.123  1.00  0.00           H  
ATOM   2594  HB3 SER A 159     -28.962 -21.540  24.387  1.00  0.00           H  
ATOM   2595  O   SER A 159     -25.782 -24.059  23.462  1.00  0.00           O  
ATOM   2596  OG  SER A 159     -28.073 -23.125  25.339  1.00  0.00           O  
ATOM   2597  HG  SER A 159     -28.722 -23.694  24.917  1.00  0.00           H  
ATOM   2598  N   VAL A 160     -24.849 -22.026  23.302  1.00  0.00           N  
ATOM   2599  H   VAL A 160     -25.017 -21.036  23.193  1.00  0.00           H  
ATOM   2600  CA  VAL A 160     -23.472 -22.502  23.457  1.00  0.00           C  
ATOM   2601  HA  VAL A 160     -23.488 -23.591  23.503  1.00  0.00           H  
ATOM   2602  C   VAL A 160     -22.903 -22.026  24.779  1.00  0.00           C  
ATOM   2603  CB  VAL A 160     -22.568 -22.152  22.260  1.00  0.00           C  
ATOM   2604  HB  VAL A 160     -21.570 -22.535  22.475  1.00  0.00           H  
ATOM   2605  O   VAL A 160     -23.183 -20.919  25.242  1.00  0.00           O  
ATOM   2606  CG1 VAL A 160     -23.057 -22.845  20.985  1.00  0.00           C  
ATOM   2607 HG11 VAL A 160     -22.363 -22.665  20.165  1.00  0.00           H  
ATOM   2608 HG12 VAL A 160     -23.143 -23.920  21.146  1.00  0.00           H  
ATOM   2609 HG13 VAL A 160     -24.035 -22.460  20.696  1.00  0.00           H  
ATOM   2610  CG2 VAL A 160     -22.441 -20.649  22.001  1.00  0.00           C  
ATOM   2611 HG21 VAL A 160     -22.008 -20.158  22.872  1.00  0.00           H  
ATOM   2612 HG22 VAL A 160     -23.422 -20.225  21.786  1.00  0.00           H  
ATOM   2613 HG23 VAL A 160     -21.796 -20.477  21.140  1.00  0.00           H  
ATOM   2614  N   SER A 161     -22.070 -22.865  25.393  1.00  0.00           N  
ATOM   2615  H   SER A 161     -21.905 -23.766  24.967  1.00  0.00           H  
ATOM   2616  CA  SER A 161     -21.347 -22.482  26.603  1.00  0.00           C  
ATOM   2617  HA  SER A 161     -22.074 -22.198  27.364  1.00  0.00           H  
ATOM   2618  C   SER A 161     -20.444 -21.285  26.312  1.00  0.00           C  
ATOM   2619  CB  SER A 161     -20.538 -23.662  27.139  1.00  0.00           C  
ATOM   2620  HB2 SER A 161     -19.962 -24.098  26.323  1.00  0.00           H  
ATOM   2621  HB3 SER A 161     -21.228 -24.413  27.523  1.00  0.00           H  
ATOM   2622  O   SER A 161     -19.544 -21.365  25.470  1.00  0.00           O  
ATOM   2623  OG  SER A 161     -19.648 -23.262  28.169  1.00  0.00           O  
ATOM   2624  HG  SER A 161     -19.530 -24.002  28.769  1.00  0.00           H  
ATOM   2625  N   LEU A 162     -20.646 -20.196  27.053  1.00  0.00           N  
ATOM   2626  H   LEU A 162     -21.406 -20.209  27.718  1.00  0.00           H  
ATOM   2627  CA  LEU A 162     -19.838 -18.987  26.956  1.00  0.00           C  
ATOM   2628  HA  LEU A 162     -19.936 -18.597  25.943  1.00  0.00           H  
ATOM   2629  C   LEU A 162     -18.363 -19.310  27.197  1.00  0.00           C  
ATOM   2630  CB  LEU A 162     -20.369 -17.942  27.954  1.00  0.00           C  
ATOM   2631  HB2 LEU A 162     -21.410 -17.729  27.713  1.00  0.00           H  
ATOM   2632  HB3 LEU A 162     -20.348 -18.372  28.955  1.00  0.00           H  
ATOM   2633  O   LEU A 162     -17.518 -18.843  26.451  1.00  0.00           O  
ATOM   2634  CG  LEU A 162     -19.575 -16.621  27.975  1.00  0.00           C  
ATOM   2635  HG  LEU A 162     -18.554 -16.817  28.304  1.00  0.00           H  
ATOM   2636  CD1 LEU A 162     -19.523 -15.927  26.612  1.00  0.00           C  
ATOM   2637 HD11 LEU A 162     -18.971 -14.992  26.707  1.00  0.00           H  
ATOM   2638 HD12 LEU A 162     -20.533 -15.715  26.261  1.00  0.00           H  
ATOM   2639 HD13 LEU A 162     -19.007 -16.553  25.883  1.00  0.00           H  
ATOM   2640  CD2 LEU A 162     -20.213 -15.647  28.961  1.00  0.00           C  
ATOM   2641 HD21 LEU A 162     -20.161 -16.049  29.973  1.00  0.00           H  
ATOM   2642 HD22 LEU A 162     -19.684 -14.694  28.930  1.00  0.00           H  
ATOM   2643 HD23 LEU A 162     -21.260 -15.485  28.705  1.00  0.00           H  
ATOM   2644  N   ASN A 163     -18.038 -20.176  28.162  1.00  0.00           N  
ATOM   2645  H   ASN A 163     -18.784 -20.562  28.722  1.00  0.00           H  
ATOM   2646  CA  ASN A 163     -16.650 -20.574  28.425  1.00  0.00           C  
ATOM   2647  HA  ASN A 163     -16.043 -19.674  28.525  1.00  0.00           H  
ATOM   2648  C   ASN A 163     -16.013 -21.360  27.274  1.00  0.00           C  
ATOM   2649  CB  ASN A 163     -16.587 -21.376  29.738  1.00  0.00           C  
ATOM   2650  HB2 ASN A 163     -17.406 -22.094  29.778  1.00  0.00           H  
ATOM   2651  HB3 ASN A 163     -15.647 -21.926  29.776  1.00  0.00           H  
ATOM   2652  O   ASN A 163     -14.814 -21.217  27.043  1.00  0.00           O  
ATOM   2653  CG  ASN A 163     -16.621 -20.485  30.962  1.00  0.00           C  
ATOM   2654  ND2 ASN A 163     -16.913 -21.020  32.122  1.00  0.00           N  
ATOM   2655 HD21 ASN A 163     -17.058 -22.014  32.224  1.00  0.00           H  
ATOM   2656 HD22 ASN A 163     -16.886 -20.398  32.917  1.00  0.00           H  
ATOM   2657  OD1 ASN A 163     -16.358 -19.298  30.897  1.00  0.00           O  
ATOM   2658  N   LYS A 164     -16.797 -22.163  26.541  1.00  0.00           N  
ATOM   2659  H   LYS A 164     -17.787 -22.183  26.740  1.00  0.00           H  
ATOM   2660  CA  LYS A 164     -16.292 -22.871  25.355  1.00  0.00           C  
ATOM   2661  HA  LYS A 164     -15.328 -23.325  25.587  1.00  0.00           H  
ATOM   2662  C   LYS A 164     -16.018 -21.906  24.203  1.00  0.00           C  
ATOM   2663  CB  LYS A 164     -17.263 -23.976  24.909  1.00  0.00           C  
ATOM   2664  HB2 LYS A 164     -16.926 -24.343  23.940  1.00  0.00           H  
ATOM   2665  HB3 LYS A 164     -18.263 -23.564  24.778  1.00  0.00           H  
ATOM   2666  O   LYS A 164     -15.056 -22.098  23.472  1.00  0.00           O  
ATOM   2667  CG  LYS A 164     -17.305 -25.167  25.881  1.00  0.00           C  
ATOM   2668  HG2 LYS A 164     -16.289 -25.525  26.048  1.00  0.00           H  
ATOM   2669  HG3 LYS A 164     -17.728 -24.855  26.836  1.00  0.00           H  
ATOM   2670  CD  LYS A 164     -18.143 -26.311  25.287  1.00  0.00           C  
ATOM   2671  HD2 LYS A 164     -19.167 -25.970  25.129  1.00  0.00           H  
ATOM   2672  HD3 LYS A 164     -17.717 -26.586  24.323  1.00  0.00           H  
ATOM   2673  CE  LYS A 164     -18.142 -27.544  26.204  1.00  0.00           C  
ATOM   2674  HE2 LYS A 164     -17.107 -27.816  26.409  1.00  0.00           H  
ATOM   2675  HE3 LYS A 164     -18.616 -27.284  27.150  1.00  0.00           H  
ATOM   2676  NZ  LYS A 164     -18.845 -28.694  25.572  1.00  0.00           N  
ATOM   2677  HZ1 LYS A 164     -18.820 -29.508  26.170  1.00  0.00           H  
ATOM   2678  HZ2 LYS A 164     -19.809 -28.476  25.367  1.00  0.00           H  
ATOM   2679  HZ3 LYS A 164     -18.396 -28.947  24.704  1.00  0.00           H  
ATOM   2680  N   ARG A 165     -16.847 -20.869  24.058  1.00  0.00           N  
ATOM   2681  H   ARG A 165     -17.629 -20.814  24.695  1.00  0.00           H  
ATOM   2682  CA  ARG A 165     -16.816 -19.949  22.913  1.00  0.00           C  
ATOM   2683  HA  ARG A 165     -16.368 -20.478  22.072  1.00  0.00           H  
ATOM   2684  C   ARG A 165     -15.971 -18.698  23.111  1.00  0.00           C  
ATOM   2685  CB  ARG A 165     -18.265 -19.547  22.601  1.00  0.00           C  
ATOM   2686  HB2 ARG A 165     -18.551 -18.692  23.213  1.00  0.00           H  
ATOM   2687  HB3 ARG A 165     -18.942 -20.366  22.846  1.00  0.00           H  
ATOM   2688  O   ARG A 165     -15.499 -18.117  22.139  1.00  0.00           O  
ATOM   2689  CG  ARG A 165     -18.459 -19.202  21.128  1.00  0.00           C  
ATOM   2690  HG2 ARG A 165     -17.782 -18.407  20.812  1.00  0.00           H  
ATOM   2691  HG3 ARG A 165     -19.486 -18.860  21.000  1.00  0.00           H  
ATOM   2692  CD  ARG A 165     -18.228 -20.463  20.289  1.00  0.00           C  
ATOM   2693  HD2 ARG A 165     -18.553 -21.341  20.847  1.00  0.00           H  
ATOM   2694  HD3 ARG A 165     -17.169 -20.591  20.065  1.00  0.00           H  
ATOM   2695  NE  ARG A 165     -19.027 -20.393  19.074  1.00  0.00           N  
ATOM   2696  HE  ARG A 165     -19.967 -20.761  19.108  1.00  0.00           H  
ATOM   2697  NH1 ARG A 165     -17.430 -19.467  17.766  1.00  0.00           N  
ATOM   2698 HH11 ARG A 165     -16.729 -19.645  18.471  1.00  0.00           H  
ATOM   2699 HH12 ARG A 165     -17.182 -18.974  16.920  1.00  0.00           H  
ATOM   2700  NH2 ARG A 165     -19.566 -19.735  17.034  1.00  0.00           N  
ATOM   2701 HH21 ARG A 165     -20.513 -20.053  17.187  1.00  0.00           H  
ATOM   2702 HH22 ARG A 165     -19.279 -19.568  16.080  1.00  0.00           H  
ATOM   2703  CZ  ARG A 165     -18.657 -19.868  17.945  1.00  0.00           C  
ATOM   2704  N   TYR A 166     -15.843 -18.247  24.351  1.00  0.00           N  
ATOM   2705  H   TYR A 166     -16.300 -18.759  25.093  1.00  0.00           H  
ATOM   2706  CA  TYR A 166     -15.213 -16.983  24.689  1.00  0.00           C  
ATOM   2707  HA  TYR A 166     -15.653 -16.200  24.072  1.00  0.00           H  
ATOM   2708  C   TYR A 166     -13.718 -17.037  24.407  1.00  0.00           C  
ATOM   2709  CB  TYR A 166     -15.472 -16.633  26.158  1.00  0.00           C  
ATOM   2710  HB2 TYR A 166     -15.139 -17.456  26.791  1.00  0.00           H  
ATOM   2711  HB3 TYR A 166     -16.544 -16.502  26.308  1.00  0.00           H  
ATOM   2712  O   TYR A 166     -13.010 -17.915  24.903  1.00  0.00           O  
ATOM   2713  CG  TYR A 166     -14.780 -15.362  26.594  1.00  0.00           C  
ATOM   2714  CD1 TYR A 166     -13.526 -15.417  27.234  1.00  0.00           C  
ATOM   2715  HD1 TYR A 166     -13.058 -16.372  27.419  1.00  0.00           H  
ATOM   2716  CD2 TYR A 166     -15.374 -14.121  26.309  1.00  0.00           C  
ATOM   2717  HD2 TYR A 166     -16.334 -14.088  25.814  1.00  0.00           H  
ATOM   2718  CE1 TYR A 166     -12.881 -14.227  27.622  1.00  0.00           C  
ATOM   2719  HE1 TYR A 166     -11.930 -14.264  28.133  1.00  0.00           H  
ATOM   2720  CE2 TYR A 166     -14.720 -12.928  26.665  1.00  0.00           C  
ATOM   2721  HE2 TYR A 166     -15.167 -11.967  26.455  1.00  0.00           H  
ATOM   2722  OH  TYR A 166     -12.881 -11.828  27.725  1.00  0.00           O  
ATOM   2723  HH  TYR A 166     -12.207 -11.955  28.396  1.00  0.00           H  
ATOM   2724  CZ  TYR A 166     -13.478 -12.979  27.330  1.00  0.00           C  
ATOM   2725  N   THR A 167     -13.237 -16.032  23.691  1.00  0.00           N  
ATOM   2726  H   THR A 167     -13.881 -15.338  23.340  1.00  0.00           H  
ATOM   2727  CA  THR A 167     -11.818 -15.778  23.470  1.00  0.00           C  
ATOM   2728  HA  THR A 167     -11.218 -16.541  23.965  1.00  0.00           H  
ATOM   2729  C   THR A 167     -11.479 -14.423  24.078  1.00  0.00           C  
ATOM   2730  CB  THR A 167     -11.493 -15.839  21.977  1.00  0.00           C  
ATOM   2731  HB  THR A 167     -12.085 -15.101  21.436  1.00  0.00           H  
ATOM   2732  O   THR A 167     -12.236 -13.465  23.929  1.00  0.00           O  
ATOM   2733  CG2 THR A 167     -10.017 -15.611  21.716  1.00  0.00           C  
ATOM   2734 HG21 THR A 167      -9.419 -16.373  22.216  1.00  0.00           H  
ATOM   2735 HG22 THR A 167      -9.724 -14.619  22.059  1.00  0.00           H  
ATOM   2736 HG23 THR A 167      -9.850 -15.658  20.640  1.00  0.00           H  
ATOM   2737  OG1 THR A 167     -11.787 -17.122  21.484  1.00  0.00           O  
ATOM   2738  HG1 THR A 167     -11.382 -17.190  20.617  1.00  0.00           H  
ATOM   2739  N   ARG A 168     -10.355 -14.343  24.797  1.00  0.00           N  
ATOM   2740  H   ARG A 168      -9.756 -15.156  24.828  1.00  0.00           H  
ATOM   2741  CA  ARG A 168      -9.946 -13.129  25.518  1.00  0.00           C  
ATOM   2742  HA  ARG A 168     -10.778 -12.820  26.150  1.00  0.00           H  
ATOM   2743  C   ARG A 168      -9.673 -11.978  24.542  1.00  0.00           C  
ATOM   2744  CB  ARG A 168      -8.732 -13.453  26.404  1.00  0.00           C  
ATOM   2745  HB2 ARG A 168      -8.980 -14.313  27.026  1.00  0.00           H  
ATOM   2746  HB3 ARG A 168      -7.889 -13.721  25.768  1.00  0.00           H  
ATOM   2747  O   ARG A 168      -8.912 -12.153  23.595  1.00  0.00           O  
ATOM   2748  CG  ARG A 168      -8.317 -12.292  27.323  1.00  0.00           C  
ATOM   2749  HG2 ARG A 168      -8.015 -11.435  26.721  1.00  0.00           H  
ATOM   2750  HG3 ARG A 168      -9.163 -12.005  27.948  1.00  0.00           H  
ATOM   2751  CD  ARG A 168      -7.142 -12.713  28.220  1.00  0.00           C  
ATOM   2752  HD2 ARG A 168      -7.446 -13.584  28.800  1.00  0.00           H  
ATOM   2753  HD3 ARG A 168      -6.295 -12.983  27.590  1.00  0.00           H  
ATOM   2754  NE  ARG A 168      -6.735 -11.627  29.134  1.00  0.00           N  
ATOM   2755  HE  ARG A 168      -6.996 -10.689  28.866  1.00  0.00           H  
ATOM   2756  NH1 ARG A 168      -5.674 -12.904  30.735  1.00  0.00           N  
ATOM   2757 HH11 ARG A 168      -5.786 -13.735  30.173  1.00  0.00           H  
ATOM   2758 HH12 ARG A 168      -5.339 -12.973  31.685  1.00  0.00           H  
ATOM   2759  NH2 ARG A 168      -5.954 -10.726  31.075  1.00  0.00           N  
ATOM   2760 HH21 ARG A 168      -5.706 -10.859  32.045  1.00  0.00           H  
ATOM   2761 HH22 ARG A 168      -6.202  -9.802  30.751  1.00  0.00           H  
ATOM   2762  CZ  ARG A 168      -6.118 -11.758  30.299  1.00  0.00           C  
ATOM   2763  N   LEU A 169     -10.266 -10.817  24.816  1.00  0.00           N  
ATOM   2764  H   LEU A 169     -10.881 -10.772  25.616  1.00  0.00           H  
ATOM   2765  CA  LEU A 169     -10.083  -9.579  24.052  1.00  0.00           C  
ATOM   2766  HA  LEU A 169      -9.884  -9.825  23.009  1.00  0.00           H  
ATOM   2767  C   LEU A 169      -8.872  -8.788  24.568  1.00  0.00           C  
ATOM   2768  CB  LEU A 169     -11.374  -8.736  24.126  1.00  0.00           C  
ATOM   2769  HB2 LEU A 169     -11.531  -8.449  25.165  1.00  0.00           H  
ATOM   2770  HB3 LEU A 169     -11.232  -7.822  23.549  1.00  0.00           H  
ATOM   2771  O   LEU A 169      -8.532  -8.883  25.752  1.00  0.00           O  
ATOM   2772  CG  LEU A 169     -12.635  -9.457  23.612  1.00  0.00           C  
ATOM   2773  HG  LEU A 169     -12.722 -10.430  24.097  1.00  0.00           H  
ATOM   2774  CD1 LEU A 169     -13.893  -8.663  23.952  1.00  0.00           C  
ATOM   2775 HD11 LEU A 169     -13.912  -7.733  23.384  1.00  0.00           H  
ATOM   2776 HD12 LEU A 169     -14.776  -9.252  23.706  1.00  0.00           H  
ATOM   2777 HD13 LEU A 169     -13.899  -8.434  25.017  1.00  0.00           H  
ATOM   2778  CD2 LEU A 169     -12.607  -9.660  22.102  1.00  0.00           C  
ATOM   2779 HD21 LEU A 169     -12.707  -8.701  21.593  1.00  0.00           H  
ATOM   2780 HD22 LEU A 169     -11.673 -10.131  21.796  1.00  0.00           H  
ATOM   2781 HD23 LEU A 169     -13.436 -10.306  21.813  1.00  0.00           H  
ATOM   2782  N   ARG A 170      -8.237  -8.004  23.688  1.00  0.00           N  
ATOM   2783  H   ARG A 170      -8.575  -7.983  22.737  1.00  0.00           H  
ATOM   2784  CA  ARG A 170      -7.198  -7.035  24.064  1.00  0.00           C  
ATOM   2785  HA  ARG A 170      -6.612  -7.464  24.877  1.00  0.00           H  
ATOM   2786  C   ARG A 170      -7.852  -5.758  24.594  1.00  0.00           C  
ATOM   2787  CB  ARG A 170      -6.248  -6.776  22.877  1.00  0.00           C  
ATOM   2788  HB2 ARG A 170      -5.860  -7.733  22.530  1.00  0.00           H  
ATOM   2789  HB3 ARG A 170      -6.801  -6.315  22.058  1.00  0.00           H  
ATOM   2790  O   ARG A 170      -8.772  -5.232  23.969  1.00  0.00           O  
ATOM   2791  CG  ARG A 170      -5.059  -5.879  23.272  1.00  0.00           C  
ATOM   2792  HG2 ARG A 170      -5.413  -4.874  23.503  1.00  0.00           H  
ATOM   2793  HG3 ARG A 170      -4.608  -6.289  24.176  1.00  0.00           H  
ATOM   2794  CD  ARG A 170      -3.952  -5.786  22.206  1.00  0.00           C  
ATOM   2795  HD2 ARG A 170      -3.682  -6.789  21.875  1.00  0.00           H  
ATOM   2796  HD3 ARG A 170      -3.077  -5.357  22.695  1.00  0.00           H  
ATOM   2797  NE  ARG A 170      -4.311  -4.958  21.030  1.00  0.00           N  
ATOM   2798  HE  ARG A 170      -5.255  -5.016  20.674  1.00  0.00           H  
ATOM   2799  NH1 ARG A 170      -2.267  -3.913  20.715  1.00  0.00           N  
ATOM   2800 HH11 ARG A 170      -1.748  -3.173  20.263  1.00  0.00           H  
ATOM   2801 HH12 ARG A 170      -1.872  -4.309  21.555  1.00  0.00           H  
ATOM   2802  NH2 ARG A 170      -3.915  -3.496  19.303  1.00  0.00           N  
ATOM   2803 HH21 ARG A 170      -4.859  -3.564  18.952  1.00  0.00           H  
ATOM   2804 HH22 ARG A 170      -3.276  -2.893  18.806  1.00  0.00           H  
ATOM   2805  CZ  ARG A 170      -3.503  -4.132  20.365  1.00  0.00           C  
ATOM   2806  N   LEU A 171      -7.361  -5.292  25.738  1.00  0.00           N  
ATOM   2807  H   LEU A 171      -6.556  -5.749  26.141  1.00  0.00           H  
ATOM   2808  CA  LEU A 171      -7.825  -4.104  26.449  1.00  0.00           C  
ATOM   2809  HA  LEU A 171      -8.576  -3.573  25.864  1.00  0.00           H  
ATOM   2810  C   LEU A 171      -6.624  -3.177  26.665  1.00  0.00           C  
ATOM   2811  CB  LEU A 171      -8.426  -4.526  27.806  1.00  0.00           C  
ATOM   2812  HB2 LEU A 171      -8.795  -3.632  28.309  1.00  0.00           H  
ATOM   2813  HB3 LEU A 171      -7.619  -4.931  28.416  1.00  0.00           H  
ATOM   2814  O   LEU A 171      -5.567  -3.678  27.051  1.00  0.00           O  
ATOM   2815  CG  LEU A 171      -9.553  -5.574  27.770  1.00  0.00           C  
ATOM   2816  HG  LEU A 171      -9.184  -6.489  27.307  1.00  0.00           H  
ATOM   2817  CD1 LEU A 171      -9.999  -5.916  29.194  1.00  0.00           C  
ATOM   2818 HD11 LEU A 171     -10.762  -6.693  29.168  1.00  0.00           H  
ATOM   2819 HD12 LEU A 171     -10.405  -5.026  29.676  1.00  0.00           H  
ATOM   2820 HD13 LEU A 171      -9.142  -6.266  29.769  1.00  0.00           H  
ATOM   2821  CD2 LEU A 171     -10.772  -5.091  26.991  1.00  0.00           C  
ATOM   2822 HD21 LEU A 171     -11.167  -4.186  27.454  1.00  0.00           H  
ATOM   2823 HD22 LEU A 171     -10.492  -4.869  25.962  1.00  0.00           H  
ATOM   2824 HD23 LEU A 171     -11.538  -5.866  26.987  1.00  0.00           H  
ATOM   2825  N   ILE A 172      -6.778  -1.871  26.456  1.00  0.00           N  
ATOM   2826  H   ILE A 172      -7.670  -1.530  26.129  1.00  0.00           H  
ATOM   2827  CA  ILE A 172      -5.743  -0.855  26.745  1.00  0.00           C  
ATOM   2828  HA  ILE A 172      -4.918  -1.327  27.279  1.00  0.00           H  
ATOM   2829  C   ILE A 172      -6.287   0.230  27.681  1.00  0.00           C  
ATOM   2830  CB  ILE A 172      -5.150  -0.245  25.455  1.00  0.00           C  
ATOM   2831  HB  ILE A 172      -4.447   0.532  25.756  1.00  0.00           H  
ATOM   2832  O   ILE A 172      -7.498   0.448  27.715  1.00  0.00           O  
ATOM   2833  CG1 ILE A 172      -6.230   0.411  24.567  1.00  0.00           C  
ATOM   2834 HG12 ILE A 172      -6.910   0.991  25.191  1.00  0.00           H  
ATOM   2835 HG13 ILE A 172      -6.813  -0.361  24.065  1.00  0.00           H  
ATOM   2836  CG2 ILE A 172      -4.347  -1.322  24.701  1.00  0.00           C  
ATOM   2837 HG21 ILE A 172      -3.834  -0.874  23.850  1.00  0.00           H  
ATOM   2838 HG22 ILE A 172      -3.585  -1.737  25.360  1.00  0.00           H  
ATOM   2839 HG23 ILE A 172      -5.005  -2.119  24.355  1.00  0.00           H  
ATOM   2840  CD1 ILE A 172      -5.660   1.380  23.523  1.00  0.00           C  
ATOM   2841 HD11 ILE A 172      -6.473   1.773  22.912  1.00  0.00           H  
ATOM   2842 HD12 ILE A 172      -5.173   2.214  24.028  1.00  0.00           H  
ATOM   2843 HD13 ILE A 172      -4.933   0.890  22.876  1.00  0.00           H  
ATOM   2844  N   LYS A 173      -5.401   0.885  28.443  1.00  0.00           N  
ATOM   2845  H   LYS A 173      -4.420   0.694  28.296  1.00  0.00           H  
ATOM   2846  CA  LYS A 173      -5.730   1.878  29.490  1.00  0.00           C  
ATOM   2847  HA  LYS A 173      -6.669   1.583  29.958  1.00  0.00           H  
ATOM   2848  C   LYS A 173      -5.995   3.300  28.949  1.00  0.00           C  
ATOM   2849  CB  LYS A 173      -4.620   1.834  30.567  1.00  0.00           C  
ATOM   2850  HB2 LYS A 173      -4.373   0.792  30.770  1.00  0.00           H  
ATOM   2851  HB3 LYS A 173      -3.730   2.315  30.162  1.00  0.00           H  
ATOM   2852  O   LYS A 173      -6.025   4.254  29.711  1.00  0.00           O  
ATOM   2853  CG  LYS A 173      -4.979   2.494  31.913  1.00  0.00           C  
ATOM   2854  HG2 LYS A 173      -5.846   1.998  32.349  1.00  0.00           H  
ATOM   2855  HG3 LYS A 173      -5.216   3.550  31.776  1.00  0.00           H  
ATOM   2856  CD  LYS A 173      -3.802   2.431  32.893  1.00  0.00           C  
ATOM   2857  HD2 LYS A 173      -3.666   1.410  33.248  1.00  0.00           H  
ATOM   2858  HD3 LYS A 173      -2.895   2.766  32.390  1.00  0.00           H  
ATOM   2859  CE  LYS A 173      -4.089   3.369  34.064  1.00  0.00           C  
ATOM   2860  HE2 LYS A 173      -4.304   4.366  33.680  1.00  0.00           H  
ATOM   2861  HE3 LYS A 173      -4.982   3.027  34.587  1.00  0.00           H  
ATOM   2862  NZ  LYS A 173      -2.963   3.456  35.028  1.00  0.00           N  
ATOM   2863  HZ1 LYS A 173      -2.199   4.018  34.679  1.00  0.00           H  
ATOM   2864  HZ2 LYS A 173      -2.617   2.555  35.324  1.00  0.00           H  
ATOM   2865  HZ3 LYS A 173      -3.339   3.912  35.847  1.00  0.00           H  
ATOM   2866  N   GLU A 174      -6.208   3.466  27.649  1.00  0.00           N  
ATOM   2867  H   GLU A 174      -6.257   2.657  27.046  1.00  0.00           H  
ATOM   2868  CA  GLU A 174      -6.347   4.785  27.018  1.00  0.00           C  
ATOM   2869  HA  GLU A 174      -6.620   5.530  27.766  1.00  0.00           H  
ATOM   2870  C   GLU A 174      -7.457   4.784  25.964  1.00  0.00           C  
ATOM   2871  CB  GLU A 174      -5.003   5.214  26.412  1.00  0.00           C  
ATOM   2872  HB2 GLU A 174      -5.154   6.102  25.799  1.00  0.00           H  
ATOM   2873  HB3 GLU A 174      -4.632   4.408  25.779  1.00  0.00           H  
ATOM   2874  O   GLU A 174      -7.895   3.724  25.504  1.00  0.00           O  
ATOM   2875  CG  GLU A 174      -3.975   5.544  27.510  1.00  0.00           C  
ATOM   2876  HG2 GLU A 174      -4.347   6.386  28.093  1.00  0.00           H  
ATOM   2877  HG3 GLU A 174      -3.868   4.685  28.172  1.00  0.00           H  
ATOM   2878  CD  GLU A 174      -2.584   5.867  26.963  1.00  0.00           C  
ATOM   2879  OE1 GLU A 174      -1.697   6.083  27.814  1.00  0.00           O  
ATOM   2880  OE2 GLU A 174      -2.411   5.791  25.727  1.00  0.00           O  
ATOM   2881  N   HIS A 175      -7.932   5.979  25.601  1.00  0.00           N  
ATOM   2882  H   HIS A 175      -7.450   6.795  25.950  1.00  0.00           H  
ATOM   2883  CA  HIS A 175      -8.764   6.171  24.416  1.00  0.00           C  
ATOM   2884  HA  HIS A 175      -9.099   5.196  24.063  1.00  0.00           H  
ATOM   2885  C   HIS A 175      -7.918   6.780  23.306  1.00  0.00           C  
ATOM   2886  CB  HIS A 175     -10.025   7.000  24.723  1.00  0.00           C  
ATOM   2887  HB2 HIS A 175     -10.789   6.659  24.024  1.00  0.00           H  
ATOM   2888  HB3 HIS A 175     -10.352   6.805  25.745  1.00  0.00           H  
ATOM   2889  O   HIS A 175      -7.282   7.810  23.514  1.00  0.00           O  
ATOM   2890  CG  HIS A 175      -9.971   8.489  24.521  1.00  0.00           C  
ATOM   2891  CD2 HIS A 175     -10.705   9.187  23.602  1.00  0.00           C  
ATOM   2892  HD2 HIS A 175     -11.407   8.767  22.897  1.00  0.00           H  
ATOM   2893  ND1 HIS A 175      -9.184   9.399  25.188  1.00  0.00           N  
ATOM   2894  HD1 HIS A 175      -8.393   9.192  25.780  1.00  0.00           H  
ATOM   2895  CE1 HIS A 175      -9.435  10.613  24.669  1.00  0.00           C  
ATOM   2896  HE1 HIS A 175      -8.917  11.520  24.943  1.00  0.00           H  
ATOM   2897  NE2 HIS A 175     -10.376  10.535  23.713  1.00  0.00           N  
ATOM   2898  N   ARG A 176      -7.933   6.159  22.129  1.00  0.00           N  
ATOM   2899  H   ARG A 176      -8.397   5.266  22.045  1.00  0.00           H  
ATOM   2900  CA  ARG A 176      -7.328   6.759  20.937  1.00  0.00           C  
ATOM   2901  HA  ARG A 176      -6.358   7.180  21.200  1.00  0.00           H  
ATOM   2902  C   ARG A 176      -8.177   7.925  20.436  1.00  0.00           C  
ATOM   2903  CB  ARG A 176      -7.105   5.679  19.875  1.00  0.00           C  
ATOM   2904  HB2 ARG A 176      -8.049   5.173  19.672  1.00  0.00           H  
ATOM   2905  HB3 ARG A 176      -6.751   6.146  18.956  1.00  0.00           H  
ATOM   2906  O   ARG A 176      -9.406   7.934  20.608  1.00  0.00           O  
ATOM   2907  CG  ARG A 176      -6.050   4.672  20.362  1.00  0.00           C  
ATOM   2908  HG2 ARG A 176      -5.110   5.201  20.525  1.00  0.00           H  
ATOM   2909  HG3 ARG A 176      -6.358   4.217  21.303  1.00  0.00           H  
ATOM   2910  CD  ARG A 176      -5.813   3.567  19.338  1.00  0.00           C  
ATOM   2911  HD2 ARG A 176      -5.550   4.031  18.387  1.00  0.00           H  
ATOM   2912  HD3 ARG A 176      -4.971   2.962  19.675  1.00  0.00           H  
ATOM   2913  NE  ARG A 176      -7.000   2.707  19.181  1.00  0.00           N  
ATOM   2914  HE  ARG A 176      -7.759   2.824  19.837  1.00  0.00           H  
ATOM   2915  NH1 ARG A 176      -6.299   1.624  17.282  1.00  0.00           N  
ATOM   2916 HH11 ARG A 176      -5.453   2.175  17.245  1.00  0.00           H  
ATOM   2917 HH12 ARG A 176      -6.614   1.080  16.492  1.00  0.00           H  
ATOM   2918  NH2 ARG A 176      -8.324   1.240  18.067  1.00  0.00           N  
ATOM   2919 HH21 ARG A 176      -9.052   1.439  18.738  1.00  0.00           H  
ATOM   2920 HH22 ARG A 176      -8.464   0.764  17.187  1.00  0.00           H  
ATOM   2921  CZ  ARG A 176      -7.196   1.862  18.192  1.00  0.00           C  
ATOM   2922  N   SER A 177      -7.541   8.887  19.775  1.00  0.00           N  
ATOM   2923  H   SER A 177      -6.556   8.756  19.594  1.00  0.00           H  
ATOM   2924  CA  SER A 177      -8.225  10.008  19.126  1.00  0.00           C  
ATOM   2925  HA  SER A 177      -8.746  10.575  19.897  1.00  0.00           H  
ATOM   2926  C   SER A 177      -9.260   9.512  18.099  1.00  0.00           C  
ATOM   2927  CB  SER A 177      -7.200  10.942  18.474  1.00  0.00           C  
ATOM   2928  HB2 SER A 177      -6.440  11.232  19.200  1.00  0.00           H  
ATOM   2929  HB3 SER A 177      -7.701  11.837  18.104  1.00  0.00           H  
ATOM   2930  O   SER A 177      -9.247   8.364  17.642  1.00  0.00           O  
ATOM   2931  OG  SER A 177      -6.603  10.273  17.391  1.00  0.00           O  
ATOM   2932  HG  SER A 177      -5.964   9.666  17.770  1.00  0.00           H  
ATOM   2933  N   GLN A 178     -10.237  10.350  17.735  1.00  0.00           N  
ATOM   2934  H   GLN A 178     -10.234  11.292  18.099  1.00  0.00           H  
ATOM   2935  CA  GLN A 178     -11.197   9.993  16.678  1.00  0.00           C  
ATOM   2936  HA  GLN A 178     -11.704   9.067  16.952  1.00  0.00           H  
ATOM   2937  C   GLN A 178     -10.496   9.719  15.336  1.00  0.00           C  
ATOM   2938  CB  GLN A 178     -12.259  11.093  16.561  1.00  0.00           C  
ATOM   2939  HB2 GLN A 178     -12.742  11.214  17.531  1.00  0.00           H  
ATOM   2940  HB3 GLN A 178     -11.784  12.035  16.288  1.00  0.00           H  
ATOM   2941  O   GLN A 178     -10.849   8.752  14.663  1.00  0.00           O  
ATOM   2942  CG  GLN A 178     -13.327  10.742  15.511  1.00  0.00           C  
ATOM   2943  HG2 GLN A 178     -13.754   9.764  15.731  1.00  0.00           H  
ATOM   2944  HG3 GLN A 178     -12.865  10.699  14.525  1.00  0.00           H  
ATOM   2945  CD  GLN A 178     -14.463  11.756  15.449  1.00  0.00           C  
ATOM   2946  NE2 GLN A 178     -15.310  11.665  14.452  1.00  0.00           N  
ATOM   2947 HE21 GLN A 178     -15.091  11.048  13.683  1.00  0.00           H  
ATOM   2948 HE22 GLN A 178     -16.013  12.387  14.385  1.00  0.00           H  
ATOM   2949  OE1 GLN A 178     -14.616  12.619  16.296  1.00  0.00           O  
ATOM   2950  N   GLN A 179      -9.475  10.510  14.995  1.00  0.00           N  
ATOM   2951  H   GLN A 179      -9.186  11.240  15.631  1.00  0.00           H  
ATOM   2952  CA  GLN A 179      -8.726  10.374  13.744  1.00  0.00           C  
ATOM   2953  HA  GLN A 179      -9.426  10.397  12.909  1.00  0.00           H  
ATOM   2954  C   GLN A 179      -7.975   9.039  13.653  1.00  0.00           C  
ATOM   2955  CB  GLN A 179      -7.753  11.552  13.594  1.00  0.00           C  
ATOM   2956  HB2 GLN A 179      -7.159  11.649  14.503  1.00  0.00           H  
ATOM   2957  HB3 GLN A 179      -7.077  11.341  12.766  1.00  0.00           H  
ATOM   2958  O   GLN A 179      -8.089   8.358  12.638  1.00  0.00           O  
ATOM   2959  CG  GLN A 179      -8.474  12.879  13.297  1.00  0.00           C  
ATOM   2960  HG2 GLN A 179      -9.162  13.116  14.108  1.00  0.00           H  
ATOM   2961  HG3 GLN A 179      -9.049  12.774  12.377  1.00  0.00           H  
ATOM   2962  CD  GLN A 179      -7.504  14.047  13.136  1.00  0.00           C  
ATOM   2963  NE2 GLN A 179      -7.964  15.201  12.707  1.00  0.00           N  
ATOM   2964 HE21 GLN A 179      -7.270  15.930  12.630  1.00  0.00           H  
ATOM   2965 HE22 GLN A 179      -8.938  15.333  12.474  1.00  0.00           H  
ATOM   2966  OE1 GLN A 179      -6.321  13.956  13.395  1.00  0.00           O  
ATOM   2967  N   GLU A 180      -7.286   8.605  14.714  1.00  0.00           N  
ATOM   2968  H   GLU A 180      -7.164   9.217  15.508  1.00  0.00           H  
ATOM   2969  CA  GLU A 180      -6.587   7.306  14.736  1.00  0.00           C  
ATOM   2970  HA  GLU A 180      -5.850   7.268  13.933  1.00  0.00           H  
ATOM   2971  C   GLU A 180      -7.548   6.119  14.548  1.00  0.00           C  
ATOM   2972  CB  GLU A 180      -5.868   7.144  16.079  1.00  0.00           C  
ATOM   2973  HB2 GLU A 180      -5.543   6.109  16.192  1.00  0.00           H  
ATOM   2974  HB3 GLU A 180      -6.597   7.353  16.861  1.00  0.00           H  
ATOM   2975  O   GLU A 180      -7.215   5.136  13.885  1.00  0.00           O  
ATOM   2976  CG  GLU A 180      -4.634   8.050  16.219  1.00  0.00           C  
ATOM   2977  HG2 GLU A 180      -4.863   9.051  15.852  1.00  0.00           H  
ATOM   2978  HG3 GLU A 180      -3.837   7.644  15.596  1.00  0.00           H  
ATOM   2979  CD  GLU A 180      -4.181   8.139  17.681  1.00  0.00           C  
ATOM   2980  OE1 GLU A 180      -2.966   8.073  17.926  1.00  0.00           O  
ATOM   2981  OE2 GLU A 180      -5.086   8.273  18.545  1.00  0.00           O  
ATOM   2982  N   ARG A 181      -8.769   6.215  15.094  1.00  0.00           N  
ATOM   2983  H   ARG A 181      -8.971   7.061  15.607  1.00  0.00           H  
ATOM   2984  CA  ARG A 181      -9.805   5.171  14.979  1.00  0.00           C  
ATOM   2985  HA  ARG A 181      -9.343   4.197  15.140  1.00  0.00           H  
ATOM   2986  C   ARG A 181     -10.419   5.107  13.584  1.00  0.00           C  
ATOM   2987  CB  ARG A 181     -10.896   5.403  16.034  1.00  0.00           C  
ATOM   2988  HB2 ARG A 181     -11.733   4.736  15.829  1.00  0.00           H  
ATOM   2989  HB3 ARG A 181     -11.251   6.431  15.969  1.00  0.00           H  
ATOM   2990  O   ARG A 181     -10.625   4.014  13.057  1.00  0.00           O  
ATOM   2991  CG  ARG A 181     -10.379   5.113  17.450  1.00  0.00           C  
ATOM   2992  HG2 ARG A 181      -9.494   5.713  17.660  1.00  0.00           H  
ATOM   2993  HG3 ARG A 181     -10.094   4.063  17.510  1.00  0.00           H  
ATOM   2994  CD  ARG A 181     -11.438   5.392  18.522  1.00  0.00           C  
ATOM   2995  HD2 ARG A 181     -12.360   4.872  18.260  1.00  0.00           H  
ATOM   2996  HD3 ARG A 181     -11.058   4.991  19.462  1.00  0.00           H  
ATOM   2997  NE  ARG A 181     -11.689   6.836  18.683  1.00  0.00           N  
ATOM   2998  HE  ARG A 181     -11.025   7.443  18.223  1.00  0.00           H  
ATOM   2999  NH1 ARG A 181     -13.157   6.675  20.424  1.00  0.00           N  
ATOM   3000 HH11 ARG A 181     -13.598   7.152  21.197  1.00  0.00           H  
ATOM   3001 HH12 ARG A 181     -12.813   5.733  20.541  1.00  0.00           H  
ATOM   3002  NH2 ARG A 181     -12.661   8.688  19.603  1.00  0.00           N  
ATOM   3003 HH21 ARG A 181     -13.224   9.130  20.316  1.00  0.00           H  
ATOM   3004 HH22 ARG A 181     -12.049   9.267  19.047  1.00  0.00           H  
ATOM   3005  CZ  ARG A 181     -12.504   7.397  19.556  1.00  0.00           C  
ATOM   3006  N   GLU A 182     -10.720   6.262  12.993  1.00  0.00           N  
ATOM   3007  H   GLU A 182     -10.538   7.122  13.491  1.00  0.00           H  
ATOM   3008  CA  GLU A 182     -11.202   6.347  11.611  1.00  0.00           C  
ATOM   3009  HA  GLU A 182     -12.062   5.689  11.487  1.00  0.00           H  
ATOM   3010  C   GLU A 182     -10.130   5.849  10.635  1.00  0.00           C  
ATOM   3011  CB  GLU A 182     -11.644   7.785  11.280  1.00  0.00           C  
ATOM   3012  HB2 GLU A 182     -10.871   8.487  11.591  1.00  0.00           H  
ATOM   3013  HB3 GLU A 182     -11.774   7.865  10.200  1.00  0.00           H  
ATOM   3014  O   GLU A 182     -10.440   5.063   9.743  1.00  0.00           O  
ATOM   3015  CG  GLU A 182     -12.981   8.144  11.957  1.00  0.00           C  
ATOM   3016  HG2 GLU A 182     -13.737   7.436  11.617  1.00  0.00           H  
ATOM   3017  HG3 GLU A 182     -12.880   8.017  13.035  1.00  0.00           H  
ATOM   3018  CD  GLU A 182     -13.480   9.574  11.668  1.00  0.00           C  
ATOM   3019  OE1 GLU A 182     -14.451   9.989  12.349  1.00  0.00           O  
ATOM   3020  OE2 GLU A 182     -12.943  10.246  10.760  1.00  0.00           O  
ATOM   3021  N   GLN A 183      -8.860   6.204  10.850  1.00  0.00           N  
ATOM   3022  H   GLN A 183      -8.652   6.854  11.594  1.00  0.00           H  
ATOM   3023  CA  GLN A 183      -7.751   5.719  10.029  1.00  0.00           C  
ATOM   3024  HA  GLN A 183      -7.974   5.943   8.986  1.00  0.00           H  
ATOM   3025  C   GLN A 183      -7.557   4.197  10.112  1.00  0.00           C  
ATOM   3026  CB  GLN A 183      -6.452   6.442  10.405  1.00  0.00           C  
ATOM   3027  HB2 GLN A 183      -6.338   6.453  11.489  1.00  0.00           H  
ATOM   3028  HB3 GLN A 183      -5.617   5.884   9.982  1.00  0.00           H  
ATOM   3029  O   GLN A 183      -7.318   3.589   9.075  1.00  0.00           O  
ATOM   3030  CG  GLN A 183      -6.388   7.878   9.856  1.00  0.00           C  
ATOM   3031  HG2 GLN A 183      -7.212   8.468  10.255  1.00  0.00           H  
ATOM   3032  HG3 GLN A 183      -6.486   7.852   8.770  1.00  0.00           H  
ATOM   3033  CD  GLN A 183      -5.071   8.567  10.202  1.00  0.00           C  
ATOM   3034  NE2 GLN A 183      -4.918   9.834   9.887  1.00  0.00           N  
ATOM   3035 HE21 GLN A 183      -5.677  10.374   9.496  1.00  0.00           H  
ATOM   3036 HE22 GLN A 183      -4.056  10.261  10.196  1.00  0.00           H  
ATOM   3037  OE1 GLN A 183      -4.140   7.976  10.721  1.00  0.00           O  
ATOM   3038  N   GLU A 184      -7.696   3.553  11.279  1.00  0.00           N  
ATOM   3039  H   GLU A 184      -7.806   4.098  12.121  1.00  0.00           H  
ATOM   3040  CA  GLU A 184      -7.606   2.082  11.395  1.00  0.00           C  
ATOM   3041  HA  GLU A 184      -6.669   1.753  10.945  1.00  0.00           H  
ATOM   3042  C   GLU A 184      -8.746   1.369  10.644  1.00  0.00           C  
ATOM   3043  CB  GLU A 184      -7.587   1.673  12.882  1.00  0.00           C  
ATOM   3044  HB2 GLU A 184      -8.529   1.973  13.340  1.00  0.00           H  
ATOM   3045  HB3 GLU A 184      -6.776   2.206  13.380  1.00  0.00           H  
ATOM   3046  O   GLU A 184      -8.510   0.387   9.939  1.00  0.00           O  
ATOM   3047  CG  GLU A 184      -7.376   0.158  13.090  1.00  0.00           C  
ATOM   3048  HG2 GLU A 184      -6.442  -0.131  12.607  1.00  0.00           H  
ATOM   3049  HG3 GLU A 184      -8.188  -0.386  12.609  1.00  0.00           H  
ATOM   3050  CD  GLU A 184      -7.336  -0.260  14.571  1.00  0.00           C  
ATOM   3051  OE1 GLU A 184      -6.754  -1.320  14.890  1.00  0.00           O  
ATOM   3052  OE2 GLU A 184      -7.891   0.462  15.435  1.00  0.00           O  
ATOM   3053  N   LEU A 185      -9.976   1.891  10.741  1.00  0.00           N  
ATOM   3054  H   LEU A 185     -10.094   2.711  11.319  1.00  0.00           H  
ATOM   3055  CA  LEU A 185     -11.134   1.388   9.988  1.00  0.00           C  
ATOM   3056  HA  LEU A 185     -11.233   0.317  10.166  1.00  0.00           H  
ATOM   3057  C   LEU A 185     -10.964   1.566   8.471  1.00  0.00           C  
ATOM   3058  CB  LEU A 185     -12.402   2.113  10.477  1.00  0.00           C  
ATOM   3059  HB2 LEU A 185     -13.163   2.079   9.697  1.00  0.00           H  
ATOM   3060  HB3 LEU A 185     -12.158   3.163  10.638  1.00  0.00           H  
ATOM   3061  O   LEU A 185     -11.391   0.707   7.704  1.00  0.00           O  
ATOM   3062  CG  LEU A 185     -12.992   1.515  11.766  1.00  0.00           C  
ATOM   3063  HG  LEU A 185     -12.188   1.207  12.435  1.00  0.00           H  
ATOM   3064  CD1 LEU A 185     -13.852   2.549  12.495  1.00  0.00           C  
ATOM   3065 HD11 LEU A 185     -14.656   2.891  11.844  1.00  0.00           H  
ATOM   3066 HD12 LEU A 185     -14.263   2.115  13.407  1.00  0.00           H  
ATOM   3067 HD13 LEU A 185     -13.229   3.402  12.764  1.00  0.00           H  
ATOM   3068  CD2 LEU A 185     -13.885   0.306  11.460  1.00  0.00           C  
ATOM   3069 HD21 LEU A 185     -13.296  -0.456  10.949  1.00  0.00           H  
ATOM   3070 HD22 LEU A 185     -14.271  -0.113  12.389  1.00  0.00           H  
ATOM   3071 HD23 LEU A 185     -14.711   0.605  10.815  1.00  0.00           H  
ATOM   3072  N   LEU A 186     -10.328   2.655   8.034  1.00  0.00           N  
ATOM   3073  H   LEU A 186     -10.067   3.355   8.713  1.00  0.00           H  
ATOM   3074  CA  LEU A 186     -10.035   2.919   6.621  1.00  0.00           C  
ATOM   3075  HA  LEU A 186     -10.868   2.567   6.012  1.00  0.00           H  
ATOM   3076  C   LEU A 186      -8.796   2.160   6.115  1.00  0.00           C  
ATOM   3077  CB  LEU A 186      -9.877   4.438   6.428  1.00  0.00           C  
ATOM   3078  HB2 LEU A 186      -9.517   4.629   5.417  1.00  0.00           H  
ATOM   3079  HB3 LEU A 186      -9.118   4.796   7.122  1.00  0.00           H  
ATOM   3080  O   LEU A 186      -8.672   1.913   4.918  1.00  0.00           O  
ATOM   3081  CG  LEU A 186     -11.174   5.242   6.642  1.00  0.00           C  
ATOM   3082  HG  LEU A 186     -11.631   4.984   7.598  1.00  0.00           H  
ATOM   3083  CD1 LEU A 186     -10.861   6.740   6.642  1.00  0.00           C  
ATOM   3084 HD11 LEU A 186     -10.166   6.964   7.452  1.00  0.00           H  
ATOM   3085 HD12 LEU A 186     -11.778   7.306   6.807  1.00  0.00           H  
ATOM   3086 HD13 LEU A 186     -10.419   7.033   5.690  1.00  0.00           H  
ATOM   3087  CD2 LEU A 186     -12.208   4.960   5.556  1.00  0.00           C  
ATOM   3088 HD21 LEU A 186     -12.509   3.912   5.578  1.00  0.00           H  
ATOM   3089 HD22 LEU A 186     -11.800   5.200   4.574  1.00  0.00           H  
ATOM   3090 HD23 LEU A 186     -13.096   5.565   5.740  1.00  0.00           H  
ATOM   3091  N   ALA A 187      -7.889   1.764   7.011  1.00  0.00           N  
ATOM   3092  H   ALA A 187      -8.011   2.066   7.967  1.00  0.00           H  
ATOM   3093  CA  ALA A 187      -6.665   1.032   6.694  1.00  0.00           C  
ATOM   3094  HA  ALA A 187      -6.347   1.329   5.695  1.00  0.00           H  
ATOM   3095  C   ALA A 187      -6.849  -0.497   6.642  1.00  0.00           C  
ATOM   3096  CB  ALA A 187      -5.558   1.453   7.672  1.00  0.00           C  
ATOM   3097  HB1 ALA A 187      -5.838   1.174   8.687  1.00  0.00           H  
ATOM   3098  HB2 ALA A 187      -5.408   2.531   7.621  1.00  0.00           H  
ATOM   3099  HB3 ALA A 187      -4.625   0.953   7.412  1.00  0.00           H  
ATOM   3100  O   ALA A 187      -5.859  -1.209   6.487  1.00  0.00           O  
ATOM   3101  N   ILE A 188      -8.079  -1.019   6.745  1.00  0.00           N  
ATOM   3102  H   ILE A 188      -8.849  -0.379   6.879  1.00  0.00           H  
ATOM   3103  CA  ILE A 188      -8.370  -2.461   6.679  1.00  0.00           C  
ATOM   3104  HA  ILE A 188      -7.872  -2.941   7.522  1.00  0.00           H  
ATOM   3105  C   ILE A 188      -7.794  -3.059   5.382  1.00  0.00           C  
ATOM   3106  CB  ILE A 188      -9.891  -2.725   6.810  1.00  0.00           C  
ATOM   3107  HB  ILE A 188     -10.407  -2.129   6.057  1.00  0.00           H  
ATOM   3108  O   ILE A 188      -8.249  -2.752   4.283  1.00  0.00           O  
ATOM   3109  CG1 ILE A 188     -10.394  -2.303   8.210  1.00  0.00           C  
ATOM   3110 HG12 ILE A 188      -9.961  -2.959   8.965  1.00  0.00           H  
ATOM   3111 HG13 ILE A 188     -10.050  -1.293   8.431  1.00  0.00           H  
ATOM   3112  CG2 ILE A 188     -10.234  -4.212   6.575  1.00  0.00           C  
ATOM   3113 HG21 ILE A 188      -9.905  -4.531   5.586  1.00  0.00           H  
ATOM   3114 HG22 ILE A 188      -9.759  -4.837   7.332  1.00  0.00           H  
ATOM   3115 HG23 ILE A 188     -11.314  -4.353   6.605  1.00  0.00           H  
ATOM   3116  CD1 ILE A 188     -11.924  -2.321   8.357  1.00  0.00           C  
ATOM   3117 HD11 ILE A 188     -12.386  -1.766   7.540  1.00  0.00           H  
ATOM   3118 HD12 ILE A 188     -12.298  -3.345   8.358  1.00  0.00           H  
ATOM   3119 HD13 ILE A 188     -12.197  -1.855   9.303  1.00  0.00           H  
ATOM   3120  N   GLY A 189      -6.799  -3.939   5.525  1.00  0.00           N  
ATOM   3121  H   GLY A 189      -6.432  -4.080   6.456  1.00  0.00           H  
ATOM   3122  CA  GLY A 189      -6.072  -4.575   4.419  1.00  0.00           C  
ATOM   3123  HA2 GLY A 189      -6.020  -5.649   4.598  1.00  0.00           H  
ATOM   3124  HA3 GLY A 189      -6.602  -4.415   3.480  1.00  0.00           H  
ATOM   3125  C   GLY A 189      -4.641  -4.064   4.230  1.00  0.00           C  
ATOM   3126  O   GLY A 189      -3.838  -4.764   3.634  1.00  0.00           O  
ATOM   3127  N   LYS A 190      -4.284  -2.907   4.797  1.00  0.00           N  
ATOM   3128  H   LYS A 190      -4.988  -2.402   5.318  1.00  0.00           H  
ATOM   3129  CA  LYS A 190      -2.889  -2.493   4.996  1.00  0.00           C  
ATOM   3130  HA  LYS A 190      -2.252  -3.004   4.275  1.00  0.00           H  
ATOM   3131  C   LYS A 190      -2.480  -2.958   6.391  1.00  0.00           C  
ATOM   3132  CB  LYS A 190      -2.748  -0.972   4.787  1.00  0.00           C  
ATOM   3133  HB2 LYS A 190      -1.723  -0.678   5.011  1.00  0.00           H  
ATOM   3134  HB3 LYS A 190      -3.420  -0.448   5.467  1.00  0.00           H  
ATOM   3135  O   LYS A 190      -3.263  -2.825   7.327  1.00  0.00           O  
ATOM   3136  CG  LYS A 190      -3.075  -0.588   3.332  1.00  0.00           C  
ATOM   3137  HG2 LYS A 190      -2.381  -1.105   2.669  1.00  0.00           H  
ATOM   3138  HG3 LYS A 190      -4.088  -0.910   3.090  1.00  0.00           H  
ATOM   3139  CD  LYS A 190      -2.980   0.922   3.078  1.00  0.00           C  
ATOM   3140  HD2 LYS A 190      -3.689   1.437   3.725  1.00  0.00           H  
ATOM   3141  HD3 LYS A 190      -1.966   1.261   3.293  1.00  0.00           H  
ATOM   3142  CE  LYS A 190      -3.322   1.184   1.605  1.00  0.00           C  
ATOM   3143  HE2 LYS A 190      -4.303   0.755   1.399  1.00  0.00           H  
ATOM   3144  HE3 LYS A 190      -2.600   0.653   0.985  1.00  0.00           H  
ATOM   3145  NZ  LYS A 190      -3.320   2.631   1.277  1.00  0.00           N  
ATOM   3146  HZ1 LYS A 190      -2.403   3.026   1.434  1.00  0.00           H  
ATOM   3147  HZ2 LYS A 190      -3.560   2.758   0.304  1.00  0.00           H  
ATOM   3148  HZ3 LYS A 190      -4.002   3.119   1.839  1.00  0.00           H  
ATOM   3149  N   THR A 191      -1.276  -3.492   6.560  1.00  0.00           N  
ATOM   3150  H   THR A 191      -0.680  -3.596   5.751  1.00  0.00           H  
ATOM   3151  CA  THR A 191      -0.680  -3.976   7.827  1.00  0.00           C  
ATOM   3152  HA  THR A 191      -1.397  -4.650   8.295  1.00  0.00           H  
ATOM   3153  C   THR A 191      -0.430  -2.856   8.858  1.00  0.00           C  
ATOM   3154  CB  THR A 191       0.604  -4.794   7.530  1.00  0.00           C  
ATOM   3155  HB  THR A 191       1.338  -4.694   8.329  1.00  0.00           H  
ATOM   3156  O   THR A 191       0.588  -2.817   9.533  1.00  0.00           O  
ATOM   3157  CG2 THR A 191       0.301  -6.282   7.372  1.00  0.00           C  
ATOM   3158 HG21 THR A 191      -0.114  -6.674   8.300  1.00  0.00           H  
ATOM   3159 HG22 THR A 191       1.219  -6.823   7.145  1.00  0.00           H  
ATOM   3160 HG23 THR A 191      -0.414  -6.434   6.563  1.00  0.00           H  
ATOM   3161  OG1 THR A 191       1.173  -4.360   6.311  1.00  0.00           O  
ATOM   3162  HG1 THR A 191       1.961  -4.879   6.136  1.00  0.00           H  
ATOM   3163  N   LYS A 192      -1.383  -1.933   9.024  1.00  0.00           N  
ATOM   3164  H   LYS A 192      -2.209  -2.035   8.451  1.00  0.00           H  
ATOM   3165  CA  LYS A 192      -1.471  -0.964  10.117  1.00  0.00           C  
ATOM   3166  HA  LYS A 192      -0.497  -0.885  10.601  1.00  0.00           H  
ATOM   3167  C   LYS A 192      -2.431  -1.450  11.206  1.00  0.00           C  
ATOM   3168  CB  LYS A 192      -1.861   0.434   9.607  1.00  0.00           C  
ATOM   3169  HB2 LYS A 192      -2.044   1.067  10.475  1.00  0.00           H  
ATOM   3170  HB3 LYS A 192      -2.787   0.369   9.037  1.00  0.00           H  
ATOM   3171  O   LYS A 192      -3.183  -0.657  11.767  1.00  0.00           O  
ATOM   3172  CG  LYS A 192      -0.784   1.129   8.767  1.00  0.00           C  
ATOM   3173  HG2 LYS A 192      -0.718   0.664   7.784  1.00  0.00           H  
ATOM   3174  HG3 LYS A 192       0.178   1.044   9.272  1.00  0.00           H  
ATOM   3175  CD  LYS A 192      -1.150   2.617   8.632  1.00  0.00           C  
ATOM   3176  HD2 LYS A 192      -2.096   2.712   8.099  1.00  0.00           H  
ATOM   3177  HD3 LYS A 192      -1.267   3.039   9.630  1.00  0.00           H  
ATOM   3178  CE  LYS A 192      -0.056   3.397   7.895  1.00  0.00           C  
ATOM   3179  HE2 LYS A 192       0.902   3.154   8.355  1.00  0.00           H  
ATOM   3180  HE3 LYS A 192      -0.020   3.067   6.857  1.00  0.00           H  
ATOM   3181  NZ  LYS A 192      -0.285   4.865   7.978  1.00  0.00           N  
ATOM   3182  HZ1 LYS A 192      -0.275   5.162   8.943  1.00  0.00           H  
ATOM   3183  HZ2 LYS A 192      -1.176   5.132   7.583  1.00  0.00           H  
ATOM   3184  HZ3 LYS A 192       0.454   5.372   7.513  1.00  0.00           H  
ATOM   3185  N   THR A 193      -2.398  -2.732  11.577  1.00  0.00           N  
ATOM   3186  H   THR A 193      -1.772  -3.363  11.096  1.00  0.00           H  
ATOM   3187  CA  THR A 193      -2.704  -3.025  12.981  1.00  0.00           C  
ATOM   3188  HA  THR A 193      -3.623  -2.522  13.284  1.00  0.00           H  
ATOM   3189  C   THR A 193      -1.553  -2.426  13.761  1.00  0.00           C  
ATOM   3190  CB  THR A 193      -2.856  -4.519  13.304  1.00  0.00           C  
ATOM   3191  HB  THR A 193      -2.728  -4.665  14.376  1.00  0.00           H  
ATOM   3192  O   THR A 193      -0.536  -3.090  13.933  1.00  0.00           O  
ATOM   3193  CG2 THR A 193      -4.243  -5.032  12.925  1.00  0.00           C  
ATOM   3194 HG21 THR A 193      -4.313  -6.091  13.173  1.00  0.00           H  
ATOM   3195 HG22 THR A 193      -4.402  -4.897  11.855  1.00  0.00           H  
ATOM   3196 HG23 THR A 193      -5.002  -4.475  13.474  1.00  0.00           H  
ATOM   3197  OG1 THR A 193      -1.911  -5.305  12.620  1.00  0.00           O  
ATOM   3198  HG1 THR A 193      -1.044  -5.033  12.929  1.00  0.00           H  
ATOM   3199  N   CYS A 194      -1.675  -1.155  14.155  1.00  0.00           N  
ATOM   3200  H   CYS A 194      -2.466  -0.617  13.830  1.00  0.00           H  
ATOM   3201  CA  CYS A 194      -0.786  -0.565  15.137  1.00  0.00           C  
ATOM   3202  HA  CYS A 194       0.216  -0.454  14.722  1.00  0.00           H  
ATOM   3203  C   CYS A 194      -0.733  -1.552  16.304  1.00  0.00           C  
ATOM   3204  CB  CYS A 194      -1.303   0.811  15.596  1.00  0.00           C  
ATOM   3205  HB2 CYS A 194      -0.854   1.043  16.562  1.00  0.00           H  
ATOM   3206  HB3 CYS A 194      -2.387   0.792  15.713  1.00  0.00           H  
ATOM   3207  O   CYS A 194      -1.692  -1.697  17.078  1.00  0.00           O  
ATOM   3208  SG  CYS A 194      -0.809   2.113  14.435  1.00  0.00           S  
ATOM   3209  HG  CYS A 194      -1.097   3.172  15.197  1.00  0.00           H  
ATOM   3210  N   GLU A 195       0.387  -2.256  16.432  1.00  0.00           N  
ATOM   3211  H   GLU A 195       1.071  -2.226  15.690  1.00  0.00           H  
ATOM   3212  CA  GLU A 195       0.845  -2.709  17.728  1.00  0.00           C  
ATOM   3213  HA  GLU A 195       0.055  -3.263  18.235  1.00  0.00           H  
ATOM   3214  C   GLU A 195       1.117  -1.427  18.505  1.00  0.00           C  
ATOM   3215  CB  GLU A 195       2.072  -3.626  17.611  1.00  0.00           C  
ATOM   3216  HB2 GLU A 195       2.442  -3.811  18.620  1.00  0.00           H  
ATOM   3217  HB3 GLU A 195       2.853  -3.137  17.029  1.00  0.00           H  
ATOM   3218  O   GLU A 195       2.227  -0.920  18.548  1.00  0.00           O  
ATOM   3219  CG  GLU A 195       1.709  -4.973  16.965  1.00  0.00           C  
ATOM   3220  HG2 GLU A 195       0.790  -5.336  17.426  1.00  0.00           H  
ATOM   3221  HG3 GLU A 195       1.511  -4.819  15.905  1.00  0.00           H  
ATOM   3222  CD  GLU A 195       2.798  -6.045  17.135  1.00  0.00           C  
ATOM   3223  OE1 GLU A 195       2.428  -7.237  17.010  1.00  0.00           O  
ATOM   3224  OE2 GLU A 195       3.952  -5.692  17.457  1.00  0.00           O  
ATOM   3225  N   SER A 196       0.043  -0.815  19.012  1.00  0.00           N  
ATOM   3226  H   SER A 196      -0.871  -1.166  18.766  1.00  0.00           H  
ATOM   3227  CA  SER A 196       0.131   0.325  19.905  1.00  0.00           C  
ATOM   3228  HA  SER A 196       0.469   1.191  19.336  1.00  0.00           H  
ATOM   3229  C   SER A 196       1.136  -0.063  20.992  1.00  0.00           C  
ATOM   3230  CB  SER A 196      -1.244   0.624  20.521  1.00  0.00           C  
ATOM   3231  HB2 SER A 196      -1.937   0.924  19.736  1.00  0.00           H  
ATOM   3232  HB3 SER A 196      -1.149   1.441  21.236  1.00  0.00           H  
ATOM   3233  O   SER A 196       0.908  -1.103  21.625  1.00  0.00           O  
ATOM   3234  OG  SER A 196      -1.751  -0.531  21.180  1.00  0.00           O  
ATOM   3235  HG  SER A 196      -1.036  -0.832  21.746  1.00  0.00           H  
ATOM   3236  N   PRO A 197       2.196   0.723  21.236  1.00  0.00           N  
ATOM   3237  CA  PRO A 197       3.197   0.407  22.259  1.00  0.00           C  
ATOM   3238  HA  PRO A 197       3.643  -0.563  22.038  1.00  0.00           H  
ATOM   3239  C   PRO A 197       2.597   0.332  23.677  1.00  0.00           C  
ATOM   3240  CB  PRO A 197       4.276   1.490  22.111  1.00  0.00           C  
ATOM   3241  HB2 PRO A 197       4.688   1.798  23.072  1.00  0.00           H  
ATOM   3242  HB3 PRO A 197       5.073   1.114  21.469  1.00  0.00           H  
ATOM   3243  O   PRO A 197       3.244  -0.125  24.616  1.00  0.00           O  
ATOM   3244  CG  PRO A 197       3.570   2.648  21.406  1.00  0.00           C  
ATOM   3245  HG2 PRO A 197       3.064   3.269  22.144  1.00  0.00           H  
ATOM   3246  HG3 PRO A 197       4.263   3.246  20.814  1.00  0.00           H  
ATOM   3247  CD  PRO A 197       2.536   1.950  20.533  1.00  0.00           C  
ATOM   3248  HD2 PRO A 197       2.976   1.703  19.567  1.00  0.00           H  
ATOM   3249  HD3 PRO A 197       1.673   2.603  20.404  1.00  0.00           H  
ATOM   3250  N   VAL A 198       1.330   0.732  23.835  1.00  0.00           N  
ATOM   3251  H   VAL A 198       0.884   1.151  23.031  1.00  0.00           H  
ATOM   3252  CA  VAL A 198       0.565   0.686  25.079  1.00  0.00           C  
ATOM   3253  HA  VAL A 198       1.132   1.248  25.822  1.00  0.00           H  
ATOM   3254  C   VAL A 198       0.381  -0.747  25.589  1.00  0.00           C  
ATOM   3255  CB  VAL A 198      -0.797   1.388  24.919  1.00  0.00           C  
ATOM   3256  HB  VAL A 198      -1.438   0.791  24.270  1.00  0.00           H  
ATOM   3257  O   VAL A 198      -0.182  -1.624  24.922  1.00  0.00           O  
ATOM   3258  CG1 VAL A 198      -1.487   1.549  26.280  1.00  0.00           C  
ATOM   3259 HG11 VAL A 198      -1.700   0.577  26.725  1.00  0.00           H  
ATOM   3260 HG12 VAL A 198      -2.424   2.091  26.151  1.00  0.00           H  
ATOM   3261 HG13 VAL A 198      -0.854   2.131  26.950  1.00  0.00           H  
ATOM   3262  CG2 VAL A 198      -0.650   2.781  24.294  1.00  0.00           C  
ATOM   3263 HG21 VAL A 198       0.031   3.391  24.888  1.00  0.00           H  
ATOM   3264 HG22 VAL A 198      -0.280   2.726  23.270  1.00  0.00           H  
ATOM   3265 HG23 VAL A 198      -1.613   3.290  24.276  1.00  0.00           H  
ATOM   3266  N   SER A 199       0.815  -0.961  26.831  1.00  0.00           N  
ATOM   3267  H   SER A 199       1.276  -0.194  27.299  1.00  0.00           H  
ATOM   3268  CA  SER A 199       0.705  -2.244  27.521  1.00  0.00           C  
ATOM   3269  HA  SER A 199       1.203  -2.969  26.878  1.00  0.00           H  
ATOM   3270  C   SER A 199      -0.765  -2.673  27.724  1.00  0.00           C  
ATOM   3271  CB  SER A 199       1.479  -2.216  28.844  1.00  0.00           C  
ATOM   3272  HB2 SER A 199       1.464  -3.215  29.279  1.00  0.00           H  
ATOM   3273  HB3 SER A 199       2.515  -1.939  28.654  1.00  0.00           H  
ATOM   3274  O   SER A 199      -1.632  -1.858  28.057  1.00  0.00           O  
ATOM   3275  OG  SER A 199       0.913  -1.314  29.771  1.00  0.00           O  
ATOM   3276  HG  SER A 199       1.237  -0.425  29.606  1.00  0.00           H  
ATOM   3277  N   PRO A 200      -1.097  -3.962  27.520  1.00  0.00           N  
ATOM   3278  CA  PRO A 200      -2.463  -4.443  27.681  1.00  0.00           C  
ATOM   3279  HA  PRO A 200      -3.138  -3.768  27.153  1.00  0.00           H  
ATOM   3280  C   PRO A 200      -2.872  -4.508  29.161  1.00  0.00           C  
ATOM   3281  CB  PRO A 200      -2.487  -5.816  27.003  1.00  0.00           C  
ATOM   3282  HB2 PRO A 200      -2.726  -5.688  25.947  1.00  0.00           H  
ATOM   3283  HB3 PRO A 200      -3.196  -6.496  27.475  1.00  0.00           H  
ATOM   3284  O   PRO A 200      -2.180  -5.120  29.977  1.00  0.00           O  
ATOM   3285  CG  PRO A 200      -1.043  -6.307  27.140  1.00  0.00           C  
ATOM   3286  HG2 PRO A 200      -0.900  -6.758  28.122  1.00  0.00           H  
ATOM   3287  HG3 PRO A 200      -0.777  -7.011  26.352  1.00  0.00           H  
ATOM   3288  CD  PRO A 200      -0.223  -5.023  27.046  1.00  0.00           C  
ATOM   3289  HD2 PRO A 200       0.674  -5.102  27.659  1.00  0.00           H  
ATOM   3290  HD3 PRO A 200       0.045  -4.829  26.007  1.00  0.00           H  
ATOM   3291  N   ILE A 201      -4.052  -3.979  29.501  1.00  0.00           N  
ATOM   3292  H   ILE A 201      -4.595  -3.531  28.777  1.00  0.00           H  
ATOM   3293  CA  ILE A 201      -4.608  -4.071  30.858  1.00  0.00           C  
ATOM   3294  HA  ILE A 201      -3.754  -4.038  31.535  1.00  0.00           H  
ATOM   3295  C   ILE A 201      -5.300  -5.422  31.079  1.00  0.00           C  
ATOM   3296  CB  ILE A 201      -5.471  -2.843  31.234  1.00  0.00           C  
ATOM   3297  HB  ILE A 201      -4.867  -1.956  31.039  1.00  0.00           H  
ATOM   3298  O   ILE A 201      -6.085  -5.917  30.263  1.00  0.00           O  
ATOM   3299  CG1 ILE A 201      -5.807  -2.860  32.744  1.00  0.00           C  
ATOM   3300 HG12 ILE A 201      -6.546  -3.636  32.947  1.00  0.00           H  
ATOM   3301 HG13 ILE A 201      -4.904  -3.094  33.307  1.00  0.00           H  
ATOM   3302  CG2 ILE A 201      -6.751  -2.735  30.391  1.00  0.00           C  
ATOM   3303 HG21 ILE A 201      -7.255  -1.789  30.594  1.00  0.00           H  
ATOM   3304 HG22 ILE A 201      -7.430  -3.558  30.613  1.00  0.00           H  
ATOM   3305 HG23 ILE A 201      -6.493  -2.742  29.332  1.00  0.00           H  
ATOM   3306  CD1 ILE A 201      -6.344  -1.525  33.277  1.00  0.00           C  
ATOM   3307 HD11 ILE A 201      -6.516  -1.610  34.350  1.00  0.00           H  
ATOM   3308 HD12 ILE A 201      -7.284  -1.260  32.792  1.00  0.00           H  
ATOM   3309 HD13 ILE A 201      -5.614  -0.735  33.100  1.00  0.00           H  
ATOM   3310  N   LYS A 202      -4.999  -6.057  32.213  1.00  0.00           N  
ATOM   3311  H   LYS A 202      -4.378  -5.587  32.855  1.00  0.00           H  
ATOM   3312  CA  LYS A 202      -5.641  -7.306  32.631  1.00  0.00           C  
ATOM   3313  HA  LYS A 202      -5.856  -7.894  31.739  1.00  0.00           H  
ATOM   3314  C   LYS A 202      -6.980  -7.016  33.320  1.00  0.00           C  
ATOM   3315  CB  LYS A 202      -4.683  -8.091  33.527  1.00  0.00           C  
ATOM   3316  HB2 LYS A 202      -5.220  -8.966  33.894  1.00  0.00           H  
ATOM   3317  HB3 LYS A 202      -4.404  -7.477  34.384  1.00  0.00           H  
ATOM   3318  O   LYS A 202      -7.114  -6.012  34.010  1.00  0.00           O  
ATOM   3319  CG  LYS A 202      -3.422  -8.617  32.832  1.00  0.00           C  
ATOM   3320  HG2 LYS A 202      -2.797  -7.779  32.523  1.00  0.00           H  
ATOM   3321  HG3 LYS A 202      -3.698  -9.202  31.955  1.00  0.00           H  
ATOM   3322  CD  LYS A 202      -2.646  -9.502  33.820  1.00  0.00           C  
ATOM   3323  HD2 LYS A 202      -2.412  -8.905  34.701  1.00  0.00           H  
ATOM   3324  HD3 LYS A 202      -3.264 -10.345  34.125  1.00  0.00           H  
ATOM   3325  CE  LYS A 202      -1.341 -10.011  33.195  1.00  0.00           C  
ATOM   3326  HE2 LYS A 202      -0.816  -9.158  32.767  1.00  0.00           H  
ATOM   3327  HE3 LYS A 202      -1.573 -10.703  32.386  1.00  0.00           H  
ATOM   3328  NZ  LYS A 202      -0.475 -10.661  34.214  1.00  0.00           N  
ATOM   3329  HZ1 LYS A 202       0.398 -10.965  33.806  1.00  0.00           H  
ATOM   3330  HZ2 LYS A 202      -0.242  -9.994  34.936  1.00  0.00           H  
ATOM   3331  HZ3 LYS A 202      -0.936 -11.444  34.655  1.00  0.00           H  
ATOM   3332  N   MET A 203      -7.964  -7.910  33.167  1.00  0.00           N  
ATOM   3333  H   MET A 203      -7.753  -8.802  32.742  1.00  0.00           H  
ATOM   3334  CA  MET A 203      -9.298  -7.711  33.759  1.00  0.00           C  
ATOM   3335  HA  MET A 203      -9.714  -6.773  33.390  1.00  0.00           H  
ATOM   3336  C   MET A 203      -9.223  -7.617  35.283  1.00  0.00           C  
ATOM   3337  CB  MET A 203     -10.255  -8.851  33.384  1.00  0.00           C  
ATOM   3338  HB2 MET A 203     -11.168  -8.743  33.969  1.00  0.00           H  
ATOM   3339  HB3 MET A 203      -9.795  -9.805  33.642  1.00  0.00           H  
ATOM   3340  O   MET A 203      -9.934  -6.832  35.896  1.00  0.00           O  
ATOM   3341  CG  MET A 203     -10.642  -8.838  31.902  1.00  0.00           C  
ATOM   3342  HG2 MET A 203     -11.006  -7.842  31.652  1.00  0.00           H  
ATOM   3343  HG3 MET A 203      -9.754  -9.033  31.301  1.00  0.00           H  
ATOM   3344  SD  MET A 203     -11.935 -10.032  31.441  1.00  0.00           S  
ATOM   3345  CE  MET A 203     -11.164 -11.604  31.912  1.00  0.00           C  
ATOM   3346  HE1 MET A 203     -10.201 -11.713  31.412  1.00  0.00           H  
ATOM   3347  HE2 MET A 203     -11.821 -12.428  31.633  1.00  0.00           H  
ATOM   3348  HE3 MET A 203     -11.016 -11.635  32.991  1.00  0.00           H  
ATOM   3349  N   GLU A 204      -8.332  -8.382  35.900  1.00  0.00           N  
ATOM   3350  H   GLU A 204      -7.727  -8.977  35.352  1.00  0.00           H  
ATOM   3351  CA  GLU A 204      -8.170  -8.439  37.349  1.00  0.00           C  
ATOM   3352  HA  GLU A 204      -9.124  -8.707  37.803  1.00  0.00           H  
ATOM   3353  C   GLU A 204      -7.758  -7.080  37.946  1.00  0.00           C  
ATOM   3354  CB  GLU A 204      -7.152  -9.544  37.693  1.00  0.00           C  
ATOM   3355  HB2 GLU A 204      -7.099  -9.611  38.780  1.00  0.00           H  
ATOM   3356  HB3 GLU A 204      -6.163  -9.256  37.337  1.00  0.00           H  
ATOM   3357  O   GLU A 204      -8.116  -6.801  39.083  1.00  0.00           O  
ATOM   3358  CG  GLU A 204      -7.508 -10.954  37.155  1.00  0.00           C  
ATOM   3359  HG2 GLU A 204      -8.557 -11.155  37.376  1.00  0.00           H  
ATOM   3360  HG3 GLU A 204      -6.915 -11.678  37.713  1.00  0.00           H  
ATOM   3361  CD  GLU A 204      -7.243 -11.192  35.648  1.00  0.00           C  
ATOM   3362  OE1 GLU A 204      -7.742 -12.181  35.072  1.00  0.00           O  
ATOM   3363  OE2 GLU A 204      -6.568 -10.368  34.994  1.00  0.00           O  
ATOM   3364  N   LEU A 205      -7.110  -6.218  37.150  1.00  0.00           N  
ATOM   3365  H   LEU A 205      -6.945  -6.493  36.192  1.00  0.00           H  
ATOM   3366  CA  LEU A 205      -6.527  -4.941  37.576  1.00  0.00           C  
ATOM   3367  HA  LEU A 205      -6.360  -4.970  38.653  1.00  0.00           H  
ATOM   3368  C   LEU A 205      -7.427  -3.724  37.307  1.00  0.00           C  
ATOM   3369  CB  LEU A 205      -5.163  -4.758  36.880  1.00  0.00           C  
ATOM   3370  HB2 LEU A 205      -5.338  -4.624  35.812  1.00  0.00           H  
ATOM   3371  HB3 LEU A 205      -4.708  -3.843  37.257  1.00  0.00           H  
ATOM   3372  O   LEU A 205      -7.059  -2.599  37.629  1.00  0.00           O  
ATOM   3373  CG  LEU A 205      -4.159  -5.909  37.074  1.00  0.00           C  
ATOM   3374  HG  LEU A 205      -4.585  -6.833  36.683  1.00  0.00           H  
ATOM   3375  CD1 LEU A 205      -2.884  -5.620  36.280  1.00  0.00           C  
ATOM   3376 HD11 LEU A 205      -2.183  -6.447  36.387  1.00  0.00           H  
ATOM   3377 HD12 LEU A 205      -2.417  -4.714  36.666  1.00  0.00           H  
ATOM   3378 HD13 LEU A 205      -3.121  -5.469  35.226  1.00  0.00           H  
ATOM   3379  CD2 LEU A 205      -3.779  -6.133  38.533  1.00  0.00           C  
ATOM   3380 HD21 LEU A 205      -3.016  -6.907  38.622  1.00  0.00           H  
ATOM   3381 HD22 LEU A 205      -3.402  -5.207  38.968  1.00  0.00           H  
ATOM   3382 HD23 LEU A 205      -4.653  -6.436  39.110  1.00  0.00           H  
ATOM   3383  N   LEU A 206      -8.604  -3.908  36.693  1.00  0.00           N  
ATOM   3384  H   LEU A 206      -8.855  -4.855  36.451  1.00  0.00           H  
ATOM   3385  CA  LEU A 206      -9.429  -2.797  36.186  1.00  0.00           C  
ATOM   3386  HA  LEU A 206      -8.853  -2.249  35.440  1.00  0.00           H  
ATOM   3387  C   LEU A 206      -9.832  -1.775  37.249  1.00  0.00           C  
ATOM   3388  CB  LEU A 206     -10.710  -3.349  35.550  1.00  0.00           C  
ATOM   3389  HB2 LEU A 206     -11.400  -2.525  35.367  1.00  0.00           H  
ATOM   3390  HB3 LEU A 206     -11.188  -4.023  36.260  1.00  0.00           H  
ATOM   3391  O   LEU A 206      -9.951  -0.599  36.922  1.00  0.00           O  
ATOM   3392  CG  LEU A 206     -10.475  -4.072  34.223  1.00  0.00           C  
ATOM   3393  HG  LEU A 206      -9.690  -4.818  34.342  1.00  0.00           H  
ATOM   3394  CD1 LEU A 206     -11.764  -4.764  33.791  1.00  0.00           C  
ATOM   3395 HD11 LEU A 206     -11.569  -5.330  32.880  1.00  0.00           H  
ATOM   3396 HD12 LEU A 206     -12.548  -4.024  33.627  1.00  0.00           H  
ATOM   3397 HD13 LEU A 206     -12.088  -5.459  34.564  1.00  0.00           H  
ATOM   3398  CD2 LEU A 206     -10.061  -3.114  33.112  1.00  0.00           C  
ATOM   3399 HD21 LEU A 206      -9.075  -2.702  33.323  1.00  0.00           H  
ATOM   3400 HD22 LEU A 206     -10.012  -3.638  32.158  1.00  0.00           H  
ATOM   3401 HD23 LEU A 206     -10.787  -2.303  33.055  1.00  0.00           H  
ATOM   3402  N   PHE A 207     -10.018  -2.213  38.489  1.00  0.00           N  
ATOM   3403  H   PHE A 207      -9.813  -3.183  38.685  1.00  0.00           H  
ATOM   3404  CA  PHE A 207     -10.421  -1.354  39.599  1.00  0.00           C  
ATOM   3405  HA  PHE A 207     -10.762  -0.395  39.209  1.00  0.00           H  
ATOM   3406  C   PHE A 207      -9.258  -1.045  40.557  1.00  0.00           C  
ATOM   3407  CB  PHE A 207     -11.614  -2.002  40.307  1.00  0.00           C  
ATOM   3408  HB2 PHE A 207     -11.896  -1.366  41.147  1.00  0.00           H  
ATOM   3409  HB3 PHE A 207     -11.315  -2.982  40.678  1.00  0.00           H  
ATOM   3410  O   PHE A 207      -9.459  -0.420  41.597  1.00  0.00           O  
ATOM   3411  CG  PHE A 207     -12.862  -2.176  39.477  1.00  0.00           C  
ATOM   3412  CD1 PHE A 207     -13.788  -1.123  39.379  1.00  0.00           C  
ATOM   3413  HD1 PHE A 207     -13.596  -0.178  39.865  1.00  0.00           H  
ATOM   3414  CD2 PHE A 207     -13.118  -3.398  38.830  1.00  0.00           C  
ATOM   3415  HD2 PHE A 207     -12.408  -4.208  38.901  1.00  0.00           H  
ATOM   3416  CE1 PHE A 207     -14.963  -1.281  38.631  1.00  0.00           C  
ATOM   3417  HE1 PHE A 207     -15.658  -0.460  38.538  1.00  0.00           H  
ATOM   3418  CE2 PHE A 207     -14.292  -3.556  38.074  1.00  0.00           C  
ATOM   3419  HE2 PHE A 207     -14.476  -4.486  37.557  1.00  0.00           H  
ATOM   3420  CZ  PHE A 207     -15.209  -2.496  37.974  1.00  0.00           C  
ATOM   3421  HZ  PHE A 207     -16.102  -2.609  37.376  1.00  0.00           H  
ATOM   3422  N   ASP A 208      -8.051  -1.534  40.281  1.00  0.00           N  
ATOM   3423  H   ASP A 208      -7.878  -1.992  39.398  1.00  0.00           H  
ATOM   3424  CA  ASP A 208      -6.888  -1.249  41.125  1.00  0.00           C  
ATOM   3425  HA  ASP A 208      -7.178  -1.408  42.164  1.00  0.00           H  
ATOM   3426  C   ASP A 208      -6.474   0.220  40.978  1.00  0.00           C  
ATOM   3427  CB  ASP A 208      -5.747  -2.227  40.813  1.00  0.00           C  
ATOM   3428  HB2 ASP A 208      -4.854  -1.921  41.357  1.00  0.00           H  
ATOM   3429  HB3 ASP A 208      -5.518  -2.193  39.748  1.00  0.00           H  
ATOM   3430  O   ASP A 208      -6.816   0.823  39.959  1.00  0.00           O  
ATOM   3431  CG  ASP A 208      -6.089  -3.662  41.229  1.00  0.00           C  
ATOM   3432  OD1 ASP A 208      -7.164  -3.871  41.855  1.00  0.00           O  
ATOM   3433  OD2 ASP A 208      -5.288  -4.558  40.895  1.00  0.00           O  
ATOM   3434  N   PRO A 209      -5.792   0.810  41.973  1.00  0.00           N  
ATOM   3435  CA  PRO A 209      -5.340   2.198  41.907  1.00  0.00           C  
ATOM   3436  HA  PRO A 209      -6.213   2.850  41.882  1.00  0.00           H  
ATOM   3437  C   PRO A 209      -4.477   2.482  40.666  1.00  0.00           C  
ATOM   3438  CB  PRO A 209      -4.584   2.447  43.216  1.00  0.00           C  
ATOM   3439  HB2 PRO A 209      -3.512   2.319  43.065  1.00  0.00           H  
ATOM   3440  HB3 PRO A 209      -4.802   3.437  43.617  1.00  0.00           H  
ATOM   3441  O   PRO A 209      -3.886   1.569  40.083  1.00  0.00           O  
ATOM   3442  CG  PRO A 209      -5.104   1.376  44.168  1.00  0.00           C  
ATOM   3443  HG2 PRO A 209      -6.024   1.723  44.638  1.00  0.00           H  
ATOM   3444  HG3 PRO A 209      -4.363   1.114  44.924  1.00  0.00           H  
ATOM   3445  CD  PRO A 209      -5.404   0.208  43.240  1.00  0.00           C  
ATOM   3446  HD2 PRO A 209      -4.500  -0.384  43.095  1.00  0.00           H  
ATOM   3447  HD3 PRO A 209      -6.196  -0.402  43.674  1.00  0.00           H  
ATOM   3448  N   ASP A 210      -4.453   3.738  40.228  1.00  0.00           N  
ATOM   3449  H   ASP A 210      -4.854   4.444  40.830  1.00  0.00           H  
ATOM   3450  CA  ASP A 210      -3.525   4.212  39.196  1.00  0.00           C  
ATOM   3451  HA  ASP A 210      -3.347   3.412  38.477  1.00  0.00           H  
ATOM   3452  C   ASP A 210      -2.161   4.543  39.819  1.00  0.00           C  
ATOM   3453  CB  ASP A 210      -4.136   5.423  38.457  1.00  0.00           C  
ATOM   3454  HB2 ASP A 210      -3.352   5.926  37.891  1.00  0.00           H  
ATOM   3455  HB3 ASP A 210      -4.541   6.133  39.178  1.00  0.00           H  
ATOM   3456  O   ASP A 210      -2.084   4.818  41.010  1.00  0.00           O  
ATOM   3457  CG  ASP A 210      -5.220   4.984  37.472  1.00  0.00           C  
ATOM   3458  OD1 ASP A 210      -4.925   4.056  36.690  1.00  0.00           O  
ATOM   3459  OD2 ASP A 210      -6.369   5.454  37.484  1.00  0.00           O  
ATOM   3460  N   ASP A 211      -1.082   4.570  39.032  1.00  0.00           N  
ATOM   3461  H   ASP A 211      -1.133   4.275  38.067  1.00  0.00           H  
ATOM   3462  CA  ASP A 211       0.249   4.933  39.556  1.00  0.00           C  
ATOM   3463  HA  ASP A 211       0.514   4.234  40.350  1.00  0.00           H  
ATOM   3464  C   ASP A 211       0.270   6.351  40.170  1.00  0.00           C  
ATOM   3465  CB  ASP A 211       1.294   4.800  38.436  1.00  0.00           C  
ATOM   3466  HB2 ASP A 211       2.278   5.044  38.838  1.00  0.00           H  
ATOM   3467  HB3 ASP A 211       1.064   5.517  37.647  1.00  0.00           H  
ATOM   3468  O   ASP A 211       1.041   6.632  41.084  1.00  0.00           O  
ATOM   3469  CG  ASP A 211       1.338   3.384  37.852  1.00  0.00           C  
ATOM   3470  OD1 ASP A 211       1.568   2.428  38.625  1.00  0.00           O  
ATOM   3471  OD2 ASP A 211       1.048   3.246  36.640  1.00  0.00           O  
ATOM   3472  N   GLU A 212      -0.623   7.230  39.703  1.00  0.00           N  
ATOM   3473  H   GLU A 212      -1.192   6.932  38.924  1.00  0.00           H  
ATOM   3474  CA  GLU A 212      -0.775   8.615  40.166  1.00  0.00           C  
ATOM   3475  HA  GLU A 212       0.198   9.011  40.460  1.00  0.00           H  
ATOM   3476  C   GLU A 212      -1.715   8.775  41.375  1.00  0.00           C  
ATOM   3477  CB  GLU A 212      -1.315   9.460  39.004  1.00  0.00           C  
ATOM   3478  HB2 GLU A 212      -2.269   9.037  38.686  1.00  0.00           H  
ATOM   3479  HB3 GLU A 212      -1.486  10.475  39.362  1.00  0.00           H  
ATOM   3480  O   GLU A 212      -1.628   9.769  42.094  1.00  0.00           O  
ATOM   3481  CG  GLU A 212      -0.361   9.520  37.800  1.00  0.00           C  
ATOM   3482  HG2 GLU A 212       0.590   9.936  38.131  1.00  0.00           H  
ATOM   3483  HG3 GLU A 212      -0.182   8.510  37.431  1.00  0.00           H  
ATOM   3484  CD  GLU A 212      -0.917  10.369  36.646  1.00  0.00           C  
ATOM   3485  OE1 GLU A 212      -0.162  10.556  35.669  1.00  0.00           O  
ATOM   3486  OE2 GLU A 212      -2.096  10.789  36.731  1.00  0.00           O  
ATOM   3487  N   HIS A 213      -2.618   7.817  41.616  1.00  0.00           N  
ATOM   3488  H   HIS A 213      -2.518   6.937  41.130  1.00  0.00           H  
ATOM   3489  CA  HIS A 213      -3.673   7.922  42.628  1.00  0.00           C  
ATOM   3490  HA  HIS A 213      -3.507   8.808  43.241  1.00  0.00           H  
ATOM   3491  C   HIS A 213      -3.653   6.699  43.543  1.00  0.00           C  
ATOM   3492  CB  HIS A 213      -5.051   8.070  41.959  1.00  0.00           C  
ATOM   3493  HB2 HIS A 213      -5.215   7.230  41.284  1.00  0.00           H  
ATOM   3494  HB3 HIS A 213      -5.819   8.022  42.731  1.00  0.00           H  
ATOM   3495  O   HIS A 213      -3.831   5.577  43.087  1.00  0.00           O  
ATOM   3496  CG  HIS A 213      -5.239   9.354  41.189  1.00  0.00           C  
ATOM   3497  CD2 HIS A 213      -5.896  10.477  41.618  1.00  0.00           C  
ATOM   3498  HD2 HIS A 213      -6.376  10.605  42.577  1.00  0.00           H  
ATOM   3499  ND1 HIS A 213      -4.793   9.616  39.913  1.00  0.00           N  
ATOM   3500  HD1 HIS A 213      -4.216   9.020  39.336  1.00  0.00           H  
ATOM   3501  CE1 HIS A 213      -5.152  10.868  39.591  1.00  0.00           C  
ATOM   3502  HE1 HIS A 213      -4.895  11.364  38.666  1.00  0.00           H  
ATOM   3503  NE2 HIS A 213      -5.843  11.429  40.597  1.00  0.00           N  
ATOM   3504  N   SER A 214      -3.513   6.900  44.856  1.00  0.00           N  
ATOM   3505  H   SER A 214      -3.405   7.843  45.201  1.00  0.00           H  
ATOM   3506  CA  SER A 214      -3.501   5.799  45.836  1.00  0.00           C  
ATOM   3507  HA  SER A 214      -2.834   5.021  45.466  1.00  0.00           H  
ATOM   3508  C   SER A 214      -4.872   5.143  46.050  1.00  0.00           C  
ATOM   3509  CB  SER A 214      -2.950   6.306  47.171  1.00  0.00           C  
ATOM   3510  HB2 SER A 214      -1.920   6.631  47.027  1.00  0.00           H  
ATOM   3511  HB3 SER A 214      -2.966   5.498  47.902  1.00  0.00           H  
ATOM   3512  O   SER A 214      -4.955   4.044  46.604  1.00  0.00           O  
ATOM   3513  OG  SER A 214      -3.721   7.396  47.644  1.00  0.00           O  
ATOM   3514  HG  SER A 214      -3.323   7.753  48.442  1.00  0.00           H  
ATOM   3515  N   GLU A 215      -5.950   5.802  45.623  1.00  0.00           N  
ATOM   3516  H   GLU A 215      -5.813   6.679  45.141  1.00  0.00           H  
ATOM   3517  CA  GLU A 215      -7.317   5.325  45.802  1.00  0.00           C  
ATOM   3518  HA  GLU A 215      -7.346   4.805  46.760  1.00  0.00           H  
ATOM   3519  C   GLU A 215      -7.738   4.327  44.707  1.00  0.00           C  
ATOM   3520  CB  GLU A 215      -8.301   6.499  45.901  1.00  0.00           C  
ATOM   3521  HB2 GLU A 215      -9.312   6.093  45.934  1.00  0.00           H  
ATOM   3522  HB3 GLU A 215      -8.205   7.135  45.021  1.00  0.00           H  
ATOM   3523  O   GLU A 215      -7.360   4.464  43.542  1.00  0.00           O  
ATOM   3524  CG  GLU A 215      -8.057   7.327  47.176  1.00  0.00           C  
ATOM   3525  HG2 GLU A 215      -7.088   7.821  47.099  1.00  0.00           H  
ATOM   3526  HG3 GLU A 215      -8.020   6.644  48.025  1.00  0.00           H  
ATOM   3527  CD  GLU A 215      -9.139   8.384  47.447  1.00  0.00           C  
ATOM   3528  OE1 GLU A 215      -9.049   9.016  48.525  1.00  0.00           O  
ATOM   3529  OE2 GLU A 215     -10.071   8.518  46.624  1.00  0.00           O  
ATOM   3530  N   PRO A 216      -8.534   3.298  45.052  1.00  0.00           N  
ATOM   3531  CA  PRO A 216      -9.040   2.343  44.077  1.00  0.00           C  
ATOM   3532  HA  PRO A 216      -8.211   1.915  43.513  1.00  0.00           H  
ATOM   3533  C   PRO A 216     -10.018   3.004  43.102  1.00  0.00           C  
ATOM   3534  CB  PRO A 216      -9.727   1.252  44.898  1.00  0.00           C  
ATOM   3535  HB2 PRO A 216      -9.005   0.474  45.147  1.00  0.00           H  
ATOM   3536  HB3 PRO A 216     -10.588   0.837  44.374  1.00  0.00           H  
ATOM   3537  O   PRO A 216     -10.902   3.765  43.493  1.00  0.00           O  
ATOM   3538  CG  PRO A 216     -10.162   1.978  46.171  1.00  0.00           C  
ATOM   3539  HG2 PRO A 216     -11.109   2.488  45.996  1.00  0.00           H  
ATOM   3540  HG3 PRO A 216     -10.244   1.299  47.020  1.00  0.00           H  
ATOM   3541  CD  PRO A 216      -9.062   3.012  46.378  1.00  0.00           C  
ATOM   3542  HD2 PRO A 216      -9.478   3.905  46.844  1.00  0.00           H  
ATOM   3543  HD3 PRO A 216      -8.269   2.594  46.999  1.00  0.00           H  
ATOM   3544  N   VAL A 217      -9.950   2.612  41.831  1.00  0.00           N  
ATOM   3545  H   VAL A 217      -9.206   1.991  41.547  1.00  0.00           H  
ATOM   3546  CA  VAL A 217     -10.909   3.082  40.830  1.00  0.00           C  
ATOM   3547  HA  VAL A 217     -10.962   4.168  40.908  1.00  0.00           H  
ATOM   3548  C   VAL A 217     -12.298   2.510  41.130  1.00  0.00           C  
ATOM   3549  CB  VAL A 217     -10.439   2.744  39.407  1.00  0.00           C  
ATOM   3550  HB  VAL A 217     -10.286   1.668  39.320  1.00  0.00           H  
ATOM   3551  O   VAL A 217     -12.471   1.300  41.284  1.00  0.00           O  
ATOM   3552  CG1 VAL A 217     -11.482   3.171  38.369  1.00  0.00           C  
ATOM   3553 HG11 VAL A 217     -11.662   4.243  38.440  1.00  0.00           H  
ATOM   3554 HG12 VAL A 217     -12.413   2.620  38.507  1.00  0.00           H  
ATOM   3555 HG13 VAL A 217     -11.110   2.939  37.371  1.00  0.00           H  
ATOM   3556  CG2 VAL A 217      -9.115   3.444  39.088  1.00  0.00           C  
ATOM   3557 HG21 VAL A 217      -8.817   3.247  38.058  1.00  0.00           H  
ATOM   3558 HG22 VAL A 217      -9.216   4.522  39.214  1.00  0.00           H  
ATOM   3559 HG23 VAL A 217      -8.321   3.095  39.749  1.00  0.00           H  
ATOM   3560  N   HIS A 218     -13.311   3.380  41.163  1.00  0.00           N  
ATOM   3561  H   HIS A 218     -13.066   4.359  41.157  1.00  0.00           H  
ATOM   3562  CA  HIS A 218     -14.712   3.011  41.406  1.00  0.00           C  
ATOM   3563  HA  HIS A 218     -14.748   1.993  41.795  1.00  0.00           H  
ATOM   3564  C   HIS A 218     -15.591   3.015  40.148  1.00  0.00           C  
ATOM   3565  CB  HIS A 218     -15.290   3.935  42.484  1.00  0.00           C  
ATOM   3566  HB2 HIS A 218     -15.053   4.973  42.251  1.00  0.00           H  
ATOM   3567  HB3 HIS A 218     -16.376   3.835  42.506  1.00  0.00           H  
ATOM   3568  O   HIS A 218     -16.738   2.560  40.205  1.00  0.00           O  
ATOM   3569  CG  HIS A 218     -14.793   3.598  43.862  1.00  0.00           C  
ATOM   3570  CD2 HIS A 218     -13.954   4.341  44.651  1.00  0.00           C  
ATOM   3571  HD2 HIS A 218     -13.491   5.282  44.394  1.00  0.00           H  
ATOM   3572  ND1 HIS A 218     -15.137   2.471  44.575  1.00  0.00           N  
ATOM   3573  HD1 HIS A 218     -15.777   1.748  44.280  1.00  0.00           H  
ATOM   3574  CE1 HIS A 218     -14.533   2.541  45.770  1.00  0.00           C  
ATOM   3575  HE1 HIS A 218     -14.638   1.819  46.566  1.00  0.00           H  
ATOM   3576  NE2 HIS A 218     -13.810   3.659  45.865  1.00  0.00           N  
ATOM   3577  N   THR A 219     -15.095   3.516  39.017  1.00  0.00           N  
ATOM   3578  H   THR A 219     -14.160   3.897  39.026  1.00  0.00           H  
ATOM   3579  CA  THR A 219     -15.834   3.558  37.749  1.00  0.00           C  
ATOM   3580  HA  THR A 219     -16.660   2.848  37.779  1.00  0.00           H  
ATOM   3581  C   THR A 219     -14.912   3.183  36.597  1.00  0.00           C  
ATOM   3582  CB  THR A 219     -16.426   4.947  37.479  1.00  0.00           C  
ATOM   3583  HB  THR A 219     -15.610   5.652  37.321  1.00  0.00           H  
ATOM   3584  O   THR A 219     -13.906   3.844  36.360  1.00  0.00           O  
ATOM   3585  CG2 THR A 219     -17.340   4.946  36.250  1.00  0.00           C  
ATOM   3586 HG21 THR A 219     -17.287   5.933  35.789  1.00  0.00           H  
ATOM   3587 HG22 THR A 219     -17.011   4.234  35.493  1.00  0.00           H  
ATOM   3588 HG23 THR A 219     -18.368   4.717  36.529  1.00  0.00           H  
ATOM   3589  OG1 THR A 219     -17.198   5.385  38.578  1.00  0.00           O  
ATOM   3590  HG1 THR A 219     -16.985   6.317  38.668  1.00  0.00           H  
ATOM   3591  N   VAL A 220     -15.286   2.148  35.848  1.00  0.00           N  
ATOM   3592  H   VAL A 220     -16.120   1.645  36.115  1.00  0.00           H  
ATOM   3593  CA  VAL A 220     -14.579   1.690  34.648  1.00  0.00           C  
ATOM   3594  HA  VAL A 220     -13.704   2.318  34.481  1.00  0.00           H  
ATOM   3595  C   VAL A 220     -15.501   1.829  33.440  1.00  0.00           C  
ATOM   3596  CB  VAL A 220     -14.085   0.243  34.826  1.00  0.00           C  
ATOM   3597  HB  VAL A 220     -14.939  -0.402  35.036  1.00  0.00           H  
ATOM   3598  O   VAL A 220     -16.650   1.386  33.476  1.00  0.00           O  
ATOM   3599  CG1 VAL A 220     -13.378  -0.284  33.570  1.00  0.00           C  
ATOM   3600 HG11 VAL A 220     -12.995  -1.287  33.758  1.00  0.00           H  
ATOM   3601 HG12 VAL A 220     -14.077  -0.337  32.734  1.00  0.00           H  
ATOM   3602 HG13 VAL A 220     -12.550   0.374  33.307  1.00  0.00           H  
ATOM   3603  CG2 VAL A 220     -13.100   0.139  35.997  1.00  0.00           C  
ATOM   3604 HG21 VAL A 220     -12.820  -0.902  36.161  1.00  0.00           H  
ATOM   3605 HG22 VAL A 220     -13.551   0.511  36.917  1.00  0.00           H  
ATOM   3606 HG23 VAL A 220     -12.204   0.725  35.792  1.00  0.00           H  
ATOM   3607  N   VAL A 221     -15.003   2.413  32.353  1.00  0.00           N  
ATOM   3608  H   VAL A 221     -14.056   2.763  32.396  1.00  0.00           H  
ATOM   3609  CA  VAL A 221     -15.749   2.593  31.103  1.00  0.00           C  
ATOM   3610  HA  VAL A 221     -16.773   2.247  31.246  1.00  0.00           H  
ATOM   3611  C   VAL A 221     -15.116   1.759  29.998  1.00  0.00           C  
ATOM   3612  CB  VAL A 221     -15.845   4.074  30.701  1.00  0.00           C  
ATOM   3613  HB  VAL A 221     -14.844   4.472  30.537  1.00  0.00           H  
ATOM   3614  O   VAL A 221     -14.024   2.056  29.523  1.00  0.00           O  
ATOM   3615  CG1 VAL A 221     -16.662   4.242  29.411  1.00  0.00           C  
ATOM   3616 HG11 VAL A 221     -17.658   3.818  29.539  1.00  0.00           H  
ATOM   3617 HG12 VAL A 221     -16.751   5.302  29.173  1.00  0.00           H  
ATOM   3618 HG13 VAL A 221     -16.163   3.752  28.575  1.00  0.00           H  
ATOM   3619  CG2 VAL A 221     -16.526   4.901  31.794  1.00  0.00           C  
ATOM   3620 HG21 VAL A 221     -17.529   4.525  31.993  1.00  0.00           H  
ATOM   3621 HG22 VAL A 221     -15.939   4.871  32.712  1.00  0.00           H  
ATOM   3622 HG23 VAL A 221     -16.584   5.939  31.467  1.00  0.00           H  
ATOM   3623  N   PHE A 222     -15.828   0.728  29.554  1.00  0.00           N  
ATOM   3624  H   PHE A 222     -16.739   0.591  29.968  1.00  0.00           H  
ATOM   3625  CA  PHE A 222     -15.492  -0.068  28.381  1.00  0.00           C  
ATOM   3626  HA  PHE A 222     -14.409  -0.115  28.261  1.00  0.00           H  
ATOM   3627  C   PHE A 222     -16.055   0.567  27.119  1.00  0.00           C  
ATOM   3628  CB  PHE A 222     -16.037  -1.489  28.548  1.00  0.00           C  
ATOM   3629  HB2 PHE A 222     -16.091  -1.951  27.562  1.00  0.00           H  
ATOM   3630  HB3 PHE A 222     -17.053  -1.418  28.938  1.00  0.00           H  
ATOM   3631  O   PHE A 222     -17.269   0.661  26.936  1.00  0.00           O  
ATOM   3632  CG  PHE A 222     -15.247  -2.429  29.436  1.00  0.00           C  
ATOM   3633  CD1 PHE A 222     -14.066  -2.024  30.086  1.00  0.00           C  
ATOM   3634  HD1 PHE A 222     -13.747  -0.993  30.049  1.00  0.00           H  
ATOM   3635  CD2 PHE A 222     -15.708  -3.745  29.605  1.00  0.00           C  
ATOM   3636  HD2 PHE A 222     -16.630  -4.060  29.138  1.00  0.00           H  
ATOM   3637  CE1 PHE A 222     -13.306  -2.941  30.825  1.00  0.00           C  
ATOM   3638  HE1 PHE A 222     -12.392  -2.622  31.303  1.00  0.00           H  
ATOM   3639  CE2 PHE A 222     -14.982  -4.648  30.395  1.00  0.00           C  
ATOM   3640  HE2 PHE A 222     -15.352  -5.650  30.553  1.00  0.00           H  
ATOM   3641  CZ  PHE A 222     -13.765  -4.259  30.970  1.00  0.00           C  
ATOM   3642  HZ  PHE A 222     -13.203  -4.981  31.544  1.00  0.00           H  
ATOM   3643  N   GLN A 223     -15.178   0.913  26.190  1.00  0.00           N  
ATOM   3644  H   GLN A 223     -14.195   0.809  26.394  1.00  0.00           H  
ATOM   3645  CA  GLN A 223     -15.564   1.475  24.902  1.00  0.00           C  
ATOM   3646  HA  GLN A 223     -16.651   1.489  24.829  1.00  0.00           H  
ATOM   3647  C   GLN A 223     -15.047   0.638  23.738  1.00  0.00           C  
ATOM   3648  CB  GLN A 223     -15.110   2.929  24.812  1.00  0.00           C  
ATOM   3649  HB2 GLN A 223     -15.532   3.489  25.646  1.00  0.00           H  
ATOM   3650  HB3 GLN A 223     -15.484   3.359  23.883  1.00  0.00           H  
ATOM   3651  O   GLN A 223     -14.042  -0.060  23.840  1.00  0.00           O  
ATOM   3652  CG  GLN A 223     -13.582   3.030  24.847  1.00  0.00           C  
ATOM   3653  HG2 GLN A 223     -13.145   2.498  24.002  1.00  0.00           H  
ATOM   3654  HG3 GLN A 223     -13.205   2.600  25.775  1.00  0.00           H  
ATOM   3655  CD  GLN A 223     -13.108   4.456  24.779  1.00  0.00           C  
ATOM   3656  NE2 GLN A 223     -11.884   4.695  25.164  1.00  0.00           N  
ATOM   3657 HE21 GLN A 223     -11.586   5.660  25.151  1.00  0.00           H  
ATOM   3658 HE22 GLN A 223     -11.239   3.959  25.415  1.00  0.00           H  
ATOM   3659  OE1 GLN A 223     -13.825   5.352  24.374  1.00  0.00           O  
ATOM   3660  N   GLY A 224     -15.733   0.718  22.603  1.00  0.00           N  
ATOM   3661  H   GLY A 224     -16.560   1.297  22.584  1.00  0.00           H  
ATOM   3662  CA  GLY A 224     -15.236   0.147  21.355  1.00  0.00           C  
ATOM   3663  HA2 GLY A 224     -14.415   0.766  20.992  1.00  0.00           H  
ATOM   3664  HA3 GLY A 224     -14.831  -0.848  21.535  1.00  0.00           H  
ATOM   3665  C   GLY A 224     -16.301   0.074  20.269  1.00  0.00           C  
ATOM   3666  O   GLY A 224     -17.482   0.353  20.512  1.00  0.00           O  
ATOM   3667  N   ALA A 225     -15.890  -0.331  19.069  1.00  0.00           N  
ATOM   3668  H   ALA A 225     -14.907  -0.525  18.942  1.00  0.00           H  
ATOM   3669  CA  ALA A 225     -16.742  -0.394  17.884  1.00  0.00           C  
ATOM   3670  HA  ALA A 225     -17.155   0.600  17.716  1.00  0.00           H  
ATOM   3671  C   ALA A 225     -17.930  -1.372  18.021  1.00  0.00           C  
ATOM   3672  CB  ALA A 225     -15.854  -0.731  16.679  1.00  0.00           C  
ATOM   3673  HB1 ALA A 225     -15.050  -0.001  16.590  1.00  0.00           H  
ATOM   3674  HB2 ALA A 225     -16.437  -0.708  15.758  1.00  0.00           H  
ATOM   3675  HB3 ALA A 225     -15.419  -1.724  16.794  1.00  0.00           H  
ATOM   3676  O   ALA A 225     -18.040  -2.176  18.961  1.00  0.00           O  
ATOM   3677  N   ALA A 226     -18.868  -1.302  17.076  1.00  0.00           N  
ATOM   3678  H   ALA A 226     -18.708  -0.692  16.287  1.00  0.00           H  
ATOM   3679  CA  ALA A 226     -19.946  -2.282  16.974  1.00  0.00           C  
ATOM   3680  HA  ALA A 226     -20.492  -2.293  17.917  1.00  0.00           H  
ATOM   3681  C   ALA A 226     -19.369  -3.690  16.732  1.00  0.00           C  
ATOM   3682  CB  ALA A 226     -20.917  -1.853  15.872  1.00  0.00           C  
ATOM   3683  HB1 ALA A 226     -21.736  -2.568  15.794  1.00  0.00           H  
ATOM   3684  HB2 ALA A 226     -21.326  -0.866  16.092  1.00  0.00           H  
ATOM   3685  HB3 ALA A 226     -20.398  -1.817  14.914  1.00  0.00           H  
ATOM   3686  O   ALA A 226     -18.387  -3.859  16.020  1.00  0.00           O  
ATOM   3687  N   GLY A 227     -19.944  -4.713  17.369  1.00  0.00           N  
ATOM   3688  H   GLY A 227     -20.790  -4.542  17.893  1.00  0.00           H  
ATOM   3689  CA  GLY A 227     -19.483  -6.098  17.205  1.00  0.00           C  
ATOM   3690  HA2 GLY A 227     -19.369  -6.295  16.139  1.00  0.00           H  
ATOM   3691  HA3 GLY A 227     -20.244  -6.776  17.590  1.00  0.00           H  
ATOM   3692  C   GLY A 227     -18.146  -6.454  17.875  1.00  0.00           C  
ATOM   3693  O   GLY A 227     -17.782  -7.627  17.872  1.00  0.00           O  
ATOM   3694  N   ILE A 228     -17.452  -5.499  18.513  1.00  0.00           N  
ATOM   3695  H   ILE A 228     -17.739  -4.541  18.369  1.00  0.00           H  
ATOM   3696  CA  ILE A 228     -16.111  -5.711  19.097  1.00  0.00           C  
ATOM   3697  HA  ILE A 228     -15.519  -6.190  18.317  1.00  0.00           H  
ATOM   3698  C   ILE A 228     -16.084  -6.637  20.330  1.00  0.00           C  
ATOM   3699  CB  ILE A 228     -15.448  -4.350  19.400  1.00  0.00           C  
ATOM   3700  HB  ILE A 228     -15.722  -3.661  18.601  1.00  0.00           H  
ATOM   3701  O   ILE A 228     -15.023  -7.051  20.780  1.00  0.00           O  
ATOM   3702  CG1 ILE A 228     -13.907  -4.390  19.435  1.00  0.00           C  
ATOM   3703 HG12 ILE A 228     -13.558  -5.001  20.268  1.00  0.00           H  
ATOM   3704 HG13 ILE A 228     -13.555  -3.371  19.594  1.00  0.00           H  
ATOM   3705  CG2 ILE A 228     -15.964  -3.766  20.728  1.00  0.00           C  
ATOM   3706 HG21 ILE A 228     -15.568  -4.328  21.574  1.00  0.00           H  
ATOM   3707 HG22 ILE A 228     -15.611  -2.738  20.818  1.00  0.00           H  
ATOM   3708 HG23 ILE A 228     -17.054  -3.775  20.747  1.00  0.00           H  
ATOM   3709  CD1 ILE A 228     -13.254  -4.897  18.146  1.00  0.00           C  
ATOM   3710 HD11 ILE A 228     -13.395  -5.973  18.042  1.00  0.00           H  
ATOM   3711 HD12 ILE A 228     -12.184  -4.695  18.187  1.00  0.00           H  
ATOM   3712 HD13 ILE A 228     -13.675  -4.375  17.287  1.00  0.00           H  
ATOM   3713  N   GLY A 229     -17.253  -6.960  20.894  1.00  0.00           N  
ATOM   3714  H   GLY A 229     -18.085  -6.671  20.399  1.00  0.00           H  
ATOM   3715  CA  GLY A 229     -17.381  -7.905  22.007  1.00  0.00           C  
ATOM   3716  HA2 GLY A 229     -18.170  -8.616  21.761  1.00  0.00           H  
ATOM   3717  HA3 GLY A 229     -16.459  -8.477  22.114  1.00  0.00           H  
ATOM   3718  C   GLY A 229     -17.710  -7.309  23.380  1.00  0.00           C  
ATOM   3719  O   GLY A 229     -17.698  -8.065  24.342  1.00  0.00           O  
ATOM   3720  N   LYS A 230     -18.070  -6.019  23.493  1.00  0.00           N  
ATOM   3721  H   LYS A 230     -17.959  -5.443  22.671  1.00  0.00           H  
ATOM   3722  CA  LYS A 230     -18.463  -5.354  24.765  1.00  0.00           C  
ATOM   3723  HA  LYS A 230     -17.576  -5.213  25.382  1.00  0.00           H  
ATOM   3724  C   LYS A 230     -19.432  -6.180  25.629  1.00  0.00           C  
ATOM   3725  CB  LYS A 230     -19.089  -3.975  24.483  1.00  0.00           C  
ATOM   3726  HB2 LYS A 230     -19.516  -3.596  25.412  1.00  0.00           H  
ATOM   3727  HB3 LYS A 230     -19.901  -4.089  23.765  1.00  0.00           H  
ATOM   3728  O   LYS A 230     -19.092  -6.573  26.739  1.00  0.00           O  
ATOM   3729  CG  LYS A 230     -18.081  -2.940  23.965  1.00  0.00           C  
ATOM   3730  HG2 LYS A 230     -17.650  -3.270  23.020  1.00  0.00           H  
ATOM   3731  HG3 LYS A 230     -17.292  -2.839  24.710  1.00  0.00           H  
ATOM   3732  CD  LYS A 230     -18.684  -1.541  23.801  1.00  0.00           C  
ATOM   3733  HD2 LYS A 230     -17.891  -0.849  23.518  1.00  0.00           H  
ATOM   3734  HD3 LYS A 230     -19.054  -1.212  24.771  1.00  0.00           H  
ATOM   3735  CE  LYS A 230     -19.835  -1.440  22.795  1.00  0.00           C  
ATOM   3736  HE2 LYS A 230     -20.344  -0.496  22.986  1.00  0.00           H  
ATOM   3737  HE3 LYS A 230     -20.555  -2.238  22.978  1.00  0.00           H  
ATOM   3738  NZ  LYS A 230     -19.345  -1.449  21.397  1.00  0.00           N  
ATOM   3739  HZ1 LYS A 230     -18.797  -2.262  21.154  1.00  0.00           H  
ATOM   3740  HZ2 LYS A 230     -18.725  -0.664  21.262  1.00  0.00           H  
ATOM   3741  HZ3 LYS A 230     -20.099  -1.317  20.738  1.00  0.00           H  
ATOM   3742  N   THR A 231     -20.598  -6.520  25.080  1.00  0.00           N  
ATOM   3743  H   THR A 231     -20.881  -6.049  24.233  1.00  0.00           H  
ATOM   3744  CA  THR A 231     -21.632  -7.316  25.766  1.00  0.00           C  
ATOM   3745  HA  THR A 231     -21.915  -6.815  26.692  1.00  0.00           H  
ATOM   3746  C   THR A 231     -21.146  -8.725  26.120  1.00  0.00           C  
ATOM   3747  CB  THR A 231     -22.864  -7.395  24.851  1.00  0.00           C  
ATOM   3748  HB  THR A 231     -22.551  -7.874  23.923  1.00  0.00           H  
ATOM   3749  O   THR A 231     -21.444  -9.251  27.188  1.00  0.00           O  
ATOM   3750  CG2 THR A 231     -24.057  -8.190  25.380  1.00  0.00           C  
ATOM   3751 HG21 THR A 231     -24.834  -8.220  24.616  1.00  0.00           H  
ATOM   3752 HG22 THR A 231     -24.471  -7.711  26.268  1.00  0.00           H  
ATOM   3753 HG23 THR A 231     -23.763  -9.210  25.626  1.00  0.00           H  
ATOM   3754  OG1 THR A 231     -23.285  -6.089  24.523  1.00  0.00           O  
ATOM   3755  HG1 THR A 231     -23.509  -5.646  25.345  1.00  0.00           H  
ATOM   3756  N   ILE A 232     -20.348  -9.356  25.252  1.00  0.00           N  
ATOM   3757  H   ILE A 232     -20.021  -8.845  24.444  1.00  0.00           H  
ATOM   3758  CA  ILE A 232     -19.792 -10.693  25.514  1.00  0.00           C  
ATOM   3759  HA  ILE A 232     -20.594 -11.341  25.868  1.00  0.00           H  
ATOM   3760  C   ILE A 232     -18.764 -10.646  26.652  1.00  0.00           C  
ATOM   3761  CB  ILE A 232     -19.212 -11.297  24.215  1.00  0.00           C  
ATOM   3762  HB  ILE A 232     -18.479 -10.598  23.813  1.00  0.00           H  
ATOM   3763  O   ILE A 232     -18.768 -11.529  27.509  1.00  0.00           O  
ATOM   3764  CG1 ILE A 232     -20.291 -11.507  23.127  1.00  0.00           C  
ATOM   3765 HG12 ILE A 232     -19.807 -11.897  22.231  1.00  0.00           H  
ATOM   3766 HG13 ILE A 232     -20.721 -10.542  22.860  1.00  0.00           H  
ATOM   3767  CG2 ILE A 232     -18.471 -12.616  24.485  1.00  0.00           C  
ATOM   3768 HG21 ILE A 232     -17.570 -12.409  25.063  1.00  0.00           H  
ATOM   3769 HG22 ILE A 232     -18.171 -13.077  23.544  1.00  0.00           H  
ATOM   3770 HG23 ILE A 232     -19.107 -13.304  25.041  1.00  0.00           H  
ATOM   3771  CD1 ILE A 232     -21.439 -12.459  23.501  1.00  0.00           C  
ATOM   3772 HD11 ILE A 232     -21.054 -13.447  23.751  1.00  0.00           H  
ATOM   3773 HD12 ILE A 232     -22.112 -12.557  22.649  1.00  0.00           H  
ATOM   3774 HD13 ILE A 232     -22.008 -12.062  24.343  1.00  0.00           H  
ATOM   3775  N   LEU A 233     -17.932  -9.603  26.699  1.00  0.00           N  
ATOM   3776  H   LEU A 233     -17.982  -8.915  25.962  1.00  0.00           H  
ATOM   3777  CA  LEU A 233     -16.978  -9.356  27.777  1.00  0.00           C  
ATOM   3778  HA  LEU A 233     -16.350 -10.240  27.889  1.00  0.00           H  
ATOM   3779  C   LEU A 233     -17.699  -9.123  29.108  1.00  0.00           C  
ATOM   3780  CB  LEU A 233     -16.099  -8.159  27.378  1.00  0.00           C  
ATOM   3781  HB2 LEU A 233     -16.728  -7.277  27.254  1.00  0.00           H  
ATOM   3782  HB3 LEU A 233     -15.641  -8.375  26.412  1.00  0.00           H  
ATOM   3783  O   LEU A 233     -17.374  -9.772  30.098  1.00  0.00           O  
ATOM   3784  CG  LEU A 233     -14.994  -7.813  28.389  1.00  0.00           C  
ATOM   3785  HG  LEU A 233     -15.443  -7.559  29.349  1.00  0.00           H  
ATOM   3786  CD1 LEU A 233     -14.013  -8.962  28.587  1.00  0.00           C  
ATOM   3787 HD11 LEU A 233     -14.505  -9.799  29.081  1.00  0.00           H  
ATOM   3788 HD12 LEU A 233     -13.609  -9.276  27.624  1.00  0.00           H  
ATOM   3789 HD13 LEU A 233     -13.195  -8.628  29.226  1.00  0.00           H  
ATOM   3790  CD2 LEU A 233     -14.203  -6.614  27.875  1.00  0.00           C  
ATOM   3791 HD21 LEU A 233     -14.869  -5.761  27.747  1.00  0.00           H  
ATOM   3792 HD22 LEU A 233     -13.727  -6.849  26.923  1.00  0.00           H  
ATOM   3793 HD23 LEU A 233     -13.437  -6.337  28.600  1.00  0.00           H  
ATOM   3794  N   ALA A 234     -18.736  -8.286  29.113  1.00  0.00           N  
ATOM   3795  H   ALA A 234     -18.933  -7.755  28.276  1.00  0.00           H  
ATOM   3796  CA  ALA A 234     -19.568  -8.045  30.286  1.00  0.00           C  
ATOM   3797  HA  ALA A 234     -18.947  -7.615  31.071  1.00  0.00           H  
ATOM   3798  C   ALA A 234     -20.199  -9.337  30.838  1.00  0.00           C  
ATOM   3799  CB  ALA A 234     -20.644  -7.038  29.882  1.00  0.00           C  
ATOM   3800  HB1 ALA A 234     -21.366  -6.951  30.694  1.00  0.00           H  
ATOM   3801  HB2 ALA A 234     -20.191  -6.067  29.681  1.00  0.00           H  
ATOM   3802  HB3 ALA A 234     -21.177  -7.370  28.991  1.00  0.00           H  
ATOM   3803  O   ALA A 234     -20.094  -9.641  32.028  1.00  0.00           O  
ATOM   3804  N   ARG A 235     -20.794 -10.158  29.963  1.00  0.00           N  
ATOM   3805  H   ARG A 235     -20.880  -9.839  29.008  1.00  0.00           H  
ATOM   3806  CA  ARG A 235     -21.354 -11.467  30.342  1.00  0.00           C  
ATOM   3807  HA  ARG A 235     -22.066 -11.327  31.155  1.00  0.00           H  
ATOM   3808  C   ARG A 235     -20.284 -12.421  30.873  1.00  0.00           C  
ATOM   3809  CB  ARG A 235     -22.066 -12.095  29.139  1.00  0.00           C  
ATOM   3810  HB2 ARG A 235     -22.314 -13.128  29.383  1.00  0.00           H  
ATOM   3811  HB3 ARG A 235     -21.391 -12.102  28.283  1.00  0.00           H  
ATOM   3812  O   ARG A 235     -20.542 -13.159  31.823  1.00  0.00           O  
ATOM   3813  CG  ARG A 235     -23.360 -11.353  28.769  1.00  0.00           C  
ATOM   3814  HG2 ARG A 235     -24.059 -11.378  29.605  1.00  0.00           H  
ATOM   3815  HG3 ARG A 235     -23.150 -10.304  28.559  1.00  0.00           H  
ATOM   3816  CD  ARG A 235     -24.013 -11.987  27.537  1.00  0.00           C  
ATOM   3817  HD2 ARG A 235     -24.765 -11.299  27.150  1.00  0.00           H  
ATOM   3818  HD3 ARG A 235     -23.261 -12.111  26.759  1.00  0.00           H  
ATOM   3819  NE  ARG A 235     -24.631 -13.297  27.852  1.00  0.00           N  
ATOM   3820  HE  ARG A 235     -24.044 -14.116  27.776  1.00  0.00           H  
ATOM   3821  NH1 ARG A 235     -26.725 -12.526  28.393  1.00  0.00           N  
ATOM   3822 HH11 ARG A 235     -26.421 -11.575  28.242  1.00  0.00           H  
ATOM   3823 HH12 ARG A 235     -27.695 -12.714  28.604  1.00  0.00           H  
ATOM   3824  NH2 ARG A 235     -26.315 -14.722  28.450  1.00  0.00           N  
ATOM   3825 HH21 ARG A 235     -27.255 -14.883  28.784  1.00  0.00           H  
ATOM   3826 HH22 ARG A 235     -25.757 -15.545  28.276  1.00  0.00           H  
ATOM   3827  CZ  ARG A 235     -25.882 -13.510  28.229  1.00  0.00           C  
ATOM   3828  N   LYS A 236     -19.084 -12.403  30.286  1.00  0.00           N  
ATOM   3829  H   LYS A 236     -18.948 -11.789  29.495  1.00  0.00           H  
ATOM   3830  CA  LYS A 236     -17.958 -13.221  30.743  1.00  0.00           C  
ATOM   3831  HA  LYS A 236     -18.292 -14.256  30.817  1.00  0.00           H  
ATOM   3832  C   LYS A 236     -17.512 -12.825  32.151  1.00  0.00           C  
ATOM   3833  CB  LYS A 236     -16.824 -13.143  29.714  1.00  0.00           C  
ATOM   3834  HB2 LYS A 236     -16.521 -12.104  29.581  1.00  0.00           H  
ATOM   3835  HB3 LYS A 236     -17.186 -13.514  28.756  1.00  0.00           H  
ATOM   3836  O   LYS A 236     -17.292 -13.715  32.965  1.00  0.00           O  
ATOM   3837  CG  LYS A 236     -15.587 -13.945  30.122  1.00  0.00           C  
ATOM   3838  HG2 LYS A 236     -15.160 -13.531  31.036  1.00  0.00           H  
ATOM   3839  HG3 LYS A 236     -14.840 -13.819  29.338  1.00  0.00           H  
ATOM   3840  CD  LYS A 236     -15.851 -15.440  30.319  1.00  0.00           C  
ATOM   3841  HD2 LYS A 236     -16.419 -15.846  29.481  1.00  0.00           H  
ATOM   3842  HD3 LYS A 236     -16.402 -15.585  31.248  1.00  0.00           H  
ATOM   3843  CE  LYS A 236     -14.490 -16.130  30.403  1.00  0.00           C  
ATOM   3844  HE2 LYS A 236     -13.780 -15.416  30.819  1.00  0.00           H  
ATOM   3845  HE3 LYS A 236     -14.163 -16.413  29.402  1.00  0.00           H  
ATOM   3846  NZ  LYS A 236     -14.528 -17.293  31.299  1.00  0.00           N  
ATOM   3847  HZ1 LYS A 236     -15.267 -17.947  31.082  1.00  0.00           H  
ATOM   3848  HZ2 LYS A 236     -13.631 -17.747  31.397  1.00  0.00           H  
ATOM   3849  HZ3 LYS A 236     -14.731 -16.947  32.226  1.00  0.00           H  
ATOM   3850  N   MET A 237     -17.470 -11.530  32.468  1.00  0.00           N  
ATOM   3851  H   MET A 237     -17.633 -10.853  31.737  1.00  0.00           H  
ATOM   3852  CA  MET A 237     -17.157 -11.053  33.823  1.00  0.00           C  
ATOM   3853  HA  MET A 237     -16.186 -11.448  34.121  1.00  0.00           H  
ATOM   3854  C   MET A 237     -18.182 -11.544  34.852  1.00  0.00           C  
ATOM   3855  CB  MET A 237     -17.083  -9.522  33.854  1.00  0.00           C  
ATOM   3856  HB2 MET A 237     -17.999  -9.096  33.444  1.00  0.00           H  
ATOM   3857  HB3 MET A 237     -16.978  -9.198  34.889  1.00  0.00           H  
ATOM   3858  O   MET A 237     -17.788 -12.026  35.913  1.00  0.00           O  
ATOM   3859  CG  MET A 237     -15.894  -8.994  33.053  1.00  0.00           C  
ATOM   3860  HG2 MET A 237     -15.967  -9.348  32.025  1.00  0.00           H  
ATOM   3861  HG3 MET A 237     -14.976  -9.396  33.481  1.00  0.00           H  
ATOM   3862  SD  MET A 237     -15.777  -7.190  33.010  1.00  0.00           S  
ATOM   3863  CE  MET A 237     -15.190  -6.888  34.699  1.00  0.00           C  
ATOM   3864  HE1 MET A 237     -14.328  -7.523  34.906  1.00  0.00           H  
ATOM   3865  HE2 MET A 237     -15.981  -7.098  35.419  1.00  0.00           H  
ATOM   3866  HE3 MET A 237     -14.881  -5.847  34.801  1.00  0.00           H  
ATOM   3867  N   MET A 238     -19.481 -11.503  34.523  1.00  0.00           N  
ATOM   3868  H   MET A 238     -19.743 -11.052  33.658  1.00  0.00           H  
ATOM   3869  CA  MET A 238     -20.537 -12.054  35.387  1.00  0.00           C  
ATOM   3870  HA  MET A 238     -20.506 -11.544  36.350  1.00  0.00           H  
ATOM   3871  C   MET A 238     -20.330 -13.550  35.655  1.00  0.00           C  
ATOM   3872  CB  MET A 238     -21.923 -11.844  34.753  1.00  0.00           C  
ATOM   3873  HB2 MET A 238     -22.671 -12.366  35.351  1.00  0.00           H  
ATOM   3874  HB3 MET A 238     -21.939 -12.287  33.757  1.00  0.00           H  
ATOM   3875  O   MET A 238     -20.433 -13.998  36.799  1.00  0.00           O  
ATOM   3876  CG  MET A 238     -22.336 -10.375  34.633  1.00  0.00           C  
ATOM   3877  HG2 MET A 238     -21.608  -9.852  34.012  1.00  0.00           H  
ATOM   3878  HG3 MET A 238     -23.294 -10.331  34.115  1.00  0.00           H  
ATOM   3879  SD  MET A 238     -22.493  -9.470  36.194  1.00  0.00           S  
ATOM   3880  CE  MET A 238     -23.840 -10.382  36.993  1.00  0.00           C  
ATOM   3881  HE1 MET A 238     -24.207  -9.810  37.845  1.00  0.00           H  
ATOM   3882  HE2 MET A 238     -24.656 -10.540  36.288  1.00  0.00           H  
ATOM   3883  HE3 MET A 238     -23.465 -11.343  37.346  1.00  0.00           H  
ATOM   3884  N   LEU A 239     -20.017 -14.322  34.608  1.00  0.00           N  
ATOM   3885  H   LEU A 239     -19.954 -13.887  33.699  1.00  0.00           H  
ATOM   3886  CA  LEU A 239     -19.790 -15.764  34.708  1.00  0.00           C  
ATOM   3887  HA  LEU A 239     -20.644 -16.197  35.229  1.00  0.00           H  
ATOM   3888  C   LEU A 239     -18.535 -16.106  35.522  1.00  0.00           C  
ATOM   3889  CB  LEU A 239     -19.719 -16.354  33.288  1.00  0.00           C  
ATOM   3890  HB2 LEU A 239     -20.649 -16.121  32.768  1.00  0.00           H  
ATOM   3891  HB3 LEU A 239     -18.904 -15.872  32.748  1.00  0.00           H  
ATOM   3892  O   LEU A 239     -18.579 -17.029  36.337  1.00  0.00           O  
ATOM   3893  CG  LEU A 239     -19.491 -17.878  33.247  1.00  0.00           C  
ATOM   3894  HG  LEU A 239     -18.532 -18.124  33.703  1.00  0.00           H  
ATOM   3895  CD1 LEU A 239     -20.596 -18.654  33.969  1.00  0.00           C  
ATOM   3896 HD11 LEU A 239     -21.574 -18.354  33.596  1.00  0.00           H  
ATOM   3897 HD12 LEU A 239     -20.545 -18.455  35.040  1.00  0.00           H  
ATOM   3898 HD13 LEU A 239     -20.460 -19.725  33.816  1.00  0.00           H  
ATOM   3899  CD2 LEU A 239     -19.452 -18.340  31.792  1.00  0.00           C  
ATOM   3900 HD21 LEU A 239     -19.305 -19.419  31.746  1.00  0.00           H  
ATOM   3901 HD22 LEU A 239     -20.389 -18.077  31.301  1.00  0.00           H  
ATOM   3902 HD23 LEU A 239     -18.627 -17.845  31.279  1.00  0.00           H  
ATOM   3903  N   ASP A 240     -17.438 -15.379  35.323  1.00  0.00           N  
ATOM   3904  H   ASP A 240     -17.455 -14.666  34.609  1.00  0.00           H  
ATOM   3905  CA  ASP A 240     -16.166 -15.622  36.014  1.00  0.00           C  
ATOM   3906  HA  ASP A 240     -15.949 -16.690  36.002  1.00  0.00           H  
ATOM   3907  C   ASP A 240     -16.230 -15.235  37.484  1.00  0.00           C  
ATOM   3908  CB  ASP A 240     -15.031 -14.885  35.285  1.00  0.00           C  
ATOM   3909  HB2 ASP A 240     -14.150 -14.860  35.926  1.00  0.00           H  
ATOM   3910  HB3 ASP A 240     -15.328 -13.857  35.074  1.00  0.00           H  
ATOM   3911  O   ASP A 240     -15.768 -15.987  38.343  1.00  0.00           O  
ATOM   3912  CG  ASP A 240     -14.655 -15.602  33.991  1.00  0.00           C  
ATOM   3913  OD1 ASP A 240     -15.086 -16.764  33.804  1.00  0.00           O  
ATOM   3914  OD2 ASP A 240     -13.929 -15.039  33.143  1.00  0.00           O  
ATOM   3915  N   TRP A 241     -16.899 -14.130  37.805  1.00  0.00           N  
ATOM   3916  H   TRP A 241     -17.246 -13.531  37.070  1.00  0.00           H  
ATOM   3917  CA  TRP A 241     -17.180 -13.778  39.192  1.00  0.00           C  
ATOM   3918  HA  TRP A 241     -16.244 -13.734  39.748  1.00  0.00           H  
ATOM   3919  C   TRP A 241     -18.050 -14.837  39.883  1.00  0.00           C  
ATOM   3920  CB  TRP A 241     -17.830 -12.399  39.228  1.00  0.00           C  
ATOM   3921  HB2 TRP A 241     -18.639 -12.369  38.498  1.00  0.00           H  
ATOM   3922  HB3 TRP A 241     -17.093 -11.647  38.948  1.00  0.00           H  
ATOM   3923  O   TRP A 241     -17.715 -15.312  40.970  1.00  0.00           O  
ATOM   3924  CG  TRP A 241     -18.398 -12.060  40.563  1.00  0.00           C  
ATOM   3925  CD1 TRP A 241     -17.699 -11.624  41.635  1.00  0.00           C  
ATOM   3926  HD1 TRP A 241     -16.635 -11.437  41.643  1.00  0.00           H  
ATOM   3927  CD2 TRP A 241     -19.777 -12.210  41.005  1.00  0.00           C  
ATOM   3928  CE2 TRP A 241     -19.835 -11.846  42.381  1.00  0.00           C  
ATOM   3929  CE3 TRP A 241     -20.974 -12.634  40.387  1.00  0.00           C  
ATOM   3930  HE3 TRP A 241     -20.955 -12.913  39.344  1.00  0.00           H  
ATOM   3931  NE1 TRP A 241     -18.548 -11.477  42.714  1.00  0.00           N  
ATOM   3932  HE1 TRP A 241     -18.252 -11.089  43.598  1.00  0.00           H  
ATOM   3933  CH2 TRP A 241     -22.198 -12.327  42.470  1.00  0.00           C  
ATOM   3934  HH2 TRP A 241     -23.115 -12.389  43.036  1.00  0.00           H  
ATOM   3935  CZ2 TRP A 241     -21.025 -11.900  43.106  1.00  0.00           C  
ATOM   3936  HZ2 TRP A 241     -21.023 -11.624  44.150  1.00  0.00           H  
ATOM   3937  CZ3 TRP A 241     -22.175 -12.693  41.115  1.00  0.00           C  
ATOM   3938  HZ3 TRP A 241     -23.081 -13.030  40.634  1.00  0.00           H  
ATOM   3939  N   ALA A 242     -19.125 -15.283  39.228  1.00  0.00           N  
ATOM   3940  H   ALA A 242     -19.364 -14.858  38.344  1.00  0.00           H  
ATOM   3941  CA  ALA A 242     -20.008 -16.314  39.771  1.00  0.00           C  
ATOM   3942  HA  ALA A 242     -20.326 -16.008  40.768  1.00  0.00           H  
ATOM   3943  C   ALA A 242     -19.325 -17.687  39.903  1.00  0.00           C  
ATOM   3944  CB  ALA A 242     -21.239 -16.391  38.871  1.00  0.00           C  
ATOM   3945  HB1 ALA A 242     -21.921 -17.149  39.257  1.00  0.00           H  
ATOM   3946  HB2 ALA A 242     -20.950 -16.650  37.852  1.00  0.00           H  
ATOM   3947  HB3 ALA A 242     -21.741 -15.424  38.871  1.00  0.00           H  
ATOM   3948  O   ALA A 242     -19.647 -18.456  40.811  1.00  0.00           O  
ATOM   3949  N   SER A 243     -18.371 -17.989  39.017  1.00  0.00           N  
ATOM   3950  H   SER A 243     -18.195 -17.325  38.277  1.00  0.00           H  
ATOM   3951  CA  SER A 243     -17.543 -19.203  39.060  1.00  0.00           C  
ATOM   3952  HA  SER A 243     -18.166 -20.044  39.365  1.00  0.00           H  
ATOM   3953  C   SER A 243     -16.398 -19.105  40.063  1.00  0.00           C  
ATOM   3954  CB  SER A 243     -16.966 -19.519  37.679  1.00  0.00           C  
ATOM   3955  HB2 SER A 243     -16.400 -20.449  37.727  1.00  0.00           H  
ATOM   3956  HB3 SER A 243     -16.300 -18.716  37.362  1.00  0.00           H  
ATOM   3957  O   SER A 243     -15.794 -20.122  40.392  1.00  0.00           O  
ATOM   3958  OG  SER A 243     -18.020 -19.665  36.746  1.00  0.00           O  
ATOM   3959  HG  SER A 243     -18.286 -18.770  36.522  1.00  0.00           H  
ATOM   3960  N   GLY A 244     -16.120 -17.905  40.570  1.00  0.00           N  
ATOM   3961  H   GLY A 244     -16.630 -17.100  40.232  1.00  0.00           H  
ATOM   3962  CA  GLY A 244     -15.095 -17.689  41.566  1.00  0.00           C  
ATOM   3963  HA2 GLY A 244     -15.381 -16.815  42.151  1.00  0.00           H  
ATOM   3964  HA3 GLY A 244     -15.060 -18.580  42.192  1.00  0.00           H  
ATOM   3965  C   GLY A 244     -13.687 -17.458  41.022  1.00  0.00           C  
ATOM   3966  O   GLY A 244     -12.721 -17.637  41.748  1.00  0.00           O  
ATOM   3967  N   THR A 245     -13.546 -17.070  39.762  1.00  0.00           N  
ATOM   3968  H   THR A 245     -14.365 -16.943  39.186  1.00  0.00           H  
ATOM   3969  CA  THR A 245     -12.236 -16.833  39.139  1.00  0.00           C  
ATOM   3970  HA  THR A 245     -11.448 -17.238  39.773  1.00  0.00           H  
ATOM   3971  C   THR A 245     -11.913 -15.349  38.980  1.00  0.00           C  
ATOM   3972  CB  THR A 245     -12.143 -17.568  37.797  1.00  0.00           C  
ATOM   3973  HB  THR A 245     -11.175 -17.368  37.337  1.00  0.00           H  
ATOM   3974  O   THR A 245     -10.824 -15.018  38.527  1.00  0.00           O  
ATOM   3975  CG2 THR A 245     -12.300 -19.081  37.964  1.00  0.00           C  
ATOM   3976 HG21 THR A 245     -13.297 -19.325  38.330  1.00  0.00           H  
ATOM   3977 HG22 THR A 245     -12.145 -19.566  37.000  1.00  0.00           H  
ATOM   3978 HG23 THR A 245     -11.556 -19.449  38.670  1.00  0.00           H  
ATOM   3979  OG1 THR A 245     -13.168 -17.147  36.929  1.00  0.00           O  
ATOM   3980  HG1 THR A 245     -12.869 -16.338  36.506  1.00  0.00           H  
ATOM   3981  N   LEU A 246     -12.843 -14.450  39.328  1.00  0.00           N  
ATOM   3982  H   LEU A 246     -13.731 -14.793  39.666  1.00  0.00           H  
ATOM   3983  CA  LEU A 246     -12.679 -13.001  39.195  1.00  0.00           C  
ATOM   3984  HA  LEU A 246     -11.613 -12.774  39.186  1.00  0.00           H  
ATOM   3985  C   LEU A 246     -13.318 -12.264  40.385  1.00  0.00           C  
ATOM   3986  CB  LEU A 246     -13.285 -12.582  37.839  1.00  0.00           C  
ATOM   3987  HB2 LEU A 246     -14.358 -12.766  37.874  1.00  0.00           H  
ATOM   3988  HB3 LEU A 246     -12.860 -13.211  37.057  1.00  0.00           H  
ATOM   3989  O   LEU A 246     -14.469 -12.516  40.733  1.00  0.00           O  
ATOM   3990  CG  LEU A 246     -13.050 -11.115  37.446  1.00  0.00           C  
ATOM   3991  HG  LEU A 246     -13.399 -10.477  38.258  1.00  0.00           H  
ATOM   3992  CD1 LEU A 246     -11.576 -10.810  37.173  1.00  0.00           C  
ATOM   3993 HD11 LEU A 246     -11.187 -11.471  36.399  1.00  0.00           H  
ATOM   3994 HD12 LEU A 246     -10.986 -10.938  38.081  1.00  0.00           H  
ATOM   3995 HD13 LEU A 246     -11.469  -9.775  36.847  1.00  0.00           H  
ATOM   3996  CD2 LEU A 246     -13.857 -10.778  36.191  1.00  0.00           C  
ATOM   3997 HD21 LEU A 246     -14.917 -10.945  36.382  1.00  0.00           H  
ATOM   3998 HD22 LEU A 246     -13.708  -9.729  35.935  1.00  0.00           H  
ATOM   3999 HD23 LEU A 246     -13.534 -11.404  35.360  1.00  0.00           H  
ATOM   4000  N   TYR A 247     -12.575 -11.342  41.004  1.00  0.00           N  
ATOM   4001  H   TYR A 247     -11.642 -11.188  40.649  1.00  0.00           H  
ATOM   4002  CA  TYR A 247     -13.040 -10.434  42.068  1.00  0.00           C  
ATOM   4003  HA  TYR A 247     -12.149  -9.942  42.459  1.00  0.00           H  
ATOM   4004  C   TYR A 247     -13.710 -11.073  43.305  1.00  0.00           C  
ATOM   4005  CB  TYR A 247     -13.937  -9.335  41.479  1.00  0.00           C  
ATOM   4006  HB2 TYR A 247     -14.129  -8.599  42.260  1.00  0.00           H  
ATOM   4007  HB3 TYR A 247     -14.894  -9.787  41.216  1.00  0.00           H  
ATOM   4008  O   TYR A 247     -14.512 -10.408  43.968  1.00  0.00           O  
ATOM   4009  CG  TYR A 247     -13.414  -8.569  40.286  1.00  0.00           C  
ATOM   4010  CD1 TYR A 247     -12.072  -8.139  40.219  1.00  0.00           C  
ATOM   4011  HD1 TYR A 247     -11.373  -8.361  41.012  1.00  0.00           H  
ATOM   4012  CD2 TYR A 247     -14.320  -8.228  39.266  1.00  0.00           C  
ATOM   4013  HD2 TYR A 247     -15.353  -8.537  39.325  1.00  0.00           H  
ATOM   4014  CE1 TYR A 247     -11.630  -7.392  39.110  1.00  0.00           C  
ATOM   4015  HE1 TYR A 247     -10.609  -7.046  39.055  1.00  0.00           H  
ATOM   4016  CE2 TYR A 247     -13.886  -7.468  38.174  1.00  0.00           C  
ATOM   4017  HE2 TYR A 247     -14.577  -7.181  37.395  1.00  0.00           H  
ATOM   4018  OH  TYR A 247     -12.192  -6.326  37.017  1.00  0.00           O  
ATOM   4019  HH  TYR A 247     -11.246  -6.339  36.852  1.00  0.00           H  
ATOM   4020  CZ  TYR A 247     -12.547  -7.057  38.091  1.00  0.00           C  
ATOM   4021  N   GLN A 248     -13.395 -12.328  43.653  1.00  0.00           N  
ATOM   4022  H   GLN A 248     -12.722 -12.832  43.094  1.00  0.00           H  
ATOM   4023  CA  GLN A 248     -14.001 -13.011  44.809  1.00  0.00           C  
ATOM   4024  HA  GLN A 248     -15.070 -13.126  44.634  1.00  0.00           H  
ATOM   4025  C   GLN A 248     -13.831 -12.243  46.124  1.00  0.00           C  
ATOM   4026  CB  GLN A 248     -13.367 -14.389  45.018  1.00  0.00           C  
ATOM   4027  HB2 GLN A 248     -13.658 -14.744  46.006  1.00  0.00           H  
ATOM   4028  HB3 GLN A 248     -12.281 -14.295  45.009  1.00  0.00           H  
ATOM   4029  O   GLN A 248     -14.786 -12.151  46.896  1.00  0.00           O  
ATOM   4030  CG  GLN A 248     -13.797 -15.450  44.006  1.00  0.00           C  
ATOM   4031  HG2 GLN A 248     -14.885 -15.451  43.930  1.00  0.00           H  
ATOM   4032  HG3 GLN A 248     -13.368 -15.231  43.028  1.00  0.00           H  
ATOM   4033  CD  GLN A 248     -13.320 -16.820  44.481  1.00  0.00           C  
ATOM   4034  NE2 GLN A 248     -14.070 -17.878  44.310  1.00  0.00           N  
ATOM   4035 HE21 GLN A 248     -13.577 -18.726  44.552  1.00  0.00           H  
ATOM   4036 HE22 GLN A 248     -14.877 -17.859  43.702  1.00  0.00           H  
ATOM   4037  OE1 GLN A 248     -12.298 -16.989  45.103  1.00  0.00           O  
ATOM   4038  N   ASP A 249     -12.643 -11.678  46.340  1.00  0.00           N  
ATOM   4039  H   ASP A 249     -11.879 -11.936  45.732  1.00  0.00           H  
ATOM   4040  CA  ASP A 249     -12.281 -10.971  47.572  1.00  0.00           C  
ATOM   4041  HA  ASP A 249     -12.792 -11.444  48.410  1.00  0.00           H  
ATOM   4042  C   ASP A 249     -12.690  -9.498  47.563  1.00  0.00           C  
ATOM   4043  CB  ASP A 249     -10.774 -11.114  47.808  1.00  0.00           C  
ATOM   4044  HB2 ASP A 249     -10.235 -10.638  46.989  1.00  0.00           H  
ATOM   4045  HB3 ASP A 249     -10.503 -10.616  48.738  1.00  0.00           H  
ATOM   4046  O   ASP A 249     -12.567  -8.811  48.581  1.00  0.00           O  
ATOM   4047  CG  ASP A 249     -10.390 -12.587  47.907  1.00  0.00           C  
ATOM   4048  OD1 ASP A 249     -11.080 -13.300  48.671  1.00  0.00           O  
ATOM   4049  OD2 ASP A 249      -9.486 -12.983  47.147  1.00  0.00           O  
ATOM   4050  N   ARG A 250     -13.210  -9.007  46.432  1.00  0.00           N  
ATOM   4051  H   ARG A 250     -13.335  -9.659  45.670  1.00  0.00           H  
ATOM   4052  CA  ARG A 250     -13.559  -7.599  46.227  1.00  0.00           C  
ATOM   4053  HA  ARG A 250     -13.156  -7.020  47.058  1.00  0.00           H  
ATOM   4054  C   ARG A 250     -15.064  -7.369  46.245  1.00  0.00           C  
ATOM   4055  CB  ARG A 250     -12.873  -7.094  44.951  1.00  0.00           C  
ATOM   4056  HB2 ARG A 250     -11.830  -7.410  44.971  1.00  0.00           H  
ATOM   4057  HB3 ARG A 250     -13.350  -7.526  44.071  1.00  0.00           H  
ATOM   4058  O   ARG A 250     -15.526  -6.546  47.032  1.00  0.00           O  
ATOM   4059  CG  ARG A 250     -12.913  -5.565  44.859  1.00  0.00           C  
ATOM   4060  HG2 ARG A 250     -12.537  -5.142  45.790  1.00  0.00           H  
ATOM   4061  HG3 ARG A 250     -13.938  -5.228  44.704  1.00  0.00           H  
ATOM   4062  CD  ARG A 250     -12.030  -5.077  43.708  1.00  0.00           C  
ATOM   4063  HD2 ARG A 250     -11.036  -5.510  43.821  1.00  0.00           H  
ATOM   4064  HD3 ARG A 250     -12.452  -5.406  42.759  1.00  0.00           H  
ATOM   4065  NE  ARG A 250     -11.933  -3.611  43.723  1.00  0.00           N  
ATOM   4066  HE  ARG A 250     -12.722  -3.094  44.083  1.00  0.00           H  
ATOM   4067  NH1 ARG A 250      -9.826  -3.388  42.797  1.00  0.00           N  
ATOM   4068 HH11 ARG A 250      -9.664  -4.380  42.693  1.00  0.00           H  
ATOM   4069 HH12 ARG A 250      -9.023  -2.828  42.549  1.00  0.00           H  
ATOM   4070  NH2 ARG A 250     -10.979  -1.595  43.478  1.00  0.00           N  
ATOM   4071 HH21 ARG A 250     -10.271  -1.033  43.027  1.00  0.00           H  
ATOM   4072 HH22 ARG A 250     -11.811  -1.117  43.795  1.00  0.00           H  
ATOM   4073  CZ  ARG A 250     -10.904  -2.881  43.334  1.00  0.00           C  
ATOM   4074  N   PHE A 251     -15.837  -8.128  45.467  1.00  0.00           N  
ATOM   4075  H   PHE A 251     -15.403  -8.852  44.912  1.00  0.00           H  
ATOM   4076  CA  PHE A 251     -17.282  -7.917  45.330  1.00  0.00           C  
ATOM   4077  HA  PHE A 251     -17.566  -7.051  45.927  1.00  0.00           H  
ATOM   4078  C   PHE A 251     -18.113  -9.100  45.851  1.00  0.00           C  
ATOM   4079  CB  PHE A 251     -17.632  -7.561  43.879  1.00  0.00           C  
ATOM   4080  HB2 PHE A 251     -18.704  -7.376  43.823  1.00  0.00           H  
ATOM   4081  HB3 PHE A 251     -17.408  -8.421  43.248  1.00  0.00           H  
ATOM   4082  O   PHE A 251     -17.984 -10.241  45.396  1.00  0.00           O  
ATOM   4083  CG  PHE A 251     -16.915  -6.336  43.336  1.00  0.00           C  
ATOM   4084  CD1 PHE A 251     -17.098  -5.078  43.941  1.00  0.00           C  
ATOM   4085  HD1 PHE A 251     -17.758  -4.968  44.789  1.00  0.00           H  
ATOM   4086  CD2 PHE A 251     -16.060  -6.447  42.223  1.00  0.00           C  
ATOM   4087  HD2 PHE A 251     -15.943  -7.398  41.724  1.00  0.00           H  
ATOM   4088  CE1 PHE A 251     -16.418  -3.952  43.451  1.00  0.00           C  
ATOM   4089  HE1 PHE A 251     -16.556  -2.994  43.931  1.00  0.00           H  
ATOM   4090  CE2 PHE A 251     -15.375  -5.320  41.733  1.00  0.00           C  
ATOM   4091  HE2 PHE A 251     -14.726  -5.406  40.874  1.00  0.00           H  
ATOM   4092  CZ  PHE A 251     -15.557  -4.068  42.345  1.00  0.00           C  
ATOM   4093  HZ  PHE A 251     -15.048  -3.197  41.962  1.00  0.00           H  
ATOM   4094  N   ASP A 252     -19.037  -8.793  46.765  1.00  0.00           N  
ATOM   4095  H   ASP A 252     -19.152  -7.816  46.995  1.00  0.00           H  
ATOM   4096  CA  ASP A 252     -20.035  -9.731  47.291  1.00  0.00           C  
ATOM   4097  HA  ASP A 252     -19.566 -10.695  47.488  1.00  0.00           H  
ATOM   4098  C   ASP A 252     -21.183  -9.950  46.292  1.00  0.00           C  
ATOM   4099  CB  ASP A 252     -20.646  -9.192  48.602  1.00  0.00           C  
ATOM   4100  HB2 ASP A 252     -21.559  -9.753  48.800  1.00  0.00           H  
ATOM   4101  HB3 ASP A 252     -20.936  -8.151  48.458  1.00  0.00           H  
ATOM   4102  O   ASP A 252     -21.773 -11.033  46.281  1.00  0.00           O  
ATOM   4103  CG  ASP A 252     -19.796  -9.307  49.873  1.00  0.00           C  
ATOM   4104  OD1 ASP A 252     -18.860 -10.126  49.915  1.00  0.00           O  
ATOM   4105  OD2 ASP A 252     -20.192  -8.673  50.891  1.00  0.00           O  
ATOM   4106  N   TYR A 253     -21.504  -8.933  45.479  1.00  0.00           N  
ATOM   4107  H   TYR A 253     -20.970  -8.079  45.555  1.00  0.00           H  
ATOM   4108  CA  TYR A 253     -22.604  -8.942  44.509  1.00  0.00           C  
ATOM   4109  HA  TYR A 253     -22.826  -9.973  44.231  1.00  0.00           H  
ATOM   4110  C   TYR A 253     -22.242  -8.166  43.240  1.00  0.00           C  
ATOM   4111  CB  TYR A 253     -23.872  -8.330  45.126  1.00  0.00           C  
ATOM   4112  HB2 TYR A 253     -24.658  -8.328  44.370  1.00  0.00           H  
ATOM   4113  HB3 TYR A 253     -23.675  -7.291  45.390  1.00  0.00           H  
ATOM   4114  O   TYR A 253     -21.799  -7.021  43.314  1.00  0.00           O  
ATOM   4115  CG  TYR A 253     -24.385  -9.066  46.348  1.00  0.00           C  
ATOM   4116  CD1 TYR A 253     -25.199 -10.203  46.194  1.00  0.00           C  
ATOM   4117  HD1 TYR A 253     -25.489 -10.521  45.203  1.00  0.00           H  
ATOM   4118  CD2 TYR A 253     -24.013  -8.633  47.634  1.00  0.00           C  
ATOM   4119  HD2 TYR A 253     -23.387  -7.760  47.740  1.00  0.00           H  
ATOM   4120  CE1 TYR A 253     -25.620 -10.929  47.324  1.00  0.00           C  
ATOM   4121  HE1 TYR A 253     -26.230 -11.812  47.205  1.00  0.00           H  
ATOM   4122  CE2 TYR A 253     -24.448  -9.340  48.770  1.00  0.00           C  
ATOM   4123  HE2 TYR A 253     -24.158  -8.993  49.751  1.00  0.00           H  
ATOM   4124  OH  TYR A 253     -25.664 -11.178  49.711  1.00  0.00           O  
ATOM   4125  HH  TYR A 253     -25.384 -10.727  50.511  1.00  0.00           H  
ATOM   4126  CZ  TYR A 253     -25.241 -10.499  48.612  1.00  0.00           C  
ATOM   4127  N   LEU A 254     -22.500  -8.773  42.082  1.00  0.00           N  
ATOM   4128  H   LEU A 254     -22.806  -9.736  42.097  1.00  0.00           H  
ATOM   4129  CA  LEU A 254     -22.513  -8.103  40.782  1.00  0.00           C  
ATOM   4130  HA  LEU A 254     -22.150  -7.081  40.891  1.00  0.00           H  
ATOM   4131  C   LEU A 254     -23.947  -8.048  40.252  1.00  0.00           C  
ATOM   4132  CB  LEU A 254     -21.603  -8.841  39.789  1.00  0.00           C  
ATOM   4133  HB2 LEU A 254     -21.605  -9.909  40.008  1.00  0.00           H  
ATOM   4134  HB3 LEU A 254     -22.026  -8.708  38.794  1.00  0.00           H  
ATOM   4135  O   LEU A 254     -24.624  -9.077  40.253  1.00  0.00           O  
ATOM   4136  CG  LEU A 254     -20.164  -8.317  39.719  1.00  0.00           C  
ATOM   4137  HG  LEU A 254     -20.195  -7.279  39.388  1.00  0.00           H  
ATOM   4138  CD1 LEU A 254     -19.428  -8.394  41.052  1.00  0.00           C  
ATOM   4139 HD11 LEU A 254     -18.384  -8.112  40.916  1.00  0.00           H  
ATOM   4140 HD12 LEU A 254     -19.878  -7.706  41.767  1.00  0.00           H  
ATOM   4141 HD13 LEU A 254     -19.487  -9.409  41.444  1.00  0.00           H  
ATOM   4142  CD2 LEU A 254     -19.387  -9.122  38.680  1.00  0.00           C  
ATOM   4143 HD21 LEU A 254     -19.816  -8.951  37.692  1.00  0.00           H  
ATOM   4144 HD22 LEU A 254     -19.451 -10.185  38.911  1.00  0.00           H  
ATOM   4145 HD23 LEU A 254     -18.342  -8.813  38.663  1.00  0.00           H  
ATOM   4146  N   PHE A 255     -24.390  -6.892  39.764  1.00  0.00           N  
ATOM   4147  H   PHE A 255     -23.773  -6.093  39.800  1.00  0.00           H  
ATOM   4148  CA  PHE A 255     -25.704  -6.711  39.139  1.00  0.00           C  
ATOM   4149  HA  PHE A 255     -26.250  -7.654  39.151  1.00  0.00           H  
ATOM   4150  C   PHE A 255     -25.544  -6.294  37.682  1.00  0.00           C  
ATOM   4151  CB  PHE A 255     -26.529  -5.687  39.926  1.00  0.00           C  
ATOM   4152  HB2 PHE A 255     -25.972  -4.751  39.976  1.00  0.00           H  
ATOM   4153  HB3 PHE A 255     -27.461  -5.495  39.393  1.00  0.00           H  
ATOM   4154  O   PHE A 255     -24.934  -5.269  37.396  1.00  0.00           O  
ATOM   4155  CG  PHE A 255     -26.864  -6.155  41.323  1.00  0.00           C  
ATOM   4156  CD1 PHE A 255     -27.687  -7.282  41.493  1.00  0.00           C  
ATOM   4157  HD1 PHE A 255     -28.106  -7.781  40.632  1.00  0.00           H  
ATOM   4158  CD2 PHE A 255     -26.311  -5.513  42.446  1.00  0.00           C  
ATOM   4159  HD2 PHE A 255     -25.683  -4.644  42.315  1.00  0.00           H  
ATOM   4160  CE1 PHE A 255     -27.928  -7.792  42.775  1.00  0.00           C  
ATOM   4161  HE1 PHE A 255     -28.542  -8.672  42.895  1.00  0.00           H  
ATOM   4162  CE2 PHE A 255     -26.568  -6.011  43.736  1.00  0.00           C  
ATOM   4163  HE2 PHE A 255     -26.143  -5.520  44.598  1.00  0.00           H  
ATOM   4164  CZ  PHE A 255     -27.364  -7.161  43.893  1.00  0.00           C  
ATOM   4165  HZ  PHE A 255     -27.549  -7.580  44.871  1.00  0.00           H  
ATOM   4166  N   TYR A 256     -26.091  -7.094  36.770  1.00  0.00           N  
ATOM   4167  H   TYR A 256     -26.653  -7.874  37.080  1.00  0.00           H  
ATOM   4168  CA  TYR A 256     -26.046  -6.830  35.335  1.00  0.00           C  
ATOM   4169  HA  TYR A 256     -25.189  -6.199  35.101  1.00  0.00           H  
ATOM   4170  C   TYR A 256     -27.313  -6.096  34.906  1.00  0.00           C  
ATOM   4171  CB  TYR A 256     -25.871  -8.155  34.594  1.00  0.00           C  
ATOM   4172  HB2 TYR A 256     -24.965  -8.638  34.961  1.00  0.00           H  
ATOM   4173  HB3 TYR A 256     -26.713  -8.802  34.838  1.00  0.00           H  
ATOM   4174  O   TYR A 256     -28.402  -6.668  34.930  1.00  0.00           O  
ATOM   4175  CG  TYR A 256     -25.761  -8.026  33.089  1.00  0.00           C  
ATOM   4176  CD1 TYR A 256     -26.926  -8.021  32.300  1.00  0.00           C  
ATOM   4177  HD1 TYR A 256     -27.900  -8.061  32.766  1.00  0.00           H  
ATOM   4178  CD2 TYR A 256     -24.495  -7.930  32.477  1.00  0.00           C  
ATOM   4179  HD2 TYR A 256     -23.604  -7.910  33.086  1.00  0.00           H  
ATOM   4180  CE1 TYR A 256     -26.828  -7.953  30.901  1.00  0.00           C  
ATOM   4181  HE1 TYR A 256     -27.715  -7.945  30.284  1.00  0.00           H  
ATOM   4182  CE2 TYR A 256     -24.397  -7.832  31.074  1.00  0.00           C  
ATOM   4183  HE2 TYR A 256     -23.437  -7.739  30.586  1.00  0.00           H  
ATOM   4184  OH  TYR A 256     -25.509  -7.842  28.935  1.00  0.00           O  
ATOM   4185  HH  TYR A 256     -24.777  -7.308  28.616  1.00  0.00           H  
ATOM   4186  CZ  TYR A 256     -25.567  -7.856  30.287  1.00  0.00           C  
ATOM   4187  N   ILE A 257     -27.157  -4.841  34.507  1.00  0.00           N  
ATOM   4188  H   ILE A 257     -26.222  -4.461  34.478  1.00  0.00           H  
ATOM   4189  CA  ILE A 257     -28.224  -3.964  34.042  1.00  0.00           C  
ATOM   4190  HA  ILE A 257     -29.196  -4.422  34.231  1.00  0.00           H  
ATOM   4191  C   ILE A 257     -28.041  -3.799  32.537  1.00  0.00           C  
ATOM   4192  CB  ILE A 257     -28.172  -2.614  34.795  1.00  0.00           C  
ATOM   4193  HB  ILE A 257     -27.191  -2.167  34.635  1.00  0.00           H  
ATOM   4194  O   ILE A 257     -27.119  -3.120  32.088  1.00  0.00           O  
ATOM   4195  CG1 ILE A 257     -28.381  -2.809  36.317  1.00  0.00           C  
ATOM   4196 HG12 ILE A 257     -29.430  -3.029  36.511  1.00  0.00           H  
ATOM   4197 HG13 ILE A 257     -27.796  -3.655  36.676  1.00  0.00           H  
ATOM   4198  CG2 ILE A 257     -29.247  -1.663  34.234  1.00  0.00           C  
ATOM   4199 HG21 ILE A 257     -30.239  -2.096  34.357  1.00  0.00           H  
ATOM   4200 HG22 ILE A 257     -29.073  -1.465  33.176  1.00  0.00           H  
ATOM   4201 HG23 ILE A 257     -29.209  -0.700  34.743  1.00  0.00           H  
ATOM   4202  CD1 ILE A 257     -27.956  -1.592  37.150  1.00  0.00           C  
ATOM   4203 HD11 ILE A 257     -28.442  -0.680  36.805  1.00  0.00           H  
ATOM   4204 HD12 ILE A 257     -28.230  -1.758  38.192  1.00  0.00           H  
ATOM   4205 HD13 ILE A 257     -26.876  -1.461  37.078  1.00  0.00           H  
ATOM   4206  N   HIS A 258     -28.923  -4.410  31.748  1.00  0.00           N  
ATOM   4207  H   HIS A 258     -29.677  -4.941  32.158  1.00  0.00           H  
ATOM   4208  CA  HIS A 258     -28.999  -4.082  30.331  1.00  0.00           C  
ATOM   4209  HA  HIS A 258     -27.990  -3.960  29.937  1.00  0.00           H  
ATOM   4210  C   HIS A 258     -29.748  -2.756  30.195  1.00  0.00           C  
ATOM   4211  CB  HIS A 258     -29.672  -5.218  29.551  1.00  0.00           C  
ATOM   4212  HB2 HIS A 258     -30.733  -5.259  29.799  1.00  0.00           H  
ATOM   4213  HB3 HIS A 258     -29.224  -6.164  29.858  1.00  0.00           H  
ATOM   4214  O   HIS A 258     -30.942  -2.691  30.479  1.00  0.00           O  
ATOM   4215  CG  HIS A 258     -29.515  -5.097  28.053  1.00  0.00           C  
ATOM   4216  CD2 HIS A 258     -29.605  -6.122  27.151  1.00  0.00           C  
ATOM   4217  HD2 HIS A 258     -29.843  -7.148  27.391  1.00  0.00           H  
ATOM   4218  ND1 HIS A 258     -29.203  -3.965  27.332  1.00  0.00           N  
ATOM   4219  HD1 HIS A 258     -28.866  -3.090  27.708  1.00  0.00           H  
ATOM   4220  CE1 HIS A 258     -29.125  -4.297  26.034  1.00  0.00           C  
ATOM   4221  HE1 HIS A 258     -28.853  -3.614  25.243  1.00  0.00           H  
ATOM   4222  NE2 HIS A 258     -29.357  -5.609  25.869  1.00  0.00           N  
ATOM   4223  N   CYS A 259     -29.065  -1.704  29.747  1.00  0.00           N  
ATOM   4224  H   CYS A 259     -28.073  -1.792  29.576  1.00  0.00           H  
ATOM   4225  CA  CYS A 259     -29.638  -0.361  29.649  1.00  0.00           C  
ATOM   4226  HA  CYS A 259     -29.883   0.006  30.645  1.00  0.00           H  
ATOM   4227  C   CYS A 259     -30.943  -0.330  28.827  1.00  0.00           C  
ATOM   4228  CB  CYS A 259     -28.557   0.537  29.050  1.00  0.00           C  
ATOM   4229  HB2 CYS A 259     -28.157   0.090  28.140  1.00  0.00           H  
ATOM   4230  HB3 CYS A 259     -29.001   1.496  28.784  1.00  0.00           H  
ATOM   4231  O   CYS A 259     -31.906   0.316  29.225  1.00  0.00           O  
ATOM   4232  SG  CYS A 259     -27.220   0.796  30.256  1.00  0.00           S  
ATOM   4233  HG  CYS A 259     -26.464   1.550  29.453  1.00  0.00           H  
ATOM   4234  N   ARG A 260     -31.022  -1.137  27.761  1.00  0.00           N  
ATOM   4235  H   ARG A 260     -30.160  -1.557  27.444  1.00  0.00           H  
ATOM   4236  CA  ARG A 260     -32.220  -1.355  26.932  1.00  0.00           C  
ATOM   4237  HA  ARG A 260     -32.468  -0.421  26.429  1.00  0.00           H  
ATOM   4238  C   ARG A 260     -33.466  -1.831  27.675  1.00  0.00           C  
ATOM   4239  CB  ARG A 260     -31.881  -2.443  25.912  1.00  0.00           C  
ATOM   4240  HB2 ARG A 260     -30.848  -2.322  25.585  1.00  0.00           H  
ATOM   4241  HB3 ARG A 260     -31.950  -3.423  26.384  1.00  0.00           H  
ATOM   4242  O   ARG A 260     -34.581  -1.594  27.218  1.00  0.00           O  
ATOM   4243  CG  ARG A 260     -32.814  -2.401  24.702  1.00  0.00           C  
ATOM   4244  HG2 ARG A 260     -33.832  -2.628  25.018  1.00  0.00           H  
ATOM   4245  HG3 ARG A 260     -32.784  -1.411  24.248  1.00  0.00           H  
ATOM   4246  CD  ARG A 260     -32.371  -3.432  23.671  1.00  0.00           C  
ATOM   4247  HD2 ARG A 260     -31.485  -3.048  23.165  1.00  0.00           H  
ATOM   4248  HD3 ARG A 260     -32.111  -4.356  24.188  1.00  0.00           H  
ATOM   4249  NE  ARG A 260     -33.456  -3.694  22.709  1.00  0.00           N  
ATOM   4250  HE  ARG A 260     -34.316  -3.195  22.881  1.00  0.00           H  
ATOM   4251  NH1 ARG A 260     -32.296  -5.190  21.437  1.00  0.00           N  
ATOM   4252 HH11 ARG A 260     -31.496  -4.963  22.010  1.00  0.00           H  
ATOM   4253 HH12 ARG A 260     -32.244  -5.887  20.708  1.00  0.00           H  
ATOM   4254  NH2 ARG A 260     -34.439  -4.786  20.966  1.00  0.00           N  
ATOM   4255 HH21 ARG A 260     -35.307  -4.317  21.182  1.00  0.00           H  
ATOM   4256 HH22 ARG A 260     -34.376  -5.464  20.220  1.00  0.00           H  
ATOM   4257  CZ  ARG A 260     -33.394  -4.546  21.707  1.00  0.00           C  
ATOM   4258  N   GLU A 261     -33.283  -2.605  28.741  1.00  0.00           N  
ATOM   4259  H   GLU A 261     -32.344  -2.723  29.092  1.00  0.00           H  
ATOM   4260  CA  GLU A 261     -34.377  -3.222  29.500  1.00  0.00           C  
ATOM   4261  HA  GLU A 261     -35.223  -3.401  28.836  1.00  0.00           H  
ATOM   4262  C   GLU A 261     -34.889  -2.299  30.614  1.00  0.00           C  
ATOM   4263  CB  GLU A 261     -33.926  -4.582  30.066  1.00  0.00           C  
ATOM   4264  HB2 GLU A 261     -34.725  -4.979  30.692  1.00  0.00           H  
ATOM   4265  HB3 GLU A 261     -33.044  -4.432  30.689  1.00  0.00           H  
ATOM   4266  O   GLU A 261     -35.928  -2.571  31.223  1.00  0.00           O  
ATOM   4267  CG  GLU A 261     -33.614  -5.618  28.970  1.00  0.00           C  
ATOM   4268  HG2 GLU A 261     -32.835  -5.224  28.318  1.00  0.00           H  
ATOM   4269  HG3 GLU A 261     -34.510  -5.762  28.367  1.00  0.00           H  
ATOM   4270  CD  GLU A 261     -33.150  -6.984  29.517  1.00  0.00           C  
ATOM   4271  OE1 GLU A 261     -32.879  -7.873  28.678  1.00  0.00           O  
ATOM   4272  OE2 GLU A 261     -33.029  -7.153  30.754  1.00  0.00           O  
ATOM   4273  N   VAL A 262     -34.186  -1.193  30.880  1.00  0.00           N  
ATOM   4274  H   VAL A 262     -33.387  -0.974  30.304  1.00  0.00           H  
ATOM   4275  CA  VAL A 262     -34.591  -0.206  31.879  1.00  0.00           C  
ATOM   4276  HA  VAL A 262     -34.992  -0.741  32.739  1.00  0.00           H  
ATOM   4277  C   VAL A 262     -35.707   0.658  31.295  1.00  0.00           C  
ATOM   4278  CB  VAL A 262     -33.393   0.622  32.380  1.00  0.00           C  
ATOM   4279  HB  VAL A 262     -32.960   1.195  31.561  1.00  0.00           H  
ATOM   4280  O   VAL A 262     -35.520   1.393  30.330  1.00  0.00           O  
ATOM   4281  CG1 VAL A 262     -33.837   1.590  33.483  1.00  0.00           C  
ATOM   4282 HG11 VAL A 262     -32.982   2.165  33.840  1.00  0.00           H  
ATOM   4283 HG12 VAL A 262     -34.566   2.293  33.080  1.00  0.00           H  
ATOM   4284 HG13 VAL A 262     -34.277   1.046  34.319  1.00  0.00           H  
ATOM   4285  CG2 VAL A 262     -32.319  -0.306  32.972  1.00  0.00           C  
ATOM   4286 HG21 VAL A 262     -31.521   0.281  33.426  1.00  0.00           H  
ATOM   4287 HG22 VAL A 262     -31.882  -0.918  32.182  1.00  0.00           H  
ATOM   4288 HG23 VAL A 262     -32.758  -0.956  33.729  1.00  0.00           H  
ATOM   4289  N   SER A 263     -36.901   0.559  31.883  1.00  0.00           N  
ATOM   4290  H   SER A 263     -36.996  -0.066  32.670  1.00  0.00           H  
ATOM   4291  CA  SER A 263     -38.035   1.391  31.480  1.00  0.00           C  
ATOM   4292  HA  SER A 263     -38.139   1.318  30.397  1.00  0.00           H  
ATOM   4293  C   SER A 263     -37.781   2.851  31.854  1.00  0.00           C  
ATOM   4294  CB  SER A 263     -39.334   0.902  32.127  1.00  0.00           C  
ATOM   4295  HB2 SER A 263     -39.440  -0.170  31.959  1.00  0.00           H  
ATOM   4296  HB3 SER A 263     -39.294   1.087  33.200  1.00  0.00           H  
ATOM   4297  O   SER A 263     -37.558   3.167  33.019  1.00  0.00           O  
ATOM   4298  OG  SER A 263     -40.458   1.571  31.571  1.00  0.00           O  
ATOM   4299  HG  SER A 263     -40.544   1.291  30.657  1.00  0.00           H  
ATOM   4300  N   LEU A 264     -37.871   3.740  30.867  1.00  0.00           N  
ATOM   4301  H   LEU A 264     -37.896   3.399  29.917  1.00  0.00           H  
ATOM   4302  CA  LEU A 264     -37.767   5.191  31.057  1.00  0.00           C  
ATOM   4303  HA  LEU A 264     -37.041   5.406  31.840  1.00  0.00           H  
ATOM   4304  C   LEU A 264     -39.095   5.820  31.517  1.00  0.00           C  
ATOM   4305  CB  LEU A 264     -37.260   5.802  29.739  1.00  0.00           C  
ATOM   4306  HB2 LEU A 264     -37.193   6.884  29.855  1.00  0.00           H  
ATOM   4307  HB3 LEU A 264     -37.987   5.599  28.953  1.00  0.00           H  
ATOM   4308  O   LEU A 264     -39.120   6.937  32.022  1.00  0.00           O  
ATOM   4309  CG  LEU A 264     -35.880   5.264  29.301  1.00  0.00           C  
ATOM   4310  HG  LEU A 264     -35.901   4.175  29.268  1.00  0.00           H  
ATOM   4311  CD1 LEU A 264     -35.574   5.731  27.883  1.00  0.00           C  
ATOM   4312 HD11 LEU A 264     -34.516   5.601  27.656  1.00  0.00           H  
ATOM   4313 HD12 LEU A 264     -36.163   5.153  27.172  1.00  0.00           H  
ATOM   4314 HD13 LEU A 264     -35.848   6.781  27.776  1.00  0.00           H  
ATOM   4315  CD2 LEU A 264     -34.779   5.675  30.278  1.00  0.00           C  
ATOM   4316 HD21 LEU A 264     -33.808   5.394  29.870  1.00  0.00           H  
ATOM   4317 HD22 LEU A 264     -34.797   6.755  30.421  1.00  0.00           H  
ATOM   4318 HD23 LEU A 264     -34.910   5.175  31.238  1.00  0.00           H  
ATOM   4319  N   VAL A 265     -40.196   5.072  31.382  1.00  0.00           N  
ATOM   4320  H   VAL A 265     -40.075   4.162  30.962  1.00  0.00           H  
ATOM   4321  CA  VAL A 265     -41.555   5.508  31.738  1.00  0.00           C  
ATOM   4322  HA  VAL A 265     -41.578   6.596  31.801  1.00  0.00           H  
ATOM   4323  C   VAL A 265     -41.976   4.966  33.104  1.00  0.00           C  
ATOM   4324  CB  VAL A 265     -42.560   5.074  30.651  1.00  0.00           C  
ATOM   4325  HB  VAL A 265     -42.607   3.985  30.631  1.00  0.00           H  
ATOM   4326  O   VAL A 265     -42.535   5.690  33.924  1.00  0.00           O  
ATOM   4327  CG1 VAL A 265     -43.968   5.612  30.931  1.00  0.00           C  
ATOM   4328 HG11 VAL A 265     -44.350   5.218  31.873  1.00  0.00           H  
ATOM   4329 HG12 VAL A 265     -43.945   6.700  30.983  1.00  0.00           H  
ATOM   4330 HG13 VAL A 265     -44.648   5.311  30.134  1.00  0.00           H  
ATOM   4331  CG2 VAL A 265     -42.139   5.552  29.254  1.00  0.00           C  
ATOM   4332 HG21 VAL A 265     -42.896   5.276  28.519  1.00  0.00           H  
ATOM   4333 HG22 VAL A 265     -42.029   6.636  29.252  1.00  0.00           H  
ATOM   4334 HG23 VAL A 265     -41.193   5.102  28.955  1.00  0.00           H  
ATOM   4335  N   THR A 266     -41.719   3.681  33.367  1.00  0.00           N  
ATOM   4336  H   THR A 266     -41.156   3.157  32.713  1.00  0.00           H  
ATOM   4337  CA  THR A 266     -42.154   3.033  34.611  1.00  0.00           C  
ATOM   4338  HA  THR A 266     -43.155   3.389  34.856  1.00  0.00           H  
ATOM   4339  C   THR A 266     -41.207   3.410  35.742  1.00  0.00           C  
ATOM   4340  CB  THR A 266     -42.210   1.501  34.492  1.00  0.00           C  
ATOM   4341  HB  THR A 266     -41.202   1.092  34.556  1.00  0.00           H  
ATOM   4342  O   THR A 266     -40.030   3.056  35.688  1.00  0.00           O  
ATOM   4343  CG2 THR A 266     -43.065   0.880  35.596  1.00  0.00           C  
ATOM   4344 HG21 THR A 266     -44.077   1.281  35.550  1.00  0.00           H  
ATOM   4345 HG22 THR A 266     -42.635   1.104  36.572  1.00  0.00           H  
ATOM   4346 HG23 THR A 266     -43.105  -0.201  35.463  1.00  0.00           H  
ATOM   4347  OG1 THR A 266     -42.761   1.090  33.263  1.00  0.00           O  
ATOM   4348  HG1 THR A 266     -42.149   1.378  32.582  1.00  0.00           H  
ATOM   4349  N   GLN A 267     -41.716   4.078  36.778  1.00  0.00           N  
ATOM   4350  H   GLN A 267     -42.682   4.370  36.757  1.00  0.00           H  
ATOM   4351  CA  GLN A 267     -40.916   4.403  37.957  1.00  0.00           C  
ATOM   4352  HA  GLN A 267     -39.985   4.851  37.608  1.00  0.00           H  
ATOM   4353  C   GLN A 267     -40.572   3.136  38.745  1.00  0.00           C  
ATOM   4354  CB  GLN A 267     -41.630   5.426  38.849  1.00  0.00           C  
ATOM   4355  HB2 GLN A 267     -41.067   5.536  39.775  1.00  0.00           H  
ATOM   4356  HB3 GLN A 267     -42.627   5.058  39.093  1.00  0.00           H  
ATOM   4357  O   GLN A 267     -41.444   2.313  39.034  1.00  0.00           O  
ATOM   4358  CG  GLN A 267     -41.730   6.805  38.180  1.00  0.00           C  
ATOM   4359  HG2 GLN A 267     -40.725   7.163  37.958  1.00  0.00           H  
ATOM   4360  HG3 GLN A 267     -42.281   6.726  37.243  1.00  0.00           H  
ATOM   4361  CD  GLN A 267     -42.430   7.833  39.062  1.00  0.00           C  
ATOM   4362  NE2 GLN A 267     -42.338   9.103  38.734  1.00  0.00           N  
ATOM   4363 HE21 GLN A 267     -42.761   9.746  39.388  1.00  0.00           H  
ATOM   4364 HE22 GLN A 267     -41.748   9.404  37.972  1.00  0.00           H  
ATOM   4365  OE1 GLN A 267     -43.088   7.529  40.040  1.00  0.00           O  
ATOM   4366  N   ARG A 268     -39.292   2.972  39.078  1.00  0.00           N  
ATOM   4367  H   ARG A 268     -38.647   3.704  38.815  1.00  0.00           H  
ATOM   4368  CA  ARG A 268     -38.749   1.848  39.845  1.00  0.00           C  
ATOM   4369  HA  ARG A 268     -39.535   1.403  40.457  1.00  0.00           H  
ATOM   4370  C   ARG A 268     -37.671   2.352  40.788  1.00  0.00           C  
ATOM   4371  CB  ARG A 268     -38.172   0.784  38.901  1.00  0.00           C  
ATOM   4372  HB2 ARG A 268     -37.489   1.257  38.196  1.00  0.00           H  
ATOM   4373  HB3 ARG A 268     -37.603   0.063  39.489  1.00  0.00           H  
ATOM   4374  O   ARG A 268     -36.923   3.269  40.459  1.00  0.00           O  
ATOM   4375  CG  ARG A 268     -39.270   0.039  38.133  1.00  0.00           C  
ATOM   4376  HG2 ARG A 268     -39.767   0.725  37.448  1.00  0.00           H  
ATOM   4377  HG3 ARG A 268     -40.001  -0.357  38.838  1.00  0.00           H  
ATOM   4378  CD  ARG A 268     -38.665  -1.116  37.332  1.00  0.00           C  
ATOM   4379  HD2 ARG A 268     -37.910  -0.709  36.660  1.00  0.00           H  
ATOM   4380  HD3 ARG A 268     -38.187  -1.808  38.026  1.00  0.00           H  
ATOM   4381  NE  ARG A 268     -39.699  -1.821  36.554  1.00  0.00           N  
ATOM   4382  HE  ARG A 268     -40.648  -1.510  36.701  1.00  0.00           H  
ATOM   4383  NH1 ARG A 268     -38.300  -3.274  35.460  1.00  0.00           N  
ATOM   4384 HH11 ARG A 268     -37.523  -2.894  35.983  1.00  0.00           H  
ATOM   4385 HH12 ARG A 268     -38.136  -3.986  34.763  1.00  0.00           H  
ATOM   4386  NH2 ARG A 268     -40.492  -3.316  35.034  1.00  0.00           N  
ATOM   4387 HH21 ARG A 268     -41.427  -2.968  35.192  1.00  0.00           H  
ATOM   4388 HH22 ARG A 268     -40.330  -4.066  34.377  1.00  0.00           H  
ATOM   4389  CZ  ARG A 268     -39.493  -2.799  35.692  1.00  0.00           C  
ATOM   4390  N   SER A 269     -37.586   1.753  41.964  1.00  0.00           N  
ATOM   4391  H   SER A 269     -38.224   1.001  42.178  1.00  0.00           H  
ATOM   4392  CA  SER A 269     -36.482   2.005  42.882  1.00  0.00           C  
ATOM   4393  HA  SER A 269     -36.241   3.068  42.864  1.00  0.00           H  
ATOM   4394  C   SER A 269     -35.226   1.245  42.441  1.00  0.00           C  
ATOM   4395  CB  SER A 269     -36.919   1.653  44.305  1.00  0.00           C  
ATOM   4396  HB2 SER A 269     -37.871   2.138  44.525  1.00  0.00           H  
ATOM   4397  HB3 SER A 269     -36.176   2.022  45.012  1.00  0.00           H  
ATOM   4398  O   SER A 269     -35.295   0.292  41.655  1.00  0.00           O  
ATOM   4399  OG  SER A 269     -37.054   0.254  44.454  1.00  0.00           O  
ATOM   4400  HG  SER A 269     -37.899   0.012  44.067  1.00  0.00           H  
ATOM   4401  N   LEU A 270     -34.056   1.607  42.979  1.00  0.00           N  
ATOM   4402  H   LEU A 270     -34.039   2.372  43.638  1.00  0.00           H  
ATOM   4403  CA  LEU A 270     -32.856   0.779  42.794  1.00  0.00           C  
ATOM   4404  HA  LEU A 270     -32.682   0.666  41.724  1.00  0.00           H  
ATOM   4405  C   LEU A 270     -33.064  -0.618  43.386  1.00  0.00           C  
ATOM   4406  CB  LEU A 270     -31.640   1.447  43.449  1.00  0.00           C  
ATOM   4407  HB2 LEU A 270     -31.815   1.497  44.524  1.00  0.00           H  
ATOM   4408  HB3 LEU A 270     -31.549   2.468  43.078  1.00  0.00           H  
ATOM   4409  O   LEU A 270     -32.547  -1.598  42.850  1.00  0.00           O  
ATOM   4410  CG  LEU A 270     -30.307   0.722  43.192  1.00  0.00           C  
ATOM   4411  HG  LEU A 270     -30.357  -0.297  43.577  1.00  0.00           H  
ATOM   4412  CD1 LEU A 270     -29.930   0.679  41.709  1.00  0.00           C  
ATOM   4413 HD11 LEU A 270     -30.637   0.056  41.162  1.00  0.00           H  
ATOM   4414 HD12 LEU A 270     -29.938   1.686  41.292  1.00  0.00           H  
ATOM   4415 HD13 LEU A 270     -28.935   0.251  41.588  1.00  0.00           H  
ATOM   4416  CD2 LEU A 270     -29.186   1.441  43.930  1.00  0.00           C  
ATOM   4417 HD21 LEU A 270     -28.251   0.903  43.770  1.00  0.00           H  
ATOM   4418 HD22 LEU A 270     -29.405   1.486  44.997  1.00  0.00           H  
ATOM   4419 HD23 LEU A 270     -29.076   2.450  43.534  1.00  0.00           H  
ATOM   4420  N   GLY A 271     -33.841  -0.710  44.470  1.00  0.00           N  
ATOM   4421  H   GLY A 271     -34.242   0.141  44.838  1.00  0.00           H  
ATOM   4422  CA  GLY A 271     -34.262  -1.977  45.055  1.00  0.00           C  
ATOM   4423  HA2 GLY A 271     -34.937  -1.774  45.886  1.00  0.00           H  
ATOM   4424  HA3 GLY A 271     -33.386  -2.514  45.418  1.00  0.00           H  
ATOM   4425  C   GLY A 271     -34.998  -2.866  44.051  1.00  0.00           C  
ATOM   4426  O   GLY A 271     -34.642  -4.036  43.916  1.00  0.00           O  
ATOM   4427  N   ASP A 272     -35.939  -2.310  43.288  1.00  0.00           N  
ATOM   4428  H   ASP A 272     -36.199  -1.351  43.469  1.00  0.00           H  
ATOM   4429  CA  ASP A 272     -36.682  -3.043  42.252  1.00  0.00           C  
ATOM   4430  HA  ASP A 272     -37.126  -3.933  42.696  1.00  0.00           H  
ATOM   4431  C   ASP A 272     -35.768  -3.481  41.100  1.00  0.00           C  
ATOM   4432  CB  ASP A 272     -37.815  -2.176  41.688  1.00  0.00           C  
ATOM   4433  HB2 ASP A 272     -38.361  -2.748  40.937  1.00  0.00           H  
ATOM   4434  HB3 ASP A 272     -37.379  -1.306  41.198  1.00  0.00           H  
ATOM   4435  O   ASP A 272     -35.894  -4.592  40.578  1.00  0.00           O  
ATOM   4436  CG  ASP A 272     -38.796  -1.716  42.760  1.00  0.00           C  
ATOM   4437  OD1 ASP A 272     -39.185  -2.556  43.594  1.00  0.00           O  
ATOM   4438  OD2 ASP A 272     -39.081  -0.497  42.772  1.00  0.00           O  
ATOM   4439  N   LEU A 273     -34.798  -2.640  40.724  1.00  0.00           N  
ATOM   4440  H   LEU A 273     -34.767  -1.730  41.160  1.00  0.00           H  
ATOM   4441  CA  LEU A 273     -33.812  -2.984  39.699  1.00  0.00           C  
ATOM   4442  HA  LEU A 273     -34.361  -3.330  38.824  1.00  0.00           H  
ATOM   4443  C   LEU A 273     -32.902  -4.135  40.160  1.00  0.00           C  
ATOM   4444  CB  LEU A 273     -33.017  -1.721  39.324  1.00  0.00           C  
ATOM   4445  HB2 LEU A 273     -33.718  -0.914  39.113  1.00  0.00           H  
ATOM   4446  HB3 LEU A 273     -32.411  -1.419  40.179  1.00  0.00           H  
ATOM   4447  O   LEU A 273     -32.694  -5.097  39.419  1.00  0.00           O  
ATOM   4448  CG  LEU A 273     -32.096  -1.905  38.104  1.00  0.00           C  
ATOM   4449  HG  LEU A 273     -31.391  -2.715  38.292  1.00  0.00           H  
ATOM   4450  CD1 LEU A 273     -32.878  -2.211  36.823  1.00  0.00           C  
ATOM   4451 HD11 LEU A 273     -33.358  -3.187  36.895  1.00  0.00           H  
ATOM   4452 HD12 LEU A 273     -32.194  -2.243  35.975  1.00  0.00           H  
ATOM   4453 HD13 LEU A 273     -33.627  -1.439  36.647  1.00  0.00           H  
ATOM   4454  CD2 LEU A 273     -31.305  -0.620  37.875  1.00  0.00           C  
ATOM   4455 HD21 LEU A 273     -30.639  -0.436  38.719  1.00  0.00           H  
ATOM   4456 HD22 LEU A 273     -31.986   0.224  37.764  1.00  0.00           H  
ATOM   4457 HD23 LEU A 273     -30.713  -0.707  36.964  1.00  0.00           H  
ATOM   4458  N   ILE A 274     -32.419  -4.092  41.404  1.00  0.00           N  
ATOM   4459  H   ILE A 274     -32.629  -3.273  41.956  1.00  0.00           H  
ATOM   4460  CA  ILE A 274     -31.667  -5.189  42.032  1.00  0.00           C  
ATOM   4461  HA  ILE A 274     -30.801  -5.424  41.413  1.00  0.00           H  
ATOM   4462  C   ILE A 274     -32.525  -6.458  42.106  1.00  0.00           C  
ATOM   4463  CB  ILE A 274     -31.167  -4.748  43.429  1.00  0.00           C  
ATOM   4464  HB  ILE A 274     -31.986  -4.256  43.953  1.00  0.00           H  
ATOM   4465  O   ILE A 274     -32.039  -7.548  41.796  1.00  0.00           O  
ATOM   4466  CG1 ILE A 274     -30.010  -3.736  43.272  1.00  0.00           C  
ATOM   4467 HG12 ILE A 274     -30.301  -2.957  42.567  1.00  0.00           H  
ATOM   4468 HG13 ILE A 274     -29.136  -4.243  42.863  1.00  0.00           H  
ATOM   4469  CG2 ILE A 274     -30.725  -5.955  44.280  1.00  0.00           C  
ATOM   4470 HG21 ILE A 274     -30.275  -5.629  45.218  1.00  0.00           H  
ATOM   4471 HG22 ILE A 274     -30.012  -6.556  43.717  1.00  0.00           H  
ATOM   4472 HG23 ILE A 274     -31.588  -6.572  44.531  1.00  0.00           H  
ATOM   4473  CD1 ILE A 274     -29.616  -3.043  44.584  1.00  0.00           C  
ATOM   4474 HD11 ILE A 274     -28.927  -2.227  44.367  1.00  0.00           H  
ATOM   4475 HD12 ILE A 274     -29.119  -3.741  45.258  1.00  0.00           H  
ATOM   4476 HD13 ILE A 274     -30.501  -2.630  45.068  1.00  0.00           H  
ATOM   4477  N   MET A 275     -33.799  -6.326  42.480  1.00  0.00           N  
ATOM   4478  H   MET A 275     -34.126  -5.408  42.747  1.00  0.00           H  
ATOM   4479  CA  MET A 275     -34.747  -7.435  42.558  1.00  0.00           C  
ATOM   4480  HA  MET A 275     -34.347  -8.177  43.250  1.00  0.00           H  
ATOM   4481  C   MET A 275     -34.930  -8.117  41.201  1.00  0.00           C  
ATOM   4482  CB  MET A 275     -36.085  -6.924  43.106  1.00  0.00           C  
ATOM   4483  HB2 MET A 275     -35.897  -6.326  43.999  1.00  0.00           H  
ATOM   4484  HB3 MET A 275     -36.572  -6.289  42.366  1.00  0.00           H  
ATOM   4485  O   MET A 275     -34.863  -9.341  41.133  1.00  0.00           O  
ATOM   4486  CG  MET A 275     -37.035  -8.064  43.471  1.00  0.00           C  
ATOM   4487  HG2 MET A 275     -37.214  -8.673  42.585  1.00  0.00           H  
ATOM   4488  HG3 MET A 275     -36.566  -8.698  44.223  1.00  0.00           H  
ATOM   4489  SD  MET A 275     -38.644  -7.515  44.094  1.00  0.00           S  
ATOM   4490  CE  MET A 275     -38.187  -6.653  45.622  1.00  0.00           C  
ATOM   4491  HE1 MET A 275     -39.097  -6.365  46.149  1.00  0.00           H  
ATOM   4492  HE2 MET A 275     -37.626  -5.750  45.381  1.00  0.00           H  
ATOM   4493  HE3 MET A 275     -37.597  -7.311  46.260  1.00  0.00           H  
ATOM   4494  N   SER A 276     -35.046  -7.347  40.114  1.00  0.00           N  
ATOM   4495  H   SER A 276     -35.149  -6.352  40.250  1.00  0.00           H  
ATOM   4496  CA  SER A 276     -35.155  -7.884  38.747  1.00  0.00           C  
ATOM   4497  HA  SER A 276     -36.005  -8.566  38.725  1.00  0.00           H  
ATOM   4498  C   SER A 276     -33.924  -8.688  38.296  1.00  0.00           C  
ATOM   4499  CB  SER A 276     -35.449  -6.743  37.767  1.00  0.00           C  
ATOM   4500  HB2 SER A 276     -35.832  -7.175  36.842  1.00  0.00           H  
ATOM   4501  HB3 SER A 276     -36.220  -6.096  38.185  1.00  0.00           H  
ATOM   4502  O   SER A 276     -34.016  -9.566  37.435  1.00  0.00           O  
ATOM   4503  OG  SER A 276     -34.306  -5.974  37.446  1.00  0.00           O  
ATOM   4504  HG  SER A 276     -33.833  -5.713  38.240  1.00  0.00           H  
ATOM   4505  N   CYS A 277     -32.769  -8.430  38.917  1.00  0.00           N  
ATOM   4506  H   CYS A 277     -32.752  -7.677  39.590  1.00  0.00           H  
ATOM   4507  CA  CYS A 277     -31.537  -9.180  38.697  1.00  0.00           C  
ATOM   4508  HA  CYS A 277     -31.488  -9.485  37.652  1.00  0.00           H  
ATOM   4509  C   CYS A 277     -31.442 -10.454  39.550  1.00  0.00           C  
ATOM   4510  CB  CYS A 277     -30.335  -8.272  38.990  1.00  0.00           C  
ATOM   4511  HB2 CYS A 277     -30.406  -7.880  40.005  1.00  0.00           H  
ATOM   4512  HB3 CYS A 277     -29.422  -8.862  38.909  1.00  0.00           H  
ATOM   4513  O   CYS A 277     -30.546 -11.260  39.314  1.00  0.00           O  
ATOM   4514  SG  CYS A 277     -30.236  -6.897  37.814  1.00  0.00           S  
ATOM   4515  HG  CYS A 277     -30.505  -5.901  38.663  1.00  0.00           H  
ATOM   4516  N   CYS A 278     -32.304 -10.648  40.548  1.00  0.00           N  
ATOM   4517  H   CYS A 278     -33.087 -10.016  40.643  1.00  0.00           H  
ATOM   4518  CA  CYS A 278     -32.225 -11.757  41.498  1.00  0.00           C  
ATOM   4519  HA  CYS A 278     -31.197 -12.119  41.513  1.00  0.00           H  
ATOM   4520  C   CYS A 278     -33.126 -12.941  41.092  1.00  0.00           C  
ATOM   4521  CB  CYS A 278     -32.549 -11.229  42.902  1.00  0.00           C  
ATOM   4522  HB2 CYS A 278     -32.638 -12.057  43.605  1.00  0.00           H  
ATOM   4523  HB3 CYS A 278     -33.505 -10.704  42.877  1.00  0.00           H  
ATOM   4524  O   CYS A 278     -34.120 -12.750  40.399  1.00  0.00           O  
ATOM   4525  SG  CYS A 278     -31.223 -10.114  43.454  1.00  0.00           S  
ATOM   4526  HG  CYS A 278     -31.424  -9.194  42.506  1.00  0.00           H  
ATOM   4527  N   PRO A 279     -32.799 -14.178  41.522  1.00  0.00           N  
ATOM   4528  CA  PRO A 279     -33.661 -15.343  41.302  1.00  0.00           C  
ATOM   4529  HA  PRO A 279     -33.977 -15.403  40.260  1.00  0.00           H  
ATOM   4530  C   PRO A 279     -34.903 -15.344  42.197  1.00  0.00           C  
ATOM   4531  CB  PRO A 279     -32.794 -16.553  41.661  1.00  0.00           C  
ATOM   4532  HB2 PRO A 279     -32.274 -16.905  40.771  1.00  0.00           H  
ATOM   4533  HB3 PRO A 279     -33.380 -17.369  42.083  1.00  0.00           H  
ATOM   4534  O   PRO A 279     -35.927 -15.918  41.839  1.00  0.00           O  
ATOM   4535  CG  PRO A 279     -31.788 -16.005  42.675  1.00  0.00           C  
ATOM   4536  HG2 PRO A 279     -30.849 -16.558  42.658  1.00  0.00           H  
ATOM   4537  HG3 PRO A 279     -32.223 -16.037  43.673  1.00  0.00           H  
ATOM   4538  CD  PRO A 279     -31.596 -14.551  42.252  1.00  0.00           C  
ATOM   4539  HD2 PRO A 279     -30.732 -14.467  41.593  1.00  0.00           H  
ATOM   4540  HD3 PRO A 279     -31.455 -13.927  43.134  1.00  0.00           H  
ATOM   4541  N   ASP A 280     -34.779 -14.765  43.392  1.00  0.00           N  
ATOM   4542  H   ASP A 280     -33.948 -14.222  43.579  1.00  0.00           H  
ATOM   4543  CA  ASP A 280     -35.813 -14.801  44.416  1.00  0.00           C  
ATOM   4544  HA  ASP A 280     -36.384 -15.720  44.279  1.00  0.00           H  
ATOM   4545  C   ASP A 280     -36.752 -13.604  44.262  1.00  0.00           C  
ATOM   4546  CB  ASP A 280     -35.177 -14.832  45.817  1.00  0.00           C  
ATOM   4547  HB2 ASP A 280     -34.452 -14.024  45.908  1.00  0.00           H  
ATOM   4548  HB3 ASP A 280     -35.958 -14.671  46.560  1.00  0.00           H  
ATOM   4549  O   ASP A 280     -36.261 -12.492  44.072  1.00  0.00           O  
ATOM   4550  CG  ASP A 280     -34.501 -16.170  46.125  1.00  0.00           C  
ATOM   4551  OD1 ASP A 280     -34.845 -17.194  45.496  1.00  0.00           O  
ATOM   4552  OD2 ASP A 280     -33.656 -16.258  47.047  1.00  0.00           O  
ATOM   4553  N   PRO A 281     -38.076 -13.787  44.424  1.00  0.00           N  
ATOM   4554  CA  PRO A 281     -39.032 -12.681  44.373  1.00  0.00           C  
ATOM   4555  HA  PRO A 281     -38.896 -12.117  43.450  1.00  0.00           H  
ATOM   4556  C   PRO A 281     -38.871 -11.704  45.547  1.00  0.00           C  
ATOM   4557  CB  PRO A 281     -40.412 -13.348  44.359  1.00  0.00           C  
ATOM   4558  HB2 PRO A 281     -40.719 -13.514  43.326  1.00  0.00           H  
ATOM   4559  HB3 PRO A 281     -41.163 -12.753  44.880  1.00  0.00           H  
ATOM   4560  O   PRO A 281     -39.230 -10.544  45.420  1.00  0.00           O  
ATOM   4561  CG  PRO A 281     -40.183 -14.697  45.040  1.00  0.00           C  
ATOM   4562  HG2 PRO A 281     -40.232 -14.572  46.122  1.00  0.00           H  
ATOM   4563  HG3 PRO A 281     -40.901 -15.446  44.707  1.00  0.00           H  
ATOM   4564  CD  PRO A 281     -38.758 -15.055  44.630  1.00  0.00           C  
ATOM   4565  HD2 PRO A 281     -38.773 -15.611  43.692  1.00  0.00           H  
ATOM   4566  HD3 PRO A 281     -38.284 -15.647  45.413  1.00  0.00           H  
ATOM   4567  N   ASN A 282     -38.299 -12.150  46.674  1.00  0.00           N  
ATOM   4568  H   ASN A 282     -37.987 -13.111  46.682  1.00  0.00           H  
ATOM   4569  CA  ASN A 282     -38.049 -11.329  47.865  1.00  0.00           C  
ATOM   4570  HA  ASN A 282     -38.224 -10.280  47.628  1.00  0.00           H  
ATOM   4571  C   ASN A 282     -36.581 -11.450  48.317  1.00  0.00           C  
ATOM   4572  CB  ASN A 282     -39.044 -11.730  48.968  1.00  0.00           C  
ATOM   4573  HB2 ASN A 282     -38.769 -11.232  49.897  1.00  0.00           H  
ATOM   4574  HB3 ASN A 282     -38.996 -12.807  49.128  1.00  0.00           H  
ATOM   4575  O   ASN A 282     -36.293 -12.067  49.350  1.00  0.00           O  
ATOM   4576  CG  ASN A 282     -40.468 -11.317  48.655  1.00  0.00           C  
ATOM   4577  ND2 ASN A 282     -41.443 -12.108  49.036  1.00  0.00           N  
ATOM   4578 HD21 ASN A 282     -41.264 -12.975  49.522  1.00  0.00           H  
ATOM   4579 HD22 ASN A 282     -42.369 -11.771  48.814  1.00  0.00           H  
ATOM   4580  OD1 ASN A 282     -40.739 -10.270  48.109  1.00  0.00           O  
ATOM   4581  N   PRO A 283     -35.621 -10.914  47.546  1.00  0.00           N  
ATOM   4582  CA  PRO A 283     -34.216 -10.964  47.910  1.00  0.00           C  
ATOM   4583  HA  PRO A 283     -33.945 -11.992  48.151  1.00  0.00           H  
ATOM   4584  C   PRO A 283     -33.950 -10.057  49.126  1.00  0.00           C  
ATOM   4585  CB  PRO A 283     -33.475 -10.537  46.645  1.00  0.00           C  
ATOM   4586  HB2 PRO A 283     -32.521 -10.053  46.855  1.00  0.00           H  
ATOM   4587  HB3 PRO A 283     -33.338 -11.419  46.019  1.00  0.00           H  
ATOM   4588  O   PRO A 283     -34.647  -9.061  49.329  1.00  0.00           O  
ATOM   4589  CG  PRO A 283     -34.445  -9.610  45.920  1.00  0.00           C  
ATOM   4590  HG2 PRO A 283     -34.291  -8.578  46.233  1.00  0.00           H  
ATOM   4591  HG3 PRO A 283     -34.333  -9.697  44.839  1.00  0.00           H  
ATOM   4592  CD  PRO A 283     -35.824 -10.088  46.365  1.00  0.00           C  
ATOM   4593  HD2 PRO A 283     -36.288 -10.668  45.567  1.00  0.00           H  
ATOM   4594  HD3 PRO A 283     -36.454  -9.229  46.599  1.00  0.00           H  
ATOM   4595  N   PRO A 284     -32.933 -10.340  49.960  1.00  0.00           N  
ATOM   4596  CA  PRO A 284     -32.629  -9.541  51.144  1.00  0.00           C  
ATOM   4597  HA  PRO A 284     -33.556  -9.288  51.658  1.00  0.00           H  
ATOM   4598  C   PRO A 284     -31.916  -8.221  50.778  1.00  0.00           C  
ATOM   4599  CB  PRO A 284     -31.813 -10.488  52.032  1.00  0.00           C  
ATOM   4600  HB2 PRO A 284     -32.495 -11.129  52.592  1.00  0.00           H  
ATOM   4601  HB3 PRO A 284     -31.151  -9.959  52.717  1.00  0.00           H  
ATOM   4602  O   PRO A 284     -30.789  -7.981  51.214  1.00  0.00           O  
ATOM   4603  CG  PRO A 284     -31.045 -11.336  51.018  1.00  0.00           C  
ATOM   4604  HG2 PRO A 284     -30.175 -10.787  50.659  1.00  0.00           H  
ATOM   4605  HG3 PRO A 284     -30.748 -12.300  51.433  1.00  0.00           H  
ATOM   4606  CD  PRO A 284     -32.055 -11.498  49.883  1.00  0.00           C  
ATOM   4607  HD2 PRO A 284     -32.635 -12.409  50.029  1.00  0.00           H  
ATOM   4608  HD3 PRO A 284     -31.539 -11.523  48.923  1.00  0.00           H  
ATOM   4609  N   ILE A 285     -32.566  -7.349  49.996  1.00  0.00           N  
ATOM   4610  H   ILE A 285     -33.482  -7.628  49.676  1.00  0.00           H  
ATOM   4611  CA  ILE A 285     -31.995  -6.119  49.408  1.00  0.00           C  
ATOM   4612  HA  ILE A 285     -31.207  -6.401  48.709  1.00  0.00           H  
ATOM   4613  C   ILE A 285     -31.364  -5.229  50.478  1.00  0.00           C  
ATOM   4614  CB  ILE A 285     -33.064  -5.321  48.620  1.00  0.00           C  
ATOM   4615  HB  ILE A 285     -33.862  -5.038  49.306  1.00  0.00           H  
ATOM   4616  O   ILE A 285     -30.212  -4.827  50.343  1.00  0.00           O  
ATOM   4617  CG1 ILE A 285     -33.668  -6.169  47.484  1.00  0.00           C  
ATOM   4618 HG12 ILE A 285     -32.933  -6.303  46.690  1.00  0.00           H  
ATOM   4619 HG13 ILE A 285     -33.933  -7.154  47.867  1.00  0.00           H  
ATOM   4620  CG2 ILE A 285     -32.447  -4.041  48.026  1.00  0.00           C  
ATOM   4621 HG21 ILE A 285     -31.636  -4.288  47.340  1.00  0.00           H  
ATOM   4622 HG22 ILE A 285     -33.200  -3.475  47.478  1.00  0.00           H  
ATOM   4623 HG23 ILE A 285     -32.067  -3.380  48.805  1.00  0.00           H  
ATOM   4624  CD1 ILE A 285     -34.948  -5.578  46.893  1.00  0.00           C  
ATOM   4625 HD11 ILE A 285     -35.337  -6.268  46.144  1.00  0.00           H  
ATOM   4626 HD12 ILE A 285     -35.696  -5.453  47.676  1.00  0.00           H  
ATOM   4627 HD13 ILE A 285     -34.755  -4.614  46.422  1.00  0.00           H  
ATOM   4628  N   HIS A 286     -32.053  -5.014  51.602  1.00  0.00           N  
ATOM   4629  H   HIS A 286     -33.013  -5.328  51.640  1.00  0.00           H  
ATOM   4630  CA  HIS A 286     -31.524  -4.199  52.698  1.00  0.00           C  
ATOM   4631  HA  HIS A 286     -31.326  -3.200  52.310  1.00  0.00           H  
ATOM   4632  C   HIS A 286     -30.197  -4.756  53.258  1.00  0.00           C  
ATOM   4633  CB  HIS A 286     -32.598  -4.088  53.792  1.00  0.00           C  
ATOM   4634  HB2 HIS A 286     -32.677  -5.034  54.328  1.00  0.00           H  
ATOM   4635  HB3 HIS A 286     -33.559  -3.891  53.318  1.00  0.00           H  
ATOM   4636  O   HIS A 286     -29.349  -4.000  53.729  1.00  0.00           O  
ATOM   4637  CG  HIS A 286     -32.345  -2.979  54.784  1.00  0.00           C  
ATOM   4638  CD2 HIS A 286     -33.240  -2.015  55.162  1.00  0.00           C  
ATOM   4639  HD2 HIS A 286     -34.267  -1.928  54.839  1.00  0.00           H  
ATOM   4640  ND1 HIS A 286     -31.148  -2.681  55.399  1.00  0.00           N  
ATOM   4641  HD1 HIS A 286     -30.256  -3.041  55.093  1.00  0.00           H  
ATOM   4642  CE1 HIS A 286     -31.317  -1.557  56.116  1.00  0.00           C  
ATOM   4643  HE1 HIS A 286     -30.537  -0.992  56.605  1.00  0.00           H  
ATOM   4644  NE2 HIS A 286     -32.578  -1.135  56.018  1.00  0.00           N  
ATOM   4645  N   LYS A 287     -29.970  -6.078  53.210  1.00  0.00           N  
ATOM   4646  H   LYS A 287     -30.631  -6.648  52.703  1.00  0.00           H  
ATOM   4647  CA  LYS A 287     -28.692  -6.686  53.631  1.00  0.00           C  
ATOM   4648  HA  LYS A 287     -28.320  -6.156  54.507  1.00  0.00           H  
ATOM   4649  C   LYS A 287     -27.605  -6.550  52.567  1.00  0.00           C  
ATOM   4650  CB  LYS A 287     -28.864  -8.170  53.988  1.00  0.00           C  
ATOM   4651  HB2 LYS A 287     -27.888  -8.564  54.270  1.00  0.00           H  
ATOM   4652  HB3 LYS A 287     -29.201  -8.720  53.110  1.00  0.00           H  
ATOM   4653  O   LYS A 287     -26.431  -6.506  52.926  1.00  0.00           O  
ATOM   4654  CG  LYS A 287     -29.834  -8.411  55.153  1.00  0.00           C  
ATOM   4655  HG2 LYS A 287     -30.837  -8.101  54.857  1.00  0.00           H  
ATOM   4656  HG3 LYS A 287     -29.521  -7.819  56.013  1.00  0.00           H  
ATOM   4657  CD  LYS A 287     -29.860  -9.898  55.542  1.00  0.00           C  
ATOM   4658  HD2 LYS A 287     -28.873 -10.199  55.894  1.00  0.00           H  
ATOM   4659  HD3 LYS A 287     -30.120 -10.495  54.669  1.00  0.00           H  
ATOM   4660  CE  LYS A 287     -30.897 -10.132  56.650  1.00  0.00           C  
ATOM   4661  HE2 LYS A 287     -31.846  -9.705  56.327  1.00  0.00           H  
ATOM   4662  HE3 LYS A 287     -30.585  -9.594  57.545  1.00  0.00           H  
ATOM   4663  NZ  LYS A 287     -31.082 -11.576  56.955  1.00  0.00           N  
ATOM   4664  HZ1 LYS A 287     -30.221 -12.000  57.271  1.00  0.00           H  
ATOM   4665  HZ2 LYS A 287     -31.775 -11.690  57.681  1.00  0.00           H  
ATOM   4666  HZ3 LYS A 287     -31.418 -12.072  56.143  1.00  0.00           H  
ATOM   4667  N   ILE A 288     -27.991  -6.512  51.294  1.00  0.00           N  
ATOM   4668  H   ILE A 288     -28.981  -6.543  51.098  1.00  0.00           H  
ATOM   4669  CA  ILE A 288     -27.084  -6.324  50.160  1.00  0.00           C  
ATOM   4670  HA  ILE A 288     -26.220  -6.978  50.274  1.00  0.00           H  
ATOM   4671  C   ILE A 288     -26.562  -4.884  50.167  1.00  0.00           C  
ATOM   4672  CB  ILE A 288     -27.802  -6.697  48.841  1.00  0.00           C  
ATOM   4673  HB  ILE A 288     -28.715  -6.109  48.754  1.00  0.00           H  
ATOM   4674  O   ILE A 288     -25.358  -4.670  50.277  1.00  0.00           O  
ATOM   4675  CG1 ILE A 288     -28.190  -8.195  48.837  1.00  0.00           C  
ATOM   4676 HG12 ILE A 288     -27.286  -8.803  48.838  1.00  0.00           H  
ATOM   4677 HG13 ILE A 288     -28.743  -8.431  49.747  1.00  0.00           H  
ATOM   4678  CG2 ILE A 288     -26.913  -6.337  47.645  1.00  0.00           C  
ATOM   4679 HG21 ILE A 288     -26.766  -5.259  47.586  1.00  0.00           H  
ATOM   4680 HG22 ILE A 288     -27.402  -6.635  46.717  1.00  0.00           H  
ATOM   4681 HG23 ILE A 288     -25.941  -6.825  47.724  1.00  0.00           H  
ATOM   4682  CD1 ILE A 288     -29.071  -8.622  47.658  1.00  0.00           C  
ATOM   4683 HD11 ILE A 288     -28.480  -8.679  46.744  1.00  0.00           H  
ATOM   4684 HD12 ILE A 288     -29.889  -7.915  47.521  1.00  0.00           H  
ATOM   4685 HD13 ILE A 288     -29.494  -9.605  47.865  1.00  0.00           H  
ATOM   4686  N   VAL A 289     -27.474  -3.907  50.164  1.00  0.00           N  
ATOM   4687  H   VAL A 289     -28.445  -4.175  50.101  1.00  0.00           H  
ATOM   4688  CA  VAL A 289     -27.173  -2.470  50.050  1.00  0.00           C  
ATOM   4689  HA  VAL A 289     -26.517  -2.323  49.191  1.00  0.00           H  
ATOM   4690  C   VAL A 289     -26.412  -1.916  51.265  1.00  0.00           C  
ATOM   4691  CB  VAL A 289     -28.477  -1.690  49.768  1.00  0.00           C  
ATOM   4692  HB  VAL A 289     -29.182  -1.859  50.581  1.00  0.00           H  
ATOM   4693  O   VAL A 289     -25.724  -0.911  51.149  1.00  0.00           O  
ATOM   4694  CG1 VAL A 289     -28.228  -0.192  49.630  1.00  0.00           C  
ATOM   4695 HG11 VAL A 289     -29.121   0.308  49.257  1.00  0.00           H  
ATOM   4696 HG12 VAL A 289     -27.977   0.249  50.595  1.00  0.00           H  
ATOM   4697 HG13 VAL A 289     -27.405  -0.035  48.934  1.00  0.00           H  
ATOM   4698  CG2 VAL A 289     -29.121  -2.150  48.449  1.00  0.00           C  
ATOM   4699 HG21 VAL A 289     -28.444  -1.960  47.616  1.00  0.00           H  
ATOM   4700 HG22 VAL A 289     -30.046  -1.597  48.280  1.00  0.00           H  
ATOM   4701 HG23 VAL A 289     -29.365  -3.212  48.474  1.00  0.00           H  
ATOM   4702  N   ARG A 290     -26.434  -2.606  52.416  1.00  0.00           N  
ATOM   4703  H   ARG A 290     -27.030  -3.422  52.443  1.00  0.00           H  
ATOM   4704  CA  ARG A 290     -25.662  -2.242  53.625  1.00  0.00           C  
ATOM   4705  HA  ARG A 290     -25.947  -1.236  53.932  1.00  0.00           H  
ATOM   4706  C   ARG A 290     -24.141  -2.161  53.429  1.00  0.00           C  
ATOM   4707  CB  ARG A 290     -25.964  -3.242  54.756  1.00  0.00           C  
ATOM   4708  HB2 ARG A 290     -25.072  -3.384  55.366  1.00  0.00           H  
ATOM   4709  HB3 ARG A 290     -26.225  -4.210  54.327  1.00  0.00           H  
ATOM   4710  O   ARG A 290     -23.482  -1.554  54.264  1.00  0.00           O  
ATOM   4711  CG  ARG A 290     -27.083  -2.765  55.689  1.00  0.00           C  
ATOM   4712  HG2 ARG A 290     -27.980  -2.534  55.114  1.00  0.00           H  
ATOM   4713  HG3 ARG A 290     -26.761  -1.856  56.197  1.00  0.00           H  
ATOM   4714  CD  ARG A 290     -27.371  -3.853  56.732  1.00  0.00           C  
ATOM   4715  HD2 ARG A 290     -26.482  -3.977  57.350  1.00  0.00           H  
ATOM   4716  HD3 ARG A 290     -27.576  -4.788  56.211  1.00  0.00           H  
ATOM   4717  NE  ARG A 290     -28.526  -3.515  57.584  1.00  0.00           N  
ATOM   4718  HE  ARG A 290     -29.003  -2.648  57.379  1.00  0.00           H  
ATOM   4719  NH1 ARG A 290     -28.363  -5.269  59.059  1.00  0.00           N  
ATOM   4720 HH11 ARG A 290     -28.666  -5.680  59.930  1.00  0.00           H  
ATOM   4721 HH12 ARG A 290     -27.459  -5.491  58.666  1.00  0.00           H  
ATOM   4722  NH2 ARG A 290     -30.042  -3.815  59.258  1.00  0.00           N  
ATOM   4723 HH21 ARG A 290     -30.539  -2.983  58.973  1.00  0.00           H  
ATOM   4724 HH22 ARG A 290     -30.354  -4.279  60.099  1.00  0.00           H  
ATOM   4725  CZ  ARG A 290     -28.972  -4.199  58.624  1.00  0.00           C  
ATOM   4726  N   LYS A 291     -23.570  -2.815  52.411  1.00  0.00           N  
ATOM   4727  H   LYS A 291     -24.185  -3.264  51.747  1.00  0.00           H  
ATOM   4728  CA  LYS A 291     -22.136  -2.723  52.074  1.00  0.00           C  
ATOM   4729  HA  LYS A 291     -21.666  -1.940  52.670  1.00  0.00           H  
ATOM   4730  C   LYS A 291     -21.966  -2.297  50.611  1.00  0.00           C  
ATOM   4731  CB  LYS A 291     -21.395  -4.038  52.373  1.00  0.00           C  
ATOM   4732  HB2 LYS A 291     -21.889  -4.865  51.864  1.00  0.00           H  
ATOM   4733  HB3 LYS A 291     -20.388  -3.942  51.966  1.00  0.00           H  
ATOM   4734  O   LYS A 291     -21.613  -3.146  49.790  1.00  0.00           O  
ATOM   4735  CG  LYS A 291     -21.278  -4.345  53.871  1.00  0.00           C  
ATOM   4736  HG2 LYS A 291     -22.240  -4.687  54.253  1.00  0.00           H  
ATOM   4737  HG3 LYS A 291     -20.985  -3.440  54.402  1.00  0.00           H  
ATOM   4738  CD  LYS A 291     -20.206  -5.421  54.094  1.00  0.00           C  
ATOM   4739  HD2 LYS A 291     -19.263  -5.043  53.700  1.00  0.00           H  
ATOM   4740  HD3 LYS A 291     -20.472  -6.329  53.552  1.00  0.00           H  
ATOM   4741  CE  LYS A 291     -20.044  -5.713  55.590  1.00  0.00           C  
ATOM   4742  HE2 LYS A 291     -20.004  -4.758  56.113  1.00  0.00           H  
ATOM   4743  HE3 LYS A 291     -20.921  -6.250  55.952  1.00  0.00           H  
ATOM   4744  NZ  LYS A 291     -18.795  -6.472  55.862  1.00  0.00           N  
ATOM   4745  HZ1 LYS A 291     -18.742  -7.333  55.336  1.00  0.00           H  
ATOM   4746  HZ2 LYS A 291     -18.691  -6.657  56.850  1.00  0.00           H  
ATOM   4747  HZ3 LYS A 291     -18.003  -5.906  55.595  1.00  0.00           H  
ATOM   4748  N   PRO A 292     -22.232  -1.025  50.268  1.00  0.00           N  
ATOM   4749  CA  PRO A 292     -22.220  -0.573  48.879  1.00  0.00           C  
ATOM   4750  HA  PRO A 292     -22.933  -1.166  48.305  1.00  0.00           H  
ATOM   4751  C   PRO A 292     -20.846  -0.745  48.217  1.00  0.00           C  
ATOM   4752  CB  PRO A 292     -22.713   0.875  48.907  1.00  0.00           C  
ATOM   4753  HB2 PRO A 292     -23.786   0.884  48.711  1.00  0.00           H  
ATOM   4754  HB3 PRO A 292     -22.198   1.502  48.179  1.00  0.00           H  
ATOM   4755  O   PRO A 292     -20.792  -1.218  47.087  1.00  0.00           O  
ATOM   4756  CG  PRO A 292     -22.464   1.346  50.341  1.00  0.00           C  
ATOM   4757  HG2 PRO A 292     -21.467   1.778  50.431  1.00  0.00           H  
ATOM   4758  HG3 PRO A 292     -23.213   2.071  50.660  1.00  0.00           H  
ATOM   4759  CD  PRO A 292     -22.523   0.076  51.179  1.00  0.00           C  
ATOM   4760  HD2 PRO A 292     -21.784   0.139  51.978  1.00  0.00           H  
ATOM   4761  HD3 PRO A 292     -23.521  -0.034  51.605  1.00  0.00           H  
ATOM   4762  N   SER A 293     -19.744  -0.535  48.947  1.00  0.00           N  
ATOM   4763  H   SER A 293     -19.837  -0.071  49.839  1.00  0.00           H  
ATOM   4764  CA  SER A 293     -18.362  -0.812  48.498  1.00  0.00           C  
ATOM   4765  HA  SER A 293     -18.136  -0.173  47.644  1.00  0.00           H  
ATOM   4766  C   SER A 293     -18.086  -2.246  48.029  1.00  0.00           C  
ATOM   4767  CB  SER A 293     -17.372  -0.450  49.613  1.00  0.00           C  
ATOM   4768  HB2 SER A 293     -16.390  -0.867  49.387  1.00  0.00           H  
ATOM   4769  HB3 SER A 293     -17.268   0.634  49.665  1.00  0.00           H  
ATOM   4770  O   SER A 293     -17.101  -2.497  47.338  1.00  0.00           O  
ATOM   4771  OG  SER A 293     -17.815  -0.921  50.875  1.00  0.00           O  
ATOM   4772  HG  SER A 293     -18.029  -0.119  51.357  1.00  0.00           H  
ATOM   4773  N   ARG A 294     -18.950  -3.209  48.372  1.00  0.00           N  
ATOM   4774  H   ARG A 294     -19.768  -2.921  48.890  1.00  0.00           H  
ATOM   4775  CA  ARG A 294     -18.854  -4.616  47.947  1.00  0.00           C  
ATOM   4776  HA  ARG A 294     -17.859  -4.787  47.536  1.00  0.00           H  
ATOM   4777  C   ARG A 294     -19.798  -4.956  46.788  1.00  0.00           C  
ATOM   4778  CB  ARG A 294     -19.048  -5.534  49.169  1.00  0.00           C  
ATOM   4779  HB2 ARG A 294     -20.030  -5.344  49.602  1.00  0.00           H  
ATOM   4780  HB3 ARG A 294     -19.028  -6.574  48.844  1.00  0.00           H  
ATOM   4781  O   ARG A 294     -19.978  -6.140  46.492  1.00  0.00           O  
ATOM   4782  CG  ARG A 294     -17.980  -5.363  50.266  1.00  0.00           C  
ATOM   4783  HG2 ARG A 294     -17.953  -4.330  50.615  1.00  0.00           H  
ATOM   4784  HG3 ARG A 294     -18.247  -6.008  51.103  1.00  0.00           H  
ATOM   4785  CD  ARG A 294     -16.601  -5.775  49.747  1.00  0.00           C  
ATOM   4786  HD2 ARG A 294     -16.718  -6.739  49.253  1.00  0.00           H  
ATOM   4787  HD3 ARG A 294     -16.274  -5.049  49.002  1.00  0.00           H  
ATOM   4788  NE  ARG A 294     -15.575  -5.851  50.810  1.00  0.00           N  
ATOM   4789  HE  ARG A 294     -15.464  -5.032  51.390  1.00  0.00           H  
ATOM   4790  NH1 ARG A 294     -14.571  -7.749  50.027  1.00  0.00           N  
ATOM   4791 HH11 ARG A 294     -15.235  -7.753  49.265  1.00  0.00           H  
ATOM   4792 HH12 ARG A 294     -13.716  -8.260  49.860  1.00  0.00           H  
ATOM   4793  NH2 ARG A 294     -13.635  -6.665  51.721  1.00  0.00           N  
ATOM   4794 HH21 ARG A 294     -13.499  -5.818  52.255  1.00  0.00           H  
ATOM   4795 HH22 ARG A 294     -12.876  -7.325  51.637  1.00  0.00           H  
ATOM   4796  CZ  ARG A 294     -14.605  -6.752  50.855  1.00  0.00           C  
ATOM   4797  N   ILE A 295     -20.393  -3.953  46.144  1.00  0.00           N  
ATOM   4798  H   ILE A 295     -20.191  -3.008  46.438  1.00  0.00           H  
ATOM   4799  CA  ILE A 295     -21.323  -4.101  45.021  1.00  0.00           C  
ATOM   4800  HA  ILE A 295     -21.511  -5.162  44.855  1.00  0.00           H  
ATOM   4801  C   ILE A 295     -20.691  -3.528  43.750  1.00  0.00           C  
ATOM   4802  CB  ILE A 295     -22.685  -3.430  45.325  1.00  0.00           C  
ATOM   4803  HB  ILE A 295     -22.528  -2.356  45.426  1.00  0.00           H  
ATOM   4804  O   ILE A 295     -20.152  -2.421  43.762  1.00  0.00           O  
ATOM   4805  CG1 ILE A 295     -23.289  -3.962  46.645  1.00  0.00           C  
ATOM   4806 HG12 ILE A 295     -22.578  -3.801  47.456  1.00  0.00           H  
ATOM   4807 HG13 ILE A 295     -23.470  -5.034  46.564  1.00  0.00           H  
ATOM   4808  CG2 ILE A 295     -23.659  -3.664  44.154  1.00  0.00           C  
ATOM   4809 HG21 ILE A 295     -23.281  -3.197  43.244  1.00  0.00           H  
ATOM   4810 HG22 ILE A 295     -23.789  -4.732  43.980  1.00  0.00           H  
ATOM   4811 HG23 ILE A 295     -24.626  -3.203  44.355  1.00  0.00           H  
ATOM   4812  CD1 ILE A 295     -24.589  -3.261  47.056  1.00  0.00           C  
ATOM   4813 HD11 ILE A 295     -24.817  -3.513  48.092  1.00  0.00           H  
ATOM   4814 HD12 ILE A 295     -25.416  -3.587  46.425  1.00  0.00           H  
ATOM   4815 HD13 ILE A 295     -24.475  -2.180  46.973  1.00  0.00           H  
ATOM   4816  N   LEU A 296     -20.806  -4.268  42.648  1.00  0.00           N  
ATOM   4817  H   LEU A 296     -21.241  -5.176  42.729  1.00  0.00           H  
ATOM   4818  CA  LEU A 296     -20.490  -3.789  41.304  1.00  0.00           C  
ATOM   4819  HA  LEU A 296     -20.145  -2.757  41.365  1.00  0.00           H  
ATOM   4820  C   LEU A 296     -21.753  -3.808  40.436  1.00  0.00           C  
ATOM   4821  CB  LEU A 296     -19.334  -4.626  40.728  1.00  0.00           C  
ATOM   4822  HB2 LEU A 296     -19.578  -5.679  40.871  1.00  0.00           H  
ATOM   4823  HB3 LEU A 296     -18.434  -4.413  41.305  1.00  0.00           H  
ATOM   4824  O   LEU A 296     -22.372  -4.857  40.246  1.00  0.00           O  
ATOM   4825  CG  LEU A 296     -19.030  -4.403  39.234  1.00  0.00           C  
ATOM   4826  HG  LEU A 296     -19.910  -4.655  38.642  1.00  0.00           H  
ATOM   4827  CD1 LEU A 296     -18.628  -2.963  38.933  1.00  0.00           C  
ATOM   4828 HD11 LEU A 296     -19.470  -2.295  39.113  1.00  0.00           H  
ATOM   4829 HD12 LEU A 296     -17.777  -2.670  39.549  1.00  0.00           H  
ATOM   4830 HD13 LEU A 296     -18.362  -2.871  37.880  1.00  0.00           H  
ATOM   4831  CD2 LEU A 296     -17.882  -5.305  38.779  1.00  0.00           C  
ATOM   4832 HD21 LEU A 296     -17.743  -5.205  37.703  1.00  0.00           H  
ATOM   4833 HD22 LEU A 296     -18.100  -6.346  39.015  1.00  0.00           H  
ATOM   4834 HD23 LEU A 296     -16.961  -5.012  39.285  1.00  0.00           H  
ATOM   4835  N   PHE A 297     -22.115  -2.659  39.877  1.00  0.00           N  
ATOM   4836  H   PHE A 297     -21.572  -1.832  40.080  1.00  0.00           H  
ATOM   4837  CA  PHE A 297     -23.147  -2.558  38.849  1.00  0.00           C  
ATOM   4838  HA  PHE A 297     -23.813  -3.419  38.908  1.00  0.00           H  
ATOM   4839  C   PHE A 297     -22.496  -2.556  37.466  1.00  0.00           C  
ATOM   4840  CB  PHE A 297     -23.996  -1.310  39.078  1.00  0.00           C  
ATOM   4841  HB2 PHE A 297     -24.667  -1.176  38.230  1.00  0.00           H  
ATOM   4842  HB3 PHE A 297     -23.336  -0.444  39.123  1.00  0.00           H  
ATOM   4843  O   PHE A 297     -21.674  -1.694  37.155  1.00  0.00           O  
ATOM   4844  CG  PHE A 297     -24.817  -1.346  40.346  1.00  0.00           C  
ATOM   4845  CD1 PHE A 297     -26.063  -1.997  40.359  1.00  0.00           C  
ATOM   4846  HD1 PHE A 297     -26.427  -2.480  39.464  1.00  0.00           H  
ATOM   4847  CD2 PHE A 297     -24.344  -0.713  41.509  1.00  0.00           C  
ATOM   4848  HD2 PHE A 297     -23.389  -0.208  41.501  1.00  0.00           H  
ATOM   4849  CE1 PHE A 297     -26.841  -2.010  41.530  1.00  0.00           C  
ATOM   4850  HE1 PHE A 297     -27.805  -2.497  41.534  1.00  0.00           H  
ATOM   4851  CE2 PHE A 297     -25.121  -0.723  42.679  1.00  0.00           C  
ATOM   4852  HE2 PHE A 297     -24.757  -0.223  43.565  1.00  0.00           H  
ATOM   4853  CZ  PHE A 297     -26.369  -1.370  42.689  1.00  0.00           C  
ATOM   4854  HZ  PHE A 297     -26.967  -1.363  43.588  1.00  0.00           H  
ATOM   4855  N   LEU A 298     -22.873  -3.523  36.634  1.00  0.00           N  
ATOM   4856  H   LEU A 298     -23.581  -4.172  36.948  1.00  0.00           H  
ATOM   4857  CA  LEU A 298     -22.471  -3.608  35.239  1.00  0.00           C  
ATOM   4858  HA  LEU A 298     -21.581  -2.996  35.093  1.00  0.00           H  
ATOM   4859  C   LEU A 298     -23.597  -3.044  34.370  1.00  0.00           C  
ATOM   4860  CB  LEU A 298     -22.099  -5.067  34.914  1.00  0.00           C  
ATOM   4861  HB2 LEU A 298     -22.994  -5.682  34.819  1.00  0.00           H  
ATOM   4862  HB3 LEU A 298     -21.512  -5.452  35.747  1.00  0.00           H  
ATOM   4863  O   LEU A 298     -24.633  -3.686  34.217  1.00  0.00           O  
ATOM   4864  CG  LEU A 298     -21.246  -5.173  33.643  1.00  0.00           C  
ATOM   4865  HG  LEU A 298     -20.447  -4.436  33.719  1.00  0.00           H  
ATOM   4866  CD1 LEU A 298     -20.591  -6.552  33.570  1.00  0.00           C  
ATOM   4867 HD11 LEU A 298     -19.871  -6.560  32.752  1.00  0.00           H  
ATOM   4868 HD12 LEU A 298     -21.344  -7.326  33.414  1.00  0.00           H  
ATOM   4869 HD13 LEU A 298     -20.052  -6.757  34.495  1.00  0.00           H  
ATOM   4870  CD2 LEU A 298     -22.010  -4.917  32.343  1.00  0.00           C  
ATOM   4871 HD21 LEU A 298     -22.418  -3.907  32.320  1.00  0.00           H  
ATOM   4872 HD22 LEU A 298     -21.314  -4.955  31.504  1.00  0.00           H  
ATOM   4873 HD23 LEU A 298     -22.822  -5.634  32.216  1.00  0.00           H  
ATOM   4874  N   MET A 299     -23.383  -1.864  33.796  1.00  0.00           N  
ATOM   4875  H   MET A 299     -22.479  -1.435  33.935  1.00  0.00           H  
ATOM   4876  CA  MET A 299     -24.300  -1.193  32.874  1.00  0.00           C  
ATOM   4877  HA  MET A 299     -25.316  -1.549  33.040  1.00  0.00           H  
ATOM   4878  C   MET A 299     -23.917  -1.502  31.418  1.00  0.00           C  
ATOM   4879  CB  MET A 299     -24.281   0.316  33.147  1.00  0.00           C  
ATOM   4880  HB2 MET A 299     -23.265   0.694  33.028  1.00  0.00           H  
ATOM   4881  HB3 MET A 299     -24.919   0.814  32.416  1.00  0.00           H  
ATOM   4882  O   MET A 299     -22.925  -0.987  30.892  1.00  0.00           O  
ATOM   4883  CG  MET A 299     -24.782   0.671  34.549  1.00  0.00           C  
ATOM   4884  HG2 MET A 299     -25.801   0.301  34.661  1.00  0.00           H  
ATOM   4885  HG3 MET A 299     -24.150   0.192  35.296  1.00  0.00           H  
ATOM   4886  SD  MET A 299     -24.772   2.455  34.844  1.00  0.00           S  
ATOM   4887  CE  MET A 299     -25.571   2.490  36.458  1.00  0.00           C  
ATOM   4888  HE1 MET A 299     -24.993   1.888  37.159  1.00  0.00           H  
ATOM   4889  HE2 MET A 299     -25.627   3.519  36.813  1.00  0.00           H  
ATOM   4890  HE3 MET A 299     -26.577   2.078  36.377  1.00  0.00           H  
ATOM   4891  N   ASP A 300     -24.685  -2.369  30.759  1.00  0.00           N  
ATOM   4892  H   ASP A 300     -25.511  -2.721  31.221  1.00  0.00           H  
ATOM   4893  CA  ASP A 300     -24.432  -2.799  29.379  1.00  0.00           C  
ATOM   4894  HA  ASP A 300     -23.369  -2.657  29.182  1.00  0.00           H  
ATOM   4895  C   ASP A 300     -25.237  -1.962  28.367  1.00  0.00           C  
ATOM   4896  CB  ASP A 300     -24.671  -4.310  29.230  1.00  0.00           C  
ATOM   4897  HB2 ASP A 300     -24.280  -4.806  30.119  1.00  0.00           H  
ATOM   4898  HB3 ASP A 300     -25.742  -4.509  29.190  1.00  0.00           H  
ATOM   4899  O   ASP A 300     -26.473  -1.989  28.384  1.00  0.00           O  
ATOM   4900  CG  ASP A 300     -23.988  -4.947  28.004  1.00  0.00           C  
ATOM   4901  OD1 ASP A 300     -23.607  -4.271  27.024  1.00  0.00           O  
ATOM   4902  OD2 ASP A 300     -23.808  -6.184  28.033  1.00  0.00           O  
ATOM   4903  N   GLY A 301     -24.534  -1.241  27.483  1.00  0.00           N  
ATOM   4904  H   GLY A 301     -23.531  -1.356  27.476  1.00  0.00           H  
ATOM   4905  CA  GLY A 301     -25.105  -0.426  26.406  1.00  0.00           C  
ATOM   4906  HA2 GLY A 301     -25.971  -0.937  25.987  1.00  0.00           H  
ATOM   4907  HA3 GLY A 301     -24.361  -0.325  25.616  1.00  0.00           H  
ATOM   4908  C   GLY A 301     -25.537   0.987  26.808  1.00  0.00           C  
ATOM   4909  O   GLY A 301     -26.670   1.365  26.532  1.00  0.00           O  
ATOM   4910  N   PHE A 302     -24.672   1.788  27.445  1.00  0.00           N  
ATOM   4911  H   PHE A 302     -23.737   1.447  27.619  1.00  0.00           H  
ATOM   4912  CA  PHE A 302     -24.977   3.194  27.781  1.00  0.00           C  
ATOM   4913  HA  PHE A 302     -25.842   3.220  28.445  1.00  0.00           H  
ATOM   4914  C   PHE A 302     -25.345   4.045  26.555  1.00  0.00           C  
ATOM   4915  CB  PHE A 302     -23.785   3.824  28.517  1.00  0.00           C  
ATOM   4916  HB2 PHE A 302     -23.633   3.277  29.447  1.00  0.00           H  
ATOM   4917  HB3 PHE A 302     -22.890   3.709  27.906  1.00  0.00           H  
ATOM   4918  O   PHE A 302     -26.177   4.943  26.662  1.00  0.00           O  
ATOM   4919  CG  PHE A 302     -23.970   5.299  28.841  1.00  0.00           C  
ATOM   4920  CD1 PHE A 302     -23.504   6.287  27.950  1.00  0.00           C  
ATOM   4921  HD1 PHE A 302     -22.989   6.004  27.043  1.00  0.00           H  
ATOM   4922  CD2 PHE A 302     -24.675   5.686  29.997  1.00  0.00           C  
ATOM   4923  HD2 PHE A 302     -25.053   4.940  30.680  1.00  0.00           H  
ATOM   4924  CE1 PHE A 302     -23.756   7.648  28.203  1.00  0.00           C  
ATOM   4925  HE1 PHE A 302     -23.419   8.401  27.507  1.00  0.00           H  
ATOM   4926  CE2 PHE A 302     -24.915   7.049  30.254  1.00  0.00           C  
ATOM   4927  HE2 PHE A 302     -25.472   7.351  31.128  1.00  0.00           H  
ATOM   4928  CZ  PHE A 302     -24.459   8.029  29.357  1.00  0.00           C  
ATOM   4929  HZ  PHE A 302     -24.667   9.072  29.545  1.00  0.00           H  
ATOM   4930  N   ASP A 303     -24.790   3.734  25.379  1.00  0.00           N  
ATOM   4931  H   ASP A 303     -24.180   2.931  25.320  1.00  0.00           H  
ATOM   4932  CA  ASP A 303     -25.142   4.394  24.116  1.00  0.00           C  
ATOM   4933  HA  ASP A 303     -24.948   5.460  24.233  1.00  0.00           H  
ATOM   4934  C   ASP A 303     -26.637   4.286  23.764  1.00  0.00           C  
ATOM   4935  CB  ASP A 303     -24.237   3.879  22.972  1.00  0.00           C  
ATOM   4936  HB2 ASP A 303     -23.221   4.220  23.170  1.00  0.00           H  
ATOM   4937  HB3 ASP A 303     -24.551   4.350  22.041  1.00  0.00           H  
ATOM   4938  O   ASP A 303     -27.150   5.117  23.023  1.00  0.00           O
[truncated: 937,260 more chars]
