# Supplementary material for: Assessment of AI-Based Protein Structure Prediction for the NLRP3 Target
Source: Molecules. 2022 Sep 7;27(18):5797. doi: 10.3390/molecules27185797 (PMC9505260; doi:10.3390/molecules27185797)
Supplement: Supplementary file 1 [file molecules-27-05797-s001.zip › AI_models/AlphaFold_predicted_structures/ranked_1.pdb]

ATOM      1  N   MET A   1      39.843   5.760 -62.832  1.00  0.00           N  
ATOM      2  H   MET A   1      40.066   6.123 -63.748  1.00  0.00           H  
ATOM      3  H2  MET A   1      39.411   4.852 -62.920  1.00  0.00           H  
ATOM      4  H3  MET A   1      39.184   6.378 -62.382  1.00  0.00           H  
ATOM      5  CA  MET A   1      41.058   5.678 -61.990  1.00  0.00           C  
ATOM      6  HA  MET A   1      41.753   4.946 -62.402  1.00  0.00           H  
ATOM      7  C   MET A   1      40.631   5.218 -60.603  1.00  0.00           C  
ATOM      8  CB  MET A   1      41.764   7.042 -61.905  1.00  0.00           C  
ATOM      9  HB2 MET A   1      41.044   7.810 -61.620  1.00  0.00           H  
ATOM     10  HB3 MET A   1      42.530   6.992 -61.132  1.00  0.00           H  
ATOM     11  O   MET A   1      39.633   5.734 -60.121  1.00  0.00           O  
ATOM     12  CG  MET A   1      42.442   7.446 -63.220  1.00  0.00           C  
ATOM     13  HG2 MET A   1      43.180   6.692 -63.492  1.00  0.00           H  
ATOM     14  HG3 MET A   1      41.692   7.503 -64.009  1.00  0.00           H  
ATOM     15  SD  MET A   1      43.268   9.050 -63.108  1.00  0.00           S  
ATOM     16  CE  MET A   1      43.760   9.310 -64.834  1.00  0.00           C  
ATOM     17  HE1 MET A   1      42.879   9.321 -65.475  1.00  0.00           H  
ATOM     18  HE2 MET A   1      44.435   8.515 -65.151  1.00  0.00           H  
ATOM     19  HE3 MET A   1      44.273  10.269 -64.921  1.00  0.00           H  
ATOM     20  N   ALA A   2      41.292   4.223 -59.999  1.00  0.00           N  
ATOM     21  H   ALA A   2      42.126   3.834 -60.415  1.00  0.00           H  
ATOM     22  CA  ALA A   2      41.010   3.845 -58.606  1.00  0.00           C  
ATOM     23  HA  ALA A   2      39.953   3.598 -58.506  1.00  0.00           H  
ATOM     24  C   ALA A   2      41.320   5.038 -57.683  1.00  0.00           C  
ATOM     25  CB  ALA A   2      41.843   2.607 -58.244  1.00  0.00           C  
ATOM     26  HB1 ALA A   2      42.905   2.826 -58.345  1.00  0.00           H  
ATOM     27  HB2 ALA A   2      41.643   2.324 -57.210  1.00  0.00           H  
ATOM     28  HB3 ALA A   2      41.577   1.773 -58.894  1.00  0.00           H  
ATOM     29  O   ALA A   2      42.335   5.700 -57.910  1.00  0.00           O  
ATOM     30  N   SER A   3      40.457   5.331 -56.699  1.00  0.00           N  
ATOM     31  H   SER A   3      39.672   4.722 -56.520  1.00  0.00           H  
ATOM     32  CA  SER A   3      40.690   6.441 -55.761  1.00  0.00           C  
ATOM     33  HA  SER A   3      40.791   7.360 -56.338  1.00  0.00           H  
ATOM     34  C   SER A   3      41.995   6.229 -54.994  1.00  0.00           C  
ATOM     35  CB  SER A   3      39.520   6.629 -54.782  1.00  0.00           C  
ATOM     36  HB2 SER A   3      39.657   7.574 -54.257  1.00  0.00           H  
ATOM     37  HB3 SER A   3      38.585   6.679 -55.340  1.00  0.00           H  
ATOM     38  O   SER A   3      42.393   5.081 -54.763  1.00  0.00           O  
ATOM     39  OG  SER A   3      39.450   5.587 -53.823  1.00  0.00           O  
ATOM     40  HG  SER A   3      38.736   5.792 -53.215  1.00  0.00           H  
ATOM     41  N   THR A   4      42.653   7.314 -54.577  1.00  0.00           N  
ATOM     42  H   THR A   4      42.336   8.240 -54.826  1.00  0.00           H  
ATOM     43  CA  THR A   4      43.883   7.244 -53.774  1.00  0.00           C  
ATOM     44  HA  THR A   4      44.687   6.825 -54.379  1.00  0.00           H  
ATOM     45  C   THR A   4      43.686   6.350 -52.551  1.00  0.00           C  
ATOM     46  CB  THR A   4      44.316   8.640 -53.308  1.00  0.00           C  
ATOM     47  HB  THR A   4      43.595   9.004 -52.575  1.00  0.00           H  
ATOM     48  O   THR A   4      44.535   5.508 -52.277  1.00  0.00           O  
ATOM     49  CG2 THR A   4      45.704   8.580 -52.662  1.00  0.00           C  
ATOM     50 HG21 THR A   4      45.875   9.471 -52.057  1.00  0.00           H  
ATOM     51 HG22 THR A   4      46.477   8.489 -53.426  1.00  0.00           H  
ATOM     52 HG23 THR A   4      45.789   7.741 -51.973  1.00  0.00           H  
ATOM     53  OG1 THR A   4      44.330   9.507 -54.420  1.00  0.00           O  
ATOM     54  HG1 THR A   4      43.912  10.324 -54.138  1.00  0.00           H  
ATOM     55  N   ARG A   5      42.519   6.430 -51.891  1.00  0.00           N  
ATOM     56  H   ARG A   5      41.902   7.189 -52.140  1.00  0.00           H  
ATOM     57  CA  ARG A   5      42.141   5.558 -50.764  1.00  0.00           C  
ATOM     58  HA  ARG A   5      42.883   5.677 -49.974  1.00  0.00           H  
ATOM     59  C   ARG A   5      42.198   4.069 -51.112  1.00  0.00           C  
ATOM     60  CB  ARG A   5      40.767   6.003 -50.218  1.00  0.00           C  
ATOM     61  HB2 ARG A   5      40.000   5.799 -50.965  1.00  0.00           H  
ATOM     62  HB3 ARG A   5      40.792   7.079 -50.043  1.00  0.00           H  
ATOM     63  O   ARG A   5      42.828   3.303 -50.393  1.00  0.00           O  
ATOM     64  CG  ARG A   5      40.381   5.310 -48.898  1.00  0.00           C  
ATOM     65  HG2 ARG A   5      40.346   4.233 -49.063  1.00  0.00           H  
ATOM     66  HG3 ARG A   5      41.136   5.503 -48.136  1.00  0.00           H  
ATOM     67  CD  ARG A   5      39.003   5.746 -48.365  1.00  0.00           C  
ATOM     68  HD2 ARG A   5      38.728   5.054 -47.568  1.00  0.00           H  
ATOM     69  HD3 ARG A   5      38.258   5.641 -49.154  1.00  0.00           H  
ATOM     70  NE  ARG A   5      38.985   7.111 -47.785  1.00  0.00           N  
ATOM     71  HE  ARG A   5      39.495   7.236 -46.922  1.00  0.00           H  
ATOM     72  NH1 ARG A   5      37.460   8.153 -49.165  1.00  0.00           N  
ATOM     73 HH11 ARG A   5      37.490   7.364 -49.794  1.00  0.00           H  
ATOM     74 HH12 ARG A   5      36.822   8.924 -49.303  1.00  0.00           H  
ATOM     75  NH2 ARG A   5      38.115   9.165 -47.291  1.00  0.00           N  
ATOM     76 HH21 ARG A   5      38.554   9.194 -46.383  1.00  0.00           H  
ATOM     77 HH22 ARG A   5      37.488   9.934 -47.481  1.00  0.00           H  
ATOM     78  CZ  ARG A   5      38.194   8.132 -48.084  1.00  0.00           C  
ATOM     79  N   CYS A   6      41.605   3.658 -52.235  1.00  0.00           N  
ATOM     80  H   CYS A   6      41.186   4.351 -52.838  1.00  0.00           H  
ATOM     81  CA  CYS A   6      41.641   2.256 -52.673  1.00  0.00           C  
ATOM     82  HA  CYS A   6      41.332   1.605 -51.855  1.00  0.00           H  
ATOM     83  C   CYS A   6      43.044   1.808 -53.091  1.00  0.00           C  
ATOM     84  CB  CYS A   6      40.684   2.070 -53.856  1.00  0.00           C  
ATOM     85  HB2 CYS A   6      40.890   2.827 -54.613  1.00  0.00           H  
ATOM     86  HB3 CYS A   6      40.837   1.080 -54.287  1.00  0.00           H  
ATOM     87  O   CYS A   6      43.410   0.654 -52.884  1.00  0.00           O  
ATOM     88  SG  CYS A   6      38.962   2.197 -53.310  1.00  0.00           S  
ATOM     89  HG  CYS A   6      39.155   3.197 -52.446  1.00  0.00           H  
ATOM     90  N   LYS A   7      43.831   2.701 -53.702  1.00  0.00           N  
ATOM     91  H   LYS A   7      43.482   3.638 -53.848  1.00  0.00           H  
ATOM     92  CA  LYS A   7      45.225   2.394 -54.026  1.00  0.00           C  
ATOM     93  HA  LYS A   7      45.279   1.445 -54.559  1.00  0.00           H  
ATOM     94  C   LYS A   7      46.039   2.192 -52.751  1.00  0.00           C  
ATOM     95  CB  LYS A   7      45.853   3.490 -54.885  1.00  0.00           C  
ATOM     96  HB2 LYS A   7      46.932   3.334 -54.854  1.00  0.00           H  
ATOM     97  HB3 LYS A   7      45.638   4.466 -54.451  1.00  0.00           H  
ATOM     98  O   LYS A   7      46.702   1.173 -52.641  1.00  0.00           O  
ATOM     99  CG  LYS A   7      45.426   3.481 -56.358  1.00  0.00           C  
ATOM    100  HG2 LYS A   7      45.620   2.500 -56.792  1.00  0.00           H  
ATOM    101  HG3 LYS A   7      44.368   3.726 -56.446  1.00  0.00           H  
ATOM    102  CD  LYS A   7      46.279   4.542 -57.065  1.00  0.00           C  
ATOM    103  HD2 LYS A   7      47.328   4.343 -56.845  1.00  0.00           H  
ATOM    104  HD3 LYS A   7      46.033   5.522 -56.656  1.00  0.00           H  
ATOM    105  CE  LYS A   7      46.115   4.576 -58.583  1.00  0.00           C  
ATOM    106  HE2 LYS A   7      46.262   3.567 -58.969  1.00  0.00           H  
ATOM    107  HE3 LYS A   7      45.106   4.913 -58.822  1.00  0.00           H  
ATOM    108  NZ  LYS A   7      47.137   5.493 -59.156  1.00  0.00           N  
ATOM    109  HZ1 LYS A   7      48.065   5.226 -58.859  1.00  0.00           H  
ATOM    110  HZ2 LYS A   7      47.023   6.435 -58.808  1.00  0.00           H  
ATOM    111  HZ3 LYS A   7      47.143   5.503 -60.166  1.00  0.00           H  
ATOM    112  N   LEU A   8      45.953   3.117 -51.796  1.00  0.00           N  
ATOM    113  H   LEU A   8      45.369   3.925 -51.955  1.00  0.00           H  
ATOM    114  CA  LEU A   8      46.714   3.062 -50.552  1.00  0.00           C  
ATOM    115  HA  LEU A   8      47.770   3.000 -50.812  1.00  0.00           H  
ATOM    116  C   LEU A   8      46.371   1.810 -49.735  1.00  0.00           C  
ATOM    117  CB  LEU A   8      46.467   4.359 -49.760  1.00  0.00           C  
ATOM    118  HB2 LEU A   8      46.734   5.211 -50.386  1.00  0.00           H  
ATOM    119  HB3 LEU A   8      45.406   4.432 -49.524  1.00  0.00           H  
ATOM    120  O   LEU A   8      47.284   1.121 -49.294  1.00  0.00           O  
ATOM    121  CG  LEU A   8      47.267   4.441 -48.448  1.00  0.00           C  
ATOM    122  HG  LEU A   8      46.990   3.608 -47.801  1.00  0.00           H  
ATOM    123  CD1 LEU A   8      48.772   4.398 -48.693  1.00  0.00           C  
ATOM    124 HD11 LEU A   8      49.088   5.231 -49.321  1.00  0.00           H  
ATOM    125 HD12 LEU A   8      49.066   3.451 -49.147  1.00  0.00           H  
ATOM    126 HD13 LEU A   8      49.262   4.452 -47.721  1.00  0.00           H  
ATOM    127  CD2 LEU A   8      46.939   5.741 -47.713  1.00  0.00           C  
ATOM    128 HD21 LEU A   8      47.493   5.782 -46.776  1.00  0.00           H  
ATOM    129 HD22 LEU A   8      47.208   6.602 -48.325  1.00  0.00           H  
ATOM    130 HD23 LEU A   8      45.874   5.777 -47.483  1.00  0.00           H  
ATOM    131  N   ALA A   9      45.081   1.472 -49.617  1.00  0.00           N  
ATOM    132  H   ALA A   9      44.373   2.105 -49.962  1.00  0.00           H  
ATOM    133  CA  ALA A   9      44.636   0.246 -48.953  1.00  0.00           C  
ATOM    134  HA  ALA A   9      44.927   0.285 -47.903  1.00  0.00           H  
ATOM    135  C   ALA A   9      45.296  -1.007 -49.552  1.00  0.00           C  
ATOM    136  CB  ALA A   9      43.107   0.172 -49.024  1.00  0.00           C  
ATOM    137  HB1 ALA A   9      42.771  -0.731 -48.515  1.00  0.00           H  
ATOM    138  HB2 ALA A   9      42.777   0.136 -50.062  1.00  0.00           H  
ATOM    139  HB3 ALA A   9      42.669   1.038 -48.528  1.00  0.00           H  
ATOM    140  O   ALA A   9      45.813  -1.826 -48.805  1.00  0.00           O  
ATOM    141  N   ARG A  10      45.399  -1.105 -50.886  1.00  0.00           N  
ATOM    142  H   ARG A  10      44.971  -0.385 -51.450  1.00  0.00           H  
ATOM    143  CA  ARG A  10      46.083  -2.229 -51.552  1.00  0.00           C  
ATOM    144  HA  ARG A  10      45.652  -3.166 -51.196  1.00  0.00           H  
ATOM    145  C   ARG A  10      47.572  -2.328 -51.223  1.00  0.00           C  
ATOM    146  CB  ARG A  10      45.905  -2.141 -53.068  1.00  0.00           C  
ATOM    147  HB2 ARG A  10      46.103  -1.126 -53.414  1.00  0.00           H  
ATOM    148  HB3 ARG A  10      46.624  -2.810 -53.542  1.00  0.00           H  
ATOM    149  O   ARG A  10      48.081  -3.428 -51.075  1.00  0.00           O  
ATOM    150  CG  ARG A  10      44.504  -2.578 -53.483  1.00  0.00           C  
ATOM    151  HG2 ARG A  10      43.746  -1.989 -52.967  1.00  0.00           H  
ATOM    152  HG3 ARG A  10      44.375  -3.628 -53.220  1.00  0.00           H  
ATOM    153  CD  ARG A  10      44.365  -2.397 -54.994  1.00  0.00           C  
ATOM    154  HD2 ARG A  10      44.276  -1.331 -55.207  1.00  0.00           H  
ATOM    155  HD3 ARG A  10      45.261  -2.790 -55.475  1.00  0.00           H  
ATOM    156  NE  ARG A  10      43.195  -3.130 -55.493  1.00  0.00           N  
ATOM    157  HE  ARG A  10      42.751  -3.732 -54.814  1.00  0.00           H  
ATOM    158  NH1 ARG A  10      43.285  -2.405 -57.662  1.00  0.00           N  
ATOM    159 HH11 ARG A  10      44.100  -1.870 -57.396  1.00  0.00           H  
ATOM    160 HH12 ARG A  10      43.014  -2.517 -58.629  1.00  0.00           H  
ATOM    161  NH2 ARG A  10      41.760  -3.930 -57.057  1.00  0.00           N  
ATOM    162 HH21 ARG A  10      41.435  -3.999 -58.010  1.00  0.00           H  
ATOM    163 HH22 ARG A  10      41.381  -4.539 -56.345  1.00  0.00           H  
ATOM    164  CZ  ARG A  10      42.750  -3.148 -56.732  1.00  0.00           C  
ATOM    165  N   TYR A  11      48.278  -1.201 -51.105  1.00  0.00           N  
ATOM    166  H   TYR A  11      47.806  -0.314 -51.207  1.00  0.00           H  
ATOM    167  CA  TYR A  11      49.685  -1.237 -50.680  1.00  0.00           C  
ATOM    168  HA  TYR A  11      50.224  -1.968 -51.282  1.00  0.00           H  
ATOM    169  C   TYR A  11      49.834  -1.675 -49.226  1.00  0.00           C  
ATOM    170  CB  TYR A  11      50.357   0.128 -50.844  1.00  0.00           C  
ATOM    171  HB2 TYR A  11      49.702   0.918 -50.477  1.00  0.00           H  
ATOM    172  HB3 TYR A  11      51.257   0.134 -50.230  1.00  0.00           H  
ATOM    173  O   TYR A  11      50.824  -2.317 -48.888  1.00  0.00           O  
ATOM    174  CG  TYR A  11      50.802   0.428 -52.250  1.00  0.00           C  
ATOM    175  CD1 TYR A  11      52.093   0.062 -52.675  1.00  0.00           C  
ATOM    176  HD1 TYR A  11      52.768  -0.421 -51.984  1.00  0.00           H  
ATOM    177  CD2 TYR A  11      49.931   1.088 -53.124  1.00  0.00           C  
ATOM    178  HD2 TYR A  11      48.967   1.414 -52.761  1.00  0.00           H  
ATOM    179  CE1 TYR A  11      52.505   0.353 -53.987  1.00  0.00           C  
ATOM    180  HE1 TYR A  11      53.508   0.106 -54.301  1.00  0.00           H  
ATOM    181  CE2 TYR A  11      50.317   1.344 -54.444  1.00  0.00           C  
ATOM    182  HE2 TYR A  11      49.650   1.832 -55.138  1.00  0.00           H  
ATOM    183  OH  TYR A  11      51.940   1.315 -56.134  1.00  0.00           O  
ATOM    184  HH  TYR A  11      52.844   1.145 -56.408  1.00  0.00           H  
ATOM    185  CZ  TYR A  11      51.607   0.991 -54.869  1.00  0.00           C  
ATOM    186  N   LEU A  12      48.877  -1.315 -48.368  1.00  0.00           N  
ATOM    187  H   LEU A  12      48.090  -0.777 -48.700  1.00  0.00           H  
ATOM    188  CA  LEU A  12      48.870  -1.792 -46.992  1.00  0.00           C  
ATOM    189  HA  LEU A  12      49.878  -1.702 -46.588  1.00  0.00           H  
ATOM    190  C   LEU A  12      48.551  -3.287 -46.945  1.00  0.00           C  
ATOM    191  CB  LEU A  12      47.922  -0.945 -46.127  1.00  0.00           C  
ATOM    192  HB2 LEU A  12      47.871  -1.391 -45.134  1.00  0.00           H  
ATOM    193  HB3 LEU A  12      46.921  -0.981 -46.557  1.00  0.00           H  
ATOM    194  O   LEU A  12      49.255  -3.997 -46.245  1.00  0.00           O  
ATOM    195  CG  LEU A  12      48.356   0.525 -45.982  1.00  0.00           C  
ATOM    196  HG  LEU A  12      48.388   1.001 -46.962  1.00  0.00           H  
ATOM    197  CD1 LEU A  12      47.350   1.279 -45.117  1.00  0.00           C  
ATOM    198 HD11 LEU A  12      47.565   2.348 -45.133  1.00  0.00           H  
ATOM    199 HD12 LEU A  12      47.391   0.910 -44.092  1.00  0.00           H  
ATOM    200 HD13 LEU A  12      46.347   1.102 -45.504  1.00  0.00           H  
ATOM    201  CD2 LEU A  12      49.724   0.683 -45.321  1.00  0.00           C  
ATOM    202 HD21 LEU A  12      50.508   0.286 -45.966  1.00  0.00           H  
ATOM    203 HD22 LEU A  12      49.744   0.162 -44.364  1.00  0.00           H  
ATOM    204 HD23 LEU A  12      49.920   1.742 -45.158  1.00  0.00           H  
ATOM    205  N   GLU A  13      47.576  -3.780 -47.715  1.00  0.00           N  
ATOM    206  H   GLU A  13      47.008  -3.134 -48.244  1.00  0.00           H  
ATOM    207  CA  GLU A  13      47.241  -5.213 -47.818  1.00  0.00           C  
ATOM    208  HA  GLU A  13      46.931  -5.584 -46.841  1.00  0.00           H  
ATOM    209  C   GLU A  13      48.439  -6.086 -48.252  1.00  0.00           C  
ATOM    210  CB  GLU A  13      46.069  -5.400 -48.803  1.00  0.00           C  
ATOM    211  HB2 GLU A  13      45.990  -6.456 -49.062  1.00  0.00           H  
ATOM    212  HB3 GLU A  13      46.297  -4.847 -49.715  1.00  0.00           H  
ATOM    213  O   GLU A  13      48.525  -7.241 -47.845  1.00  0.00           O  
ATOM    214  CG  GLU A  13      44.702  -4.948 -48.251  1.00  0.00           C  
ATOM    215  HG2 GLU A  13      44.412  -5.634 -47.455  1.00  0.00           H  
ATOM    216  HG3 GLU A  13      44.803  -3.960 -47.803  1.00  0.00           H  
ATOM    217  CD  GLU A  13      43.580  -4.897 -49.314  1.00  0.00           C  
ATOM    218  OE1 GLU A  13      42.430  -4.576 -48.933  1.00  0.00           O  
ATOM    219  OE2 GLU A  13      43.844  -5.112 -50.524  1.00  0.00           O  
ATOM    220  N   ASP A  14      49.401  -5.534 -49.006  1.00  0.00           N  
ATOM    221  H   ASP A  14      49.227  -4.612 -49.381  1.00  0.00           H  
ATOM    222  CA  ASP A  14      50.663  -6.205 -49.371  1.00  0.00           C  
ATOM    223  HA  ASP A  14      50.428  -7.234 -49.646  1.00  0.00           H  
ATOM    224  C   ASP A  14      51.687  -6.285 -48.194  1.00  0.00           C  
ATOM    225  CB  ASP A  14      51.292  -5.519 -50.611  1.00  0.00           C  
ATOM    226  HB2 ASP A  14      51.384  -4.451 -50.412  1.00  0.00           H  
ATOM    227  HB3 ASP A  14      52.300  -5.917 -50.727  1.00  0.00           H  
ATOM    228  O   ASP A  14      52.808  -6.798 -48.354  1.00  0.00           O  
ATOM    229  CG  ASP A  14      50.598  -5.717 -51.978  1.00  0.00           C  
ATOM    230  OD1 ASP A  14      49.804  -6.669 -52.134  1.00  0.00           O  
ATOM    231  OD2 ASP A  14      50.961  -4.975 -52.937  1.00  0.00           O  
ATOM    232  N   LEU A  15      51.349  -5.765 -47.004  1.00  0.00           N  
ATOM    233  H   LEU A  15      50.427  -5.363 -46.923  1.00  0.00           H  
ATOM    234  CA  LEU A  15      52.117  -5.921 -45.762  1.00  0.00           C  
ATOM    235  HA  LEU A  15      53.167  -6.081 -46.008  1.00  0.00           H  
ATOM    236  C   LEU A  15      51.633  -7.136 -44.961  1.00  0.00           C  
ATOM    237  CB  LEU A  15      52.030  -4.671 -44.864  1.00  0.00           C  
ATOM    238  HB2 LEU A  15      50.993  -4.545 -44.554  1.00  0.00           H  
ATOM    239  HB3 LEU A  15      52.600  -4.876 -43.958  1.00  0.00           H  
ATOM    240  O   LEU A  15      50.474  -7.203 -44.547  1.00  0.00           O  
ATOM    241  CG  LEU A  15      52.532  -3.345 -45.455  1.00  0.00           C  
ATOM    242  HG  LEU A  15      52.005  -3.114 -46.381  1.00  0.00           H  
ATOM    243  CD1 LEU A  15      52.258  -2.238 -44.432  1.00  0.00           C  
ATOM    244 HD11 LEU A  15      51.184  -2.177 -44.252  1.00  0.00           H  
ATOM    245 HD12 LEU A  15      52.603  -1.272 -44.801  1.00  0.00           H  
ATOM    246 HD13 LEU A  15      52.768  -2.465 -43.496  1.00  0.00           H  
ATOM    247  CD2 LEU A  15      54.038  -3.374 -45.720  1.00  0.00           C  
ATOM    248 HD21 LEU A  15      54.359  -2.408 -46.110  1.00  0.00           H  
ATOM    249 HD22 LEU A  15      54.254  -4.140 -46.465  1.00  0.00           H  
ATOM    250 HD23 LEU A  15      54.575  -3.591 -44.797  1.00  0.00           H  
ATOM    251  N   GLU A  16      52.560  -8.038 -44.638  1.00  0.00           N  
ATOM    252  H   GLU A  16      53.493  -7.943 -45.014  1.00  0.00           H  
ATOM    253  CA  GLU A  16      52.336  -9.094 -43.646  1.00  0.00           C  
ATOM    254  HA  GLU A  16      51.442  -9.654 -43.918  1.00  0.00           H  
ATOM    255  C   GLU A  16      52.122  -8.497 -42.244  1.00  0.00           C  
ATOM    256  CB  GLU A  16      53.537 -10.053 -43.614  1.00  0.00           C  
ATOM    257  HB2 GLU A  16      53.355 -10.799 -42.840  1.00  0.00           H  
ATOM    258  HB3 GLU A  16      54.429  -9.488 -43.344  1.00  0.00           H  
ATOM    259  O   GLU A  16      52.580  -7.389 -41.960  1.00  0.00           O  
ATOM    260  CG  GLU A  16      53.782 -10.781 -44.947  1.00  0.00           C  
ATOM    261  HG2 GLU A  16      52.868 -11.306 -45.226  1.00  0.00           H  
ATOM    262  HG3 GLU A  16      54.000 -10.043 -45.719  1.00  0.00           H  
ATOM    263  CD  GLU A  16      54.945 -11.789 -44.881  1.00  0.00           C  
ATOM    264  OE1 GLU A  16      55.184 -12.454 -45.913  1.00  0.00           O  
ATOM    265  OE2 GLU A  16      55.591 -11.893 -43.811  1.00  0.00           O  
ATOM    266  N   ASP A  17      51.496  -9.242 -41.328  1.00  0.00           N  
ATOM    267  H   ASP A  17      51.077 -10.110 -41.629  1.00  0.00           H  
ATOM    268  CA  ASP A  17      51.131  -8.762 -39.981  1.00  0.00           C  
ATOM    269  HA  ASP A  17      50.338  -8.020 -40.074  1.00  0.00           H  
ATOM    270  C   ASP A  17      52.296  -8.112 -39.213  1.00  0.00           C  
ATOM    271  CB  ASP A  17      50.610  -9.944 -39.145  1.00  0.00           C  
ATOM    272  HB2 ASP A  17      50.501  -9.615 -38.111  1.00  0.00           H  
ATOM    273  HB3 ASP A  17      51.350 -10.745 -39.161  1.00  0.00           H  
ATOM    274  O   ASP A  17      52.124  -7.107 -38.516  1.00  0.00           O  
ATOM    275  CG  ASP A  17      49.255 -10.486 -39.602  1.00  0.00           C  
ATOM    276  OD1 ASP A  17      48.476  -9.694 -40.172  1.00  0.00           O  
ATOM    277  OD2 ASP A  17      49.012 -11.681 -39.334  1.00  0.00           O  
ATOM    278  N   VAL A  18      53.509  -8.662 -39.356  1.00  0.00           N  
ATOM    279  H   VAL A  18      53.583  -9.452 -39.981  1.00  0.00           H  
ATOM    280  CA  VAL A  18      54.723  -8.126 -38.721  1.00  0.00           C  
ATOM    281  HA  VAL A  18      54.520  -7.975 -37.661  1.00  0.00           H  
ATOM    282  C   VAL A  18      55.096  -6.764 -39.307  1.00  0.00           C  
ATOM    283  CB  VAL A  18      55.899  -9.113 -38.857  1.00  0.00           C  
ATOM    284  HB  VAL A  18      56.079  -9.315 -39.913  1.00  0.00           H  
ATOM    285  O   VAL A  18      55.442  -5.845 -38.560  1.00  0.00           O  
ATOM    286  CG1 VAL A  18      57.192  -8.554 -38.242  1.00  0.00           C  
ATOM    287 HG11 VAL A  18      57.974  -9.311 -38.286  1.00  0.00           H  
ATOM    288 HG12 VAL A  18      57.019  -8.265 -37.206  1.00  0.00           H  
ATOM    289 HG13 VAL A  18      57.522  -7.689 -38.818  1.00  0.00           H  
ATOM    290  CG2 VAL A  18      55.588 -10.440 -38.152  1.00  0.00           C  
ATOM    291 HG21 VAL A  18      56.433 -11.121 -38.253  1.00  0.00           H  
ATOM    292 HG22 VAL A  18      55.380 -10.269 -37.096  1.00  0.00           H  
ATOM    293 HG23 VAL A  18      54.723 -10.916 -38.614  1.00  0.00           H  
ATOM    294  N   ASP A  19      55.009  -6.613 -40.625  1.00  0.00           N  
ATOM    295  H   ASP A  19      54.580  -7.345 -41.172  1.00  0.00           H  
ATOM    296  CA  ASP A  19      55.332  -5.363 -41.305  1.00  0.00           C  
ATOM    297  HA  ASP A  19      56.222  -4.931 -40.846  1.00  0.00           H  
ATOM    298  C   ASP A  19      54.219  -4.326 -41.147  1.00  0.00           C  
ATOM    299  CB  ASP A  19      55.654  -5.623 -42.777  1.00  0.00           C  
ATOM    300  HB2 ASP A  19      55.713  -4.658 -43.280  1.00  0.00           H  
ATOM    301  HB3 ASP A  19      54.848  -6.199 -43.233  1.00  0.00           H  
ATOM    302  O   ASP A  19      54.529  -3.149 -40.983  1.00  0.00           O  
ATOM    303  CG  ASP A  19      56.995  -6.324 -43.009  1.00  0.00           C  
ATOM    304  OD1 ASP A  19      57.884  -6.289 -42.105  1.00  0.00           O  
ATOM    305  OD2 ASP A  19      57.136  -6.819 -44.148  1.00  0.00           O  
ATOM    306  N   LEU A  20      52.947  -4.735 -41.067  1.00  0.00           N  
ATOM    307  H   LEU A  20      52.745  -5.705 -41.265  1.00  0.00           H  
ATOM    308  CA  LEU A  20      51.842  -3.850 -40.693  1.00  0.00           C  
ATOM    309  HA  LEU A  20      51.844  -3.001 -41.377  1.00  0.00           H  
ATOM    310  C   LEU A  20      52.032  -3.311 -39.270  1.00  0.00           C  
ATOM    311  CB  LEU A  20      50.501  -4.596 -40.827  1.00  0.00           C  
ATOM    312  HB2 LEU A  20      50.402  -4.979 -41.843  1.00  0.00           H  
ATOM    313  HB3 LEU A  20      50.505  -5.450 -40.149  1.00  0.00           H  
ATOM    314  O   LEU A  20      51.816  -2.125 -39.018  1.00  0.00           O  
ATOM    315  CG  LEU A  20      49.283  -3.705 -40.502  1.00  0.00           C  
ATOM    316  HG  LEU A  20      49.414  -3.250 -39.520  1.00  0.00           H  
ATOM    317  CD1 LEU A  20      49.101  -2.584 -41.528  1.00  0.00           C  
ATOM    318 HD11 LEU A  20      49.918  -1.866 -41.456  1.00  0.00           H  
ATOM    319 HD12 LEU A  20      48.161  -2.061 -41.348  1.00  0.00           H  
ATOM    320 HD13 LEU A  20      49.082  -3.006 -42.533  1.00  0.00           H  
ATOM    321  CD2 LEU A  20      48.004  -4.532 -40.422  1.00  0.00           C  
ATOM    322 HD21 LEU A  20      47.150  -3.897 -40.184  1.00  0.00           H  
ATOM    323 HD22 LEU A  20      48.104  -5.307 -39.662  1.00  0.00           H  
ATOM    324 HD23 LEU A  20      47.816  -5.018 -41.379  1.00  0.00           H  
ATOM    325  N   LYS A  21      52.485  -4.150 -38.329  1.00  0.00           N  
ATOM    326  H   LYS A  21      52.583  -5.126 -38.573  1.00  0.00           H  
ATOM    327  CA  LYS A  21      52.798  -3.706 -36.965  1.00  0.00           C  
ATOM    328  HA  LYS A  21      51.924  -3.182 -36.577  1.00  0.00           H  
ATOM    329  C   LYS A  21      53.946  -2.692 -36.954  1.00  0.00           C  
ATOM    330  CB  LYS A  21      53.072  -4.926 -36.078  1.00  0.00           C  
ATOM    331  HB2 LYS A  21      52.269  -5.648 -36.223  1.00  0.00           H  
ATOM    332  HB3 LYS A  21      54.013  -5.393 -36.370  1.00  0.00           H  
ATOM    333  O   LYS A  21      53.822  -1.659 -36.298  1.00  0.00           O  
ATOM    334  CG  LYS A  21      53.120  -4.540 -34.594  1.00  0.00           C  
ATOM    335  HG2 LYS A  21      53.950  -3.857 -34.416  1.00  0.00           H  
ATOM    336  HG3 LYS A  21      52.188  -4.045 -34.322  1.00  0.00           H  
ATOM    337  CD  LYS A  21      53.299  -5.789 -33.726  1.00  0.00           C  
ATOM    338  HD2 LYS A  21      54.251  -6.260 -33.972  1.00  0.00           H  
ATOM    339  HD3 LYS A  21      52.490  -6.488 -33.937  1.00  0.00           H  
ATOM    340  CE  LYS A  21      53.273  -5.398 -32.246  1.00  0.00           C  
ATOM    341  HE2 LYS A  21      54.079  -4.688 -32.059  1.00  0.00           H  
ATOM    342  HE3 LYS A  21      52.330  -4.891 -32.041  1.00  0.00           H  
ATOM    343  NZ  LYS A  21      53.415  -6.589 -31.373  1.00  0.00           N  
ATOM    344  HZ1 LYS A  21      54.296  -7.050 -31.549  1.00  0.00           H  
ATOM    345  HZ2 LYS A  21      53.376  -6.319 -30.401  1.00  0.00           H  
ATOM    346  HZ3 LYS A  21      52.668  -7.244 -31.556  1.00  0.00           H  
ATOM    347  N   LYS A  22      55.026  -2.934 -37.710  1.00  0.00           N  
ATOM    348  H   LYS A  22      55.056  -3.804 -38.222  1.00  0.00           H  
ATOM    349  CA  LYS A  22      56.119  -1.954 -37.878  1.00  0.00           C  
ATOM    350  HA  LYS A  22      56.514  -1.676 -36.901  1.00  0.00           H  
ATOM    351  C   LYS A  22      55.630  -0.667 -38.539  1.00  0.00           C  
ATOM    352  CB  LYS A  22      57.248  -2.524 -38.739  1.00  0.00           C  
ATOM    353  HB2 LYS A  22      57.947  -1.719 -38.964  1.00  0.00           H  
ATOM    354  HB3 LYS A  22      56.817  -2.862 -39.681  1.00  0.00           H  
ATOM    355  O   LYS A  22      56.025   0.411 -38.103  1.00  0.00           O  
ATOM    356  CG  LYS A  22      58.052  -3.663 -38.099  1.00  0.00           C  
ATOM    357  HG2 LYS A  22      57.383  -4.459 -37.771  1.00  0.00           H  
ATOM    358  HG3 LYS A  22      58.618  -3.293 -37.244  1.00  0.00           H  
ATOM    359  CD  LYS A  22      59.003  -4.190 -39.179  1.00  0.00           C  
ATOM    360  HD2 LYS A  22      58.427  -4.321 -40.095  1.00  0.00           H  
ATOM    361  HD3 LYS A  22      59.783  -3.455 -39.378  1.00  0.00           H  
ATOM    362  CE  LYS A  22      59.631  -5.537 -38.833  1.00  0.00           C  
ATOM    363  HE2 LYS A  22      58.896  -6.129 -38.289  1.00  0.00           H  
ATOM    364  HE3 LYS A  22      60.505  -5.386 -38.199  1.00  0.00           H  
ATOM    365  NZ  LYS A  22      59.982  -6.231 -40.100  1.00  0.00           N  
ATOM    366  HZ1 LYS A  22      59.175  -6.299 -40.704  1.00  0.00           H  
ATOM    367  HZ2 LYS A  22      60.306  -7.177 -39.957  1.00  0.00           H  
ATOM    368  HZ3 LYS A  22      60.651  -5.709 -40.648  1.00  0.00           H  
ATOM    369  N   PHE A  23      54.768  -0.775 -39.551  1.00  0.00           N  
ATOM    370  H   PHE A  23      54.546  -1.698 -39.897  1.00  0.00           H  
ATOM    371  CA  PHE A  23      54.180   0.364 -40.248  1.00  0.00           C  
ATOM    372  HA  PHE A  23      54.988   0.973 -40.653  1.00  0.00           H  
ATOM    373  C   PHE A  23      53.386   1.236 -39.271  1.00  0.00           C  
ATOM    374  CB  PHE A  23      53.310  -0.134 -41.416  1.00  0.00           C  
ATOM    375  HB2 PHE A  23      53.902  -0.820 -42.023  1.00  0.00           H  
ATOM    376  HB3 PHE A  23      52.458  -0.694 -41.031  1.00  0.00           H  
ATOM    377  O   PHE A  23      53.620   2.438 -39.198  1.00  0.00           O  
ATOM    378  CG  PHE A  23      52.786   0.967 -42.316  1.00  0.00           C  
ATOM    379  CD1 PHE A  23      51.721   1.781 -41.889  1.00  0.00           C  
ATOM    380  HD1 PHE A  23      51.254   1.609 -40.930  1.00  0.00           H  
ATOM    381  CD2 PHE A  23      53.369   1.191 -43.578  1.00  0.00           C  
ATOM    382  HD2 PHE A  23      54.173   0.559 -43.926  1.00  0.00           H  
ATOM    383  CE1 PHE A  23      51.266   2.832 -42.699  1.00  0.00           C  
ATOM    384  HE1 PHE A  23      50.447   3.452 -42.367  1.00  0.00           H  
ATOM    385  CE2 PHE A  23      52.918   2.246 -44.389  1.00  0.00           C  
ATOM    386  HE2 PHE A  23      53.370   2.417 -45.355  1.00  0.00           H  
ATOM    387  CZ  PHE A  23      51.872   3.071 -43.944  1.00  0.00           C  
ATOM    388  HZ  PHE A  23      51.503   3.870 -44.570  1.00  0.00           H  
ATOM    389  N   LYS A  24      52.515   0.623 -38.455  1.00  0.00           N  
ATOM    390  H   LYS A  24      52.360  -0.365 -38.592  1.00  0.00           H  
ATOM    391  CA  LYS A  24      51.740   1.319 -37.416  1.00  0.00           C  
ATOM    392  HA  LYS A  24      51.152   2.105 -37.889  1.00  0.00           H  
ATOM    393  C   LYS A  24      52.629   2.019 -36.386  1.00  0.00           C  
ATOM    394  CB  LYS A  24      50.790   0.339 -36.713  1.00  0.00           C  
ATOM    395  HB2 LYS A  24      50.412   0.809 -35.805  1.00  0.00           H  
ATOM    396  HB3 LYS A  24      51.349  -0.551 -36.424  1.00  0.00           H  
ATOM    397  O   LYS A  24      52.302   3.128 -35.986  1.00  0.00           O  
ATOM    398  CG  LYS A  24      49.585  -0.061 -37.576  1.00  0.00           C  
ATOM    399  HG2 LYS A  24      48.944   0.809 -37.720  1.00  0.00           H  
ATOM    400  HG3 LYS A  24      49.913  -0.422 -38.550  1.00  0.00           H  
ATOM    401  CD  LYS A  24      48.802  -1.166 -36.858  1.00  0.00           C  
ATOM    402  HD2 LYS A  24      48.540  -0.821 -35.858  1.00  0.00           H  
ATOM    403  HD3 LYS A  24      49.433  -2.051 -36.774  1.00  0.00           H  
ATOM    404  CE  LYS A  24      47.524  -1.527 -37.613  1.00  0.00           C  
ATOM    405  HE2 LYS A  24      47.774  -1.909 -38.602  1.00  0.00           H  
ATOM    406  HE3 LYS A  24      46.931  -0.622 -37.745  1.00  0.00           H  
ATOM    407  NZ  LYS A  24      46.723  -2.520 -36.860  1.00  0.00           N  
ATOM    408  HZ1 LYS A  24      45.841  -2.637 -37.338  1.00  0.00           H  
ATOM    409  HZ2 LYS A  24      46.490  -2.190 -35.934  1.00  0.00           H  
ATOM    410  HZ3 LYS A  24      47.174  -3.422 -36.806  1.00  0.00           H  
ATOM    411  N   MET A  25      53.749   1.406 -35.988  1.00  0.00           N  
ATOM    412  H   MET A  25      53.936   0.477 -36.336  1.00  0.00           H  
ATOM    413  CA  MET A  25      54.714   2.035 -35.072  1.00  0.00           C  
ATOM    414  HA  MET A  25      54.187   2.373 -34.180  1.00  0.00           H  
ATOM    415  C   MET A  25      55.362   3.287 -35.684  1.00  0.00           C  
ATOM    416  CB  MET A  25      55.793   1.028 -34.646  1.00  0.00           C  
ATOM    417  HB2 MET A  25      56.222   0.545 -35.523  1.00  0.00           H  
ATOM    418  HB3 MET A  25      56.585   1.577 -34.138  1.00  0.00           H  
ATOM    419  O   MET A  25      55.440   4.314 -35.022  1.00  0.00           O  
ATOM    420  CG  MET A  25      55.250  -0.040 -33.687  1.00  0.00           C  
ATOM    421  HG2 MET A  25      54.866   0.459 -32.798  1.00  0.00           H  
ATOM    422  HG3 MET A  25      54.414  -0.552 -34.164  1.00  0.00           H  
ATOM    423  SD  MET A  25      56.458  -1.295 -33.164  1.00  0.00           S  
ATOM    424  CE  MET A  25      57.618  -0.247 -32.238  1.00  0.00           C  
ATOM    425  HE1 MET A  25      57.080   0.321 -31.479  1.00  0.00           H  
ATOM    426  HE2 MET A  25      58.370  -0.871 -31.756  1.00  0.00           H  
ATOM    427  HE3 MET A  25      58.119   0.446 -32.915  1.00  0.00           H  
ATOM    428  N   HIS A  26      55.739   3.242 -36.966  1.00  0.00           N  
ATOM    429  H   HIS A  26      55.601   2.386 -37.485  1.00  0.00           H  
ATOM    430  CA  HIS A  26      56.402   4.362 -37.649  1.00  0.00           C  
ATOM    431  HA  HIS A  26      57.143   4.784 -36.971  1.00  0.00           H  
ATOM    432  C   HIS A  26      55.458   5.517 -38.028  1.00  0.00           C  
ATOM    433  CB  HIS A  26      57.143   3.839 -38.885  1.00  0.00           C  
ATOM    434  HB2 HIS A  26      57.409   4.677 -39.529  1.00  0.00           H  
ATOM    435  HB3 HIS A  26      56.474   3.181 -39.440  1.00  0.00           H  
ATOM    436  O   HIS A  26      55.923   6.540 -38.532  1.00  0.00           O  
ATOM    437  CG  HIS A  26      58.411   3.098 -38.559  1.00  0.00           C  
ATOM    438  CD2 HIS A  26      59.691   3.543 -38.743  1.00  0.00           C  
ATOM    439  HD2 HIS A  26      59.975   4.510 -39.130  1.00  0.00           H  
ATOM    440  ND1 HIS A  26      58.492   1.845 -38.009  1.00  0.00           N  
ATOM    441  HD1 HIS A  26      57.699   1.274 -37.756  1.00  0.00           H  
ATOM    442  CE1 HIS A  26      59.791   1.540 -37.862  1.00  0.00           C  
ATOM    443  HE1 HIS A  26      60.171   0.621 -37.441  1.00  0.00           H  
ATOM    444  NE2 HIS A  26      60.564   2.527 -38.335  1.00  0.00           N  
ATOM    445  N   LEU A  27      54.146   5.395 -37.784  1.00  0.00           N  
ATOM    446  H   LEU A  27      53.807   4.531 -37.383  1.00  0.00           H  
ATOM    447  CA  LEU A  27      53.220   6.528 -37.906  1.00  0.00           C  
ATOM    448  HA  LEU A  27      53.356   6.993 -38.882  1.00  0.00           H  
ATOM    449  C   LEU A  27      53.519   7.616 -36.865  1.00  0.00           C  
ATOM    450  CB  LEU A  27      51.763   6.054 -37.763  1.00  0.00           C  
ATOM    451  HB2 LEU A  27      51.681   5.470 -36.846  1.00  0.00           H  
ATOM    452  HB3 LEU A  27      51.118   6.925 -37.651  1.00  0.00           H  
ATOM    453  O   LEU A  27      53.301   8.791 -37.152  1.00  0.00           O  
ATOM    454  CG  LEU A  27      51.253   5.229 -38.954  1.00  0.00           C  
ATOM    455  HG  LEU A  27      51.987   4.466 -39.212  1.00  0.00           H  
ATOM    456  CD1 LEU A  27      49.944   4.534 -38.594  1.00  0.00           C  
ATOM    457 HD11 LEU A  27      49.710   3.837 -39.399  1.00  0.00           H  
ATOM    458 HD12 LEU A  27      49.143   5.264 -38.483  1.00  0.00           H  
ATOM    459 HD13 LEU A  27      50.059   3.985 -37.659  1.00  0.00           H  
ATOM    460  CD2 LEU A  27      50.968   6.093 -40.185  1.00  0.00           C  
ATOM    461 HD21 LEU A  27      51.854   6.666 -40.457  1.00  0.00           H  
ATOM    462 HD22 LEU A  27      50.693   5.455 -41.025  1.00  0.00           H  
ATOM    463 HD23 LEU A  27      50.156   6.792 -39.982  1.00  0.00           H  
ATOM    464  N   GLU A  28      54.031   7.241 -35.687  1.00  0.00           N  
ATOM    465  H   GLU A  28      54.204   6.261 -35.517  1.00  0.00           H  
ATOM    466  CA  GLU A  28      54.454   8.189 -34.644  1.00  0.00           C  
ATOM    467  HA  GLU A  28      53.736   9.007 -34.592  1.00  0.00           H  
ATOM    468  C   GLU A  28      55.815   8.833 -34.971  1.00  0.00           C  
ATOM    469  CB  GLU A  28      54.477   7.490 -33.266  1.00  0.00           C  
ATOM    470  HB2 GLU A  28      55.150   6.634 -33.308  1.00  0.00           H  
ATOM    471  HB3 GLU A  28      54.858   8.195 -32.527  1.00  0.00           H  
ATOM    472  O   GLU A  28      56.061   9.978 -34.595  1.00  0.00           O  
ATOM    473  CG  GLU A  28      53.077   7.022 -32.815  1.00  0.00           C  
ATOM    474  HG2 GLU A  28      52.698   6.301 -33.540  1.00  0.00           H  
ATOM    475  HG3 GLU A  28      52.409   7.884 -32.833  1.00  0.00           H  
ATOM    476  CD  GLU A  28      53.009   6.377 -31.411  1.00  0.00           C  
ATOM    477  OE1 GLU A  28      51.878   6.037 -30.986  1.00  0.00           O  
ATOM    478  OE2 GLU A  28      54.040   6.206 -30.724  1.00  0.00           O  
ATOM    479  N   ASP A  29      56.661   8.136 -35.738  1.00  0.00           N  
ATOM    480  H   ASP A  29      56.403   7.189 -35.974  1.00  0.00           H  
ATOM    481  CA  ASP A  29      58.008   8.587 -36.118  1.00  0.00           C  
ATOM    482  HA  ASP A  29      58.428   9.157 -35.290  1.00  0.00           H  
ATOM    483  C   ASP A  29      58.023   9.505 -37.355  1.00  0.00           C  
ATOM    484  CB  ASP A  29      58.910   7.365 -36.356  1.00  0.00           C  
ATOM    485  HB2 ASP A  29      59.895   7.709 -36.672  1.00  0.00           H  
ATOM    486  HB3 ASP A  29      58.493   6.771 -37.170  1.00  0.00           H  
ATOM    487  O   ASP A  29      59.077  10.021 -37.745  1.00  0.00           O  
ATOM    488  CG  ASP A  29      59.100   6.482 -35.118  1.00  0.00           C  
ATOM    489  OD1 ASP A  29      59.192   7.038 -34.002  1.00  0.00           O  
ATOM    490  OD2 ASP A  29      59.197   5.251 -35.317  1.00  0.00           O  
ATOM    491  N   TYR A  30      56.873   9.713 -38.010  1.00  0.00           N  
ATOM    492  H   TYR A  30      56.032   9.292 -37.644  1.00  0.00           H  
ATOM    493  CA  TYR A  30      56.812  10.537 -39.213  1.00  0.00           C  
ATOM    494  HA  TYR A  30      57.572  10.135 -39.883  1.00  0.00           H  
ATOM    495  C   TYR A  30      57.112  12.016 -38.886  1.00  0.00           C  
ATOM    496  CB  TYR A  30      55.476  10.383 -39.940  1.00  0.00           C  
ATOM    497  HB2 TYR A  30      55.252   9.322 -40.047  1.00  0.00           H  
ATOM    498  HB3 TYR A  30      54.681  10.830 -39.343  1.00  0.00           H  
ATOM    499  O   TYR A  30      56.439  12.604 -38.037  1.00  0.00           O  
ATOM    500  CG  TYR A  30      55.509  11.013 -41.322  1.00  0.00           C  
ATOM    501  CD1 TYR A  30      54.913  12.264 -41.561  1.00  0.00           C  
ATOM    502  HD1 TYR A  30      54.436  12.788 -40.745  1.00  0.00           H  
ATOM    503  CD2 TYR A  30      56.171  10.348 -42.369  1.00  0.00           C  
ATOM    504  HD2 TYR A  30      56.628   9.389 -42.175  1.00  0.00           H  
ATOM    505  CE1 TYR A  30      54.910  12.810 -42.860  1.00  0.00           C  
ATOM    506  HE1 TYR A  30      54.425  13.757 -43.043  1.00  0.00           H  
ATOM    507  CE2 TYR A  30      56.211  10.916 -43.654  1.00  0.00           C  
ATOM    508  HE2 TYR A  30      56.693  10.403 -44.473  1.00  0.00           H  
ATOM    509  OH  TYR A  30      55.498  12.604 -45.185  1.00  0.00           O  
ATOM    510  HH  TYR A  30      54.795  13.252 -45.270  1.00  0.00           H  
ATOM    511  CZ  TYR A  30      55.536  12.119 -43.915  1.00  0.00           C  
ATOM    512  N   PRO A  31      58.080  12.671 -39.563  1.00  0.00           N  
ATOM    513  CA  PRO A  31      58.553  13.995 -39.162  1.00  0.00           C  
ATOM    514  HA  PRO A  31      58.996  13.877 -38.173  1.00  0.00           H  
ATOM    515  C   PRO A  31      57.438  15.062 -39.150  1.00  0.00           C  
ATOM    516  CB  PRO A  31      59.671  14.360 -40.146  1.00  0.00           C  
ATOM    517  HB2 PRO A  31      60.459  14.937 -39.661  1.00  0.00           H  
ATOM    518  HB3 PRO A  31      59.271  14.910 -40.998  1.00  0.00           H  
ATOM    519  O   PRO A  31      56.864  15.352 -40.208  1.00  0.00           O  
ATOM    520  CG  PRO A  31      60.178  13.005 -40.627  1.00  0.00           C  
ATOM    521  HG2 PRO A  31      60.609  13.063 -41.627  1.00  0.00           H  
ATOM    522  HG3 PRO A  31      60.911  12.620 -39.918  1.00  0.00           H  
ATOM    523  CD  PRO A  31      58.940  12.118 -40.597  1.00  0.00           C  
ATOM    524  HD2 PRO A  31      58.423  12.155 -41.556  1.00  0.00           H  
ATOM    525  HD3 PRO A  31      59.253  11.099 -40.371  1.00  0.00           H  
ATOM    526  N   PRO A  32      57.177  15.742 -38.012  1.00  0.00           N  
ATOM    527  CA  PRO A  32      56.106  16.741 -37.905  1.00  0.00           C  
ATOM    528  HA  PRO A  32      55.160  16.281 -38.190  1.00  0.00           H  
ATOM    529  C   PRO A  32      56.325  17.962 -38.816  1.00  0.00           C  
ATOM    530  CB  PRO A  32      56.041  17.116 -36.418  1.00  0.00           C  
ATOM    531  HB2 PRO A  32      55.836  18.176 -36.267  1.00  0.00           H  
ATOM    532  HB3 PRO A  32      55.270  16.516 -35.936  1.00  0.00           H  
ATOM    533  O   PRO A  32      55.374  18.632 -39.214  1.00  0.00           O  
ATOM    534  CG  PRO A  32      57.405  16.719 -35.856  1.00  0.00           C  
ATOM    535  HG2 PRO A  32      57.346  16.448 -34.801  1.00  0.00           H  
ATOM    536  HG3 PRO A  32      58.111  17.537 -36.002  1.00  0.00           H  
ATOM    537  CD  PRO A  32      57.816  15.533 -36.720  1.00  0.00           C  
ATOM    538  HD2 PRO A  32      57.444  14.608 -36.281  1.00  0.00           H  
ATOM    539  HD3 PRO A  32      58.902  15.501 -36.804  1.00  0.00           H  
ATOM    540  N   GLN A  33      57.569  18.210 -39.241  1.00  0.00           N  
ATOM    541  H   GLN A  33      58.300  17.598 -38.909  1.00  0.00           H  
ATOM    542  CA  GLN A  33      57.943  19.282 -40.176  1.00  0.00           C  
ATOM    543  HA  GLN A  33      57.599  20.236 -39.775  1.00  0.00           H  
ATOM    544  C   GLN A  33      57.312  19.133 -41.575  1.00  0.00           C  
ATOM    545  CB  GLN A  33      59.474  19.318 -40.289  1.00  0.00           C  
ATOM    546  HB2 GLN A  33      59.795  18.336 -40.635  1.00  0.00           H  
ATOM    547  HB3 GLN A  33      59.767  20.045 -41.047  1.00  0.00           H  
ATOM    548  O   GLN A  33      57.355  20.073 -42.363  1.00  0.00           O  
ATOM    549  CG  GLN A  33      60.168  19.699 -38.961  1.00  0.00           C  
ATOM    550  HG2 GLN A  33      60.453  20.751 -39.004  1.00  0.00           H  
ATOM    551  HG3 GLN A  33      59.478  19.590 -38.124  1.00  0.00           H  
ATOM    552  CD  GLN A  33      61.409  18.868 -38.640  1.00  0.00           C  
ATOM    553  NE2 GLN A  33      62.053  19.119 -37.522  1.00  0.00           N  
ATOM    554 HE21 GLN A  33      62.856  18.535 -37.338  1.00  0.00           H  
ATOM    555 HE22 GLN A  33      61.755  19.854 -36.898  1.00  0.00           H  
ATOM    556  OE1 GLN A  33      61.809  17.962 -39.351  1.00  0.00           O  
ATOM    557  N   LYS A  34      56.698  17.982 -41.893  1.00  0.00           N  
ATOM    558  H   LYS A  34      56.710  17.240 -41.208  1.00  0.00           H  
ATOM    559  CA  LYS A  34      55.953  17.752 -43.143  1.00  0.00           C  
ATOM    560  HA  LYS A  34      56.340  18.431 -43.903  1.00  0.00           H  
ATOM    561  C   LYS A  34      54.457  18.101 -43.057  1.00  0.00           C  
ATOM    562  CB  LYS A  34      56.205  16.320 -43.633  1.00  0.00           C  
ATOM    563  HB2 LYS A  34      55.971  15.615 -42.836  1.00  0.00           H  
ATOM    564  HB3 LYS A  34      55.544  16.117 -44.475  1.00  0.00           H  
ATOM    565  O   LYS A  34      53.690  17.746 -43.950  1.00  0.00           O  
ATOM    566  CG  LYS A  34      57.656  16.120 -44.100  1.00  0.00           C  
ATOM    567  HG2 LYS A  34      57.915  16.891 -44.826  1.00  0.00           H  
ATOM    568  HG3 LYS A  34      58.338  16.175 -43.252  1.00  0.00           H  
ATOM    569  CD  LYS A  34      57.764  14.748 -44.765  1.00  0.00           C  
ATOM    570  HD2 LYS A  34      57.572  13.986 -44.010  1.00  0.00           H  
ATOM    571  HD3 LYS A  34      57.005  14.688 -45.545  1.00  0.00           H  
ATOM    572  CE  LYS A  34      59.124  14.489 -45.405  1.00  0.00           C  
ATOM    573  HE2 LYS A  34      59.336  15.290 -46.113  1.00  0.00           H  
ATOM    574  HE3 LYS A  34      59.888  14.502 -44.628  1.00  0.00           H  
ATOM    575  NZ  LYS A  34      59.095  13.177 -46.096  1.00  0.00           N  
ATOM    576  HZ1 LYS A  34      59.974  12.986 -46.556  1.00  0.00           H  
ATOM    577  HZ2 LYS A  34      58.894  12.444 -45.431  1.00  0.00           H  
ATOM    578  HZ3 LYS A  34      58.350  13.162 -46.779  1.00  0.00           H  
ATOM    579  N   GLY A  35      54.023  18.787 -41.994  1.00  0.00           N  
ATOM    580  H   GLY A  35      54.683  18.992 -41.258  1.00  0.00           H  
ATOM    581  CA  GLY A  35      52.665  19.331 -41.873  1.00  0.00           C  
ATOM    582  HA2 GLY A  35      52.450  19.954 -42.741  1.00  0.00           H  
ATOM    583  HA3 GLY A  35      52.625  19.957 -40.981  1.00  0.00           H  
ATOM    584  C   GLY A  35      51.565  18.272 -41.748  1.00  0.00           C  
ATOM    585  O   GLY A  35      50.450  18.505 -42.222  1.00  0.00           O  
ATOM    586  N   CYS A  36      51.888  17.111 -41.171  1.00  0.00           N  
ATOM    587  H   CYS A  36      52.801  17.036 -40.746  1.00  0.00           H  
ATOM    588  CA  CYS A  36      50.946  16.025 -40.895  1.00  0.00           C  
ATOM    589  HA  CYS A  36      50.059  16.145 -41.517  1.00  0.00           H  
ATOM    590  C   CYS A  36      50.481  16.057 -39.430  1.00  0.00           C  
ATOM    591  CB  CYS A  36      51.591  14.683 -41.257  1.00  0.00           C  
ATOM    592  HB2 CYS A  36      52.536  14.571 -40.725  1.00  0.00           H  
ATOM    593  HB3 CYS A  36      50.927  13.874 -40.953  1.00  0.00           H  
ATOM    594  O   CYS A  36      51.260  16.376 -38.534  1.00  0.00           O  
ATOM    595  SG  CYS A  36      51.855  14.600 -43.051  1.00  0.00           S  
ATOM    596  HG  CYS A  36      52.446  15.792 -43.181  1.00  0.00           H  
ATOM    597  N   ILE A  37      49.213  15.720 -39.201  1.00  0.00           N  
ATOM    598  H   ILE A  37      48.684  15.372 -39.987  1.00  0.00           H  
ATOM    599  CA  ILE A  37      48.581  15.576 -37.891  1.00  0.00           C  
ATOM    600  HA  ILE A  37      49.014  16.324 -37.227  1.00  0.00           H  
ATOM    601  C   ILE A  37      48.867  14.155 -37.363  1.00  0.00           C  
ATOM    602  CB  ILE A  37      47.061  15.863 -37.982  1.00  0.00           C  
ATOM    603  HB  ILE A  37      46.604  15.110 -38.625  1.00  0.00           H  
ATOM    604  O   ILE A  37      48.642  13.186 -38.100  1.00  0.00           O  
ATOM    605  CG1 ILE A  37      46.803  17.257 -38.606  1.00  0.00           C  
ATOM    606 HG12 ILE A  37      47.230  17.285 -39.608  1.00  0.00           H  
ATOM    607 HG13 ILE A  37      47.300  18.020 -38.006  1.00  0.00           H  
ATOM    608  CG2 ILE A  37      46.416  15.765 -36.585  1.00  0.00           C  
ATOM    609 HG21 ILE A  37      45.336  15.895 -36.659  1.00  0.00           H  
ATOM    610 HG22 ILE A  37      46.827  16.527 -35.923  1.00  0.00           H  
ATOM    611 HG23 ILE A  37      46.586  14.779 -36.151  1.00  0.00           H  
ATOM    612  CD1 ILE A  37      45.324  17.636 -38.753  1.00  0.00           C  
ATOM    613 HD11 ILE A  37      44.776  16.831 -39.242  1.00  0.00           H  
ATOM    614 HD12 ILE A  37      45.242  18.539 -39.357  1.00  0.00           H  
ATOM    615 HD13 ILE A  37      44.883  17.834 -37.776  1.00  0.00           H  
ATOM    616  N   PRO A  38      49.332  14.001 -36.105  1.00  0.00           N  
ATOM    617  CA  PRO A  38      49.518  12.692 -35.480  1.00  0.00           C  
ATOM    618  HA  PRO A  38      50.262  12.135 -36.049  1.00  0.00           H  
ATOM    619  C   PRO A  38      48.206  11.905 -35.424  1.00  0.00           C  
ATOM    620  CB  PRO A  38      50.053  12.961 -34.068  1.00  0.00           C  
ATOM    621  HB2 PRO A  38      49.236  12.965 -33.346  1.00  0.00           H  
ATOM    622  HB3 PRO A  38      50.807  12.229 -33.779  1.00  0.00           H  
ATOM    623  O   PRO A  38      47.167  12.442 -35.034  1.00  0.00           O  
ATOM    624  CG  PRO A  38      50.640  14.367 -34.158  1.00  0.00           C  
ATOM    625  HG2 PRO A  38      51.663  14.310 -34.530  1.00  0.00           H  
ATOM    626  HG3 PRO A  38      50.609  14.883 -33.198  1.00  0.00           H  
ATOM    627  CD  PRO A  38      49.761  15.053 -35.198  1.00  0.00           C  
ATOM    628  HD2 PRO A  38      48.889  15.494 -34.714  1.00  0.00           H  
ATOM    629  HD3 PRO A  38      50.344  15.818 -35.710  1.00  0.00           H  
ATOM    630  N   LEU A  39      48.252  10.620 -35.779  1.00  0.00           N  
ATOM    631  H   LEU A  39      49.137  10.215 -36.047  1.00  0.00           H  
ATOM    632  CA  LEU A  39      47.079   9.754 -35.704  1.00  0.00           C  
ATOM    633  HA  LEU A  39      46.217  10.355 -35.995  1.00  0.00           H  
ATOM    634  C   LEU A  39      46.864   9.227 -34.268  1.00  0.00           C  
ATOM    635  CB  LEU A  39      47.181   8.599 -36.705  1.00  0.00           C  
ATOM    636  HB2 LEU A  39      48.107   8.047 -36.547  1.00  0.00           H  
ATOM    637  HB3 LEU A  39      46.354   7.928 -36.471  1.00  0.00           H  
ATOM    638  O   LEU A  39      47.840   8.909 -33.585  1.00  0.00           O  
ATOM    639  CG  LEU A  39      47.055   9.023 -38.181  1.00  0.00           C  
ATOM    640  HG  LEU A  39      46.402   9.892 -38.265  1.00  0.00           H  
ATOM    641  CD1 LEU A  39      48.405   9.336 -38.830  1.00  0.00           C  
ATOM    642 HD11 LEU A  39      49.096   8.505 -38.690  1.00  0.00           H  
ATOM    643 HD12 LEU A  39      48.274   9.513 -39.898  1.00  0.00           H  
ATOM    644 HD13 LEU A  39      48.833  10.235 -38.386  1.00  0.00           H  
ATOM    645  CD2 LEU A  39      46.414   7.876 -38.952  1.00  0.00           C  
ATOM    646 HD21 LEU A  39      45.448   7.642 -38.502  1.00  0.00           H  
ATOM    647 HD22 LEU A  39      47.055   6.994 -38.934  1.00  0.00           H  
ATOM    648 HD23 LEU A  39      46.242   8.184 -39.984  1.00  0.00           H  
ATOM    649  N   PRO A  40      45.614   9.066 -33.786  1.00  0.00           N  
ATOM    650  CA  PRO A  40      45.349   8.543 -32.447  1.00  0.00           C  
ATOM    651  HA  PRO A  40      45.912   9.138 -31.729  1.00  0.00           H  
ATOM    652  C   PRO A  40      45.753   7.067 -32.323  1.00  0.00           C  
ATOM    653  CB  PRO A  40      43.846   8.747 -32.195  1.00  0.00           C  
ATOM    654  HB2 PRO A  40      43.661   9.136 -31.193  1.00  0.00           H  
ATOM    655  HB3 PRO A  40      43.292   7.820 -32.340  1.00  0.00           H  
ATOM    656  O   PRO A  40      45.112   6.189 -32.908  1.00  0.00           O  
ATOM    657  CG  PRO A  40      43.409   9.745 -33.264  1.00  0.00           C  
ATOM    658  HG2 PRO A  40      43.549  10.761 -32.895  1.00  0.00           H  
ATOM    659  HG3 PRO A  40      42.374   9.585 -33.566  1.00  0.00           H  
ATOM    660  CD  PRO A  40      44.375   9.488 -34.413  1.00  0.00           C  
ATOM    661  HD2 PRO A  40      43.995   8.690 -35.051  1.00  0.00           H  
ATOM    662  HD3 PRO A  40      44.493  10.408 -34.986  1.00  0.00           H  
ATOM    663  N   ARG A  41      46.758   6.776 -31.489  1.00  0.00           N  
ATOM    664  H   ARG A  41      47.312   7.555 -31.164  1.00  0.00           H  
ATOM    665  CA  ARG A  41      47.318   5.426 -31.286  1.00  0.00           C  
ATOM    666  HA  ARG A  41      47.833   5.128 -32.199  1.00  0.00           H  
ATOM    667  C   ARG A  41      46.273   4.341 -30.999  1.00  0.00           C  
ATOM    668  CB  ARG A  41      48.364   5.508 -30.168  1.00  0.00           C  
ATOM    669  HB2 ARG A  41      49.059   6.319 -30.388  1.00  0.00           H  
ATOM    670  HB3 ARG A  41      47.869   5.723 -29.220  1.00  0.00           H  
ATOM    671  O   ARG A  41      46.334   3.245 -31.546  1.00  0.00           O  
ATOM    672  CG  ARG A  41      49.168   4.211 -30.047  1.00  0.00           C  
ATOM    673  HG2 ARG A  41      48.500   3.369 -29.861  1.00  0.00           H  
ATOM    674  HG3 ARG A  41      49.724   4.034 -30.967  1.00  0.00           H  
ATOM    675  CD  ARG A  41      50.137   4.329 -28.878  1.00  0.00           C  
ATOM    676  HD2 ARG A  41      49.579   4.562 -27.971  1.00  0.00           H  
ATOM    677  HD3 ARG A  41      50.831   5.147 -29.073  1.00  0.00           H  
ATOM    678  NE  ARG A  41      50.851   3.066 -28.682  1.00  0.00           N  
ATOM    679  HE  ARG A  41      50.367   2.218 -28.940  1.00  0.00           H  
ATOM    680  NH1 ARG A  41      52.794   3.954 -27.863  1.00  0.00           N  
ATOM    681 HH11 ARG A  41      53.771   3.826 -27.641  1.00  0.00           H  
ATOM    682 HH12 ARG A  41      52.549   4.817 -28.326  1.00  0.00           H  
ATOM    683  NH2 ARG A  41      52.506   1.725 -27.997  1.00  0.00           N  
ATOM    684 HH21 ARG A  41      53.440   1.570 -27.644  1.00  0.00           H  
ATOM    685 HH22 ARG A  41      51.888   0.978 -28.281  1.00  0.00           H  
ATOM    686  CZ  ARG A  41      52.052   2.929 -28.177  1.00  0.00           C  
ATOM    687  N   GLY A  42      45.263   4.655 -30.185  1.00  0.00           N  
ATOM    688  H   GLY A  42      45.271   5.574 -29.765  1.00  0.00           H  
ATOM    689  CA  GLY A  42      44.197   3.703 -29.848  1.00  0.00           C  
ATOM    690  HA2 GLY A  42      44.649   2.800 -29.439  1.00  0.00           H  
ATOM    691  HA3 GLY A  42      43.556   4.146 -29.086  1.00  0.00           H  
ATOM    692  C   GLY A  42      43.313   3.293 -31.036  1.00  0.00           C  
ATOM    693  O   GLY A  42      42.717   2.217 -30.997  1.00  0.00           O  
ATOM    694  N   GLN A  43      43.229   4.128 -32.081  1.00  0.00           N  
ATOM    695  H   GLN A  43      43.825   4.943 -32.092  1.00  0.00           H  
ATOM    696  CA  GLN A  43      42.518   3.814 -33.325  1.00  0.00           C  
ATOM    697  HA  GLN A  43      41.691   3.137 -33.111  1.00  0.00           H  
ATOM    698  C   GLN A  43      43.437   3.083 -34.312  1.00  0.00           C  
ATOM    699  CB  GLN A  43      41.930   5.092 -33.954  1.00  0.00           C  
ATOM    700  HB2 GLN A  43      41.500   4.832 -34.921  1.00  0.00           H  
ATOM    701  HB3 GLN A  43      42.725   5.818 -34.122  1.00  0.00           H  
ATOM    702  O   GLN A  43      43.024   2.082 -34.890  1.00  0.00           O  
ATOM    703  CG  GLN A  43      40.828   5.727 -33.088  1.00  0.00           C  
ATOM    704  HG2 GLN A  43      41.243   6.000 -32.118  1.00  0.00           H  
ATOM    705  HG3 GLN A  43      40.035   4.996 -32.929  1.00  0.00           H  
ATOM    706  CD  GLN A  43      40.209   6.978 -33.710  1.00  0.00           C  
ATOM    707  NE2 GLN A  43      39.329   7.661 -33.010  1.00  0.00           N  
ATOM    708 HE21 GLN A  43      38.931   8.451 -33.497  1.00  0.00           H  
ATOM    709 HE22 GLN A  43      39.014   7.338 -32.106  1.00  0.00           H  
ATOM    710  OE1 GLN A  43      40.496   7.391 -34.815  1.00  0.00           O  
ATOM    711  N   THR A  44      44.696   3.513 -34.453  1.00  0.00           N  
ATOM    712  H   THR A  44      45.014   4.315 -33.929  1.00  0.00           H  
ATOM    713  CA  THR A  44      45.650   2.890 -35.388  1.00  0.00           C  
ATOM    714  HA  THR A  44      45.159   2.778 -36.355  1.00  0.00           H  
ATOM    715  C   THR A  44      46.087   1.488 -34.961  1.00  0.00           C  
ATOM    716  CB  THR A  44      46.897   3.759 -35.603  1.00  0.00           C  
ATOM    717  HB  THR A  44      47.593   3.226 -36.251  1.00  0.00           H  
ATOM    718  O   THR A  44      46.261   0.627 -35.821  1.00  0.00           O  
ATOM    719  CG2 THR A  44      46.562   5.101 -36.245  1.00  0.00           C  
ATOM    720 HG21 THR A  44      46.041   4.938 -37.188  1.00  0.00           H  
ATOM    721 HG22 THR A  44      45.931   5.692 -35.581  1.00  0.00           H  
ATOM    722 HG23 THR A  44      47.486   5.644 -36.444  1.00  0.00           H  
ATOM    723  OG1 THR A  44      47.525   4.032 -34.376  1.00  0.00           O  
ATOM    724  HG1 THR A  44      48.363   4.462 -34.561  1.00  0.00           H  
ATOM    725  N   GLU A  45      46.211   1.202 -33.657  1.00  0.00           N  
ATOM    726  H   GLU A  45      46.175   1.962 -32.993  1.00  0.00           H  
ATOM    727  CA  GLU A  45      46.572  -0.142 -33.175  1.00  0.00           C  
ATOM    728  HA  GLU A  45      47.510  -0.438 -33.645  1.00  0.00           H  
ATOM    729  C   GLU A  45      45.531  -1.195 -33.589  1.00  0.00           C  
ATOM    730  CB  GLU A  45      46.786  -0.152 -31.647  1.00  0.00           C  
ATOM    731  HB2 GLU A  45      46.673  -1.177 -31.293  1.00  0.00           H  
ATOM    732  HB3 GLU A  45      46.024   0.461 -31.166  1.00  0.00           H  
ATOM    733  O   GLU A  45      45.909  -2.288 -34.020  1.00  0.00           O  
ATOM    734  CG  GLU A  45      48.197   0.330 -31.248  1.00  0.00           C  
ATOM    735  HG2 GLU A  45      48.928  -0.296 -31.760  1.00  0.00           H  
ATOM    736  HG3 GLU A  45      48.333   1.352 -31.601  1.00  0.00           H  
ATOM    737  CD  GLU A  45      48.481   0.277 -29.731  1.00  0.00           C  
ATOM    738  OE1 GLU A  45      49.633   0.604 -29.337  1.00  0.00           O  
ATOM    739  OE2 GLU A  45      47.562  -0.081 -28.960  1.00  0.00           O  
ATOM    740  N   LYS A  46      44.237  -0.847 -33.545  1.00  0.00           N  
ATOM    741  H   LYS A  46      44.026   0.104 -33.275  1.00  0.00           H  
ATOM    742  CA  LYS A  46      43.114  -1.754 -33.846  1.00  0.00           C  
ATOM    743  HA  LYS A  46      43.416  -2.778 -33.625  1.00  0.00           H  
ATOM    744  C   LYS A  46      42.686  -1.776 -35.316  1.00  0.00           C  
ATOM    745  CB  LYS A  46      41.909  -1.402 -32.966  1.00  0.00           C  
ATOM    746  HB2 LYS A  46      41.617  -0.369 -33.155  1.00  0.00           H  
ATOM    747  HB3 LYS A  46      41.075  -2.048 -33.242  1.00  0.00           H  
ATOM    748  O   LYS A  46      41.992  -2.709 -35.699  1.00  0.00           O  
ATOM    749  CG  LYS A  46      42.202  -1.590 -31.473  1.00  0.00           C  
ATOM    750  HG2 LYS A  46      42.988  -0.902 -31.162  1.00  0.00           H  
ATOM    751  HG3 LYS A  46      42.531  -2.614 -31.293  1.00  0.00           H  
ATOM    752  CD  LYS A  46      40.939  -1.309 -30.657  1.00  0.00           C  
ATOM    753  HD2 LYS A  46      40.166  -2.026 -30.937  1.00  0.00           H  
ATOM    754  HD3 LYS A  46      40.593  -0.299 -30.877  1.00  0.00           H  
ATOM    755  CE  LYS A  46      41.260  -1.434 -29.168  1.00  0.00           C  
ATOM    756  HE2 LYS A  46      42.041  -0.713 -28.926  1.00  0.00           H  
ATOM    757  HE3 LYS A  46      41.657  -2.432 -28.980  1.00  0.00           H  
ATOM    758  NZ  LYS A  46      40.053  -1.188 -28.345  1.00  0.00           N  
ATOM    759  HZ1 LYS A  46      39.337  -1.864 -28.572  1.00  0.00           H  
ATOM    760  HZ2 LYS A  46      40.278  -1.259 -27.363  1.00  0.00           H  
ATOM    761  HZ3 LYS A  46      39.694  -0.264 -28.536  1.00  0.00           H  
ATOM    762  N   ALA A  47      43.083  -0.780 -36.106  1.00  0.00           N  
ATOM    763  H   ALA A  47      43.600  -0.015 -35.697  1.00  0.00           H  
ATOM    764  CA  ALA A  47      42.711  -0.661 -37.514  1.00  0.00           C  
ATOM    765  HA  ALA A  47      41.625  -0.692 -37.605  1.00  0.00           H  
ATOM    766  C   ALA A  47      43.291  -1.808 -38.358  1.00  0.00           C  
ATOM    767  CB  ALA A  47      43.206   0.702 -38.011  1.00  0.00           C  
ATOM    768  HB1 ALA A  47      42.694   1.498 -37.471  1.00  0.00           H  
ATOM    769  HB2 ALA A  47      42.992   0.801 -39.076  1.00  0.00           H  
ATOM    770  HB3 ALA A  47      44.283   0.787 -37.864  1.00  0.00           H  
ATOM    771  O   ALA A  47      44.479  -2.115 -38.238  1.00  0.00           O  
ATOM    772  N   ASP A  48      42.491  -2.424 -39.222  1.00  0.00           N  
ATOM    773  H   ASP A  48      41.530  -2.128 -39.308  1.00  0.00           H  
ATOM    774  CA  ASP A  48      43.014  -3.296 -40.278  1.00  0.00           C  
ATOM    775  HA  ASP A  48      43.809  -3.911 -39.857  1.00  0.00           H  
ATOM    776  C   ASP A  48      43.661  -2.472 -41.415  1.00  0.00           C  
ATOM    777  CB  ASP A  48      41.919  -4.275 -40.738  1.00  0.00           C  
ATOM    778  HB2 ASP A  48      42.382  -5.032 -41.371  1.00  0.00           H  
ATOM    779  HB3 ASP A  48      41.525  -4.787 -39.860  1.00  0.00           H  
ATOM    780  O   ASP A  48      43.834  -1.254 -41.305  1.00  0.00           O  
ATOM    781  CG  ASP A  48      40.756  -3.650 -41.517  1.00  0.00           C  
ATOM    782  OD1 ASP A  48      40.957  -2.568 -42.118  1.00  0.00           O  
ATOM    783  OD2 ASP A  48      39.705  -4.321 -41.579  1.00  0.00           O  
ATOM    784  N   HIS A  49      44.078  -3.120 -42.504  1.00  0.00           N  
ATOM    785  H   HIS A  49      43.939  -4.118 -42.569  1.00  0.00           H  
ATOM    786  CA  HIS A  49      44.731  -2.446 -43.632  1.00  0.00           C  
ATOM    787  HA  HIS A  49      45.642  -1.962 -43.278  1.00  0.00           H  
ATOM    788  C   HIS A  49      43.860  -1.355 -44.280  1.00  0.00           C  
ATOM    789  CB  HIS A  49      45.103  -3.506 -44.672  1.00  0.00           C  
ATOM    790  HB2 HIS A  49      45.634  -3.024 -45.493  1.00  0.00           H  
ATOM    791  HB3 HIS A  49      44.192  -3.940 -45.083  1.00  0.00           H  
ATOM    792  O   HIS A  49      44.374  -0.306 -44.677  1.00  0.00           O  
ATOM    793  CG  HIS A  49      45.960  -4.630 -44.141  1.00  0.00           C  
ATOM    794  CD2 HIS A  49      47.318  -4.653 -44.132  1.00  0.00           C  
ATOM    795  HD2 HIS A  49      47.961  -3.833 -44.413  1.00  0.00           H  
ATOM    796  ND1 HIS A  49      45.495  -5.855 -43.668  1.00  0.00           N  
ATOM    797  CE1 HIS A  49      46.588  -6.614 -43.472  1.00  0.00           C  
ATOM    798  HE1 HIS A  49      46.570  -7.650 -43.169  1.00  0.00           H  
ATOM    799  NE2 HIS A  49      47.702  -5.927 -43.776  1.00  0.00           N  
ATOM    800  HE2 HIS A  49      48.625  -6.326 -43.869  1.00  0.00           H  
ATOM    801  N   VAL A  50      42.545  -1.573 -44.367  1.00  0.00           N  
ATOM    802  H   VAL A  50      42.156  -2.345 -43.847  1.00  0.00           H  
ATOM    803  CA  VAL A  50      41.599  -0.663 -45.031  1.00  0.00           C  
ATOM    804  HA  VAL A  50      42.076  -0.241 -45.916  1.00  0.00           H  
ATOM    805  C   VAL A  50      41.230   0.495 -44.106  1.00  0.00           C  
ATOM    806  CB  VAL A  50      40.337  -1.428 -45.478  1.00  0.00           C  
ATOM    807  HB  VAL A  50      39.831  -1.840 -44.604  1.00  0.00           H  
ATOM    808  O   VAL A  50      41.217   1.659 -44.531  1.00  0.00           O  
ATOM    809  CG1 VAL A  50      39.358  -0.503 -46.216  1.00  0.00           C  
ATOM    810 HG11 VAL A  50      38.503  -1.083 -46.562  1.00  0.00           H  
ATOM    811 HG12 VAL A  50      39.855  -0.037 -47.067  1.00  0.00           H  
ATOM    812 HG13 VAL A  50      38.989   0.266 -45.537  1.00  0.00           H  
ATOM    813  CG2 VAL A  50      40.687  -2.583 -46.427  1.00  0.00           C  
ATOM    814 HG21 VAL A  50      41.309  -3.317 -45.916  1.00  0.00           H  
ATOM    815 HG22 VAL A  50      41.226  -2.219 -47.302  1.00  0.00           H  
ATOM    816 HG23 VAL A  50      39.779  -3.093 -46.749  1.00  0.00           H  
ATOM    817  N   ASP A  51      40.995   0.193 -42.830  1.00  0.00           N  
ATOM    818  H   ASP A  51      40.966  -0.781 -42.564  1.00  0.00           H  
ATOM    819  CA  ASP A  51      40.754   1.186 -41.788  1.00  0.00           C  
ATOM    820  HA  ASP A  51      39.889   1.795 -42.050  1.00  0.00           H  
ATOM    821  C   ASP A  51      41.964   2.111 -41.631  1.00  0.00           C  
ATOM    822  CB  ASP A  51      40.480   0.481 -40.454  1.00  0.00           C  
ATOM    823  HB2 ASP A  51      41.257  -0.264 -40.283  1.00  0.00           H  
ATOM    824  HB3 ASP A  51      40.546   1.220 -39.655  1.00  0.00           H  
ATOM    825  O   ASP A  51      41.808   3.327 -41.502  1.00  0.00           O  
ATOM    826  CG  ASP A  51      39.108  -0.186 -40.346  1.00  0.00           C  
ATOM    827  OD1 ASP A  51      38.182   0.235 -41.079  1.00  0.00           O  
ATOM    828  OD2 ASP A  51      38.983  -1.014 -39.416  1.00  0.00           O  
ATOM    829  N   LEU A  52      43.183   1.564 -41.711  1.00  0.00           N  
ATOM    830  H   LEU A  52      43.249   0.559 -41.786  1.00  0.00           H  
ATOM    831  CA  LEU A  52      44.407   2.347 -41.582  1.00  0.00           C  
ATOM    832  HA  LEU A  52      44.298   2.948 -40.680  1.00  0.00           H  
ATOM    833  C   LEU A  52      44.594   3.318 -42.755  1.00  0.00           C  
ATOM    834  CB  LEU A  52      45.606   1.399 -41.409  1.00  0.00           C  
ATOM    835  HB2 LEU A  52      45.367   0.674 -40.632  1.00  0.00           H  
ATOM    836  HB3 LEU A  52      45.763   0.853 -42.340  1.00  0.00           H  
ATOM    837  O   LEU A  52      44.900   4.488 -42.525  1.00  0.00           O  
ATOM    838  CG  LEU A  52      46.903   2.120 -41.007  1.00  0.00           C  
ATOM    839  HG  LEU A  52      47.169   2.867 -41.754  1.00  0.00           H  
ATOM    840  CD1 LEU A  52      46.736   2.800 -39.642  1.00  0.00           C  
ATOM    841 HD11 LEU A  52      46.292   2.105 -38.929  1.00  0.00           H  
ATOM    842 HD12 LEU A  52      47.703   3.125 -39.259  1.00  0.00           H  
ATOM    843 HD13 LEU A  52      46.102   3.681 -39.743  1.00  0.00           H  
ATOM    844  CD2 LEU A  52      48.046   1.109 -40.904  1.00  0.00           C  
ATOM    845 HD21 LEU A  52      47.797   0.337 -40.176  1.00  0.00           H  
ATOM    846 HD22 LEU A  52      48.211   0.644 -41.876  1.00  0.00           H  
ATOM    847 HD23 LEU A  52      48.960   1.620 -40.602  1.00  0.00           H  
ATOM    848  N   ALA A  53      44.347   2.881 -43.996  1.00  0.00           N  
ATOM    849  H   ALA A  53      44.104   1.909 -44.125  1.00  0.00           H  
ATOM    850  CA  ALA A  53      44.376   3.769 -45.165  1.00  0.00           C  
ATOM    851  HA  ALA A  53      45.369   4.210 -45.249  1.00  0.00           H  
ATOM    852  C   ALA A  53      43.356   4.911 -45.040  1.00  0.00           C  
ATOM    853  CB  ALA A  53      44.081   2.954 -46.430  1.00  0.00           C  
ATOM    854  HB1 ALA A  53      43.095   2.493 -46.358  1.00  0.00           H  
ATOM    855  HB2 ALA A  53      44.826   2.169 -46.560  1.00  0.00           H  
ATOM    856  HB3 ALA A  53      44.106   3.607 -47.303  1.00  0.00           H  
ATOM    857  O   ALA A  53      43.639   6.053 -45.412  1.00  0.00           O  
ATOM    858  N   THR A  54      42.172   4.602 -44.507  1.00  0.00           N  
ATOM    859  H   THR A  54      42.013   3.645 -44.226  1.00  0.00           H  
ATOM    860  CA  THR A  54      41.098   5.578 -44.298  1.00  0.00           C  
ATOM    861  HA  THR A  54      40.953   6.140 -45.220  1.00  0.00           H  
ATOM    862  C   THR A  54      41.486   6.587 -43.223  1.00  0.00           C  
ATOM    863  CB  THR A  54      39.778   4.867 -43.974  1.00  0.00           C  
ATOM    864  HB  THR A  54      39.869   4.306 -43.043  1.00  0.00           H  
ATOM    865  O   THR A  54      41.456   7.785 -43.486  1.00  0.00           O  
ATOM    866  CG2 THR A  54      38.609   5.842 -43.863  1.00  0.00           C  
ATOM    867 HG21 THR A  54      38.734   6.471 -42.982  1.00  0.00           H  
ATOM    868 HG22 THR A  54      37.679   5.284 -43.754  1.00  0.00           H  
ATOM    869 HG23 THR A  54      38.551   6.477 -44.747  1.00  0.00           H  
ATOM    870  OG1 THR A  54      39.486   3.972 -45.029  1.00  0.00           O  
ATOM    871  HG1 THR A  54      39.909   3.139 -44.807  1.00  0.00           H  
ATOM    872  N   LEU A  55      41.978   6.121 -42.072  1.00  0.00           N  
ATOM    873  H   LEU A  55      41.986   5.122 -41.928  1.00  0.00           H  
ATOM    874  CA  LEU A  55      42.486   6.970 -40.993  1.00  0.00           C  
ATOM    875  HA  LEU A  55      41.676   7.603 -40.631  1.00  0.00           H  
ATOM    876  C   LEU A  55      43.606   7.909 -41.463  1.00  0.00           C  
ATOM    877  CB  LEU A  55      42.990   6.061 -39.856  1.00  0.00           C  
ATOM    878  HB2 LEU A  55      43.733   6.599 -39.268  1.00  0.00           H  
ATOM    879  HB3 LEU A  55      43.492   5.197 -40.292  1.00  0.00           H  
ATOM    880  O   LEU A  55      43.586   9.095 -41.141  1.00  0.00           O  
ATOM    881  CG  LEU A  55      41.886   5.589 -38.898  1.00  0.00           C  
ATOM    882  HG  LEU A  55      41.002   5.294 -39.463  1.00  0.00           H  
ATOM    883  CD1 LEU A  55      42.377   4.388 -38.089  1.00  0.00           C  
ATOM    884 HD11 LEU A  55      41.584   4.045 -37.424  1.00  0.00           H  
ATOM    885 HD12 LEU A  55      42.621   3.576 -38.774  1.00  0.00           H  
ATOM    886 HD13 LEU A  55      43.259   4.655 -37.507  1.00  0.00           H  
ATOM    887  CD2 LEU A  55      41.515   6.702 -37.913  1.00  0.00           C  
ATOM    888 HD21 LEU A  55      42.378   6.989 -37.312  1.00  0.00           H  
ATOM    889 HD22 LEU A  55      41.145   7.572 -38.454  1.00  0.00           H  
ATOM    890 HD23 LEU A  55      40.722   6.349 -37.253  1.00  0.00           H  
ATOM    891  N   MET A  56      44.570   7.410 -42.246  1.00  0.00           N  
ATOM    892  H   MET A  56      44.552   6.423 -42.458  1.00  0.00           H  
ATOM    893  CA  MET A  56      45.661   8.236 -42.779  1.00  0.00           C  
ATOM    894  HA  MET A  56      46.188   8.724 -41.959  1.00  0.00           H  
ATOM    895  C   MET A  56      45.144   9.369 -43.666  1.00  0.00           C  
ATOM    896  CB  MET A  56      46.670   7.369 -43.541  1.00  0.00           C  
ATOM    897  HB2 MET A  56      46.147   6.748 -44.269  1.00  0.00           H  
ATOM    898  HB3 MET A  56      47.355   8.026 -44.077  1.00  0.00           H  
ATOM    899  O   MET A  56      45.586  10.508 -43.512  1.00  0.00           O  
ATOM    900  CG  MET A  56      47.499   6.480 -42.611  1.00  0.00           C  
ATOM    901  HG2 MET A  56      46.832   5.853 -42.019  1.00  0.00           H  
ATOM    902  HG3 MET A  56      48.059   7.108 -41.918  1.00  0.00           H  
ATOM    903  SD  MET A  56      48.660   5.400 -43.491  1.00  0.00           S  
ATOM    904  CE  MET A  56      49.928   6.612 -43.944  1.00  0.00           C  
ATOM    905  HE1 MET A  56      50.281   7.116 -43.044  1.00  0.00           H  
ATOM    906  HE2 MET A  56      50.769   6.104 -44.416  1.00  0.00           H  
ATOM    907  HE3 MET A  56      49.515   7.346 -44.637  1.00  0.00           H  
ATOM    908  N   ILE A  57      44.201   9.075 -44.562  1.00  0.00           N  
ATOM    909  H   ILE A  57      43.850   8.129 -44.597  1.00  0.00           H  
ATOM    910  CA  ILE A  57      43.630  10.065 -45.483  1.00  0.00           C  
ATOM    911  HA  ILE A  57      44.438  10.666 -45.901  1.00  0.00           H  
ATOM    912  C   ILE A  57      42.716  11.045 -44.753  1.00  0.00           C  
ATOM    913  CB  ILE A  57      42.917   9.349 -46.648  1.00  0.00           C  
ATOM    914  HB  ILE A  57      42.271   8.571 -46.241  1.00  0.00           H  
ATOM    915  O   ILE A  57      42.793  12.241 -45.016  1.00  0.00           O  
ATOM    916  CG1 ILE A  57      44.002   8.700 -47.534  1.00  0.00           C  
ATOM    917 HG12 ILE A  57      44.651   8.076 -46.919  1.00  0.00           H  
ATOM    918 HG13 ILE A  57      44.617   9.480 -47.982  1.00  0.00           H  
ATOM    919  CG2 ILE A  57      42.042  10.315 -47.472  1.00  0.00           C  
ATOM    920 HG21 ILE A  57      42.644  11.147 -47.838  1.00  0.00           H  
ATOM    921 HG22 ILE A  57      41.578   9.803 -48.315  1.00  0.00           H  
ATOM    922 HG23 ILE A  57      41.233  10.708 -46.857  1.00  0.00           H  
ATOM    923  CD1 ILE A  57      43.454   7.814 -48.647  1.00  0.00           C  
ATOM    924 HD11 ILE A  57      44.285   7.301 -49.129  1.00  0.00           H  
ATOM    925 HD12 ILE A  57      42.779   7.079 -48.210  1.00  0.00           H  
ATOM    926 HD13 ILE A  57      42.933   8.409 -49.397  1.00  0.00           H  
ATOM    927  N   ASP A  58      41.893  10.578 -43.822  1.00  0.00           N  
ATOM    928  H   ASP A  58      41.823   9.582 -43.676  1.00  0.00           H  
ATOM    929  CA  ASP A  58      40.940  11.439 -43.125  1.00  0.00           C  
ATOM    930  HA  ASP A  58      40.387  12.024 -43.861  1.00  0.00           H  
ATOM    931  C   ASP A  58      41.655  12.439 -42.196  1.00  0.00           C  
ATOM    932  CB  ASP A  58      39.931  10.566 -42.365  1.00  0.00           C  
ATOM    933  HB2 ASP A  58      40.475   9.889 -41.707  1.00  0.00           H  
ATOM    934  HB3 ASP A  58      39.327  11.220 -41.735  1.00  0.00           H  
ATOM    935  O   ASP A  58      41.209  13.577 -42.058  1.00  0.00           O  
ATOM    936  CG  ASP A  58      38.966   9.748 -43.250  1.00  0.00           C  
ATOM    937  OD1 ASP A  58      38.990   9.839 -44.511  1.00  0.00           O  
ATOM    938  OD2 ASP A  58      38.163   9.013 -42.638  1.00  0.00           O  
ATOM    939  N   PHE A  59      42.798  12.060 -41.607  1.00  0.00           N  
ATOM    940  H   PHE A  59      43.092  11.099 -41.712  1.00  0.00           H  
ATOM    941  CA  PHE A  59      43.598  12.962 -40.767  1.00  0.00           C  
ATOM    942  HA  PHE A  59      42.922  13.616 -40.215  1.00  0.00           H  
ATOM    943  C   PHE A  59      44.525  13.893 -41.554  1.00  0.00           C  
ATOM    944  CB  PHE A  59      44.407  12.154 -39.740  1.00  0.00           C  
ATOM    945  HB2 PHE A  59      44.747  11.216 -40.180  1.00  0.00           H  
ATOM    946  HB3 PHE A  59      45.302  12.717 -39.475  1.00  0.00           H  
ATOM    947  O   PHE A  59      44.801  15.000 -41.095  1.00  0.00           O  
ATOM    948  CG  PHE A  59      43.641  11.879 -38.463  1.00  0.00           C  
ATOM    949  CD1 PHE A  59      43.893  12.658 -37.319  1.00  0.00           C  
ATOM    950  HD1 PHE A  59      44.655  13.423 -37.343  1.00  0.00           H  
ATOM    951  CD2 PHE A  59      42.647  10.883 -38.424  1.00  0.00           C  
ATOM    952  HD2 PHE A  59      42.435  10.293 -39.303  1.00  0.00           H  
ATOM    953  CE1 PHE A  59      43.149  12.451 -36.145  1.00  0.00           C  
ATOM    954  HE1 PHE A  59      43.347  13.055 -35.272  1.00  0.00           H  
ATOM    955  CE2 PHE A  59      41.911  10.667 -37.246  1.00  0.00           C  
ATOM    956  HE2 PHE A  59      41.151   9.900 -37.222  1.00  0.00           H  
ATOM    957  CZ  PHE A  59      42.154  11.458 -36.111  1.00  0.00           C  
ATOM    958  HZ  PHE A  59      41.577  11.298 -35.212  1.00  0.00           H  
ATOM    959  N   ASN A  60      45.051  13.460 -42.704  1.00  0.00           N  
ATOM    960  H   ASN A  60      44.800  12.538 -43.029  1.00  0.00           H  
ATOM    961  CA  ASN A  60      46.139  14.178 -43.379  1.00  0.00           C  
ATOM    962  HA  ASN A  60      46.338  15.111 -42.850  1.00  0.00           H  
ATOM    963  C   ASN A  60      45.822  14.627 -44.814  1.00  0.00           C  
ATOM    964  CB  ASN A  60      47.418  13.331 -43.272  1.00  0.00           C  
ATOM    965  HB2 ASN A  60      47.260  12.331 -43.675  1.00  0.00           H  
ATOM    966  HB3 ASN A  60      48.214  13.805 -43.847  1.00  0.00           H  
ATOM    967  O   ASN A  60      46.571  15.423 -45.378  1.00  0.00           O  
ATOM    968  CG  ASN A  60      47.895  13.267 -41.839  1.00  0.00           C  
ATOM    969  ND2 ASN A  60      47.744  12.167 -41.142  1.00  0.00           N  
ATOM    970 HD21 ASN A  60      48.011  12.213 -40.170  1.00  0.00           H  
ATOM    971 HD22 ASN A  60      47.244  11.386 -41.542  1.00  0.00           H  
ATOM    972  OD1 ASN A  60      48.404  14.245 -41.331  1.00  0.00           O  
ATOM    973  N   GLY A  61      44.716  14.179 -45.401  1.00  0.00           N  
ATOM    974  H   GLY A  61      44.105  13.568 -44.878  1.00  0.00           H  
ATOM    975  CA  GLY A  61      44.415  14.339 -46.822  1.00  0.00           C  
ATOM    976  HA2 GLY A  61      44.675  15.346 -47.150  1.00  0.00           H  
ATOM    977  HA3 GLY A  61      43.344  14.198 -46.966  1.00  0.00           H  
ATOM    978  C   GLY A  61      45.161  13.327 -47.698  1.00  0.00           C  
ATOM    979  O   GLY A  61      46.131  12.696 -47.276  1.00  0.00           O  
ATOM    980  N   GLU A  62      44.705  13.163 -48.942  1.00  0.00           N  
ATOM    981  H   GLU A  62      43.902  13.701 -49.234  1.00  0.00           H  
ATOM    982  CA  GLU A  62      45.196  12.117 -49.851  1.00  0.00           C  
ATOM    983  HA  GLU A  62      45.055  11.146 -49.376  1.00  0.00           H  
ATOM    984  C   GLU A  62      46.701  12.226 -50.165  1.00  0.00           C  
ATOM    985  CB  GLU A  62      44.383  12.134 -51.155  1.00  0.00           C  
ATOM    986  HB2 GLU A  62      44.841  11.405 -51.822  1.00  0.00           H  
ATOM    987  HB3 GLU A  62      44.453  13.120 -51.615  1.00  0.00           H  
ATOM    988  O   GLU A  62      47.416  11.227 -50.084  1.00  0.00           O  
ATOM    989  CG  GLU A  62      42.901  11.753 -50.997  1.00  0.00           C  
ATOM    990  HG2 GLU A  62      42.843  10.891 -50.332  1.00  0.00           H  
ATOM    991  HG3 GLU A  62      42.366  12.581 -50.532  1.00  0.00           H  
ATOM    992  CD  GLU A  62      42.231  11.375 -52.334  1.00  0.00           C  
ATOM    993  OE1 GLU A  62      41.132  10.775 -52.289  1.00  0.00           O  
ATOM    994  OE2 GLU A  62      42.865  11.531 -53.405  1.00  0.00           O  
ATOM    995  N   GLU A  63      47.191  13.433 -50.466  1.00  0.00           N  
ATOM    996  H   GLU A  63      46.542  14.202 -50.555  1.00  0.00           H  
ATOM    997  CA  GLU A  63      48.594  13.686 -50.830  1.00  0.00           C  
ATOM    998  HA  GLU A  63      48.876  13.049 -51.668  1.00  0.00           H  
ATOM    999  C   GLU A  63      49.553  13.357 -49.683  1.00  0.00           C  
ATOM   1000  CB  GLU A  63      48.725  15.153 -51.268  1.00  0.00           C  
ATOM   1001  HB2 GLU A  63      48.055  15.322 -52.111  1.00  0.00           H  
ATOM   1002  HB3 GLU A  63      48.408  15.794 -50.445  1.00  0.00           H  
ATOM   1003  O   GLU A  63      50.509  12.593 -49.839  1.00  0.00           O  
ATOM   1004  CG  GLU A  63      50.156  15.538 -51.679  1.00  0.00           C  
ATOM   1005  HG2 GLU A  63      50.814  15.405 -50.820  1.00  0.00           H  
ATOM   1006  HG3 GLU A  63      50.494  14.861 -52.464  1.00  0.00           H  
ATOM   1007  CD  GLU A  63      50.279  16.993 -52.158  1.00  0.00           C  
ATOM   1008  OE1 GLU A  63      51.421  17.392 -52.475  1.00  0.00           O  
ATOM   1009  OE2 GLU A  63      49.255  17.715 -52.142  1.00  0.00           O  
ATOM   1010  N   LYS A  64      49.269  13.890 -48.492  1.00  0.00           N  
ATOM   1011  H   LYS A  64      48.440  14.462 -48.414  1.00  0.00           H  
ATOM   1012  CA  LYS A  64      50.123  13.687 -47.320  1.00  0.00           C  
ATOM   1013  HA  LYS A  64      51.159  13.876 -47.600  1.00  0.00           H  
ATOM   1014  C   LYS A  64      50.062  12.249 -46.817  1.00  0.00           C  
ATOM   1015  CB  LYS A  64      49.726  14.644 -46.202  1.00  0.00           C  
ATOM   1016  HB2 LYS A  64      48.677  14.463 -45.966  1.00  0.00           H  
ATOM   1017  HB3 LYS A  64      50.319  14.402 -45.321  1.00  0.00           H  
ATOM   1018  O   LYS A  64      51.095  11.718 -46.418  1.00  0.00           O  
ATOM   1019  CG  LYS A  64      49.933  16.124 -46.549  1.00  0.00           C  
ATOM   1020  HG2 LYS A  64      49.274  16.401 -47.372  1.00  0.00           H  
ATOM   1021  HG3 LYS A  64      50.968  16.291 -46.846  1.00  0.00           H  
ATOM   1022  CD  LYS A  64      49.608  16.984 -45.324  1.00  0.00           C  
ATOM   1023  HD2 LYS A  64      48.610  16.735 -44.965  1.00  0.00           H  
ATOM   1024  HD3 LYS A  64      50.324  16.770 -44.530  1.00  0.00           H  
ATOM   1025  CE  LYS A  64      49.658  18.471 -45.670  1.00  0.00           C  
ATOM   1026  HE2 LYS A  64      49.076  18.639 -46.576  1.00  0.00           H  
ATOM   1027  HE3 LYS A  64      50.693  18.749 -45.872  1.00  0.00           H  
ATOM   1028  NZ  LYS A  64      49.105  19.268 -44.551  1.00  0.00           N  
ATOM   1029  HZ1 LYS A  64      49.170  20.259 -44.737  1.00  0.00           H  
ATOM   1030  HZ2 LYS A  64      49.603  19.055 -43.699  1.00  0.00           H  
ATOM   1031  HZ3 LYS A  64      48.139  19.018 -44.394  1.00  0.00           H  
ATOM   1032  N   ALA A  65      48.893  11.608 -46.865  1.00  0.00           N  
ATOM   1033  H   ALA A  65      48.074  12.103 -47.187  1.00  0.00           H  
ATOM   1034  CA  ALA A  65      48.752  10.197 -46.518  1.00  0.00           C  
ATOM   1035  HA  ALA A  65      49.110  10.043 -45.500  1.00  0.00           H  
ATOM   1036  C   ALA A  65      49.580   9.299 -47.449  1.00  0.00           C  
ATOM   1037  CB  ALA A  65      47.270   9.829 -46.574  1.00  0.00           C  
ATOM   1038  HB1 ALA A  65      47.137   8.779 -46.313  1.00  0.00           H  
ATOM   1039  HB2 ALA A  65      46.885   9.998 -47.579  1.00  0.00           H  
ATOM   1040  HB3 ALA A  65      46.718  10.452 -45.870  1.00  0.00           H  
ATOM   1041  O   ALA A  65      50.266   8.393 -46.973  1.00  0.00           O  
ATOM   1042  N   TRP A  66      49.579   9.582 -48.759  1.00  0.00           N  
ATOM   1043  H   TRP A  66      48.987  10.324 -49.102  1.00  0.00           H  
ATOM   1044  CA  TRP A  66      50.411   8.859 -49.724  1.00  0.00           C  
ATOM   1045  HA  TRP A  66      50.201   7.793 -49.634  1.00  0.00           H  
ATOM   1046  C   TRP A  66      51.903   9.054 -49.439  1.00  0.00           C  
ATOM   1047  CB  TRP A  66      50.066   9.298 -51.151  1.00  0.00           C  
ATOM   1048  HB2 TRP A  66      50.407  10.320 -51.319  1.00  0.00           H  
ATOM   1049  HB3 TRP A  66      48.982   9.293 -51.267  1.00  0.00           H  
ATOM   1050  O   TRP A  66      52.641   8.077 -49.303  1.00  0.00           O  
ATOM   1051  CG  TRP A  66      50.642   8.405 -52.205  1.00  0.00           C  
ATOM   1052  CD1 TRP A  66      51.854   8.525 -52.798  1.00  0.00           C  
ATOM   1053  HD1 TRP A  66      52.566   9.313 -52.601  1.00  0.00           H  
ATOM   1054  CD2 TRP A  66      50.032   7.217 -52.785  1.00  0.00           C  
ATOM   1055  CE2 TRP A  66      50.939   6.657 -53.732  1.00  0.00           C  
ATOM   1056  CE3 TRP A  66      48.799   6.559 -52.598  1.00  0.00           C  
ATOM   1057  HE3 TRP A  66      48.106   6.949 -51.866  1.00  0.00           H  
ATOM   1058  NE1 TRP A  66      52.040   7.482 -53.689  1.00  0.00           N  
ATOM   1059  HE1 TRP A  66      52.880   7.349 -54.234  1.00  0.00           H  
ATOM   1060  CH2 TRP A  66      49.390   4.884 -54.272  1.00  0.00           C  
ATOM   1061  HH2 TRP A  66      49.154   3.987 -54.826  1.00  0.00           H  
ATOM   1062  CZ2 TRP A  66      50.629   5.513 -54.477  1.00  0.00           C  
ATOM   1063  HZ2 TRP A  66      51.341   5.122 -55.189  1.00  0.00           H  
ATOM   1064  CZ3 TRP A  66      48.481   5.403 -53.331  1.00  0.00           C  
ATOM   1065  HZ3 TRP A  66      47.541   4.905 -53.142  1.00  0.00           H  
ATOM   1066  N   ALA A  67      52.345  10.304 -49.264  1.00  0.00           N  
ATOM   1067  H   ALA A  67      51.700  11.066 -49.415  1.00  0.00           H  
ATOM   1068  CA  ALA A  67      53.737  10.623 -48.951  1.00  0.00           C  
ATOM   1069  HA  ALA A  67      54.370  10.238 -49.751  1.00  0.00           H  
ATOM   1070  C   ALA A  67      54.208   9.984 -47.631  1.00  0.00           C  
ATOM   1071  CB  ALA A  67      53.877  12.149 -48.909  1.00  0.00           C  
ATOM   1072  HB1 ALA A  67      54.917  12.418 -48.726  1.00  0.00           H  
ATOM   1073  HB2 ALA A  67      53.564  12.572 -49.863  1.00  0.00           H  
ATOM   1074  HB3 ALA A  67      53.251  12.561 -48.117  1.00  0.00           H  
ATOM   1075  O   ALA A  67      55.344   9.509 -47.536  1.00  0.00           O  
ATOM   1076  N   MET A  68      53.326   9.936 -46.627  1.00  0.00           N  
ATOM   1077  H   MET A  68      52.431  10.385 -46.759  1.00  0.00           H  
ATOM   1078  CA  MET A  68      53.576   9.274 -45.350  1.00  0.00           C  
ATOM   1079  HA  MET A  68      54.504   9.667 -44.936  1.00  0.00           H  
ATOM   1080  C   MET A  68      53.775   7.770 -45.533  1.00  0.00           C  
ATOM   1081  CB  MET A  68      52.439   9.605 -44.374  1.00  0.00           C  
ATOM   1082  HB2 MET A  68      51.501   9.193 -44.747  1.00  0.00           H  
ATOM   1083  HB3 MET A  68      52.344  10.689 -44.318  1.00  0.00           H  
ATOM   1084  O   MET A  68      54.780   7.233 -45.075  1.00  0.00           O  
ATOM   1085  CG  MET A  68      52.688   9.072 -42.960  1.00  0.00           C  
ATOM   1086  HG2 MET A  68      52.838   7.994 -43.007  1.00  0.00           H  
ATOM   1087  HG3 MET A  68      53.598   9.523 -42.564  1.00  0.00           H  
ATOM   1088  SD  MET A  68      51.334   9.389 -41.794  1.00  0.00           S  
ATOM   1089  CE  MET A  68      51.289  11.199 -41.770  1.00  0.00           C  
ATOM   1090  HE1 MET A  68      50.977  11.581 -42.742  1.00  0.00           H  
ATOM   1091  HE2 MET A  68      50.577  11.527 -41.014  1.00  0.00           H  
ATOM   1092  HE3 MET A  68      52.278  11.586 -41.520  1.00  0.00           H  
ATOM   1093  N   ALA A  69      52.887   7.098 -46.267  1.00  0.00           N  
ATOM   1094  H   ALA A  69      52.088   7.586 -46.644  1.00  0.00           H  
ATOM   1095  CA  ALA A  69      53.012   5.667 -46.523  1.00  0.00           C  
ATOM   1096  HA  ALA A  69      53.070   5.149 -45.565  1.00  0.00           H  
ATOM   1097  C   ALA A  69      54.286   5.315 -47.303  1.00  0.00           C  
ATOM   1098  CB  ALA A  69      51.758   5.202 -47.255  1.00  0.00           C  
ATOM   1099  HB1 ALA A  69      51.679   5.692 -48.225  1.00  0.00           H  
ATOM   1100  HB2 ALA A  69      51.796   4.122 -47.398  1.00  0.00           H  
ATOM   1101  HB3 ALA A  69      50.885   5.455 -46.653  1.00  0.00           H  
ATOM   1102  O   ALA A  69      55.006   4.399 -46.911  1.00  0.00           O  
ATOM   1103  N   VAL A  70      54.622   6.086 -48.346  1.00  0.00           N  
ATOM   1104  H   VAL A  70      53.977   6.811 -48.624  1.00  0.00           H  
ATOM   1105  CA  VAL A  70      55.869   5.912 -49.112  1.00  0.00           C  
ATOM   1106  HA  VAL A  70      55.885   4.909 -49.538  1.00  0.00           H  
ATOM   1107  C   VAL A  70      57.093   6.029 -48.200  1.00  0.00           C  
ATOM   1108  CB  VAL A  70      55.949   6.928 -50.269  1.00  0.00           C  
ATOM   1109  HB  VAL A  70      55.801   7.932 -49.873  1.00  0.00           H  
ATOM   1110  O   VAL A  70      58.014   5.219 -48.293  1.00  0.00           O  
ATOM   1111  CG1 VAL A  70      57.300   6.888 -51.001  1.00  0.00           C  
ATOM   1112 HG11 VAL A  70      57.271   7.571 -51.850  1.00  0.00           H  
ATOM   1113 HG12 VAL A  70      58.101   7.207 -50.334  1.00  0.00           H  
ATOM   1114 HG13 VAL A  70      57.502   5.879 -51.361  1.00  0.00           H  
ATOM   1115  CG2 VAL A  70      54.877   6.654 -51.330  1.00  0.00           C  
ATOM   1116 HG21 VAL A  70      54.855   7.471 -52.051  1.00  0.00           H  
ATOM   1117 HG22 VAL A  70      53.888   6.569 -50.880  1.00  0.00           H  
ATOM   1118 HG23 VAL A  70      55.107   5.726 -51.853  1.00  0.00           H  
ATOM   1119  N   TRP A  71      57.112   7.007 -47.292  1.00  0.00           N  
ATOM   1120  H   TRP A  71      56.323   7.633 -47.233  1.00  0.00           H  
ATOM   1121  CA  TRP A  71      58.212   7.161 -46.339  1.00  0.00           C  
ATOM   1122  HA  TRP A  71      59.155   7.208 -46.884  1.00  0.00           H  
ATOM   1123  C   TRP A  71      58.312   5.977 -45.374  1.00  0.00           C  
ATOM   1124  CB  TRP A  71      58.021   8.465 -45.574  1.00  0.00           C  
ATOM   1125  HB2 TRP A  71      57.102   8.376 -44.995  1.00  0.00           H  
ATOM   1126  HB3 TRP A  71      57.893   9.278 -46.289  1.00  0.00           H  
ATOM   1127  O   TRP A  71      59.407   5.462 -45.152  1.00  0.00           O  
ATOM   1128  CG  TRP A  71      59.129   8.828 -44.635  1.00  0.00           C  
ATOM   1129  CD1 TRP A  71      60.238   9.533 -44.954  1.00  0.00           C  
ATOM   1130  HD1 TRP A  71      60.472   9.891 -45.946  1.00  0.00           H  
ATOM   1131  CD2 TRP A  71      59.284   8.456 -43.229  1.00  0.00           C  
ATOM   1132  CE2 TRP A  71      60.500   9.021 -42.744  1.00  0.00           C  
ATOM   1133  CE3 TRP A  71      58.533   7.687 -42.317  1.00  0.00           C  
ATOM   1134  HE3 TRP A  71      57.613   7.228 -42.648  1.00  0.00           H  
ATOM   1135  NE1 TRP A  71      61.043   9.661 -43.837  1.00  0.00           N  
ATOM   1136  HE1 TRP A  71      61.965  10.073 -43.839  1.00  0.00           H  
ATOM   1137  CH2 TRP A  71      60.134   8.120 -40.529  1.00  0.00           C  
ATOM   1138  HH2 TRP A  71      60.426   8.008 -39.495  1.00  0.00           H  
ATOM   1139  CZ2 TRP A  71      60.929   8.861 -41.419  1.00  0.00           C  
ATOM   1140  HZ2 TRP A  71      61.852   9.305 -41.074  1.00  0.00           H  
ATOM   1141  CZ3 TRP A  71      58.941   7.531 -40.980  1.00  0.00           C  
ATOM   1142  HZ3 TRP A  71      58.330   6.971 -40.287  1.00  0.00           H  
ATOM   1143  N   ILE A  72      57.178   5.505 -44.849  1.00  0.00           N  
ATOM   1144  H   ILE A  72      56.307   5.965 -45.069  1.00  0.00           H  
ATOM   1145  CA  ILE A  72      57.159   4.376 -43.917  1.00  0.00           C  
ATOM   1146  HA  ILE A  72      57.900   4.569 -43.141  1.00  0.00           H  
ATOM   1147  C   ILE A  72      57.591   3.081 -44.616  1.00  0.00           C  
ATOM   1148  CB  ILE A  72      55.790   4.248 -43.216  1.00  0.00           C  
ATOM   1149  HB  ILE A  72      55.010   4.156 -43.971  1.00  0.00           H  
ATOM   1150  O   ILE A  72      58.367   2.332 -44.031  1.00  0.00           O  
ATOM   1151  CG1 ILE A  72      55.505   5.487 -42.339  1.00  0.00           C  
ATOM   1152 HG12 ILE A  72      56.217   5.522 -41.513  1.00  0.00           H  
ATOM   1153 HG13 ILE A  72      55.640   6.393 -42.930  1.00  0.00           H  
ATOM   1154  CG2 ILE A  72      55.790   2.992 -42.331  1.00  0.00           C  
ATOM   1155 HG21 ILE A  72      56.639   3.020 -41.648  1.00  0.00           H  
ATOM   1156 HG22 ILE A  72      55.862   2.090 -42.939  1.00  0.00           H  
ATOM   1157 HG23 ILE A  72      54.863   2.933 -41.759  1.00  0.00           H  
ATOM   1158  CD1 ILE A  72      54.088   5.557 -41.769  1.00  0.00           C  
ATOM   1159 HD11 ILE A  72      53.356   5.462 -42.570  1.00  0.00           H  
ATOM   1160 HD12 ILE A  72      53.926   4.778 -41.024  1.00  0.00           H  
ATOM   1161 HD13 ILE A  72      53.963   6.525 -41.283  1.00  0.00           H  
ATOM   1162  N   PHE A  73      57.198   2.832 -45.874  1.00  0.00           N  
ATOM   1163  H   PHE A  73      56.524   3.449 -46.306  1.00  0.00           H  
ATOM   1164  CA  PHE A  73      57.676   1.663 -46.630  1.00  0.00           C  
ATOM   1165  HA  PHE A  73      57.380   0.760 -46.095  1.00  0.00           H  
ATOM   1166  C   PHE A  73      59.206   1.618 -46.726  1.00  0.00           C  
ATOM   1167  CB  PHE A  73      57.065   1.619 -48.041  1.00  0.00           C  
ATOM   1168  HB2 PHE A  73      57.538   0.807 -48.593  1.00  0.00           H  
ATOM   1169  HB3 PHE A  73      57.309   2.549 -48.556  1.00  0.00           H  
ATOM   1170  O   PHE A  73      59.800   0.546 -46.594  1.00  0.00           O  
ATOM   1171  CG  PHE A  73      55.566   1.389 -48.106  1.00  0.00           C  
ATOM   1172  CD1 PHE A  73      54.948   0.429 -47.280  1.00  0.00           C  
ATOM   1173  HD1 PHE A  73      55.531  -0.179 -46.604  1.00  0.00           H  
ATOM   1174  CD2 PHE A  73      54.783   2.111 -49.029  1.00  0.00           C  
ATOM   1175  HD2 PHE A  73      55.250   2.817 -49.699  1.00  0.00           H  
ATOM   1176  CE1 PHE A  73      53.558   0.243 -47.337  1.00  0.00           C  
ATOM   1177  HE1 PHE A  73      53.077  -0.502 -46.721  1.00  0.00           H  
ATOM   1178  CE2 PHE A  73      53.389   1.934 -49.071  1.00  0.00           C  
ATOM   1179  HE2 PHE A  73      52.789   2.508 -49.762  1.00  0.00           H  
ATOM   1180  CZ  PHE A  73      52.776   1.015 -48.205  1.00  0.00           C  
ATOM   1181  HZ  PHE A  73      51.704   0.884 -48.211  1.00  0.00           H  
ATOM   1182  N   ALA A  74      59.855   2.776 -46.886  1.00  0.00           N  
ATOM   1183  H   ALA A  74      59.316   3.627 -46.962  1.00  0.00           H  
ATOM   1184  CA  ALA A  74      61.310   2.865 -46.825  1.00  0.00           C  
ATOM   1185  HA  ALA A  74      61.728   2.102 -47.482  1.00  0.00           H  
ATOM   1186  C   ALA A  74      61.846   2.587 -45.409  1.00  0.00           C  
ATOM   1187  CB  ALA A  74      61.757   4.235 -47.346  1.00  0.00           C  
ATOM   1188  HB1 ALA A  74      62.846   4.278 -47.360  1.00  0.00           H  
ATOM   1189  HB2 ALA A  74      61.380   5.030 -46.703  1.00  0.00           H  
ATOM   1190  HB3 ALA A  74      61.384   4.384 -48.360  1.00  0.00           H  
ATOM   1191  O   ALA A  74      62.815   1.841 -45.270  1.00  0.00           O  
ATOM   1192  N   ALA A  75      61.207   3.135 -44.370  1.00  0.00           N  
ATOM   1193  H   ALA A  75      60.412   3.731 -44.551  1.00  0.00           H  
ATOM   1194  CA  ALA A  75      61.626   2.967 -42.976  1.00  0.00           C  
ATOM   1195  HA  ALA A  75      62.671   3.267 -42.894  1.00  0.00           H  
ATOM   1196  C   ALA A  75      61.538   1.507 -42.488  1.00  0.00           C  
ATOM   1197  CB  ALA A  75      60.792   3.907 -42.099  1.00  0.00           C  
ATOM   1198  HB1 ALA A  75      59.755   3.575 -42.064  1.00  0.00           H  
ATOM   1199  HB2 ALA A  75      61.199   3.900 -41.088  1.00  0.00           H  
ATOM   1200  HB3 ALA A  75      60.835   4.925 -42.487  1.00  0.00           H  
ATOM   1201  O   ALA A  75      62.418   1.038 -41.771  1.00  0.00           O  
ATOM   1202  N   ILE A  76      60.530   0.752 -42.936  1.00  0.00           N  
ATOM   1203  H   ILE A  76      59.808   1.208 -43.475  1.00  0.00           H  
ATOM   1204  CA  ILE A  76      60.346  -0.661 -42.563  1.00  0.00           C  
ATOM   1205  HA  ILE A  76      60.810  -0.795 -41.586  1.00  0.00           H  
ATOM   1206  C   ILE A  76      61.085  -1.649 -43.488  1.00  0.00           C  
ATOM   1207  CB  ILE A  76      58.853  -1.010 -42.366  1.00  0.00           C  
ATOM   1208  HB  ILE A  76      58.805  -2.008 -41.929  1.00  0.00           H  
ATOM   1209  O   ILE A  76      60.866  -2.854 -43.385  1.00  0.00           O  
ATOM   1210  CG1 ILE A  76      58.099  -1.057 -43.711  1.00  0.00           C  
ATOM   1211 HG12 ILE A  76      58.168  -0.089 -44.209  1.00  0.00           H  
ATOM   1212 HG13 ILE A  76      58.573  -1.792 -44.361  1.00  0.00           H  
ATOM   1213  CG2 ILE A  76      58.206  -0.045 -41.353  1.00  0.00           C  
ATOM   1214 HG21 ILE A  76      57.224  -0.414 -41.057  1.00  0.00           H  
ATOM   1215 HG22 ILE A  76      58.090   0.947 -41.789  1.00  0.00           H  
ATOM   1216 HG23 ILE A  76      58.832   0.041 -40.464  1.00  0.00           H  
ATOM   1217  CD1 ILE A  76      56.623  -1.440 -43.588  1.00  0.00           C  
ATOM   1218 HD11 ILE A  76      56.197  -1.553 -44.585  1.00  0.00           H  
ATOM   1219 HD12 ILE A  76      56.527  -2.382 -43.049  1.00  0.00           H  
ATOM   1220 HD13 ILE A  76      56.075  -0.659 -43.061  1.00  0.00           H  
ATOM   1221  N   ASN A  77      61.971  -1.166 -44.373  1.00  0.00           N  
ATOM   1222  H   ASN A  77      62.126  -0.168 -44.365  1.00  0.00           H  
ATOM   1223  CA  ASN A  77      62.741  -1.954 -45.351  1.00  0.00           C  
ATOM   1224  HA  ASN A  77      63.305  -1.222 -45.930  1.00  0.00           H  
ATOM   1225  C   ASN A  77      61.916  -2.692 -46.435  1.00  0.00           C  
ATOM   1226  CB  ASN A  77      63.780  -2.852 -44.633  1.00  0.00           C  
ATOM   1227  HB2 ASN A  77      64.120  -3.640 -45.304  1.00  0.00           H  
ATOM   1228  HB3 ASN A  77      63.323  -3.343 -43.774  1.00  0.00           H  
ATOM   1229  O   ASN A  77      62.409  -3.642 -47.046  1.00  0.00           O  
ATOM   1230  CG  ASN A  77      65.033  -2.119 -44.199  1.00  0.00           C  
ATOM   1231  ND2 ASN A  77      65.657  -2.551 -43.129  1.00  0.00           N  
ATOM   1232 HD21 ASN A  77      65.247  -3.281 -42.565  1.00  0.00           H  
ATOM   1233 HD22 ASN A  77      66.455  -2.005 -42.836  1.00  0.00           H  
ATOM   1234  OD1 ASN A  77      65.518  -1.206 -44.847  1.00  0.00           O  
ATOM   1235  N   ARG A  78      60.705  -2.225 -46.772  1.00  0.00           N  
ATOM   1236  H   ARG A  78      60.373  -1.394 -46.304  1.00  0.00           H  
ATOM   1237  CA  ARG A  78      59.896  -2.744 -47.896  1.00  0.00           C  
ATOM   1238  HA  ARG A  78      60.186  -3.773 -48.106  1.00  0.00           H  
ATOM   1239  C   ARG A  78      60.192  -1.997 -49.202  1.00  0.00           C  
ATOM   1240  CB  ARG A  78      58.402  -2.761 -47.519  1.00  0.00           C  
ATOM   1241  HB2 ARG A  78      58.123  -1.791 -47.104  1.00  0.00           H  
ATOM   1242  HB3 ARG A  78      57.806  -2.915 -48.419  1.00  0.00           H  
ATOM   1243  O   ARG A  78      59.389  -1.202 -49.693  1.00  0.00           O  
ATOM   1244  CG  ARG A  78      58.040  -3.867 -46.507  1.00  0.00           C  
ATOM   1245  HG2 ARG A  78      58.643  -3.749 -45.607  1.00  0.00           H  
ATOM   1246  HG3 ARG A  78      56.994  -3.751 -46.223  1.00  0.00           H  
ATOM   1247  CD  ARG A  78      58.246  -5.296 -47.041  1.00  0.00           C  
ATOM   1248  HD2 ARG A  78      59.296  -5.450 -47.289  1.00  0.00           H  
ATOM   1249  HD3 ARG A  78      58.010  -6.006 -46.249  1.00  0.00           H  
ATOM   1250  NE  ARG A  78      57.419  -5.577 -48.231  1.00  0.00           N  
ATOM   1251  HE  ARG A  78      57.816  -5.370 -49.137  1.00  0.00           H  
ATOM   1252  NH1 ARG A  78      55.550  -6.389 -47.149  1.00  0.00           N  
ATOM   1253 HH11 ARG A  78      56.050  -6.459 -46.274  1.00  0.00           H  
ATOM   1254 HH12 ARG A  78      54.616  -6.759 -47.259  1.00  0.00           H  
ATOM   1255  NH2 ARG A  78      55.553  -6.227 -49.353  1.00  0.00           N  
ATOM   1256 HH21 ARG A  78      56.041  -6.076 -50.224  1.00  0.00           H  
ATOM   1257 HH22 ARG A  78      54.596  -6.549 -49.332  1.00  0.00           H  
ATOM   1258  CZ  ARG A  78      56.189  -6.057 -48.234  1.00  0.00           C  
ATOM   1259  N   ARG A  79      61.385  -2.238 -49.773  1.00  0.00           N  
ATOM   1260  H   ARG A  79      61.981  -2.895 -49.291  1.00  0.00           H  
ATOM   1261  CA  ARG A  79      61.837  -1.611 -51.041  1.00  0.00           C  
ATOM   1262  HA  ARG A  79      61.829  -0.527 -50.922  1.00  0.00           H  
ATOM   1263  C   ARG A  79      60.912  -1.894 -52.223  1.00  0.00           C  
ATOM   1264  CB  ARG A  79      63.251  -2.069 -51.433  1.00  0.00           C  
ATOM   1265  HB2 ARG A  79      63.355  -1.994 -52.515  1.00  0.00           H  
ATOM   1266  HB3 ARG A  79      63.394  -3.114 -51.156  1.00  0.00           H  
ATOM   1267  O   ARG A  79      60.748  -1.033 -53.081  1.00  0.00           O  
ATOM   1268  CG  ARG A  79      64.348  -1.201 -50.814  1.00  0.00           C  
ATOM   1269  HG2 ARG A  79      64.359  -1.362 -49.736  1.00  0.00           H  
ATOM   1270  HG3 ARG A  79      64.153  -0.149 -51.020  1.00  0.00           H  
ATOM   1271  CD  ARG A  79      65.702  -1.590 -51.418  1.00  0.00           C  
ATOM   1272  HD2 ARG A  79      65.790  -2.677 -51.396  1.00  0.00           H  
ATOM   1273  HD3 ARG A  79      65.737  -1.251 -52.454  1.00  0.00           H  
ATOM   1274  NE  ARG A  79      66.814  -1.000 -50.656  1.00  0.00           N  
ATOM   1275  HE  ARG A  79      66.564  -0.332 -49.941  1.00  0.00           H  
ATOM   1276  NH1 ARG A  79      68.519  -2.152 -51.674  1.00  0.00           N  
ATOM   1277 HH11 ARG A  79      67.846  -2.551 -52.313  1.00  0.00           H  
ATOM   1278 HH12 ARG A  79      69.499  -2.385 -51.745  1.00  0.00           H  
ATOM   1279  NH2 ARG A  79      68.967  -0.790 -49.961  1.00  0.00           N  
ATOM   1280 HH21 ARG A  79      68.662  -0.168 -49.227  1.00  0.00           H  
ATOM   1281 HH22 ARG A  79      69.944  -1.038 -50.034  1.00  0.00           H  
ATOM   1282  CZ  ARG A  79      68.091  -1.314 -50.770  1.00  0.00           C  
ATOM   1283  N   ASP A  80      60.331  -3.087 -52.266  1.00  0.00           N  
ATOM   1284  H   ASP A  80      60.392  -3.675 -51.447  1.00  0.00           H  
ATOM   1285  CA  ASP A  80      59.362  -3.507 -53.276  1.00  0.00           C  
ATOM   1286  HA  ASP A  80      59.836  -3.468 -54.257  1.00  0.00           H  
ATOM   1287  C   ASP A  80      58.148  -2.567 -53.316  1.00  0.00           C  
ATOM   1288  CB  ASP A  80      58.949  -4.966 -52.996  1.00  0.00           C  
ATOM   1289  HB2 ASP A  80      59.834  -5.599 -53.057  1.00  0.00           H  
ATOM   1290  HB3 ASP A  80      58.259  -5.285 -53.778  1.00  0.00           H  
ATOM   1291  O   ASP A  80      57.792  -2.063 -54.385  1.00  0.00           O  
ATOM   1292  CG  ASP A  80      58.291  -5.176 -51.619  1.00  0.00           C  
ATOM   1293  OD1 ASP A  80      58.837  -4.673 -50.608  1.00  0.00           O  
ATOM   1294  OD2 ASP A  80      57.211  -5.794 -51.557  1.00  0.00           O  
ATOM   1295  N   LEU A  81      57.569  -2.262 -52.149  1.00  0.00           N  
ATOM   1296  H   LEU A  81      57.910  -2.719 -51.316  1.00  0.00           H  
ATOM   1297  CA  LEU A  81      56.428  -1.354 -52.028  1.00  0.00           C  
ATOM   1298  HA  LEU A  81      55.730  -1.561 -52.840  1.00  0.00           H  
ATOM   1299  C   LEU A  81      56.835   0.107 -52.195  1.00  0.00           C  
ATOM   1300  CB  LEU A  81      55.702  -1.575 -50.691  1.00  0.00           C  
ATOM   1301  HB2 LEU A  81      54.906  -0.835 -50.605  1.00  0.00           H  
ATOM   1302  HB3 LEU A  81      56.404  -1.400 -49.875  1.00  0.00           H  
ATOM   1303  O   LEU A  81      56.121   0.845 -52.866  1.00  0.00           O  
ATOM   1304  CG  LEU A  81      55.083  -2.973 -50.524  1.00  0.00           C  
ATOM   1305  HG  LEU A  81      55.882  -3.714 -50.535  1.00  0.00           H  
ATOM   1306  CD1 LEU A  81      54.382  -3.040 -49.171  1.00  0.00           C  
ATOM   1307 HD11 LEU A  81      53.603  -2.281 -49.108  1.00  0.00           H  
ATOM   1308 HD12 LEU A  81      53.913  -4.016 -49.040  1.00  0.00           H  
ATOM   1309 HD13 LEU A  81      55.111  -2.883 -48.376  1.00  0.00           H  
ATOM   1310  CD2 LEU A  81      54.073  -3.318 -51.619  1.00  0.00           C  
ATOM   1311 HD21 LEU A  81      53.221  -2.639 -51.586  1.00  0.00           H  
ATOM   1312 HD22 LEU A  81      53.709  -4.332 -51.450  1.00  0.00           H  
ATOM   1313 HD23 LEU A  81      54.541  -3.309 -52.603  1.00  0.00           H  
ATOM   1314  N   TYR A  82      57.993   0.517 -51.672  1.00  0.00           N  
ATOM   1315  H   TYR A  82      58.512  -0.136 -51.103  1.00  0.00           H  
ATOM   1316  CA  TYR A  82      58.519   1.876 -51.843  1.00  0.00           C  
ATOM   1317  HA  TYR A  82      57.821   2.583 -51.394  1.00  0.00           H  
ATOM   1318  C   TYR A  82      58.676   2.266 -53.323  1.00  0.00           C  
ATOM   1319  CB  TYR A  82      59.863   1.988 -51.114  1.00  0.00           C  
ATOM   1320  HB2 TYR A  82      60.500   1.159 -51.422  1.00  0.00           H  
ATOM   1321  HB3 TYR A  82      59.696   1.895 -50.041  1.00  0.00           H  
ATOM   1322  O   TYR A  82      58.124   3.275 -53.764  1.00  0.00           O  
ATOM   1323  CG  TYR A  82      60.598   3.284 -51.393  1.00  0.00           C  
ATOM   1324  CD1 TYR A  82      61.677   3.323 -52.298  1.00  0.00           C  
ATOM   1325  HD1 TYR A  82      61.997   2.426 -52.809  1.00  0.00           H  
ATOM   1326  CD2 TYR A  82      60.170   4.465 -50.770  1.00  0.00           C  
ATOM   1327  HD2 TYR A  82      59.327   4.427 -50.095  1.00  0.00           H  
ATOM   1328  CE1 TYR A  82      62.338   4.538 -52.563  1.00  0.00           C  
ATOM   1329  HE1 TYR A  82      63.159   4.557 -53.264  1.00  0.00           H  
ATOM   1330  CE2 TYR A  82      60.843   5.677 -51.000  1.00  0.00           C  
ATOM   1331  HE2 TYR A  82      60.516   6.568 -50.485  1.00  0.00           H  
ATOM   1332  OH  TYR A  82      62.595   6.889 -52.071  1.00  0.00           O  
ATOM   1333  HH  TYR A  82      62.389   7.457 -51.325  1.00  0.00           H  
ATOM   1334  CZ  TYR A  82      61.934   5.713 -51.894  1.00  0.00           C  
ATOM   1335  N   GLU A  83      59.386   1.452 -54.112  1.00  0.00           N  
ATOM   1336  H   GLU A  83      59.807   0.629 -53.705  1.00  0.00           H  
ATOM   1337  CA  GLU A  83      59.639   1.732 -55.534  1.00  0.00           C  
ATOM   1338  HA  GLU A  83      60.038   2.740 -55.647  1.00  0.00           H  
ATOM   1339  C   GLU A  83      58.361   1.655 -56.377  1.00  0.00           C  
ATOM   1340  CB  GLU A  83      60.653   0.716 -56.088  1.00  0.00           C  
ATOM   1341  HB2 GLU A  83      60.321  -0.290 -55.831  1.00  0.00           H  
ATOM   1342  HB3 GLU A  83      60.665   0.778 -57.176  1.00  0.00           H  
ATOM   1343  O   GLU A  83      58.182   2.386 -57.356  1.00  0.00           O  
ATOM   1344  CG  GLU A  83      62.088   0.910 -55.573  1.00  0.00           C  
ATOM   1345  HG2 GLU A  83      62.094   0.820 -54.486  1.00  0.00           H  
ATOM   1346  HG3 GLU A  83      62.701   0.101 -55.969  1.00  0.00           H  
ATOM   1347  CD  GLU A  83      62.718   2.251 -55.982  1.00  0.00           C  
ATOM   1348  OE1 GLU A  83      63.727   2.624 -55.343  1.00  0.00           O  
ATOM   1349  OE2 GLU A  83      62.191   2.899 -56.915  1.00  0.00           O  
ATOM   1350  N   LYS A  84      57.444   0.752 -56.013  1.00  0.00           N  
ATOM   1351  H   LYS A  84      57.641   0.169 -55.213  1.00  0.00           H  
ATOM   1352  CA  LYS A  84      56.145   0.630 -56.678  1.00  0.00           C  
ATOM   1353  HA  LYS A  84      56.288   0.663 -57.758  1.00  0.00           H  
ATOM   1354  C   LYS A  84      55.243   1.824 -56.340  1.00  0.00           C  
ATOM   1355  CB  LYS A  84      55.552  -0.736 -56.309  1.00  0.00           C  
ATOM   1356  HB2 LYS A  84      56.316  -1.496 -56.474  1.00  0.00           H  
ATOM   1357  HB3 LYS A  84      55.311  -0.742 -55.247  1.00  0.00           H  
ATOM   1358  O   LYS A  84      54.618   2.367 -57.241  1.00  0.00           O  
ATOM   1359  CG  LYS A  84      54.323  -1.142 -57.138  1.00  0.00           C  
ATOM   1360  HG2 LYS A  84      54.611  -1.285 -58.179  1.00  0.00           H  
ATOM   1361  HG3 LYS A  84      53.562  -0.364 -57.086  1.00  0.00           H  
ATOM   1362  CD  LYS A  84      53.757  -2.451 -56.568  1.00  0.00           C  
ATOM   1363  HD2 LYS A  84      53.553  -2.302 -55.508  1.00  0.00           H  
ATOM   1364  HD3 LYS A  84      54.507  -3.237 -56.662  1.00  0.00           H  
ATOM   1365  CE  LYS A  84      52.461  -2.899 -57.249  1.00  0.00           C  
ATOM   1366  HE2 LYS A  84      52.671  -3.159 -58.287  1.00  0.00           H  
ATOM   1367  HE3 LYS A  84      51.764  -2.061 -57.244  1.00  0.00           H  
ATOM   1368  NZ  LYS A  84      51.870  -4.057 -56.516  1.00  0.00           N  
ATOM   1369  HZ1 LYS A  84      50.993  -4.361 -56.913  1.00  0.00           H  
ATOM   1370  HZ2 LYS A  84      51.673  -3.825 -55.553  1.00  0.00           H  
ATOM   1371  HZ3 LYS A  84      52.501  -4.844 -56.469  1.00  0.00           H  
ATOM   1372  N   ALA A  85      55.208   2.277 -55.088  1.00  0.00           N  
ATOM   1373  H   ALA A  85      55.740   1.791 -54.380  1.00  0.00           H  
ATOM   1374  CA  ALA A  85      54.386   3.408 -54.651  1.00  0.00           C  
ATOM   1375  HA  ALA A  85      53.374   3.275 -55.033  1.00  0.00           H  
ATOM   1376  C   ALA A  85      54.888   4.758 -55.192  1.00  0.00           C  
ATOM   1377  CB  ALA A  85      54.311   3.399 -53.121  1.00  0.00           C  
ATOM   1378  HB1 ALA A  85      53.644   4.193 -52.788  1.00  0.00           H  
ATOM   1379  HB2 ALA A  85      53.910   2.448 -52.770  1.00  0.00           H  
ATOM   1380  HB3 ALA A  85      55.304   3.544 -52.695  1.00  0.00           H  
ATOM   1381  O   ALA A  85      54.073   5.629 -55.492  1.00  0.00           O  
ATOM   1382  N   LYS A  86      56.207   4.921 -55.382  1.00  0.00           N  
ATOM   1383  H   LYS A  86      56.829   4.214 -55.017  1.00  0.00           H  
ATOM   1384  CA  LYS A  86      56.786   6.090 -56.068  1.00  0.00           C  
ATOM   1385  HA  LYS A  86      56.360   6.999 -55.644  1.00  0.00           H  
ATOM   1386  C   LYS A  86      56.434   6.151 -57.553  1.00  0.00           C  
ATOM   1387  CB  LYS A  86      58.314   6.104 -55.910  1.00  0.00           C  
ATOM   1388  HB2 LYS A  86      58.761   6.398 -56.859  1.00  0.00           H  
ATOM   1389  HB3 LYS A  86      58.692   5.111 -55.664  1.00  0.00           H  
ATOM   1390  O   LYS A  86      56.177   7.227 -58.076  1.00  0.00           O  
ATOM   1391  CG  LYS A  86      58.749   7.115 -54.846  1.00  0.00           C  
ATOM   1392  HG2 LYS A  86      58.479   6.751 -53.855  1.00  0.00           H  
ATOM   1393  HG3 LYS A  86      58.248   8.065 -55.032  1.00  0.00           H  
ATOM   1394  CD  LYS A  86      60.260   7.329 -54.935  1.00  0.00           C  
ATOM   1395  HD2 LYS A  86      60.541   7.500 -55.974  1.00  0.00           H  
ATOM   1396  HD3 LYS A  86      60.769   6.436 -54.573  1.00  0.00           H  
ATOM   1397  CE  LYS A  86      60.660   8.550 -54.111  1.00  0.00           C  
ATOM   1398  HE2 LYS A  86      60.110   9.412 -54.486  1.00  0.00           H  
ATOM   1399  HE3 LYS A  86      60.368   8.383 -53.074  1.00  0.00           H  
ATOM   1400  NZ  LYS A  86      62.119   8.773 -54.219  1.00  0.00           N  
ATOM   1401  HZ1 LYS A  86      62.390   9.631 -53.761  1.00  0.00           H  
ATOM   1402  HZ2 LYS A  86      62.600   7.996 -53.788  1.00  0.00           H  
ATOM   1403  HZ3 LYS A  86      62.390   8.812 -55.191  1.00  0.00           H  
ATOM   1404  N   ARG A  87      56.434   5.008 -58.249  1.00  0.00           N  
ATOM   1405  H   ARG A  87      56.686   4.156 -57.768  1.00  0.00           H  
ATOM   1406  CA  ARG A  87      56.051   4.957 -59.671  1.00  0.00           C  
ATOM   1407  HA  ARG A  87      56.548   5.767 -60.205  1.00  0.00           H  
ATOM   1408  C   ARG A  87      54.564   5.220 -59.888  1.00  0.00           C  
ATOM   1409  CB  ARG A  87      56.458   3.615 -60.287  1.00  0.00           C  
ATOM   1410  HB2 ARG A  87      55.892   3.463 -61.206  1.00  0.00           H  
ATOM   1411  HB3 ARG A  87      56.222   2.801 -59.602  1.00  0.00           H  
ATOM   1412  O   ARG A  87      54.203   5.840 -60.884  1.00  0.00           O  
ATOM   1413  CG  ARG A  87      57.952   3.623 -60.632  1.00  0.00           C  
ATOM   1414  HG2 ARG A  87      58.548   3.744 -59.728  1.00  0.00           H  
ATOM   1415  HG3 ARG A  87      58.153   4.467 -61.291  1.00  0.00           H  
ATOM   1416  CD  ARG A  87      58.366   2.345 -61.360  1.00  0.00           C  
ATOM   1417  HD2 ARG A  87      57.667   2.151 -62.173  1.00  0.00           H  
ATOM   1418  HD3 ARG A  87      59.360   2.507 -61.779  1.00  0.00           H  
ATOM   1419  NE  ARG A  87      58.411   1.194 -60.445  1.00  0.00           N  
ATOM   1420  HE  ARG A  87      58.155   1.383 -59.486  1.00  0.00           H  
ATOM   1421  NH1 ARG A  87      59.325  -0.298 -61.928  1.00  0.00           N  
ATOM   1422 HH11 ARG A  87      59.321   0.432 -62.627  1.00  0.00           H  
ATOM   1423 HH12 ARG A  87      59.686  -1.219 -62.131  1.00  0.00           H  
ATOM   1424  NH2 ARG A  87      58.884  -0.943 -59.835  1.00  0.00           N  
ATOM   1425 HH21 ARG A  87      59.259  -1.858 -60.041  1.00  0.00           H  
ATOM   1426 HH22 ARG A  87      58.597  -0.714 -58.894  1.00  0.00           H  
ATOM   1427  CZ  ARG A  87      58.868  -0.007 -60.740  1.00  0.00           C  
ATOM   1428  N   ASP A  88      53.731   4.792 -58.944  1.00  0.00           N  
ATOM   1429  H   ASP A  88      54.111   4.213 -58.209  1.00  0.00           H  
ATOM   1430  CA  ASP A  88      52.273   4.892 -59.041  1.00  0.00           C  
ATOM   1431  HA  ASP A  88      52.006   4.965 -60.095  1.00  0.00           H  
ATOM   1432  C   ASP A  88      51.701   6.161 -58.372  1.00  0.00           C  
ATOM   1433  CB  ASP A  88      51.640   3.596 -58.504  1.00  0.00           C  
ATOM   1434  HB2 ASP A  88      50.558   3.720 -58.464  1.00  0.00           H  
ATOM   1435  HB3 ASP A  88      51.995   3.446 -57.484  1.00  0.00           H  
ATOM   1436  O   ASP A  88      50.476   6.259 -58.191  1.00  0.00           O  
ATOM   1437  CG  ASP A  88      51.922   2.342 -59.355  1.00  0.00           C  
ATOM   1438  OD1 ASP A  88      52.568   2.457 -60.421  1.00  0.00           O  
ATOM   1439  OD2 ASP A  88      51.409   1.261 -58.986  1.00  0.00           O  
ATOM   1440  N   GLU A  89      52.569   7.121 -58.019  1.00  0.00           N  
ATOM   1441  H   GLU A  89      53.546   6.978 -58.230  1.00  0.00           H  
ATOM   1442  CA  GLU A  89      52.219   8.358 -57.318  1.00  0.00           C  
ATOM   1443  HA  GLU A  89      51.836   8.058 -56.343  1.00  0.00           H  
ATOM   1444  C   GLU A  89      51.139   9.153 -58.085  1.00  0.00           C  
ATOM   1445  CB  GLU A  89      53.482   9.192 -57.026  1.00  0.00           C  
ATOM   1446  HB2 GLU A  89      53.931   9.526 -57.962  1.00  0.00           H  
ATOM   1447  HB3 GLU A  89      54.191   8.547 -56.508  1.00  0.00           H  
ATOM   1448  O   GLU A  89      51.300   9.451 -59.276  1.00  0.00           O  
ATOM   1449  CG  GLU A  89      53.185  10.408 -56.128  1.00  0.00           C  
ATOM   1450  HG2 GLU A  89      52.512  10.088 -55.332  1.00  0.00           H  
ATOM   1451  HG3 GLU A  89      52.665  11.164 -56.716  1.00  0.00           H  
ATOM   1452  CD  GLU A  89      54.440  11.032 -55.487  1.00  0.00           C  
ATOM   1453  OE1 GLU A  89      54.265  11.683 -54.432  1.00  0.00           O  
ATOM   1454  OE2 GLU A  89      55.564  10.825 -56.002  1.00  0.00           O  
ATOM   1455  N   PRO A  90      49.992   9.467 -57.448  1.00  0.00           N  
ATOM   1456  CA  PRO A  90      48.936  10.251 -58.081  1.00  0.00           C  
ATOM   1457  HA  PRO A  90      48.611   9.725 -58.979  1.00  0.00           H  
ATOM   1458  C   PRO A  90      49.418  11.657 -58.460  1.00  0.00           C  
ATOM   1459  CB  PRO A  90      47.781  10.300 -57.074  1.00  0.00           C  
ATOM   1460  HB2 PRO A  90      47.829  11.224 -56.499  1.00  0.00           H  
ATOM   1461  HB3 PRO A  90      46.811  10.216 -57.564  1.00  0.00           H  
ATOM   1462  O   PRO A  90      50.181  12.283 -57.734  1.00  0.00           O  
ATOM   1463  CG  PRO A  90      48.046   9.117 -56.145  1.00  0.00           C  
ATOM   1464  HG2 PRO A  90      47.652   9.298 -55.145  1.00  0.00           H  
ATOM   1465  HG3 PRO A  90      47.619   8.209 -56.571  1.00  0.00           H  
ATOM   1466  CD  PRO A  90      49.564   9.011 -56.134  1.00  0.00           C  
ATOM   1467  HD2 PRO A  90      49.983   9.663 -55.368  1.00  0.00           H  
ATOM   1468  HD3 PRO A  90      49.841   7.973 -55.949  1.00  0.00           H  
ATOM   1469  N   LYS A  91      48.937  12.190 -59.591  1.00  0.00           N  
ATOM   1470  H   LYS A  91      48.278  11.652 -60.135  1.00  0.00           H  
ATOM   1471  CA  LYS A  91      49.186  13.591 -59.958  1.00  0.00           C  
ATOM   1472  HA  LYS A  91      50.229  13.830 -59.748  1.00  0.00           H  
ATOM   1473  C   LYS A  91      48.332  14.509 -59.082  1.00  0.00           C  
ATOM   1474  CB  LYS A  91      48.918  13.842 -61.450  1.00  0.00           C  
ATOM   1475  HB2 LYS A  91      48.968  14.917 -61.622  1.00  0.00           H  
ATOM   1476  HB3 LYS A  91      47.913  13.504 -61.704  1.00  0.00           H  
ATOM   1477  O   LYS A  91      47.118  14.575 -59.274  1.00  0.00           O  
ATOM   1478  CG  LYS A  91      49.944  13.153 -62.360  1.00  0.00           C  
ATOM   1479  HG2 LYS A  91      49.827  12.071 -62.293  1.00  0.00           H  
ATOM   1480  HG3 LYS A  91      50.949  13.422 -62.036  1.00  0.00           H  
ATOM   1481  CD  LYS A  91      49.748  13.605 -63.813  1.00  0.00           C  
ATOM   1482  HD2 LYS A  91      48.749  13.326 -64.147  1.00  0.00           H  
ATOM   1483  HD3 LYS A  91      49.847  14.690 -63.856  1.00  0.00           H  
ATOM   1484  CE  LYS A  91      50.804  12.960 -64.714  1.00  0.00           C  
ATOM   1485  HE2 LYS A  91      51.786  13.164 -64.287  1.00  0.00           H  
ATOM   1486  HE3 LYS A  91      50.660  11.880 -64.709  1.00  0.00           H  
ATOM   1487  NZ  LYS A  91      50.730  13.497 -66.095  1.00  0.00           N  
ATOM   1488  HZ1 LYS A  91      51.442  13.079 -66.677  1.00  0.00           H  
ATOM   1489  HZ2 LYS A  91      50.883  14.495 -66.081  1.00  0.00           H  
ATOM   1490  HZ3 LYS A  91      49.822  13.322 -66.501  1.00  0.00           H  
ATOM   1491  N   TRP A  92      48.971  15.214 -58.156  1.00  0.00           N  
ATOM   1492  H   TRP A  92      49.941  14.999 -57.974  1.00  0.00           H  
ATOM   1493  CA  TRP A  92      48.351  16.235 -57.313  1.00  0.00           C  
ATOM   1494  HA  TRP A  92      47.338  15.919 -57.062  1.00  0.00           H  
ATOM   1495  C   TRP A  92      48.274  17.552 -58.096  1.00  0.00           C  
ATOM   1496  CB  TRP A  92      49.143  16.341 -56.001  1.00  0.00           C  
ATOM   1497  HB2 TRP A  92      50.106  16.810 -56.201  1.00  0.00           H  
ATOM   1498  HB3 TRP A  92      48.602  16.981 -55.305  1.00  0.00           H  
ATOM   1499  O   TRP A  92      49.279  18.043 -58.603  1.00  0.00           O  
ATOM   1500  CG  TRP A  92      49.382  15.011 -55.348  1.00  0.00           C  
ATOM   1501  CD1 TRP A  92      50.575  14.384 -55.240  1.00  0.00           C  
ATOM   1502  HD1 TRP A  92      51.521  14.791 -55.566  1.00  0.00           H  
ATOM   1503  CD2 TRP A  92      48.404  14.099 -54.769  1.00  0.00           C  
ATOM   1504  CE2 TRP A  92      49.081  12.908 -54.364  1.00  0.00           C  
ATOM   1505  CE3 TRP A  92      47.008  14.159 -54.561  1.00  0.00           C  
ATOM   1506  HE3 TRP A  92      46.474  15.057 -54.837  1.00  0.00           H  
ATOM   1507  NE1 TRP A  92      50.406  13.144 -54.657  1.00  0.00           N  
ATOM   1508  HE1 TRP A  92      51.179  12.516 -54.488  1.00  0.00           H  
ATOM   1509  CH2 TRP A  92      47.013  11.909 -53.638  1.00  0.00           C  
ATOM   1510  HH2 TRP A  92      46.467  11.067 -53.238  1.00  0.00           H  
ATOM   1511  CZ2 TRP A  92      48.403  11.820 -53.803  1.00  0.00           C  
ATOM   1512  HZ2 TRP A  92      48.945  10.935 -53.502  1.00  0.00           H  
ATOM   1513  CZ3 TRP A  92      46.316  13.071 -54.005  1.00  0.00           C  
ATOM   1514  HZ3 TRP A  92      45.244  13.117 -53.878  1.00  0.00           H  
ATOM   1515  N   GLY A  93      47.068  18.081 -58.301  1.00  0.00           N  
ATOM   1516  H   GLY A  93      46.268  17.664 -57.847  1.00  0.00           H  
ATOM   1517  CA  GLY A  93      46.858  19.247 -59.158  1.00  0.00           C  
ATOM   1518  HA2 GLY A  93      47.379  19.103 -60.105  1.00  0.00           H  
ATOM   1519  HA3 GLY A  93      45.794  19.353 -59.369  1.00  0.00           H  
ATOM   1520  C   GLY A  93      47.340  20.546 -58.513  1.00  0.00           C  
ATOM   1521  O   GLY A  93      46.683  21.057 -57.612  1.00  0.00           O  
ATOM   1522  N   SER A  94      48.424  21.120 -59.038  1.00  0.00           N  
ATOM   1523  H   SER A  94      48.998  20.575 -59.666  1.00  0.00           H  
ATOM   1524  CA  SER A  94      48.722  22.550 -58.936  1.00  0.00           C  
ATOM   1525  HA  SER A  94      47.953  23.036 -58.336  1.00  0.00           H  
ATOM   1526  C   SER A  94      48.689  23.161 -60.336  1.00  0.00           C  
ATOM   1527  CB  SER A  94      50.068  22.809 -58.235  1.00  0.00           C  
ATOM   1528  HB2 SER A  94      50.141  23.874 -58.016  1.00  0.00           H  
ATOM   1529  HB3 SER A  94      50.101  22.262 -57.293  1.00  0.00           H  
ATOM   1530  O   SER A  94      49.652  23.027 -61.076  1.00  0.00           O  
ATOM   1531  OG  SER A  94      51.179  22.441 -59.032  1.00  0.00           O  
ATOM   1532  HG  SER A  94      50.950  22.646 -59.942  1.00  0.00           H  
ATOM   1533  N   ASP A  95      47.590  23.818 -60.699  1.00  0.00           N  
ATOM   1534  H   ASP A  95      46.778  23.771 -60.100  1.00  0.00           H  
ATOM   1535  CA  ASP A  95      47.568  24.796 -61.793  1.00  0.00           C  
ATOM   1536  HA  ASP A  95      48.499  25.363 -61.763  1.00  0.00           H  
ATOM   1537  C   ASP A  95      46.446  25.809 -61.531  1.00  0.00           C  
ATOM   1538  CB  ASP A  95      47.472  24.131 -63.185  1.00  0.00           C  
ATOM   1539  HB2 ASP A  95      46.900  23.206 -63.107  1.00  0.00           H  
ATOM   1540  HB3 ASP A  95      46.932  24.797 -63.857  1.00  0.00           H  
ATOM   1541  O   ASP A  95      45.340  25.736 -62.063  1.00  0.00           O  
ATOM   1542  CG  ASP A  95      48.835  23.860 -63.847  1.00  0.00           C  
ATOM   1543  OD1 ASP A  95      49.777  24.652 -63.608  1.00  0.00           O  
ATOM   1544  OD2 ASP A  95      48.894  22.913 -64.666  1.00  0.00           O  
ATOM   1545  N   ASN A  96      46.748  26.779 -60.667  1.00  0.00           N  
ATOM   1546  H   ASN A  96      47.667  26.745 -60.249  1.00  0.00           H  
ATOM   1547  CA  ASN A  96      46.078  28.074 -60.662  1.00  0.00           C  
ATOM   1548  HA  ASN A  96      45.077  27.986 -61.084  1.00  0.00           H  
ATOM   1549  C   ASN A  96      46.895  29.013 -61.556  1.00  0.00           C  
ATOM   1550  CB  ASN A  96      45.988  28.623 -59.217  1.00  0.00           C  
ATOM   1551  HB2 ASN A  96      46.808  28.230 -58.618  1.00  0.00           H  
ATOM   1552  HB3 ASN A  96      46.094  29.708 -59.239  1.00  0.00           H  
ATOM   1553  O   ASN A  96      47.901  29.542 -61.093  1.00  0.00           O  
ATOM   1554  CG  ASN A  96      44.673  28.351 -58.513  1.00  0.00           C  
ATOM   1555  ND2 ASN A  96      44.630  28.545 -57.216  1.00  0.00           N  
ATOM   1556 HD21 ASN A  96      43.744  28.348 -56.772  1.00  0.00           H  
ATOM   1557 HD22 ASN A  96      45.460  28.807 -56.704  1.00  0.00           H  
ATOM   1558  OD1 ASN A  96      43.660  28.026 -59.102  1.00  0.00           O  
ATOM   1559  N   ALA A  97      46.471  29.212 -62.809  1.00  0.00           N  
ATOM   1560  H   ALA A  97      45.826  28.518 -63.159  1.00  0.00           H  
ATOM   1561  CA  ALA A  97      46.501  30.498 -63.526  1.00  0.00           C  
ATOM   1562  HA  ALA A  97      45.695  31.121 -63.139  1.00  0.00           H  
ATOM   1563  C   ALA A  97      46.272  30.306 -65.036  1.00  0.00           C  
ATOM   1564  CB  ALA A  97      47.821  31.274 -63.334  1.00  0.00           C  
ATOM   1565  HB1 ALA A  97      47.859  32.119 -64.022  1.00  0.00           H  
ATOM   1566  HB2 ALA A  97      48.671  30.620 -63.529  1.00  0.00           H  
ATOM   1567  HB3 ALA A  97      47.888  31.670 -62.321  1.00  0.00           H  
ATOM   1568  O   ALA A  97      47.201  29.982 -65.771  1.00  0.00           O  
ATOM   1569  N   ARG A  98      45.060  30.619 -65.512  1.00  0.00           N  
ATOM   1570  H   ARG A  98      44.304  30.481 -64.857  1.00  0.00           H  
ATOM   1571  CA  ARG A  98      44.788  31.627 -66.562  1.00  0.00           C  
ATOM   1572  HA  ARG A  98      44.893  32.617 -66.117  1.00  0.00           H  
ATOM   1573  C   ARG A  98      43.339  31.510 -67.029  1.00  0.00           C  
ATOM   1574  CB  ARG A  98      45.745  31.564 -67.774  1.00  0.00           C  
ATOM   1575  HB2 ARG A  98      46.070  30.539 -67.952  1.00  0.00           H  
ATOM   1576  HB3 ARG A  98      45.224  31.904 -68.669  1.00  0.00           H  
ATOM   1577  O   ARG A  98      42.958  30.607 -67.762  1.00  0.00           O  
ATOM   1578  CG  ARG A  98      46.944  32.506 -67.548  1.00  0.00           C  
ATOM   1579  HG2 ARG A  98      47.387  32.332 -66.568  1.00  0.00           H  
ATOM   1580  HG3 ARG A  98      46.592  33.537 -67.578  1.00  0.00           H  
ATOM   1581  CD  ARG A  98      48.023  32.318 -68.613  1.00  0.00           C  
ATOM   1582  HD2 ARG A  98      48.323  31.270 -68.619  1.00  0.00           H  
ATOM   1583  HD3 ARG A  98      47.599  32.572 -69.585  1.00  0.00           H  
ATOM   1584  NE  ARG A  98      49.201  33.162 -68.327  1.00  0.00           N  
ATOM   1585  HE  ARG A  98      49.266  33.536 -67.392  1.00  0.00           H  
ATOM   1586  NH1 ARG A  98      50.241  32.917 -70.355  1.00  0.00           N  
ATOM   1587 HH11 ARG A  98      49.483  32.318 -70.649  1.00  0.00           H  
ATOM   1588 HH12 ARG A  98      51.020  33.097 -70.973  1.00  0.00           H  
ATOM   1589  NH2 ARG A  98      51.211  34.144 -68.762  1.00  0.00           N  
ATOM   1590 HH21 ARG A  98      51.231  34.518 -67.824  1.00  0.00           H  
ATOM   1591 HH22 ARG A  98      51.985  34.312 -69.388  1.00  0.00           H  
ATOM   1592  CZ  ARG A  98      50.208  33.404 -69.146  1.00  0.00           C  
ATOM   1593  N   VAL A  99      42.551  32.485 -66.589  1.00  0.00           N  
ATOM   1594  H   VAL A  99      42.965  33.167 -65.971  1.00  0.00           H  
ATOM   1595  CA  VAL A  99      41.240  32.828 -67.137  1.00  0.00           C  
ATOM   1596  HA  VAL A  99      40.599  31.947 -67.146  1.00  0.00           H  
ATOM   1597  C   VAL A  99      41.435  33.333 -68.565  1.00  0.00           C  
ATOM   1598  CB  VAL A  99      40.601  33.923 -66.255  1.00  0.00           C  
ATOM   1599  HB  VAL A  99      41.302  34.751 -66.156  1.00  0.00           H  
ATOM   1600  O   VAL A  99      42.204  34.264 -68.798  1.00  0.00           O  
ATOM   1601  CG1 VAL A  99      39.295  34.482 -66.831  1.00  0.00           C  
ATOM   1602 HG11 VAL A  99      38.868  35.209 -66.141  1.00  0.00           H  
ATOM   1603 HG12 VAL A  99      38.577  33.676 -66.985  1.00  0.00           H  
ATOM   1604 HG13 VAL A  99      39.482  34.988 -67.778  1.00  0.00           H  
ATOM   1605  CG2 VAL A  99      40.308  33.379 -64.849  1.00  0.00           C  
ATOM   1606 HG21 VAL A  99      41.226  33.051 -64.361  1.00  0.00           H  
ATOM   1607 HG22 VAL A  99      39.616  32.539 -64.910  1.00  0.00           H  
ATOM   1608 HG23 VAL A  99      39.860  34.161 -64.236  1.00  0.00           H  
ATOM   1609  N   SER A 100      40.735  32.738 -69.525  1.00  0.00           N  
ATOM   1610  H   SER A 100      40.242  31.885 -69.303  1.00  0.00           H  
ATOM   1611  CA  SER A 100      40.469  33.326 -70.841  1.00  0.00           C  
ATOM   1612  HA  SER A 100      40.350  34.405 -70.745  1.00  0.00           H  
ATOM   1613  C   SER A 100      39.171  32.723 -71.378  1.00  0.00           C  
ATOM   1614  CB  SER A 100      41.609  33.059 -71.837  1.00  0.00           C  
ATOM   1615  HB2 SER A 100      41.401  33.577 -72.773  1.00  0.00           H  
ATOM   1616  HB3 SER A 100      41.667  31.990 -72.039  1.00  0.00           H  
ATOM   1617  O   SER A 100      39.144  31.561 -71.772  1.00  0.00           O  
ATOM   1618  OG  SER A 100      42.858  33.484 -71.332  1.00  0.00           O  
ATOM   1619  HG  SER A 100      42.716  33.816 -70.443  1.00  0.00           H  
ATOM   1620  N   ASN A 101      38.092  33.511 -71.352  1.00  0.00           N  
ATOM   1621  H   ASN A 101      38.201  34.442 -70.978  1.00  0.00           H  
ATOM   1622  CA  ASN A 101      36.851  33.233 -72.084  1.00  0.00           C  
ATOM   1623  HA  ASN A 101      36.397  32.313 -71.715  1.00  0.00           H  
ATOM   1624  C   ASN A 101      37.150  33.035 -73.581  1.00  0.00           C  
ATOM   1625  CB  ASN A 101      35.883  34.426 -71.896  1.00  0.00           C  
ATOM   1626  HB2 ASN A 101      35.199  34.464 -72.745  1.00  0.00           H  
ATOM   1627  HB3 ASN A 101      36.438  35.363 -71.888  1.00  0.00           H  
ATOM   1628  O   ASN A 101      38.051  33.687 -74.115  1.00  0.00           O  
ATOM   1629  CG  ASN A 101      35.001  34.344 -70.666  1.00  0.00           C  
ATOM   1630  ND2 ASN A 101      34.369  35.430 -70.290  1.00  0.00           N  
ATOM   1631 HD21 ASN A 101      34.427  36.283 -70.828  1.00  0.00           H  
ATOM   1632 HD22 ASN A 101      33.765  35.328 -69.487  1.00  0.00           H  
ATOM   1633  OD1 ASN A 101      34.840  33.314 -70.042  1.00  0.00           O  
ATOM   1634  N   PRO A 102      36.321  32.248 -74.284  1.00  0.00           N  
ATOM   1635  CA  PRO A 102      35.462  32.936 -75.240  1.00  0.00           C  
ATOM   1636  HA  PRO A 102      35.434  34.002 -75.010  1.00  0.00           H  
ATOM   1637  C   PRO A 102      34.021  32.417 -75.261  1.00  0.00           C  
ATOM   1638  CB  PRO A 102      36.139  32.789 -76.601  1.00  0.00           C  
ATOM   1639  HB2 PRO A 102      36.881  33.578 -76.727  1.00  0.00           H  
ATOM   1640  HB3 PRO A 102      35.422  32.812 -77.422  1.00  0.00           H  
ATOM   1641  O   PRO A 102      33.732  31.225 -75.329  1.00  0.00           O  
ATOM   1642  CG  PRO A 102      36.843  31.440 -76.502  1.00  0.00           C  
ATOM   1643  HG2 PRO A 102      36.273  30.677 -77.032  1.00  0.00           H  
ATOM   1644  HG3 PRO A 102      37.853  31.506 -76.909  1.00  0.00           H  
ATOM   1645  CD  PRO A 102      36.877  31.109 -75.006  1.00  0.00           C  
ATOM   1646  HD2 PRO A 102      36.267  30.227 -74.812  1.00  0.00           H  
ATOM   1647  HD3 PRO A 102      37.902  30.912 -74.692  1.00  0.00           H  
ATOM   1648  N   THR A 103      33.129  33.398 -75.260  1.00  0.00           N  
ATOM   1649  H   THR A 103      33.503  34.330 -75.160  1.00  0.00           H  
ATOM   1650  CA  THR A 103      31.808  33.413 -75.880  1.00  0.00           C  
ATOM   1651  HA  THR A 103      31.077  32.964 -75.208  1.00  0.00           H  
ATOM   1652  C   THR A 103      31.799  32.663 -77.216  1.00  0.00           C  
ATOM   1653  CB  THR A 103      31.443  34.896 -76.170  1.00  0.00           C  
ATOM   1654  HB  THR A 103      31.142  35.010 -77.212  1.00  0.00           H  
ATOM   1655  O   THR A 103      32.531  33.036 -78.131  1.00  0.00           O  
ATOM   1656  CG2 THR A 103      30.295  35.387 -75.297  1.00  0.00           C  
ATOM   1657 HG21 THR A 103      30.566  35.301 -74.245  1.00  0.00           H  
ATOM   1658 HG22 THR A 103      30.068  36.427 -75.531  1.00  0.00           H  
ATOM   1659 HG23 THR A 103      29.407  34.785 -75.489  1.00  0.00           H  
ATOM   1660  OG1 THR A 103      32.517  35.795 -75.913  1.00  0.00           O  
ATOM   1661  HG1 THR A 103      32.337  36.595 -76.412  1.00  0.00           H  
ATOM   1662  N   VAL A 104      30.917  31.672 -77.363  1.00  0.00           N  
ATOM   1663  H   VAL A 104      30.393  31.350 -76.561  1.00  0.00           H  
ATOM   1664  CA  VAL A 104      30.472  31.197 -78.679  1.00  0.00           C  
ATOM   1665  HA  VAL A 104      30.835  31.900 -79.428  1.00  0.00           H  
ATOM   1666  C   VAL A 104      28.952  31.240 -78.722  1.00  0.00           C  
ATOM   1667  CB  VAL A 104      31.051  29.832 -79.088  1.00  0.00           C  
ATOM   1668  HB  VAL A 104      30.802  29.085 -78.334  1.00  0.00           H  
ATOM   1669  O   VAL A 104      28.247  30.677 -77.888  1.00  0.00           O  
ATOM   1670  CG1 VAL A 104      30.502  29.376 -80.449  1.00  0.00           C  
ATOM   1671 HG11 VAL A 104      30.981  28.444 -80.747  1.00  0.00           H  
ATOM   1672 HG12 VAL A 104      29.430  29.189 -80.382  1.00  0.00           H  
ATOM   1673 HG13 VAL A 104      30.688  30.132 -81.212  1.00  0.00           H  
ATOM   1674  CG2 VAL A 104      32.577  29.928 -79.224  1.00  0.00           C  
ATOM   1675 HG21 VAL A 104      32.846  30.697 -79.949  1.00  0.00           H  
ATOM   1676 HG22 VAL A 104      33.021  30.175 -78.260  1.00  0.00           H  
ATOM   1677 HG23 VAL A 104      32.980  28.969 -79.550  1.00  0.00           H  
ATOM   1678  N   ILE A 105      28.511  32.018 -79.699  1.00  0.00           N  
ATOM   1679  H   ILE A 105      29.228  32.375 -80.314  1.00  0.00           H  
ATOM   1680  CA  ILE A 105      27.156  32.313 -80.128  1.00  0.00           C  
ATOM   1681  HA  ILE A 105      26.577  32.705 -79.291  1.00  0.00           H  
ATOM   1682  C   ILE A 105      26.497  31.027 -80.637  1.00  0.00           C  
ATOM   1683  CB  ILE A 105      27.300  33.402 -81.221  1.00  0.00           C  
ATOM   1684  HB  ILE A 105      28.060  33.066 -81.926  1.00  0.00           H  
ATOM   1685  O   ILE A 105      27.105  30.263 -81.383  1.00  0.00           O  
ATOM   1686  CG1 ILE A 105      27.782  34.731 -80.579  1.00  0.00           C  
ATOM   1687 HG12 ILE A 105      28.522  34.537 -79.803  1.00  0.00           H  
ATOM   1688 HG13 ILE A 105      26.937  35.229 -80.103  1.00  0.00           H  
ATOM   1689  CG2 ILE A 105      26.016  33.626 -82.030  1.00  0.00           C  
ATOM   1690 HG21 ILE A 105      25.741  32.719 -82.569  1.00  0.00           H  
ATOM   1691 HG22 ILE A 105      26.160  34.409 -82.775  1.00  0.00           H  
ATOM   1692 HG23 ILE A 105      25.191  33.907 -81.376  1.00  0.00           H  
ATOM   1693  CD1 ILE A 105      28.438  35.695 -81.575  1.00  0.00           C  
ATOM   1694 HD11 ILE A 105      28.796  36.575 -81.042  1.00  0.00           H  
ATOM   1695 HD12 ILE A 105      29.282  35.207 -82.062  1.00  0.00           H  
ATOM   1696 HD13 ILE A 105      27.718  36.014 -82.329  1.00  0.00           H  
ATOM   1697  N   CYS A 106      25.250  30.807 -80.224  1.00  0.00           N  
ATOM   1698  H   CYS A 106      24.817  31.508 -79.641  1.00  0.00           H  
ATOM   1699  CA  CYS A 106      24.356  29.804 -80.793  1.00  0.00           C  
ATOM   1700  HA  CYS A 106      24.913  28.905 -81.056  1.00  0.00           H  
ATOM   1701  C   CYS A 106      23.678  30.370 -82.048  1.00  0.00           C  
ATOM   1702  CB  CYS A 106      23.275  29.458 -79.755  1.00  0.00           C  
ATOM   1703  HB2 CYS A 106      22.760  30.369 -79.449  1.00  0.00           H  
ATOM   1704  HB3 CYS A 106      22.538  28.796 -80.211  1.00  0.00           H  
ATOM   1705  O   CYS A 106      23.109  31.454 -81.963  1.00  0.00           O  
ATOM   1706  SG  CYS A 106      23.982  28.631 -78.304  1.00  0.00           S  
ATOM   1707  HG  CYS A 106      25.053  29.419 -78.176  1.00  0.00           H  
ATOM   1708  N   GLN A 107      23.717  29.622 -83.152  1.00  0.00           N  
ATOM   1709  H   GLN A 107      24.432  28.910 -83.191  1.00  0.00           H  
ATOM   1710  CA  GLN A 107      22.659  29.448 -84.168  1.00  0.00           C  
ATOM   1711  HA  GLN A 107      21.794  28.975 -83.703  1.00  0.00           H  
ATOM   1712  C   GLN A 107      23.207  28.459 -85.209  1.00  0.00           C  
ATOM   1713  CB  GLN A 107      22.222  30.780 -84.806  1.00  0.00           C  
ATOM   1714  HB2 GLN A 107      22.091  30.657 -85.881  1.00  0.00           H  
ATOM   1715  HB3 GLN A 107      22.975  31.551 -84.639  1.00  0.00           H  
ATOM   1716  O   GLN A 107      24.288  28.667 -85.748  1.00  0.00           O  
ATOM   1717  CG  GLN A 107      20.870  31.193 -84.198  1.00  0.00           C  
ATOM   1718  HG2 GLN A 107      20.121  30.460 -84.499  1.00  0.00           H  
ATOM   1719  HG3 GLN A 107      20.917  31.182 -83.109  1.00  0.00           H  
ATOM   1720  CD  GLN A 107      20.373  32.566 -84.626  1.00  0.00           C  
ATOM   1721  NE2 GLN A 107      19.105  32.839 -84.418  1.00  0.00           N  
ATOM   1722 HE21 GLN A 107      18.781  33.693 -84.849  1.00  0.00           H  
ATOM   1723 HE22 GLN A 107      18.481  32.066 -84.234  1.00  0.00           H  
ATOM   1724  OE1 GLN A 107      21.085  33.422 -85.128  1.00  0.00           O  
ATOM   1725  N   GLU A 108      22.702  27.227 -85.188  1.00  0.00           N  
ATOM   1726  H   GLU A 108      23.487  26.595 -85.259  1.00  0.00           H  
ATOM   1727  CA  GLU A 108      21.649  26.676 -86.065  1.00  0.00           C  
ATOM   1728  HA  GLU A 108      21.082  25.955 -85.476  1.00  0.00           H  
ATOM   1729  C   GLU A 108      22.302  25.866 -87.191  1.00  0.00           C  
ATOM   1730  CB  GLU A 108      20.609  27.688 -86.609  1.00  0.00           C  
ATOM   1731  HB2 GLU A 108      20.270  27.343 -87.586  1.00  0.00           H  
ATOM   1732  HB3 GLU A 108      21.064  28.670 -86.742  1.00  0.00           H  
ATOM   1733  O   GLU A 108      22.948  26.420 -88.068  1.00  0.00           O  
ATOM   1734  CG  GLU A 108      19.369  27.789 -85.705  1.00  0.00           C  
ATOM   1735  HG2 GLU A 108      18.903  26.805 -85.646  1.00  0.00           H  
ATOM   1736  HG3 GLU A 108      19.701  28.054 -84.701  1.00  0.00           H  
ATOM   1737  CD  GLU A 108      18.318  28.815 -86.175  1.00  0.00           C  
ATOM   1738  OE1 GLU A 108      17.388  29.071 -85.375  1.00  0.00           O  
ATOM   1739  OE2 GLU A 108      18.466  29.399 -87.269  1.00  0.00           O  
ATOM   1740  N   ASP A 109      22.195  24.537 -87.110  1.00  0.00           N  
ATOM   1741  H   ASP A 109      22.035  24.142 -86.194  1.00  0.00           H  
ATOM   1742  CA  ASP A 109      21.510  23.783 -88.158  1.00  0.00           C  
ATOM   1743  HA  ASP A 109      20.541  24.266 -88.279  1.00  0.00           H  
ATOM   1744  C   ASP A 109      21.190  22.346 -87.713  1.00  0.00           C  
ATOM   1745  CB  ASP A 109      22.230  23.815 -89.524  1.00  0.00           C  
ATOM   1746  HB2 ASP A 109      22.049  22.871 -90.036  1.00  0.00           H  
ATOM   1747  HB3 ASP A 109      23.306  23.904 -89.373  1.00  0.00           H  
ATOM   1748  O   ASP A 109      21.930  21.679 -86.991  1.00  0.00           O  
ATOM   1749  CG  ASP A 109      21.722  24.938 -90.450  1.00  0.00           C  
ATOM   1750  OD1 ASP A 109      20.539  25.327 -90.299  1.00  0.00           O  
ATOM   1751  OD2 ASP A 109      22.477  25.304 -91.380  1.00  0.00           O  
ATOM   1752  N   SER A 110      20.000  21.947 -88.143  1.00  0.00           N  
ATOM   1753  H   SER A 110      19.576  22.597 -88.789  1.00  0.00           H  
ATOM   1754  CA  SER A 110      19.207  20.739 -87.921  1.00  0.00           C  
ATOM   1755  HA  SER A 110      18.606  20.870 -87.021  1.00  0.00           H  
ATOM   1756  C   SER A 110      19.938  19.391 -87.852  1.00  0.00           C  
ATOM   1757  CB  SER A 110      18.273  20.670 -89.136  1.00  0.00           C  
ATOM   1758  HB2 SER A 110      17.659  19.772 -89.076  1.00  0.00           H  
ATOM   1759  HB3 SER A 110      17.616  21.540 -89.149  1.00  0.00           H  
ATOM   1760  O   SER A 110      20.734  19.082 -88.736  1.00  0.00           O  
ATOM   1761  OG  SER A 110      19.037  20.647 -90.332  1.00  0.00           O  
ATOM   1762  HG  SER A 110      19.875  20.225 -90.129  1.00  0.00           H  
ATOM   1763  N   ILE A 111      19.520  18.539 -86.901  1.00  0.00           N  
ATOM   1764  H   ILE A 111      19.234  18.980 -86.039  1.00  0.00           H  
ATOM   1765  CA  ILE A 111      18.950  17.177 -87.079  1.00  0.00           C  
ATOM   1766  HA  ILE A 111      17.913  17.294 -87.396  1.00  0.00           H  
ATOM   1767  C   ILE A 111      18.912  16.472 -85.695  1.00  0.00           C  
ATOM   1768  CB  ILE A 111      19.679  16.351 -88.184  1.00  0.00           C  
ATOM   1769  HB  ILE A 111      20.746  16.570 -88.128  1.00  0.00           H  
ATOM   1770  O   ILE A 111      19.876  16.546 -84.944  1.00  0.00           O  
ATOM   1771  CG1 ILE A 111      19.145  16.713 -89.597  1.00  0.00           C  
ATOM   1772 HG12 ILE A 111      18.854  17.762 -89.646  1.00  0.00           H  
ATOM   1773 HG13 ILE A 111      18.241  16.141 -89.804  1.00  0.00           H  
ATOM   1774  CG2 ILE A 111      19.519  14.832 -88.036  1.00  0.00           C  
ATOM   1775 HG21 ILE A 111      18.469  14.555 -87.938  1.00  0.00           H  
ATOM   1776 HG22 ILE A 111      19.948  14.306 -88.889  1.00  0.00           H  
ATOM   1777 HG23 ILE A 111      20.085  14.513 -87.161  1.00  0.00           H  
ATOM   1778  CD1 ILE A 111      20.163  16.457 -90.719  1.00  0.00           C  
ATOM   1779 HD11 ILE A 111      21.077  17.018 -90.526  1.00  0.00           H  
ATOM   1780 HD12 ILE A 111      20.401  15.395 -90.791  1.00  0.00           H  
ATOM   1781 HD13 ILE A 111      19.742  16.786 -91.668  1.00  0.00           H  
ATOM   1782  N   GLU A 112      17.797  15.783 -85.395  1.00  0.00           N  
ATOM   1783  H   GLU A 112      17.083  15.807 -86.110  1.00  0.00           H  
ATOM   1784  CA  GLU A 112      17.511  14.881 -84.246  1.00  0.00           C  
ATOM   1785  HA  GLU A 112      16.717  14.240 -84.629  1.00  0.00           H  
ATOM   1786  C   GLU A 112      16.843  15.441 -82.966  1.00  0.00           C  
ATOM   1787  CB  GLU A 112      18.643  13.874 -83.949  1.00  0.00           C  
ATOM   1788  HB2 GLU A 112      18.416  13.360 -83.015  1.00  0.00           H  
ATOM   1789  HB3 GLU A 112      19.601  14.380 -83.827  1.00  0.00           H  
ATOM   1790  O   GLU A 112      17.379  15.373 -81.862  1.00  0.00           O  
ATOM   1791  CG  GLU A 112      18.733  12.791 -85.031  1.00  0.00           C  
ATOM   1792  HG2 GLU A 112      17.792  12.241 -85.039  1.00  0.00           H  
ATOM   1793  HG3 GLU A 112      18.824  13.255 -86.014  1.00  0.00           H  
ATOM   1794  CD  GLU A 112      19.888  11.800 -84.823  1.00  0.00           C  
ATOM   1795  OE1 GLU A 112      20.047  10.937 -85.717  1.00  0.00           O  
ATOM   1796  OE2 GLU A 112      20.558  11.857 -83.767  1.00  0.00           O  
ATOM   1797  N   GLU A 113      15.565  15.828 -83.078  1.00  0.00           N  
ATOM   1798  H   GLU A 113      15.170  15.965 -83.997  1.00  0.00           H  
ATOM   1799  CA  GLU A 113      14.652  15.962 -81.922  1.00  0.00           C  
ATOM   1800  HA  GLU A 113      15.232  16.318 -81.071  1.00  0.00           H  
ATOM   1801  C   GLU A 113      14.032  14.627 -81.438  1.00  0.00           C  
ATOM   1802  CB  GLU A 113      13.572  17.027 -82.200  1.00  0.00           C  
ATOM   1803  HB2 GLU A 113      13.263  16.972 -83.244  1.00  0.00           H  
ATOM   1804  HB3 GLU A 113      12.702  16.823 -81.575  1.00  0.00           H  
ATOM   1805  O   GLU A 113      13.452  14.584 -80.354  1.00  0.00           O  
ATOM   1806  CG  GLU A 113      14.070  18.441 -81.856  1.00  0.00           C  
ATOM   1807  HG2 GLU A 113      14.455  18.433 -80.837  1.00  0.00           H  
ATOM   1808  HG3 GLU A 113      14.894  18.695 -82.524  1.00  0.00           H  
ATOM   1809  CD  GLU A 113      12.972  19.511 -81.972  1.00  0.00           C  
ATOM   1810  OE1 GLU A 113      13.026  20.478 -81.178  1.00  0.00           O  
ATOM   1811  OE2 GLU A 113      12.091  19.358 -82.848  1.00  0.00           O  
ATOM   1812  N   GLU A 114      14.205  13.497 -82.138  1.00  0.00           N  
ATOM   1813  H   GLU A 114      14.639  13.557 -83.048  1.00  0.00           H  
ATOM   1814  CA  GLU A 114      13.644  12.198 -81.698  1.00  0.00           C  
ATOM   1815  HA  GLU A 114      12.785  12.397 -81.057  1.00  0.00           H  
ATOM   1816  C   GLU A 114      14.582  11.350 -80.809  1.00  0.00           C  
ATOM   1817  CB  GLU A 114      13.102  11.403 -82.900  1.00  0.00           C  
ATOM   1818  HB2 GLU A 114      13.753  11.553 -83.762  1.00  0.00           H  
ATOM   1819  HB3 GLU A 114      13.099  10.342 -82.652  1.00  0.00           H  
ATOM   1820  O   GLU A 114      14.111  10.482 -80.070  1.00  0.00           O  
ATOM   1821  CG  GLU A 114      11.656  11.816 -83.230  1.00  0.00           C  
ATOM   1822  HG2 GLU A 114      11.647  12.868 -83.514  1.00  0.00           H  
ATOM   1823  HG3 GLU A 114      11.052  11.707 -82.329  1.00  0.00           H  
ATOM   1824  CD  GLU A 114      11.029  10.983 -84.359  1.00  0.00           C  
ATOM   1825  OE1 GLU A 114       9.800  10.751 -84.294  1.00  0.00           O  
ATOM   1826  OE2 GLU A 114      11.779  10.578 -85.276  1.00  0.00           O  
ATOM   1827  N   TRP A 115      15.893  11.624 -80.776  1.00  0.00           N  
ATOM   1828  H   TRP A 115      16.245  12.347 -81.388  1.00  0.00           H  
ATOM   1829  CA  TRP A 115      16.855  10.858 -79.956  1.00  0.00           C  
ATOM   1830  HA  TRP A 115      16.453   9.857 -79.805  1.00  0.00           H  
ATOM   1831  C   TRP A 115      17.078  11.422 -78.544  1.00  0.00           C  
ATOM   1832  CB  TRP A 115      18.164  10.676 -80.729  1.00  0.00           C  
ATOM   1833  HB2 TRP A 115      18.465  11.619 -81.184  1.00  0.00           H  
ATOM   1834  HB3 TRP A 115      18.950  10.388 -80.031  1.00  0.00           H  
ATOM   1835  O   TRP A 115      17.486  10.685 -77.637  1.00  0.00           O  
ATOM   1836  CG  TRP A 115      18.085   9.612 -81.779  1.00  0.00           C  
ATOM   1837  CD1 TRP A 115      17.661   9.786 -83.049  1.00  0.00           C  
ATOM   1838  HD1 TRP A 115      17.357  10.733 -83.471  1.00  0.00           H  
ATOM   1839  CD2 TRP A 115      18.442   8.200 -81.673  1.00  0.00           C  
ATOM   1840  CE2 TRP A 115      18.207   7.578 -82.935  1.00  0.00           C  
ATOM   1841  CE3 TRP A 115      18.956   7.387 -80.638  1.00  0.00           C  
ATOM   1842  HE3 TRP A 115      19.158   7.839 -79.678  1.00  0.00           H  
ATOM   1843  NE1 TRP A 115      17.744   8.596 -83.740  1.00  0.00           N  
ATOM   1844  HE1 TRP A 115      17.609   8.545 -84.740  1.00  0.00           H  
ATOM   1845  CH2 TRP A 115      18.975   5.435 -82.109  1.00  0.00           C  
ATOM   1846  HH2 TRP A 115      19.188   4.389 -82.273  1.00  0.00           H  
ATOM   1847  CZ2 TRP A 115      18.465   6.218 -83.160  1.00  0.00           C  
ATOM   1848  HZ2 TRP A 115      18.284   5.791 -84.136  1.00  0.00           H  
ATOM   1849  CZ3 TRP A 115      19.221   6.020 -80.852  1.00  0.00           C  
ATOM   1850  HZ3 TRP A 115      19.625   5.418 -80.051  1.00  0.00           H  
ATOM   1851  N   MET A 116      16.733  12.692 -78.305  1.00  0.00           N  
ATOM   1852  H   MET A 116      16.412  13.249 -79.083  1.00  0.00           H  
ATOM   1853  CA  MET A 116      16.859  13.328 -76.986  1.00  0.00           C  
ATOM   1854  HA  MET A 116      17.859  13.124 -76.602  1.00  0.00           H  
ATOM   1855  C   MET A 116      15.883  12.744 -75.953  1.00  0.00           C  
ATOM   1856  CB  MET A 116      16.705  14.852 -77.131  1.00  0.00           C  
ATOM   1857  HB2 MET A 116      15.898  15.076 -77.828  1.00  0.00           H  
ATOM   1858  HB3 MET A 116      16.449  15.287 -76.165  1.00  0.00           H  
ATOM   1859  O   MET A 116      16.260  12.550 -74.797  1.00  0.00           O  
ATOM   1860  CG  MET A 116      18.010  15.488 -77.628  1.00  0.00           C  
ATOM   1861  HG2 MET A 116      17.810  16.522 -77.910  1.00  0.00           H  
ATOM   1862  HG3 MET A 116      18.337  14.964 -78.526  1.00  0.00           H  
ATOM   1863  SD  MET A 116      19.367  15.472 -76.414  1.00  0.00           S  
ATOM   1864  CE  MET A 116      18.843  16.840 -75.345  1.00  0.00           C  
ATOM   1865  HE1 MET A 116      17.888  16.601 -74.877  1.00  0.00           H  
ATOM   1866  HE2 MET A 116      18.737  17.747 -75.940  1.00  0.00           H  
ATOM   1867  HE3 MET A 116      19.593  17.004 -74.571  1.00  0.00           H  
ATOM   1868  N   GLY A 117      14.676  12.339 -76.364  1.00  0.00           N  
ATOM   1869  H   GLY A 117      14.412  12.517 -77.323  1.00  0.00           H  
ATOM   1870  CA  GLY A 117      13.712  11.687 -75.469  1.00  0.00           C  
ATOM   1871  HA2 GLY A 117      13.547  12.319 -74.596  1.00  0.00           H  
ATOM   1872  HA3 GLY A 117      12.767  11.574 -76.000  1.00  0.00           H  
ATOM   1873  C   GLY A 117      14.162  10.302 -74.987  1.00  0.00           C  
ATOM   1874  O   GLY A 117      13.968   9.952 -73.822  1.00  0.00           O  
ATOM   1875  N   LEU A 118      14.823   9.525 -75.851  1.00  0.00           N  
ATOM   1876  H   LEU A 118      14.980   9.887 -76.781  1.00  0.00           H  
ATOM   1877  CA  LEU A 118      15.285   8.166 -75.551  1.00  0.00           C  
ATOM   1878  HA  LEU A 118      14.517   7.689 -74.942  1.00  0.00           H  
ATOM   1879  C   LEU A 118      16.569   8.170 -74.707  1.00  0.00           C  
ATOM   1880  CB  LEU A 118      15.418   7.384 -76.878  1.00  0.00           C  
ATOM   1881  HB2 LEU A 118      16.464   7.158 -77.085  1.00  0.00           H  
ATOM   1882  HB3 LEU A 118      15.081   8.020 -77.696  1.00  0.00           H  
ATOM   1883  O   LEU A 118      16.674   7.393 -73.757  1.00  0.00           O  
ATOM   1884  CG  LEU A 118      14.578   6.091 -76.907  1.00  0.00           C  
ATOM   1885  HG  LEU A 118      13.690   6.213 -76.287  1.00  0.00           H  
ATOM   1886  CD1 LEU A 118      14.102   5.790 -78.325  1.00  0.00           C  
ATOM   1887 HD11 LEU A 118      14.955   5.688 -78.995  1.00  0.00           H  
ATOM   1888 HD12 LEU A 118      13.475   6.605 -78.685  1.00  0.00           H  
ATOM   1889 HD13 LEU A 118      13.515   4.872 -78.340  1.00  0.00           H  
ATOM   1890  CD2 LEU A 118      15.375   4.890 -76.394  1.00  0.00           C  
ATOM   1891 HD21 LEU A 118      15.732   5.098 -75.386  1.00  0.00           H  
ATOM   1892 HD22 LEU A 118      16.226   4.707 -77.050  1.00  0.00           H  
ATOM   1893 HD23 LEU A 118      14.732   4.010 -76.375  1.00  0.00           H  
ATOM   1894  N   LEU A 119      17.508   9.084 -74.976  1.00  0.00           N  
ATOM   1895  H   LEU A 119      17.379   9.684 -75.778  1.00  0.00           H  
ATOM   1896  CA  LEU A 119      18.700   9.281 -74.141  1.00  0.00           C  
ATOM   1897  HA  LEU A 119      19.167   8.311 -73.971  1.00  0.00           H  
ATOM   1898  C   LEU A 119      18.345   9.833 -72.754  1.00  0.00           C  
ATOM   1899  CB  LEU A 119      19.695  10.196 -74.876  1.00  0.00           C  
ATOM   1900  HB2 LEU A 119      20.369  10.659 -74.155  1.00  0.00           H  
ATOM   1901  HB3 LEU A 119      19.140  11.000 -75.361  1.00  0.00           H  
ATOM   1902  O   LEU A 119      18.874   9.345 -71.751  1.00  0.00           O  
ATOM   1903  CG  LEU A 119      20.541   9.447 -75.923  1.00  0.00           C  
ATOM   1904  HG  LEU A 119      19.905   8.778 -76.502  1.00  0.00           H  
ATOM   1905  CD1 LEU A 119      21.196  10.440 -76.880  1.00  0.00           C  
ATOM   1906 HD11 LEU A 119      20.424  11.005 -77.403  1.00  0.00           H  
ATOM   1907 HD12 LEU A 119      21.836  11.135 -76.336  1.00  0.00           H  
ATOM   1908 HD13 LEU A 119      21.785   9.909 -77.627  1.00  0.00           H  
ATOM   1909  CD2 LEU A 119      21.655   8.630 -75.254  1.00  0.00           C  
ATOM   1910 HD21 LEU A 119      22.243   8.132 -76.025  1.00  0.00           H  
ATOM   1911 HD22 LEU A 119      21.227   7.870 -74.599  1.00  0.00           H  
ATOM   1912 HD23 LEU A 119      22.306   9.289 -74.680  1.00  0.00           H  
ATOM   1913  N   GLU A 120      17.401  10.772 -72.653  1.00  0.00           N  
ATOM   1914  H   GLU A 120      17.025  11.197 -73.489  1.00  0.00           H  
ATOM   1915  CA  GLU A 120      16.942  11.270 -71.357  1.00  0.00           C  
ATOM   1916  HA  GLU A 120      17.831  11.527 -70.781  1.00  0.00           H  
ATOM   1917  C   GLU A 120      16.172  10.184 -70.579  1.00  0.00           C  
ATOM   1918  CB  GLU A 120      16.125  12.560 -71.530  1.00  0.00           C  
ATOM   1919  HB2 GLU A 120      16.554  13.159 -72.333  1.00  0.00           H  
ATOM   1920  HB3 GLU A 120      15.092  12.311 -71.771  1.00  0.00           H  
ATOM   1921  O   GLU A 120      16.424   9.990 -69.385  1.00  0.00           O  
ATOM   1922  CG  GLU A 120      16.199  13.394 -70.244  1.00  0.00           C  
ATOM   1923  HG2 GLU A 120      15.947  12.750 -69.401  1.00  0.00           H  
ATOM   1924  HG3 GLU A 120      17.226  13.732 -70.100  1.00  0.00           H  
ATOM   1925  CD  GLU A 120      15.260  14.603 -70.219  1.00  0.00           C  
ATOM   1926  OE1 GLU A 120      15.000  15.050 -69.070  1.00  0.00           O  
ATOM   1927  OE2 GLU A 120      14.709  14.983 -71.267  1.00  0.00           O  
ATOM   1928  N   TYR A 121      15.323   9.393 -71.248  1.00  0.00           N  
ATOM   1929  H   TYR A 121      15.129   9.621 -72.213  1.00  0.00           H  
ATOM   1930  CA  TYR A 121      14.608   8.248 -70.665  1.00  0.00           C  
ATOM   1931  HA  TYR A 121      14.060   8.597 -69.790  1.00  0.00           H  
ATOM   1932  C   TYR A 121      15.553   7.126 -70.197  1.00  0.00           C  
ATOM   1933  CB  TYR A 121      13.585   7.732 -71.686  1.00  0.00           C  
ATOM   1934  HB2 TYR A 121      14.108   7.420 -72.590  1.00  0.00           H  
ATOM   1935  HB3 TYR A 121      12.924   8.554 -71.958  1.00  0.00           H  
ATOM   1936  O   TYR A 121      15.432   6.644 -69.067  1.00  0.00           O  
ATOM   1937  CG  TYR A 121      12.716   6.591 -71.199  1.00  0.00           C  
ATOM   1938  CD1 TYR A 121      12.985   5.271 -71.609  1.00  0.00           C  
ATOM   1939  HD1 TYR A 121      13.812   5.069 -72.273  1.00  0.00           H  
ATOM   1940  CD2 TYR A 121      11.607   6.861 -70.374  1.00  0.00           C  
ATOM   1941  HD2 TYR A 121      11.381   7.881 -70.101  1.00  0.00           H  
ATOM   1942  CE1 TYR A 121      12.145   4.222 -71.190  1.00  0.00           C  
ATOM   1943  HE1 TYR A 121      12.324   3.210 -71.522  1.00  0.00           H  
ATOM   1944  CE2 TYR A 121      10.774   5.812 -69.939  1.00  0.00           C  
ATOM   1945  HE2 TYR A 121       9.916   6.023 -69.318  1.00  0.00           H  
ATOM   1946  OH  TYR A 121      10.264   3.465 -69.911  1.00  0.00           O  
ATOM   1947  HH  TYR A 121       9.469   3.785 -69.480  1.00  0.00           H  
ATOM   1948  CZ  TYR A 121      11.049   4.487 -70.343  1.00  0.00           C  
ATOM   1949  N   LEU A 122      16.552   6.749 -71.003  1.00  0.00           N  
ATOM   1950  H   LEU A 122      16.598   7.158 -71.925  1.00  0.00           H  
ATOM   1951  CA  LEU A 122      17.571   5.759 -70.632  1.00  0.00           C  
ATOM   1952  HA  LEU A 122      17.067   4.873 -70.247  1.00  0.00           H  
ATOM   1953  C   LEU A 122      18.480   6.269 -69.504  1.00  0.00           C  
ATOM   1954  CB  LEU A 122      18.397   5.370 -71.872  1.00  0.00           C  
ATOM   1955  HB2 LEU A 122      18.729   6.284 -72.366  1.00  0.00           H  
ATOM   1956  HB3 LEU A 122      19.289   4.835 -71.547  1.00  0.00           H  
ATOM   1957  O   LEU A 122      18.810   5.499 -68.595  1.00  0.00           O  
ATOM   1958  CG  LEU A 122      17.651   4.486 -72.892  1.00  0.00           C  
ATOM   1959  HG  LEU A 122      16.688   4.931 -73.142  1.00  0.00           H  
ATOM   1960  CD1 LEU A 122      18.488   4.361 -74.164  1.00  0.00           C  
ATOM   1961 HD11 LEU A 122      19.460   3.917 -73.946  1.00  0.00           H  
ATOM   1962 HD12 LEU A 122      17.964   3.744 -74.894  1.00  0.00           H  
ATOM   1963 HD13 LEU A 122      18.633   5.348 -74.602  1.00  0.00           H  
ATOM   1964  CD2 LEU A 122      17.396   3.076 -72.348  1.00  0.00           C  
ATOM   1965 HD21 LEU A 122      16.919   2.478 -73.124  1.00  0.00           H  
ATOM   1966 HD22 LEU A 122      16.724   3.119 -71.492  1.00  0.00           H  
ATOM   1967 HD23 LEU A 122      18.339   2.609 -72.065  1.00  0.00           H  
ATOM   1968  N   SER A 123      18.823   7.564 -69.492  1.00  0.00           N  
ATOM   1969  H   SER A 123      18.584   8.136 -70.289  1.00  0.00           H  
ATOM   1970  CA  SER A 123      19.548   8.180 -68.373  1.00  0.00           C  
ATOM   1971  HA  SER A 123      20.451   7.593 -68.205  1.00  0.00           H  
ATOM   1972  C   SER A 123      18.719   8.129 -67.084  1.00  0.00           C  
ATOM   1973  CB  SER A 123      19.998   9.615 -68.691  1.00  0.00           C  
ATOM   1974  HB2 SER A 123      20.889   9.828 -68.099  1.00  0.00           H  
ATOM   1975  HB3 SER A 123      20.270   9.710 -69.742  1.00  0.00           H  
ATOM   1976  O   SER A 123      19.240   7.740 -66.036  1.00  0.00           O  
ATOM   1977  OG  SER A 123      19.018  10.573 -68.342  1.00  0.00           O  
ATOM   1978  HG  SER A 123      18.290  10.519 -68.966  1.00  0.00           H  
ATOM   1979  N   ARG A 124      17.406   8.404 -67.157  1.00  0.00           N  
ATOM   1980  H   ARG A 124      17.054   8.743 -68.041  1.00  0.00           H  
ATOM   1981  CA  ARG A 124      16.476   8.311 -66.022  1.00  0.00           C  
ATOM   1982  HA  ARG A 124      16.884   8.888 -65.193  1.00  0.00           H  
ATOM   1983  C   ARG A 124      16.360   6.872 -65.517  1.00  0.00           C  
ATOM   1984  CB  ARG A 124      15.106   8.905 -66.403  1.00  0.00           C  
ATOM   1985  HB2 ARG A 124      14.798   8.515 -67.373  1.00  0.00           H  
ATOM   1986  HB3 ARG A 124      14.368   8.588 -65.666  1.00  0.00           H  
ATOM   1987  O   ARG A 124      16.456   6.665 -64.310  1.00  0.00           O  
ATOM   1988  CG  ARG A 124      15.102  10.446 -66.446  1.00  0.00           C  
ATOM   1989  HG2 ARG A 124      15.906  10.807 -67.086  1.00  0.00           H  
ATOM   1990  HG3 ARG A 124      15.267  10.834 -65.441  1.00  0.00           H  
ATOM   1991  CD  ARG A 124      13.757  10.970 -66.976  1.00  0.00           C  
ATOM   1992  HD2 ARG A 124      12.965  10.649 -66.299  1.00  0.00           H  
ATOM   1993  HD3 ARG A 124      13.579  10.530 -67.957  1.00  0.00           H  
ATOM   1994  NE  ARG A 124      13.742  12.442 -67.114  1.00  0.00           N  
ATOM   1995  HE  ARG A 124      14.608  12.898 -67.363  1.00  0.00           H  
ATOM   1996  NH1 ARG A 124      11.461  12.771 -67.136  1.00  0.00           N  
ATOM   1997 HH11 ARG A 124      11.314  11.772 -67.121  1.00  0.00           H  
ATOM   1998 HH12 ARG A 124      10.695  13.398 -67.338  1.00  0.00           H  
ATOM   1999  NH2 ARG A 124      12.838  14.495 -67.454  1.00  0.00           N  
ATOM   2000 HH21 ARG A 124      13.699  14.790 -67.893  1.00  0.00           H  
ATOM   2001 HH22 ARG A 124      12.052  15.087 -67.682  1.00  0.00           H  
ATOM   2002  CZ  ARG A 124      12.682  13.226 -67.224  1.00  0.00           C  
ATOM   2003  N   ILE A 125      16.257   5.869 -66.397  1.00  0.00           N  
ATOM   2004  H   ILE A 125      16.144   6.111 -67.371  1.00  0.00           H  
ATOM   2005  CA  ILE A 125      16.257   4.444 -66.007  1.00  0.00           C  
ATOM   2006  HA  ILE A 125      15.465   4.292 -65.273  1.00  0.00           H  
ATOM   2007  C   ILE A 125      17.572   4.057 -65.325  1.00  0.00           C  
ATOM   2008  CB  ILE A 125      15.967   3.522 -67.217  1.00  0.00           C  
ATOM   2009  HB  ILE A 125      16.608   3.818 -68.048  1.00  0.00           H  
ATOM   2010  O   ILE A 125      17.548   3.405 -64.279  1.00  0.00           O  
ATOM   2011  CG1 ILE A 125      14.491   3.680 -67.636  1.00  0.00           C  
ATOM   2012 HG12 ILE A 125      13.852   3.290 -66.844  1.00  0.00           H  
ATOM   2013 HG13 ILE A 125      14.250   4.735 -67.761  1.00  0.00           H  
ATOM   2014  CG2 ILE A 125      16.254   2.039 -66.877  1.00  0.00           C  
ATOM   2015 HG21 ILE A 125      15.631   1.721 -66.041  1.00  0.00           H  
ATOM   2016 HG22 ILE A 125      16.054   1.405 -67.741  1.00  0.00           H  
ATOM   2017 HG23 ILE A 125      17.307   1.896 -66.634  1.00  0.00           H  
ATOM   2018  CD1 ILE A 125      14.133   2.968 -68.943  1.00  0.00           C  
ATOM   2019 HD11 ILE A 125      13.058   3.064 -69.092  1.00  0.00           H  
ATOM   2020 HD12 ILE A 125      14.351   1.901 -68.902  1.00  0.00           H  
ATOM   2021 HD13 ILE A 125      14.669   3.424 -69.777  1.00  0.00           H  
ATOM   2022  N   SER A 126      18.716   4.456 -65.885  1.00  0.00           N  
ATOM   2023  H   SER A 126      18.669   4.964 -66.757  1.00  0.00           H  
ATOM   2024  CA  SER A 126      20.039   4.155 -65.326  1.00  0.00           C  
ATOM   2025  HA  SER A 126      20.129   3.076 -65.200  1.00  0.00           H  
ATOM   2026  C   SER A 126      20.232   4.803 -63.948  1.00  0.00           C  
ATOM   2027  CB  SER A 126      21.120   4.601 -66.314  1.00  0.00           C  
ATOM   2028  HB2 SER A 126      21.121   5.688 -66.400  1.00  0.00           H  
ATOM   2029  HB3 SER A 126      20.911   4.171 -67.293  1.00  0.00           H  
ATOM   2030  O   SER A 126      20.629   4.136 -62.989  1.00  0.00           O  
ATOM   2031  OG  SER A 126      22.384   4.151 -65.873  1.00  0.00           O  
ATOM   2032  HG  SER A 126      23.022   4.330 -66.567  1.00  0.00           H  
ATOM   2033  N   ILE A 127      19.832   6.072 -63.793  1.00  0.00           N  
ATOM   2034  H   ILE A 127      19.515   6.569 -64.613  1.00  0.00           H  
ATOM   2035  CA  ILE A 127      19.840   6.794 -62.512  1.00  0.00           C  
ATOM   2036  HA  ILE A 127      20.843   6.727 -62.091  1.00  0.00           H  
ATOM   2037  C   ILE A 127      18.890   6.131 -61.501  1.00  0.00           C  
ATOM   2038  CB  ILE A 127      19.513   8.291 -62.742  1.00  0.00           C  
ATOM   2039  HB  ILE A 127      18.603   8.356 -63.337  1.00  0.00           H  
ATOM   2040  O   ILE A 127      19.271   5.949 -60.344  1.00  0.00           O  
ATOM   2041  CG1 ILE A 127      20.666   8.988 -63.505  1.00  0.00           C  
ATOM   2042 HG12 ILE A 127      21.515   9.127 -62.835  1.00  0.00           H  
ATOM   2043 HG13 ILE A 127      21.007   8.356 -64.325  1.00  0.00           H  
ATOM   2044  CG2 ILE A 127      19.269   9.026 -61.407  1.00  0.00           C  
ATOM   2045 HG21 ILE A 127      19.080  10.085 -61.588  1.00  0.00           H  
ATOM   2046 HG22 ILE A 127      20.135   8.920 -60.753  1.00  0.00           H  
ATOM   2047 HG23 ILE A 127      18.386   8.626 -60.910  1.00  0.00           H  
ATOM   2048  CD1 ILE A 127      20.276  10.346 -64.106  1.00  0.00           C  
ATOM   2049 HD11 ILE A 127      20.077  11.076 -63.322  1.00  0.00           H  
ATOM   2050 HD12 ILE A 127      19.393  10.237 -64.736  1.00  0.00           H  
ATOM   2051 HD13 ILE A 127      21.098  10.715 -64.721  1.00  0.00           H  
ATOM   2052  N   CYS A 128      17.688   5.716 -61.916  1.00  0.00           N  
ATOM   2053  H   CYS A 128      17.400   5.946 -62.856  1.00  0.00           H  
ATOM   2054  CA  CYS A 128      16.729   5.009 -61.063  1.00  0.00           C  
ATOM   2055  HA  CYS A 128      16.577   5.590 -60.153  1.00  0.00           H  
ATOM   2056  C   CYS A 128      17.235   3.627 -60.620  1.00  0.00           C  
ATOM   2057  CB  CYS A 128      15.385   4.890 -61.798  1.00  0.00           C  
ATOM   2058  HB2 CYS A 128      15.556   4.621 -62.840  1.00  0.00           H  
ATOM   2059  HB3 CYS A 128      14.775   4.115 -61.336  1.00  0.00           H  
ATOM   2060  O   CYS A 128      17.092   3.284 -59.445  1.00  0.00           O  
ATOM   2061  SG  CYS A 128      14.484   6.464 -61.718  1.00  0.00           S  
ATOM   2062  HG  CYS A 128      14.156   6.417 -60.424  1.00  0.00           H  
ATOM   2063  N   LYS A 129      17.859   2.847 -61.515  1.00  0.00           N  
ATOM   2064  H   LYS A 129      17.919   3.176 -62.468  1.00  0.00           H  
ATOM   2065  CA  LYS A 129      18.492   1.561 -61.172  1.00  0.00           C  
ATOM   2066  HA  LYS A 129      17.767   0.920 -60.671  1.00  0.00           H  
ATOM   2067  C   LYS A 129      19.632   1.763 -60.178  1.00  0.00           C  
ATOM   2068  CB  LYS A 129      19.005   0.845 -62.436  1.00  0.00           C  
ATOM   2069  HB2 LYS A 129      19.736   0.095 -62.133  1.00  0.00           H  
ATOM   2070  HB3 LYS A 129      19.509   1.560 -63.086  1.00  0.00           H  
ATOM   2071  O   LYS A 129      19.663   1.101 -59.146  1.00  0.00           O  
ATOM   2072  CG  LYS A 129      17.892   0.127 -63.216  1.00  0.00           C  
ATOM   2073  HG2 LYS A 129      17.398  -0.587 -62.556  1.00  0.00           H  
ATOM   2074  HG3 LYS A 129      17.156   0.853 -63.560  1.00  0.00           H  
ATOM   2075  CD  LYS A 129      18.473  -0.626 -64.425  1.00  0.00           C  
ATOM   2076  HD2 LYS A 129      18.950   0.093 -65.092  1.00  0.00           H  
ATOM   2077  HD3 LYS A 129      19.225  -1.335 -64.076  1.00  0.00           H  
ATOM   2078  CE  LYS A 129      17.374  -1.382 -65.185  1.00  0.00           C  
ATOM   2079  HE2 LYS A 129      16.627  -0.661 -65.520  1.00  0.00           H  
ATOM   2080  HE3 LYS A 129      16.885  -2.072 -64.498  1.00  0.00           H  
ATOM   2081  NZ  LYS A 129      17.911  -2.129 -66.354  1.00  0.00           N  
ATOM   2082  HZ1 LYS A 129      18.348  -1.503 -67.015  1.00  0.00           H  
ATOM   2083  HZ2 LYS A 129      17.171  -2.614 -66.842  1.00  0.00           H  
ATOM   2084  HZ3 LYS A 129      18.594  -2.816 -66.069  1.00  0.00           H  
ATOM   2085  N   MET A 130      20.518   2.722 -60.440  1.00  0.00           N  
ATOM   2086  H   MET A 130      20.442   3.214 -61.319  1.00  0.00           H  
ATOM   2087  CA  MET A 130      21.651   3.028 -59.566  1.00  0.00           C  
ATOM   2088  HA  MET A 130      22.217   2.110 -59.409  1.00  0.00           H  
ATOM   2089  C   MET A 130      21.195   3.530 -58.185  1.00  0.00           C  
ATOM   2090  CB  MET A 130      22.554   4.031 -60.294  1.00  0.00           C  
ATOM   2091  HB2 MET A 130      22.091   5.018 -60.286  1.00  0.00           H  
ATOM   2092  HB3 MET A 130      22.662   3.712 -61.330  1.00  0.00           H  
ATOM   2093  O   MET A 130      21.768   3.132 -57.173  1.00  0.00           O  
ATOM   2094  CG  MET A 130      23.957   4.114 -59.691  1.00  0.00           C  
ATOM   2095  HG2 MET A 130      24.413   3.124 -59.697  1.00  0.00           H  
ATOM   2096  HG3 MET A 130      23.875   4.442 -58.655  1.00  0.00           H  
ATOM   2097  SD  MET A 130      25.048   5.268 -60.573  1.00  0.00           S  
ATOM   2098  CE  MET A 130      25.410   4.310 -62.078  1.00  0.00           C  
ATOM   2099  HE1 MET A 130      26.122   4.857 -62.696  1.00  0.00           H  
ATOM   2100  HE2 MET A 130      24.497   4.148 -62.652  1.00  0.00           H  
ATOM   2101  HE3 MET A 130      25.844   3.348 -61.808  1.00  0.00           H  
ATOM   2102  N   LYS A 131      20.115   4.327 -58.124  1.00  0.00           N  
ATOM   2103  H   LYS A 131      19.722   4.661 -58.993  1.00  0.00           H  
ATOM   2104  CA  LYS A 131      19.465   4.724 -56.865  1.00  0.00           C  
ATOM   2105  HA  LYS A 131      20.213   5.185 -56.220  1.00  0.00           H  
ATOM   2106  C   LYS A 131      18.947   3.505 -56.097  1.00  0.00           C  
ATOM   2107  CB  LYS A 131      18.347   5.752 -57.133  1.00  0.00           C  
ATOM   2108  HB2 LYS A 131      17.585   5.305 -57.771  1.00  0.00           H  
ATOM   2109  HB3 LYS A 131      18.770   6.615 -57.648  1.00  0.00           H  
ATOM   2110  O   LYS A 131      19.272   3.361 -54.925  1.00  0.00           O  
ATOM   2111  CG  LYS A 131      17.696   6.222 -55.820  1.00  0.00           C  
ATOM   2112  HG2 LYS A 131      17.310   5.355 -55.284  1.00  0.00           H  
ATOM   2113  HG3 LYS A 131      18.456   6.696 -55.199  1.00  0.00           H  
ATOM   2114  CD  LYS A 131      16.528   7.199 -56.019  1.00  0.00           C  
ATOM   2115  HD2 LYS A 131      15.783   6.745 -56.672  1.00  0.00           H  
ATOM   2116  HD3 LYS A 131      16.891   8.130 -56.455  1.00  0.00           H  
ATOM   2117  CE  LYS A 131      15.924   7.454 -54.630  1.00  0.00           C  
ATOM   2118  HE2 LYS A 131      16.674   7.923 -53.993  1.00  0.00           H  
ATOM   2119  HE3 LYS A 131      15.682   6.495 -54.171  1.00  0.00           H  
ATOM   2120  NZ  LYS A 131      14.701   8.286 -54.647  1.00  0.00           N  
ATOM   2121  HZ1 LYS A 131      13.962   7.851 -55.180  1.00  0.00           H  
ATOM   2122  HZ2 LYS A 131      14.889   9.245 -54.902  1.00  0.00           H  
ATOM   2123  HZ3 LYS A 131      14.334   8.297 -53.706  1.00  0.00           H  
ATOM   2124  N   LYS A 132      18.188   2.612 -56.746  1.00  0.00           N  
ATOM   2125  H   LYS A 132      17.965   2.790 -57.715  1.00  0.00           H  
ATOM   2126  CA  LYS A 132      17.659   1.393 -56.103  1.00  0.00           C  
ATOM   2127  HA  LYS A 132      17.069   1.678 -55.232  1.00  0.00           H  
ATOM   2128  C   LYS A 132      18.775   0.496 -55.555  1.00  0.00           C  
ATOM   2129  CB  LYS A 132      16.762   0.608 -57.076  1.00  0.00           C  
ATOM   2130  HB2 LYS A 132      17.241   0.538 -58.052  1.00  0.00           H  
ATOM   2131  HB3 LYS A 132      16.642  -0.404 -56.687  1.00  0.00           H  
ATOM   2132  O   LYS A 132      18.654   0.003 -54.437  1.00  0.00           O  
ATOM   2133  CG  LYS A 132      15.361   1.225 -57.223  1.00  0.00           C  
ATOM   2134  HG2 LYS A 132      15.438   2.217 -57.668  1.00  0.00           H  
ATOM   2135  HG3 LYS A 132      14.913   1.321 -56.234  1.00  0.00           H  
ATOM   2136  CD  LYS A 132      14.454   0.339 -58.094  1.00  0.00           C  
ATOM   2137  HD2 LYS A 132      14.871   0.274 -59.099  1.00  0.00           H  
ATOM   2138  HD3 LYS A 132      14.419  -0.660 -57.660  1.00  0.00           H  
ATOM   2139  CE  LYS A 132      13.031   0.915 -58.155  1.00  0.00           C  
ATOM   2140  HE2 LYS A 132      13.064   1.885 -58.650  1.00  0.00           H  
ATOM   2141  HE3 LYS A 132      12.687   1.078 -57.134  1.00  0.00           H  
ATOM   2142  NZ  LYS A 132      12.078   0.010 -58.855  1.00  0.00           N  
ATOM   2143  HZ1 LYS A 132      12.347  -0.152 -59.815  1.00  0.00           H  
ATOM   2144  HZ2 LYS A 132      11.147   0.402 -58.848  1.00  0.00           H  
ATOM   2145  HZ3 LYS A 132      12.019  -0.879 -58.380  1.00  0.00           H  
ATOM   2146  N   ILE A 133      19.868   0.333 -56.305  1.00  0.00           N  
ATOM   2147  H   ILE A 133      19.873   0.739 -57.230  1.00  0.00           H  
ATOM   2148  CA  ILE A 133      21.039  -0.451 -55.879  1.00  0.00           C  
ATOM   2149  HA  ILE A 133      20.711  -1.456 -55.612  1.00  0.00           H  
ATOM   2150  C   ILE A 133      21.668   0.155 -54.618  1.00  0.00           C  
ATOM   2151  CB  ILE A 133      22.059  -0.569 -57.037  1.00  0.00           C  
ATOM   2152  HB  ILE A 133      22.257   0.431 -57.425  1.00  0.00           H  
ATOM   2153  O   ILE A 133      21.906  -0.563 -53.646  1.00  0.00           O  
ATOM   2154  CG1 ILE A 133      21.482  -1.442 -58.177  1.00  0.00           C  
ATOM   2155 HG12 ILE A 133      20.441  -1.178 -58.363  1.00  0.00           H  
ATOM   2156 HG13 ILE A 133      21.495  -2.489 -57.872  1.00  0.00           H  
ATOM   2157  CG2 ILE A 133      23.393  -1.171 -56.554  1.00  0.00           C  
ATOM   2158 HG21 ILE A 133      24.088  -1.289 -57.385  1.00  0.00           H  
ATOM   2159 HG22 ILE A 133      23.873  -0.517 -55.827  1.00  0.00           H  
ATOM   2160 HG23 ILE A 133      23.222  -2.146 -56.096  1.00  0.00           H  
ATOM   2161  CD1 ILE A 133      22.238  -1.302 -59.505  1.00  0.00           C  
ATOM   2162 HD11 ILE A 133      23.253  -1.688 -59.416  1.00  0.00           H  
ATOM   2163 HD12 ILE A 133      22.271  -0.255 -59.807  1.00  0.00           H  
ATOM   2164 HD13 ILE A 133      21.719  -1.873 -60.274  1.00  0.00           H  
ATOM   2165  N   TYR A 134      21.892   1.474 -54.599  1.00  0.00           N  
ATOM   2166  H   TYR A 134      21.690   2.028 -55.419  1.00  0.00           H  
ATOM   2167  CA  TYR A 134      22.475   2.131 -53.430  1.00  0.00           C  
ATOM   2168  HA  TYR A 134      23.372   1.579 -53.149  1.00  0.00           H  
ATOM   2169  C   TYR A 134      21.538   2.098 -52.213  1.00  0.00           C  
ATOM   2170  CB  TYR A 134      22.906   3.560 -53.771  1.00  0.00           C  
ATOM   2171  HB2 TYR A 134      22.025   4.180 -53.939  1.00  0.00           H  
ATOM   2172  HB3 TYR A 134      23.493   3.550 -54.689  1.00  0.00           H  
ATOM   2173  O   TYR A 134      21.990   1.769 -51.121  1.00  0.00           O  
ATOM   2174  CG  TYR A 134      23.749   4.153 -52.663  1.00  0.00           C  
ATOM   2175  CD1 TYR A 134      23.154   4.944 -51.660  1.00  0.00           C  
ATOM   2176  HD1 TYR A 134      22.104   5.193 -51.715  1.00  0.00           H  
ATOM   2177  CD2 TYR A 134      25.116   3.825 -52.584  1.00  0.00           C  
ATOM   2178  HD2 TYR A 134      25.581   3.218 -53.346  1.00  0.00           H  
ATOM   2179  CE1 TYR A 134      23.913   5.363 -50.551  1.00  0.00           C  
ATOM   2180  HE1 TYR A 134      23.465   5.932 -49.750  1.00  0.00           H  
ATOM   2181  CE2 TYR A 134      25.878   4.262 -51.489  1.00  0.00           C  
ATOM   2182  HE2 TYR A 134      26.926   4.011 -51.422  1.00  0.00           H  
ATOM   2183  OH  TYR A 134      25.991   5.334 -49.365  1.00  0.00           O  
ATOM   2184  HH  TYR A 134      26.899   5.029 -49.432  1.00  0.00           H  
ATOM   2185  CZ  TYR A 134      25.270   4.998 -50.456  1.00  0.00           C  
ATOM   2186  N   CYS A 135      20.233   2.344 -52.389  1.00  0.00           N  
ATOM   2187  H   CYS A 135      19.912   2.657 -53.294  1.00  0.00           H  
ATOM   2188  CA  CYS A 135      19.243   2.217 -51.311  1.00  0.00           C  
ATOM   2189  HA  CYS A 135      19.473   2.935 -50.523  1.00  0.00           H  
ATOM   2190  C   CYS A 135      19.270   0.817 -50.674  1.00  0.00           C  
ATOM   2191  CB  CYS A 135      17.833   2.504 -51.854  1.00  0.00           C  
ATOM   2192  HB2 CYS A 135      17.661   1.918 -52.757  1.00  0.00           H  
ATOM   2193  HB3 CYS A 135      17.098   2.207 -51.105  1.00  0.00           H  
ATOM   2194  O   CYS A 135      19.255   0.696 -49.450  1.00  0.00           O  
ATOM   2195  SG  CYS A 135      17.581   4.266 -52.212  1.00  0.00           S  
ATOM   2196  HG  CYS A 135      17.630   4.703 -50.951  1.00  0.00           H  
ATOM   2197  N   ALA A 136      19.350  -0.246 -51.482  1.00  0.00           N  
ATOM   2198  H   ALA A 136      19.345  -0.104 -52.482  1.00  0.00           H  
ATOM   2199  CA  ALA A 136      19.432  -1.617 -50.979  1.00  0.00           C  
ATOM   2200  HA  ALA A 136      18.600  -1.787 -50.296  1.00  0.00           H  
ATOM   2201  C   ALA A 136      20.730  -1.869 -50.191  1.00  0.00           C  
ATOM   2202  CB  ALA A 136      19.288  -2.583 -52.159  1.00  0.00           C  
ATOM   2203  HB1 ALA A 136      20.105  -2.441 -52.867  1.00  0.00           H  
ATOM   2204  HB2 ALA A 136      18.341  -2.408 -52.668  1.00  0.00           H  
ATOM   2205  HB3 ALA A 136      19.310  -3.611 -51.796  1.00  0.00           H  
ATOM   2206  O   ALA A 136      20.684  -2.442 -49.099  1.00  0.00           O  
ATOM   2207  N   LYS A 137      21.872  -1.393 -50.708  1.00  0.00           N  
ATOM   2208  H   LYS A 137      21.832  -0.949 -51.614  1.00  0.00           H  
ATOM   2209  CA  LYS A 137      23.173  -1.473 -50.026  1.00  0.00           C  
ATOM   2210  HA  LYS A 137      23.384  -2.516 -49.790  1.00  0.00           H  
ATOM   2211  C   LYS A 137      23.161  -0.716 -48.695  1.00  0.00           C  
ATOM   2212  CB  LYS A 137      24.266  -0.945 -50.968  1.00  0.00           C  
ATOM   2213  HB2 LYS A 137      24.212  -1.487 -51.912  1.00  0.00           H  
ATOM   2214  HB3 LYS A 137      24.100   0.114 -51.168  1.00  0.00           H  
ATOM   2215  O   LYS A 137      23.585  -1.256 -47.676  1.00  0.00           O  
ATOM   2216  CG  LYS A 137      25.667  -1.132 -50.368  1.00  0.00           C  
ATOM   2217  HG2 LYS A 137      25.837  -2.191 -50.175  1.00  0.00           H  
ATOM   2218  HG3 LYS A 137      25.743  -0.585 -49.428  1.00  0.00           H  
ATOM   2219  CD  LYS A 137      26.746  -0.611 -51.322  1.00  0.00           C  
ATOM   2220  HD2 LYS A 137      26.692  -1.150 -52.268  1.00  0.00           H  
ATOM   2221  HD3 LYS A 137      26.582   0.451 -51.500  1.00  0.00           H  
ATOM   2222  CE  LYS A 137      28.125  -0.811 -50.689  1.00  0.00           C  
ATOM   2223  HE2 LYS A 137      28.130  -0.320 -49.716  1.00  0.00           H  
ATOM   2224  HE3 LYS A 137      28.318  -1.872 -50.535  1.00  0.00           H  
ATOM   2225  NZ  LYS A 137      29.179  -0.204 -51.522  1.00  0.00           N  
ATOM   2226  HZ1 LYS A 137      29.374  -0.682 -52.390  1.00  0.00           H  
ATOM   2227  HZ2 LYS A 137      30.023  -0.061 -50.987  1.00  0.00           H  
ATOM   2228  HZ3 LYS A 137      28.958   0.769 -51.675  1.00  0.00           H  
ATOM   2229  N   TYR A 138      22.619   0.499 -48.688  1.00  0.00           N  
ATOM   2230  H   TYR A 138      22.318   0.891 -49.569  1.00  0.00           H  
ATOM   2231  CA  TYR A 138      22.476   1.316 -47.488  1.00  0.00           C  
ATOM   2232  HA  TYR A 138      23.461   1.454 -47.042  1.00  0.00           H  
ATOM   2233  C   TYR A 138      21.592   0.630 -46.436  1.00  0.00           C  
ATOM   2234  CB  TYR A 138      21.924   2.693 -47.877  1.00  0.00           C  
ATOM   2235  HB2 TYR A 138      20.940   2.581 -48.332  1.00  0.00           H  
ATOM   2236  HB3 TYR A 138      22.585   3.148 -48.614  1.00  0.00           H  
ATOM   2237  O   TYR A 138      21.996   0.500 -45.283  1.00  0.00           O  
ATOM   2238  CG  TYR A 138      21.831   3.614 -46.683  1.00  0.00           C  
ATOM   2239  CD1 TYR A 138      20.586   3.945 -46.118  1.00  0.00           C  
ATOM   2240  HD1 TYR A 138      19.682   3.590 -46.590  1.00  0.00           H  
ATOM   2241  CD2 TYR A 138      23.016   4.086 -46.102  1.00  0.00           C  
ATOM   2242  HD2 TYR A 138      23.969   3.864 -46.560  1.00  0.00           H  
ATOM   2243  CE1 TYR A 138      20.533   4.724 -44.940  1.00  0.00           C  
ATOM   2244  HE1 TYR A 138      19.600   4.985 -44.463  1.00  0.00           H  
ATOM   2245  CE2 TYR A 138      22.967   4.853 -44.932  1.00  0.00           C  
ATOM   2246  HE2 TYR A 138      23.879   5.223 -44.487  1.00  0.00           H  
ATOM   2247  OH  TYR A 138      21.734   5.854 -43.179  1.00  0.00           O  
ATOM   2248  HH  TYR A 138      22.629   6.034 -42.881  1.00  0.00           H  
ATOM   2249  CZ  TYR A 138      21.733   5.159 -44.337  1.00  0.00           C  
ATOM   2250  N   ARG A 139      20.430   0.088 -46.831  1.00  0.00           N  
ATOM   2251  H   ARG A 139      20.132   0.234 -47.785  1.00  0.00           H  
ATOM   2252  CA  ARG A 139      19.568  -0.683 -45.917  1.00  0.00           C  
ATOM   2253  HA  ARG A 139      19.327  -0.059 -45.056  1.00  0.00           H  
ATOM   2254  C   ARG A 139      20.273  -1.913 -45.338  1.00  0.00           C  
ATOM   2255  CB  ARG A 139      18.261  -1.092 -46.614  1.00  0.00           C  
ATOM   2256  HB2 ARG A 139      17.793  -1.878 -46.023  1.00  0.00           H  
ATOM   2257  HB3 ARG A 139      18.478  -1.493 -47.604  1.00  0.00           H  
ATOM   2258  O   ARG A 139      20.079  -2.218 -44.166  1.00  0.00           O  
ATOM   2259  CG  ARG A 139      17.258   0.067 -46.728  1.00  0.00           C  
ATOM   2260  HG2 ARG A 139      17.093   0.497 -45.740  1.00  0.00           H  
ATOM   2261  HG3 ARG A 139      17.649   0.842 -47.387  1.00  0.00           H  
ATOM   2262  CD  ARG A 139      15.919  -0.452 -47.270  1.00  0.00           C  
ATOM   2263  HD2 ARG A 139      15.562  -1.238 -46.605  1.00  0.00           H  
ATOM   2264  HD3 ARG A 139      16.076  -0.870 -48.264  1.00  0.00           H  
ATOM   2265  NE  ARG A 139      14.903   0.614 -47.343  1.00  0.00           N  
ATOM   2266  HE  ARG A 139      15.202   1.554 -47.127  1.00  0.00           H  
ATOM   2267  NH1 ARG A 139      13.080  -0.726 -47.767  1.00  0.00           N  
ATOM   2268 HH11 ARG A 139      13.640  -1.547 -47.587  1.00  0.00           H  
ATOM   2269 HH12 ARG A 139      12.084  -0.809 -47.915  1.00  0.00           H  
ATOM   2270  NH2 ARG A 139      12.820   1.485 -47.672  1.00  0.00           N  
ATOM   2271 HH21 ARG A 139      11.829   1.365 -47.825  1.00  0.00           H  
ATOM   2272 HH22 ARG A 139      13.160   2.424 -47.517  1.00  0.00           H  
ATOM   2273  CZ  ARG A 139      13.612   0.454 -47.588  1.00  0.00           C  
ATOM   2274  N   ALA A 140      21.095  -2.617 -46.118  1.00  0.00           N  
ATOM   2275  H   ALA A 140      21.213  -2.339 -47.082  1.00  0.00           H  
ATOM   2276  CA  ALA A 140      21.870  -3.751 -45.609  1.00  0.00           C  
ATOM   2277  HA  ALA A 140      21.187  -4.450 -45.126  1.00  0.00           H  
ATOM   2278  C   ALA A 140      22.895  -3.319 -44.542  1.00  0.00           C  
ATOM   2279  CB  ALA A 140      22.534  -4.473 -46.787  1.00  0.00           C  
ATOM   2280  HB1 ALA A 140      23.276  -3.827 -47.257  1.00  0.00           H  
ATOM   2281  HB2 ALA A 140      23.034  -5.372 -46.426  1.00  0.00           H  
ATOM   2282  HB3 ALA A 140      21.783  -4.753 -47.526  1.00  0.00           H  
ATOM   2283  O   ALA A 140      23.003  -3.968 -43.501  1.00  0.00           O  
ATOM   2284  N   TYR A 141      23.575  -2.189 -44.756  1.00  0.00           N  
ATOM   2285  H   TYR A 141      23.459  -1.713 -45.639  1.00  0.00           H  
ATOM   2286  CA  TYR A 141      24.483  -1.601 -43.769  1.00  0.00           C  
ATOM   2287  HA  TYR A 141      25.244  -2.333 -43.503  1.00  0.00           H  
ATOM   2288  C   TYR A 141      23.763  -1.207 -42.476  1.00  0.00           C  
ATOM   2289  CB  TYR A 141      25.179  -0.384 -44.382  1.00  0.00           C  
ATOM   2290  HB2 TYR A 141      24.444   0.276 -44.842  1.00  0.00           H  
ATOM   2291  HB3 TYR A 141      25.840  -0.737 -45.174  1.00  0.00           H  
ATOM   2292  O   TYR A 141      24.196  -1.589 -41.389  1.00  0.00           O  
ATOM   2293  CG  TYR A 141      25.976   0.417 -43.371  1.00  0.00           C  
ATOM   2294  CD1 TYR A 141      25.460   1.621 -42.847  1.00  0.00           C  
ATOM   2295  HD1 TYR A 141      24.502   1.997 -43.174  1.00  0.00           H  
ATOM   2296  CD2 TYR A 141      27.226  -0.061 -42.934  1.00  0.00           C  
ATOM   2297  HD2 TYR A 141      27.623  -0.986 -43.325  1.00  0.00           H  
ATOM   2298  CE1 TYR A 141      26.199   2.343 -41.888  1.00  0.00           C  
ATOM   2299  HE1 TYR A 141      25.822   3.274 -41.490  1.00  0.00           H  
ATOM   2300  CE2 TYR A 141      27.981   0.679 -42.006  1.00  0.00           C  
ATOM   2301  HE2 TYR A 141      28.951   0.321 -41.694  1.00  0.00           H  
ATOM   2302  OH  TYR A 141      28.197   2.582 -40.571  1.00  0.00           O  
ATOM   2303  HH  TYR A 141      29.123   2.339 -40.641  1.00  0.00           H  
ATOM   2304  CZ  TYR A 141      27.467   1.881 -41.478  1.00  0.00           C  
ATOM   2305  N   VAL A 142      22.632  -0.500 -42.582  1.00  0.00           N  
ATOM   2306  H   VAL A 142      22.348  -0.180 -43.497  1.00  0.00           H  
ATOM   2307  CA  VAL A 142      21.842  -0.101 -41.407  1.00  0.00           C  
ATOM   2308  HA  VAL A 142      22.493   0.456 -40.733  1.00  0.00           H  
ATOM   2309  C   VAL A 142      21.367  -1.333 -40.633  1.00  0.00           C  
ATOM   2310  CB  VAL A 142      20.676   0.823 -41.806  1.00  0.00           C  
ATOM   2311  HB  VAL A 142      20.079   0.341 -42.580  1.00  0.00           H  
ATOM   2312  O   VAL A 142      21.506  -1.367 -39.413  1.00  0.00           O  
ATOM   2313  CG1 VAL A 142      19.766   1.162 -40.619  1.00  0.00           C  
ATOM   2314 HG11 VAL A 142      19.339   0.262 -40.176  1.00  0.00           H  
ATOM   2315 HG12 VAL A 142      20.327   1.705 -39.858  1.00  0.00           H  
ATOM   2316 HG13 VAL A 142      18.941   1.788 -40.959  1.00  0.00           H  
ATOM   2317  CG2 VAL A 142      21.223   2.153 -42.346  1.00  0.00           C  
ATOM   2318 HG21 VAL A 142      21.794   1.996 -43.261  1.00  0.00           H  
ATOM   2319 HG22 VAL A 142      21.874   2.621 -41.607  1.00  0.00           H  
ATOM   2320 HG23 VAL A 142      20.410   2.844 -42.566  1.00  0.00           H  
ATOM   2321  N   ARG A 143      20.904  -2.392 -41.313  1.00  0.00           N  
ATOM   2322  H   ARG A 143      20.816  -2.321 -42.317  1.00  0.00           H  
ATOM   2323  CA  ARG A 143      20.594  -3.670 -40.649  1.00  0.00           C  
ATOM   2324  HA  ARG A 143      19.814  -3.497 -39.907  1.00  0.00           H  
ATOM   2325  C   ARG A 143      21.785  -4.187 -39.846  1.00  0.00           C  
ATOM   2326  CB  ARG A 143      20.107  -4.721 -41.660  1.00  0.00           C  
ATOM   2327  HB2 ARG A 143      20.345  -5.714 -41.279  1.00  0.00           H  
ATOM   2328  HB3 ARG A 143      20.610  -4.591 -42.618  1.00  0.00           H  
ATOM   2329  O   ARG A 143      21.636  -4.408 -38.651  1.00  0.00           O  
ATOM   2330  CG  ARG A 143      18.589  -4.641 -41.848  1.00  0.00           C  
ATOM   2331  HG2 ARG A 143      18.310  -3.648 -42.200  1.00  0.00           H  
ATOM   2332  HG3 ARG A 143      18.114  -4.809 -40.882  1.00  0.00           H  
ATOM   2333  CD  ARG A 143      18.068  -5.700 -42.825  1.00  0.00           C  
ATOM   2334  HD2 ARG A 143      17.071  -5.991 -42.495  1.00  0.00           H  
ATOM   2335  HD3 ARG A 143      18.698  -6.588 -42.774  1.00  0.00           H  
ATOM   2336  NE  ARG A 143      17.957  -5.170 -44.196  1.00  0.00           N  
ATOM   2337  HE  ARG A 143      17.365  -4.357 -44.288  1.00  0.00           H  
ATOM   2338  NH1 ARG A 143      19.180  -6.743 -45.342  1.00  0.00           N  
ATOM   2339 HH11 ARG A 143      19.504  -7.137 -46.214  1.00  0.00           H  
ATOM   2340 HH12 ARG A 143      19.401  -7.194 -44.466  1.00  0.00           H  
ATOM   2341  NH2 ARG A 143      18.134  -5.104 -46.447  1.00  0.00           N  
ATOM   2342 HH21 ARG A 143      18.478  -5.480 -47.319  1.00  0.00           H  
ATOM   2343 HH22 ARG A 143      17.494  -4.324 -46.425  1.00  0.00           H  
ATOM   2344  CZ  ARG A 143      18.429  -5.678 -45.316  1.00  0.00           C  
ATOM   2345  N   SER A 144      22.962  -4.301 -40.460  1.00  0.00           N  
ATOM   2346  H   SER A 144      23.017  -4.068 -41.442  1.00  0.00           H  
ATOM   2347  CA  SER A 144      24.169  -4.791 -39.781  1.00  0.00           C  
ATOM   2348  HA  SER A 144      23.983  -5.804 -39.424  1.00  0.00           H  
ATOM   2349  C   SER A 144      24.566  -3.933 -38.573  1.00  0.00           C  
ATOM   2350  CB  SER A 144      25.333  -4.836 -40.771  1.00  0.00           C  
ATOM   2351  HB2 SER A 144      25.623  -3.823 -41.047  1.00  0.00           H  
ATOM   2352  HB3 SER A 144      25.024  -5.368 -41.671  1.00  0.00           H  
ATOM   2353  O   SER A 144      24.930  -4.474 -37.533  1.00  0.00           O  
ATOM   2354  OG  SER A 144      26.439  -5.506 -40.205  1.00  0.00           O  
ATOM   2355  HG  SER A 144      26.570  -5.235 -39.294  1.00  0.00           H  
ATOM   2356  N   ARG A 145      24.485  -2.600 -38.685  1.00  0.00           N  
ATOM   2357  H   ARG A 145      24.209  -2.221 -39.580  1.00  0.00           H  
ATOM   2358  CA  ARG A 145      24.903  -1.662 -37.628  1.00  0.00           C  
ATOM   2359  HA  ARG A 145      25.880  -1.971 -37.258  1.00  0.00           H  
ATOM   2360  C   ARG A 145      23.973  -1.668 -36.409  1.00  0.00           C  
ATOM   2361  CB  ARG A 145      25.031  -0.256 -38.244  1.00  0.00           C  
ATOM   2362  HB2 ARG A 145      25.725  -0.306 -39.083  1.00  0.00           H  
ATOM   2363  HB3 ARG A 145      24.060   0.061 -38.624  1.00  0.00           H  
ATOM   2364  O   ARG A 145      24.435  -1.449 -35.292  1.00  0.00           O  
ATOM   2365  CG  ARG A 145      25.547   0.790 -37.240  1.00  0.00           C  
ATOM   2366  HG2 ARG A 145      26.497   0.453 -36.826  1.00  0.00           H  
ATOM   2367  HG3 ARG A 145      24.828   0.906 -36.428  1.00  0.00           H  
ATOM   2368  CD  ARG A 145      25.745   2.156 -37.904  1.00  0.00           C  
ATOM   2369  HD2 ARG A 145      26.462   2.049 -38.718  1.00  0.00           H  
ATOM   2370  HD3 ARG A 145      24.798   2.478 -38.338  1.00  0.00           H  
ATOM   2371  NE  ARG A 145      26.195   3.172 -36.926  1.00  0.00           N  
ATOM   2372  HE  ARG A 145      25.523   3.456 -36.227  1.00  0.00           H  
ATOM   2373  NH1 ARG A 145      28.327   3.532 -37.722  1.00  0.00           N  
ATOM   2374 HH11 ARG A 145      28.104   3.038 -38.574  1.00  0.00           H  
ATOM   2375 HH12 ARG A 145      29.192   4.052 -37.676  1.00  0.00           H  
ATOM   2376  NH2 ARG A 145      27.638   4.626 -35.912  1.00  0.00           N  
ATOM   2377 HH21 ARG A 145      28.523   5.113 -35.890  1.00  0.00           H  
ATOM   2378 HH22 ARG A 145      26.934   4.931 -35.255  1.00  0.00           H  
ATOM   2379  CZ  ARG A 145      27.380   3.763 -36.857  1.00  0.00           C  
ATOM   2380  N   PHE A 146      22.672  -1.884 -36.612  1.00  0.00           N  
ATOM   2381  H   PHE A 146      22.362  -2.016 -37.564  1.00  0.00           H  
ATOM   2382  CA  PHE A 146      21.654  -1.775 -35.556  1.00  0.00           C  
ATOM   2383  HA  PHE A 146      22.117  -1.358 -34.662  1.00  0.00           H  
ATOM   2384  C   PHE A 146      21.077  -3.125 -35.095  1.00  0.00           C  
ATOM   2385  CB  PHE A 146      20.572  -0.772 -35.994  1.00  0.00           C  
ATOM   2386  HB2 PHE A 146      19.752  -0.799 -35.276  1.00  0.00           H  
ATOM   2387  HB3 PHE A 146      20.163  -1.080 -36.956  1.00  0.00           H  
ATOM   2388  O   PHE A 146      20.235  -3.154 -34.199  1.00  0.00           O  
ATOM   2389  CG  PHE A 146      21.063   0.666 -36.083  1.00  0.00           C  
ATOM   2390  CD1 PHE A 146      21.047   1.489 -34.942  1.00  0.00           C  
ATOM   2391  HD1 PHE A 146      20.671   1.092 -34.011  1.00  0.00           H  
ATOM   2392  CD2 PHE A 146      21.529   1.195 -37.300  1.00  0.00           C  
ATOM   2393  HD2 PHE A 146      21.536   0.582 -38.189  1.00  0.00           H  
ATOM   2394  CE1 PHE A 146      21.495   2.822 -35.022  1.00  0.00           C  
ATOM   2395  HE1 PHE A 146      21.463   3.472 -34.160  1.00  0.00           H  
ATOM   2396  CE2 PHE A 146      21.979   2.522 -37.385  1.00  0.00           C  
ATOM   2397  HE2 PHE A 146      22.322   2.921 -38.328  1.00  0.00           H  
ATOM   2398  CZ  PHE A 146      21.967   3.333 -36.241  1.00  0.00           C  
ATOM   2399  HZ  PHE A 146      22.309   4.356 -36.299  1.00  0.00           H  
ATOM   2400  N   GLN A 147      21.528  -4.250 -35.661  1.00  0.00           N  
ATOM   2401  H   GLN A 147      22.161  -4.174 -36.444  1.00  0.00           H  
ATOM   2402  CA  GLN A 147      21.043  -5.592 -35.310  1.00  0.00           C  
ATOM   2403  HA  GLN A 147      19.956  -5.599 -35.394  1.00  0.00           H  
ATOM   2404  C   GLN A 147      21.392  -6.016 -33.878  1.00  0.00           C  
ATOM   2405  CB  GLN A 147      21.610  -6.598 -36.323  1.00  0.00           C  
ATOM   2406  HB2 GLN A 147      22.698  -6.534 -36.330  1.00  0.00           H  
ATOM   2407  HB3 GLN A 147      21.231  -6.337 -37.311  1.00  0.00           H  
ATOM   2408  O   GLN A 147      20.622  -6.761 -33.262  1.00  0.00           O  
ATOM   2409  CG  GLN A 147      21.190  -8.051 -36.068  1.00  0.00           C  
ATOM   2410  HG2 GLN A 147      21.629  -8.406 -35.135  1.00  0.00           H  
ATOM   2411  HG3 GLN A 147      20.104  -8.100 -35.988  1.00  0.00           H  
ATOM   2412  CD  GLN A 147      21.639  -8.986 -37.186  1.00  0.00           C  
ATOM   2413  NE2 GLN A 147      21.153 -10.206 -37.218  1.00  0.00           N  
ATOM   2414 HE21 GLN A 147      20.563 -10.562 -36.479  1.00  0.00           H  
ATOM   2415 HE22 GLN A 147      21.517 -10.787 -37.961  1.00  0.00           H  
ATOM   2416  OE1 GLN A 147      22.415  -8.653 -38.062  1.00  0.00           O  
ATOM   2417  N   CYS A 148      22.527  -5.557 -33.351  1.00  0.00           N  
ATOM   2418  H   CYS A 148      23.092  -4.926 -33.902  1.00  0.00           H  
ATOM   2419  CA  CYS A 148      23.026  -5.935 -32.034  1.00  0.00           C  
ATOM   2420  HA  CYS A 148      22.328  -6.631 -31.570  1.00  0.00           H  
ATOM   2421  C   CYS A 148      23.128  -4.723 -31.106  1.00  0.00           C  
ATOM   2422  CB  CYS A 148      24.366  -6.669 -32.175  1.00  0.00           C  
ATOM   2423  HB2 CYS A 148      24.760  -6.886 -31.182  1.00  0.00           H  
ATOM   2424  HB3 CYS A 148      25.082  -6.043 -32.708  1.00  0.00           H  
ATOM   2425  O   CYS A 148      23.436  -3.607 -31.529  1.00  0.00           O  
ATOM   2426  SG  CYS A 148      24.128  -8.237 -33.063  1.00  0.00           S  
ATOM   2427  HG  CYS A 148      25.384  -8.677 -32.946  1.00  0.00           H  
ATOM   2428  N   ILE A 149      22.897  -4.962 -29.818  1.00  0.00           N  
ATOM   2429  H   ILE A 149      22.667  -5.906 -29.542  1.00  0.00           H  
ATOM   2430  CA  ILE A 149      23.188  -4.014 -28.745  1.00  0.00           C  
ATOM   2431  HA  ILE A 149      23.654  -3.127 -29.174  1.00  0.00           H  
ATOM   2432  C   ILE A 149      24.219  -4.627 -27.804  1.00  0.00           C  
ATOM   2433  CB  ILE A 149      21.910  -3.553 -28.008  1.00  0.00           C  
ATOM   2434  HB  ILE A 149      22.223  -2.891 -27.200  1.00  0.00           H  
ATOM   2435  O   ILE A 149      24.190  -5.828 -27.538  1.00  0.00           O  
ATOM   2436  CG1 ILE A 149      21.126  -4.729 -27.381  1.00  0.00           C  
ATOM   2437 HG12 ILE A 149      21.796  -5.277 -26.719  1.00  0.00           H  
ATOM   2438 HG13 ILE A 149      20.786  -5.407 -28.164  1.00  0.00           H  
ATOM   2439  CG2 ILE A 149      21.038  -2.728 -28.970  1.00  0.00           C  
ATOM   2440 HG21 ILE A 149      20.257  -2.208 -28.415  1.00  0.00           H  
ATOM   2441 HG22 ILE A 149      21.648  -1.991 -29.492  1.00  0.00           H  
ATOM   2442 HG23 ILE A 149      20.588  -3.385 -29.714  1.00  0.00           H  
ATOM   2443  CD1 ILE A 149      19.915  -4.311 -26.540  1.00  0.00           C  
ATOM   2444 HD11 ILE A 149      19.148  -3.862 -27.172  1.00  0.00           H  
ATOM   2445 HD12 ILE A 149      19.494  -5.192 -26.055  1.00  0.00           H  
ATOM   2446 HD13 ILE A 149      20.223  -3.598 -25.775  1.00  0.00           H  
ATOM   2447  N   GLU A 150      25.129  -3.796 -27.305  1.00  0.00           N  
ATOM   2448  H   GLU A 150      25.140  -2.825 -27.583  1.00  0.00           H  
ATOM   2449  CA  GLU A 150      26.004  -4.183 -26.203  1.00  0.00           C  
ATOM   2450  HA  GLU A 150      26.448  -5.159 -26.396  1.00  0.00           H  
ATOM   2451  C   GLU A 150      25.161  -4.278 -24.931  1.00  0.00           C  
ATOM   2452  CB  GLU A 150      27.134  -3.160 -26.031  1.00  0.00           C  
ATOM   2453  HB2 GLU A 150      26.698  -2.163 -25.962  1.00  0.00           H  
ATOM   2454  HB3 GLU A 150      27.657  -3.376 -25.100  1.00  0.00           H  
ATOM   2455  O   GLU A 150      24.578  -3.280 -24.489  1.00  0.00           O  
ATOM   2456  CG  GLU A 150      28.148  -3.206 -27.184  1.00  0.00           C  
ATOM   2457  HG2 GLU A 150      27.630  -2.997 -28.120  1.00  0.00           H  
ATOM   2458  HG3 GLU A 150      28.563  -4.212 -27.242  1.00  0.00           H  
ATOM   2459  CD  GLU A 150      29.284  -2.185 -27.008  1.00  0.00           C  
ATOM   2460  OE1 GLU A 150      30.293  -2.327 -27.729  1.00  0.00           O  
ATOM   2461  OE2 GLU A 150      29.109  -1.239 -26.200  1.00  0.00           O  
ATOM   2462  N   ASP A 151      25.080  -5.475 -24.351  1.00  0.00           N  
ATOM   2463  H   ASP A 151      25.588  -6.260 -24.734  1.00  0.00           H  
ATOM   2464  CA  ASP A 151      24.522  -5.648 -23.015  1.00  0.00           C  
ATOM   2465  HA  ASP A 151      23.636  -5.022 -22.914  1.00  0.00           H  
ATOM   2466  C   ASP A 151      25.591  -5.150 -22.039  1.00  0.00           C  
ATOM   2467  CB  ASP A 151      24.086  -7.112 -22.788  1.00  0.00           C  
ATOM   2468  HB2 ASP A 151      23.612  -7.478 -23.698  1.00  0.00           H  
ATOM   2469  HB3 ASP A 151      24.953  -7.742 -22.590  1.00  0.00           H  
ATOM   2470  O   ASP A 151      26.544  -5.862 -21.723  1.00  0.00           O  
ATOM   2471  CG  ASP A 151      23.069  -7.244 -21.642  1.00  0.00           C  
ATOM   2472  OD1 ASP A 151      23.113  -6.396 -20.723  1.00  0.00           O  
ATOM   2473  OD2 ASP A 151      22.163  -8.118 -21.714  1.00  0.00           O  
ATOM   2474  N   ARG A 152      25.506  -3.868 -21.653  1.00  0.00           N  
ATOM   2475  H   ARG A 152      24.738  -3.336 -22.037  1.00  0.00           H  
ATOM   2476  CA  ARG A 152      26.618  -3.155 -21.000  1.00  0.00           C  
ATOM   2477  HA  ARG A 152      27.468  -3.176 -21.682  1.00  0.00           H  
ATOM   2478  C   ARG A 152      27.159  -3.851 -19.747  1.00  0.00           C  
ATOM   2479  CB  ARG A 152      26.252  -1.683 -20.718  1.00  0.00           C  
ATOM   2480  HB2 ARG A 152      26.941  -1.293 -19.969  1.00  0.00           H  
ATOM   2481  HB3 ARG A 152      25.242  -1.619 -20.315  1.00  0.00           H  
ATOM   2482  O   ARG A 152      28.275  -3.532 -19.361  1.00  0.00           O  
ATOM   2483  CG  ARG A 152      26.385  -0.815 -21.980  1.00  0.00           C  
ATOM   2484  HG2 ARG A 152      25.628  -1.108 -22.707  1.00  0.00           H  
ATOM   2485  HG3 ARG A 152      27.371  -0.978 -22.416  1.00  0.00           H  
ATOM   2486  CD  ARG A 152      26.238   0.676 -21.647  1.00  0.00           C  
ATOM   2487  HD2 ARG A 152      25.222   0.857 -21.294  1.00  0.00           H  
ATOM   2488  HD3 ARG A 152      26.939   0.921 -20.849  1.00  0.00           H  
ATOM   2489  NE  ARG A 152      26.527   1.517 -22.825  1.00  0.00           N  
ATOM   2490  HE  ARG A 152      26.829   1.024 -23.653  1.00  0.00           H  
ATOM   2491  NH1 ARG A 152      26.242   3.562 -21.823  1.00  0.00           N  
ATOM   2492 HH11 ARG A 152      26.335   4.567 -21.851  1.00  0.00           H  
ATOM   2493 HH12 ARG A 152      26.125   3.082 -20.942  1.00  0.00           H  
ATOM   2494  NH2 ARG A 152      26.810   3.453 -23.985  1.00  0.00           N  
ATOM   2495 HH21 ARG A 152      27.109   2.910 -24.782  1.00  0.00           H  
ATOM   2496 HH22 ARG A 152      26.811   4.462 -24.042  1.00  0.00           H  
ATOM   2497  CZ  ARG A 152      26.522   2.837 -22.872  1.00  0.00           C  
ATOM   2498  N   ASN A 153      26.431  -4.801 -19.146  1.00  0.00           N  
ATOM   2499  H   ASN A 153      25.571  -5.087 -19.590  1.00  0.00           H  
ATOM   2500  CA  ASN A 153      26.844  -5.442 -17.898  1.00  0.00           C  
ATOM   2501  HA  ASN A 153      27.926  -5.341 -17.810  1.00  0.00           H  
ATOM   2502  C   ASN A 153      26.586  -6.965 -17.797  1.00  0.00           C  
ATOM   2503  CB  ASN A 153      26.237  -4.658 -16.734  1.00  0.00           C  
ATOM   2504  HB2 ASN A 153      25.181  -4.921 -16.666  1.00  0.00           H  
ATOM   2505  HB3 ASN A 153      26.696  -5.020 -15.814  1.00  0.00           H  
ATOM   2506  O   ASN A 153      26.674  -7.521 -16.704  1.00  0.00           O  
ATOM   2507  CG  ASN A 153      26.482  -3.148 -16.827  1.00  0.00           C  
ATOM   2508  ND2 ASN A 153      25.520  -2.299 -17.099  1.00  0.00           N  
ATOM   2509 HD21 ASN A 153      25.806  -1.331 -17.078  1.00  0.00           H  
ATOM   2510 HD22 ASN A 153      24.583  -2.612 -17.311  1.00  0.00           H  
ATOM   2511  OD1 ASN A 153      27.586  -2.669 -16.708  1.00  0.00           O  
ATOM   2512  N   ALA A 154      26.337  -7.669 -18.907  1.00  0.00           N  
ATOM   2513  H   ALA A 154      26.290  -7.185 -19.793  1.00  0.00           H  
ATOM   2514  CA  ALA A 154      26.508  -9.125 -18.960  1.00  0.00           C  
ATOM   2515  HA  ALA A 154      26.421  -9.555 -17.963  1.00  0.00           H  
ATOM   2516  C   ALA A 154      27.919  -9.394 -19.494  1.00  0.00           C  
ATOM   2517  CB  ALA A 154      25.408  -9.745 -19.830  1.00  0.00           C  
ATOM   2518  HB1 ALA A 154      25.530 -10.827 -19.865  1.00  0.00           H  
ATOM   2519  HB2 ALA A 154      25.473  -9.358 -20.847  1.00  0.00           H  
ATOM   2520  HB3 ALA A 154      24.427  -9.503 -19.419  1.00  0.00           H  
ATOM   2521  O   ALA A 154      28.180  -9.106 -20.655  1.00  0.00           O  
ATOM   2522  N   ARG A 155      28.857  -9.812 -18.626  1.00  0.00           N  
ATOM   2523  H   ARG A 155      28.553  -9.958 -17.673  1.00  0.00           H  
ATOM   2524  CA  ARG A 155      30.279 -10.064 -18.960  1.00  0.00           C  
ATOM   2525  HA  ARG A 155      30.894  -9.854 -18.084  1.00  0.00           H  
ATOM   2526  C   ARG A 155      30.803  -9.149 -20.087  1.00  0.00           C  
ATOM   2527  CB  ARG A 155      30.473 -11.547 -19.348  1.00  0.00           C  
ATOM   2528  HB2 ARG A 155      31.481 -11.667 -19.743  1.00  0.00           H  
ATOM   2529  HB3 ARG A 155      29.770 -11.805 -20.141  1.00  0.00           H  
ATOM   2530  O   ARG A 155      31.002  -9.632 -21.192  1.00  0.00           O  
ATOM   2531  CG  ARG A 155      30.316 -12.537 -18.192  1.00  0.00           C  
ATOM   2532  HG2 ARG A 155      29.297 -12.501 -17.805  1.00  0.00           H  
ATOM   2533  HG3 ARG A 155      31.015 -12.279 -17.397  1.00  0.00           H  
ATOM   2534  CD  ARG A 155      30.618 -13.950 -18.706  1.00  0.00           C  
ATOM   2535  HD2 ARG A 155      29.880 -14.205 -19.465  1.00  0.00           H  
ATOM   2536  HD3 ARG A 155      31.606 -13.955 -19.166  1.00  0.00           H  
ATOM   2537  NE  ARG A 155      30.580 -14.945 -17.618  1.00  0.00           N  
ATOM   2538  HE  ARG A 155      30.299 -14.616 -16.706  1.00  0.00           H  
ATOM   2539  NH1 ARG A 155      31.125 -16.771 -18.896  1.00  0.00           N  
ATOM   2540 HH11 ARG A 155      31.061 -16.188 -19.719  1.00  0.00           H  
ATOM   2541 HH12 ARG A 155      31.268 -17.766 -18.988  1.00  0.00           H  
ATOM   2542  NH2 ARG A 155      30.739 -17.027 -16.710  1.00  0.00           N  
ATOM   2543 HH21 ARG A 155      30.865 -18.023 -16.819  1.00  0.00           H  
ATOM   2544 HH22 ARG A 155      30.419 -16.661 -15.825  1.00  0.00           H  
ATOM   2545  CZ  ARG A 155      30.818 -16.238 -17.745  1.00  0.00           C  
ATOM   2546  N   LEU A 156      30.979  -7.846 -19.813  1.00  0.00           N  
ATOM   2547  H   LEU A 156      30.652  -7.539 -18.908  1.00  0.00           H  
ATOM   2548  CA  LEU A 156      31.580  -6.809 -20.690  1.00  0.00           C  
ATOM   2549  HA  LEU A 156      30.814  -6.073 -20.935  1.00  0.00           H  
ATOM   2550  C   LEU A 156      32.127  -7.370 -22.029  1.00  0.00           C  
ATOM   2551  CB  LEU A 156      32.698  -6.112 -19.880  1.00  0.00           C  
ATOM   2552  HB2 LEU A 156      33.011  -6.817 -19.110  1.00  0.00           H  
ATOM   2553  HB3 LEU A 156      33.535  -5.892 -20.542  1.00  0.00           H  
ATOM   2554  O   LEU A 156      33.289  -7.791 -22.089  1.00  0.00           O  
ATOM   2555  CG  LEU A 156      32.372  -4.798 -19.165  1.00  0.00           C  
ATOM   2556  HG  LEU A 156      31.343  -4.822 -18.807  1.00  0.00           H  
ATOM   2557  CD1 LEU A 156      33.313  -4.608 -17.970  1.00  0.00           C  
ATOM   2558 HD11 LEU A 156      33.025  -3.703 -17.435  1.00  0.00           H  
ATOM   2559 HD12 LEU A 156      34.347  -4.498 -18.298  1.00  0.00           H  
ATOM   2560 HD13 LEU A 156      33.222  -5.444 -17.276  1.00  0.00           H  
ATOM   2561  CD2 LEU A 156      32.578  -3.615 -20.112  1.00  0.00           C  
ATOM   2562 HD21 LEU A 156      33.617  -3.543 -20.433  1.00  0.00           H  
ATOM   2563 HD22 LEU A 156      32.298  -2.695 -19.600  1.00  0.00           H  
ATOM   2564 HD23 LEU A 156      31.932  -3.727 -20.983  1.00  0.00           H  
ATOM   2565  N   GLY A 157      31.270  -7.403 -23.060  1.00  0.00           N  
ATOM   2566  H   GLY A 157      30.318  -7.110 -22.891  1.00  0.00           H  
ATOM   2567  CA  GLY A 157      31.581  -7.941 -24.393  1.00  0.00           C  
ATOM   2568  HA2 GLY A 157      32.458  -8.584 -24.324  1.00  0.00           H  
ATOM   2569  HA3 GLY A 157      31.821  -7.112 -25.059  1.00  0.00           H  
ATOM   2570  C   GLY A 157      30.471  -8.771 -25.057  1.00  0.00           C  
ATOM   2571  O   GLY A 157      30.528  -8.976 -26.270  1.00  0.00           O  
ATOM   2572  N   GLU A 158      29.447  -9.227 -24.326  1.00  0.00           N  
ATOM   2573  H   GLU A 158      29.447  -9.114 -23.322  1.00  0.00           H  
ATOM   2574  CA  GLU A 158      28.326  -9.947 -24.947  1.00  0.00           C  
ATOM   2575  HA  GLU A 158      28.738 -10.616 -25.701  1.00  0.00           H  
ATOM   2576  C   GLU A 158      27.387  -8.980 -25.688  1.00  0.00           C  
ATOM   2577  CB  GLU A 158      27.584 -10.849 -23.945  1.00  0.00           C  
ATOM   2578  HB2 GLU A 158      27.359 -10.290 -23.037  1.00  0.00           H  
ATOM   2579  HB3 GLU A 158      26.646 -11.165 -24.402  1.00  0.00           H  
ATOM   2580  O   GLU A 158      26.709  -8.129 -25.107  1.00  0.00           O  
ATOM   2581  CG  GLU A 158      28.411 -12.107 -23.612  1.00  0.00           C  
ATOM   2582  HG2 GLU A 158      29.331 -11.798 -23.116  1.00  0.00           H  
ATOM   2583  HG3 GLU A 158      28.686 -12.594 -24.548  1.00  0.00           H  
ATOM   2584  CD  GLU A 158      27.685 -13.135 -22.724  1.00  0.00           C  
ATOM   2585  OE1 GLU A 158      28.301 -14.195 -22.459  1.00  0.00           O  
ATOM   2586  OE2 GLU A 158      26.531 -12.883 -22.303  1.00  0.00           O  
ATOM   2587  N   SER A 159      27.353  -9.116 -27.014  1.00  0.00           N  
ATOM   2588  H   SER A 159      27.939  -9.824 -27.432  1.00  0.00           H  
ATOM   2589  CA  SER A 159      26.361  -8.453 -27.854  1.00  0.00           C  
ATOM   2590  HA  SER A 159      26.053  -7.533 -27.357  1.00  0.00           H  
ATOM   2591  C   SER A 159      25.128  -9.345 -27.983  1.00  0.00           C  
ATOM   2592  CB  SER A 159      26.951  -8.026 -29.202  1.00  0.00           C  
ATOM   2593  HB2 SER A 159      26.210  -7.424 -29.727  1.00  0.00           H  
ATOM   2594  HB3 SER A 159      27.828  -7.403 -29.025  1.00  0.00           H  
ATOM   2595  O   SER A 159      25.226 -10.538 -28.274  1.00  0.00           O  
ATOM   2596  OG  SER A 159      27.317  -9.118 -30.021  1.00  0.00           O  
ATOM   2597  HG  SER A 159      28.078  -9.555 -29.631  1.00  0.00           H  
ATOM   2598  N   VAL A 160      23.948  -8.772 -27.754  1.00  0.00           N  
ATOM   2599  H   VAL A 160      23.935  -7.791 -27.514  1.00  0.00           H  
ATOM   2600  CA  VAL A 160      22.670  -9.472 -27.921  1.00  0.00           C  
ATOM   2601  HA  VAL A 160      22.876 -10.512 -28.173  1.00  0.00           H  
ATOM   2602  C   VAL A 160      21.908  -8.893 -29.097  1.00  0.00           C  
ATOM   2603  CB  VAL A 160      21.818  -9.506 -26.637  1.00  0.00           C  
ATOM   2604  HB  VAL A 160      20.843  -9.920 -26.893  1.00  0.00           H  
ATOM   2605  O   VAL A 160      21.945  -7.690 -29.365  1.00  0.00           O  
ATOM   2606  CG1 VAL A 160      22.438 -10.439 -25.596  1.00  0.00           C  
ATOM   2607 HG11 VAL A 160      21.791 -10.509 -24.721  1.00  0.00           H  
ATOM   2608 HG12 VAL A 160      22.582 -11.435 -26.016  1.00  0.00           H  
ATOM   2609 HG13 VAL A 160      23.406 -10.052 -25.279  1.00  0.00           H  
ATOM   2610  CG2 VAL A 160      21.587  -8.126 -26.016  1.00  0.00           C  
ATOM   2611 HG21 VAL A 160      22.538  -7.649 -25.781  1.00  0.00           H  
ATOM   2612 HG22 VAL A 160      21.010  -8.223 -25.096  1.00  0.00           H  
ATOM   2613 HG23 VAL A 160      21.031  -7.503 -26.717  1.00  0.00           H  
ATOM   2614  N   SER A 161      21.181  -9.758 -29.803  1.00  0.00           N  
ATOM   2615  H   SER A 161      21.224 -10.737 -29.559  1.00  0.00           H  
ATOM   2616  CA  SER A 161      20.288  -9.315 -30.870  1.00  0.00           C  
ATOM   2617  HA  SER A 161      20.879  -8.782 -31.614  1.00  0.00           H  
ATOM   2618  C   SER A 161      19.227  -8.370 -30.305  1.00  0.00           C  
ATOM   2619  CB  SER A 161      19.619 -10.509 -31.550  1.00  0.00           C  
ATOM   2620  HB2 SER A 161      20.376 -11.130 -32.030  1.00  0.00           H  
ATOM   2621  HB3 SER A 161      19.093 -11.104 -30.804  1.00  0.00           H  
ATOM   2622  O   SER A 161      18.480  -8.736 -29.392  1.00  0.00           O  
ATOM   2623  OG  SER A 161      18.695 -10.049 -32.519  1.00  0.00           O  
ATOM   2624  HG  SER A 161      19.200  -9.668 -33.241  1.00  0.00           H  
ATOM   2625  N   LEU A 162      19.119  -7.176 -30.895  1.00  0.00           N  
ATOM   2626  H   LEU A 162      19.768  -6.945 -31.634  1.00  0.00           H  
ATOM   2627  CA  LEU A 162      18.119  -6.183 -30.519  1.00  0.00           C  
ATOM   2628  HA  LEU A 162      18.276  -5.931 -29.471  1.00  0.00           H  
ATOM   2629  C   LEU A 162      16.708  -6.759 -30.657  1.00  0.00           C  
ATOM   2630  CB  LEU A 162      18.309  -4.917 -31.375  1.00  0.00           C  
ATOM   2631  HB2 LEU A 162      18.230  -5.187 -32.428  1.00  0.00           H  
ATOM   2632  HB3 LEU A 162      19.316  -4.533 -31.212  1.00  0.00           H  
ATOM   2633  O   LEU A 162      15.905  -6.599 -29.751  1.00  0.00           O  
ATOM   2634  CG  LEU A 162      17.288  -3.796 -31.086  1.00  0.00           C  
ATOM   2635  HG  LEU A 162      16.290  -4.142 -31.357  1.00  0.00           H  
ATOM   2636  CD1 LEU A 162      17.265  -3.349 -29.623  1.00  0.00           C  
ATOM   2637 HD11 LEU A 162      18.247  -2.978 -29.329  1.00  0.00           H  
ATOM   2638 HD12 LEU A 162      16.531  -2.552 -29.507  1.00  0.00           H  
ATOM   2639 HD13 LEU A 162      16.974  -4.174 -28.973  1.00  0.00           H  
ATOM   2640  CD2 LEU A 162      17.612  -2.570 -31.936  1.00  0.00           C  
ATOM   2641 HD21 LEU A 162      17.536  -2.819 -32.994  1.00  0.00           H  
ATOM   2642 HD22 LEU A 162      18.627  -2.228 -31.733  1.00  0.00           H  
ATOM   2643 HD23 LEU A 162      16.910  -1.767 -31.709  1.00  0.00           H  
ATOM   2644  N   ASN A 163      16.413  -7.504 -31.725  1.00  0.00           N  
ATOM   2645  H   ASN A 163      17.126  -7.634 -32.428  1.00  0.00           H  
ATOM   2646  CA  ASN A 163      15.096  -8.125 -31.911  1.00  0.00           C  
ATOM   2647  HA  ASN A 163      14.328  -7.357 -31.817  1.00  0.00           H  
ATOM   2648  C   ASN A 163      14.764  -9.170 -30.839  1.00  0.00           C  
ATOM   2649  CB  ASN A 163      15.020  -8.744 -33.318  1.00  0.00           C  
ATOM   2650  HB2 ASN A 163      15.929  -9.308 -33.529  1.00  0.00           H  
ATOM   2651  HB3 ASN A 163      14.178  -9.436 -33.358  1.00  0.00           H  
ATOM   2652  O   ASN A 163      13.603  -9.293 -30.456  1.00  0.00           O  
ATOM   2653  CG  ASN A 163      14.789  -7.710 -34.403  1.00  0.00           C  
ATOM   2654  ND2 ASN A 163      15.083  -8.033 -35.639  1.00  0.00           N  
ATOM   2655 HD21 ASN A 163      15.403  -8.962 -35.873  1.00  0.00           H  
ATOM   2656 HD22 ASN A 163      14.882  -7.344 -36.349  1.00  0.00           H  
ATOM   2657  OD1 ASN A 163      14.323  -6.609 -34.161  1.00  0.00           O  
ATOM   2658  N   LYS A 164      15.769  -9.897 -30.331  1.00  0.00           N  
ATOM   2659  H   LYS A 164      16.707  -9.716 -30.660  1.00  0.00           H  
ATOM   2660  CA  LYS A 164      15.567 -10.896 -29.273  1.00  0.00           C  
ATOM   2661  HA  LYS A 164      14.698 -11.500 -29.532  1.00  0.00           H  
ATOM   2662  C   LYS A 164      15.235 -10.240 -27.931  1.00  0.00           C  
ATOM   2663  CB  LYS A 164      16.796 -11.818 -29.186  1.00  0.00           C  
ATOM   2664  HB2 LYS A 164      17.019 -12.197 -30.183  1.00  0.00           H  
ATOM   2665  HB3 LYS A 164      17.655 -11.251 -28.826  1.00  0.00           H  
ATOM   2666  O   LYS A 164      14.438 -10.786 -27.178  1.00  0.00           O  
ATOM   2667  CG  LYS A 164      16.550 -13.015 -28.252  1.00  0.00           C  
ATOM   2668  HG2 LYS A 164      16.381 -12.653 -27.238  1.00  0.00           H  
ATOM   2669  HG3 LYS A 164      15.659 -13.546 -28.585  1.00  0.00           H  
ATOM   2670  CD  LYS A 164      17.734 -13.993 -28.227  1.00  0.00           C  
ATOM   2671  HD2 LYS A 164      17.902 -14.385 -29.231  1.00  0.00           H  
ATOM   2672  HD3 LYS A 164      18.627 -13.470 -27.886  1.00  0.00           H  
ATOM   2673  CE  LYS A 164      17.405 -15.146 -27.265  1.00  0.00           C  
ATOM   2674  HE2 LYS A 164      17.193 -14.727 -26.282  1.00  0.00           H  
ATOM   2675  HE3 LYS A 164      16.492 -15.633 -27.606  1.00  0.00           H  
ATOM   2676  NZ  LYS A 164      18.501 -16.144 -27.162  1.00  0.00           N  
ATOM   2677  HZ1 LYS A 164      18.682 -16.582 -28.054  1.00  0.00           H  
ATOM   2678  HZ2 LYS A 164      19.349 -15.718 -26.816  1.00  0.00           H  
ATOM   2679  HZ3 LYS A 164      18.238 -16.868 -26.509  1.00  0.00           H  
ATOM   2680  N   ARG A 165      15.833  -9.079 -27.633  1.00  0.00           N  
ATOM   2681  H   ARG A 165      16.492  -8.714 -28.306  1.00  0.00           H  
ATOM   2682  CA  ARG A 165      15.699  -8.402 -26.331  1.00  0.00           C  
ATOM   2683  HA  ARG A 165      15.307  -9.124 -25.615  1.00  0.00           H  
ATOM   2684  C   ARG A 165      14.688  -7.250 -26.322  1.00  0.00           C  
ATOM   2685  CB  ARG A 165      17.103  -7.970 -25.868  1.00  0.00           C  
ATOM   2686  HB2 ARG A 165      17.460  -7.173 -26.520  1.00  0.00           H  
ATOM   2687  HB3 ARG A 165      17.785  -8.814 -25.983  1.00  0.00           H  
ATOM   2688  O   ARG A 165      14.212  -6.882 -25.254  1.00  0.00           O  
ATOM   2689  CG  ARG A 165      17.194  -7.487 -24.408  1.00  0.00           C  
ATOM   2690  HG2 ARG A 165      16.593  -6.584 -24.293  1.00  0.00           H  
ATOM   2691  HG3 ARG A 165      18.229  -7.208 -24.207  1.00  0.00           H  
ATOM   2692  CD  ARG A 165      16.745  -8.511 -23.347  1.00  0.00           C  
ATOM   2693  HD2 ARG A 165      16.740  -8.020 -22.374  1.00  0.00           H  
ATOM   2694  HD3 ARG A 165      15.714  -8.808 -23.542  1.00  0.00           H  
ATOM   2695  NE  ARG A 165      17.601  -9.718 -23.277  1.00  0.00           N  
ATOM   2696  HE  ARG A 165      17.206 -10.569 -23.652  1.00  0.00           H  
ATOM   2697  NH1 ARG A 165      19.330  -8.845 -22.036  1.00  0.00           N  
ATOM   2698 HH11 ARG A 165      20.295  -8.890 -21.744  1.00  0.00           H  
ATOM   2699 HH12 ARG A 165      18.915  -7.926 -22.089  1.00  0.00           H  
ATOM   2700  NH2 ARG A 165      19.314 -11.009 -22.476  1.00  0.00           N  
ATOM   2701 HH21 ARG A 165      20.150 -11.037 -21.910  1.00  0.00           H  
ATOM   2702 HH22 ARG A 165      18.785 -11.858 -22.616  1.00  0.00           H  
ATOM   2703  CZ  ARG A 165      18.736  -9.853 -22.604  1.00  0.00           C  
ATOM   2704  N   TYR A 166      14.368  -6.665 -27.475  1.00  0.00           N  
ATOM   2705  H   TYR A 166      14.814  -6.987 -28.322  1.00  0.00           H  
ATOM   2706  CA  TYR A 166      13.465  -5.522 -27.569  1.00  0.00           C  
ATOM   2707  HA  TYR A 166      13.811  -4.763 -26.867  1.00  0.00           H  
ATOM   2708  C   TYR A 166      12.044  -5.918 -27.178  1.00  0.00           C  
ATOM   2709  CB  TYR A 166      13.486  -4.897 -28.973  1.00  0.00           C  
ATOM   2710  HB2 TYR A 166      13.212  -5.654 -29.708  1.00  0.00           H  
ATOM   2711  HB3 TYR A 166      14.499  -4.563 -29.195  1.00  0.00           H  
ATOM   2712  O   TYR A 166      11.467  -6.861 -27.726  1.00  0.00           O  
ATOM   2713  CG  TYR A 166      12.559  -3.705 -29.114  1.00  0.00           C  
ATOM   2714  CD1 TYR A 166      11.240  -3.881 -29.577  1.00  0.00           C  
ATOM   2715  HD1 TYR A 166      10.889  -4.865 -29.849  1.00  0.00           H  
ATOM   2716  CD2 TYR A 166      13.005  -2.424 -28.737  1.00  0.00           C  
ATOM   2717  HD2 TYR A 166      14.019  -2.296 -28.388  1.00  0.00           H  
ATOM   2718  CE1 TYR A 166      10.369  -2.777 -29.655  1.00  0.00           C  
ATOM   2719  HE1 TYR A 166       9.357  -2.898 -30.012  1.00  0.00           H  
ATOM   2720  CE2 TYR A 166      12.136  -1.316 -28.810  1.00  0.00           C  
ATOM   2721  HE2 TYR A 166      12.480  -0.335 -28.516  1.00  0.00           H  
ATOM   2722  OH  TYR A 166       9.955  -0.446 -29.359  1.00  0.00           O  
ATOM   2723  HH  TYR A 166      10.379   0.399 -29.188  1.00  0.00           H  
ATOM   2724  CZ  TYR A 166      10.811  -1.495 -29.265  1.00  0.00           C  
ATOM   2725  N   THR A 167      11.465  -5.123 -26.289  1.00  0.00           N  
ATOM   2726  H   THR A 167      12.002  -4.358 -25.907  1.00  0.00           H  
ATOM   2727  CA  THR A 167      10.063  -5.190 -25.894  1.00  0.00           C  
ATOM   2728  HA  THR A 167       9.547  -5.953 -26.477  1.00  0.00           H  
ATOM   2729  C   THR A 167       9.425  -3.838 -26.190  1.00  0.00           C  
ATOM   2730  CB  THR A 167       9.937  -5.576 -24.418  1.00  0.00           C  
ATOM   2731  HB  THR A 167      10.447  -4.841 -23.795  1.00  0.00           H  
ATOM   2732  O   THR A 167      10.036  -2.794 -25.955  1.00  0.00           O  
ATOM   2733  CG2 THR A 167       8.484  -5.689 -23.995  1.00  0.00           C  
ATOM   2734 HG21 THR A 167       8.449  -6.012 -22.955  1.00  0.00           H  
ATOM   2735 HG22 THR A 167       7.999  -4.716 -24.068  1.00  0.00           H  
ATOM   2736 HG23 THR A 167       7.961  -6.415 -24.619  1.00  0.00           H  
ATOM   2737  OG1 THR A 167      10.515  -6.841 -24.205  1.00  0.00           O  
ATOM   2738  HG1 THR A 167      10.227  -7.139 -23.339  1.00  0.00           H  
ATOM   2739  N   ARG A 168       8.210  -3.852 -26.748  1.00  0.00           N  
ATOM   2740  H   ARG A 168       7.751  -4.745 -26.856  1.00  0.00           H  
ATOM   2741  CA  ARG A 168       7.511  -2.637 -27.189  1.00  0.00           C  
ATOM   2742  HA  ARG A 168       8.182  -2.084 -27.847  1.00  0.00           H  
ATOM   2743  C   ARG A 168       7.192  -1.729 -25.996  1.00  0.00           C  
ATOM   2744  CB  ARG A 168       6.257  -3.040 -27.984  1.00  0.00           C  
ATOM   2745  HB2 ARG A 168       6.552  -3.755 -28.752  1.00  0.00           H  
ATOM   2746  HB3 ARG A 168       5.552  -3.529 -27.312  1.00  0.00           H  
ATOM   2747  O   ARG A 168       6.667  -2.202 -24.992  1.00  0.00           O  
ATOM   2748  CG  ARG A 168       5.561  -1.854 -28.670  1.00  0.00           C  
ATOM   2749  HG2 ARG A 168       5.194  -1.158 -27.915  1.00  0.00           H  
ATOM   2750  HG3 ARG A 168       6.274  -1.338 -29.313  1.00  0.00           H  
ATOM   2751  CD  ARG A 168       4.377  -2.344 -29.518  1.00  0.00           C  
ATOM   2752  HD2 ARG A 168       4.754  -3.050 -30.257  1.00  0.00           H  
ATOM   2753  HD3 ARG A 168       3.665  -2.857 -28.871  1.00  0.00           H  
ATOM   2754  NE  ARG A 168       3.690  -1.227 -30.197  1.00  0.00           N  
ATOM   2755  HE  ARG A 168       3.768  -0.317 -29.764  1.00  0.00           H  
ATOM   2756  NH1 ARG A 168       2.803  -2.397 -31.976  1.00  0.00           N  
ATOM   2757 HH11 ARG A 168       3.102  -3.273 -31.573  1.00  0.00           H  
ATOM   2758 HH12 ARG A 168       2.413  -2.369 -32.907  1.00  0.00           H  
ATOM   2759  NH2 ARG A 168       2.615  -0.184 -31.917  1.00  0.00           N  
ATOM   2760 HH21 ARG A 168       2.701   0.701 -31.437  1.00  0.00           H  
ATOM   2761 HH22 ARG A 168       2.342  -0.194 -32.889  1.00  0.00           H  
ATOM   2762  CZ  ARG A 168       3.036  -1.278 -31.349  1.00  0.00           C  
ATOM   2763  N   LEU A 169       7.488  -0.438 -26.137  1.00  0.00           N  
ATOM   2764  H   LEU A 169       7.893  -0.136 -27.012  1.00  0.00           H  
ATOM   2765  CA  LEU A 169       7.180   0.599 -25.146  1.00  0.00           C  
ATOM   2766  HA  LEU A 169       7.177   0.155 -24.151  1.00  0.00           H  
ATOM   2767  C   LEU A 169       5.776   1.174 -25.388  1.00  0.00           C  
ATOM   2768  CB  LEU A 169       8.256   1.706 -25.191  1.00  0.00           C  
ATOM   2769  HB2 LEU A 169       8.021   2.451 -24.431  1.00  0.00           H  
ATOM   2770  HB3 LEU A 169       8.198   2.195 -26.163  1.00  0.00           H  
ATOM   2771  O   LEU A 169       5.328   1.236 -26.536  1.00  0.00           O  
ATOM   2772  CG  LEU A 169       9.700   1.213 -24.971  1.00  0.00           C  
ATOM   2773  HG  LEU A 169       9.925   0.421 -25.685  1.00  0.00           H  
ATOM   2774  CD1 LEU A 169      10.701   2.343 -25.210  1.00  0.00           C  
ATOM   2775 HD11 LEU A 169      10.516   2.802 -26.181  1.00  0.00           H  
ATOM   2776 HD12 LEU A 169      10.596   3.098 -24.430  1.00  0.00           H  
ATOM   2777 HD13 LEU A 169      11.715   1.945 -25.186  1.00  0.00           H  
ATOM   2778  CD2 LEU A 169       9.927   0.685 -23.558  1.00  0.00           C  
ATOM   2779 HD21 LEU A 169       9.193  -0.086 -23.321  1.00  0.00           H  
ATOM   2780 HD22 LEU A 169       9.840   1.497 -22.836  1.00  0.00           H  
ATOM   2781 HD23 LEU A 169      10.923   0.248 -23.488  1.00  0.00           H  
ATOM   2782  N   ARG A 170       5.099   1.609 -24.319  1.00  0.00           N  
ATOM   2783  H   ARG A 170       5.538   1.530 -23.413  1.00  0.00           H  
ATOM   2784  CA  ARG A 170       3.843   2.372 -24.405  1.00  0.00           C  
ATOM   2785  HA  ARG A 170       3.241   1.953 -25.212  1.00  0.00           H  
ATOM   2786  C   ARG A 170       4.174   3.820 -24.774  1.00  0.00           C  
ATOM   2787  CB  ARG A 170       3.038   2.225 -23.093  1.00  0.00           C  
ATOM   2788  HB2 ARG A 170       2.930   1.162 -22.880  1.00  0.00           H  
ATOM   2789  HB3 ARG A 170       3.607   2.667 -22.275  1.00  0.00           H  
ATOM   2790  O   ARG A 170       5.018   4.449 -24.133  1.00  0.00           O  
ATOM   2791  CG  ARG A 170       1.622   2.850 -23.123  1.00  0.00           C  
ATOM   2792  HG2 ARG A 170       1.061   2.435 -23.961  1.00  0.00           H  
ATOM   2793  HG3 ARG A 170       1.708   3.927 -23.263  1.00  0.00           H  
ATOM   2794  CD  ARG A 170       0.848   2.567 -21.813  1.00  0.00           C  
ATOM   2795  HD2 ARG A 170       1.445   2.917 -20.971  1.00  0.00           H  
ATOM   2796  HD3 ARG A 170       0.715   1.489 -21.714  1.00  0.00           H  
ATOM   2797  NE  ARG A 170      -0.483   3.226 -21.747  1.00  0.00           N  
ATOM   2798  HE  ARG A 170      -0.667   3.985 -22.387  1.00  0.00           H  
ATOM   2799  NH1 ARG A 170      -1.425   2.046 -19.968  1.00  0.00           N  
ATOM   2800 HH11 ARG A 170      -0.588   1.512 -19.788  1.00  0.00           H  
ATOM   2801 HH12 ARG A 170      -2.217   1.848 -19.372  1.00  0.00           H  
ATOM   2802  NH2 ARG A 170      -2.595   3.636 -20.951  1.00  0.00           N  
ATOM   2803 HH21 ARG A 170      -3.336   3.365 -20.321  1.00  0.00           H  
ATOM   2804 HH22 ARG A 170      -2.771   4.386 -21.604  1.00  0.00           H  
ATOM   2805  CZ  ARG A 170      -1.481   2.966 -20.895  1.00  0.00           C  
ATOM   2806  N   LEU A 171       3.530   4.307 -25.829  1.00  0.00           N  
ATOM   2807  H   LEU A 171       2.813   3.742 -26.259  1.00  0.00           H  
ATOM   2808  CA  LEU A 171       3.692   5.650 -26.382  1.00  0.00           C  
ATOM   2809  HA  LEU A 171       4.390   6.233 -25.781  1.00  0.00           H  
ATOM   2810  C   LEU A 171       2.328   6.332 -26.352  1.00  0.00           C  
ATOM   2811  CB  LEU A 171       4.203   5.569 -27.834  1.00  0.00           C  
ATOM   2812  HB2 LEU A 171       3.416   5.118 -28.439  1.00  0.00           H  
ATOM   2813  HB3 LEU A 171       4.352   6.584 -28.201  1.00  0.00           H  
ATOM   2814  O   LEU A 171       1.357   5.732 -26.816  1.00  0.00           O  
ATOM   2815  CG  LEU A 171       5.488   4.761 -28.071  1.00  0.00           C  
ATOM   2816  HG  LEU A 171       5.342   3.733 -27.738  1.00  0.00           H  
ATOM   2817  CD1 LEU A 171       5.821   4.726 -29.564  1.00  0.00           C  
ATOM   2818 HD11 LEU A 171       4.990   4.275 -30.107  1.00  0.00           H  
ATOM   2819 HD12 LEU A 171       5.968   5.740 -29.937  1.00  0.00           H  
ATOM   2820 HD13 LEU A 171       6.724   4.140 -29.733  1.00  0.00           H  
ATOM   2821  CD2 LEU A 171       6.678   5.351 -27.324  1.00  0.00           C  
ATOM   2822 HD21 LEU A 171       7.575   4.772 -27.544  1.00  0.00           H  
ATOM   2823 HD22 LEU A 171       6.823   6.387 -27.630  1.00  0.00           H  
ATOM   2824 HD23 LEU A 171       6.492   5.317 -26.251  1.00  0.00           H  
ATOM   2825  N   ILE A 172       2.256   7.554 -25.837  1.00  0.00           N  
ATOM   2826  H   ILE A 172       3.092   7.991 -25.474  1.00  0.00           H  
ATOM   2827  CA  ILE A 172       1.022   8.349 -25.828  1.00  0.00           C  
ATOM   2828  HA  ILE A 172       0.240   7.808 -26.361  1.00  0.00           H  
ATOM   2829  C   ILE A 172       1.224   9.650 -26.597  1.00  0.00           C  
ATOM   2830  CB  ILE A 172       0.484   8.586 -24.401  1.00  0.00           C  
ATOM   2831  HB  ILE A 172      -0.397   9.221 -24.493  1.00  0.00           H  
ATOM   2832  O   ILE A 172       2.316  10.228 -26.583  1.00  0.00           O  
ATOM   2833  CG1 ILE A 172       1.503   9.313 -23.497  1.00  0.00           C  
ATOM   2834 HG12 ILE A 172       1.918  10.160 -24.044  1.00  0.00           H  
ATOM   2835 HG13 ILE A 172       2.319   8.636 -23.244  1.00  0.00           H  
ATOM   2836  CG2 ILE A 172       0.031   7.243 -23.799  1.00  0.00           C  
ATOM   2837 HG21 ILE A 172      -0.677   6.764 -24.476  1.00  0.00           H  
ATOM   2838 HG22 ILE A 172       0.887   6.588 -23.636  1.00  0.00           H  
ATOM   2839 HG23 ILE A 172      -0.484   7.418 -22.854  1.00  0.00           H  
ATOM   2840  CD1 ILE A 172       0.903   9.885 -22.206  1.00  0.00           C  
ATOM   2841 HD11 ILE A 172       1.694  10.349 -21.617  1.00  0.00           H  
ATOM   2842 HD12 ILE A 172       0.166  10.648 -22.454  1.00  0.00           H  
ATOM   2843 HD13 ILE A 172       0.422   9.109 -21.611  1.00  0.00           H  
ATOM   2844  N   LYS A 173       0.174  10.073 -27.298  1.00  0.00           N  
ATOM   2845  H   LYS A 173      -0.697   9.572 -27.203  1.00  0.00           H  
ATOM   2846  CA  LYS A 173       0.106  11.390 -27.929  1.00  0.00           C  
ATOM   2847  HA  LYS A 173       1.055  11.622 -28.413  1.00  0.00           H  
ATOM   2848  C   LYS A 173      -0.134  12.403 -26.800  1.00  0.00           C  
ATOM   2849  CB  LYS A 173      -1.020  11.324 -28.981  1.00  0.00           C  
ATOM   2850  HB2 LYS A 173      -0.944  10.372 -29.507  1.00  0.00           H  
ATOM   2851  HB3 LYS A 173      -1.983  11.343 -28.472  1.00  0.00           H  
ATOM   2852  O   LYS A 173      -1.023  12.159 -26.003  1.00  0.00           O  
ATOM   2853  CG  LYS A 173      -0.982  12.435 -30.039  1.00  0.00           C  
ATOM   2854  HG2 LYS A 173      -0.007  12.451 -30.527  1.00  0.00           H  
ATOM   2855  HG3 LYS A 173      -1.155  13.394 -29.552  1.00  0.00           H  
ATOM   2856  CD  LYS A 173      -2.077  12.181 -31.090  1.00  0.00           C  
ATOM   2857  HD2 LYS A 173      -1.826  11.302 -31.685  1.00  0.00           H  
ATOM   2858  HD3 LYS A 173      -3.016  11.996 -30.569  1.00  0.00           H  
ATOM   2859  CE  LYS A 173      -2.266  13.394 -32.004  1.00  0.00           C  
ATOM   2860  HE2 LYS A 173      -2.424  14.268 -31.372  1.00  0.00           H  
ATOM   2861  HE3 LYS A 173      -1.372  13.568 -32.602  1.00  0.00           H  
ATOM   2862  NZ  LYS A 173      -3.437  13.228 -32.896  1.00  0.00           N  
ATOM   2863  HZ1 LYS A 173      -4.145  12.612 -32.522  1.00  0.00           H  
ATOM   2864  HZ2 LYS A 173      -3.124  12.916 -33.804  1.00  0.00           H  
ATOM   2865  HZ3 LYS A 173      -3.865  14.126 -33.070  1.00  0.00           H  
ATOM   2866  N   GLU A 174       0.667  13.472 -26.725  1.00  0.00           N  
ATOM   2867  H   GLU A 174       1.386  13.540 -27.431  1.00  0.00           H  
ATOM   2868  CA  GLU A 174       0.614  14.566 -25.719  1.00  0.00           C  
ATOM   2869  HA  GLU A 174       0.986  15.438 -26.256  1.00  0.00           H  
ATOM   2870  C   GLU A 174       1.533  14.466 -24.482  1.00  0.00           C  
ATOM   2871  CB  GLU A 174      -0.815  14.974 -25.309  1.00  0.00           C  
ATOM   2872  HB2 GLU A 174      -0.754  15.853 -24.667  1.00  0.00           H  
ATOM   2873  HB3 GLU A 174      -1.274  14.182 -24.719  1.00  0.00           H  
ATOM   2874  O   GLU A 174       2.062  13.419 -24.107  1.00  0.00           O  
ATOM   2875  CG  GLU A 174      -1.688  15.348 -26.515  1.00  0.00           C  
ATOM   2876  HG2 GLU A 174      -1.284  16.259 -26.958  1.00  0.00           H  
ATOM   2877  HG3 GLU A 174      -1.640  14.569 -27.275  1.00  0.00           H  
ATOM   2878  CD  GLU A 174      -3.157  15.562 -26.144  1.00  0.00           C  
ATOM   2879  OE1 GLU A 174      -3.931  15.749 -27.104  1.00  0.00           O  
ATOM   2880  OE2 GLU A 174      -3.483  15.520 -24.937  1.00  0.00           O  
ATOM   2881  N   HIS A 175       1.787  15.644 -23.897  1.00  0.00           N  
ATOM   2882  H   HIS A 175       1.214  16.423 -24.188  1.00  0.00           H  
ATOM   2883  CA  HIS A 175       2.665  15.889 -22.756  1.00  0.00           C  
ATOM   2884  HA  HIS A 175       3.353  15.051 -22.641  1.00  0.00           H  
ATOM   2885  C   HIS A 175       1.826  15.997 -21.480  1.00  0.00           C  
ATOM   2886  CB  HIS A 175       3.460  17.185 -23.039  1.00  0.00           C  
ATOM   2887  HB2 HIS A 175       2.752  18.002 -23.178  1.00  0.00           H  
ATOM   2888  HB3 HIS A 175       3.991  17.064 -23.983  1.00  0.00           H  
ATOM   2889  O   HIS A 175       1.089  16.965 -21.317  1.00  0.00           O  
ATOM   2890  CG  HIS A 175       4.459  17.610 -21.983  1.00  0.00           C  
ATOM   2891  CD2 HIS A 175       4.223  18.373 -20.869  1.00  0.00           C  
ATOM   2892  HD2 HIS A 175       3.259  18.735 -20.544  1.00  0.00           H  
ATOM   2893  ND1 HIS A 175       5.816  17.400 -22.023  1.00  0.00           N  
ATOM   2894  HD1 HIS A 175       6.356  17.036 -22.795  1.00  0.00           H  
ATOM   2895  CE1 HIS A 175       6.384  18.020 -20.983  1.00  0.00           C  
ATOM   2896  HE1 HIS A 175       7.447  18.086 -20.802  1.00  0.00           H  
ATOM   2897  NE2 HIS A 175       5.448  18.568 -20.210  1.00  0.00           N  
ATOM   2898  N   ARG A 176       1.975  15.037 -20.558  1.00  0.00           N  
ATOM   2899  H   ARG A 176       2.570  14.248 -20.767  1.00  0.00           H  
ATOM   2900  CA  ARG A 176       1.325  15.109 -19.237  1.00  0.00           C  
ATOM   2901  HA  ARG A 176       0.257  15.273 -19.379  1.00  0.00           H  
ATOM   2902  C   ARG A 176       1.839  16.312 -18.442  1.00  0.00           C  
ATOM   2903  CB  ARG A 176       1.509  13.789 -18.470  1.00  0.00           C  
ATOM   2904  HB2 ARG A 176       2.572  13.561 -18.388  1.00  0.00           H  
ATOM   2905  HB3 ARG A 176       1.101  13.905 -17.466  1.00  0.00           H  
ATOM   2906  O   ARG A 176       3.010  16.686 -18.576  1.00  0.00           O  
ATOM   2907  CG  ARG A 176       0.771  12.633 -19.169  1.00  0.00           C  
ATOM   2908  HG2 ARG A 176      -0.283  12.898 -19.256  1.00  0.00           H  
ATOM   2909  HG3 ARG A 176       1.169  12.488 -20.173  1.00  0.00           H  
ATOM   2910  CD  ARG A 176       0.870  11.309 -18.400  1.00  0.00           C  
ATOM   2911  HD2 ARG A 176       0.210  10.585 -18.879  1.00  0.00           H  
ATOM   2912  HD3 ARG A 176       0.521  11.473 -17.381  1.00  0.00           H  
ATOM   2913  NE  ARG A 176       2.245  10.772 -18.386  1.00  0.00           N  
ATOM   2914  HE  ARG A 176       2.948  11.261 -18.921  1.00  0.00           H  
ATOM   2915  NH1 ARG A 176       1.962   9.056 -16.848  1.00  0.00           N  
ATOM   2916 HH11 ARG A 176       2.423   8.422 -16.211  1.00  0.00           H  
ATOM   2917 HH12 ARG A 176       0.958   9.163 -16.824  1.00  0.00           H  
ATOM   2918  NH2 ARG A 176       3.982   9.628 -17.537  1.00  0.00           N  
ATOM   2919 HH21 ARG A 176       4.580  10.212 -18.104  1.00  0.00           H  
ATOM   2920 HH22 ARG A 176       4.298   9.135 -16.715  1.00  0.00           H  
ATOM   2921  CZ  ARG A 176       2.705   9.817 -17.600  1.00  0.00           C  
ATOM   2922  N   SER A 177       0.984  16.910 -17.617  1.00  0.00           N  
ATOM   2923  H   SER A 177       0.085  16.472 -17.478  1.00  0.00           H  
ATOM   2924  CA  SER A 177       1.356  18.043 -16.763  1.00  0.00           C  
ATOM   2925  HA  SER A 177       1.723  18.844 -17.405  1.00  0.00           H  
ATOM   2926  C   SER A 177       2.479  17.665 -15.781  1.00  0.00           C  
ATOM   2927  CB  SER A 177       0.124  18.567 -16.018  1.00  0.00           C  
ATOM   2928  HB2 SER A 177      -0.670  18.795 -16.729  1.00  0.00           H  
ATOM   2929  HB3 SER A 177       0.385  19.477 -15.477  1.00  0.00           H  
ATOM   2930  O   SER A 177       2.661  16.496 -15.429  1.00  0.00           O  
ATOM   2931  OG  SER A 177      -0.322  17.594 -15.102  1.00  0.00           O  
ATOM   2932  HG  SER A 177      -0.710  16.875 -15.606  1.00  0.00           H  
ATOM   2933  N   GLN A 178       3.262  18.648 -15.316  1.00  0.00           N  
ATOM   2934  H   GLN A 178       3.110  19.593 -15.638  1.00  0.00           H  
ATOM   2935  CA  GLN A 178       4.348  18.393 -14.358  1.00  0.00           C  
ATOM   2936  HA  GLN A 178       5.042  17.686 -14.812  1.00  0.00           H  
ATOM   2937  C   GLN A 178       3.833  17.742 -13.060  1.00  0.00           C  
ATOM   2938  CB  GLN A 178       5.108  19.702 -14.086  1.00  0.00           C  
ATOM   2939  HB2 GLN A 178       4.436  20.429 -13.632  1.00  0.00           H  
ATOM   2940  HB3 GLN A 178       5.464  20.100 -15.036  1.00  0.00           H  
ATOM   2941  O   GLN A 178       4.460  16.807 -12.564  1.00  0.00           O  
ATOM   2942  CG  GLN A 178       6.312  19.479 -13.156  1.00  0.00           C  
ATOM   2943  HG2 GLN A 178       5.956  19.148 -12.180  1.00  0.00           H  
ATOM   2944  HG3 GLN A 178       6.952  18.697 -13.565  1.00  0.00           H  
ATOM   2945  CD  GLN A 178       7.162  20.724 -12.941  1.00  0.00           C  
ATOM   2946  NE2 GLN A 178       8.046  20.690 -11.971  1.00  0.00           N  
ATOM   2947 HE21 GLN A 178       7.964  19.967 -11.270  1.00  0.00           H  
ATOM   2948 HE22 GLN A 178       8.537  21.551 -11.778  1.00  0.00           H  
ATOM   2949  OE1 GLN A 178       7.057  21.722 -13.635  1.00  0.00           O  
ATOM   2950  N   GLN A 179       2.661  18.164 -12.570  1.00  0.00           N  
ATOM   2951  H   GLN A 179       2.174  18.904 -13.054  1.00  0.00           H  
ATOM   2952  CA  GLN A 179       2.017  17.577 -11.391  1.00  0.00           C  
ATOM   2953  HA  GLN A 179       2.708  17.632 -10.550  1.00  0.00           H  
ATOM   2954  C   GLN A 179       1.673  16.095 -11.576  1.00  0.00           C  
ATOM   2955  CB  GLN A 179       0.737  18.357 -11.047  1.00  0.00           C  
ATOM   2956  HB2 GLN A 179       0.002  17.672 -10.625  1.00  0.00           H  
ATOM   2957  HB3 GLN A 179       0.308  18.793 -11.950  1.00  0.00           H  
ATOM   2958  O   GLN A 179       1.907  15.308 -10.664  1.00  0.00           O  
ATOM   2959  CG  GLN A 179       1.001  19.447 -10.001  1.00  0.00           C  
ATOM   2960  HG2 GLN A 179       1.735  20.154 -10.387  1.00  0.00           H  
ATOM   2961  HG3 GLN A 179       1.410  18.985  -9.103  1.00  0.00           H  
ATOM   2962  CD  GLN A 179      -0.262  20.215  -9.622  1.00  0.00           C  
ATOM   2963  NE2 GLN A 179      -0.250  20.937  -8.523  1.00  0.00           N  
ATOM   2964 HE21 GLN A 179      -1.101  21.443  -8.327  1.00  0.00           H  
ATOM   2965 HE22 GLN A 179       0.584  20.999  -7.957  1.00  0.00           H  
ATOM   2966  OE1 GLN A 179      -1.278  20.196 -10.292  1.00  0.00           O  
ATOM   2967  N   GLU A 180       1.167  15.686 -12.742  1.00  0.00           N  
ATOM   2968  H   GLU A 180       0.963  16.363 -13.463  1.00  0.00           H  
ATOM   2969  CA  GLU A 180       0.855  14.274 -13.009  1.00  0.00           C  
ATOM   2970  HA  GLU A 180       0.198  13.892 -12.228  1.00  0.00           H  
ATOM   2971  C   GLU A 180       2.116  13.398 -13.005  1.00  0.00           C  
ATOM   2972  CB  GLU A 180       0.138  14.148 -14.356  1.00  0.00           C  
ATOM   2973  HB2 GLU A 180       0.132  13.103 -14.667  1.00  0.00           H  
ATOM   2974  HB3 GLU A 180       0.706  14.715 -15.094  1.00  0.00           H  
ATOM   2975  O   GLU A 180       2.085  12.271 -12.511  1.00  0.00           O  
ATOM   2976  CG  GLU A 180      -1.319  14.636 -14.288  1.00  0.00           C  
ATOM   2977  HG2 GLU A 180      -1.369  15.576 -13.740  1.00  0.00           H  
ATOM   2978  HG3 GLU A 180      -1.901  13.900 -13.734  1.00  0.00           H  
ATOM   2979  CD  GLU A 180      -1.915  14.842 -15.687  1.00  0.00           C  
ATOM   2980  OE1 GLU A 180      -3.104  14.521 -15.872  1.00  0.00           O  
ATOM   2981  OE2 GLU A 180      -1.168  15.356 -16.559  1.00  0.00           O  
ATOM   2982  N   ARG A 181       3.253  13.922 -13.487  1.00  0.00           N  
ATOM   2983  H   ARG A 181       3.211  14.861 -13.857  1.00  0.00           H  
ATOM   2984  CA  ARG A 181       4.543  13.208 -13.439  1.00  0.00           C  
ATOM   2985  HA  ARG A 181       4.393  12.180 -13.770  1.00  0.00           H  
ATOM   2986  C   ARG A 181       5.111  13.111 -12.031  1.00  0.00           C  
ATOM   2987  CB  ARG A 181       5.579  13.889 -14.331  1.00  0.00           C  
ATOM   2988  HB2 ARG A 181       5.679  14.937 -14.047  1.00  0.00           H  
ATOM   2989  HB3 ARG A 181       6.538  13.396 -14.173  1.00  0.00           H  
ATOM   2990  O   ARG A 181       5.637  12.066 -11.658  1.00  0.00           O  
ATOM   2991  CG  ARG A 181       5.216  13.789 -15.808  1.00  0.00           C  
ATOM   2992  HG2 ARG A 181       5.021  12.752 -16.079  1.00  0.00           H  
ATOM   2993  HG3 ARG A 181       4.330  14.390 -16.013  1.00  0.00           H  
ATOM   2994  CD  ARG A 181       6.399  14.317 -16.610  1.00  0.00           C  
ATOM   2995  HD2 ARG A 181       6.668  15.296 -16.216  1.00  0.00           H  
ATOM   2996  HD3 ARG A 181       7.247  13.643 -16.485  1.00  0.00           H  
ATOM   2997  NE  ARG A 181       6.043  14.393 -18.028  1.00  0.00           N  
ATOM   2998  HE  ARG A 181       5.552  13.603 -18.423  1.00  0.00           H  
ATOM   2999  NH1 ARG A 181       6.639  16.578 -18.394  1.00  0.00           N  
ATOM   3000 HH11 ARG A 181       6.321  17.412 -18.866  1.00  0.00           H  
ATOM   3001 HH12 ARG A 181       6.945  16.658 -17.435  1.00  0.00           H  
ATOM   3002  NH2 ARG A 181       5.454  15.430 -19.907  1.00  0.00           N  
ATOM   3003 HH21 ARG A 181       5.165  16.315 -20.298  1.00  0.00           H  
ATOM   3004 HH22 ARG A 181       4.956  14.591 -20.169  1.00  0.00           H  
ATOM   3005  CZ  ARG A 181       6.056  15.473 -18.766  1.00  0.00           C  
ATOM   3006  N   GLU A 182       5.033  14.191 -11.259  1.00  0.00           N  
ATOM   3007  H   GLU A 182       4.625  15.033 -11.640  1.00  0.00           H  
ATOM   3008  CA  GLU A 182       5.475  14.198  -9.862  1.00  0.00           C  
ATOM   3009  HA  GLU A 182       6.500  13.831  -9.802  1.00  0.00           H  
ATOM   3010  C   GLU A 182       4.621  13.251  -9.015  1.00  0.00           C  
ATOM   3011  CB  GLU A 182       5.443  15.627  -9.303  1.00  0.00           C  
ATOM   3012  HB2 GLU A 182       5.509  15.581  -8.216  1.00  0.00           H  
ATOM   3013  HB3 GLU A 182       4.499  16.099  -9.576  1.00  0.00           H  
ATOM   3014  O   GLU A 182       5.163  12.500  -8.207  1.00  0.00           O  
ATOM   3015  CG  GLU A 182       6.625  16.461  -9.827  1.00  0.00           C  
ATOM   3016  HG2 GLU A 182       6.641  16.413 -10.916  1.00  0.00           H  
ATOM   3017  HG3 GLU A 182       7.551  16.011  -9.467  1.00  0.00           H  
ATOM   3018  CD  GLU A 182       6.582  17.938  -9.398  1.00  0.00           C  
ATOM   3019  OE1 GLU A 182       7.444  18.701  -9.905  1.00  0.00           O  
ATOM   3020  OE2 GLU A 182       5.693  18.306  -8.598  1.00  0.00           O  
ATOM   3021  N   GLN A 183       3.308  13.201  -9.256  1.00  0.00           N  
ATOM   3022  H   GLN A 183       2.908  13.854  -9.914  1.00  0.00           H  
ATOM   3023  CA  GLN A 183       2.423  12.238  -8.603  1.00  0.00           C  
ATOM   3024  HA  GLN A 183       2.559  12.321  -7.525  1.00  0.00           H  
ATOM   3025  C   GLN A 183       2.757  10.788  -8.970  1.00  0.00           C  
ATOM   3026  CB  GLN A 183       0.958  12.546  -8.931  1.00  0.00           C  
ATOM   3027  HB2 GLN A 183       0.356  11.677  -8.666  1.00  0.00           H  
ATOM   3028  HB3 GLN A 183       0.844  12.729  -9.999  1.00  0.00           H  
ATOM   3029  O   GLN A 183       2.745   9.944  -8.082  1.00  0.00           O  
ATOM   3030  CG  GLN A 183       0.434  13.748  -8.132  1.00  0.00           C  
ATOM   3031  HG2 GLN A 183       0.582  13.563  -7.068  1.00  0.00           H  
ATOM   3032  HG3 GLN A 183       0.993  14.645  -8.397  1.00  0.00           H  
ATOM   3033  CD  GLN A 183      -1.051  14.006  -8.368  1.00  0.00           C  
ATOM   3034  NE2 GLN A 183      -1.602  15.045  -7.781  1.00  0.00           N  
ATOM   3035 HE21 GLN A 183      -1.033  15.705  -7.270  1.00  0.00           H  
ATOM   3036 HE22 GLN A 183      -2.559  15.234  -8.042  1.00  0.00           H  
ATOM   3037  OE1 GLN A 183      -1.760  13.272  -9.035  1.00  0.00           O  
ATOM   3038  N   GLU A 184       3.098  10.487 -10.227  1.00  0.00           N  
ATOM   3039  H   GLU A 184       3.017  11.204 -10.933  1.00  0.00           H  
ATOM   3040  CA  GLU A 184       3.519   9.141 -10.651  1.00  0.00           C  
ATOM   3041  HA  GLU A 184       2.773   8.420 -10.316  1.00  0.00           H  
ATOM   3042  C   GLU A 184       4.866   8.733 -10.022  1.00  0.00           C  
ATOM   3043  CB  GLU A 184       3.555   9.103 -12.190  1.00  0.00           C  
ATOM   3044  HB2 GLU A 184       2.614   9.505 -12.563  1.00  0.00           H  
ATOM   3045  HB3 GLU A 184       4.363   9.744 -12.542  1.00  0.00           H  
ATOM   3046  O   GLU A 184       5.023   7.599  -9.572  1.00  0.00           O  
ATOM   3047  CG  GLU A 184       3.727   7.695 -12.784  1.00  0.00           C  
ATOM   3048  HG2 GLU A 184       4.700   7.298 -12.495  1.00  0.00           H  
ATOM   3049  HG3 GLU A 184       2.955   7.044 -12.374  1.00  0.00           H  
ATOM   3050  CD  GLU A 184       3.626   7.708 -14.323  1.00  0.00           C  
ATOM   3051  OE1 GLU A 184       2.975   6.820 -14.912  1.00  0.00           O  
ATOM   3052  OE2 GLU A 184       4.164   8.629 -14.982  1.00  0.00           O  
ATOM   3053  N   LEU A 185       5.817   9.669  -9.907  1.00  0.00           N  
ATOM   3054  H   LEU A 185       5.628  10.577 -10.307  1.00  0.00           H  
ATOM   3055  CA  LEU A 185       7.100   9.459  -9.218  1.00  0.00           C  
ATOM   3056  HA  LEU A 185       7.558   8.549  -9.606  1.00  0.00           H  
ATOM   3057  C   LEU A 185       6.929   9.253  -7.702  1.00  0.00           C  
ATOM   3058  CB  LEU A 185       8.027  10.657  -9.496  1.00  0.00           C  
ATOM   3059  HB2 LEU A 185       8.839  10.653  -8.769  1.00  0.00           H  
ATOM   3060  HB3 LEU A 185       7.457  11.572  -9.336  1.00  0.00           H  
ATOM   3061  O   LEU A 185       7.623   8.428  -7.111  1.00  0.00           O  
ATOM   3062  CG  LEU A 185       8.638  10.676 -10.909  1.00  0.00           C  
ATOM   3063  HG  LEU A 185       7.873  10.450 -11.652  1.00  0.00           H  
ATOM   3064  CD1 LEU A 185       9.209  12.062 -11.213  1.00  0.00           C  
ATOM   3065 HD11 LEU A 185       8.405  12.797 -11.166  1.00  0.00           H  
ATOM   3066 HD12 LEU A 185       9.972  12.321 -10.479  1.00  0.00           H  
ATOM   3067 HD13 LEU A 185       9.635  12.078 -12.216  1.00  0.00           H  
ATOM   3068  CD2 LEU A 185       9.781   9.665 -11.050  1.00  0.00           C  
ATOM   3069 HD21 LEU A 185       9.379   8.656 -10.963  1.00  0.00           H  
ATOM   3070 HD22 LEU A 185      10.527   9.829 -10.272  1.00  0.00           H  
ATOM   3071 HD23 LEU A 185      10.243   9.765 -12.032  1.00  0.00           H  
ATOM   3072  N   LEU A 186       5.996   9.966  -7.068  1.00  0.00           N  
ATOM   3073  H   LEU A 186       5.506  10.679  -7.591  1.00  0.00           H  
ATOM   3074  CA  LEU A 186       5.638   9.766  -5.657  1.00  0.00           C  
ATOM   3075  HA  LEU A 186       6.549   9.643  -5.071  1.00  0.00           H  
ATOM   3076  C   LEU A 186       4.812   8.486  -5.446  1.00  0.00           C  
ATOM   3077  CB  LEU A 186       4.874  11.005  -5.157  1.00  0.00           C  
ATOM   3078  HB2 LEU A 186       4.058  11.205  -5.852  1.00  0.00           H  
ATOM   3079  HB3 LEU A 186       4.433  10.781  -4.186  1.00  0.00           H  
ATOM   3080  O   LEU A 186       4.837   7.900  -4.365  1.00  0.00           O  
ATOM   3081  CG  LEU A 186       5.743  12.271  -5.017  1.00  0.00           C  
ATOM   3082  HG  LEU A 186       6.341  12.420  -5.916  1.00  0.00           H  
ATOM   3083  CD1 LEU A 186       4.843  13.492  -4.826  1.00  0.00           C  
ATOM   3084 HD11 LEU A 186       4.238  13.378  -3.926  1.00  0.00           H  
ATOM   3085 HD12 LEU A 186       5.454  14.391  -4.743  1.00  0.00           H  
ATOM   3086 HD13 LEU A 186       4.192  13.601  -5.693  1.00  0.00           H  
ATOM   3087  CD2 LEU A 186       6.694  12.184  -3.819  1.00  0.00           C  
ATOM   3088 HD21 LEU A 186       7.254  13.115  -3.734  1.00  0.00           H  
ATOM   3089 HD22 LEU A 186       7.398  11.364  -3.961  1.00  0.00           H  
ATOM   3090 HD23 LEU A 186       6.128  12.019  -2.902  1.00  0.00           H  
ATOM   3091  N   ALA A 187       4.106   8.025  -6.479  1.00  0.00           N  
ATOM   3092  H   ALA A 187       4.074   8.586  -7.318  1.00  0.00           H  
ATOM   3093  CA  ALA A 187       3.291   6.818  -6.462  1.00  0.00           C  
ATOM   3094  HA  ALA A 187       2.897   6.695  -5.453  1.00  0.00           H  
ATOM   3095  C   ALA A 187       4.076   5.533  -6.768  1.00  0.00           C  
ATOM   3096  CB  ALA A 187       2.088   6.996  -7.396  1.00  0.00           C  
ATOM   3097  HB1 ALA A 187       1.508   7.870  -7.100  1.00  0.00           H  
ATOM   3098  HB2 ALA A 187       2.433   7.115  -8.424  1.00  0.00           H  
ATOM   3099  HB3 ALA A 187       1.448   6.115  -7.347  1.00  0.00           H  
ATOM   3100  O   ALA A 187       3.454   4.490  -6.909  1.00  0.00           O  
ATOM   3101  N   ILE A 188       5.416   5.528  -6.797  1.00  0.00           N  
ATOM   3102  H   ILE A 188       5.892   6.416  -6.718  1.00  0.00           H  
ATOM   3103  CA  ILE A 188       6.217   4.316  -7.096  1.00  0.00           C  
ATOM   3104  HA  ILE A 188       5.860   3.939  -8.054  1.00  0.00           H  
ATOM   3105  C   ILE A 188       5.966   3.139  -6.105  1.00  0.00           C  
ATOM   3106  CB  ILE A 188       7.709   4.710  -7.302  1.00  0.00           C  
ATOM   3107  HB  ILE A 188       8.024   5.314  -6.450  1.00  0.00           H  
ATOM   3108  O   ILE A 188       6.415   2.021  -6.345  1.00  0.00           O  
ATOM   3109  CG1 ILE A 188       7.841   5.559  -8.591  1.00  0.00           C  
ATOM   3110 HG12 ILE A 188       7.121   6.377  -8.560  1.00  0.00           H  
ATOM   3111 HG13 ILE A 188       7.590   4.945  -9.455  1.00  0.00           H  
ATOM   3112  CG2 ILE A 188       8.668   3.507  -7.412  1.00  0.00           C  
ATOM   3113 HG21 ILE A 188       8.681   2.951  -6.474  1.00  0.00           H  
ATOM   3114 HG22 ILE A 188       8.349   2.845  -8.217  1.00  0.00           H  
ATOM   3115 HG23 ILE A 188       9.693   3.835  -7.584  1.00  0.00           H  
ATOM   3116  CD1 ILE A 188       9.229   6.179  -8.814  1.00  0.00           C  
ATOM   3117 HD11 ILE A 188       9.960   5.412  -9.070  1.00  0.00           H  
ATOM   3118 HD12 ILE A 188       9.552   6.712  -7.920  1.00  0.00           H  
ATOM   3119 HD13 ILE A 188       9.174   6.878  -9.648  1.00  0.00           H  
ATOM   3120  N   GLY A 189       5.181   3.336  -5.036  1.00  0.00           N  
ATOM   3121  H   GLY A 189       4.832   4.274  -4.899  1.00  0.00           H  
ATOM   3122  CA  GLY A 189       4.633   2.267  -4.183  1.00  0.00           C  
ATOM   3123  HA2 GLY A 189       4.951   1.294  -4.556  1.00  0.00           H  
ATOM   3124  HA3 GLY A 189       5.039   2.381  -3.178  1.00  0.00           H  
ATOM   3125  C   GLY A 189       3.102   2.213  -4.057  1.00  0.00           C  
ATOM   3126  O   GLY A 189       2.605   1.405  -3.285  1.00  0.00           O  
ATOM   3127  N   LYS A 190       2.340   3.053  -4.767  1.00  0.00           N  
ATOM   3128  H   LYS A 190       2.795   3.581  -5.498  1.00  0.00           H  
ATOM   3129  CA  LYS A 190       0.867   3.030  -4.793  1.00  0.00           C  
ATOM   3130  HA  LYS A 190       0.503   2.239  -4.138  1.00  0.00           H  
ATOM   3131  C   LYS A 190       0.430   2.680  -6.209  1.00  0.00           C  
ATOM   3132  CB  LYS A 190       0.280   4.366  -4.293  1.00  0.00           C  
ATOM   3133  HB2 LYS A 190      -0.790   4.375  -4.500  1.00  0.00           H  
ATOM   3134  HB3 LYS A 190       0.746   5.196  -4.824  1.00  0.00           H  
ATOM   3135  O   LYS A 190       0.905   3.295  -7.152  1.00  0.00           O  
ATOM   3136  CG  LYS A 190       0.488   4.528  -2.776  1.00  0.00           C  
ATOM   3137  HG2 LYS A 190       0.060   3.661  -2.273  1.00  0.00           H  
ATOM   3138  HG3 LYS A 190       1.557   4.554  -2.561  1.00  0.00           H  
ATOM   3139  CD  LYS A 190      -0.162   5.798  -2.207  1.00  0.00           C  
ATOM   3140  HD2 LYS A 190       0.307   6.675  -2.653  1.00  0.00           H  
ATOM   3141  HD3 LYS A 190      -1.227   5.789  -2.435  1.00  0.00           H  
ATOM   3142  CE  LYS A 190       0.044   5.800  -0.685  1.00  0.00           C  
ATOM   3143  HE2 LYS A 190      -0.391   4.885  -0.284  1.00  0.00           H  
ATOM   3144  HE3 LYS A 190       1.114   5.759  -0.481  1.00  0.00           H  
ATOM   3145  NZ  LYS A 190      -0.560   6.982  -0.020  1.00  0.00           N  
ATOM   3146  HZ1 LYS A 190      -1.559   6.994  -0.169  1.00  0.00           H  
ATOM   3147  HZ2 LYS A 190      -0.144   7.838  -0.358  1.00  0.00           H  
ATOM   3148  HZ3 LYS A 190      -0.402   6.919   0.975  1.00  0.00           H  
ATOM   3149  N   THR A 191      -0.508   1.751  -6.373  1.00  0.00           N  
ATOM   3150  H   THR A 191      -0.886   1.312  -5.546  1.00  0.00           H  
ATOM   3151  CA  THR A 191      -1.057   1.251  -7.658  1.00  0.00           C  
ATOM   3152  HA  THR A 191      -0.233   0.841  -8.241  1.00  0.00           H  
ATOM   3153  C   THR A 191      -1.722   2.308  -8.562  1.00  0.00           C  
ATOM   3154  CB  THR A 191      -2.054   0.110  -7.381  1.00  0.00           C  
ATOM   3155  HB  THR A 191      -2.632  -0.127  -8.274  1.00  0.00           H  
ATOM   3156  O   THR A 191      -2.462   1.975  -9.481  1.00  0.00           O  
ATOM   3157  CG2 THR A 191      -1.345  -1.166  -6.929  1.00  0.00           C  
ATOM   3158 HG21 THR A 191      -0.649  -1.493  -7.702  1.00  0.00           H  
ATOM   3159 HG22 THR A 191      -2.077  -1.959  -6.772  1.00  0.00           H  
ATOM   3160 HG23 THR A 191      -0.795  -0.999  -6.003  1.00  0.00           H  
ATOM   3161  OG1 THR A 191      -2.924   0.491  -6.334  1.00  0.00           O  
ATOM   3162  HG1 THR A 191      -3.420  -0.296  -6.097  1.00  0.00           H  
ATOM   3163  N   LYS A 192      -1.449   3.601  -8.366  1.00  0.00           N  
ATOM   3164  H   LYS A 192      -0.727   3.801  -7.689  1.00  0.00           H  
ATOM   3165  CA  LYS A 192      -1.757   4.660  -9.321  1.00  0.00           C  
ATOM   3166  HA  LYS A 192      -2.731   4.465  -9.770  1.00  0.00           H  
ATOM   3167  C   LYS A 192      -0.750   4.631 -10.473  1.00  0.00           C  
ATOM   3168  CB  LYS A 192      -1.804   6.030  -8.623  1.00  0.00           C  
ATOM   3169  HB2 LYS A 192      -0.889   6.183  -8.051  1.00  0.00           H  
ATOM   3170  HB3 LYS A 192      -1.857   6.799  -9.393  1.00  0.00           H  
ATOM   3171  O   LYS A 192      -0.000   5.582 -10.678  1.00  0.00           O  
ATOM   3172  CG  LYS A 192      -3.025   6.193  -7.711  1.00  0.00           C  
ATOM   3173  HG2 LYS A 192      -2.940   5.525  -6.854  1.00  0.00           H  
ATOM   3174  HG3 LYS A 192      -3.926   5.944  -8.271  1.00  0.00           H  
ATOM   3175  CD  LYS A 192      -3.120   7.648  -7.230  1.00  0.00           C  
ATOM   3176  HD2 LYS A 192      -2.246   7.887  -6.624  1.00  0.00           H  
ATOM   3177  HD3 LYS A 192      -3.138   8.304  -8.101  1.00  0.00           H  
ATOM   3178  CE  LYS A 192      -4.401   7.858  -6.416  1.00  0.00           C  
ATOM   3179  HE2 LYS A 192      -4.355   7.243  -5.517  1.00  0.00           H  
ATOM   3180  HE3 LYS A 192      -5.245   7.506  -7.009  1.00  0.00           H  
ATOM   3181  NZ  LYS A 192      -4.592   9.287  -6.066  1.00  0.00           N  
ATOM   3182  HZ1 LYS A 192      -3.818   9.633  -5.517  1.00  0.00           H  
ATOM   3183  HZ2 LYS A 192      -4.658   9.843  -6.907  1.00  0.00           H  
ATOM   3184  HZ3 LYS A 192      -5.448   9.409  -5.544  1.00  0.00           H  
ATOM   3185  N   THR A 193      -0.781   3.585 -11.296  1.00  0.00           N  
ATOM   3186  H   THR A 193      -1.381   2.808 -11.056  1.00  0.00           H  
ATOM   3187  CA  THR A 193      -0.575   3.836 -12.724  1.00  0.00           C  
ATOM   3188  HA  THR A 193       0.350   4.392 -12.878  1.00  0.00           H  
ATOM   3189  C   THR A 193      -1.745   4.708 -13.134  1.00  0.00           C  
ATOM   3190  CB  THR A 193      -0.519   2.557 -13.568  1.00  0.00           C  
ATOM   3191  HB  THR A 193      -0.712   2.800 -14.612  1.00  0.00           H  
ATOM   3192  O   THR A 193      -2.877   4.238 -13.214  1.00  0.00           O  
ATOM   3193  CG2 THR A 193       0.864   1.916 -13.463  1.00  0.00           C  
ATOM   3194 HG21 THR A 193       1.620   2.606 -13.838  1.00  0.00           H  
ATOM   3195 HG22 THR A 193       0.878   1.002 -14.057  1.00  0.00           H  
ATOM   3196 HG23 THR A 193       1.077   1.670 -12.423  1.00  0.00           H  
ATOM   3197  OG1 THR A 193      -1.451   1.603 -13.129  1.00  0.00           O  
ATOM   3198  HG1 THR A 193      -2.335   1.921 -13.324  1.00  0.00           H  
ATOM   3199  N   CYS A 194      -1.497   6.011 -13.259  1.00  0.00           N  
ATOM   3200  H   CYS A 194      -0.561   6.345 -13.077  1.00  0.00           H  
ATOM   3201  CA  CYS A 194      -2.494   6.953 -13.731  1.00  0.00           C  
ATOM   3202  HA  CYS A 194      -3.413   6.809 -13.163  1.00  0.00           H  
ATOM   3203  C   CYS A 194      -2.766   6.596 -15.195  1.00  0.00           C  
ATOM   3204  CB  CYS A 194      -1.987   8.389 -13.499  1.00  0.00           C  
ATOM   3205  HB2 CYS A 194      -1.326   8.411 -12.632  1.00  0.00           H  
ATOM   3206  HB3 CYS A 194      -1.431   8.740 -14.368  1.00  0.00           H  
ATOM   3207  O   CYS A 194      -2.108   7.092 -16.110  1.00  0.00           O  
ATOM   3208  SG  CYS A 194      -3.389   9.492 -13.163  1.00  0.00           S  
ATOM   3209  HG  CYS A 194      -2.716  10.646 -13.165  1.00  0.00           H  
ATOM   3210  N   GLU A 195      -3.692   5.665 -15.407  1.00  0.00           N  
ATOM   3211  H   GLU A 195      -4.051   5.158 -14.611  1.00  0.00           H  
ATOM   3212  CA  GLU A 195      -4.290   5.379 -16.700  1.00  0.00           C  
ATOM   3213  HA  GLU A 195      -3.513   5.362 -17.464  1.00  0.00           H  
ATOM   3214  C   GLU A 195      -5.224   6.537 -17.033  1.00  0.00           C  
ATOM   3215  CB  GLU A 195      -4.978   4.011 -16.712  1.00  0.00           C  
ATOM   3216  HB2 GLU A 195      -5.778   3.982 -15.972  1.00  0.00           H  
ATOM   3217  HB3 GLU A 195      -5.410   3.883 -17.705  1.00  0.00           H  
ATOM   3218  O   GLU A 195      -6.447   6.444 -17.016  1.00  0.00           O  
ATOM   3219  CG  GLU A 195      -3.980   2.875 -16.434  1.00  0.00           C  
ATOM   3220  HG2 GLU A 195      -2.970   3.214 -16.667  1.00  0.00           H  
ATOM   3221  HG3 GLU A 195      -4.004   2.616 -15.375  1.00  0.00           H  
ATOM   3222  CD  GLU A 195      -4.299   1.655 -17.290  1.00  0.00           C  
ATOM   3223  OE1 GLU A 195      -3.346   1.218 -17.994  1.00  0.00           O  
ATOM   3224  OE2 GLU A 195      -5.484   1.294 -17.341  1.00  0.00           O  
ATOM   3225  N   SER A 196      -4.610   7.695 -17.266  1.00  0.00           N  
ATOM   3226  H   SER A 196      -3.604   7.715 -17.178  1.00  0.00           H  
ATOM   3227  CA  SER A 196      -5.272   8.778 -17.963  1.00  0.00           C  
ATOM   3228  HA  SER A 196      -6.136   9.082 -17.372  1.00  0.00           H  
ATOM   3229  C   SER A 196      -5.721   8.228 -19.328  1.00  0.00           C  
ATOM   3230  CB  SER A 196      -4.320   9.969 -18.079  1.00  0.00           C  
ATOM   3231  HB2 SER A 196      -3.384   9.650 -18.537  1.00  0.00           H  
ATOM   3232  HB3 SER A 196      -4.112  10.356 -17.081  1.00  0.00           H  
ATOM   3233  O   SER A 196      -4.954   7.466 -19.935  1.00  0.00           O  
ATOM   3234  OG  SER A 196      -4.904  10.984 -18.861  1.00  0.00           O  
ATOM   3235  HG  SER A 196      -4.488  11.826 -18.660  1.00  0.00           H  
ATOM   3236  N   PRO A 197      -6.932   8.567 -19.812  1.00  0.00           N  
ATOM   3237  CA  PRO A 197      -7.526   8.065 -21.058  1.00  0.00           C  
ATOM   3238  HA  PRO A 197      -7.442   6.978 -21.081  1.00  0.00           H  
ATOM   3239  C   PRO A 197      -6.821   8.607 -22.319  1.00  0.00           C  
ATOM   3240  CB  PRO A 197      -9.013   8.442 -20.962  1.00  0.00           C  
ATOM   3241  HB2 PRO A 197      -9.543   7.667 -20.408  1.00  0.00           H  
ATOM   3242  HB3 PRO A 197      -9.490   8.589 -21.931  1.00  0.00           H  
ATOM   3243  O   PRO A 197      -7.454   8.963 -23.309  1.00  0.00           O  
ATOM   3244  CG  PRO A 197      -8.991   9.723 -20.135  1.00  0.00           C  
ATOM   3245  HG2 PRO A 197      -8.724  10.566 -20.772  1.00  0.00           H  
ATOM   3246  HG3 PRO A 197      -9.943   9.901 -19.635  1.00  0.00           H  
ATOM   3247  CD  PRO A 197      -7.869   9.454 -19.140  1.00  0.00           C  
ATOM   3248  HD2 PRO A 197      -7.402  10.396 -18.851  1.00  0.00           H  
ATOM   3249  HD3 PRO A 197      -8.274   8.950 -18.263  1.00  0.00           H  
ATOM   3250  N   VAL A 198      -5.492   8.709 -22.292  1.00  0.00           N  
ATOM   3251  H   VAL A 198      -5.015   8.351 -21.477  1.00  0.00           H  
ATOM   3252  CA  VAL A 198      -4.686   9.233 -23.389  1.00  0.00           C  
ATOM   3253  HA  VAL A 198      -5.234  10.067 -23.827  1.00  0.00           H  
ATOM   3254  C   VAL A 198      -4.516   8.150 -24.447  1.00  0.00           C  
ATOM   3255  CB  VAL A 198      -3.320   9.770 -22.927  1.00  0.00           C  
ATOM   3256  HB  VAL A 198      -2.635   8.939 -22.759  1.00  0.00           H  
ATOM   3257  O   VAL A 198      -4.062   7.035 -24.162  1.00  0.00           O  
ATOM   3258  CG1 VAL A 198      -2.746  10.675 -24.014  1.00  0.00           C  
ATOM   3259 HG11 VAL A 198      -2.612  10.126 -24.946  1.00  0.00           H  
ATOM   3260 HG12 VAL A 198      -1.781  11.074 -23.702  1.00  0.00           H  
ATOM   3261 HG13 VAL A 198      -3.412  11.519 -24.197  1.00  0.00           H  
ATOM   3262  CG2 VAL A 198      -3.398  10.588 -21.638  1.00  0.00           C  
ATOM   3263 HG21 VAL A 198      -2.439  11.062 -21.431  1.00  0.00           H  
ATOM   3264 HG22 VAL A 198      -4.166  11.356 -21.727  1.00  0.00           H  
ATOM   3265 HG23 VAL A 198      -3.639   9.918 -20.813  1.00  0.00           H  
ATOM   3266  N   SER A 199      -4.867   8.492 -25.684  1.00  0.00           N  
ATOM   3267  H   SER A 199      -5.190   9.435 -25.848  1.00  0.00           H  
ATOM   3268  CA  SER A 199      -4.850   7.572 -26.815  1.00  0.00           C  
ATOM   3269  HA  SER A 199      -5.488   6.735 -26.533  1.00  0.00           H  
ATOM   3270  C   SER A 199      -3.421   7.066 -27.104  1.00  0.00           C  
ATOM   3271  CB  SER A 199      -5.506   8.216 -28.043  1.00  0.00           C  
ATOM   3272  HB2 SER A 199      -5.415   7.545 -28.897  1.00  0.00           H  
ATOM   3273  HB3 SER A 199      -6.566   8.370 -27.835  1.00  0.00           H  
ATOM   3274  O   SER A 199      -2.482   7.853 -27.294  1.00  0.00           O  
ATOM   3275  OG  SER A 199      -4.917   9.464 -28.357  1.00  0.00           O  
ATOM   3276  HG  SER A 199      -5.597  10.142 -28.349  1.00  0.00           H  
ATOM   3277  N   PRO A 200      -3.199   5.737 -27.118  1.00  0.00           N  
ATOM   3278  CA  PRO A 200      -1.896   5.178 -27.440  1.00  0.00           C  
ATOM   3279  HA  PRO A 200      -1.135   5.658 -26.825  1.00  0.00           H  
ATOM   3280  C   PRO A 200      -1.574   5.406 -28.920  1.00  0.00           C  
ATOM   3281  CB  PRO A 200      -1.984   3.694 -27.072  1.00  0.00           C  
ATOM   3282  HB2 PRO A 200      -1.370   3.070 -27.722  1.00  0.00           H  
ATOM   3283  HB3 PRO A 200      -1.690   3.565 -26.031  1.00  0.00           H  
ATOM   3284  O   PRO A 200      -2.381   5.097 -29.796  1.00  0.00           O  
ATOM   3285  CG  PRO A 200      -3.473   3.373 -27.217  1.00  0.00           C  
ATOM   3286  HG2 PRO A 200      -3.777   2.551 -26.570  1.00  0.00           H  
ATOM   3287  HG3 PRO A 200      -3.700   3.144 -28.259  1.00  0.00           H  
ATOM   3288  CD  PRO A 200      -4.158   4.680 -26.825  1.00  0.00           C  
ATOM   3289  HD2 PRO A 200      -4.380   4.678 -25.758  1.00  0.00           H  
ATOM   3290  HD3 PRO A 200      -5.075   4.800 -27.401  1.00  0.00           H  
ATOM   3291  N   ILE A 201      -0.362   5.878 -29.222  1.00  0.00           N  
ATOM   3292  H   ILE A 201       0.271   6.077 -28.461  1.00  0.00           H  
ATOM   3293  CA  ILE A 201       0.091   6.079 -30.603  1.00  0.00           C  
ATOM   3294  HA  ILE A 201      -0.795   6.042 -31.238  1.00  0.00           H  
ATOM   3295  C   ILE A 201       0.998   4.934 -31.060  1.00  0.00           C  
ATOM   3296  CB  ILE A 201       0.667   7.494 -30.822  1.00  0.00           C  
ATOM   3297  HB  ILE A 201      -0.065   8.201 -30.433  1.00  0.00           H  
ATOM   3298  O   ILE A 201       1.925   4.500 -30.370  1.00  0.00           O  
ATOM   3299  CG1 ILE A 201       0.825   7.767 -32.335  1.00  0.00           C  
ATOM   3300 HG12 ILE A 201       1.639   7.163 -32.736  1.00  0.00           H  
ATOM   3301 HG13 ILE A 201      -0.094   7.478 -32.845  1.00  0.00           H  
ATOM   3302  CG2 ILE A 201       1.984   7.713 -30.059  1.00  0.00           C  
ATOM   3303 HG21 ILE A 201       2.274   8.762 -30.119  1.00  0.00           H  
ATOM   3304 HG22 ILE A 201       2.778   7.093 -30.474  1.00  0.00           H  
ATOM   3305 HG23 ILE A 201       1.846   7.472 -29.005  1.00  0.00           H  
ATOM   3306  CD1 ILE A 201       1.088   9.239 -32.677  1.00  0.00           C  
ATOM   3307 HD11 ILE A 201       2.032   9.573 -32.245  1.00  0.00           H  
ATOM   3308 HD12 ILE A 201       0.278   9.859 -32.292  1.00  0.00           H  
ATOM   3309 HD13 ILE A 201       1.136   9.351 -33.760  1.00  0.00           H  
ATOM   3310  N   LYS A 202       0.729   4.410 -32.257  1.00  0.00           N  
ATOM   3311  H   LYS A 202      -0.023   4.826 -32.788  1.00  0.00           H  
ATOM   3312  CA  LYS A 202       1.548   3.371 -32.888  1.00  0.00           C  
ATOM   3313  HA  LYS A 202       1.985   2.757 -32.101  1.00  0.00           H  
ATOM   3314  C   LYS A 202       2.716   4.007 -33.657  1.00  0.00           C  
ATOM   3315  CB  LYS A 202       0.654   2.481 -33.761  1.00  0.00           C  
ATOM   3316  HB2 LYS A 202       0.157   3.090 -34.516  1.00  0.00           H  
ATOM   3317  HB3 LYS A 202       1.293   1.760 -34.271  1.00  0.00           H  
ATOM   3318  O   LYS A 202       2.569   5.088 -34.218  1.00  0.00           O  
ATOM   3319  CG  LYS A 202      -0.385   1.661 -32.982  1.00  0.00           C  
ATOM   3320  HG2 LYS A 202       0.111   1.096 -32.193  1.00  0.00           H  
ATOM   3321  HG3 LYS A 202      -1.112   2.335 -32.529  1.00  0.00           H  
ATOM   3322  CD  LYS A 202      -1.114   0.687 -33.925  1.00  0.00           C  
ATOM   3323  HD2 LYS A 202      -1.600   1.269 -34.708  1.00  0.00           H  
ATOM   3324  HD3 LYS A 202      -0.395   0.010 -34.387  1.00  0.00           H  
ATOM   3325  CE  LYS A 202      -2.173  -0.118 -33.157  1.00  0.00           C  
ATOM   3326  HE2 LYS A 202      -2.776   0.583 -32.579  1.00  0.00           H  
ATOM   3327  HE3 LYS A 202      -1.678  -0.783 -32.449  1.00  0.00           H  
ATOM   3328  NZ  LYS A 202      -3.066  -0.890 -34.061  1.00  0.00           N  
ATOM   3329  HZ1 LYS A 202      -2.559  -1.555 -34.628  1.00  0.00           H  
ATOM   3330  HZ2 LYS A 202      -3.565  -0.263 -34.676  1.00  0.00           H  
ATOM   3331  HZ3 LYS A 202      -3.772  -1.381 -33.531  1.00  0.00           H  
ATOM   3332  N   MET A 203       3.874   3.337 -33.699  1.00  0.00           N  
ATOM   3333  H   MET A 203       3.891   2.379 -33.379  1.00  0.00           H  
ATOM   3334  CA  MET A 203       5.078   3.873 -34.361  1.00  0.00           C  
ATOM   3335  HA  MET A 203       5.341   4.828 -33.905  1.00  0.00           H  
ATOM   3336  C   MET A 203       4.858   4.116 -35.854  1.00  0.00           C  
ATOM   3337  CB  MET A 203       6.267   2.914 -34.221  1.00  0.00           C  
ATOM   3338  HB2 MET A 203       5.957   1.911 -34.514  1.00  0.00           H  
ATOM   3339  HB3 MET A 203       7.055   3.237 -34.902  1.00  0.00           H  
ATOM   3340  O   MET A 203       5.442   5.023 -36.429  1.00  0.00           O  
ATOM   3341  CG  MET A 203       6.861   2.891 -32.812  1.00  0.00           C  
ATOM   3342  HG2 MET A 203       7.068   3.917 -32.508  1.00  0.00           H  
ATOM   3343  HG3 MET A 203       6.131   2.472 -32.120  1.00  0.00           H  
ATOM   3344  SD  MET A 203       8.410   1.949 -32.687  1.00  0.00           S  
ATOM   3345  CE  MET A 203       7.842   0.280 -33.109  1.00  0.00           C  
ATOM   3346  HE1 MET A 203       8.673  -0.419 -33.012  1.00  0.00           H  
ATOM   3347  HE2 MET A 203       7.487   0.256 -34.140  1.00  0.00           H  
ATOM   3348  HE3 MET A 203       7.035  -0.018 -32.440  1.00  0.00           H  
ATOM   3349  N   GLU A 204       4.011   3.307 -36.477  1.00  0.00           N  
ATOM   3350  H   GLU A 204       3.558   2.576 -35.947  1.00  0.00           H  
ATOM   3351  CA  GLU A 204       3.731   3.350 -37.905  1.00  0.00           C  
ATOM   3352  HA  GLU A 204       4.672   3.341 -38.455  1.00  0.00           H  
ATOM   3353  C   GLU A 204       2.988   4.635 -38.312  1.00  0.00           C  
ATOM   3354  CB  GLU A 204       2.933   2.086 -38.282  1.00  0.00           C  
ATOM   3355  HB2 GLU A 204       1.952   2.120 -37.807  1.00  0.00           H  
ATOM   3356  HB3 GLU A 204       2.773   2.109 -39.360  1.00  0.00           H  
ATOM   3357  O   GLU A 204       3.143   5.080 -39.445  1.00  0.00           O  
ATOM   3358  CG  GLU A 204       3.623   0.741 -37.940  1.00  0.00           C  
ATOM   3359  HG2 GLU A 204       3.101  -0.044 -38.486  1.00  0.00           H  
ATOM   3360  HG3 GLU A 204       4.644   0.771 -38.321  1.00  0.00           H  
ATOM   3361  CD  GLU A 204       3.639   0.343 -36.444  1.00  0.00           C  
ATOM   3362  OE1 GLU A 204       4.467  -0.498 -36.035  1.00  0.00           O  
ATOM   3363  OE2 GLU A 204       2.852   0.891 -35.641  1.00  0.00           O  
ATOM   3364  N   LEU A 205       2.260   5.254 -37.373  1.00  0.00           N  
ATOM   3365  H   LEU A 205       2.271   4.863 -36.441  1.00  0.00           H  
ATOM   3366  CA  LEU A 205       1.366   6.398 -37.595  1.00  0.00           C  
ATOM   3367  HA  LEU A 205       1.130   6.466 -38.657  1.00  0.00           H  
ATOM   3368  C   LEU A 205       1.990   7.748 -37.197  1.00  0.00           C  
ATOM   3369  CB  LEU A 205       0.052   6.163 -36.821  1.00  0.00           C  
ATOM   3370  HB2 LEU A 205       0.275   6.183 -35.754  1.00  0.00           H  
ATOM   3371  HB3 LEU A 205      -0.623   6.992 -37.032  1.00  0.00           H  
ATOM   3372  O   LEU A 205       1.337   8.785 -37.270  1.00  0.00           O  
ATOM   3373  CG  LEU A 205      -0.688   4.851 -37.144  1.00  0.00           C  
ATOM   3374  HG  LEU A 205      -0.038   4.003 -36.929  1.00  0.00           H  
ATOM   3375  CD1 LEU A 205      -1.922   4.721 -36.249  1.00  0.00           C  
ATOM   3376 HD11 LEU A 205      -1.633   4.763 -35.199  1.00  0.00           H  
ATOM   3377 HD12 LEU A 205      -2.431   3.779 -36.453  1.00  0.00           H  
ATOM   3378 HD13 LEU A 205      -2.609   5.541 -36.457  1.00  0.00           H  
ATOM   3379  CD2 LEU A 205      -1.137   4.766 -38.599  1.00  0.00           C  
ATOM   3380 HD21 LEU A 205      -1.714   3.857 -38.771  1.00  0.00           H  
ATOM   3381 HD22 LEU A 205      -0.272   4.761 -39.262  1.00  0.00           H  
ATOM   3382 HD23 LEU A 205      -1.749   5.631 -38.854  1.00  0.00           H  
ATOM   3383  N   LEU A 206       3.249   7.769 -36.741  1.00  0.00           N  
ATOM   3384  H   LEU A 206       3.747   6.891 -36.716  1.00  0.00           H  
ATOM   3385  CA  LEU A 206       3.871   8.954 -36.126  1.00  0.00           C  
ATOM   3386  HA  LEU A 206       3.288   9.242 -35.251  1.00  0.00           H  
ATOM   3387  C   LEU A 206       3.930  10.194 -37.025  1.00  0.00           C  
ATOM   3388  CB  LEU A 206       5.303   8.607 -35.700  1.00  0.00           C  
ATOM   3389  HB2 LEU A 206       5.841   9.527 -35.471  1.00  0.00           H  
ATOM   3390  HB3 LEU A 206       5.804   8.131 -36.542  1.00  0.00           H  
ATOM   3391  O   LEU A 206       3.957  11.303 -36.504  1.00  0.00           O  
ATOM   3392  CG  LEU A 206       5.383   7.697 -34.473  1.00  0.00           C  
ATOM   3393  HG  LEU A 206       4.808   6.790 -34.656  1.00  0.00           H  
ATOM   3394  CD1 LEU A 206       6.837   7.318 -34.212  1.00  0.00           C  
ATOM   3395 HD11 LEU A 206       7.411   8.194 -33.907  1.00  0.00           H  
ATOM   3396 HD12 LEU A 206       6.855   6.552 -33.437  1.00  0.00           H  
ATOM   3397 HD13 LEU A 206       7.266   6.885 -35.116  1.00  0.00           H  
ATOM   3398  CD2 LEU A 206       4.830   8.368 -33.220  1.00  0.00           C  
ATOM   3399 HD21 LEU A 206       5.195   9.393 -33.161  1.00  0.00           H  
ATOM   3400 HD22 LEU A 206       3.741   8.373 -33.272  1.00  0.00           H  
ATOM   3401 HD23 LEU A 206       5.125   7.819 -32.326  1.00  0.00           H  
ATOM   3402  N   PHE A 207       3.968  10.004 -38.340  1.00  0.00           N  
ATOM   3403  H   PHE A 207       3.879   9.057 -38.679  1.00  0.00           H  
ATOM   3404  CA  PHE A 207       4.047  11.087 -39.320  1.00  0.00           C  
ATOM   3405  HA  PHE A 207       4.190  12.038 -38.808  1.00  0.00           H  
ATOM   3406  C   PHE A 207       2.756  11.232 -40.145  1.00  0.00           C  
ATOM   3407  CB  PHE A 207       5.270  10.848 -40.213  1.00  0.00           C  
ATOM   3408  HB2 PHE A 207       5.302  11.630 -40.970  1.00  0.00           H  
ATOM   3409  HB3 PHE A 207       5.149   9.882 -40.703  1.00  0.00           H  
ATOM   3410  O   PHE A 207       2.714  12.012 -41.095  1.00  0.00           O  
ATOM   3411  CG  PHE A 207       6.618  10.851 -39.533  1.00  0.00           C  
ATOM   3412  CD1 PHE A 207       7.247  12.072 -39.234  1.00  0.00           C  
ATOM   3413  HD1 PHE A 207       6.738  13.006 -39.421  1.00  0.00           H  
ATOM   3414  CD2 PHE A 207       7.276   9.640 -39.252  1.00  0.00           C  
ATOM   3415  HD2 PHE A 207       6.795   8.699 -39.474  1.00  0.00           H  
ATOM   3416  CE1 PHE A 207       8.527  12.094 -38.665  1.00  0.00           C  
ATOM   3417  HE1 PHE A 207       8.995  13.036 -38.421  1.00  0.00           H  
ATOM   3418  CE2 PHE A 207       8.558   9.660 -38.677  1.00  0.00           C  
ATOM   3419  HE2 PHE A 207       9.069   8.733 -38.461  1.00  0.00           H  
ATOM   3420  CZ  PHE A 207       9.177  10.885 -38.383  1.00  0.00           C  
ATOM   3421  HZ  PHE A 207      10.157  10.902 -37.930  1.00  0.00           H  
ATOM   3422  N   ASP A 208       1.723  10.440 -39.862  1.00  0.00           N  
ATOM   3423  H   ASP A 208       1.746   9.861 -39.034  1.00  0.00           H  
ATOM   3424  CA  ASP A 208       0.436  10.554 -40.558  1.00  0.00           C  
ATOM   3425  HA  ASP A 208       0.628  10.645 -41.627  1.00  0.00           H  
ATOM   3426  C   ASP A 208      -0.294  11.827 -40.110  1.00  0.00           C  
ATOM   3427  CB  ASP A 208      -0.393   9.279 -40.340  1.00  0.00           C  
ATOM   3428  HB2 ASP A 208      -0.489   9.083 -39.272  1.00  0.00           H  
ATOM   3429  HB3 ASP A 208      -1.393   9.428 -40.747  1.00  0.00           H  
ATOM   3430  O   ASP A 208       0.040  12.332 -39.044  1.00  0.00           O  
ATOM   3431  CG  ASP A 208       0.231   8.065 -41.037  1.00  0.00           C  
ATOM   3432  OD1 ASP A 208       1.231   8.247 -41.779  1.00  0.00           O  
ATOM   3433  OD2 ASP A 208      -0.269   6.946 -40.814  1.00  0.00           O  
ATOM   3434  N   PRO A 209      -1.229  12.385 -40.893  1.00  0.00           N  
ATOM   3435  CA  PRO A 209      -1.997  13.568 -40.495  1.00  0.00           C  
ATOM   3436  HA  PRO A 209      -1.319  14.415 -40.396  1.00  0.00           H  
ATOM   3437  C   PRO A 209      -2.743  13.362 -39.165  1.00  0.00           C  
ATOM   3438  CB  PRO A 209      -2.963  13.837 -41.653  1.00  0.00           C  
ATOM   3439  HB2 PRO A 209      -3.934  13.389 -41.446  1.00  0.00           H  
ATOM   3440  HB3 PRO A 209      -3.069  14.904 -41.850  1.00  0.00           H  
ATOM   3441  O   PRO A 209      -3.062  12.229 -38.801  1.00  0.00           O  
ATOM   3442  CG  PRO A 209      -2.323  13.134 -42.846  1.00  0.00           C  
ATOM   3443  HG2 PRO A 209      -3.067  12.832 -43.583  1.00  0.00           H  
ATOM   3444  HG3 PRO A 209      -1.580  13.790 -43.298  1.00  0.00           H  
ATOM   3445  CD  PRO A 209      -1.631  11.935 -42.212  1.00  0.00           C  
ATOM   3446  HD2 PRO A 209      -0.781  11.638 -42.826  1.00  0.00           H  
ATOM   3447  HD3 PRO A 209      -2.341  11.114 -42.112  1.00  0.00           H  
ATOM   3448  N   ASP A 210      -2.999  14.450 -38.438  1.00  0.00           N  
ATOM   3449  H   ASP A 210      -2.880  15.343 -38.895  1.00  0.00           H  
ATOM   3450  CA  ASP A 210      -3.841  14.442 -37.232  1.00  0.00           C  
ATOM   3451  HA  ASP A 210      -3.908  13.428 -36.840  1.00  0.00           H  
ATOM   3452  C   ASP A 210      -5.276  14.864 -37.580  1.00  0.00           C  
ATOM   3453  CB  ASP A 210      -3.227  15.352 -36.145  1.00  0.00           C  
ATOM   3454  HB2 ASP A 210      -3.985  15.567 -35.391  1.00  0.00           H  
ATOM   3455  HB3 ASP A 210      -2.917  16.298 -36.589  1.00  0.00           H  
ATOM   3456  O   ASP A 210      -5.497  15.513 -38.597  1.00  0.00           O  
ATOM   3457  CG  ASP A 210      -2.048  14.688 -35.435  1.00  0.00           C  
ATOM   3458  OD1 ASP A 210      -2.140  13.477 -35.139  1.00  0.00           O  
ATOM   3459  OD2 ASP A 210      -0.999  15.314 -35.163  1.00  0.00           O  
ATOM   3460  N   ASP A 211      -6.255  14.558 -36.721  1.00  0.00           N  
ATOM   3461  H   ASP A 211      -6.071  13.936 -35.947  1.00  0.00           H  
ATOM   3462  CA  ASP A 211      -7.660  14.949 -36.948  1.00  0.00           C  
ATOM   3463  HA  ASP A 211      -8.006  14.487 -37.872  1.00  0.00           H  
ATOM   3464  C   ASP A 211      -7.842  16.475 -37.103  1.00  0.00           C  
ATOM   3465  CB  ASP A 211      -8.533  14.425 -35.795  1.00  0.00           C  
ATOM   3466  HB2 ASP A 211      -9.566  14.724 -35.971  1.00  0.00           H  
ATOM   3467  HB3 ASP A 211      -8.202  14.883 -34.863  1.00  0.00           H  
ATOM   3468  O   ASP A 211      -8.755  16.934 -37.787  1.00  0.00           O  
ATOM   3469  CG  ASP A 211      -8.485  12.899 -35.665  1.00  0.00           C  
ATOM   3470  OD1 ASP A 211      -8.644  12.214 -36.699  1.00  0.00           O  
ATOM   3471  OD2 ASP A 211      -8.221  12.425 -34.537  1.00  0.00           O  
ATOM   3472  N   GLU A 212      -6.941  17.267 -36.512  1.00  0.00           N  
ATOM   3473  H   GLU A 212      -6.237  16.822 -35.941  1.00  0.00           H  
ATOM   3474  CA  GLU A 212      -6.936  18.733 -36.594  1.00  0.00           C  
ATOM   3475  HA  GLU A 212      -7.963  19.090 -36.679  1.00  0.00           H  
ATOM   3476  C   GLU A 212      -6.171  19.284 -37.812  1.00  0.00           C  
ATOM   3477  CB  GLU A 212      -6.335  19.308 -35.301  1.00  0.00           C  
ATOM   3478  HB2 GLU A 212      -5.328  18.911 -35.171  1.00  0.00           H  
ATOM   3479  HB3 GLU A 212      -6.272  20.391 -35.404  1.00  0.00           H  
ATOM   3480  O   GLU A 212      -6.369  20.440 -38.196  1.00  0.00           O  
ATOM   3481  CG  GLU A 212      -7.185  18.985 -34.060  1.00  0.00           C  
ATOM   3482  HG2 GLU A 212      -7.196  17.906 -33.906  1.00  0.00           H  
ATOM   3483  HG3 GLU A 212      -8.208  19.311 -34.250  1.00  0.00           H  
ATOM   3484  CD  GLU A 212      -6.668  19.662 -32.781  1.00  0.00           C  
ATOM   3485  OE1 GLU A 212      -7.454  19.712 -31.809  1.00  0.00           O  
ATOM   3486  OE2 GLU A 212      -5.501  20.116 -32.775  1.00  0.00           O  
ATOM   3487  N   HIS A 213      -5.287  18.493 -38.432  1.00  0.00           N  
ATOM   3488  H   HIS A 213      -5.276  17.513 -38.188  1.00  0.00           H  
ATOM   3489  CA  HIS A 213      -4.374  18.944 -39.485  1.00  0.00           C  
ATOM   3490  HA  HIS A 213      -4.732  19.885 -39.903  1.00  0.00           H  
ATOM   3491  C   HIS A 213      -4.314  17.924 -40.625  1.00  0.00           C  
ATOM   3492  CB  HIS A 213      -2.970  19.193 -38.902  1.00  0.00           C  
ATOM   3493  HB2 HIS A 213      -2.603  18.266 -38.463  1.00  0.00           H  
ATOM   3494  HB3 HIS A 213      -2.298  19.462 -39.717  1.00  0.00           H  
ATOM   3495  O   HIS A 213      -3.770  16.834 -40.469  1.00  0.00           O  
ATOM   3496  CG  HIS A 213      -2.887  20.282 -37.858  1.00  0.00           C  
ATOM   3497  CD2 HIS A 213      -1.937  20.390 -36.881  1.00  0.00           C  
ATOM   3498  HD2 HIS A 213      -1.108  19.715 -36.726  1.00  0.00           H  
ATOM   3499  ND1 HIS A 213      -3.763  21.330 -37.680  1.00  0.00           N  
ATOM   3500  HD1 HIS A 213      -4.694  21.376 -38.070  1.00  0.00           H  
ATOM   3501  CE1 HIS A 213      -3.356  22.038 -36.615  1.00  0.00           C  
ATOM   3502  HE1 HIS A 213      -3.897  22.861 -36.173  1.00  0.00           H  
ATOM   3503  NE2 HIS A 213      -2.229  21.518 -36.109  1.00  0.00           N  
ATOM   3504  N   SER A 214      -4.818  18.306 -41.803  1.00  0.00           N  
ATOM   3505  H   SER A 214      -5.215  19.231 -41.885  1.00  0.00           H  
ATOM   3506  CA  SER A 214      -4.877  17.444 -42.995  1.00  0.00           C  
ATOM   3507  HA  SER A 214      -5.302  16.485 -42.699  1.00  0.00           H  
ATOM   3508  C   SER A 214      -3.513  17.146 -43.630  1.00  0.00           C  
ATOM   3509  CB  SER A 214      -5.807  18.078 -44.036  1.00  0.00           C  
ATOM   3510  HB2 SER A 214      -6.826  18.075 -43.648  1.00  0.00           H  
ATOM   3511  HB3 SER A 214      -5.780  17.491 -44.953  1.00  0.00           H  
ATOM   3512  O   SER A 214      -3.409  16.240 -44.461  1.00  0.00           O  
ATOM   3513  OG  SER A 214      -5.420  19.415 -44.307  1.00  0.00           O  
ATOM   3514  HG  SER A 214      -5.940  19.757 -45.038  1.00  0.00           H  
ATOM   3515  N   GLU A 215      -2.464  17.880 -43.254  1.00  0.00           N  
ATOM   3516  H   GLU A 215      -2.598  18.569 -42.528  1.00  0.00           H  
ATOM   3517  CA  GLU A 215      -1.113  17.689 -43.778  1.00  0.00           C  
ATOM   3518  HA  GLU A 215      -1.223  17.295 -44.788  1.00  0.00           H  
ATOM   3519  C   GLU A 215      -0.298  16.677 -42.947  1.00  0.00           C  
ATOM   3520  CB  GLU A 215      -0.374  19.028 -43.923  1.00  0.00           C  
ATOM   3521  HB2 GLU A 215      -0.363  19.549 -42.966  1.00  0.00           H  
ATOM   3522  HB3 GLU A 215       0.653  18.813 -44.220  1.00  0.00           H  
ATOM   3523  O   GLU A 215      -0.439  16.608 -41.724  1.00  0.00           O  
ATOM   3524  CG  GLU A 215      -1.024  19.913 -45.001  1.00  0.00           C  
ATOM   3525  HG2 GLU A 215      -1.171  19.309 -45.897  1.00  0.00           H  
ATOM   3526  HG3 GLU A 215      -2.005  20.235 -44.652  1.00  0.00           H  
ATOM   3527  CD  GLU A 215      -0.192  21.149 -45.380  1.00  0.00           C  
ATOM   3528  OE1 GLU A 215      -0.574  21.802 -46.379  1.00  0.00           O  
ATOM   3529  OE2 GLU A 215       0.835  21.415 -44.717  1.00  0.00           O  
ATOM   3530  N   PRO A 216       0.582  15.877 -43.582  1.00  0.00           N  
ATOM   3531  CA  PRO A 216       1.473  14.968 -42.868  1.00  0.00           C  
ATOM   3532  HA  PRO A 216       0.865  14.262 -42.303  1.00  0.00           H  
ATOM   3533  C   PRO A 216       2.417  15.709 -41.917  1.00  0.00           C  
ATOM   3534  CB  PRO A 216       2.266  14.220 -43.945  1.00  0.00           C  
ATOM   3535  HB2 PRO A 216       3.226  14.707 -44.116  1.00  0.00           H  
ATOM   3536  HB3 PRO A 216       2.411  13.174 -43.675  1.00  0.00           H  
ATOM   3537  O   PRO A 216       3.051  16.696 -42.287  1.00  0.00           O  
ATOM   3538  CG  PRO A 216       1.407  14.360 -45.198  1.00  0.00           C  
ATOM   3539  HG2 PRO A 216       0.639  13.586 -45.202  1.00  0.00           H  
ATOM   3540  HG3 PRO A 216       2.004  14.317 -46.109  1.00  0.00           H  
ATOM   3541  CD  PRO A 216       0.750  15.723 -45.018  1.00  0.00           C  
ATOM   3542  HD2 PRO A 216       1.405  16.510 -45.392  1.00  0.00           H  
ATOM   3543  HD3 PRO A 216      -0.202  15.729 -45.549  1.00  0.00           H  
ATOM   3544  N   VAL A 217       2.606  15.168 -40.716  1.00  0.00           N  
ATOM   3545  H   VAL A 217       2.060  14.359 -40.455  1.00  0.00           H  
ATOM   3546  CA  VAL A 217       3.575  15.716 -39.763  1.00  0.00           C  
ATOM   3547  HA  VAL A 217       3.413  16.793 -39.711  1.00  0.00           H  
ATOM   3548  C   VAL A 217       4.999  15.481 -40.271  1.00  0.00           C  
ATOM   3549  CB  VAL A 217       3.343  15.143 -38.355  1.00  0.00           C  
ATOM   3550  HB  VAL A 217       3.340  14.054 -38.399  1.00  0.00           H  
ATOM   3551  O   VAL A 217       5.358  14.375 -40.677  1.00  0.00           O  
ATOM   3552  CG1 VAL A 217       4.426  15.583 -37.363  1.00  0.00           C  
ATOM   3553 HG11 VAL A 217       4.472  16.671 -37.310  1.00  0.00           H  
ATOM   3554 HG12 VAL A 217       5.392  15.168 -37.650  1.00  0.00           H  
ATOM   3555 HG13 VAL A 217       4.187  15.192 -36.375  1.00  0.00           H  
ATOM   3556  CG2 VAL A 217       1.990  15.622 -37.824  1.00  0.00           C  
ATOM   3557 HG21 VAL A 217       1.865  15.321 -36.783  1.00  0.00           H  
ATOM   3558 HG22 VAL A 217       1.927  16.709 -37.871  1.00  0.00           H  
ATOM   3559 HG23 VAL A 217       1.177  15.200 -38.415  1.00  0.00           H  
ATOM   3560  N   HIS A 218       5.841  16.515 -40.207  1.00  0.00           N  
ATOM   3561  H   HIS A 218       5.440  17.415 -39.987  1.00  0.00           H  
ATOM   3562  CA  HIS A 218       7.248  16.457 -40.628  1.00  0.00           C  
ATOM   3563  HA  HIS A 218       7.418  15.527 -41.170  1.00  0.00           H  
ATOM   3564  C   HIS A 218       8.250  16.447 -39.466  1.00  0.00           C  
ATOM   3565  CB  HIS A 218       7.524  17.610 -41.601  1.00  0.00           C  
ATOM   3566  HB2 HIS A 218       7.192  18.551 -41.162  1.00  0.00           H  
ATOM   3567  HB3 HIS A 218       8.595  17.682 -41.787  1.00  0.00           H  
ATOM   3568  O   HIS A 218       9.457  16.307 -39.695  1.00  0.00           O  
ATOM   3569  CG  HIS A 218       6.853  17.407 -42.931  1.00  0.00           C  
ATOM   3570  CD2 HIS A 218       5.906  18.205 -43.518  1.00  0.00           C  
ATOM   3571  HD2 HIS A 218       5.474  19.104 -43.104  1.00  0.00           H  
ATOM   3572  ND1 HIS A 218       7.097  16.360 -43.793  1.00  0.00           N  
ATOM   3573  HD1 HIS A 218       7.710  15.576 -43.620  1.00  0.00           H  
ATOM   3574  CE1 HIS A 218       6.328  16.533 -44.878  1.00  0.00           C  
ATOM   3575  HE1 HIS A 218       6.293  15.874 -45.732  1.00  0.00           H  
ATOM   3576  NE2 HIS A 218       5.602  17.648 -44.765  1.00  0.00           N  
ATOM   3577  N   THR A 219       7.778  16.591 -38.228  1.00  0.00           N  
ATOM   3578  H   THR A 219       6.783  16.709 -38.105  1.00  0.00           H  
ATOM   3579  CA  THR A 219       8.617  16.675 -37.029  1.00  0.00           C  
ATOM   3580  HA  THR A 219       9.591  16.223 -37.219  1.00  0.00           H  
ATOM   3581  C   THR A 219       7.948  15.950 -35.866  1.00  0.00           C  
ATOM   3582  CB  THR A 219       8.849  18.140 -36.655  1.00  0.00           C  
ATOM   3583  HB  THR A 219       7.887  18.610 -36.452  1.00  0.00           H  
ATOM   3584  O   THR A 219       6.864  16.331 -35.435  1.00  0.00           O  
ATOM   3585  CG2 THR A 219       9.748  18.301 -35.440  1.00  0.00           C  
ATOM   3586 HG21 THR A 219       9.719  19.363 -35.196  1.00  0.00           H  
ATOM   3587 HG22 THR A 219       9.359  17.754 -34.582  1.00  0.00           H  
ATOM   3588 HG23 THR A 219      10.766  17.980 -35.663  1.00  0.00           H  
ATOM   3589  OG1 THR A 219       9.482  18.839 -37.708  1.00  0.00           O  
ATOM   3590  HG1 THR A 219       9.136  19.732 -37.648  1.00  0.00           H  
ATOM   3591  N   VAL A 220       8.613  14.929 -35.328  1.00  0.00           N  
ATOM   3592  H   VAL A 220       9.500  14.672 -35.738  1.00  0.00           H  
ATOM   3593  CA  VAL A 220       8.147  14.143 -34.178  1.00  0.00           C  
ATOM   3594  HA  VAL A 220       7.198  14.546 -33.824  1.00  0.00           H  
ATOM   3595  C   VAL A 220       9.159  14.258 -33.045  1.00  0.00           C  
ATOM   3596  CB  VAL A 220       7.908  12.673 -34.571  1.00  0.00           C  
ATOM   3597  HB  VAL A 220       8.835  12.255 -34.964  1.00  0.00           H  
ATOM   3598  O   VAL A 220      10.358  14.075 -33.254  1.00  0.00           O  
ATOM   3599  CG1 VAL A 220       7.455  11.820 -33.377  1.00  0.00           C  
ATOM   3600 HG11 VAL A 220       6.563  12.255 -32.926  1.00  0.00           H  
ATOM   3601 HG12 VAL A 220       8.245  11.758 -32.629  1.00  0.00           H  
ATOM   3602 HG13 VAL A 220       7.227  10.809 -33.714  1.00  0.00           H  
ATOM   3603  CG2 VAL A 220       6.831  12.565 -35.657  1.00  0.00           C  
ATOM   3604 HG21 VAL A 220       7.081  13.185 -36.517  1.00  0.00           H  
ATOM   3605 HG22 VAL A 220       6.751  11.534 -36.003  1.00  0.00           H  
ATOM   3606 HG23 VAL A 220       5.865  12.889 -35.269  1.00  0.00           H  
ATOM   3607  N   VAL A 221       8.688  14.528 -31.831  1.00  0.00           N  
ATOM   3608  H   VAL A 221       7.694  14.675 -31.730  1.00  0.00           H  
ATOM   3609  CA  VAL A 221       9.521  14.634 -30.631  1.00  0.00           C  
ATOM   3610  HA  VAL A 221      10.567  14.492 -30.902  1.00  0.00           H  
ATOM   3611  C   VAL A 221       9.133  13.541 -29.647  1.00  0.00           C  
ATOM   3612  CB  VAL A 221       9.417  16.024 -29.985  1.00  0.00           C  
ATOM   3613  HB  VAL A 221       8.392  16.200 -29.660  1.00  0.00           H  
ATOM   3614  O   VAL A 221       8.075  13.595 -29.023  1.00  0.00           O  
ATOM   3615  CG1 VAL A 221      10.350  16.137 -28.770  1.00  0.00           C  
ATOM   3616 HG11 VAL A 221      10.048  15.436 -27.992  1.00  0.00           H  
ATOM   3617 HG12 VAL A 221      11.379  15.930 -29.065  1.00  0.00           H  
ATOM   3618 HG13 VAL A 221      10.291  17.144 -28.358  1.00  0.00           H  
ATOM   3619  CG2 VAL A 221       9.806  17.130 -30.969  1.00  0.00           C  
ATOM   3620 HG21 VAL A 221       9.129  17.134 -31.823  1.00  0.00           H  
ATOM   3621 HG22 VAL A 221      10.829  16.990 -31.319  1.00  0.00           H  
ATOM   3622 HG23 VAL A 221       9.718  18.091 -30.464  1.00  0.00           H  
ATOM   3623  N   PHE A 222      10.022  12.570 -29.469  1.00  0.00           N  
ATOM   3624  H   PHE A 222      10.887  12.629 -29.985  1.00  0.00           H  
ATOM   3625  CA  PHE A 222       9.949  11.613 -28.378  1.00  0.00           C  
ATOM   3626  HA  PHE A 222       8.900  11.386 -28.185  1.00  0.00           H  
ATOM   3627  C   PHE A 222      10.540  12.194 -27.103  1.00  0.00           C  
ATOM   3628  CB  PHE A 222      10.686  10.322 -28.734  1.00  0.00           C  
ATOM   3629  HB2 PHE A 222      10.911   9.791 -27.809  1.00  0.00           H  
ATOM   3630  HB3 PHE A 222      11.638  10.580 -29.198  1.00  0.00           H  
ATOM   3631  O   PHE A 222      11.731  12.496 -27.030  1.00  0.00           O  
ATOM   3632  CG  PHE A 222       9.924   9.368 -29.621  1.00  0.00           C  
ATOM   3633  CD1 PHE A 222       8.586   9.035 -29.342  1.00  0.00           C  
ATOM   3634  HD1 PHE A 222       8.075   9.465 -28.494  1.00  0.00           H  
ATOM   3635  CD2 PHE A 222      10.592   8.735 -30.678  1.00  0.00           C  
ATOM   3636  HD2 PHE A 222      11.634   8.955 -30.861  1.00  0.00           H  
ATOM   3637  CE1 PHE A 222       7.915   8.102 -30.148  1.00  0.00           C  
ATOM   3638  HE1 PHE A 222       6.893   7.828 -29.928  1.00  0.00           H  
ATOM   3639  CE2 PHE A 222       9.926   7.785 -31.464  1.00  0.00           C  
ATOM   3640  HE2 PHE A 222      10.458   7.268 -32.249  1.00  0.00           H  
ATOM   3641  CZ  PHE A 222       8.587   7.470 -31.200  1.00  0.00           C  
ATOM   3642  HZ  PHE A 222       8.093   6.696 -31.769  1.00  0.00           H  
ATOM   3643  N   GLN A 223       9.734  12.248 -26.054  1.00  0.00           N  
ATOM   3644  H   GLN A 223       8.771  11.968 -26.176  1.00  0.00           H  
ATOM   3645  CA  GLN A 223      10.173  12.647 -24.725  1.00  0.00           C  
ATOM   3646  HA  GLN A 223      11.226  12.925 -24.767  1.00  0.00           H  
ATOM   3647  C   GLN A 223      10.043  11.498 -23.728  1.00  0.00           C  
ATOM   3648  CB  GLN A 223       9.421  13.900 -24.280  1.00  0.00           C  
ATOM   3649  HB2 GLN A 223       9.575  14.689 -25.016  1.00  0.00           H  
ATOM   3650  HB3 GLN A 223       9.830  14.234 -23.326  1.00  0.00           H  
ATOM   3651  O   GLN A 223       9.186  10.628 -23.860  1.00  0.00           O  
ATOM   3652  CG  GLN A 223       7.916  13.637 -24.119  1.00  0.00           C  
ATOM   3653  HG2 GLN A 223       7.760  12.832 -23.401  1.00  0.00           H  
ATOM   3654  HG3 GLN A 223       7.480  13.355 -25.078  1.00  0.00           H  
ATOM   3655  CD  GLN A 223       7.162  14.841 -23.609  1.00  0.00           C  
ATOM   3656  NE2 GLN A 223       5.889  14.703 -23.319  1.00  0.00           N  
ATOM   3657 HE21 GLN A 223       5.381  15.483 -22.926  1.00  0.00           H  
ATOM   3658 HE22 GLN A 223       5.410  13.820 -23.421  1.00  0.00           H  
ATOM   3659  OE1 GLN A 223       7.710  15.912 -23.443  1.00  0.00           O  
ATOM   3660  N   GLY A 224      10.882  11.501 -22.697  1.00  0.00           N  
ATOM   3661  H   GLY A 224      11.604  12.207 -22.663  1.00  0.00           H  
ATOM   3662  CA  GLY A 224      10.712  10.589 -21.571  1.00  0.00           C  
ATOM   3663  HA2 GLY A 224       9.802  10.861 -21.037  1.00  0.00           H  
ATOM   3664  HA3 GLY A 224      10.575   9.574 -21.942  1.00  0.00           H  
ATOM   3665  C   GLY A 224      11.875  10.618 -20.588  1.00  0.00           C  
ATOM   3666  O   GLY A 224      12.942  11.175 -20.873  1.00  0.00           O  
ATOM   3667  N   ALA A 225      11.673   9.999 -19.426  1.00  0.00           N  
ATOM   3668  H   ALA A 225      10.772   9.574 -19.259  1.00  0.00           H  
ATOM   3669  CA  ALA A 225      12.643   9.965 -18.336  1.00  0.00           C  
ATOM   3670  HA  ALA A 225      12.866  10.994 -18.053  1.00  0.00           H  
ATOM   3671  C   ALA A 225      13.980   9.292 -18.721  1.00  0.00           C  
ATOM   3672  CB  ALA A 225      11.980   9.292 -17.127  1.00  0.00           C  
ATOM   3673  HB1 ALA A 225      12.645   9.315 -16.264  1.00  0.00           H  
ATOM   3674  HB2 ALA A 225      11.061   9.816 -16.863  1.00  0.00           H  
ATOM   3675  HB3 ALA A 225      11.741   8.254 -17.357  1.00  0.00           H  
ATOM   3676  O   ALA A 225      14.145   8.677 -19.787  1.00  0.00           O  
ATOM   3677  N   ALA A 226      14.987   9.428 -17.858  1.00  0.00           N  
ATOM   3678  H   ALA A 226      14.796   9.861 -16.966  1.00  0.00           H  
ATOM   3679  CA  ALA A 226      16.237   8.685 -18.002  1.00  0.00           C  
ATOM   3680  HA  ALA A 226      16.651   8.889 -18.989  1.00  0.00           H  
ATOM   3681  C   ALA A 226      15.969   7.170 -17.893  1.00  0.00           C  
ATOM   3682  CB  ALA A 226      17.241   9.179 -16.956  1.00  0.00           C  
ATOM   3683  HB1 ALA A 226      18.188   8.651 -17.070  1.00  0.00           H  
ATOM   3684  HB2 ALA A 226      17.413  10.248 -17.077  1.00  0.00           H  
ATOM   3685  HB3 ALA A 226      16.854   8.990 -15.955  1.00  0.00           H  
ATOM   3686  O   ALA A 226      15.117   6.737 -17.130  1.00  0.00           O  
ATOM   3687  N   GLY A 227      16.658   6.353 -18.695  1.00  0.00           N  
ATOM   3688  H   GLY A 227      17.396   6.743 -19.263  1.00  0.00           H  
ATOM   3689  CA  GLY A 227      16.487   4.891 -18.667  1.00  0.00           C  
ATOM   3690  HA2 GLY A 227      16.506   4.562 -17.628  1.00  0.00           H  
ATOM   3691  HA3 GLY A 227      17.327   4.422 -19.180  1.00  0.00           H  
ATOM   3692  C   GLY A 227      15.188   4.349 -19.287  1.00  0.00           C  
ATOM   3693  O   GLY A 227      15.072   3.136 -19.443  1.00  0.00           O  
ATOM   3694  N   ILE A 228      14.257   5.211 -19.722  1.00  0.00           N  
ATOM   3695  H   ILE A 228      14.358   6.180 -19.457  1.00  0.00           H  
ATOM   3696  CA  ILE A 228      12.935   4.792 -20.230  1.00  0.00           C  
ATOM   3697  HA  ILE A 228      12.556   4.075 -19.501  1.00  0.00           H  
ATOM   3698  C   ILE A 228      12.966   4.075 -21.595  1.00  0.00           C  
ATOM   3699  CB  ILE A 228      11.961   5.989 -20.221  1.00  0.00           C  
ATOM   3700  HB  ILE A 228      12.198   6.607 -19.354  1.00  0.00           H  
ATOM   3701  O   ILE A 228      11.961   3.545 -22.052  1.00  0.00           O  
ATOM   3702  CG1 ILE A 228      10.479   5.590 -20.080  1.00  0.00           C  
ATOM   3703 HG12 ILE A 228      10.163   4.983 -20.929  1.00  0.00           H  
ATOM   3704 HG13 ILE A 228       9.884   6.503 -20.073  1.00  0.00           H  
ATOM   3705  CG2 ILE A 228      12.139   6.861 -21.474  1.00  0.00           C  
ATOM   3706 HG21 ILE A 228      11.783   6.339 -22.363  1.00  0.00           H  
ATOM   3707 HG22 ILE A 228      13.188   7.135 -21.588  1.00  0.00           H  
ATOM   3708 HG23 ILE A 228      11.541   7.764 -21.354  1.00  0.00           H  
ATOM   3709  CD1 ILE A 228      10.160   4.829 -18.790  1.00  0.00           C  
ATOM   3710 HD11 ILE A 228      10.603   5.338 -17.934  1.00  0.00           H  
ATOM   3711 HD12 ILE A 228       9.079   4.795 -18.654  1.00  0.00           H  
ATOM   3712 HD13 ILE A 228      10.528   3.805 -18.849  1.00  0.00           H  
ATOM   3713  N   GLY A 229      14.123   4.060 -22.267  1.00  0.00           N  
ATOM   3714  H   GLY A 229      14.930   4.412 -21.773  1.00  0.00           H  
ATOM   3715  CA  GLY A 229      14.319   3.328 -23.523  1.00  0.00           C  
ATOM   3716  HA2 GLY A 229      13.534   2.581 -23.640  1.00  0.00           H  
ATOM   3717  HA3 GLY A 229      15.266   2.791 -23.458  1.00  0.00           H  
ATOM   3718  C   GLY A 229      14.350   4.169 -24.803  1.00  0.00           C  
ATOM   3719  O   GLY A 229      14.337   3.580 -25.876  1.00  0.00           O  
ATOM   3720  N   LYS A 230      14.464   5.505 -24.730  1.00  0.00           N  
ATOM   3721  H   LYS A 230      14.375   5.921 -23.814  1.00  0.00           H  
ATOM   3722  CA  LYS A 230      14.519   6.407 -25.909  1.00  0.00           C  
ATOM   3723  HA  LYS A 230      13.544   6.401 -26.395  1.00  0.00           H  
ATOM   3724  C   LYS A 230      15.523   5.965 -26.988  1.00  0.00           C  
ATOM   3725  CB  LYS A 230      14.837   7.853 -25.489  1.00  0.00           C  
ATOM   3726  HB2 LYS A 230      14.766   8.474 -26.382  1.00  0.00           H  
ATOM   3727  HB3 LYS A 230      15.859   7.916 -25.116  1.00  0.00           H  
ATOM   3728  O   LYS A 230      15.139   5.701 -28.120  1.00  0.00           O  
ATOM   3729  CG  LYS A 230      13.883   8.405 -24.423  1.00  0.00           C  
ATOM   3730  HG2 LYS A 230      12.857   8.162 -24.700  1.00  0.00           H  
ATOM   3731  HG3 LYS A 230      14.094   7.927 -23.467  1.00  0.00           H  
ATOM   3732  CD  LYS A 230      14.001   9.925 -24.271  1.00  0.00           C  
ATOM   3733  HD2 LYS A 230      13.970  10.392 -25.255  1.00  0.00           H  
ATOM   3734  HD3 LYS A 230      13.142  10.298 -23.714  1.00  0.00           H  
ATOM   3735  CE  LYS A 230      15.290  10.344 -23.558  1.00  0.00           C  
ATOM   3736  HE2 LYS A 230      16.139   9.812 -23.985  1.00  0.00           H  
ATOM   3737  HE3 LYS A 230      15.445  11.405 -23.753  1.00  0.00           H  
ATOM   3738  NZ  LYS A 230      15.187  10.131 -22.095  1.00  0.00           N  
ATOM   3739  HZ1 LYS A 230      14.960   9.182 -21.834  1.00  0.00           H  
ATOM   3740  HZ2 LYS A 230      14.424  10.689 -21.740  1.00  0.00           H  
ATOM   3741  HZ3 LYS A 230      16.025  10.448 -21.629  1.00  0.00           H  
ATOM   3742  N   THR A 231      16.789   5.787 -26.609  1.00  0.00           N  
ATOM   3743  H   THR A 231      17.074   6.157 -25.713  1.00  0.00           H  
ATOM   3744  CA  THR A 231      17.855   5.325 -27.517  1.00  0.00           C  
ATOM   3745  HA  THR A 231      17.935   6.014 -28.357  1.00  0.00           H  
ATOM   3746  C   THR A 231      17.576   3.930 -28.079  1.00  0.00           C  
ATOM   3747  CB  THR A 231      19.192   5.309 -26.759  1.00  0.00           C  
ATOM   3748  HB  THR A 231      19.073   4.674 -25.881  1.00  0.00           H  
ATOM   3749  O   THR A 231      17.830   3.657 -29.247  1.00  0.00           O  
ATOM   3750  CG2 THR A 231      20.385   4.770 -27.547  1.00  0.00           C  
ATOM   3751 HG21 THR A 231      21.310   4.991 -27.014  1.00  0.00           H  
ATOM   3752 HG22 THR A 231      20.295   3.690 -27.667  1.00  0.00           H  
ATOM   3753 HG23 THR A 231      20.432   5.230 -28.534  1.00  0.00           H  
ATOM   3754  OG1 THR A 231      19.496   6.603 -26.298  1.00  0.00           O  
ATOM   3755  HG1 THR A 231      19.553   7.157 -27.080  1.00  0.00           H  
ATOM   3756  N   ILE A 232      17.025   3.023 -27.267  1.00  0.00           N  
ATOM   3757  H   ILE A 232      16.707   3.321 -26.356  1.00  0.00           H  
ATOM   3758  CA  ILE A 232      16.692   1.664 -27.718  1.00  0.00           C  
ATOM   3759  HA  ILE A 232      17.542   1.261 -28.269  1.00  0.00           H  
ATOM   3760  C   ILE A 232      15.529   1.692 -28.717  1.00  0.00           C  
ATOM   3761  CB  ILE A 232      16.421   0.749 -26.503  1.00  0.00           C  
ATOM   3762  HB  ILE A 232      15.640   1.207 -25.897  1.00  0.00           H  
ATOM   3763  O   ILE A 232      15.581   0.983 -29.720  1.00  0.00           O  
ATOM   3764  CG1 ILE A 232      17.666   0.581 -25.600  1.00  0.00           C  
ATOM   3765 HG12 ILE A 232      17.392  -0.040 -24.747  1.00  0.00           H  
ATOM   3766 HG13 ILE A 232      17.952   1.555 -25.202  1.00  0.00           H  
ATOM   3767  CG2 ILE A 232      15.899  -0.627 -26.940  1.00  0.00           C  
ATOM   3768 HG21 ILE A 232      16.554  -1.060 -27.697  1.00  0.00           H  
ATOM   3769 HG22 ILE A 232      15.840  -1.298 -26.083  1.00  0.00           H  
ATOM   3770 HG23 ILE A 232      14.896  -0.517 -27.352  1.00  0.00           H  
ATOM   3771  CD1 ILE A 232      18.900  -0.046 -26.270  1.00  0.00           C  
ATOM   3772 HD11 ILE A 232      18.665  -1.039 -26.651  1.00  0.00           H  
ATOM   3773 HD12 ILE A 232      19.260   0.586 -27.082  1.00  0.00           H  
ATOM   3774 HD13 ILE A 232      19.696  -0.140 -25.531  1.00  0.00           H  
ATOM   3775  N   LEU A 233      14.526   2.546 -28.492  1.00  0.00           N  
ATOM   3776  H   LEU A 233      14.545   3.097 -27.646  1.00  0.00           H  
ATOM   3777  CA  LEU A 233      13.430   2.794 -29.426  1.00  0.00           C  
ATOM   3778  HA  LEU A 233      12.936   1.845 -29.636  1.00  0.00           H  
ATOM   3779  C   LEU A 233      13.957   3.342 -30.756  1.00  0.00           C  
ATOM   3780  CB  LEU A 233      12.426   3.756 -28.765  1.00  0.00           C  
ATOM   3781  HB2 LEU A 233      12.115   3.335 -27.809  1.00  0.00           H  
ATOM   3782  HB3 LEU A 233      12.921   4.705 -28.561  1.00  0.00           H  
ATOM   3783  O   LEU A 233      13.648   2.787 -31.805  1.00  0.00           O  
ATOM   3784  CG  LEU A 233      11.175   4.055 -29.610  1.00  0.00           C  
ATOM   3785  HG  LEU A 233      11.464   4.456 -30.582  1.00  0.00           H  
ATOM   3786  CD1 LEU A 233      10.337   2.795 -29.811  1.00  0.00           C  
ATOM   3787 HD11 LEU A 233      10.859   2.099 -30.466  1.00  0.00           H  
ATOM   3788 HD12 LEU A 233       9.400   3.072 -30.294  1.00  0.00           H  
ATOM   3789 HD13 LEU A 233      10.109   2.341 -28.846  1.00  0.00           H  
ATOM   3790  CD2 LEU A 233      10.320   5.095 -28.890  1.00  0.00           C  
ATOM   3791 HD21 LEU A 233       9.412   5.289 -29.460  1.00  0.00           H  
ATOM   3792 HD22 LEU A 233      10.873   6.032 -28.820  1.00  0.00           H  
ATOM   3793 HD23 LEU A 233      10.052   4.753 -27.890  1.00  0.00           H  
ATOM   3794  N   ALA A 234      14.822   4.356 -30.713  1.00  0.00           N  
ATOM   3795  H   ALA A 234      15.012   4.792 -29.821  1.00  0.00           H  
ATOM   3796  CA  ALA A 234      15.439   4.934 -31.901  1.00  0.00           C  
ATOM   3797  HA  ALA A 234      14.655   5.340 -32.540  1.00  0.00           H  
ATOM   3798  C   ALA A 234      16.223   3.894 -32.724  1.00  0.00           C  
ATOM   3799  CB  ALA A 234      16.345   6.076 -31.441  1.00  0.00           C  
ATOM   3800  HB1 ALA A 234      17.085   5.724 -30.723  1.00  0.00           H  
ATOM   3801  HB2 ALA A 234      15.749   6.863 -30.979  1.00  0.00           H  
ATOM   3802  HB3 ALA A 234      16.868   6.479 -32.308  1.00  0.00           H  
ATOM   3803  O   ALA A 234      16.022   3.757 -33.931  1.00  0.00           O  
ATOM   3804  N   ARG A 235      17.071   3.092 -32.065  1.00  0.00           N  
ATOM   3805  H   ARG A 235      17.210   3.268 -31.080  1.00  0.00           H  
ATOM   3806  CA  ARG A 235      17.821   2.004 -32.719  1.00  0.00           C  
ATOM   3807  HA  ARG A 235      18.372   2.414 -33.565  1.00  0.00           H  
ATOM   3808  C   ARG A 235      16.894   0.938 -33.304  1.00  0.00           C  
ATOM   3809  CB  ARG A 235      18.810   1.373 -31.726  1.00  0.00           C  
ATOM   3810  HB2 ARG A 235      19.241   0.479 -32.176  1.00  0.00           H  
ATOM   3811  HB3 ARG A 235      18.277   1.078 -30.822  1.00  0.00           H  
ATOM   3812  O   ARG A 235      17.159   0.435 -34.395  1.00  0.00           O  
ATOM   3813  CG  ARG A 235      19.948   2.340 -31.363  1.00  0.00           C  
ATOM   3814  HG2 ARG A 235      19.541   3.239 -30.901  1.00  0.00           H  
ATOM   3815  HG3 ARG A 235      20.458   2.668 -32.269  1.00  0.00           H  
ATOM   3816  CD  ARG A 235      20.956   1.708 -30.394  1.00  0.00           C  
ATOM   3817  HD2 ARG A 235      21.200   2.453 -29.636  1.00  0.00           H  
ATOM   3818  HD3 ARG A 235      20.502   0.848 -29.900  1.00  0.00           H  
ATOM   3819  NE  ARG A 235      22.203   1.314 -31.079  1.00  0.00           N  
ATOM   3820  HE  ARG A 235      22.307   1.613 -32.038  1.00  0.00           H  
ATOM   3821  NH1 ARG A 235      23.255   0.311 -29.297  1.00  0.00           N  
ATOM   3822 HH11 ARG A 235      24.086  -0.116 -28.914  1.00  0.00           H  
ATOM   3823 HH12 ARG A 235      22.432   0.470 -28.733  1.00  0.00           H  
ATOM   3824  NH2 ARG A 235      24.326   0.502 -31.241  1.00  0.00           N  
ATOM   3825 HH21 ARG A 235      25.108  -0.003 -30.849  1.00  0.00           H  
ATOM   3826 HH22 ARG A 235      24.350   0.730 -32.224  1.00  0.00           H  
ATOM   3827  CZ  ARG A 235      23.250   0.713 -30.538  1.00  0.00           C  
ATOM   3828  N   LYS A 236      15.796   0.618 -32.614  1.00  0.00           N  
ATOM   3829  H   LYS A 236      15.646   1.064 -31.720  1.00  0.00           H  
ATOM   3830  CA  LYS A 236      14.791  -0.329 -33.104  1.00  0.00           C  
ATOM   3831  HA  LYS A 236      15.303  -1.244 -33.401  1.00  0.00           H  
ATOM   3832  C   LYS A 236      14.096   0.186 -34.365  1.00  0.00           C  
ATOM   3833  CB  LYS A 236      13.806  -0.656 -31.974  1.00  0.00           C  
ATOM   3834  HB2 LYS A 236      14.357  -1.084 -31.136  1.00  0.00           H  
ATOM   3835  HB3 LYS A 236      13.323   0.258 -31.629  1.00  0.00           H  
ATOM   3836  O   LYS A 236      13.976  -0.577 -35.318  1.00  0.00           O  
ATOM   3837  CG  LYS A 236      12.710  -1.639 -32.395  1.00  0.00           C  
ATOM   3838  HG2 LYS A 236      12.064  -1.813 -31.534  1.00  0.00           H  
ATOM   3839  HG3 LYS A 236      12.094  -1.188 -33.173  1.00  0.00           H  
ATOM   3840  CD  LYS A 236      13.247  -2.986 -32.886  1.00  0.00           C  
ATOM   3841  HD2 LYS A 236      13.960  -3.401 -32.175  1.00  0.00           H  
ATOM   3842  HD3 LYS A 236      13.729  -2.845 -33.854  1.00  0.00           H  
ATOM   3843  CE  LYS A 236      12.053  -3.927 -33.034  1.00  0.00           C  
ATOM   3844  HE2 LYS A 236      11.917  -4.494 -32.112  1.00  0.00           H  
ATOM   3845  HE3 LYS A 236      11.165  -3.317 -33.201  1.00  0.00           H  
ATOM   3846  NZ  LYS A 236      12.209  -4.814 -34.196  1.00  0.00           N  
ATOM   3847  HZ1 LYS A 236      12.223  -4.245 -35.031  1.00  0.00           H  
ATOM   3848  HZ2 LYS A 236      13.059  -5.360 -34.178  1.00  0.00           H  
ATOM   3849  HZ3 LYS A 236      11.402  -5.404 -34.336  1.00  0.00           H  
ATOM   3850  N   MET A 237      13.740   1.470 -34.420  1.00  0.00           N  
ATOM   3851  H   MET A 237      13.846   2.035 -33.589  1.00  0.00           H  
ATOM   3852  CA  MET A 237      13.155   2.082 -35.620  1.00  0.00           C  
ATOM   3853  HA  MET A 237      12.254   1.533 -35.891  1.00  0.00           H  
ATOM   3854  C   MET A 237      14.101   2.018 -36.824  1.00  0.00           C  
ATOM   3855  CB  MET A 237      12.771   3.540 -35.347  1.00  0.00           C  
ATOM   3856  HB2 MET A 237      13.631   4.086 -34.958  1.00  0.00           H  
ATOM   3857  HB3 MET A 237      12.469   4.003 -36.286  1.00  0.00           H  
ATOM   3858  O   MET A 237      13.662   1.675 -37.920  1.00  0.00           O  
ATOM   3859  CG  MET A 237      11.610   3.653 -34.359  1.00  0.00           C  
ATOM   3860  HG2 MET A 237      11.882   3.168 -33.421  1.00  0.00           H  
ATOM   3861  HG3 MET A 237      10.739   3.134 -34.758  1.00  0.00           H  
ATOM   3862  SD  MET A 237      11.162   5.364 -33.995  1.00  0.00           S  
ATOM   3863  CE  MET A 237      10.176   5.741 -35.467  1.00  0.00           C  
ATOM   3864  HE1 MET A 237      10.814   5.732 -36.351  1.00  0.00           H  
ATOM   3865  HE2 MET A 237       9.717   6.723 -35.357  1.00  0.00           H  
ATOM   3866  HE3 MET A 237       9.384   5.000 -35.576  1.00  0.00           H  
ATOM   3867  N   MET A 238      15.401   2.274 -36.623  1.00  0.00           N  
ATOM   3868  H   MET A 238      15.691   2.603 -35.713  1.00  0.00           H  
ATOM   3869  CA  MET A 238      16.411   2.122 -37.682  1.00  0.00           C  
ATOM   3870  HA  MET A 238      16.152   2.775 -38.515  1.00  0.00           H  
ATOM   3871  C   MET A 238      16.454   0.688 -38.223  1.00  0.00           C  
ATOM   3872  CB  MET A 238      17.807   2.507 -37.160  1.00  0.00           C  
ATOM   3873  HB2 MET A 238      18.551   2.253 -37.915  1.00  0.00           H  
ATOM   3874  HB3 MET A 238      18.039   1.926 -36.267  1.00  0.00           H  
ATOM   3875  O   MET A 238      16.466   0.480 -39.438  1.00  0.00           O  
ATOM   3876  CG  MET A 238      17.945   3.993 -36.820  1.00  0.00           C  
ATOM   3877  HG2 MET A 238      18.934   4.155 -36.392  1.00  0.00           H  
ATOM   3878  HG3 MET A 238      17.211   4.251 -36.056  1.00  0.00           H  
ATOM   3879  SD  MET A 238      17.731   5.139 -38.206  1.00  0.00           S  
ATOM   3880  CE  MET A 238      19.118   4.647 -39.264  1.00  0.00           C  
ATOM   3881  HE1 MET A 238      18.848   3.753 -39.826  1.00  0.00           H  
ATOM   3882  HE2 MET A 238      19.342   5.455 -39.961  1.00  0.00           H  
ATOM   3883  HE3 MET A 238      20.001   4.450 -38.656  1.00  0.00           H  
ATOM   3884  N   LEU A 239      16.454  -0.305 -37.325  1.00  0.00           N  
ATOM   3885  H   LEU A 239      16.443  -0.061 -36.344  1.00  0.00           H  
ATOM   3886  CA  LEU A 239      16.491  -1.721 -37.688  1.00  0.00           C  
ATOM   3887  HA  LEU A 239      17.330  -1.865 -38.369  1.00  0.00           H  
ATOM   3888  C   LEU A 239      15.219  -2.163 -38.426  1.00  0.00           C  
ATOM   3889  CB  LEU A 239      16.733  -2.553 -36.415  1.00  0.00           C  
ATOM   3890  HB2 LEU A 239      15.916  -2.370 -35.717  1.00  0.00           H  
ATOM   3891  HB3 LEU A 239      17.656  -2.213 -35.945  1.00  0.00           H  
ATOM   3892  O   LEU A 239      15.317  -2.866 -39.435  1.00  0.00           O  
ATOM   3893  CG  LEU A 239      16.830  -4.071 -36.660  1.00  0.00           C  
ATOM   3894  HG  LEU A 239      15.899  -4.435 -37.096  1.00  0.00           H  
ATOM   3895  CD1 LEU A 239      17.987  -4.434 -37.594  1.00  0.00           C  
ATOM   3896 HD11 LEU A 239      17.792  -4.041 -38.592  1.00  0.00           H  
ATOM   3897 HD12 LEU A 239      18.080  -5.518 -37.669  1.00  0.00           H  
ATOM   3898 HD13 LEU A 239      18.921  -4.018 -37.217  1.00  0.00           H  
ATOM   3899  CD2 LEU A 239      17.038  -4.793 -35.329  1.00  0.00           C  
ATOM   3900 HD21 LEU A 239      17.956  -4.441 -34.858  1.00  0.00           H  
ATOM   3901 HD22 LEU A 239      16.195  -4.588 -34.669  1.00  0.00           H  
ATOM   3902 HD23 LEU A 239      17.104  -5.868 -35.496  1.00  0.00           H  
ATOM   3903  N   ASP A 240      14.045  -1.746 -37.955  1.00  0.00           N  
ATOM   3904  H   ASP A 240      14.033  -1.192 -37.111  1.00  0.00           H  
ATOM   3905  CA  ASP A 240      12.757  -2.098 -38.558  1.00  0.00           C  
ATOM   3906  HA  ASP A 240      12.727  -3.174 -38.731  1.00  0.00           H  
ATOM   3907  C   ASP A 240      12.575  -1.461 -39.933  1.00  0.00           C  
ATOM   3908  CB  ASP A 240      11.613  -1.718 -37.602  1.00  0.00           C  
ATOM   3909  HB2 ASP A 240      10.675  -1.721 -38.157  1.00  0.00           H  
ATOM   3910  HB3 ASP A 240      11.771  -0.715 -37.207  1.00  0.00           H  
ATOM   3911  O   ASP A 240      12.227  -2.146 -40.896  1.00  0.00           O  
ATOM   3912  CG  ASP A 240      11.479  -2.725 -36.462  1.00  0.00           C  
ATOM   3913  OD1 ASP A 240      11.903  -3.892 -36.637  1.00  0.00           O  
ATOM   3914  OD2 ASP A 240      10.973  -2.385 -35.373  1.00  0.00           O  
ATOM   3915  N   TRP A 241      12.926  -0.183 -40.085  1.00  0.00           N  
ATOM   3916  H   TRP A 241      13.210   0.351 -39.277  1.00  0.00           H  
ATOM   3917  CA  TRP A 241      12.915   0.464 -41.395  1.00  0.00           C  
ATOM   3918  HA  TRP A 241      11.913   0.401 -41.820  1.00  0.00           H  
ATOM   3919  C   TRP A 241      13.860  -0.230 -42.382  1.00  0.00           C  
ATOM   3920  CB  TRP A 241      13.285   1.937 -41.243  1.00  0.00           C  
ATOM   3921  HB2 TRP A 241      12.463   2.466 -40.760  1.00  0.00           H  
ATOM   3922  HB3 TRP A 241      14.163   2.020 -40.602  1.00  0.00           H  
ATOM   3923  O   TRP A 241      13.484  -0.541 -43.515  1.00  0.00           O  
ATOM   3924  CG  TRP A 241      13.598   2.589 -42.549  1.00  0.00           C  
ATOM   3925  CD1 TRP A 241      12.692   3.016 -43.457  1.00  0.00           C  
ATOM   3926  HD1 TRP A 241      11.621   2.962 -43.325  1.00  0.00           H  
ATOM   3927  CD2 TRP A 241      14.909   2.791 -43.154  1.00  0.00           C  
ATOM   3928  CE2 TRP A 241      14.711   3.370 -44.441  1.00  0.00           C  
ATOM   3929  CE3 TRP A 241      16.239   2.536 -42.750  1.00  0.00           C  
ATOM   3930  HE3 TRP A 241      16.419   2.112 -41.773  1.00  0.00           H  
ATOM   3931  NE1 TRP A 241      13.345   3.502 -44.574  1.00  0.00           N  
ATOM   3932  HE1 TRP A 241      12.870   3.953 -45.342  1.00  0.00           H  
ATOM   3933  CH2 TRP A 241      17.088   3.447 -44.846  1.00  0.00           C  
ATOM   3934  HH2 TRP A 241      17.916   3.716 -45.485  1.00  0.00           H  
ATOM   3935  CZ2 TRP A 241      15.779   3.700 -45.276  1.00  0.00           C  
ATOM   3936  HZ2 TRP A 241      15.585   4.162 -46.233  1.00  0.00           H  
ATOM   3937  CZ3 TRP A 241      17.320   2.860 -43.590  1.00  0.00           C  
ATOM   3938  HZ3 TRP A 241      18.332   2.681 -43.259  1.00  0.00           H  
ATOM   3939  N   ALA A 242      15.084  -0.541 -41.951  1.00  0.00           N  
ATOM   3940  H   ALA A 242      15.356  -0.263 -41.018  1.00  0.00           H  
ATOM   3941  CA  ALA A 242      16.068  -1.187 -42.810  1.00  0.00           C  
ATOM   3942  HA  ALA A 242      16.137  -0.616 -43.736  1.00  0.00           H  
ATOM   3943  C   ALA A 242      15.674  -2.629 -43.180  1.00  0.00           C  
ATOM   3944  CB  ALA A 242      17.415  -1.108 -42.099  1.00  0.00           C  
ATOM   3945  HB1 ALA A 242      17.632  -0.064 -41.873  1.00  0.00           H  
ATOM   3946  HB2 ALA A 242      18.200  -1.486 -42.754  1.00  0.00           H  
ATOM   3947  HB3 ALA A 242      17.390  -1.677 -41.170  1.00  0.00           H  
ATOM   3948  O   ALA A 242      16.038  -3.114 -44.260  1.00  0.00           O  
ATOM   3949  N   SER A 243      14.913  -3.298 -42.309  1.00  0.00           N  
ATOM   3950  H   SER A 243      14.695  -2.841 -41.435  1.00  0.00           H  
ATOM   3951  CA  SER A 243      14.298  -4.614 -42.544  1.00  0.00           C  
ATOM   3952  HA  SER A 243      14.996  -5.240 -43.101  1.00  0.00           H  
ATOM   3953  C   SER A 243      13.015  -4.537 -43.374  1.00  0.00           C  
ATOM   3954  CB  SER A 243      14.010  -5.313 -41.211  1.00  0.00           C  
ATOM   3955  HB2 SER A 243      13.643  -6.321 -41.404  1.00  0.00           H  
ATOM   3956  HB3 SER A 243      13.250  -4.760 -40.659  1.00  0.00           H  
ATOM   3957  O   SER A 243      12.515  -5.565 -43.820  1.00  0.00           O  
ATOM   3958  OG  SER A 243      15.200  -5.381 -40.447  1.00  0.00           O  
ATOM   3959  HG  SER A 243      15.285  -4.532 -40.007  1.00  0.00           H  
ATOM   3960  N   GLY A 244      12.507  -3.329 -43.623  1.00  0.00           N  
ATOM   3961  H   GLY A 244      12.941  -2.526 -43.190  1.00  0.00           H  
ATOM   3962  CA  GLY A 244      11.285  -3.094 -44.373  1.00  0.00           C  
ATOM   3963  HA2 GLY A 244      11.265  -2.049 -44.684  1.00  0.00           H  
ATOM   3964  HA3 GLY A 244      11.268  -3.729 -45.258  1.00  0.00           H  
ATOM   3965  C   GLY A 244      10.016  -3.361 -43.572  1.00  0.00           C  
ATOM   3966  O   GLY A 244       8.988  -3.565 -44.187  1.00  0.00           O  
ATOM   3967  N   THR A 245      10.041  -3.384 -42.241  1.00  0.00           N  
ATOM   3968  H   THR A 245      10.909  -3.212 -41.754  1.00  0.00           H  
ATOM   3969  CA  THR A 245       8.834  -3.566 -41.410  1.00  0.00           C  
ATOM   3970  HA  THR A 245       8.058  -4.061 -41.994  1.00  0.00           H  
ATOM   3971  C   THR A 245       8.223  -2.243 -40.945  1.00  0.00           C  
ATOM   3972  CB  THR A 245       9.128  -4.464 -40.202  1.00  0.00           C  
ATOM   3973  HB  THR A 245       8.261  -4.484 -39.541  1.00  0.00           H  
ATOM   3974  O   THR A 245       7.088  -2.233 -40.484  1.00  0.00           O  
ATOM   3975  CG2 THR A 245       9.459  -5.893 -40.633  1.00  0.00           C  
ATOM   3976 HG21 THR A 245       9.621  -6.512 -39.751  1.00  0.00           H  
ATOM   3977 HG22 THR A 245      10.356  -5.906 -41.252  1.00  0.00           H  
ATOM   3978 HG23 THR A 245       8.625  -6.304 -41.202  1.00  0.00           H  
ATOM   3979  OG1 THR A 245      10.249  -3.982 -39.501  1.00  0.00           O  
ATOM   3980  HG1 THR A 245      10.247  -4.349 -38.614  1.00  0.00           H  
ATOM   3981  N   LEU A 246       8.942  -1.124 -41.099  1.00  0.00           N  
ATOM   3982  H   LEU A 246       9.877  -1.218 -41.470  1.00  0.00           H  
ATOM   3983  CA  LEU A 246       8.502   0.214 -40.700  1.00  0.00           C  
ATOM   3984  HA  LEU A 246       7.439   0.176 -40.460  1.00  0.00           H  
ATOM   3985  C   LEU A 246       8.694   1.217 -41.849  1.00  0.00           C  
ATOM   3986  CB  LEU A 246       9.272   0.604 -39.424  1.00  0.00           C  
ATOM   3987  HB2 LEU A 246      10.333   0.645 -39.667  1.00  0.00           H  
ATOM   3988  HB3 LEU A 246       9.121  -0.178 -38.680  1.00  0.00           H  
ATOM   3989  O   LEU A 246       9.748   1.244 -42.485  1.00  0.00           O  
ATOM   3990  CG  LEU A 246       8.868   1.943 -38.787  1.00  0.00           C  
ATOM   3991  HG  LEU A 246       8.931   2.728 -39.540  1.00  0.00           H  
ATOM   3992  CD1 LEU A 246       7.449   1.911 -38.218  1.00  0.00           C  
ATOM   3993 HD11 LEU A 246       6.725   1.753 -39.017  1.00  0.00           H  
ATOM   3994 HD12 LEU A 246       7.349   1.114 -37.482  1.00  0.00           H  
ATOM   3995 HD13 LEU A 246       7.221   2.867 -37.746  1.00  0.00           H  
ATOM   3996  CD2 LEU A 246       9.840   2.287 -37.658  1.00  0.00           C  
ATOM   3997 HD21 LEU A 246       9.563   3.249 -37.226  1.00  0.00           H  
ATOM   3998 HD22 LEU A 246      10.853   2.353 -38.052  1.00  0.00           H  
ATOM   3999 HD23 LEU A 246       9.797   1.519 -36.886  1.00  0.00           H  
ATOM   4000  N   TYR A 247       7.680   2.050 -42.103  1.00  0.00           N  
ATOM   4001  H   TYR A 247       6.864   1.986 -41.512  1.00  0.00           H  
ATOM   4002  CA  TYR A 247       7.685   3.101 -43.134  1.00  0.00           C  
ATOM   4003  HA  TYR A 247       6.662   3.469 -43.212  1.00  0.00           H  
ATOM   4004  C   TYR A 247       8.040   2.617 -44.552  1.00  0.00           C  
ATOM   4005  CB  TYR A 247       8.563   4.282 -42.693  1.00  0.00           C  
ATOM   4006  HB2 TYR A 247       8.441   5.096 -43.407  1.00  0.00           H  
ATOM   4007  HB3 TYR A 247       9.606   3.968 -42.736  1.00  0.00           H  
ATOM   4008  O   TYR A 247       8.772   3.297 -45.284  1.00  0.00           O  
ATOM   4009  CG  TYR A 247       8.283   4.852 -41.322  1.00  0.00           C  
ATOM   4010  CD1 TYR A 247       6.959   5.057 -40.879  1.00  0.00           C  
ATOM   4011  HD1 TYR A 247       6.112   4.801 -41.497  1.00  0.00           H  
ATOM   4012  CD2 TYR A 247       9.370   5.217 -40.504  1.00  0.00           C  
ATOM   4013  HD2 TYR A 247      10.383   5.067 -40.846  1.00  0.00           H  
ATOM   4014  CE1 TYR A 247       6.726   5.618 -39.613  1.00  0.00           C  
ATOM   4015  HE1 TYR A 247       5.720   5.786 -39.258  1.00  0.00           H  
ATOM   4016  CE2 TYR A 247       9.138   5.787 -39.242  1.00  0.00           C  
ATOM   4017  HE2 TYR A 247       9.970   6.084 -38.621  1.00  0.00           H  
ATOM   4018  OH  TYR A 247       7.595   6.591 -37.612  1.00  0.00           O  
ATOM   4019  HH  TYR A 247       8.401   6.840 -37.154  1.00  0.00           H  
ATOM   4020  CZ  TYR A 247       7.815   5.989 -38.801  1.00  0.00           C  
ATOM   4021  N   GLN A 248       7.527   1.442 -44.943  1.00  0.00           N  
ATOM   4022  H   GLN A 248       6.904   0.955 -44.315  1.00  0.00           H  
ATOM   4023  CA  GLN A 248       7.629   0.957 -46.323  1.00  0.00           C  
ATOM   4024  HA  GLN A 248       8.672   0.723 -46.534  1.00  0.00           H  
ATOM   4025  C   GLN A 248       7.174   2.050 -47.299  1.00  0.00           C  
ATOM   4026  CB  GLN A 248       6.786  -0.307 -46.541  1.00  0.00           C  
ATOM   4027  HB2 GLN A 248       6.733  -0.492 -47.614  1.00  0.00           H  
ATOM   4028  HB3 GLN A 248       5.773  -0.129 -46.182  1.00  0.00           H  
ATOM   4029  O   GLN A 248       6.194   2.745 -47.053  1.00  0.00           O  
ATOM   4030  CG  GLN A 248       7.352  -1.571 -45.873  1.00  0.00           C  
ATOM   4031  HG2 GLN A 248       8.373  -1.735 -46.217  1.00  0.00           H  
ATOM   4032  HG3 GLN A 248       7.360  -1.439 -44.791  1.00  0.00           H  
ATOM   4033  CD  GLN A 248       6.521  -2.815 -46.210  1.00  0.00           C  
ATOM   4034  NE2 GLN A 248       6.881  -3.993 -45.769  1.00  0.00           N  
ATOM   4035 HE21 GLN A 248       6.255  -4.751 -46.000  1.00  0.00           H  
ATOM   4036 HE22 GLN A 248       7.659  -4.074 -45.130  1.00  0.00           H  
ATOM   4037  OE1 GLN A 248       5.520  -2.775 -46.893  1.00  0.00           O  
ATOM   4038  N   ASP A 249       7.948   2.244 -48.367  1.00  0.00           N  
ATOM   4039  H   ASP A 249       8.622   1.524 -48.583  1.00  0.00           H  
ATOM   4040  CA  ASP A 249       7.685   3.201 -49.449  1.00  0.00           C  
ATOM   4041  HA  ASP A 249       8.576   3.199 -50.076  1.00  0.00           H  
ATOM   4042  C   ASP A 249       7.502   4.675 -49.062  1.00  0.00           C  
ATOM   4043  CB  ASP A 249       6.547   2.674 -50.334  1.00  0.00           C  
ATOM   4044  HB2 ASP A 249       5.616   2.657 -49.767  1.00  0.00           H  
ATOM   4045  HB3 ASP A 249       6.414   3.335 -51.190  1.00  0.00           H  
ATOM   4046  O   ASP A 249       7.251   5.493 -49.945  1.00  0.00           O  
ATOM   4047  CG  ASP A 249       6.874   1.276 -50.853  1.00  0.00           C  
ATOM   4048  OD1 ASP A 249       8.050   1.072 -51.248  1.00  0.00           O  
ATOM   4049  OD2 ASP A 249       5.977   0.414 -50.824  1.00  0.00           O  
ATOM   4050  N   ARG A 250       7.691   5.058 -47.792  1.00  0.00           N  
ATOM   4051  H   ARG A 250       7.761   4.323 -47.103  1.00  0.00           H  
ATOM   4052  CA  ARG A 250       7.652   6.458 -47.345  1.00  0.00           C  
ATOM   4053  HA  ARG A 250       6.993   7.014 -48.011  1.00  0.00           H  
ATOM   4054  C   ARG A 250       9.026   7.111 -47.438  1.00  0.00           C  
ATOM   4055  CB  ARG A 250       7.042   6.534 -45.940  1.00  0.00           C  
ATOM   4056  HB2 ARG A 250       6.098   5.988 -45.941  1.00  0.00           H  
ATOM   4057  HB3 ARG A 250       7.713   6.063 -45.222  1.00  0.00           H  
ATOM   4058  O   ARG A 250       9.176   8.104 -48.151  1.00  0.00           O  
ATOM   4059  CG  ARG A 250       6.773   7.984 -45.515  1.00  0.00           C  
ATOM   4060  HG2 ARG A 250       7.712   8.529 -45.416  1.00  0.00           H  
ATOM   4061  HG3 ARG A 250       6.160   8.468 -46.276  1.00  0.00           H  
ATOM   4062  CD  ARG A 250       6.022   8.019 -44.182  1.00  0.00           C  
ATOM   4063  HD2 ARG A 250       6.676   7.663 -43.385  1.00  0.00           H  
ATOM   4064  HD3 ARG A 250       5.164   7.351 -44.254  1.00  0.00           H  
ATOM   4065  NE  ARG A 250       5.561   9.383 -43.874  1.00  0.00           N  
ATOM   4066  HE  ARG A 250       6.104  10.155 -44.234  1.00  0.00           H  
ATOM   4067  NH1 ARG A 250       3.703   8.811 -42.650  1.00  0.00           N  
ATOM   4068 HH11 ARG A 250       2.779   9.004 -42.293  1.00  0.00           H  
ATOM   4069 HH12 ARG A 250       3.910   7.823 -42.693  1.00  0.00           H  
ATOM   4070  NH2 ARG A 250       4.107  10.954 -43.166  1.00  0.00           N  
ATOM   4071 HH21 ARG A 250       3.332  11.213 -42.573  1.00  0.00           H  
ATOM   4072 HH22 ARG A 250       4.685  11.704 -43.516  1.00  0.00           H  
ATOM   4073  CZ  ARG A 250       4.453   9.705 -43.230  1.00  0.00           C  
ATOM   4074  N   PHE A 251      10.028   6.514 -46.790  1.00  0.00           N  
ATOM   4075  H   PHE A 251       9.813   5.672 -46.276  1.00  0.00           H  
ATOM   4076  CA  PHE A 251      11.398   7.034 -46.737  1.00  0.00           C  
ATOM   4077  HA  PHE A 251      11.417   8.011 -47.218  1.00  0.00           H  
ATOM   4078  C   PHE A 251      12.395   6.139 -47.486  1.00  0.00           C  
ATOM   4079  CB  PHE A 251      11.834   7.253 -45.283  1.00  0.00           C  
ATOM   4080  HB2 PHE A 251      12.839   7.675 -45.284  1.00  0.00           H  
ATOM   4081  HB3 PHE A 251      11.884   6.286 -44.783  1.00  0.00           H  
ATOM   4082  O   PHE A 251      12.486   4.927 -47.251  1.00  0.00           O  
ATOM   4083  CG  PHE A 251      10.937   8.183 -44.485  1.00  0.00           C  
ATOM   4084  CD1 PHE A 251      10.822   9.538 -44.849  1.00  0.00           C  
ATOM   4085  HD1 PHE A 251      11.375   9.929 -45.690  1.00  0.00           H  
ATOM   4086  CD2 PHE A 251      10.217   7.698 -43.376  1.00  0.00           C  
ATOM   4087  HD2 PHE A 251      10.308   6.664 -43.078  1.00  0.00           H  
ATOM   4088  CE1 PHE A 251       9.987  10.397 -44.117  1.00  0.00           C  
ATOM   4089  HE1 PHE A 251       9.901  11.435 -44.404  1.00  0.00           H  
ATOM   4090  CE2 PHE A 251       9.387   8.562 -42.637  1.00  0.00           C  
ATOM   4091  HE2 PHE A 251       8.847   8.194 -41.778  1.00  0.00           H  
ATOM   4092  CZ  PHE A 251       9.273   9.913 -43.007  1.00  0.00           C  
ATOM   4093  HZ  PHE A 251       8.648  10.581 -42.433  1.00  0.00           H  
ATOM   4094  N   ASP A 252      13.197   6.772 -48.343  1.00  0.00           N  
ATOM   4095  H   ASP A 252      13.123   7.778 -48.390  1.00  0.00           H  
ATOM   4096  CA  ASP A 252      14.303   6.141 -49.067  1.00  0.00           C  
ATOM   4097  HA  ASP A 252      14.013   5.139 -49.382  1.00  0.00           H  
ATOM   4098  C   ASP A 252      15.556   6.018 -48.185  1.00  0.00           C  
ATOM   4099  CB  ASP A 252      14.655   6.969 -50.315  1.00  0.00           C  
ATOM   4100  HB2 ASP A 252      14.811   8.007 -50.019  1.00  0.00           H  
ATOM   4101  HB3 ASP A 252      15.599   6.599 -50.715  1.00  0.00           H  
ATOM   4102  O   ASP A 252      16.321   5.064 -48.345  1.00  0.00           O  
ATOM   4103  CG  ASP A 252      13.634   6.916 -51.456  1.00  0.00           C  
ATOM   4104  OD1 ASP A 252      12.995   5.868 -51.659  1.00  0.00           O  
ATOM   4105  OD2 ASP A 252      13.607   7.889 -52.255  1.00  0.00           O  
ATOM   4106  N   TYR A 253      15.752   6.964 -47.255  1.00  0.00           N  
ATOM   4107  H   TYR A 253      15.068   7.703 -47.176  1.00  0.00           H  
ATOM   4108  CA  TYR A 253      16.907   7.035 -46.357  1.00  0.00           C  
ATOM   4109  HA  TYR A 253      17.361   6.047 -46.277  1.00  0.00           H  
ATOM   4110  C   TYR A 253      16.500   7.494 -44.954  1.00  0.00           C  
ATOM   4111  CB  TYR A 253      17.961   7.999 -46.921  1.00  0.00           C  
ATOM   4112  HB2 TYR A 253      18.813   8.011 -46.240  1.00  0.00           H  
ATOM   4113  HB3 TYR A 253      17.548   9.007 -46.940  1.00  0.00           H  
ATOM   4114  O   TYR A 253      15.796   8.494 -44.808  1.00  0.00           O  
ATOM   4115  CG  TYR A 253      18.458   7.642 -48.308  1.00  0.00           C  
ATOM   4116  CD1 TYR A 253      19.464   6.671 -48.464  1.00  0.00           C  
ATOM   4117  HD1 TYR A 253      19.895   6.203 -47.592  1.00  0.00           H  
ATOM   4118  CD2 TYR A 253      17.902   8.271 -49.438  1.00  0.00           C  
ATOM   4119  HD2 TYR A 253      17.131   9.016 -49.308  1.00  0.00           H  
ATOM   4120  CE1 TYR A 253      19.912   6.319 -49.750  1.00  0.00           C  
ATOM   4121  HE1 TYR A 253      20.690   5.579 -49.869  1.00  0.00           H  
ATOM   4122  CE2 TYR A 253      18.355   7.933 -50.727  1.00  0.00           C  
ATOM   4123  HE2 TYR A 253      17.933   8.435 -51.586  1.00  0.00           H  
ATOM   4124  OH  TYR A 253      19.822   6.650 -52.124  1.00  0.00           O  
ATOM   4125  HH  TYR A 253      19.365   7.172 -52.788  1.00  0.00           H  
ATOM   4126  CZ  TYR A 253      19.361   6.954 -50.882  1.00  0.00           C  
ATOM   4127  N   LEU A 254      16.992   6.789 -43.934  1.00  0.00           N  
ATOM   4128  H   LEU A 254      17.545   5.967 -44.133  1.00  0.00           H  
ATOM   4129  CA  LEU A 254      16.971   7.218 -42.537  1.00  0.00           C  
ATOM   4130  HA  LEU A 254      16.428   8.159 -42.450  1.00  0.00           H  
ATOM   4131  C   LEU A 254      18.406   7.436 -42.064  1.00  0.00           C  
ATOM   4132  CB  LEU A 254      16.283   6.166 -41.650  1.00  0.00           C  
ATOM   4133  HB2 LEU A 254      16.811   6.135 -40.697  1.00  0.00           H  
ATOM   4134  HB3 LEU A 254      16.374   5.178 -42.102  1.00  0.00           H  
ATOM   4135  O   LEU A 254      19.196   6.500 -42.137  1.00  0.00           O  
ATOM   4136  CG  LEU A 254      14.817   6.466 -41.323  1.00  0.00           C  
ATOM   4137  HG  LEU A 254      14.759   7.447 -40.851  1.00  0.00           H  
ATOM   4138  CD1 LEU A 254      13.923   6.445 -42.559  1.00  0.00           C  
ATOM   4139 HD11 LEU A 254      14.012   5.476 -43.051  1.00  0.00           H  
ATOM   4140 HD12 LEU A 254      12.885   6.613 -42.275  1.00  0.00           H  
ATOM   4141 HD13 LEU A 254      14.226   7.225 -43.257  1.00  0.00           H  
ATOM   4142  CD2 LEU A 254      14.302   5.425 -40.329  1.00  0.00           C  
ATOM   4143 HD21 LEU A 254      13.238   5.567 -40.143  1.00  0.00           H  
ATOM   4144 HD22 LEU A 254      14.471   4.422 -40.721  1.00  0.00           H  
ATOM   4145 HD23 LEU A 254      14.839   5.528 -39.386  1.00  0.00           H  
ATOM   4146  N   PHE A 255      18.726   8.620 -41.548  1.00  0.00           N  
ATOM   4147  H   PHE A 255      18.007   9.327 -41.492  1.00  0.00           H  
ATOM   4148  CA  PHE A 255      20.047   8.936 -40.999  1.00  0.00           C  
ATOM   4149  HA  PHE A 255      20.736   8.120 -41.221  1.00  0.00           H  
ATOM   4150  C   PHE A 255      19.972   9.075 -39.482  1.00  0.00           C  
ATOM   4151  CB  PHE A 255      20.610  10.199 -41.660  1.00  0.00           C  
ATOM   4152  HB2 PHE A 255      21.555  10.459 -41.183  1.00  0.00           H  
ATOM   4153  HB3 PHE A 255      19.913  11.019 -41.494  1.00  0.00           H  
ATOM   4154  O   PHE A 255      19.238   9.917 -38.968  1.00  0.00           O  
ATOM   4155  CG  PHE A 255      20.852  10.032 -43.145  1.00  0.00           C  
ATOM   4156  CD1 PHE A 255      21.828   9.124 -43.591  1.00  0.00           C  
ATOM   4157  HD1 PHE A 255      22.424   8.584 -42.870  1.00  0.00           H  
ATOM   4158  CD2 PHE A 255      20.071  10.735 -44.081  1.00  0.00           C  
ATOM   4159  HD2 PHE A 255      19.326  11.437 -43.740  1.00  0.00           H  
ATOM   4160  CE1 PHE A 255      22.000   8.883 -44.962  1.00  0.00           C  
ATOM   4161  HE1 PHE A 255      22.737   8.169 -45.297  1.00  0.00           H  
ATOM   4162  CE2 PHE A 255      20.252  10.507 -45.457  1.00  0.00           C  
ATOM   4163  HE2 PHE A 255      19.646  11.041 -46.175  1.00  0.00           H  
ATOM   4164  CZ  PHE A 255      21.203   9.567 -45.893  1.00  0.00           C  
ATOM   4165  HZ  PHE A 255      21.323   9.356 -46.946  1.00  0.00           H  
ATOM   4166  N   TYR A 256      20.730   8.244 -38.770  1.00  0.00           N  
ATOM   4167  H   TYR A 256      21.364   7.628 -39.259  1.00  0.00           H  
ATOM   4168  CA  TYR A 256      20.803   8.272 -37.312  1.00  0.00           C  
ATOM   4169  HA  TYR A 256      19.865   8.652 -36.906  1.00  0.00           H  
ATOM   4170  C   TYR A 256      21.930   9.201 -36.866  1.00  0.00           C  
ATOM   4171  CB  TYR A 256      20.992   6.847 -36.791  1.00  0.00           C  
ATOM   4172  HB2 TYR A 256      20.160   6.237 -37.143  1.00  0.00           H  
ATOM   4173  HB3 TYR A 256      21.907   6.436 -37.217  1.00  0.00           H  
ATOM   4174  O   TYR A 256      23.104   8.901 -37.074  1.00  0.00           O  
ATOM   4175  CG  TYR A 256      21.051   6.735 -35.280  1.00  0.00           C  
ATOM   4176  CD1 TYR A 256      22.294   6.795 -34.625  1.00  0.00           C  
ATOM   4177  HD1 TYR A 256      23.198   6.965 -35.192  1.00  0.00           H  
ATOM   4178  CD2 TYR A 256      19.869   6.566 -34.531  1.00  0.00           C  
ATOM   4179  HD2 TYR A 256      18.913   6.545 -35.034  1.00  0.00           H  
ATOM   4180  CE1 TYR A 256      22.359   6.652 -33.228  1.00  0.00           C  
ATOM   4181  HE1 TYR A 256      23.310   6.693 -32.718  1.00  0.00           H  
ATOM   4182  CE2 TYR A 256      19.932   6.458 -33.125  1.00  0.00           C  
ATOM   4183  HE2 TYR A 256      19.035   6.348 -32.534  1.00  0.00           H  
ATOM   4184  OH  TYR A 256      21.302   6.332 -31.128  1.00  0.00           O  
ATOM   4185  HH  TYR A 256      20.567   6.659 -30.604  1.00  0.00           H  
ATOM   4186  CZ  TYR A 256      21.182   6.495 -32.471  1.00  0.00           C  
ATOM   4187  N   ILE A 257      21.559  10.312 -36.240  1.00  0.00           N  
ATOM   4188  H   ILE A 257      20.574  10.454 -36.069  1.00  0.00           H  
ATOM   4189  CA  ILE A 257      22.465  11.312 -35.691  1.00  0.00           C  
ATOM   4190  HA  ILE A 257      23.484  11.114 -36.025  1.00  0.00           H  
ATOM   4191  C   ILE A 257      22.417  11.180 -34.173  1.00  0.00           C  
ATOM   4192  CB  ILE A 257      22.074  12.727 -36.176  1.00  0.00           C  
ATOM   4193  HB  ILE A 257      21.053  12.937 -35.856  1.00  0.00           H  
ATOM   4194  O   ILE A 257      21.447  11.578 -33.531  1.00  0.00           O  
ATOM   4195  CG1 ILE A 257      22.127  12.810 -37.722  1.00  0.00           C  
ATOM   4196 HG12 ILE A 257      21.477  12.047 -38.150  1.00  0.00           H  
ATOM   4197 HG13 ILE A 257      23.145  12.610 -38.058  1.00  0.00           H  
ATOM   4198  CG2 ILE A 257      23.012  13.771 -35.541  1.00  0.00           C  
ATOM   4199 HG21 ILE A 257      22.694  14.779 -35.809  1.00  0.00           H  
ATOM   4200 HG22 ILE A 257      24.036  13.612 -35.878  1.00  0.00           H  
ATOM   4201 HG23 ILE A 257      22.979  13.714 -34.453  1.00  0.00           H  
ATOM   4202  CD1 ILE A 257      21.672  14.157 -38.299  1.00  0.00           C  
ATOM   4203 HD11 ILE A 257      21.693  14.106 -39.387  1.00  0.00           H  
ATOM   4204 HD12 ILE A 257      20.658  14.382 -37.968  1.00  0.00           H  
ATOM   4205 HD13 ILE A 257      22.345  14.958 -37.992  1.00  0.00           H  
ATOM   4206  N   HIS A 258      23.474  10.628 -33.586  1.00  0.00           N  
ATOM   4207  H   HIS A 258      24.254  10.326 -34.151  1.00  0.00           H  
ATOM   4208  CA  HIS A 258      23.648  10.695 -32.142  1.00  0.00           C  
ATOM   4209  HA  HIS A 258      22.690  10.519 -31.652  1.00  0.00           H  
ATOM   4210  C   HIS A 258      24.128  12.109 -31.802  1.00  0.00           C  
ATOM   4211  CB  HIS A 258      24.622   9.597 -31.694  1.00  0.00           C  
ATOM   4212  HB2 HIS A 258      25.643   9.872 -31.958  1.00  0.00           H  
ATOM   4213  HB3 HIS A 258      24.383   8.676 -32.227  1.00  0.00           H  
ATOM   4214  O   HIS A 258      25.250  12.470 -32.152  1.00  0.00           O  
ATOM   4215  CG  HIS A 258      24.543   9.312 -30.216  1.00  0.00           C  
ATOM   4216  CD2 HIS A 258      24.304   8.100 -29.626  1.00  0.00           C  
ATOM   4217  HD2 HIS A 258      24.168   7.164 -30.148  1.00  0.00           H  
ATOM   4218  ND1 HIS A 258      24.609  10.236 -29.203  1.00  0.00           N  
ATOM   4219  HD1 HIS A 258      24.669  11.239 -29.309  1.00  0.00           H  
ATOM   4220  CE1 HIS A 258      24.407   9.606 -28.036  1.00  0.00           C  
ATOM   4221  HE1 HIS A 258      24.328  10.104 -27.081  1.00  0.00           H  
ATOM   4222  NE2 HIS A 258      24.240   8.286 -28.236  1.00  0.00           N  
ATOM   4223  N   CYS A 259      23.303  12.918 -31.134  1.00  0.00           N  
ATOM   4224  H   CYS A 259      22.392  12.576 -30.862  1.00  0.00           H  
ATOM   4225  CA  CYS A 259      23.577  14.344 -30.917  1.00  0.00           C  
ATOM   4226  HA  CYS A 259      23.591  14.863 -31.875  1.00  0.00           H  
ATOM   4227  C   CYS A 259      24.948  14.588 -30.262  1.00  0.00           C  
ATOM   4228  CB  CYS A 259      22.437  14.914 -30.070  1.00  0.00           C  
ATOM   4229  HB2 CYS A 259      22.725  15.893 -29.689  1.00  0.00           H  
ATOM   4230  HB3 CYS A 259      22.245  14.264 -29.216  1.00  0.00           H  
ATOM   4231  O   CYS A 259      25.710  15.435 -30.714  1.00  0.00           O  
ATOM   4232  SG  CYS A 259      20.933  15.068 -31.080  1.00  0.00           S  
ATOM   4233  HG  CYS A 259      20.124  15.391 -30.067  1.00  0.00           H  
ATOM   4234  N   ARG A 260      25.321  13.753 -29.285  1.00  0.00           N  
ATOM   4235  H   ARG A 260      24.586  13.213 -28.853  1.00  0.00           H  
ATOM   4236  CA  ARG A 260      26.650  13.749 -28.649  1.00  0.00           C  
ATOM   4237  HA  ARG A 260      26.819  14.732 -28.210  1.00  0.00           H  
ATOM   4238  C   ARG A 260      27.847  13.506 -29.579  1.00  0.00           C  
ATOM   4239  CB  ARG A 260      26.593  12.710 -27.525  1.00  0.00           C  
ATOM   4240  HB2 ARG A 260      26.176  11.783 -27.917  1.00  0.00           H  
ATOM   4241  HB3 ARG A 260      25.934  13.112 -26.755  1.00  0.00           H  
ATOM   4242  O   ARG A 260      28.959  13.887 -29.226  1.00  0.00           O  
ATOM   4243  CG  ARG A 260      27.923  12.375 -26.856  1.00  0.00           C  
ATOM   4244  HG2 ARG A 260      28.622  11.983 -27.595  1.00  0.00           H  
ATOM   4245  HG3 ARG A 260      28.336  13.269 -26.389  1.00  0.00           H  
ATOM   4246  CD  ARG A 260      27.708  11.300 -25.799  1.00  0.00           C  
ATOM   4247  HD2 ARG A 260      27.138  11.728 -24.974  1.00  0.00           H  
ATOM   4248  HD3 ARG A 260      27.135  10.482 -26.237  1.00  0.00           H  
ATOM   4249  NE  ARG A 260      29.012  10.795 -25.343  1.00  0.00           N  
ATOM   4250  HE  ARG A 260      29.806  11.074 -25.900  1.00  0.00           H  
ATOM   4251  NH1 ARG A 260      28.218   9.560 -23.599  1.00  0.00           N  
ATOM   4252 HH11 ARG A 260      28.416   9.222 -22.668  1.00  0.00           H  
ATOM   4253 HH12 ARG A 260      27.373  10.104 -23.698  1.00  0.00           H  
ATOM   4254  NH2 ARG A 260      30.395   9.519 -24.066  1.00  0.00           N  
ATOM   4255 HH21 ARG A 260      30.508   8.807 -23.358  1.00  0.00           H  
ATOM   4256 HH22 ARG A 260      31.150   9.739 -24.700  1.00  0.00           H  
ATOM   4257  CZ  ARG A 260      29.202   9.965 -24.342  1.00  0.00           C  
ATOM   4258  N   GLU A 261      27.677  12.825 -30.708  1.00  0.00           N  
ATOM   4259  H   GLU A 261      26.740  12.595 -31.004  1.00  0.00           H  
ATOM   4260  CA  GLU A 261      28.779  12.553 -31.648  1.00  0.00           C  
ATOM   4261  HA  GLU A 261      29.710  12.445 -31.093  1.00  0.00           H  
ATOM   4262  C   GLU A 261      29.007  13.714 -32.628  1.00  0.00           C  
ATOM   4263  CB  GLU A 261      28.534  11.234 -32.400  1.00  0.00           C  
ATOM   4264  HB2 GLU A 261      29.315  11.112 -33.151  1.00  0.00           H  
ATOM   4265  HB3 GLU A 261      27.572  11.282 -32.909  1.00  0.00           H  
ATOM   4266  O   GLU A 261      30.040  13.770 -33.301  1.00  0.00           O  
ATOM   4267  CG  GLU A 261      28.570  10.012 -31.465  1.00  0.00           C  
ATOM   4268  HG2 GLU A 261      29.537   9.993 -30.961  1.00  0.00           H  
ATOM   4269  HG3 GLU A 261      27.802  10.126 -30.700  1.00  0.00           H  
ATOM   4270  CD  GLU A 261      28.354   8.667 -32.185  1.00  0.00           C  
ATOM   4271  OE1 GLU A 261      28.388   7.633 -31.478  1.00  0.00           O  
ATOM   4272  OE2 GLU A 261      28.145   8.648 -33.420  1.00  0.00           O  
ATOM   4273  N   VAL A 262      28.072  14.666 -32.692  1.00  0.00           N  
ATOM   4274  H   VAL A 262      27.276  14.613 -32.073  1.00  0.00           H  
ATOM   4275  CA  VAL A 262      28.211  15.867 -33.511  1.00  0.00           C  
ATOM   4276  HA  VAL A 262      28.684  15.586 -34.452  1.00  0.00           H  
ATOM   4277  C   VAL A 262      29.131  16.843 -32.785  1.00  0.00           C  
ATOM   4278  CB  VAL A 262      26.846  16.483 -33.862  1.00  0.00           C  
ATOM   4279  HB  VAL A 262      26.348  16.835 -32.959  1.00  0.00           H  
ATOM   4280  O   VAL A 262      28.762  17.478 -31.802  1.00  0.00           O  
ATOM   4281  CG1 VAL A 262      27.029  17.664 -34.824  1.00  0.00           C  
ATOM   4282 HG11 VAL A 262      26.058  18.088 -35.078  1.00  0.00           H  
ATOM   4283 HG12 VAL A 262      27.618  18.443 -34.338  1.00  0.00           H  
ATOM   4284 HG13 VAL A 262      27.532  17.344 -35.736  1.00  0.00           H  
ATOM   4285  CG2 VAL A 262      25.951  15.446 -34.554  1.00  0.00           C  
ATOM   4286 HG21 VAL A 262      25.028  15.919 -34.889  1.00  0.00           H  
ATOM   4287 HG22 VAL A 262      26.466  15.015 -35.413  1.00  0.00           H  
ATOM   4288 HG23 VAL A 262      25.689  14.652 -33.854  1.00  0.00           H  
ATOM   4289  N   SER A 263      30.368  16.935 -33.271  1.00  0.00           N  
ATOM   4290  H   SER A 263      30.622  16.313 -34.025  1.00  0.00           H  
ATOM   4291  CA  SER A 263      31.369  17.852 -32.729  1.00  0.00           C  
ATOM   4292  HA  SER A 263      31.521  17.619 -31.675  1.00  0.00           H  
ATOM   4293  C   SER A 263      30.902  19.301 -32.859  1.00  0.00           C  
ATOM   4294  CB  SER A 263      32.687  17.653 -33.463  1.00  0.00           C  
ATOM   4295  HB2 SER A 263      33.042  16.636 -33.298  1.00  0.00           H  
ATOM   4296  HB3 SER A 263      32.498  17.785 -34.529  1.00  0.00           H  
ATOM   4297  O   SER A 263      30.630  19.788 -33.956  1.00  0.00           O  
ATOM   4298  OG  SER A 263      33.681  18.569 -33.040  1.00  0.00           O  
ATOM   4299  HG  SER A 263      34.359  18.539 -33.719  1.00  0.00           H  
ATOM   4300  N   LEU A 264      30.864  19.996 -31.727  1.00  0.00           N  
ATOM   4301  H   LEU A 264      30.992  19.497 -30.858  1.00  0.00           H  
ATOM   4302  CA  LEU A 264      30.531  21.417 -31.645  1.00  0.00           C  
ATOM   4303  HA  LEU A 264      29.767  21.657 -32.385  1.00  0.00           H  
ATOM   4304  C   LEU A 264      31.735  22.329 -31.945  1.00  0.00           C  
ATOM   4305  CB  LEU A 264      29.960  21.676 -30.247  1.00  0.00           C  
ATOM   4306  HB2 LEU A 264      29.734  22.740 -30.184  1.00  0.00           H  
ATOM   4307  HB3 LEU A 264      30.734  21.453 -29.513  1.00  0.00           H  
ATOM   4308  O   LEU A 264      31.583  23.538 -32.098  1.00  0.00           O  
ATOM   4309  CG  LEU A 264      28.690  20.879 -29.889  1.00  0.00           C  
ATOM   4310  HG  LEU A 264      28.894  19.812 -29.973  1.00  0.00           H  
ATOM   4311  CD1 LEU A 264      28.261  21.154 -28.452  1.00  0.00           C  
ATOM   4312 HD11 LEU A 264      27.445  20.486 -28.178  1.00  0.00           H  
ATOM   4313 HD12 LEU A 264      29.097  20.993 -27.771  1.00  0.00           H  
ATOM   4314 HD13 LEU A 264      27.910  22.184 -28.383  1.00  0.00           H  
ATOM   4315  CD2 LEU A 264      27.522  21.238 -30.804  1.00  0.00           C  
ATOM   4316 HD21 LEU A 264      26.617  20.736 -30.464  1.00  0.00           H  
ATOM   4317 HD22 LEU A 264      27.731  20.917 -31.825  1.00  0.00           H  
ATOM   4318 HD23 LEU A 264      27.369  22.316 -30.778  1.00  0.00           H  
ATOM   4319  N   VAL A 265      32.935  21.743 -32.040  1.00  0.00           N  
ATOM   4320  H   VAL A 265      32.967  20.744 -31.899  1.00  0.00           H  
ATOM   4321  CA  VAL A 265      34.202  22.466 -32.239  1.00  0.00           C  
ATOM   4322  HA  VAL A 265      34.049  23.522 -32.014  1.00  0.00           H  
ATOM   4323  C   VAL A 265      34.679  22.380 -33.689  1.00  0.00           C  
ATOM   4324  CB  VAL A 265      35.284  21.935 -31.275  1.00  0.00           C  
ATOM   4325  HB  VAL A 265      35.544  20.916 -31.563  1.00  0.00           H  
ATOM   4326  O   VAL A 265      35.214  23.343 -34.230  1.00  0.00           O  
ATOM   4327  CG1 VAL A 265      36.556  22.791 -31.324  1.00  0.00           C  
ATOM   4328 HG11 VAL A 265      36.319  23.823 -31.067  1.00  0.00           H  
ATOM   4329 HG12 VAL A 265      37.290  22.411 -30.614  1.00  0.00           H  
ATOM   4330 HG13 VAL A 265      36.999  22.765 -32.320  1.00  0.00           H  
ATOM   4331  CG2 VAL A 265      34.800  21.908 -29.818  1.00  0.00           C  
ATOM   4332 HG21 VAL A 265      34.469  22.903 -29.519  1.00  0.00           H  
ATOM   4333 HG22 VAL A 265      35.610  21.594 -29.159  1.00  0.00           H  
ATOM   4334 HG23 VAL A 265      33.975  21.206 -29.700  1.00  0.00           H  
ATOM   4335  N   THR A 266      34.490  21.235 -34.351  1.00  0.00           N  
ATOM   4336  H   THR A 266      33.946  20.511 -33.905  1.00  0.00           H  
ATOM   4337  CA  THR A 266      34.946  21.042 -35.737  1.00  0.00           C  
ATOM   4338  HA  THR A 266      35.782  21.713 -35.933  1.00  0.00           H  
ATOM   4339  C   THR A 266      33.836  21.385 -36.715  1.00  0.00           C  
ATOM   4340  CB  THR A 266      35.442  19.618 -36.016  1.00  0.00           C  
ATOM   4341  HB  THR A 266      35.730  19.551 -37.065  1.00  0.00           H  
ATOM   4342  O   THR A 266      32.765  20.781 -36.642  1.00  0.00           O  
ATOM   4343  CG2 THR A 266      36.650  19.242 -35.159  1.00  0.00           C  
ATOM   4344 HG21 THR A 266      36.982  18.236 -35.417  1.00  0.00           H  
ATOM   4345 HG22 THR A 266      37.464  19.940 -35.353  1.00  0.00           H  
ATOM   4346 HG23 THR A 266      36.397  19.279 -34.100  1.00  0.00           H  
ATOM   4347  OG1 THR A 266      34.422  18.677 -35.770  1.00  0.00           O  
ATOM   4348  HG1 THR A 266      33.611  19.116 -36.036  1.00  0.00           H  
ATOM   4349  N   GLN A 267      34.113  22.277 -37.665  1.00  0.00           N  
ATOM   4350  H   GLN A 267      35.012  22.738 -37.678  1.00  0.00           H  
ATOM   4351  CA  GLN A 267      33.176  22.567 -38.744  1.00  0.00           C  
ATOM   4352  HA  GLN A 267      32.205  22.749 -38.284  1.00  0.00           H  
ATOM   4353  C   GLN A 267      33.043  21.369 -39.686  1.00  0.00           C  
ATOM   4354  CB  GLN A 267      33.587  23.825 -39.517  1.00  0.00           C  
ATOM   4355  HB2 GLN A 267      34.612  23.715 -39.872  1.00  0.00           H  
ATOM   4356  HB3 GLN A 267      32.932  23.930 -40.382  1.00  0.00           H  
ATOM   4357  O   GLN A 267      34.040  20.764 -40.081  1.00  0.00           O  
ATOM   4358  CG  GLN A 267      33.461  25.094 -38.663  1.00  0.00           C  
ATOM   4359  HG2 GLN A 267      34.137  25.042 -37.809  1.00  0.00           H  
ATOM   4360  HG3 GLN A 267      32.440  25.168 -38.290  1.00  0.00           H  
ATOM   4361  CD  GLN A 267      33.786  26.355 -39.457  1.00  0.00           C  
ATOM   4362  NE2 GLN A 267      33.223  27.488 -39.099  1.00  0.00           N  
ATOM   4363 HE21 GLN A 267      33.403  28.266 -39.717  1.00  0.00           H  
ATOM   4364 HE22 GLN A 267      32.485  27.514 -38.410  1.00  0.00           H  
ATOM   4365  OE1 GLN A 267      34.557  26.355 -40.399  1.00  0.00           O  
ATOM   4366  N   ARG A 268      31.806  21.019 -40.027  1.00  0.00           N  
ATOM   4367  H   ARG A 268      31.049  21.586 -39.671  1.00  0.00           H  
ATOM   4368  CA  ARG A 268      31.445  19.966 -40.984  1.00  0.00           C  
ATOM   4369  HA  ARG A 268      32.255  19.813 -41.698  1.00  0.00           H  
ATOM   4370  C   ARG A 268      30.230  20.427 -41.772  1.00  0.00           C  
ATOM   4371  CB  ARG A 268      31.157  18.646 -40.251  1.00  0.00           C  
ATOM   4372  HB2 ARG A 268      30.347  18.795 -39.538  1.00  0.00           H  
ATOM   4373  HB3 ARG A 268      30.838  17.903 -40.983  1.00  0.00           H  
ATOM   4374  O   ARG A 268      29.524  21.320 -41.329  1.00  0.00           O  
ATOM   4375  CG  ARG A 268      32.396  18.116 -39.517  1.00  0.00           C  
ATOM   4376  HG2 ARG A 268      32.632  18.779 -38.684  1.00  0.00           H  
ATOM   4377  HG3 ARG A 268      33.242  18.090 -40.204  1.00  0.00           H  
ATOM   4378  CD  ARG A 268      32.158  16.710 -38.971  1.00  0.00           C  
ATOM   4379  HD2 ARG A 268      32.009  16.034 -39.813  1.00  0.00           H  
ATOM   4380  HD3 ARG A 268      31.257  16.720 -38.357  1.00  0.00           H  
ATOM   4381  NE  ARG A 268      33.305  16.270 -38.157  1.00  0.00           N  
ATOM   4382  HE  ARG A 268      33.986  16.980 -37.928  1.00  0.00           H  
ATOM   4383  NH1 ARG A 268      32.698  14.068 -37.946  1.00  0.00           N  
ATOM   4384 HH11 ARG A 268      32.887  13.136 -37.608  1.00  0.00           H  
ATOM   4385 HH12 ARG A 268      31.892  14.256 -38.525  1.00  0.00           H  
ATOM   4386  NH2 ARG A 268      34.593  14.790 -37.011  1.00  0.00           N  
ATOM   4387 HH21 ARG A 268      34.793  13.844 -36.718  1.00  0.00           H  
ATOM   4388 HH22 ARG A 268      35.260  15.529 -36.839  1.00  0.00           H  
ATOM   4389  CZ  ARG A 268      33.526  15.048 -37.710  1.00  0.00           C  
ATOM   4390  N   SER A 269      29.985  19.862 -42.941  1.00  0.00           N  
ATOM   4391  H   SER A 269      30.632  19.173 -43.296  1.00  0.00           H  
ATOM   4392  CA  SER A 269      28.746  20.096 -43.689  1.00  0.00           C  
ATOM   4393  HA  SER A 269      28.353  21.082 -43.446  1.00  0.00           H  
ATOM   4394  C   SER A 269      27.670  19.068 -43.308  1.00  0.00           C  
ATOM   4395  CB  SER A 269      29.065  20.093 -45.184  1.00  0.00           C  
ATOM   4396  HB2 SER A 269      29.895  20.772 -45.382  1.00  0.00           H  
ATOM   4397  HB3 SER A 269      28.195  20.450 -45.736  1.00  0.00           H  
ATOM   4398  O   SER A 269      27.976  18.032 -42.704  1.00  0.00           O  
ATOM   4399  OG  SER A 269      29.404  18.790 -45.615  1.00  0.00           O  
ATOM   4400  HG  SER A 269      30.313  18.626 -45.353  1.00  0.00           H  
ATOM   4401  N   LEU A 270      26.400  19.295 -43.681  1.00  0.00           N  
ATOM   4402  H   LEU A 270      26.182  20.132 -44.202  1.00  0.00           H  
ATOM   4403  CA  LEU A 270      25.392  18.229 -43.553  1.00  0.00           C  
ATOM   4404  HA  LEU A 270      25.415  17.879 -42.521  1.00  0.00           H  
ATOM   4405  C   LEU A 270      25.773  17.038 -44.448  1.00  0.00           C  
ATOM   4406  CB  LEU A 270      23.963  18.722 -43.874  1.00  0.00           C  
ATOM   4407  HB2 LEU A 270      23.935  19.047 -44.913  1.00  0.00           H  
ATOM   4408  HB3 LEU A 270      23.711  19.571 -43.239  1.00  0.00           H  
ATOM   4409  O   LEU A 270      25.548  15.889 -44.072  1.00  0.00           O  
ATOM   4410  CG  LEU A 270      22.918  17.594 -43.667  1.00  0.00           C  
ATOM   4411  HG  LEU A 270      23.256  16.692 -44.178  1.00  0.00           H  
ATOM   4412  CD1 LEU A 270      22.707  17.256 -42.190  1.00  0.00           C  
ATOM   4413 HD11 LEU A 270      23.626  16.858 -41.759  1.00  0.00           H  
ATOM   4414 HD12 LEU A 270      21.930  16.498 -42.089  1.00  0.00           H  
ATOM   4415 HD13 LEU A 270      22.409  18.149 -41.641  1.00  0.00           H  
ATOM   4416  CD2 LEU A 270      21.545  17.856 -44.269  1.00  0.00           C  
ATOM   4417 HD21 LEU A 270      20.916  18.403 -43.567  1.00  0.00           H  
ATOM   4418 HD22 LEU A 270      21.635  18.364 -45.229  1.00  0.00           H  
ATOM   4419 HD23 LEU A 270      21.061  16.893 -44.432  1.00  0.00           H  
ATOM   4420  N   GLY A 271      26.383  17.300 -45.609  1.00  0.00           N  
ATOM   4421  H   GLY A 271      26.553  18.265 -45.852  1.00  0.00           H  
ATOM   4422  CA  GLY A 271      26.935  16.263 -46.476  1.00  0.00           C  
ATOM   4423  HA2 GLY A 271      27.488  16.740 -47.285  1.00  0.00           H  
ATOM   4424  HA3 GLY A 271      26.123  15.668 -46.894  1.00  0.00           H  
ATOM   4425  C   GLY A 271      27.896  15.331 -45.733  1.00  0.00           C  
ATOM   4426  O   GLY A 271      27.747  14.115 -45.831  1.00  0.00           O  
ATOM   4427  N   ASP A 272      28.802  15.878 -44.922  1.00  0.00           N  
ATOM   4428  H   ASP A 272      28.892  16.884 -44.914  1.00  0.00           H  
ATOM   4429  CA  ASP A 272      29.760  15.090 -44.133  1.00  0.00           C  
ATOM   4430  HA  ASP A 272      30.278  14.400 -44.799  1.00  0.00           H  
ATOM   4431  C   ASP A 272      29.071  14.265 -43.035  1.00  0.00           C  
ATOM   4432  CB  ASP A 272      30.814  16.007 -43.498  1.00  0.00           C  
ATOM   4433  HB2 ASP A 272      30.317  16.667 -42.786  1.00  0.00           H  
ATOM   4434  HB3 ASP A 272      31.531  15.397 -42.949  1.00  0.00           H  
ATOM   4435  O   ASP A 272      29.451  13.120 -42.784  1.00  0.00           O  
ATOM   4436  CG  ASP A 272      31.567  16.844 -44.527  1.00  0.00           C  
ATOM   4437  OD1 ASP A 272      31.938  16.289 -45.580  1.00  0.00           O  
ATOM   4438  OD2 ASP A 272      31.681  18.067 -44.280  1.00  0.00           O  
ATOM   4439  N   LEU A 273      28.020  14.807 -42.407  1.00  0.00           N  
ATOM   4440  H   LEU A 273      27.769  15.755 -42.648  1.00  0.00           H  
ATOM   4441  CA  LEU A 273      27.194  14.070 -41.439  1.00  0.00           C  
ATOM   4442  HA  LEU A 273      27.845  13.605 -40.699  1.00  0.00           H  
ATOM   4443  C   LEU A 273      26.413  12.922 -42.096  1.00  0.00           C  
ATOM   4444  CB  LEU A 273      26.222  15.040 -40.740  1.00  0.00           C  
ATOM   4445  HB2 LEU A 273      25.752  15.666 -41.498  1.00  0.00           H  
ATOM   4446  HB3 LEU A 273      25.431  14.461 -40.262  1.00  0.00           H  
ATOM   4447  O   LEU A 273      26.308  11.833 -41.538  1.00  0.00           O  
ATOM   4448  CG  LEU A 273      26.863  15.942 -39.673  1.00  0.00           C  
ATOM   4449  HG  LEU A 273      27.747  16.432 -40.081  1.00  0.00           H  
ATOM   4450  CD1 LEU A 273      25.859  17.014 -39.246  1.00  0.00           C  
ATOM   4451 HD11 LEU A 273      26.293  17.635 -38.463  1.00  0.00           H  
ATOM   4452 HD12 LEU A 273      24.946  16.552 -38.871  1.00  0.00           H  
ATOM   4453 HD13 LEU A 273      25.620  17.651 -40.098  1.00  0.00           H  
ATOM   4454  CD2 LEU A 273      27.256  15.144 -38.426  1.00  0.00           C  
ATOM   4455 HD21 LEU A 273      28.016  14.403 -38.676  1.00  0.00           H  
ATOM   4456 HD22 LEU A 273      27.666  15.819 -37.676  1.00  0.00           H  
ATOM   4457 HD23 LEU A 273      26.382  14.640 -38.014  1.00  0.00           H  
ATOM   4458  N   ILE A 274      25.882  13.133 -43.301  1.00  0.00           N  
ATOM   4459  H   ILE A 274      25.966  14.057 -43.700  1.00  0.00           H  
ATOM   4460  CA  ILE A 274      25.254  12.063 -44.088  1.00  0.00           C  
ATOM   4461  HA  ILE A 274      24.517  11.551 -43.471  1.00  0.00           H  
ATOM   4462  C   ILE A 274      26.305  11.020 -44.482  1.00  0.00           C  
ATOM   4463  CB  ILE A 274      24.531  12.666 -45.315  1.00  0.00           C  
ATOM   4464  HB  ILE A 274      25.202  13.372 -45.805  1.00  0.00           H  
ATOM   4465  O   ILE A 274      26.039   9.818 -44.415  1.00  0.00           O  
ATOM   4466  CG1 ILE A 274      23.270  13.430 -44.850  1.00  0.00           C  
ATOM   4467 HG12 ILE A 274      22.540  12.722 -44.457  1.00  0.00           H  
ATOM   4468 HG13 ILE A 274      23.535  14.114 -44.044  1.00  0.00           H  
ATOM   4469  CG2 ILE A 274      24.161  11.577 -46.340  1.00  0.00           C  
ATOM   4470 HG21 ILE A 274      25.063  11.134 -46.762  1.00  0.00           H  
ATOM   4471 HG22 ILE A 274      23.581  10.800 -45.843  1.00  0.00           H  
ATOM   4472 HG23 ILE A 274      23.586  11.996 -47.166  1.00  0.00           H  
ATOM   4473  CD1 ILE A 274      22.612  14.262 -45.959  1.00  0.00           C  
ATOM   4474 HD11 ILE A 274      21.844  14.900 -45.522  1.00  0.00           H  
ATOM   4475 HD12 ILE A 274      23.357  14.896 -46.441  1.00  0.00           H  
ATOM   4476 HD13 ILE A 274      22.140  13.617 -46.700  1.00  0.00           H  
ATOM   4477  N   MET A 275      27.503  11.465 -44.867  1.00  0.00           N  
ATOM   4478  H   MET A 275      27.652  12.463 -44.906  1.00  0.00           H  
ATOM   4479  CA  MET A 275      28.605  10.598 -45.268  1.00  0.00           C  
ATOM   4480  HA  MET A 275      28.257   9.972 -46.090  1.00  0.00           H  
ATOM   4481  C   MET A 275      29.039   9.669 -44.137  1.00  0.00           C  
ATOM   4482  CB  MET A 275      29.785  11.448 -45.758  1.00  0.00           C  
ATOM   4483  HB2 MET A 275      29.418  12.203 -46.454  1.00  0.00           H  
ATOM   4484  HB3 MET A 275      30.258  11.960 -44.921  1.00  0.00           H  
ATOM   4485  O   MET A 275      29.165   8.469 -44.367  1.00  0.00           O  
ATOM   4486  CG  MET A 275      30.833  10.584 -46.462  1.00  0.00           C  
ATOM   4487  HG2 MET A 275      30.336   9.990 -47.229  1.00  0.00           H  
ATOM   4488  HG3 MET A 275      31.260   9.894 -45.734  1.00  0.00           H  
ATOM   4489  SD  MET A 275      32.205  11.478 -47.238  1.00  0.00           S  
ATOM   4490  CE  MET A 275      31.372  12.517 -48.466  1.00  0.00           C  
ATOM   4491  HE1 MET A 275      32.127  13.024 -49.068  1.00  0.00           H  
ATOM   4492  HE2 MET A 275      30.774  13.272 -47.957  1.00  0.00           H  
ATOM   4493  HE3 MET A 275      30.745  11.906 -49.116  1.00  0.00           H  
ATOM   4494  N   SER A 276      29.178  10.185 -42.912  1.00  0.00           N  
ATOM   4495  H   SER A 276      29.060  11.180 -42.786  1.00  0.00           H  
ATOM   4496  CA  SER A 276      29.553   9.380 -41.739  1.00  0.00           C  
ATOM   4497  HA  SER A 276      30.482   8.860 -41.968  1.00  0.00           H  
ATOM   4498  C   SER A 276      28.515   8.309 -41.375  1.00  0.00           C  
ATOM   4499  CB  SER A 276      29.806  10.289 -40.534  1.00  0.00           C  
ATOM   4500  HB2 SER A 276      30.270   9.701 -39.742  1.00  0.00           H  
ATOM   4501  HB3 SER A 276      30.486  11.092 -40.820  1.00  0.00           H  
ATOM   4502  O   SER A 276      28.838   7.330 -40.701  1.00  0.00           O  
ATOM   4503  OG  SER A 276      28.596  10.835 -40.054  1.00  0.00           O  
ATOM   4504  HG  SER A 276      28.747  11.289 -39.221  1.00  0.00           H  
ATOM   4505  N   CYS A 277      27.276   8.462 -41.849  1.00  0.00           N  
ATOM   4506  H   CYS A 277      27.067   9.323 -42.334  1.00  0.00           H  
ATOM   4507  CA  CYS A 277      26.208   7.482 -41.681  1.00  0.00           C  
ATOM   4508  HA  CYS A 277      26.348   6.967 -40.730  1.00  0.00           H  
ATOM   4509  C   CYS A 277      26.184   6.405 -42.779  1.00  0.00           C  
ATOM   4510  CB  CYS A 277      24.865   8.219 -41.638  1.00  0.00           C  
ATOM   4511  HB2 CYS A 277      24.064   7.486 -41.546  1.00  0.00           H  
ATOM   4512  HB3 CYS A 277      24.728   8.786 -42.559  1.00  0.00           H  
ATOM   4513  O   CYS A 277      25.390   5.467 -42.678  1.00  0.00           O  
ATOM   4514  SG  CYS A 277      24.767   9.348 -40.225  1.00  0.00           S  
ATOM   4515  HG  CYS A 277      25.693  10.224 -40.623  1.00  0.00           H  
ATOM   4516  N   CYS A 278      26.973   6.547 -43.848  1.00  0.00           N  
ATOM   4517  H   CYS A 278      27.661   7.286 -43.841  1.00  0.00           H  
ATOM   4518  CA  CYS A 278      26.942   5.678 -45.023  1.00  0.00           C  
ATOM   4519  HA  CYS A 278      25.970   5.187 -45.058  1.00  0.00           H  
ATOM   4520  C   CYS A 278      28.017   4.573 -44.970  1.00  0.00           C  
ATOM   4521  CB  CYS A 278      27.077   6.540 -46.284  1.00  0.00           C  
ATOM   4522  HB2 CYS A 278      27.949   7.186 -46.185  1.00  0.00           H  
ATOM   4523  HB3 CYS A 278      27.229   5.899 -47.152  1.00  0.00           H  
ATOM   4524  O   CYS A 278      29.077   4.771 -44.387  1.00  0.00           O  
ATOM   4525  SG  CYS A 278      25.577   7.535 -46.543  1.00  0.00           S  
ATOM   4526  HG  CYS A 278      25.765   8.356 -45.506  1.00  0.00           H  
ATOM   4527  N   PRO A 279      27.786   3.412 -45.621  1.00  0.00           N  
ATOM   4528  CA  PRO A 279      28.779   2.335 -45.702  1.00  0.00           C  
ATOM   4529  HA  PRO A 279      29.165   2.093 -44.712  1.00  0.00           H  
ATOM   4530  C   PRO A 279      29.960   2.652 -46.621  1.00  0.00           C  
ATOM   4531  CB  PRO A 279      28.024   1.137 -46.282  1.00  0.00           C  
ATOM   4532  HB2 PRO A 279      28.656   0.510 -46.911  1.00  0.00           H  
ATOM   4533  HB3 PRO A 279      27.627   0.538 -45.463  1.00  0.00           H  
ATOM   4534  O   PRO A 279      31.007   2.027 -46.511  1.00  0.00           O  
ATOM   4535  CG  PRO A 279      26.882   1.762 -47.083  1.00  0.00           C  
ATOM   4536  HG2 PRO A 279      26.023   1.094 -47.152  1.00  0.00           H  
ATOM   4537  HG3 PRO A 279      27.237   2.033 -48.077  1.00  0.00           H  
ATOM   4538  CD  PRO A 279      26.555   3.026 -46.293  1.00  0.00           C  
ATOM   4539  HD2 PRO A 279      25.797   2.801 -45.543  1.00  0.00           H  
ATOM   4540  HD3 PRO A 279      26.205   3.805 -46.970  1.00  0.00           H  
ATOM   4541  N   ASP A 280      29.756   3.551 -47.585  1.00  0.00           N  
ATOM   4542  H   ASP A 280      28.953   4.157 -47.498  1.00  0.00           H  
ATOM   4543  CA  ASP A 280      30.756   3.890 -48.588  1.00  0.00           C  
ATOM   4544  HA  ASP A 280      31.502   3.096 -48.618  1.00  0.00           H  
ATOM   4545  C   ASP A 280      31.434   5.200 -48.214  1.00  0.00           C  
ATOM   4546  CB  ASP A 280      30.116   4.006 -49.978  1.00  0.00           C  
ATOM   4547  HB2 ASP A 280      30.829   4.468 -50.661  1.00  0.00           H  
ATOM   4548  HB3 ASP A 280      29.233   4.642 -49.926  1.00  0.00           H  
ATOM   4549  O   ASP A 280      30.735   6.140 -47.837  1.00  0.00           O  
ATOM   4550  CG  ASP A 280      29.745   2.639 -50.538  1.00  0.00           C  
ATOM   4551  OD1 ASP A 280      30.546   1.691 -50.416  1.00  0.00           O  
ATOM   4552  OD2 ASP A 280      28.665   2.484 -51.155  1.00  0.00           O  
ATOM   4553  N   PRO A 281      32.754   5.320 -48.418  1.00  0.00           N  
ATOM   4554  CA  PRO A 281      33.472   6.541 -48.090  1.00  0.00           C  
ATOM   4555  HA  PRO A 281      33.177   6.895 -47.102  1.00  0.00           H  
ATOM   4556  C   PRO A 281      33.214   7.679 -49.094  1.00  0.00           C  
ATOM   4557  CB  PRO A 281      34.929   6.095 -48.044  1.00  0.00           C  
ATOM   4558  HB2 PRO A 281      35.598   6.930 -48.250  1.00  0.00           H  
ATOM   4559  HB3 PRO A 281      35.148   5.683 -47.058  1.00  0.00           H  
ATOM   4560  O   PRO A 281      33.589   8.809 -48.830  1.00  0.00           O  
ATOM   4561  CG  PRO A 281      35.011   4.982 -49.088  1.00  0.00           C  
ATOM   4562  HG2 PRO A 281      35.071   5.414 -50.087  1.00  0.00           H  
ATOM   4563  HG3 PRO A 281      35.847   4.309 -48.899  1.00  0.00           H  
ATOM   4564  CD  PRO A 281      33.665   4.287 -48.898  1.00  0.00           C  
ATOM   4565  HD2 PRO A 281      33.760   3.511 -48.139  1.00  0.00           H  
ATOM   4566  HD3 PRO A 281      33.326   3.855 -49.839  1.00  0.00           H  
ATOM   4567  N   ASN A 282      32.583   7.392 -50.242  1.00  0.00           N  
ATOM   4568  H   ASN A 282      32.275   6.436 -50.356  1.00  0.00           H  
ATOM   4569  CA  ASN A 282      32.140   8.378 -51.238  1.00  0.00           C  
ATOM   4570  HA  ASN A 282      32.149   9.373 -50.793  1.00  0.00           H  
ATOM   4571  C   ASN A 282      30.692   8.074 -51.675  1.00  0.00           C  
ATOM   4572  CB  ASN A 282      33.109   8.382 -52.434  1.00  0.00           C  
ATOM   4573  HB2 ASN A 282      33.231   7.363 -52.801  1.00  0.00           H  
ATOM   4574  HB3 ASN A 282      32.680   8.984 -53.234  1.00  0.00           H  
ATOM   4575  O   ASN A 282      30.457   7.603 -52.795  1.00  0.00           O  
ATOM   4576  CG  ASN A 282      34.469   8.979 -52.125  1.00  0.00           C  
ATOM   4577  ND2 ASN A 282      35.504   8.529 -52.794  1.00  0.00           N  
ATOM   4578 HD21 ASN A 282      35.376   7.861 -53.540  1.00  0.00           H  
ATOM   4579 HD22 ASN A 282      36.346   9.068 -52.651  1.00  0.00           H  
ATOM   4580  OD1 ASN A 282      34.642   9.883 -51.338  1.00  0.00           O  
ATOM   4581  N   PRO A 283      29.702   8.264 -50.790  1.00  0.00           N  
ATOM   4582  CA  PRO A 283      28.311   7.995 -51.102  1.00  0.00           C  
ATOM   4583  HA  PRO A 283      28.226   6.998 -51.534  1.00  0.00           H  
ATOM   4584  C   PRO A 283      27.772   9.039 -52.097  1.00  0.00           C  
ATOM   4585  CB  PRO A 283      27.609   8.015 -49.747  1.00  0.00           C  
ATOM   4586  HB2 PRO A 283      27.732   7.035 -49.286  1.00  0.00           H  
ATOM   4587  HB3 PRO A 283      26.557   8.293 -49.811  1.00  0.00           H  
ATOM   4588  O   PRO A 283      28.258  10.170 -52.146  1.00  0.00           O  
ATOM   4589  CG  PRO A 283      28.420   8.994 -48.910  1.00  0.00           C  
ATOM   4590  HG2 PRO A 283      28.400   8.716 -47.856  1.00  0.00           H  
ATOM   4591  HG3 PRO A 283      28.046  10.009 -49.042  1.00  0.00           H  
ATOM   4592  CD  PRO A 283      29.831   8.880 -49.479  1.00  0.00           C  
ATOM   4593  HD2 PRO A 283      30.277   9.871 -49.565  1.00  0.00           H  
ATOM   4594  HD3 PRO A 283      30.445   8.264 -48.822  1.00  0.00           H  
ATOM   4595  N   PRO A 284      26.748   8.712 -52.906  1.00  0.00           N  
ATOM   4596  CA  PRO A 284      26.197   9.630 -53.898  1.00  0.00           C  
ATOM   4597  HA  PRO A 284      27.010  10.151 -54.404  1.00  0.00           H  
ATOM   4598  C   PRO A 284      25.287  10.693 -53.249  1.00  0.00           C  
ATOM   4599  CB  PRO A 284      25.494   8.710 -54.903  1.00  0.00           C  
ATOM   4600  HB2 PRO A 284      24.693   9.210 -55.447  1.00  0.00           H  
ATOM   4601  HB3 PRO A 284      26.230   8.317 -55.604  1.00  0.00           H  
ATOM   4602  O   PRO A 284      24.099  10.768 -53.567  1.00  0.00           O  
ATOM   4603  CG  PRO A 284      24.979   7.571 -54.023  1.00  0.00           C  
ATOM   4604  HG2 PRO A 284      24.058   7.874 -53.525  1.00  0.00           H  
ATOM   4605  HG3 PRO A 284      24.825   6.653 -54.590  1.00  0.00           H  
ATOM   4606  CD  PRO A 284      26.093   7.415 -52.988  1.00  0.00           C  
ATOM   4607  HD2 PRO A 284      26.807   6.663 -53.324  1.00  0.00           H  
ATOM   4608  HD3 PRO A 284      25.671   7.135 -52.023  1.00  0.00           H  
ATOM   4609  N   ILE A 285      25.827  11.528 -52.351  1.00  0.00           N  
ATOM   4610  H   ILE A 285      26.805  11.392 -52.137  1.00  0.00           H  
ATOM   4611  CA  ILE A 285      25.078  12.487 -51.511  1.00  0.00           C  
ATOM   4612  HA  ILE A 285      24.435  11.925 -50.834  1.00  0.00           H  
ATOM   4613  C   ILE A 285      24.174  13.384 -52.352  1.00  0.00           C  
ATOM   4614  CB  ILE A 285      26.028  13.349 -50.646  1.00  0.00           C  
ATOM   4615  HB  ILE A 285      26.702  13.897 -51.305  1.00  0.00           H  
ATOM   4616  O   ILE A 285      22.988  13.500 -52.063  1.00  0.00           O  
ATOM   4617  CG1 ILE A 285      26.864  12.449 -49.718  1.00  0.00           C  
ATOM   4618 HG12 ILE A 285      26.217  11.983 -48.975  1.00  0.00           H  
ATOM   4619 HG13 ILE A 285      27.333  11.661 -50.306  1.00  0.00           H  
ATOM   4620  CG2 ILE A 285      25.230  14.366 -49.804  1.00  0.00           C  
ATOM   4621 HG21 ILE A 285      24.657  15.048 -50.433  1.00  0.00           H  
ATOM   4622 HG22 ILE A 285      25.903  14.988 -49.215  1.00  0.00           H  
ATOM   4623 HG23 ILE A 285      24.552  13.850 -49.124  1.00  0.00           H  
ATOM   4624  CD1 ILE A 285      27.996  13.184 -49.007  1.00  0.00           C  
ATOM   4625 HD11 ILE A 285      27.605  13.953 -48.340  1.00  0.00           H  
ATOM   4626 HD12 ILE A 285      28.663  13.643 -49.737  1.00  0.00           H  
ATOM   4627 HD13 ILE A 285      28.555  12.456 -48.419  1.00  0.00           H  
ATOM   4628  N   HIS A 286      24.681  13.924 -53.464  1.00  0.00           N  
ATOM   4629  H   HIS A 286      25.673  13.829 -53.625  1.00  0.00           H  
ATOM   4630  CA  HIS A 286      23.901  14.786 -54.357  1.00  0.00           C  
ATOM   4631  HA  HIS A 286      23.559  15.647 -53.782  1.00  0.00           H  
ATOM   4632  C   HIS A 286      22.654  14.085 -54.943  1.00  0.00           C  
ATOM   4633  CB  HIS A 286      24.833  15.296 -55.465  1.00  0.00           C  
ATOM   4634  HB2 HIS A 286      24.995  14.510 -56.203  1.00  0.00           H  
ATOM   4635  HB3 HIS A 286      25.799  15.548 -55.027  1.00  0.00           H  
ATOM   4636  O   HIS A 286      21.671  14.736 -55.298  1.00  0.00           O  
ATOM   4637  CG  HIS A 286      24.317  16.530 -56.159  1.00  0.00           C  
ATOM   4638  CD2 HIS A 286      24.948  17.742 -56.228  1.00  0.00           C  
ATOM   4639  HD2 HIS A 286      25.918  17.986 -55.820  1.00  0.00           H  
ATOM   4640  ND1 HIS A 286      23.095  16.674 -56.779  1.00  0.00           N  
ATOM   4641  HD1 HIS A 286      22.316  16.039 -56.671  1.00  0.00           H  
ATOM   4642  CE1 HIS A 286      22.997  17.940 -57.217  1.00  0.00           C  
ATOM   4643  HE1 HIS A 286      22.126  18.383 -57.677  1.00  0.00           H  
ATOM   4644  NE2 HIS A 286      24.102  18.622 -56.902  1.00  0.00           N  
ATOM   4645  N   LYS A 287      22.656  12.747 -55.051  1.00  0.00           N  
ATOM   4646  H   LYS A 287      23.446  12.252 -54.663  1.00  0.00           H  
ATOM   4647  CA  LYS A 287      21.472  11.964 -55.454  1.00  0.00           C  
ATOM   4648  HA  LYS A 287      20.891  12.544 -56.171  1.00  0.00           H  
ATOM   4649  C   LYS A 287      20.534  11.692 -54.278  1.00  0.00           C  
ATOM   4650  CB  LYS A 287      21.875  10.633 -56.110  1.00  0.00           C  
ATOM   4651  HB2 LYS A 287      22.434  10.029 -55.395  1.00  0.00           H  
ATOM   4652  HB3 LYS A 287      20.963  10.091 -56.359  1.00  0.00           H  
ATOM   4653  O   LYS A 287      19.329  11.595 -54.500  1.00  0.00           O  
ATOM   4654  CG  LYS A 287      22.700  10.805 -57.394  1.00  0.00           C  
ATOM   4655  HG2 LYS A 287      22.160  11.451 -58.086  1.00  0.00           H  
ATOM   4656  HG3 LYS A 287      23.655  11.270 -57.149  1.00  0.00           H  
ATOM   4657  CD  LYS A 287      22.959   9.447 -58.067  1.00  0.00           C  
ATOM   4658  HD2 LYS A 287      23.460   8.785 -57.360  1.00  0.00           H  
ATOM   4659  HD3 LYS A 287      22.008   8.999 -58.357  1.00  0.00           H  
ATOM   4660  CE  LYS A 287      23.842   9.637 -59.307  1.00  0.00           C  
ATOM   4661  HE2 LYS A 287      23.309  10.258 -60.027  1.00  0.00           H  
ATOM   4662  HE3 LYS A 287      24.739  10.180 -59.010  1.00  0.00           H  
ATOM   4663  NZ  LYS A 287      24.229   8.345 -59.933  1.00  0.00           N  
ATOM   4664  HZ1 LYS A 287      24.758   7.769 -59.293  1.00  0.00           H  
ATOM   4665  HZ2 LYS A 287      24.818   8.503 -60.737  1.00  0.00           H  
ATOM   4666  HZ3 LYS A 287      23.423   7.819 -60.239  1.00  0.00           H  
ATOM   4667  N   ILE A 288      21.077  11.558 -53.068  1.00  0.00           N  
ATOM   4668  H   ILE A 288      22.076  11.683 -52.986  1.00  0.00           H  
ATOM   4669  CA  ILE A 288      20.323  11.351 -51.825  1.00  0.00           C  
ATOM   4670  HA  ILE A 288      19.624  10.526 -51.960  1.00  0.00           H  
ATOM   4671  C   ILE A 288      19.488  12.600 -51.525  1.00  0.00           C  
ATOM   4672  CB  ILE A 288      21.286  10.979 -50.667  1.00  0.00           C  
ATOM   4673  HB  ILE A 288      22.055  11.747 -50.590  1.00  0.00           H  
ATOM   4674  O   ILE A 288      18.263  12.517 -51.491  1.00  0.00           O  
ATOM   4675  CG1 ILE A 288      21.982   9.627 -50.960  1.00  0.00           C  
ATOM   4676 HG12 ILE A 288      22.477   9.675 -51.930  1.00  0.00           H  
ATOM   4677 HG13 ILE A 288      21.229   8.841 -51.015  1.00  0.00           H  
ATOM   4678  CG2 ILE A 288      20.566  10.941 -49.311  1.00  0.00           C  
ATOM   4679 HG21 ILE A 288      19.881  10.095 -49.259  1.00  0.00           H  
ATOM   4680 HG22 ILE A 288      20.017  11.864 -49.121  1.00  0.00           H  
ATOM   4681 HG23 ILE A 288      21.308  10.861 -48.516  1.00  0.00           H  
ATOM   4682  CD1 ILE A 288      23.041   9.209 -49.932  1.00  0.00           C  
ATOM   4683 HD11 ILE A 288      23.748  10.021 -49.764  1.00  0.00           H  
ATOM   4684 HD12 ILE A 288      23.585   8.342 -50.309  1.00  0.00           H  
ATOM   4685 HD13 ILE A 288      22.568   8.938 -48.989  1.00  0.00           H  
ATOM   4686  N   VAL A 289      20.131  13.768 -51.420  1.00  0.00           N  
ATOM   4687  H   VAL A 289      21.139  13.765 -51.489  1.00  0.00           H  
ATOM   4688  CA  VAL A 289      19.482  15.034 -51.019  1.00  0.00           C  
ATOM   4689  HA  VAL A 289      18.848  14.826 -50.158  1.00  0.00           H  
ATOM   4690  C   VAL A 289      18.549  15.626 -52.080  1.00  0.00           C  
ATOM   4691  CB  VAL A 289      20.510  16.085 -50.554  1.00  0.00           C  
ATOM   4692  HB  VAL A 289      19.967  16.952 -50.178  1.00  0.00           H  
ATOM   4693  O   VAL A 289      17.816  16.561 -51.792  1.00  0.00           O  
ATOM   4694  CG1 VAL A 289      21.370  15.551 -49.400  1.00  0.00           C  
ATOM   4695 HG11 VAL A 289      20.728  15.204 -48.591  1.00  0.00           H  
ATOM   4696 HG12 VAL A 289      22.011  14.736 -49.734  1.00  0.00           H  
ATOM   4697 HG13 VAL A 289      21.999  16.355 -49.017  1.00  0.00           H  
ATOM   4698  CG2 VAL A 289      21.415  16.556 -51.697  1.00  0.00           C  
ATOM   4699 HG21 VAL A 289      21.901  15.713 -52.188  1.00  0.00           H  
ATOM   4700 HG22 VAL A 289      20.834  17.119 -52.427  1.00  0.00           H  
ATOM   4701 HG23 VAL A 289      22.181  17.217 -51.290  1.00  0.00           H  
ATOM   4702  N   ARG A 290      18.518  15.068 -53.301  1.00  0.00           N  
ATOM   4703  H   ARG A 290      19.150  14.297 -53.464  1.00  0.00           H  
ATOM   4704  CA  ARG A 290      17.653  15.536 -54.402  1.00  0.00           C  
ATOM   4705  HA  ARG A 290      17.805  16.610 -54.509  1.00  0.00           H  
ATOM   4706  C   ARG A 290      16.152  15.366 -54.121  1.00  0.00           C  
ATOM   4707  CB  ARG A 290      18.076  14.833 -55.705  1.00  0.00           C  
ATOM   4708  HB2 ARG A 290      17.877  13.764 -55.623  1.00  0.00           H  
ATOM   4709  HB3 ARG A 290      19.149  14.975 -55.837  1.00  0.00           H  
ATOM   4710  O   ARG A 290      15.347  16.026 -54.767  1.00  0.00           O  
ATOM   4711  CG  ARG A 290      17.362  15.392 -56.948  1.00  0.00           C  
ATOM   4712  HG2 ARG A 290      17.479  16.475 -56.972  1.00  0.00           H  
ATOM   4713  HG3 ARG A 290      16.300  15.150 -56.899  1.00  0.00           H  
ATOM   4714  CD  ARG A 290      17.921  14.797 -58.243  1.00  0.00           C  
ATOM   4715  HD2 ARG A 290      18.973  15.073 -58.316  1.00  0.00           H  
ATOM   4716  HD3 ARG A 290      17.839  13.711 -58.201  1.00  0.00           H  
ATOM   4717  NE  ARG A 290      17.179  15.305 -59.415  1.00  0.00           N  
ATOM   4718  HE  ARG A 290      16.299  15.762 -59.224  1.00  0.00           H  
ATOM   4719  NH1 ARG A 290      18.765  14.885 -61.027  1.00  0.00           N  
ATOM   4720 HH11 ARG A 290      19.413  14.601 -60.307  1.00  0.00           H  
ATOM   4721 HH12 ARG A 290      19.080  15.013 -61.978  1.00  0.00           H  
ATOM   4722  NH2 ARG A 290      16.842  15.849 -61.604  1.00  0.00           N  
ATOM   4723 HH21 ARG A 290      17.181  15.937 -62.551  1.00  0.00           H  
ATOM   4724 HH22 ARG A 290      15.970  16.303 -61.370  1.00  0.00           H  
ATOM   4725  CZ  ARG A 290      17.595  15.340 -60.671  1.00  0.00           C  
ATOM   4726  N   LYS A 291      15.763  14.455 -53.222  1.00  0.00           N  
ATOM   4727  H   LYS A 291      16.493  13.986 -52.704  1.00  0.00           H  
ATOM   4728  CA  LYS A 291      14.369  14.274 -52.773  1.00  0.00           C  
ATOM   4729  HA  LYS A 291      13.750  15.088 -53.150  1.00  0.00           H  
ATOM   4730  C   LYS A 291      14.299  14.365 -51.243  1.00  0.00           C  
ATOM   4731  CB  LYS A 291      13.768  12.960 -53.301  1.00  0.00           C  
ATOM   4732  HB2 LYS A 291      14.414  12.123 -53.038  1.00  0.00           H  
ATOM   4733  HB3 LYS A 291      12.808  12.818 -52.805  1.00  0.00           H  
ATOM   4734  O   LYS A 291      14.179  13.320 -50.600  1.00  0.00           O  
ATOM   4735  CG  LYS A 291      13.527  12.981 -54.816  1.00  0.00           C  
ATOM   4736  HG2 LYS A 291      13.062  13.927 -55.092  1.00  0.00           H  
ATOM   4737  HG3 LYS A 291      14.479  12.889 -55.340  1.00  0.00           H  
ATOM   4738  CD  LYS A 291      12.590  11.834 -55.222  1.00  0.00           C  
ATOM   4739  HD2 LYS A 291      11.652  11.956 -54.680  1.00  0.00           H  
ATOM   4740  HD3 LYS A 291      13.034  10.877 -54.947  1.00  0.00           H  
ATOM   4741  CE  LYS A 291      12.315  11.886 -56.729  1.00  0.00           C  
ATOM   4742  HE2 LYS A 291      13.223  11.621 -57.270  1.00  0.00           H  
ATOM   4743  HE3 LYS A 291      12.068  12.917 -56.985  1.00  0.00           H  
ATOM   4744  NZ  LYS A 291      11.183  11.004 -57.115  1.00  0.00           N  
ATOM   4745  HZ1 LYS A 291      10.343  11.321 -56.652  1.00  0.00           H  
ATOM   4746  HZ2 LYS A 291      11.337  10.040 -56.856  1.00  0.00           H  
ATOM   4747  HZ3 LYS A 291      11.001  11.068 -58.106  1.00  0.00           H  
ATOM   4748  N   PRO A 292      14.406  15.573 -50.661  1.00  0.00           N  
ATOM   4749  CA  PRO A 292      14.472  15.743 -49.211  1.00  0.00           C  
ATOM   4750  HA  PRO A 292      15.339  15.203 -48.829  1.00  0.00           H  
ATOM   4751  C   PRO A 292      13.237  15.187 -48.492  1.00  0.00           C  
ATOM   4752  CB  PRO A 292      14.695  17.238 -48.972  1.00  0.00           C  
ATOM   4753  HB2 PRO A 292      14.139  17.607 -48.110  1.00  0.00           H  
ATOM   4754  HB3 PRO A 292      15.761  17.410 -48.822  1.00  0.00           H  
ATOM   4755  O   PRO A 292      13.400  14.525 -47.474  1.00  0.00           O  
ATOM   4756  CG  PRO A 292      14.257  17.921 -50.268  1.00  0.00           C  
ATOM   4757  HG2 PRO A 292      13.200  18.184 -50.223  1.00  0.00           H  
ATOM   4758  HG3 PRO A 292      14.852  18.811 -50.473  1.00  0.00           H  
ATOM   4759  CD  PRO A 292      14.450  16.860 -51.344  1.00  0.00           C  
ATOM   4760  HD2 PRO A 292      15.419  17.001 -51.823  1.00  0.00           H  
ATOM   4761  HD3 PRO A 292      13.652  16.952 -52.082  1.00  0.00           H  
ATOM   4762  N   SER A 293      12.041  15.289 -49.083  1.00  0.00           N  
ATOM   4763  H   SER A 293      11.944  15.909 -49.874  1.00  0.00           H  
ATOM   4764  CA  SER A 293      10.792  14.663 -48.596  1.00  0.00           C  
ATOM   4765  HA  SER A 293      10.546  15.085 -47.621  1.00  0.00           H  
ATOM   4766  C   SER A 293      10.840  13.143 -48.384  1.00  0.00           C  
ATOM   4767  CB  SER A 293       9.634  15.004 -49.546  1.00  0.00           C  
ATOM   4768  HB2 SER A 293       9.269  16.005 -49.318  1.00  0.00           H  
ATOM   4769  HB3 SER A 293       8.809  14.308 -49.391  1.00  0.00           H  
ATOM   4770  O   SER A 293       9.979  12.580 -47.711  1.00  0.00           O  
ATOM   4771  OG  SER A 293      10.044  14.978 -50.904  1.00  0.00           O  
ATOM   4772  HG  SER A 293      10.098  15.906 -51.144  1.00  0.00           H  
ATOM   4773  N   ARG A 294      11.840  12.448 -48.938  1.00  0.00           N  
ATOM   4774  H   ARG A 294      12.541  12.978 -49.437  1.00  0.00           H  
ATOM   4775  CA  ARG A 294      12.051  10.999 -48.771  1.00  0.00           C  
ATOM   4776  HA  ARG A 294      11.150  10.564 -48.340  1.00  0.00           H  
ATOM   4777  C   ARG A 294      13.149  10.666 -47.755  1.00  0.00           C  
ATOM   4778  CB  ARG A 294      12.304  10.354 -50.145  1.00  0.00           C  
ATOM   4779  HB2 ARG A 294      13.214  10.777 -50.572  1.00  0.00           H  
ATOM   4780  HB3 ARG A 294      12.472   9.285 -50.012  1.00  0.00           H  
ATOM   4781  O   ARG A 294      13.570   9.510 -47.686  1.00  0.00           O  
ATOM   4782  CG  ARG A 294      11.154  10.534 -51.151  1.00  0.00           C  
ATOM   4783  HG2 ARG A 294      11.459  10.085 -52.096  1.00  0.00           H  
ATOM   4784  HG3 ARG A 294      10.951  11.592 -51.318  1.00  0.00           H  
ATOM   4785  CD  ARG A 294       9.890   9.834 -50.654  1.00  0.00           C  
ATOM   4786  HD2 ARG A 294       9.500  10.360 -49.782  1.00  0.00           H  
ATOM   4787  HD3 ARG A 294      10.184   8.831 -50.346  1.00  0.00           H  
ATOM   4788  NE  ARG A 294       8.829   9.754 -51.682  1.00  0.00           N  
ATOM   4789  HE  ARG A 294       8.700  10.552 -52.288  1.00  0.00           H  
ATOM   4790  NH1 ARG A 294       7.889   7.902 -50.785  1.00  0.00           N  
ATOM   4791 HH11 ARG A 294       7.301   7.081 -50.788  1.00  0.00           H  
ATOM   4792 HH12 ARG A 294       8.472   8.024 -49.968  1.00  0.00           H  
ATOM   4793  NH2 ARG A 294       7.020   8.718 -52.658  1.00  0.00           N  
ATOM   4794 HH21 ARG A 294       6.313   8.004 -52.550  1.00  0.00           H  
ATOM   4795 HH22 ARG A 294       6.851   9.501 -53.273  1.00  0.00           H  
ATOM   4796  CZ  ARG A 294       7.919   8.794 -51.718  1.00  0.00           C  
ATOM   4797  N   ILE A 295      13.613  11.652 -46.989  1.00  0.00           N  
ATOM   4798  H   ILE A 295      13.210  12.572 -47.097  1.00  0.00           H  
ATOM   4799  CA  ILE A 295      14.659  11.518 -45.974  1.00  0.00           C  
ATOM   4800  HA  ILE A 295      15.065  10.507 -46.011  1.00  0.00           H  
ATOM   4801  C   ILE A 295      14.050  11.731 -44.587  1.00  0.00           C  
ATOM   4802  CB  ILE A 295      15.825  12.499 -46.244  1.00  0.00           C  
ATOM   4803  HB  ILE A 295      15.449  13.519 -46.168  1.00  0.00           H  
ATOM   4804  O   ILE A 295      13.282  12.670 -44.380  1.00  0.00           O  
ATOM   4805  CG1 ILE A 295      16.396  12.293 -47.667  1.00  0.00           C  
ATOM   4806 HG12 ILE A 295      15.598  12.426 -48.398  1.00  0.00           H  
ATOM   4807 HG13 ILE A 295      16.779  11.277 -47.766  1.00  0.00           H  
ATOM   4808  CG2 ILE A 295      16.928  12.320 -45.183  1.00  0.00           C  
ATOM   4809 HG21 ILE A 295      17.763  12.995 -45.370  1.00  0.00           H  
ATOM   4810 HG22 ILE A 295      16.549  12.570 -44.192  1.00  0.00           H  
ATOM   4811 HG23 ILE A 295      17.283  11.289 -45.180  1.00  0.00           H  
ATOM   4812  CD1 ILE A 295      17.502  13.283 -48.045  1.00  0.00           C  
ATOM   4813 HD11 ILE A 295      17.194  14.301 -47.806  1.00  0.00           H  
ATOM   4814 HD12 ILE A 295      17.687  13.210 -49.116  1.00  0.00           H  
ATOM   4815 HD13 ILE A 295      18.426  13.047 -47.515  1.00  0.00           H  
ATOM   4816  N   LEU A 296      14.432  10.879 -43.637  1.00  0.00           N  
ATOM   4817  H   LEU A 296      15.038  10.114 -43.897  1.00  0.00           H  
ATOM   4818  CA  LEU A 296      14.168  11.073 -42.214  1.00  0.00           C  
ATOM   4819  HA  LEU A 296      13.644  12.019 -42.075  1.00  0.00           H  
ATOM   4820  C   LEU A 296      15.493  11.160 -41.449  1.00  0.00           C  
ATOM   4821  CB  LEU A 296      13.231   9.958 -41.716  1.00  0.00           C  
ATOM   4822  HB2 LEU A 296      13.624   9.009 -42.080  1.00  0.00           H  
ATOM   4823  HB3 LEU A 296      12.251  10.105 -42.170  1.00  0.00           H  
ATOM   4824  O   LEU A 296      16.321  10.252 -41.516  1.00  0.00           O  
ATOM   4825  CG  LEU A 296      13.064   9.854 -40.188  1.00  0.00           C  
ATOM   4826  HG  LEU A 296      14.030   9.644 -39.729  1.00  0.00           H  
ATOM   4827  CD1 LEU A 296      12.493  11.128 -39.581  1.00  0.00           C  
ATOM   4828 HD11 LEU A 296      11.529  11.368 -40.030  1.00  0.00           H  
ATOM   4829 HD12 LEU A 296      12.379  10.996 -38.505  1.00  0.00           H  
ATOM   4830 HD13 LEU A 296      13.186  11.957 -39.722  1.00  0.00           H  
ATOM   4831  CD2 LEU A 296      12.106   8.717 -39.828  1.00  0.00           C  
ATOM   4832 HD21 LEU A 296      11.119   8.925 -40.240  1.00  0.00           H  
ATOM   4833 HD22 LEU A 296      12.470   7.775 -40.238  1.00  0.00           H  
ATOM   4834 HD23 LEU A 296      12.033   8.629 -38.744  1.00  0.00           H  
ATOM   4835  N   PHE A 297      15.679  12.237 -40.695  1.00  0.00           N  
ATOM   4836  H   PHE A 297      14.971  12.957 -40.699  1.00  0.00           H  
ATOM   4837  CA  PHE A 297      16.759  12.354 -39.720  1.00  0.00           C  
ATOM   4838  HA  PHE A 297      17.575  11.684 -39.993  1.00  0.00           H  
ATOM   4839  C   PHE A 297      16.254  11.936 -38.340  1.00  0.00           C  
ATOM   4840  CB  PHE A 297      17.318  13.777 -39.734  1.00  0.00           C  
ATOM   4841  HB2 PHE A 297      16.502  14.484 -39.587  1.00  0.00           H  
ATOM   4842  HB3 PHE A 297      18.015  13.894 -38.904  1.00  0.00           H  
ATOM   4843  O   PHE A 297      15.253  12.461 -37.855  1.00  0.00           O  
ATOM   4844  CG  PHE A 297      18.039  14.114 -41.022  1.00  0.00           C  
ATOM   4845  CD1 PHE A 297      19.368  13.694 -41.209  1.00  0.00           C  
ATOM   4846  HD1 PHE A 297      19.872  13.146 -40.427  1.00  0.00           H  
ATOM   4847  CD2 PHE A 297      17.380  14.827 -42.039  1.00  0.00           C  
ATOM   4848  HD2 PHE A 297      16.360  15.153 -41.898  1.00  0.00           H  
ATOM   4849  CE1 PHE A 297      20.039  13.984 -42.410  1.00  0.00           C  
ATOM   4850  HE1 PHE A 297      21.062  13.665 -42.548  1.00  0.00           H  
ATOM   4851  CE2 PHE A 297      18.050  15.120 -43.239  1.00  0.00           C  
ATOM   4852  HE2 PHE A 297      17.543  15.676 -44.013  1.00  0.00           H  
ATOM   4853  CZ  PHE A 297      19.376  14.693 -43.426  1.00  0.00           C  
ATOM   4854  HZ  PHE A 297      19.884  14.912 -44.353  1.00  0.00           H  
ATOM   4855  N   LEU A 298      16.946  10.990 -37.708  1.00  0.00           N  
ATOM   4856  H   LEU A 298      17.766  10.616 -38.163  1.00  0.00           H  
ATOM   4857  CA  LEU A 298      16.695  10.569 -36.336  1.00  0.00           C  
ATOM   4858  HA  LEU A 298      15.733  10.968 -36.013  1.00  0.00           H  
ATOM   4859  C   LEU A 298      17.785  11.165 -35.445  1.00  0.00           C  
ATOM   4860  CB  LEU A 298      16.606   9.032 -36.279  1.00  0.00           C  
ATOM   4861  HB2 LEU A 298      16.045   8.695 -37.150  1.00  0.00           H  
ATOM   4862  HB3 LEU A 298      17.601   8.590 -36.330  1.00  0.00           H  
ATOM   4863  O   LEU A 298      18.911  10.675 -35.438  1.00  0.00           O  
ATOM   4864  CG  LEU A 298      15.869   8.530 -35.027  1.00  0.00           C  
ATOM   4865  HG  LEU A 298      14.896   9.020 -34.997  1.00  0.00           H  
ATOM   4866  CD1 LEU A 298      15.604   7.029 -35.133  1.00  0.00           C  
ATOM   4867 HD11 LEU A 298      16.542   6.475 -35.105  1.00  0.00           H  
ATOM   4868 HD12 LEU A 298      15.086   6.811 -36.068  1.00  0.00           H  
ATOM   4869 HD13 LEU A 298      14.965   6.715 -34.308  1.00  0.00           H  
ATOM   4870  CD2 LEU A 298      16.601   8.804 -33.712  1.00  0.00           C  
ATOM   4871 HD21 LEU A 298      16.667   9.876 -33.528  1.00  0.00           H  
ATOM   4872 HD22 LEU A 298      17.604   8.376 -33.726  1.00  0.00           H  
ATOM   4873 HD23 LEU A 298      16.014   8.406 -32.884  1.00  0.00           H  
ATOM   4874  N   MET A 299      17.444  12.215 -34.706  1.00  0.00           N  
ATOM   4875  H   MET A 299      16.478  12.509 -34.728  1.00  0.00           H  
ATOM   4876  CA  MET A 299      18.319  12.893 -33.753  1.00  0.00           C  
ATOM   4877  HA  MET A 299      19.360  12.744 -34.040  1.00  0.00           H  
ATOM   4878  C   MET A 299      18.124  12.316 -32.349  1.00  0.00           C  
ATOM   4879  CB  MET A 299      18.039  14.398 -33.781  1.00  0.00           C  
ATOM   4880  HB2 MET A 299      18.600  14.863 -32.970  1.00  0.00           H  
ATOM   4881  HB3 MET A 299      16.977  14.580 -33.616  1.00  0.00           H  
ATOM   4882  O   MET A 299      17.113  12.574 -31.696  1.00  0.00           O  
ATOM   4883  CG  MET A 299      18.464  15.025 -35.112  1.00  0.00           C  
ATOM   4884  HG2 MET A 299      17.855  14.603 -35.912  1.00  0.00           H  
ATOM   4885  HG3 MET A 299      19.504  14.763 -35.306  1.00  0.00           H  
ATOM   4886  SD  MET A 299      18.320  16.831 -35.183  1.00  0.00           S  
ATOM   4887  CE  MET A 299      19.479  17.306 -33.881  1.00  0.00           C  
ATOM   4888  HE1 MET A 299      19.035  17.114 -32.904  1.00  0.00           H  
ATOM   4889  HE2 MET A 299      19.696  18.371 -33.967  1.00  0.00           H  
ATOM   4890  HE3 MET A 299      20.402  16.734 -33.973  1.00  0.00           H  
ATOM   4891  N   ASP A 300      19.081  11.518 -31.883  1.00  0.00           N  
ATOM   4892  H   ASP A 300      19.914  11.393 -32.441  1.00  0.00           H  
ATOM   4893  CA  ASP A 300      19.013  10.864 -30.576  1.00  0.00           C  
ATOM   4894  HA  ASP A 300      17.965  10.822 -30.280  1.00  0.00           H  
ATOM   4895  C   ASP A 300      19.778  11.668 -29.512  1.00  0.00           C  
ATOM   4896  CB  ASP A 300      19.493   9.406 -30.693  1.00  0.00           C  
ATOM   4897  HB2 ASP A 300      19.038   8.965 -31.580  1.00  0.00           H  
ATOM   4898  HB3 ASP A 300      20.574   9.392 -30.835  1.00  0.00           H  
ATOM   4899  O   ASP A 300      20.993  11.853 -29.625  1.00  0.00           O  
ATOM   4900  CG  ASP A 300      19.122   8.515 -29.497  1.00  0.00           C  
ATOM   4901  OD1 ASP A 300      18.239   8.862 -28.680  1.00  0.00           O  
ATOM   4902  OD2 ASP A 300      19.653   7.384 -29.425  1.00  0.00           O  
ATOM   4903  N   GLY A 301      19.064  12.125 -28.477  1.00  0.00           N  
ATOM   4904  H   GLY A 301      18.073  11.930 -28.472  1.00  0.00           H  
ATOM   4905  CA  GLY A 301      19.619  12.790 -27.297  1.00  0.00           C  
ATOM   4906  HA2 GLY A 301      18.974  12.582 -26.443  1.00  0.00           H  
ATOM   4907  HA3 GLY A 301      20.607  12.383 -27.080  1.00  0.00           H  
ATOM   4908  C   GLY A 301      19.746  14.308 -27.418  1.00  0.00           C  
ATOM   4909  O   GLY A 301      20.814  14.849 -27.157  1.00  0.00           O  
ATOM   4910  N   PHE A 302      18.686  15.030 -27.799  1.00  0.00           N  
ATOM   4911  H   PHE A 302      17.816  14.552 -27.986  1.00  0.00           H  
ATOM   4912  CA  PHE A 302      18.712  16.503 -27.844  1.00  0.00           C  
ATOM   4913  HA  PHE A 302      19.504  16.820 -28.523  1.00  0.00           H  
ATOM   4914  C   PHE A 302      19.024  17.146 -26.482  1.00  0.00           C  
ATOM   4915  CB  PHE A 302      17.378  17.030 -28.383  1.00  0.00           C  
ATOM   4916  HB2 PHE A 302      17.235  16.630 -29.387  1.00  0.00           H  
ATOM   4917  HB3 PHE A 302      16.566  16.668 -27.753  1.00  0.00           H  
ATOM   4918  O   PHE A 302      19.676  18.185 -26.424  1.00  0.00           O  
ATOM   4919  CG  PHE A 302      17.315  18.545 -28.453  1.00  0.00           C  
ATOM   4920  CD1 PHE A 302      16.789  19.288 -27.377  1.00  0.00           C  
ATOM   4921  HD1 PHE A 302      16.393  18.783 -26.508  1.00  0.00           H  
ATOM   4922  CD2 PHE A 302      17.863  19.219 -29.561  1.00  0.00           C  
ATOM   4923  HD2 PHE A 302      18.289  18.661 -30.381  1.00  0.00           H  
ATOM   4924  CE1 PHE A 302      16.818  20.694 -27.407  1.00  0.00           C  
ATOM   4925  HE1 PHE A 302      16.428  21.262 -26.575  1.00  0.00           H  
ATOM   4926  CE2 PHE A 302      17.888  20.626 -29.590  1.00  0.00           C  
ATOM   4927  HE2 PHE A 302      18.332  21.147 -30.425  1.00  0.00           H  
ATOM   4928  CZ  PHE A 302      17.361  21.363 -28.516  1.00  0.00           C  
ATOM   4929  HZ  PHE A 302      17.393  22.442 -28.536  1.00  0.00           H  
ATOM   4930  N   ASP A 303      18.628  16.509 -25.375  1.00  0.00           N  
ATOM   4931  H   ASP A 303      18.143  15.628 -25.465  1.00  0.00           H  
ATOM   4932  CA  ASP A 303      18.991  16.948 -24.021  1.00  0.00           C  
ATOM   4933  HA  ASP A 303      18.651  17.976 -23.898  1.00  0.00           H  
ATOM   4934  C   ASP A 303      20.507  16.969 -23.765  1.00  0.00           C  
ATOM   4935  CB  ASP A 303      18.270  16.078 -22.978  1.00  0.00           C  
ATOM   4936  HB2 ASP A 303      17.197  16.244 -23.078  1.00  0.00           H  
ATOM   4937  HB3 ASP A 303      18.553  16.412 -21.980  1.00  0.00           H  
ATOM   4938  O   ASP A 303      20.966  17.617 -22.831  1.00  0.00           O
[truncated: 937,260 more chars]
