# Supplementary material for: Assessment of AI-Based Protein Structure Prediction for the NLRP3 Target
Source: Molecules. 2022 Sep 7;27(18):5797. doi: 10.3390/molecules27185797 (PMC9505260; doi:10.3390/molecules27185797)
Supplement: Supplementary file 1 [file molecules-27-05797-s001.zip › AI_models/AlphaFold_predicted_structures/ranked_2.pdb]

ATOM      1  N   MET A   1     -22.495 -25.232  60.428  1.00  0.00           N  
ATOM      2  H   MET A   1     -21.774 -25.284  61.133  1.00  0.00           H  
ATOM      3  H2  MET A   1     -22.289 -24.479  59.787  1.00  0.00           H  
ATOM      4  H3  MET A   1     -23.378 -25.026  60.874  1.00  0.00           H  
ATOM      5  CA  MET A   1     -22.620 -26.517  59.701  1.00  0.00           C  
ATOM      6  HA  MET A   1     -21.713 -26.712  59.129  1.00  0.00           H  
ATOM      7  C   MET A   1     -23.789 -26.395  58.734  1.00  0.00           C  
ATOM      8  CB  MET A   1     -22.864 -27.689  60.666  1.00  0.00           C  
ATOM      9  HB2 MET A   1     -23.136 -28.570  60.084  1.00  0.00           H  
ATOM     10  HB3 MET A   1     -23.695 -27.452  61.330  1.00  0.00           H  
ATOM     11  O   MET A   1     -24.800 -25.840  59.140  1.00  0.00           O  
ATOM     12  CG  MET A   1     -21.630 -28.041  61.505  1.00  0.00           C  
ATOM     13  HG2 MET A   1     -21.348 -27.178  62.108  1.00  0.00           H  
ATOM     14  HG3 MET A   1     -20.801 -28.290  60.842  1.00  0.00           H  
ATOM     15  SD  MET A   1     -21.918 -29.438  62.617  1.00  0.00           S  
ATOM     16  CE  MET A   1     -20.381 -29.425  63.581  1.00  0.00           C  
ATOM     17  HE1 MET A   1     -19.527 -29.570  62.919  1.00  0.00           H  
ATOM     18  HE2 MET A   1     -20.281 -28.474  64.104  1.00  0.00           H  
ATOM     19  HE3 MET A   1     -20.408 -30.231  64.313  1.00  0.00           H  
ATOM     20  N   ALA A   2     -23.661 -26.828  57.474  1.00  0.00           N  
ATOM     21  H   ALA A   2     -22.821 -27.300  57.172  1.00  0.00           H  
ATOM     22  CA  ALA A   2     -24.808 -26.847  56.558  1.00  0.00           C  
ATOM     23  HA  ALA A   2     -25.218 -25.840  56.478  1.00  0.00           H  
ATOM     24  C   ALA A   2     -25.897 -27.772  57.125  1.00  0.00           C  
ATOM     25  CB  ALA A   2     -24.346 -27.298  55.165  1.00  0.00           C  
ATOM     26  HB1 ALA A   2     -25.198 -27.315  54.486  1.00  0.00           H  
ATOM     27  HB2 ALA A   2     -23.921 -28.300  55.218  1.00  0.00           H  
ATOM     28  HB3 ALA A   2     -23.599 -26.605  54.776  1.00  0.00           H  
ATOM     29  O   ALA A   2     -25.561 -28.859  57.600  1.00  0.00           O  
ATOM     30  N   SER A   3     -27.163 -27.342  57.099  1.00  0.00           N  
ATOM     31  H   SER A   3     -27.384 -26.457  56.665  1.00  0.00           H  
ATOM     32  CA  SER A   3     -28.279 -28.170  57.572  1.00  0.00           C  
ATOM     33  HA  SER A   3     -28.106 -28.418  58.619  1.00  0.00           H  
ATOM     34  C   SER A   3     -28.352 -29.478  56.782  1.00  0.00           C  
ATOM     35  CB  SER A   3     -29.612 -27.415  57.477  1.00  0.00           C  
ATOM     36  HB2 SER A   3     -30.385 -27.990  57.989  1.00  0.00           H  
ATOM     37  HB3 SER A   3     -29.514 -26.449  57.973  1.00  0.00           H  
ATOM     38  O   SER A   3     -27.944 -29.526  55.614  1.00  0.00           O  
ATOM     39  OG  SER A   3     -29.996 -27.226  56.125  1.00  0.00           O  
ATOM     40  HG  SER A   3     -30.633 -26.509  56.091  1.00  0.00           H  
ATOM     41  N   THR A   4     -28.901 -30.531  57.390  1.00  0.00           N  
ATOM     42  H   THR A   4     -29.160 -30.486  58.365  1.00  0.00           H  
ATOM     43  CA  THR A   4     -29.096 -31.830  56.727  1.00  0.00           C  
ATOM     44  HA  THR A   4     -28.119 -32.247  56.479  1.00  0.00           H  
ATOM     45  C   THR A   4     -29.884 -31.670  55.426  1.00  0.00           C  
ATOM     46  CB  THR A   4     -29.810 -32.811  57.670  1.00  0.00           C  
ATOM     47  HB  THR A   4     -30.849 -32.504  57.792  1.00  0.00           H  
ATOM     48  O   THR A   4     -29.532 -32.278  54.419  1.00  0.00           O  
ATOM     49  CG2 THR A   4     -29.762 -34.242  57.134  1.00  0.00           C  
ATOM     50 HG21 THR A   4     -30.106 -34.935  57.901  1.00  0.00           H  
ATOM     51 HG22 THR A   4     -28.741 -34.508  56.859  1.00  0.00           H  
ATOM     52 HG23 THR A   4     -30.408 -34.343  56.262  1.00  0.00           H  
ATOM     53  OG1 THR A   4     -29.172 -32.779  58.926  1.00  0.00           O  
ATOM     54  HG1 THR A   4     -29.864 -32.791  59.590  1.00  0.00           H  
ATOM     55  N   ARG A   5     -30.855 -30.744  55.394  1.00  0.00           N  
ATOM     56  H   ARG A   5     -31.102 -30.311  56.273  1.00  0.00           H  
ATOM     57  CA  ARG A   5     -31.607 -30.361  54.188  1.00  0.00           C  
ATOM     58  HA  ARG A   5     -32.068 -31.258  53.773  1.00  0.00           H  
ATOM     59  C   ARG A   5     -30.715 -29.822  53.068  1.00  0.00           C  
ATOM     60  CB  ARG A   5     -32.718 -29.371  54.582  1.00  0.00           C  
ATOM     61  HB2 ARG A   5     -33.274 -29.784  55.424  1.00  0.00           H  
ATOM     62  HB3 ARG A   5     -32.268 -28.430  54.900  1.00  0.00           H  
ATOM     63  O   ARG A   5     -30.814 -30.291  51.940  1.00  0.00           O  
ATOM     64  CG  ARG A   5     -33.705 -29.101  53.433  1.00  0.00           C  
ATOM     65  HG2 ARG A   5     -33.158 -28.712  52.574  1.00  0.00           H  
ATOM     66  HG3 ARG A   5     -34.188 -30.030  53.131  1.00  0.00           H  
ATOM     67  CD  ARG A   5     -34.782 -28.071  53.810  1.00  0.00           C  
ATOM     68  HD2 ARG A   5     -34.298 -27.154  54.147  1.00  0.00           H  
ATOM     69  HD3 ARG A   5     -35.339 -27.828  52.905  1.00  0.00           H  
ATOM     70  NE  ARG A   5     -35.746 -28.573  54.815  1.00  0.00           N  
ATOM     71  HE  ARG A   5     -36.379 -29.298  54.509  1.00  0.00           H  
ATOM     72  NH1 ARG A   5     -35.266 -27.176  56.580  1.00  0.00           N  
ATOM     73 HH11 ARG A   5     -35.460 -26.915  57.537  1.00  0.00           H  
ATOM     74 HH12 ARG A   5     -34.478 -26.805  56.068  1.00  0.00           H  
ATOM     75  NH2 ARG A   5     -36.969 -28.621  56.732  1.00  0.00           N  
ATOM     76 HH21 ARG A   5     -37.173 -28.325  57.676  1.00  0.00           H  
ATOM     77 HH22 ARG A   5     -37.624 -29.278  56.333  1.00  0.00           H  
ATOM     78  CZ  ARG A   5     -35.985 -28.123  56.036  1.00  0.00           C  
ATOM     79  N   CYS A   6     -29.827 -28.869  53.361  1.00  0.00           N  
ATOM     80  H   CYS A   6     -29.754 -28.548  54.315  1.00  0.00           H  
ATOM     81  CA  CYS A   6     -28.910 -28.320  52.354  1.00  0.00           C  
ATOM     82  HA  CYS A   6     -29.478 -28.016  51.475  1.00  0.00           H  
ATOM     83  C   CYS A   6     -27.890 -29.357  51.874  1.00  0.00           C  
ATOM     84  CB  CYS A   6     -28.179 -27.100  52.927  1.00  0.00           C  
ATOM     85  HB2 CYS A   6     -27.375 -26.817  52.248  1.00  0.00           H  
ATOM     86  HB3 CYS A   6     -27.752 -27.351  53.898  1.00  0.00           H  
ATOM     87  O   CYS A   6     -27.552 -29.375  50.693  1.00  0.00           O  
ATOM     88  SG  CYS A   6     -29.316 -25.697  53.097  1.00  0.00           S  
ATOM     89  HG  CYS A   6     -29.650 -25.606  51.806  1.00  0.00           H  
ATOM     90  N   LYS A   7     -27.404 -30.223  52.774  1.00  0.00           N  
ATOM     91  H   LYS A   7     -27.717 -30.152  53.732  1.00  0.00           H  
ATOM     92  CA  LYS A   7     -26.526 -31.331  52.386  1.00  0.00           C  
ATOM     93  HA  LYS A   7     -25.675 -30.949  51.823  1.00  0.00           H  
ATOM     94  C   LYS A   7     -27.251 -32.282  51.441  1.00  0.00           C  
ATOM     95  CB  LYS A   7     -26.019 -32.097  53.611  1.00  0.00           C  
ATOM     96  HB2 LYS A   7     -26.849 -32.308  54.286  1.00  0.00           H  
ATOM     97  HB3 LYS A   7     -25.623 -33.048  53.257  1.00  0.00           H  
ATOM     98  O   LYS A   7     -26.749 -32.535  50.355  1.00  0.00           O  
ATOM     99  CG  LYS A   7     -24.902 -31.378  54.377  1.00  0.00           C  
ATOM    100  HG2 LYS A   7     -25.285 -30.467  54.838  1.00  0.00           H  
ATOM    101  HG3 LYS A   7     -24.089 -31.133  53.694  1.00  0.00           H  
ATOM    102  CD  LYS A   7     -24.396 -32.344  55.456  1.00  0.00           C  
ATOM    103  HD2 LYS A   7     -25.199 -32.528  56.170  1.00  0.00           H  
ATOM    104  HD3 LYS A   7     -24.144 -33.292  54.980  1.00  0.00           H  
ATOM    105  CE  LYS A   7     -23.160 -31.843  56.202  1.00  0.00           C  
ATOM    106  HE2 LYS A   7     -23.431 -30.964  56.787  1.00  0.00           H  
ATOM    107  HE3 LYS A   7     -22.402 -31.566  55.469  1.00  0.00           H  
ATOM    108  NZ  LYS A   7     -22.642 -32.928  57.078  1.00  0.00           N  
ATOM    109  HZ1 LYS A   7     -21.776 -32.683  57.535  1.00  0.00           H  
ATOM    110  HZ2 LYS A   7     -22.468 -33.768  56.545  1.00  0.00           H  
ATOM    111  HZ3 LYS A   7     -23.325 -33.198  57.772  1.00  0.00           H  
ATOM    112  N   LEU A   8     -28.435 -32.751  51.826  1.00  0.00           N  
ATOM    113  H   LEU A   8     -28.792 -32.494  52.735  1.00  0.00           H  
ATOM    114  CA  LEU A   8     -29.211 -33.695  51.031  1.00  0.00           C  
ATOM    115  HA  LEU A   8     -28.590 -34.577  50.871  1.00  0.00           H  
ATOM    116  C   LEU A   8     -29.558 -33.125  49.648  1.00  0.00           C  
ATOM    117  CB  LEU A   8     -30.458 -34.095  51.838  1.00  0.00           C  
ATOM    118  HB2 LEU A   8     -30.144 -34.472  52.811  1.00  0.00           H  
ATOM    119  HB3 LEU A   8     -31.073 -33.210  52.000  1.00  0.00           H  
ATOM    120  O   LEU A   8     -29.393 -33.819  48.652  1.00  0.00           O  
ATOM    121  CG  LEU A   8     -31.313 -35.172  51.154  1.00  0.00           C  
ATOM    122  HG  LEU A   8     -31.634 -34.817  50.174  1.00  0.00           H  
ATOM    123  CD1 LEU A   8     -30.546 -36.479  50.983  1.00  0.00           C  
ATOM    124 HD11 LEU A   8     -29.675 -36.342  50.342  1.00  0.00           H  
ATOM    125 HD12 LEU A   8     -31.209 -37.178  50.473  1.00  0.00           H  
ATOM    126 HD13 LEU A   8     -30.242 -36.884  51.948  1.00  0.00           H  
ATOM    127  CD2 LEU A   8     -32.562 -35.460  51.987  1.00  0.00           C  
ATOM    128 HD21 LEU A   8     -33.184 -36.195  51.475  1.00  0.00           H  
ATOM    129 HD22 LEU A   8     -32.281 -35.852  52.965  1.00  0.00           H  
ATOM    130 HD23 LEU A   8     -33.143 -34.547  52.119  1.00  0.00           H  
ATOM    131  N   ALA A   9     -29.947 -31.848  49.570  1.00  0.00           N  
ATOM    132  H   ALA A   9     -30.106 -31.333  50.425  1.00  0.00           H  
ATOM    133  CA  ALA A   9     -30.214 -31.177  48.298  1.00  0.00           C  
ATOM    134  HA  ALA A   9     -31.012 -31.712  47.782  1.00  0.00           H  
ATOM    135  C   ALA A   9     -28.994 -31.180  47.361  1.00  0.00           C  
ATOM    136  CB  ALA A   9     -30.701 -29.754  48.583  1.00  0.00           C  
ATOM    137  HB1 ALA A   9     -30.923 -29.262  47.636  1.00  0.00           H  
ATOM    138  HB2 ALA A   9     -31.606 -29.784  49.189  1.00  0.00           H  
ATOM    139  HB3 ALA A   9     -29.928 -29.189  49.105  1.00  0.00           H  
ATOM    140  O   ALA A   9     -29.147 -31.496  46.187  1.00  0.00           O  
ATOM    141  N   ARG A  10     -27.780 -30.927  47.876  1.00  0.00           N  
ATOM    142  H   ARG A  10     -27.715 -30.691  48.855  1.00  0.00           H  
ATOM    143  CA  ARG A  10     -26.542 -31.005  47.074  1.00  0.00           C  
ATOM    144  HA  ARG A  10     -26.649 -30.382  46.187  1.00  0.00           H  
ATOM    145  C   ARG A  10     -26.267 -32.412  46.545  1.00  0.00           C  
ATOM    146  CB  ARG A  10     -25.334 -30.524  47.885  1.00  0.00           C  
ATOM    147  HB2 ARG A  10     -24.430 -30.879  47.389  1.00  0.00           H  
ATOM    148  HB3 ARG A  10     -25.361 -30.950  48.888  1.00  0.00           H  
ATOM    149  O   ARG A  10     -25.862 -32.559  45.404  1.00  0.00           O  
ATOM    150  CG  ARG A  10     -25.275 -28.996  47.963  1.00  0.00           C  
ATOM    151  HG2 ARG A  10     -25.190 -28.583  46.958  1.00  0.00           H  
ATOM    152  HG3 ARG A  10     -26.197 -28.623  48.409  1.00  0.00           H  
ATOM    153  CD  ARG A  10     -24.090 -28.526  48.815  1.00  0.00           C  
ATOM    154  HD2 ARG A  10     -24.159 -27.442  48.899  1.00  0.00           H  
ATOM    155  HD3 ARG A  10     -24.177 -28.963  49.810  1.00  0.00           H  
ATOM    156  NE  ARG A  10     -22.794 -28.902  48.213  1.00  0.00           N  
ATOM    157  HE  ARG A  10     -22.836 -29.613  47.497  1.00  0.00           H  
ATOM    158  NH1 ARG A  10     -21.474 -27.341  49.259  1.00  0.00           N  
ATOM    159 HH11 ARG A  10     -22.307 -26.962  49.686  1.00  0.00           H  
ATOM    160 HH12 ARG A  10     -20.579 -26.882  49.346  1.00  0.00           H  
ATOM    161  NH2 ARG A  10     -20.565 -28.754  47.787  1.00  0.00           N  
ATOM    162 HH21 ARG A  10     -19.674 -28.290  47.892  1.00  0.00           H  
ATOM    163 HH22 ARG A  10     -20.679 -29.445  47.059  1.00  0.00           H  
ATOM    164  CZ  ARG A  10     -21.621 -28.336  48.426  1.00  0.00           C  
ATOM    165  N   TYR A  11     -26.503 -33.444  47.354  1.00  0.00           N  
ATOM    166  H   TYR A  11     -26.840 -33.261  48.289  1.00  0.00           H  
ATOM    167  CA  TYR A  11     -26.364 -34.833  46.898  1.00  0.00           C  
ATOM    168  HA  TYR A  11     -25.365 -34.979  46.488  1.00  0.00           H  
ATOM    169  C   TYR A  11     -27.349 -35.182  45.779  1.00  0.00           C  
ATOM    170  CB  TYR A  11     -26.563 -35.788  48.080  1.00  0.00           C  
ATOM    171  HB2 TYR A  11     -27.337 -35.413  48.751  1.00  0.00           H  
ATOM    172  HB3 TYR A  11     -26.908 -36.748  47.696  1.00  0.00           H  
ATOM    173  O   TYR A  11     -27.021 -35.972  44.900  1.00  0.00           O  
ATOM    174  CG  TYR A  11     -25.297 -36.057  48.851  1.00  0.00           C  
ATOM    175  CD1 TYR A  11     -24.439 -37.073  48.405  1.00  0.00           C  
ATOM    176  HD1 TYR A  11     -24.704 -37.665  47.542  1.00  0.00           H  
ATOM    177  CD2 TYR A  11     -24.970 -35.308  49.996  1.00  0.00           C  
ATOM    178  HD2 TYR A  11     -25.660 -34.560  50.358  1.00  0.00           H  
ATOM    179  CE1 TYR A  11     -23.246 -37.324  49.097  1.00  0.00           C  
ATOM    180  HE1 TYR A  11     -22.600 -38.126  48.772  1.00  0.00           H  
ATOM    181  CE2 TYR A  11     -23.756 -35.530  50.672  1.00  0.00           C  
ATOM    182  HE2 TYR A  11     -23.481 -34.947  51.539  1.00  0.00           H  
ATOM    183  OH  TYR A  11     -21.719 -36.799  50.826  1.00  0.00           O  
ATOM    184  HH  TYR A  11     -21.409 -36.165  51.477  1.00  0.00           H  
ATOM    185  CZ  TYR A  11     -22.896 -36.545  50.216  1.00  0.00           C  
ATOM    186  N   LEU A  12     -28.551 -34.605  45.815  1.00  0.00           N  
ATOM    187  H   LEU A  12     -28.772 -33.987  46.583  1.00  0.00           H  
ATOM    188  CA  LEU A  12     -29.530 -34.773  44.748  1.00  0.00           C  
ATOM    189  HA  LEU A  12     -29.522 -35.814  44.426  1.00  0.00           H  
ATOM    190  C   LEU A  12     -29.158 -33.959  43.503  1.00  0.00           C  
ATOM    191  CB  LEU A  12     -30.932 -34.429  45.273  1.00  0.00           C  
ATOM    192  HB2 LEU A  12     -30.919 -33.411  45.663  1.00  0.00           H  
ATOM    193  HB3 LEU A  12     -31.632 -34.458  44.438  1.00  0.00           H  
ATOM    194  O   LEU A  12     -29.374 -34.460  42.411  1.00  0.00           O  
ATOM    195  CG  LEU A  12     -31.445 -35.376  46.373  1.00  0.00           C  
ATOM    196  HG  LEU A  12     -30.747 -35.394  47.210  1.00  0.00           H  
ATOM    197  CD1 LEU A  12     -32.791 -34.871  46.885  1.00  0.00           C  
ATOM    198 HD11 LEU A  12     -33.521 -34.874  46.075  1.00  0.00           H  
ATOM    199 HD12 LEU A  12     -32.671 -33.848  47.241  1.00  0.00           H  
ATOM    200 HD13 LEU A  12     -33.142 -35.500  47.703  1.00  0.00           H  
ATOM    201  CD2 LEU A  12     -31.634 -36.807  45.878  1.00  0.00           C  
ATOM    202 HD21 LEU A  12     -30.672 -37.246  45.613  1.00  0.00           H  
ATOM    203 HD22 LEU A  12     -32.068 -37.404  46.681  1.00  0.00           H  
ATOM    204 HD23 LEU A  12     -32.295 -36.830  45.011  1.00  0.00           H  
ATOM    205  N   GLU A  13     -28.583 -32.760  43.646  1.00  0.00           N  
ATOM    206  H   GLU A  13     -28.475 -32.382  44.576  1.00  0.00           H  
ATOM    207  CA  GLU A  13     -28.065 -31.956  42.521  1.00  0.00           C  
ATOM    208  HA  GLU A  13     -28.853 -31.822  41.780  1.00  0.00           H  
ATOM    209  C   GLU A  13     -26.906 -32.643  41.777  1.00  0.00           C  
ATOM    210  CB  GLU A  13     -27.607 -30.569  43.018  1.00  0.00           C  
ATOM    211  HB2 GLU A  13     -26.997 -30.100  42.245  1.00  0.00           H  
ATOM    212  HB3 GLU A  13     -26.988 -30.698  43.906  1.00  0.00           H  
ATOM    213  O   GLU A  13     -26.754 -32.435  40.577  1.00  0.00           O  
ATOM    214  CG  GLU A  13     -28.774 -29.619  43.332  1.00  0.00           C  
ATOM    215  HG2 GLU A  13     -29.459 -30.116  44.018  1.00  0.00           H  
ATOM    216  HG3 GLU A  13     -29.319 -29.425  42.408  1.00  0.00           H  
ATOM    217  CD  GLU A  13     -28.357 -28.275  43.962  1.00  0.00           C  
ATOM    218  OE1 GLU A  13     -29.266 -27.423  44.123  1.00  0.00           O  
ATOM    219  OE2 GLU A  13     -27.174 -28.095  44.339  1.00  0.00           O  
ATOM    220  N   ASP A  14     -26.130 -33.497  42.456  1.00  0.00           N  
ATOM    221  H   ASP A  14     -26.233 -33.528  43.460  1.00  0.00           H  
ATOM    222  CA  ASP A  14     -25.078 -34.325  41.841  1.00  0.00           C  
ATOM    223  HA  ASP A  14     -24.515 -33.698  41.150  1.00  0.00           H  
ATOM    224  C   ASP A  14     -25.654 -35.508  41.001  1.00  0.00           C  
ATOM    225  CB  ASP A  14     -24.094 -34.837  42.926  1.00  0.00           C  
ATOM    226  HB2 ASP A  14     -23.447 -35.577  42.454  1.00  0.00           H  
ATOM    227  HB3 ASP A  14     -24.664 -35.350  43.701  1.00  0.00           H  
ATOM    228  O   ASP A  14     -24.899 -36.305  40.423  1.00  0.00           O  
ATOM    229  CG  ASP A  14     -23.146 -33.814  43.599  1.00  0.00           C  
ATOM    230  OD1 ASP A  14     -22.993 -32.682  43.094  1.00  0.00           O  
ATOM    231  OD2 ASP A  14     -22.479 -34.194  44.607  1.00  0.00           O  
ATOM    232  N   LEU A  15     -26.986 -35.672  40.933  1.00  0.00           N  
ATOM    233  H   LEU A  15     -27.565 -34.969  41.370  1.00  0.00           H  
ATOM    234  CA  LEU A  15     -27.657 -36.631  40.049  1.00  0.00           C  
ATOM    235  HA  LEU A  15     -26.996 -37.482  39.882  1.00  0.00           H  
ATOM    236  C   LEU A  15     -27.957 -36.004  38.685  1.00  0.00           C  
ATOM    237  CB  LEU A  15     -28.963 -37.166  40.662  1.00  0.00           C  
ATOM    238  HB2 LEU A  15     -29.634 -36.322  40.821  1.00  0.00           H  
ATOM    239  HB3 LEU A  15     -29.444 -37.807  39.923  1.00  0.00           H  
ATOM    240  O   LEU A  15     -28.557 -34.938  38.591  1.00  0.00           O  
ATOM    241  CG  LEU A  15     -28.825 -37.961  41.971  1.00  0.00           C  
ATOM    242  HG  LEU A  15     -28.283 -37.381  42.717  1.00  0.00           H  
ATOM    243  CD1 LEU A  15     -30.229 -38.267  42.499  1.00  0.00           C  
ATOM    244 HD11 LEU A  15     -30.183 -38.823  43.436  1.00  0.00           H  
ATOM    245 HD12 LEU A  15     -30.778 -38.856  41.764  1.00  0.00           H  
ATOM    246 HD13 LEU A  15     -30.754 -37.329  42.678  1.00  0.00           H  
ATOM    247  CD2 LEU A  15     -28.122 -39.300  41.745  1.00  0.00           C  
ATOM    248 HD21 LEU A  15     -28.089 -39.860  42.680  1.00  0.00           H  
ATOM    249 HD22 LEU A  15     -27.101 -39.118  41.410  1.00  0.00           H  
ATOM    250 HD23 LEU A  15     -28.659 -39.881  40.995  1.00  0.00           H  
ATOM    251  N   GLU A  16     -27.639 -36.724  37.611  1.00  0.00           N  
ATOM    252  H   GLU A  16     -27.155 -37.604  37.719  1.00  0.00           H  
ATOM    253  CA  GLU A  16     -28.138 -36.374  36.281  1.00  0.00           C  
ATOM    254  HA  GLU A  16     -27.929 -35.322  36.090  1.00  0.00           H  
ATOM    255  C   GLU A  16     -29.660 -36.583  36.199  1.00  0.00           C  
ATOM    256  CB  GLU A  16     -27.440 -37.220  35.208  1.00  0.00           C  
ATOM    257  HB2 GLU A  16     -27.623 -38.274  35.414  1.00  0.00           H  
ATOM    258  HB3 GLU A  16     -27.887 -36.974  34.244  1.00  0.00           H  
ATOM    259  O   GLU A  16     -30.226 -37.405  36.923  1.00  0.00           O  
ATOM    260  CG  GLU A  16     -25.926 -36.968  35.124  1.00  0.00           C  
ATOM    261  HG2 GLU A  16     -25.463 -37.269  36.064  1.00  0.00           H  
ATOM    262  HG3 GLU A  16     -25.760 -35.899  34.988  1.00  0.00           H  
ATOM    263  CD  GLU A  16     -25.260 -37.735  33.968  1.00  0.00           C  
ATOM    264  OE1 GLU A  16     -24.042 -37.532  33.775  1.00  0.00           O  
ATOM    265  OE2 GLU A  16     -25.967 -38.509  33.279  1.00  0.00           O  
ATOM    266  N   ASP A  17     -30.331 -35.910  35.258  1.00  0.00           N  
ATOM    267  H   ASP A  17     -29.829 -35.200  34.744  1.00  0.00           H  
ATOM    268  CA  ASP A  17     -31.795 -35.952  35.097  1.00  0.00           C  
ATOM    269  HA  ASP A  17     -32.261 -35.431  35.933  1.00  0.00           H  
ATOM    270  C   ASP A  17     -32.376 -37.379  35.047  1.00  0.00           C  
ATOM    271  CB  ASP A  17     -32.177 -35.253  33.780  1.00  0.00           C  
ATOM    272  HB2 ASP A  17     -31.541 -35.626  32.978  1.00  0.00           H  
ATOM    273  HB3 ASP A  17     -33.204 -35.524  33.531  1.00  0.00           H  
ATOM    274  O   ASP A  17     -33.474 -37.647  35.551  1.00  0.00           O  
ATOM    275  CG  ASP A  17     -32.118 -33.725  33.819  1.00  0.00           C  
ATOM    276  OD1 ASP A  17     -32.332 -33.158  34.910  1.00  0.00           O  
ATOM    277  OD2 ASP A  17     -31.983 -33.146  32.720  1.00  0.00           O  
ATOM    278  N   VAL A  18     -31.649 -38.314  34.426  1.00  0.00           N  
ATOM    279  H   VAL A  18     -30.740 -38.034  34.086  1.00  0.00           H  
ATOM    280  CA  VAL A  18     -32.048 -39.725  34.323  1.00  0.00           C  
ATOM    281  HA  VAL A  18     -33.094 -39.768  34.018  1.00  0.00           H  
ATOM    282  C   VAL A  18     -31.948 -40.425  35.678  1.00  0.00           C  
ATOM    283  CB  VAL A  18     -31.204 -40.458  33.262  1.00  0.00           C  
ATOM    284  HB  VAL A  18     -30.150 -40.386  33.527  1.00  0.00           H  
ATOM    285  O   VAL A  18     -32.862 -41.162  36.055  1.00  0.00           O  
ATOM    286  CG1 VAL A  18     -31.582 -41.943  33.161  1.00  0.00           C  
ATOM    287 HG11 VAL A  18     -31.318 -42.448  34.090  1.00  0.00           H  
ATOM    288 HG12 VAL A  18     -32.651 -42.049  32.973  1.00  0.00           H  
ATOM    289 HG13 VAL A  18     -31.021 -42.408  32.350  1.00  0.00           H  
ATOM    290  CG2 VAL A  18     -31.405 -39.835  31.874  1.00  0.00           C  
ATOM    291 HG21 VAL A  18     -30.801 -40.369  31.141  1.00  0.00           H  
ATOM    292 HG22 VAL A  18     -31.075 -38.796  31.878  1.00  0.00           H  
ATOM    293 HG23 VAL A  18     -32.455 -39.881  31.584  1.00  0.00           H  
ATOM    294  N   ASP A  19     -30.877 -40.185  36.430  1.00  0.00           N  
ATOM    295  H   ASP A  19     -30.224 -39.472  36.140  1.00  0.00           H  
ATOM    296  CA  ASP A  19     -30.681 -40.788  37.745  1.00  0.00           C  
ATOM    297  HA  ASP A  19     -30.939 -41.846  37.693  1.00  0.00           H  
ATOM    298  C   ASP A  19     -31.596 -40.167  38.797  1.00  0.00           C  
ATOM    299  CB  ASP A  19     -29.219 -40.684  38.174  1.00  0.00           C  
ATOM    300  HB2 ASP A  19     -28.894 -39.645  38.125  1.00  0.00           H  
ATOM    301  HB3 ASP A  19     -29.150 -41.020  39.208  1.00  0.00           H  
ATOM    302  O   ASP A  19     -32.102 -40.888  39.652  1.00  0.00           O  
ATOM    303  CG  ASP A  19     -28.276 -41.569  37.361  1.00  0.00           C  
ATOM    304  OD1 ASP A  19     -28.744 -42.594  36.781  1.00  0.00           O  
ATOM    305  OD2 ASP A  19     -27.072 -41.235  37.409  1.00  0.00           O  
ATOM    306  N   LEU A  20     -31.914 -38.874  38.691  1.00  0.00           N  
ATOM    307  H   LEU A  20     -31.413 -38.311  38.018  1.00  0.00           H  
ATOM    308  CA  LEU A  20     -32.925 -38.236  39.531  1.00  0.00           C  
ATOM    309  HA  LEU A  20     -32.646 -38.390  40.573  1.00  0.00           H  
ATOM    310  C   LEU A  20     -34.310 -38.859  39.314  1.00  0.00           C  
ATOM    311  CB  LEU A  20     -32.957 -36.731  39.235  1.00  0.00           C  
ATOM    312  HB2 LEU A  20     -31.957 -36.315  39.360  1.00  0.00           H  
ATOM    313  HB3 LEU A  20     -33.248 -36.581  38.195  1.00  0.00           H  
ATOM    314  O   LEU A  20     -35.046 -39.094  40.274  1.00  0.00           O  
ATOM    315  CG  LEU A  20     -33.938 -35.974  40.152  1.00  0.00           C  
ATOM    316  HG  LEU A  20     -34.918 -36.451  40.127  1.00  0.00           H  
ATOM    317  CD1 LEU A  20     -33.461 -35.962  41.606  1.00  0.00           C  
ATOM    318 HD11 LEU A  20     -33.551 -36.959  42.039  1.00  0.00           H  
ATOM    319 HD12 LEU A  20     -32.414 -35.661  41.639  1.00  0.00           H  
ATOM    320 HD13 LEU A  20     -34.057 -35.268  42.198  1.00  0.00           H  
ATOM    321  CD2 LEU A  20     -34.152 -34.560  39.627  1.00  0.00           C  
ATOM    322 HD21 LEU A  20     -34.714 -34.593  38.694  1.00  0.00           H  
ATOM    323 HD22 LEU A  20     -33.184 -34.114  39.403  1.00  0.00           H  
ATOM    324 HD23 LEU A  20     -34.675 -33.944  40.359  1.00  0.00           H  
ATOM    325  N   LYS A  21     -34.683 -39.161  38.063  1.00  0.00           N  
ATOM    326  H   LYS A  21     -34.056 -38.917  37.310  1.00  0.00           H  
ATOM    327  CA  LYS A  21     -35.935 -39.881  37.775  1.00  0.00           C  
ATOM    328  HA  LYS A  21     -36.765 -39.348  38.238  1.00  0.00           H  
ATOM    329  C   LYS A  21     -35.941 -41.271  38.409  1.00  0.00           C  
ATOM    330  CB  LYS A  21     -36.183 -39.975  36.266  1.00  0.00           C  
ATOM    331  HB2 LYS A  21     -36.905 -40.769  36.077  1.00  0.00           H  
ATOM    332  HB3 LYS A  21     -35.254 -40.229  35.756  1.00  0.00           H  
ATOM    333  O   LYS A  21     -36.927 -41.615  39.058  1.00  0.00           O  
ATOM    334  CG  LYS A  21     -36.751 -38.670  35.699  1.00  0.00           C  
ATOM    335  HG2 LYS A  21     -37.718 -38.465  36.159  1.00  0.00           H  
ATOM    336  HG3 LYS A  21     -36.073 -37.845  35.918  1.00  0.00           H  
ATOM    337  CD  LYS A  21     -36.921 -38.806  34.184  1.00  0.00           C  
ATOM    338  HD2 LYS A  21     -37.610 -39.623  33.968  1.00  0.00           H  
ATOM    339  HD3 LYS A  21     -35.949 -39.029  33.744  1.00  0.00           H  
ATOM    340  CE  LYS A  21     -37.458 -37.500  33.599  1.00  0.00           C  
ATOM    341  HE2 LYS A  21     -38.438 -37.297  34.029  1.00  0.00           H  
ATOM    342  HE3 LYS A  21     -36.786 -36.695  33.896  1.00  0.00           H  
ATOM    343  NZ  LYS A  21     -37.539 -37.571  32.120  1.00  0.00           N  
ATOM    344  HZ1 LYS A  21     -36.618 -37.740  31.741  1.00  0.00           H  
ATOM    345  HZ2 LYS A  21     -38.155 -38.318  31.832  1.00  0.00           H  
ATOM    346  HZ3 LYS A  21     -37.873 -36.695  31.745  1.00  0.00           H  
ATOM    347  N   LYS A  22     -34.850 -42.039  38.285  1.00  0.00           N  
ATOM    348  H   LYS A  22     -34.077 -41.681  37.742  1.00  0.00           H  
ATOM    349  CA  LYS A  22     -34.714 -43.343  38.963  1.00  0.00           C  
ATOM    350  HA  LYS A  22     -35.530 -44.001  38.665  1.00  0.00           H  
ATOM    351  C   LYS A  22     -34.805 -43.190  40.480  1.00  0.00           C  
ATOM    352  CB  LYS A  22     -33.378 -44.013  38.628  1.00  0.00           C  
ATOM    353  HB2 LYS A  22     -32.574 -43.335  38.914  1.00  0.00           H  
ATOM    354  HB3 LYS A  22     -33.289 -44.911  39.239  1.00  0.00           H  
ATOM    355  O   LYS A  22     -35.526 -43.943  41.123  1.00  0.00           O  
ATOM    356  CG  LYS A  22     -33.198 -44.432  37.165  1.00  0.00           C  
ATOM    357  HG2 LYS A  22     -33.905 -45.221  36.907  1.00  0.00           H  
ATOM    358  HG3 LYS A  22     -33.356 -43.577  36.507  1.00  0.00           H  
ATOM    359  CD  LYS A  22     -31.759 -44.941  37.017  1.00  0.00           C  
ATOM    360  HD2 LYS A  22     -31.650 -45.899  37.526  1.00  0.00           H  
ATOM    361  HD3 LYS A  22     -31.096 -44.227  37.506  1.00  0.00           H  
ATOM    362  CE  LYS A  22     -31.314 -45.071  35.562  1.00  0.00           C  
ATOM    363  HE2 LYS A  22     -31.628 -46.036  35.166  1.00  0.00           H  
ATOM    364  HE3 LYS A  22     -31.794 -44.280  34.986  1.00  0.00           H  
ATOM    365  NZ  LYS A  22     -29.837 -44.904  35.491  1.00  0.00           N  
ATOM    366  HZ1 LYS A  22     -29.484 -44.890  34.545  1.00  0.00           H  
ATOM    367  HZ2 LYS A  22     -29.552 -44.028  35.903  1.00  0.00           H  
ATOM    368  HZ3 LYS A  22     -29.347 -45.600  36.035  1.00  0.00           H  
ATOM    369  N   PHE A  23     -34.127 -42.190  41.043  1.00  0.00           N  
ATOM    370  H   PHE A  23     -33.514 -41.637  40.461  1.00  0.00           H  
ATOM    371  CA  PHE A  23     -34.148 -41.902  42.473  1.00  0.00           C  
ATOM    372  HA  PHE A  23     -33.738 -42.764  43.000  1.00  0.00           H  
ATOM    373  C   PHE A  23     -35.584 -41.694  42.963  1.00  0.00           C  
ATOM    374  CB  PHE A  23     -33.265 -40.677  42.767  1.00  0.00           C  
ATOM    375  HB2 PHE A  23     -33.682 -39.795  42.282  1.00  0.00           H  
ATOM    376  HB3 PHE A  23     -32.276 -40.844  42.340  1.00  0.00           H  
ATOM    377  O   PHE A  23     -36.012 -42.325  43.925  1.00  0.00           O  
ATOM    378  CG  PHE A  23     -33.109 -40.373  44.243  1.00  0.00           C  
ATOM    379  CD1 PHE A  23     -34.157 -39.757  44.952  1.00  0.00           C  
ATOM    380  HD1 PHE A  23     -35.064 -39.466  44.443  1.00  0.00           H  
ATOM    381  CD2 PHE A  23     -31.924 -40.725  44.917  1.00  0.00           C  
ATOM    382  HD2 PHE A  23     -31.105 -41.179  44.379  1.00  0.00           H  
ATOM    383  CE1 PHE A  23     -34.038 -39.529  46.331  1.00  0.00           C  
ATOM    384  HE1 PHE A  23     -34.844 -39.056  46.873  1.00  0.00           H  
ATOM    385  CE2 PHE A  23     -31.804 -40.498  46.299  1.00  0.00           C  
ATOM    386  HE2 PHE A  23     -30.894 -40.771  46.813  1.00  0.00           H  
ATOM    387  CZ  PHE A  23     -32.866 -39.907  47.004  1.00  0.00           C  
ATOM    388  HZ  PHE A  23     -32.771 -39.703  48.061  1.00  0.00           H  
ATOM    389  N   LYS A  24     -36.359 -40.863  42.253  1.00  0.00           N  
ATOM    390  H   LYS A  24     -35.933 -40.371  41.481  1.00  0.00           H  
ATOM    391  CA  LYS A  24     -37.771 -40.607  42.568  1.00  0.00           C  
ATOM    392  HA  LYS A  24     -37.841 -40.256  43.598  1.00  0.00           H  
ATOM    393  C   LYS A  24     -38.637 -41.863  42.488  1.00  0.00           C  
ATOM    394  CB  LYS A  24     -38.328 -39.536  41.627  1.00  0.00           C  
ATOM    395  HB2 LYS A  24     -39.414 -39.510  41.725  1.00  0.00           H  
ATOM    396  HB3 LYS A  24     -38.087 -39.806  40.599  1.00  0.00           H  
ATOM    397  O   LYS A  24     -39.529 -42.016  43.314  1.00  0.00           O  
ATOM    398  CG  LYS A  24     -37.788 -38.136  41.939  1.00  0.00           C  
ATOM    399  HG2 LYS A  24     -36.702 -38.148  42.026  1.00  0.00           H  
ATOM    400  HG3 LYS A  24     -38.215 -37.790  42.881  1.00  0.00           H  
ATOM    401  CD  LYS A  24     -38.198 -37.196  40.805  1.00  0.00           C  
ATOM    402  HD2 LYS A  24     -37.706 -37.511  39.885  1.00  0.00           H  
ATOM    403  HD3 LYS A  24     -39.279 -37.252  40.671  1.00  0.00           H  
ATOM    404  CE  LYS A  24     -37.808 -35.758  41.124  1.00  0.00           C  
ATOM    405  HE2 LYS A  24     -38.257 -35.482  42.078  1.00  0.00           H  
ATOM    406  HE3 LYS A  24     -36.725 -35.683  41.226  1.00  0.00           H  
ATOM    407  NZ  LYS A  24     -38.300 -34.842  40.073  1.00  0.00           N  
ATOM    408  HZ1 LYS A  24     -38.166 -33.893  40.392  1.00  0.00           H  
ATOM    409  HZ2 LYS A  24     -39.293 -34.957  39.927  1.00  0.00           H  
ATOM    410  HZ3 LYS A  24     -37.805 -34.969  39.202  1.00  0.00           H  
ATOM    411  N   MET A  25     -38.383 -42.749  41.523  1.00  0.00           N  
ATOM    412  H   MET A  25     -37.637 -42.550  40.872  1.00  0.00           H  
ATOM    413  CA  MET A  25     -39.106 -44.021  41.402  1.00  0.00           C  
ATOM    414  HA  MET A  25     -40.178 -43.822  41.403  1.00  0.00           H  
ATOM    415  C   MET A  25     -38.839 -44.948  42.595  1.00  0.00           C  
ATOM    416  CB  MET A  25     -38.743 -44.721  40.084  1.00  0.00           C  
ATOM    417  HB2 MET A  25     -39.143 -45.734  40.115  1.00  0.00           H  
ATOM    418  HB3 MET A  25     -37.660 -44.788  39.979  1.00  0.00           H  
ATOM    419  O   MET A  25     -39.775 -45.535  43.125  1.00  0.00           O  
ATOM    420  CG  MET A  25     -39.332 -44.001  38.865  1.00  0.00           C  
ATOM    421  HG2 MET A  25     -40.418 -44.006  38.953  1.00  0.00           H  
ATOM    422  HG3 MET A  25     -39.004 -42.961  38.876  1.00  0.00           H  
ATOM    423  SD  MET A  25     -38.881 -44.713  37.256  1.00  0.00           S  
ATOM    424  CE  MET A  25     -39.628 -46.361  37.406  1.00  0.00           C  
ATOM    425  HE1 MET A  25     -39.536 -46.888  36.456  1.00  0.00           H  
ATOM    426  HE2 MET A  25     -40.682 -46.268  37.669  1.00  0.00           H  
ATOM    427  HE3 MET A  25     -39.111 -46.934  38.176  1.00  0.00           H  
ATOM    428  N   HIS A  26     -37.595 -45.013  43.072  1.00  0.00           N  
ATOM    429  H   HIS A  26     -36.864 -44.514  42.585  1.00  0.00           H  
ATOM    430  CA  HIS A  26     -37.203 -45.874  44.193  1.00  0.00           C  
ATOM    431  HA  HIS A  26     -37.708 -46.833  44.076  1.00  0.00           H  
ATOM    432  C   HIS A  26     -37.610 -45.356  45.584  1.00  0.00           C  
ATOM    433  CB  HIS A  26     -35.696 -46.125  44.120  1.00  0.00           C  
ATOM    434  HB2 HIS A  26     -35.188 -45.187  43.897  1.00  0.00           H  
ATOM    435  HB3 HIS A  26     -35.338 -46.482  45.086  1.00  0.00           H  
ATOM    436  O   HIS A  26     -37.412 -46.063  46.571  1.00  0.00           O  
ATOM    437  CG  HIS A  26     -35.313 -47.164  43.103  1.00  0.00           C  
ATOM    438  CD2 HIS A  26     -34.630 -46.956  41.942  1.00  0.00           C  
ATOM    439  HD2 HIS A  26     -34.303 -45.992  41.582  1.00  0.00           H  
ATOM    440  ND1 HIS A  26     -35.615 -48.502  43.154  1.00  0.00           N  
ATOM    441  HD1 HIS A  26     -36.414 -48.889  43.635  1.00  0.00           H  
ATOM    442  CE1 HIS A  26     -35.090 -49.086  42.068  1.00  0.00           C  
ATOM    443  HE1 HIS A  26     -35.256 -50.116  41.791  1.00  0.00           H  
ATOM    444  NE2 HIS A  26     -34.467 -48.183  41.293  1.00  0.00           N  
ATOM    445  N   LEU A  27     -38.205 -44.160  45.697  1.00  0.00           N  
ATOM    446  H   LEU A  27     -38.336 -43.606  44.863  1.00  0.00           H  
ATOM    447  CA  LEU A  27     -38.776 -43.686  46.969  1.00  0.00           C  
ATOM    448  HA  LEU A  27     -38.006 -43.725  47.739  1.00  0.00           H  
ATOM    449  C   LEU A  27     -39.916 -44.591  47.461  1.00  0.00           C  
ATOM    450  CB  LEU A  27     -39.283 -42.240  46.819  1.00  0.00           C  
ATOM    451  HB2 LEU A  27     -39.904 -42.186  45.924  1.00  0.00           H  
ATOM    452  HB3 LEU A  27     -39.918 -41.995  47.670  1.00  0.00           H  
ATOM    453  O   LEU A  27     -40.110 -44.718  48.667  1.00  0.00           O  
ATOM    454  CG  LEU A  27     -38.163 -41.193  46.740  1.00  0.00           C  
ATOM    455  HG  LEU A  27     -37.394 -41.528  46.043  1.00  0.00           H  
ATOM    456  CD1 LEU A  27     -38.713 -39.859  46.243  1.00  0.00           C  
ATOM    457 HD11 LEU A  27     -39.386 -39.429  46.985  1.00  0.00           H  
ATOM    458 HD12 LEU A  27     -37.866 -39.194  46.074  1.00  0.00           H  
ATOM    459 HD13 LEU A  27     -39.254 -40.008  45.308  1.00  0.00           H  
ATOM    460  CD2 LEU A  27     -37.528 -40.913  48.104  1.00  0.00           C  
ATOM    461 HD21 LEU A  27     -38.250 -40.445  48.774  1.00  0.00           H  
ATOM    462 HD22 LEU A  27     -37.197 -41.844  48.565  1.00  0.00           H  
ATOM    463 HD23 LEU A  27     -36.667 -40.256  47.980  1.00  0.00           H  
ATOM    464  N   GLU A  28     -40.647 -45.229  46.541  1.00  0.00           N  
ATOM    465  H   GLU A  28     -40.426 -45.093  45.565  1.00  0.00           H  
ATOM    466  CA  GLU A  28     -41.720 -46.184  46.860  1.00  0.00           C  
ATOM    467  HA  GLU A  28     -42.290 -45.814  47.712  1.00  0.00           H  
ATOM    468  C   GLU A  28     -41.169 -47.561  47.274  1.00  0.00           C  
ATOM    469  CB  GLU A  28     -42.683 -46.305  45.656  1.00  0.00           C  
ATOM    470  HB2 GLU A  28     -43.415 -47.083  45.871  1.00  0.00           H  
ATOM    471  HB3 GLU A  28     -42.114 -46.599  44.774  1.00  0.00           H  
ATOM    472  O   GLU A  28     -41.820 -48.282  48.027  1.00  0.00           O  
ATOM    473  CG  GLU A  28     -43.441 -44.994  45.361  1.00  0.00           C  
ATOM    474  HG2 GLU A  28     -42.715 -44.201  45.181  1.00  0.00           H  
ATOM    475  HG3 GLU A  28     -44.006 -44.720  46.252  1.00  0.00           H  
ATOM    476  CD  GLU A  28     -44.407 -45.039  44.150  1.00  0.00           C  
ATOM    477  OE1 GLU A  28     -45.062 -44.003  43.884  1.00  0.00           O  
ATOM    478  OE2 GLU A  28     -44.515 -46.052  43.423  1.00  0.00           O  
ATOM    479  N   ASP A  29     -39.950 -47.900  46.841  1.00  0.00           N  
ATOM    480  H   ASP A  29     -39.460 -47.250  46.243  1.00  0.00           H  
ATOM    481  CA  ASP A  29     -39.311 -49.195  47.110  1.00  0.00           C  
ATOM    482  HA  ASP A  29     -40.078 -49.969  47.104  1.00  0.00           H  
ATOM    483  C   ASP A  29     -38.613 -49.250  48.478  1.00  0.00           C  
ATOM    484  CB  ASP A  29     -38.297 -49.521  46.006  1.00  0.00           C  
ATOM    485  HB2 ASP A  29     -37.524 -48.753  45.995  1.00  0.00           H  
ATOM    486  HB3 ASP A  29     -37.819 -50.472  46.240  1.00  0.00           H  
ATOM    487  O   ASP A  29     -38.118 -50.306  48.890  1.00  0.00           O  
ATOM    488  CG  ASP A  29     -38.900 -49.656  44.610  1.00  0.00           C  
ATOM    489  OD1 ASP A  29     -40.042 -50.145  44.485  1.00  0.00           O  
ATOM    490  OD2 ASP A  29     -38.153 -49.320  43.664  1.00  0.00           O  
ATOM    491  N   TYR A  30     -38.538 -48.122  49.193  1.00  0.00           N  
ATOM    492  H   TYR A  30     -38.985 -47.292  48.829  1.00  0.00           H  
ATOM    493  CA  TYR A  30     -37.855 -48.076  50.478  1.00  0.00           C  
ATOM    494  HA  TYR A  30     -36.852 -48.456  50.285  1.00  0.00           H  
ATOM    495  C   TYR A  30     -38.581 -48.963  51.514  1.00  0.00           C  
ATOM    496  CB  TYR A  30     -37.687 -46.642  50.978  1.00  0.00           C  
ATOM    497  HB2 TYR A  30     -37.287 -46.030  50.169  1.00  0.00           H  
ATOM    498  HB3 TYR A  30     -38.660 -46.235  51.253  1.00  0.00           H  
ATOM    499  O   TYR A  30     -39.787 -48.806  51.718  1.00  0.00           O  
ATOM    500  CG  TYR A  30     -36.734 -46.563  52.157  1.00  0.00           C  
ATOM    501  CD1 TYR A  30     -37.217 -46.381  53.466  1.00  0.00           C  
ATOM    502  HD1 TYR A  30     -38.281 -46.312  53.636  1.00  0.00           H  
ATOM    503  CD2 TYR A  30     -35.351 -46.699  51.942  1.00  0.00           C  
ATOM    504  HD2 TYR A  30     -34.986 -46.838  50.935  1.00  0.00           H  
ATOM    505  CE1 TYR A  30     -36.313 -46.255  54.539  1.00  0.00           C  
ATOM    506  HE1 TYR A  30     -36.681 -46.094  55.541  1.00  0.00           H  
ATOM    507  CE2 TYR A  30     -34.454 -46.622  53.022  1.00  0.00           C  
ATOM    508  HE2 TYR A  30     -33.386 -46.680  52.867  1.00  0.00           H  
ATOM    509  OH  TYR A  30     -34.039 -46.142  55.322  1.00  0.00           O  
ATOM    510  HH  TYR A  30     -34.461 -45.655  56.034  1.00  0.00           H  
ATOM    511  CZ  TYR A  30     -34.927 -46.333  54.309  1.00  0.00           C  
ATOM    512  N   PRO A  31     -37.882 -49.881  52.214  1.00  0.00           N  
ATOM    513  CA  PRO A  31     -38.530 -50.911  53.024  1.00  0.00           C  
ATOM    514  HA  PRO A  31     -39.075 -51.557  52.336  1.00  0.00           H  
ATOM    515  C   PRO A  31     -39.464 -50.342  54.115  1.00  0.00           C  
ATOM    516  CB  PRO A  31     -37.389 -51.735  53.635  1.00  0.00           C  
ATOM    517  HB2 PRO A  31     -37.090 -51.323  54.598  1.00  0.00           H  
ATOM    518  HB3 PRO A  31     -37.664 -52.784  53.741  1.00  0.00           H  
ATOM    519  O   PRO A  31     -38.984 -49.629  55.005  1.00  0.00           O  
ATOM    520  CG  PRO A  31     -36.245 -51.548  52.643  1.00  0.00           C  
ATOM    521  HG2 PRO A  31     -36.356 -52.258  51.823  1.00  0.00           H  
ATOM    522  HG3 PRO A  31     -35.271 -51.662  53.119  1.00  0.00           H  
ATOM    523  CD  PRO A  31     -36.453 -50.135  52.116  1.00  0.00           C  
ATOM    524  HD2 PRO A  31     -35.913 -49.419  52.735  1.00  0.00           H  
ATOM    525  HD3 PRO A  31     -36.094 -50.100  51.087  1.00  0.00           H  
ATOM    526  N   PRO A  32     -40.760 -50.730  54.157  1.00  0.00           N  
ATOM    527  CA  PRO A  32     -41.719 -50.236  55.158  1.00  0.00           C  
ATOM    528  HA  PRO A  32     -41.831 -49.159  55.036  1.00  0.00           H  
ATOM    529  C   PRO A  32     -41.304 -50.542  56.603  1.00  0.00           C  
ATOM    530  CB  PRO A  32     -43.048 -50.930  54.835  1.00  0.00           C  
ATOM    531  HB2 PRO A  32     -43.152 -51.842  55.423  1.00  0.00           H  
ATOM    532  HB3 PRO A  32     -43.897 -50.270  55.013  1.00  0.00           H  
ATOM    533  O   PRO A  32     -41.613 -49.797  57.530  1.00  0.00           O  
ATOM    534  CG  PRO A  32     -42.929 -51.304  53.361  1.00  0.00           C  
ATOM    535  HG2 PRO A  32     -43.230 -50.455  52.747  1.00  0.00           H  
ATOM    536  HG3 PRO A  32     -43.524 -52.182  53.114  1.00  0.00           H  
ATOM    537  CD  PRO A  32     -41.438 -51.557  53.169  1.00  0.00           C  
ATOM    538  HD2 PRO A  32     -41.211 -52.608  53.352  1.00  0.00           H  
ATOM    539  HD3 PRO A  32     -41.159 -51.279  52.153  1.00  0.00           H  
ATOM    540  N   GLN A  33     -40.545 -51.626  56.792  1.00  0.00           N  
ATOM    541  H   GLN A  33     -40.313 -52.167  55.972  1.00  0.00           H  
ATOM    542  CA  GLN A  33     -40.024 -52.089  58.084  1.00  0.00           C  
ATOM    543  HA  GLN A  33     -40.859 -52.281  58.758  1.00  0.00           H  
ATOM    544  C   GLN A  33     -39.113 -51.058  58.774  1.00  0.00           C  
ATOM    545  CB  GLN A  33     -39.259 -53.400  57.848  1.00  0.00           C  
ATOM    546  HB2 GLN A  33     -38.494 -53.210  57.095  1.00  0.00           H  
ATOM    547  HB3 GLN A  33     -38.760 -53.704  58.768  1.00  0.00           H  
ATOM    548  O   GLN A  33     -38.884 -51.158  59.974  1.00  0.00           O  
ATOM    549  CG  GLN A  33     -40.173 -54.550  57.384  1.00  0.00           C  
ATOM    550  HG2 GLN A  33     -40.899 -54.187  56.655  1.00  0.00           H  
ATOM    551  HG3 GLN A  33     -40.726 -54.936  58.240  1.00  0.00           H  
ATOM    552  CD  GLN A  33     -39.409 -55.696  56.725  1.00  0.00           C  
ATOM    553  NE2 GLN A  33     -40.099 -56.685  56.202  1.00  0.00           N  
ATOM    554 HE21 GLN A  33     -39.554 -57.415  55.767  1.00  0.00           H  
ATOM    555 HE22 GLN A  33     -41.107 -56.711  56.259  1.00  0.00           H  
ATOM    556  OE1 GLN A  33     -38.195 -55.715  56.629  1.00  0.00           O  
ATOM    557  N   LYS A  34     -38.625 -50.042  58.046  1.00  0.00           N  
ATOM    558  H   LYS A  34     -38.862 -50.005  57.065  1.00  0.00           H  
ATOM    559  CA  LYS A  34     -37.847 -48.926  58.603  1.00  0.00           C  
ATOM    560  HA  LYS A  34     -37.315 -49.285  59.484  1.00  0.00           H  
ATOM    561  C   LYS A  34     -38.705 -47.764  59.133  1.00  0.00           C  
ATOM    562  CB  LYS A  34     -36.799 -48.475  57.579  1.00  0.00           C  
ATOM    563  HB2 LYS A  34     -37.283 -48.251  56.628  1.00  0.00           H  
ATOM    564  HB3 LYS A  34     -36.333 -47.561  57.947  1.00  0.00           H  
ATOM    565  O   LYS A  34     -38.165 -46.715  59.478  1.00  0.00           O  
ATOM    566  CG  LYS A  34     -35.703 -49.536  57.376  1.00  0.00           C  
ATOM    567  HG2 LYS A  34     -35.319 -49.854  58.346  1.00  0.00           H  
ATOM    568  HG3 LYS A  34     -36.100 -50.397  56.840  1.00  0.00           H  
ATOM    569  CD  LYS A  34     -34.570 -48.897  56.577  1.00  0.00           C  
ATOM    570  HD2 LYS A  34     -34.286 -47.975  57.085  1.00  0.00           H  
ATOM    571  HD3 LYS A  34     -34.952 -48.670  55.582  1.00  0.00           H  
ATOM    572  CE  LYS A  34     -33.318 -49.757  56.437  1.00  0.00           C  
ATOM    573  HE2 LYS A  34     -33.556 -50.632  55.832  1.00  0.00           H  
ATOM    574  HE3 LYS A  34     -33.007 -50.092  57.426  1.00  0.00           H  
ATOM    575  NZ  LYS A  34     -32.244 -48.949  55.804  1.00  0.00           N  
ATOM    576  HZ1 LYS A  34     -31.402 -49.490  55.667  1.00  0.00           H  
ATOM    577  HZ2 LYS A  34     -32.027 -48.148  56.379  1.00  0.00           H  
ATOM    578  HZ3 LYS A  34     -32.562 -48.580  54.920  1.00  0.00           H  
ATOM    579  N   GLY A  35     -40.031 -47.926  59.200  1.00  0.00           N  
ATOM    580  H   GLY A  35     -40.427 -48.785  58.845  1.00  0.00           H  
ATOM    581  CA  GLY A  35     -40.943 -46.959  59.821  1.00  0.00           C  
ATOM    582  HA2 GLY A  35     -40.649 -46.799  60.858  1.00  0.00           H  
ATOM    583  HA3 GLY A  35     -41.951 -47.375  59.807  1.00  0.00           H  
ATOM    584  C   GLY A  35     -40.984 -45.606  59.108  1.00  0.00           C  
ATOM    585  O   GLY A  35     -41.083 -44.571  59.772  1.00  0.00           O  
ATOM    586  N   CYS A  36     -40.830 -45.613  57.782  1.00  0.00           N  
ATOM    587  H   CYS A  36     -40.814 -46.506  57.312  1.00  0.00           H  
ATOM    588  CA  CYS A  36     -40.932 -44.424  56.941  1.00  0.00           C  
ATOM    589  HA  CYS A  36     -40.733 -43.540  57.547  1.00  0.00           H  
ATOM    590  C   CYS A  36     -42.346 -44.275  56.376  1.00  0.00           C  
ATOM    591  CB  CYS A  36     -39.881 -44.474  55.828  1.00  0.00           C  
ATOM    592  HB2 CYS A  36     -40.065 -43.666  55.120  1.00  0.00           H  
ATOM    593  HB3 CYS A  36     -39.941 -45.425  55.298  1.00  0.00           H  
ATOM    594  O   CYS A  36     -42.977 -45.258  55.990  1.00  0.00           O  
ATOM    595  SG  CYS A  36     -38.246 -44.250  56.574  1.00  0.00           S  
ATOM    596  HG  CYS A  36     -38.406 -45.135  57.563  1.00  0.00           H  
ATOM    597  N   ILE A  37     -42.822 -43.036  56.321  1.00  0.00           N  
ATOM    598  H   ILE A  37     -42.192 -42.287  56.569  1.00  0.00           H  
ATOM    599  CA  ILE A  37     -44.071 -42.651  55.680  1.00  0.00           C  
ATOM    600  HA  ILE A  37     -44.809 -43.423  55.895  1.00  0.00           H  
ATOM    601  C   ILE A  37     -43.809 -42.553  54.166  1.00  0.00           C  
ATOM    602  CB  ILE A  37     -44.615 -41.330  56.271  1.00  0.00           C  
ATOM    603  HB  ILE A  37     -43.931 -40.520  56.014  1.00  0.00           H  
ATOM    604  O   ILE A  37     -42.894 -41.824  53.760  1.00  0.00           O  
ATOM    605  CG1 ILE A  37     -44.705 -41.423  57.815  1.00  0.00           C  
ATOM    606 HG12 ILE A  37     -45.315 -42.284  58.091  1.00  0.00           H  
ATOM    607 HG13 ILE A  37     -43.705 -41.573  58.221  1.00  0.00           H  
ATOM    608  CG2 ILE A  37     -45.992 -41.025  55.651  1.00  0.00           C  
ATOM    609 HG21 ILE A  37     -46.353 -40.057  55.998  1.00  0.00           H  
ATOM    610 HG22 ILE A  37     -46.711 -41.797  55.928  1.00  0.00           H  
ATOM    611 HG23 ILE A  37     -45.922 -40.971  54.565  1.00  0.00           H  
ATOM    612  CD1 ILE A  37     -45.274 -40.180  58.507  1.00  0.00           C  
ATOM    613 HD11 ILE A  37     -45.136 -40.272  59.585  1.00  0.00           H  
ATOM    614 HD12 ILE A  37     -44.762 -39.283  58.159  1.00  0.00           H  
ATOM    615 HD13 ILE A  37     -46.341 -40.087  58.303  1.00  0.00           H  
ATOM    616  N   PRO A  38     -44.581 -43.267  53.324  1.00  0.00           N  
ATOM    617  CA  PRO A  38     -44.482 -43.159  51.873  1.00  0.00           C  
ATOM    618  HA  PRO A  38     -43.490 -43.488  51.565  1.00  0.00           H  
ATOM    619  C   PRO A  38     -44.725 -41.723  51.405  1.00  0.00           C  
ATOM    620  CB  PRO A  38     -45.536 -44.113  51.299  1.00  0.00           C  
ATOM    621  HB2 PRO A  38     -46.463 -43.577  51.095  1.00  0.00           H  
ATOM    622  HB3 PRO A  38     -45.179 -44.608  50.396  1.00  0.00           H  
ATOM    623  O   PRO A  38     -45.671 -41.067  51.848  1.00  0.00           O  
ATOM    624  CG  PRO A  38     -45.777 -45.110  52.429  1.00  0.00           C  
ATOM    625  HG2 PRO A  38     -45.023 -45.896  52.388  1.00  0.00           H  
ATOM    626  HG3 PRO A  38     -46.779 -45.536  52.389  1.00  0.00           H  
ATOM    627  CD  PRO A  38     -45.568 -44.273  53.686  1.00  0.00           C  
ATOM    628  HD2 PRO A  38     -46.500 -43.782  53.967  1.00  0.00           H  
ATOM    629  HD3 PRO A  38     -45.215 -44.918  54.490  1.00  0.00           H  
ATOM    630  N   LEU A  39     -43.889 -41.239  50.488  1.00  0.00           N  
ATOM    631  H   LEU A  39     -43.152 -41.831  50.132  1.00  0.00           H  
ATOM    632  CA  LEU A  39     -44.041 -39.898  49.938  1.00  0.00           C  
ATOM    633  HA  LEU A  39     -44.354 -39.249  50.756  1.00  0.00           H  
ATOM    634  C   LEU A  39     -45.108 -39.866  48.826  1.00  0.00           C  
ATOM    635  CB  LEU A  39     -42.708 -39.357  49.419  1.00  0.00           C  
ATOM    636  HB2 LEU A  39     -42.958 -38.463  48.848  1.00  0.00           H  
ATOM    637  HB3 LEU A  39     -42.251 -40.070  48.733  1.00  0.00           H  
ATOM    638  O   LEU A  39     -45.152 -40.777  47.997  1.00  0.00           O  
ATOM    639  CG  LEU A  39     -41.715 -38.961  50.524  1.00  0.00           C  
ATOM    640  HG  LEU A  39     -42.255 -38.585  51.393  1.00  0.00           H  
ATOM    641  CD1 LEU A  39     -40.803 -40.114  50.949  1.00  0.00           C  
ATOM    642 HD11 LEU A  39     -40.048 -39.752  51.647  1.00  0.00           H  
ATOM    643 HD12 LEU A  39     -40.304 -40.548  50.082  1.00  0.00           H  
ATOM    644 HD13 LEU A  39     -41.387 -40.886  51.450  1.00  0.00           H  
ATOM    645  CD2 LEU A  39     -40.845 -37.831  49.986  1.00  0.00           C  
ATOM    646 HD21 LEU A  39     -40.228 -37.443  50.795  1.00  0.00           H  
ATOM    647 HD22 LEU A  39     -40.212 -38.186  49.172  1.00  0.00           H  
ATOM    648 HD23 LEU A  39     -41.482 -37.018  49.637  1.00  0.00           H  
ATOM    649  N   PRO A  40     -45.933 -38.807  48.725  1.00  0.00           N  
ATOM    650  CA  PRO A  40     -46.928 -38.691  47.664  1.00  0.00           C  
ATOM    651  HA  PRO A  40     -47.560 -39.578  47.686  1.00  0.00           H  
ATOM    652  C   PRO A  40     -46.271 -38.556  46.283  1.00  0.00           C  
ATOM    653  CB  PRO A  40     -47.781 -37.461  48.014  1.00  0.00           C  
ATOM    654  HB2 PRO A  40     -48.841 -37.648  47.838  1.00  0.00           H  
ATOM    655  HB3 PRO A  40     -47.460 -36.586  47.448  1.00  0.00           H  
ATOM    656  O   PRO A  40     -45.663 -37.528  45.974  1.00  0.00           O  
ATOM    657  CG  PRO A  40     -47.499 -37.208  49.492  1.00  0.00           C  
ATOM    658  HG2 PRO A  40     -48.182 -37.800  50.101  1.00  0.00           H  
ATOM    659  HG3 PRO A  40     -47.580 -36.151  49.744  1.00  0.00           H  
ATOM    660  CD  PRO A  40     -46.079 -37.723  49.681  1.00  0.00           C  
ATOM    661  HD2 PRO A  40     -45.967 -38.067  50.709  1.00  0.00           H  
ATOM    662  HD3 PRO A  40     -45.359 -36.935  49.460  1.00  0.00           H  
ATOM    663  N   ARG A  41     -46.469 -39.554  45.412  1.00  0.00           N  
ATOM    664  H   ARG A  41     -46.851 -40.411  45.786  1.00  0.00           H  
ATOM    665  CA  ARG A  41     -45.870 -39.612  44.065  1.00  0.00           C  
ATOM    666  HA  ARG A  41     -44.794 -39.746  44.179  1.00  0.00           H  
ATOM    667  C   ARG A  41     -46.079 -38.342  43.237  1.00  0.00           C  
ATOM    668  CB  ARG A  41     -46.422 -40.843  43.336  1.00  0.00           C  
ATOM    669  HB2 ARG A  41     -46.420 -41.693  44.018  1.00  0.00           H  
ATOM    670  HB3 ARG A  41     -47.451 -40.655  43.029  1.00  0.00           H  
ATOM    671  O   ARG A  41     -45.158 -37.843  42.601  1.00  0.00           O  
ATOM    672  CG  ARG A  41     -45.573 -41.212  42.112  1.00  0.00           C  
ATOM    673  HG2 ARG A  41     -45.492 -40.363  41.434  1.00  0.00           H  
ATOM    674  HG3 ARG A  41     -44.577 -41.512  42.438  1.00  0.00           H  
ATOM    675  CD  ARG A  41     -46.247 -42.372  41.383  1.00  0.00           C  
ATOM    676  HD2 ARG A  41     -47.232 -42.049  41.043  1.00  0.00           H  
ATOM    677  HD3 ARG A  41     -46.398 -43.187  42.090  1.00  0.00           H  
ATOM    678  NE  ARG A  41     -45.469 -42.812  40.213  1.00  0.00           N  
ATOM    679  HE  ARG A  41     -45.125 -42.091  39.595  1.00  0.00           H  
ATOM    680  NH1 ARG A  41     -45.612 -45.061  40.636  1.00  0.00           N  
ATOM    681 HH11 ARG A  41     -45.291 -46.002  40.456  1.00  0.00           H  
ATOM    682 HH12 ARG A  41     -45.703 -44.867  41.623  1.00  0.00           H  
ATOM    683  NH2 ARG A  41     -44.690 -44.344  38.729  1.00  0.00           N  
ATOM    684 HH21 ARG A  41     -44.401 -43.593  38.119  1.00  0.00           H  
ATOM    685 HH22 ARG A  41     -44.505 -45.310  38.499  1.00  0.00           H  
ATOM    686  CZ  ARG A  41     -45.263 -44.069  39.868  1.00  0.00           C  
ATOM    687  N   GLY A  42     -47.282 -37.765  43.293  1.00  0.00           N  
ATOM    688  H   GLY A  42     -47.993 -38.225  43.843  1.00  0.00           H  
ATOM    689  CA  GLY A  42     -47.609 -36.545  42.547  1.00  0.00           C  
ATOM    690  HA2 GLY A  42     -47.426 -36.718  41.487  1.00  0.00           H  
ATOM    691  HA3 GLY A  42     -48.667 -36.320  42.686  1.00  0.00           H  
ATOM    692  C   GLY A  42     -46.801 -35.311  42.974  1.00  0.00           C  
ATOM    693  O   GLY A  42     -46.643 -34.384  42.176  1.00  0.00           O  
ATOM    694  N   GLN A  43     -46.290 -35.291  44.211  1.00  0.00           N  
ATOM    695  H   GLN A  43     -46.365 -36.125  44.776  1.00  0.00           H  
ATOM    696  CA  GLN A  43     -45.417 -34.230  44.713  1.00  0.00           C  
ATOM    697  HA  GLN A  43     -45.665 -33.293  44.213  1.00  0.00           H  
ATOM    698  C   GLN A  43     -43.950 -34.528  44.384  1.00  0.00           C  
ATOM    699  CB  GLN A  43     -45.626 -34.020  46.224  1.00  0.00           C  
ATOM    700  HB2 GLN A  43     -45.412 -34.945  46.759  1.00  0.00           H  
ATOM    701  HB3 GLN A  43     -44.919 -33.262  46.561  1.00  0.00           H  
ATOM    702  O   GLN A  43     -43.256 -33.641  43.890  1.00  0.00           O  
ATOM    703  CG  GLN A  43     -47.051 -33.545  46.567  1.00  0.00           C  
ATOM    704  HG2 GLN A  43     -47.766 -34.323  46.300  1.00  0.00           H  
ATOM    705  HG3 GLN A  43     -47.282 -32.653  45.984  1.00  0.00           H  
ATOM    706  CD  GLN A  43     -47.236 -33.209  48.046  1.00  0.00           C  
ATOM    707  NE2 GLN A  43     -48.434 -32.901  48.489  1.00  0.00           N  
ATOM    708 HE21 GLN A  43     -49.249 -32.922  47.894  1.00  0.00           H  
ATOM    709 HE22 GLN A  43     -48.479 -32.705  49.479  1.00  0.00           H  
ATOM    710  OE1 GLN A  43     -46.321 -33.200  48.839  1.00  0.00           O  
ATOM    711  N   THR A  44     -43.495 -35.772  44.573  1.00  0.00           N  
ATOM    712  H   THR A  44     -44.118 -36.480  44.936  1.00  0.00           H  
ATOM    713  CA  THR A  44     -42.096 -36.166  44.320  1.00  0.00           C  
ATOM    714  HA  THR A  44     -41.442 -35.446  44.811  1.00  0.00           H  
ATOM    715  C   THR A  44     -41.732 -36.141  42.837  1.00  0.00           C  
ATOM    716  CB  THR A  44     -41.776 -37.548  44.905  1.00  0.00           C  
ATOM    717  HB  THR A  44     -40.770 -37.843  44.606  1.00  0.00           H  
ATOM    718  O   THR A  44     -40.635 -35.710  42.485  1.00  0.00           O  
ATOM    719  CG2 THR A  44     -41.839 -37.526  46.429  1.00  0.00           C  
ATOM    720 HG21 THR A  44     -41.095 -36.827  46.812  1.00  0.00           H  
ATOM    721 HG22 THR A  44     -42.826 -37.215  46.772  1.00  0.00           H  
ATOM    722 HG23 THR A  44     -41.616 -38.518  46.822  1.00  0.00           H  
ATOM    723  OG1 THR A  44     -42.686 -38.514  44.444  1.00  0.00           O  
ATOM    724  HG1 THR A  44     -42.410 -39.367  44.788  1.00  0.00           H  
ATOM    725  N   GLU A  45     -42.652 -36.512  41.942  1.00  0.00           N  
ATOM    726  H   GLU A  45     -43.499 -36.942  42.285  1.00  0.00           H  
ATOM    727  CA  GLU A  45     -42.414 -36.513  40.494  1.00  0.00           C  
ATOM    728  HA  GLU A  45     -41.566 -37.164  40.283  1.00  0.00           H  
ATOM    729  C   GLU A  45     -42.066 -35.107  39.971  1.00  0.00           C  
ATOM    730  CB  GLU A  45     -43.649 -37.110  39.802  1.00  0.00           C  
ATOM    731  HB2 GLU A  45     -43.880 -38.059  40.284  1.00  0.00           H  
ATOM    732  HB3 GLU A  45     -44.496 -36.435  39.930  1.00  0.00           H  
ATOM    733  O   GLU A  45     -41.115 -34.943  39.200  1.00  0.00           O  
ATOM    734  CG  GLU A  45     -43.426 -37.387  38.310  1.00  0.00           C  
ATOM    735  HG2 GLU A  45     -43.306 -36.438  37.787  1.00  0.00           H  
ATOM    736  HG3 GLU A  45     -42.501 -37.954  38.198  1.00  0.00           H  
ATOM    737  CD  GLU A  45     -44.585 -38.174  37.674  1.00  0.00           C  
ATOM    738  OE1 GLU A  45     -44.346 -38.768  36.600  1.00  0.00           O  
ATOM    739  OE2 GLU A  45     -45.701 -38.162  38.244  1.00  0.00           O  
ATOM    740  N   LYS A  46     -42.764 -34.078  40.471  1.00  0.00           N  
ATOM    741  H   LYS A  46     -43.457 -34.302  41.171  1.00  0.00           H  
ATOM    742  CA  LYS A  46     -42.607 -32.670  40.061  1.00  0.00           C  
ATOM    743  HA  LYS A  46     -42.293 -32.643  39.018  1.00  0.00           H  
ATOM    744  C   LYS A  46     -41.533 -31.897  40.832  1.00  0.00           C  
ATOM    745  CB  LYS A  46     -43.955 -31.943  40.189  1.00  0.00           C  
ATOM    746  HB2 LYS A  46     -43.814 -30.892  39.937  1.00  0.00           H  
ATOM    747  HB3 LYS A  46     -44.296 -32.007  41.222  1.00  0.00           H  
ATOM    748  O   LYS A  46     -41.200 -30.789  40.420  1.00  0.00           O  
ATOM    749  CG  LYS A  46     -45.023 -32.528  39.259  1.00  0.00           C  
ATOM    750  HG2 LYS A  46     -45.205 -33.571  39.520  1.00  0.00           H  
ATOM    751  HG3 LYS A  46     -44.671 -32.480  38.228  1.00  0.00           H  
ATOM    752  CD  LYS A  46     -46.334 -31.749  39.387  1.00  0.00           C  
ATOM    753  HD2 LYS A  46     -46.177 -30.717  39.075  1.00  0.00           H  
ATOM    754  HD3 LYS A  46     -46.661 -31.776  40.426  1.00  0.00           H  
ATOM    755  CE  LYS A  46     -47.386 -32.418  38.499  1.00  0.00           C  
ATOM    756  HE2 LYS A  46     -47.037 -32.400  37.467  1.00  0.00           H  
ATOM    757  HE3 LYS A  46     -47.463 -33.464  38.798  1.00  0.00           H  
ATOM    758  NZ  LYS A  46     -48.707 -31.758  38.616  1.00  0.00           N  
ATOM    759  HZ1 LYS A  46     -49.380 -32.240  38.038  1.00  0.00           H  
ATOM    760  HZ2 LYS A  46     -48.653 -30.793  38.324  1.00  0.00           H  
ATOM    761  HZ3 LYS A  46     -49.027 -31.805  39.573  1.00  0.00           H  
ATOM    762  N   ALA A  47     -41.032 -32.437  41.940  1.00  0.00           N  
ATOM    763  H   ALA A  47     -41.368 -33.342  42.237  1.00  0.00           H  
ATOM    764  CA  ALA A  47     -40.072 -31.753  42.801  1.00  0.00           C  
ATOM    765  HA  ALA A  47     -40.443 -30.751  43.015  1.00  0.00           H  
ATOM    766  C   ALA A  47     -38.698 -31.619  42.117  1.00  0.00           C  
ATOM    767  CB  ALA A  47     -39.987 -32.525  44.122  1.00  0.00           C  
ATOM    768  HB1 ALA A  47     -39.518 -33.495  43.958  1.00  0.00           H  
ATOM    769  HB2 ALA A  47     -39.387 -31.957  44.834  1.00  0.00           H  
ATOM    770  HB3 ALA A  47     -40.982 -32.666  44.546  1.00  0.00           H  
ATOM    771  O   ALA A  47     -38.214 -32.583  41.521  1.00  0.00           O  
ATOM    772  N   ASP A  48     -38.057 -30.452  42.196  1.00  0.00           N  
ATOM    773  H   ASP A  48     -38.466 -29.710  42.746  1.00  0.00           H  
ATOM    774  CA  ASP A  48     -36.626 -30.330  41.881  1.00  0.00           C  
ATOM    775  HA  ASP A  48     -36.414 -30.952  41.011  1.00  0.00           H  
ATOM    776  C   ASP A  48     -35.763 -30.899  43.028  1.00  0.00           C  
ATOM    777  CB  ASP A  48     -36.277 -28.883  41.463  1.00  0.00           C  
ATOM    778  HB2 ASP A  48     -35.261 -28.883  41.068  1.00  0.00           H  
ATOM    779  HB3 ASP A  48     -36.937 -28.599  40.643  1.00  0.00           H  
ATOM    780  O   ASP A  48     -36.295 -31.412  44.012  1.00  0.00           O  
ATOM    781  CG  ASP A  48     -36.356 -27.805  42.556  1.00  0.00           C  
ATOM    782  OD1 ASP A  48     -36.251 -28.158  43.750  1.00  0.00           O  
ATOM    783  OD2 ASP A  48     -36.447 -26.605  42.175  1.00  0.00           O  
ATOM    784  N   HIS A  49     -34.434 -30.857  42.908  1.00  0.00           N  
ATOM    785  H   HIS A  49     -34.023 -30.484  42.065  1.00  0.00           H  
ATOM    786  CA  HIS A  49     -33.517 -31.420  43.911  1.00  0.00           C  
ATOM    787  HA  HIS A  49     -33.644 -32.502  43.943  1.00  0.00           H  
ATOM    788  C   HIS A  49     -33.760 -30.874  45.329  1.00  0.00           C  
ATOM    789  CB  HIS A  49     -32.078 -31.101  43.483  1.00  0.00           C  
ATOM    790  HB2 HIS A  49     -31.385 -31.622  44.144  1.00  0.00           H  
ATOM    791  HB3 HIS A  49     -31.897 -30.032  43.592  1.00  0.00           H  
ATOM    792  O   HIS A  49     -33.721 -31.619  46.310  1.00  0.00           O  
ATOM    793  CG  HIS A  49     -31.776 -31.491  42.062  1.00  0.00           C  
ATOM    794  CD2 HIS A  49     -31.640 -32.762  41.586  1.00  0.00           C  
ATOM    795  HD2 HIS A  49     -31.719 -33.669  42.166  1.00  0.00           H  
ATOM    796  ND1 HIS A  49     -31.583 -30.636  41.000  1.00  0.00           N  
ATOM    797  HD1 HIS A  49     -31.392 -29.646  41.070  1.00  0.00           H  
ATOM    798  CE1 HIS A  49     -31.322 -31.382  39.912  1.00  0.00           C  
ATOM    799  HE1 HIS A  49     -31.031 -31.007  38.941  1.00  0.00           H  
ATOM    800  NE2 HIS A  49     -31.369 -32.679  40.224  1.00  0.00           N  
ATOM    801  N   VAL A  50     -34.052 -29.575  45.439  1.00  0.00           N  
ATOM    802  H   VAL A  50     -34.227 -29.054  44.592  1.00  0.00           H  
ATOM    803  CA  VAL A  50     -34.244 -28.886  46.720  1.00  0.00           C  
ATOM    804  HA  VAL A  50     -33.498 -29.246  47.429  1.00  0.00           H  
ATOM    805  C   VAL A  50     -35.620 -29.203  47.299  1.00  0.00           C  
ATOM    806  CB  VAL A  50     -34.064 -27.366  46.549  1.00  0.00           C  
ATOM    807  HB  VAL A  50     -34.821 -26.983  45.866  1.00  0.00           H  
ATOM    808  O   VAL A  50     -35.738 -29.524  48.487  1.00  0.00           O  
ATOM    809  CG1 VAL A  50     -34.212 -26.634  47.891  1.00  0.00           C  
ATOM    810 HG11 VAL A  50     -35.229 -26.745  48.266  1.00  0.00           H  
ATOM    811 HG12 VAL A  50     -33.511 -27.046  48.617  1.00  0.00           H  
ATOM    812 HG13 VAL A  50     -34.013 -25.571  47.754  1.00  0.00           H  
ATOM    813  CG2 VAL A  50     -32.682 -27.016  45.977  1.00  0.00           C  
ATOM    814 HG21 VAL A  50     -32.560 -27.443  44.981  1.00  0.00           H  
ATOM    815 HG22 VAL A  50     -31.891 -27.404  46.618  1.00  0.00           H  
ATOM    816 HG23 VAL A  50     -32.571 -25.935  45.891  1.00  0.00           H  
ATOM    817  N   ASP A  51     -36.655 -29.154  46.460  1.00  0.00           N  
ATOM    818  H   ASP A  51     -36.495 -28.857  45.509  1.00  0.00           H  
ATOM    819  CA  ASP A  51     -38.019 -29.504  46.852  1.00  0.00           C  
ATOM    820  HA  ASP A  51     -38.318 -28.896  47.706  1.00  0.00           H  
ATOM    821  C   ASP A  51     -38.098 -30.980  47.280  1.00  0.00           C  
ATOM    822  CB  ASP A  51     -38.985 -29.220  45.686  1.00  0.00           C  
ATOM    823  HB2 ASP A  51     -39.933 -29.711  45.904  1.00  0.00           H  
ATOM    824  HB3 ASP A  51     -38.584 -29.671  44.779  1.00  0.00           H  
ATOM    825  O   ASP A  51     -38.770 -31.308  48.258  1.00  0.00           O  
ATOM    826  CG  ASP A  51     -39.293 -27.736  45.413  1.00  0.00           C  
ATOM    827  OD1 ASP A  51     -39.042 -26.877  46.289  1.00  0.00           O  
ATOM    828  OD2 ASP A  51     -39.913 -27.468  44.353  1.00  0.00           O  
ATOM    829  N   LEU A  52     -37.366 -31.872  46.601  1.00  0.00           N  
ATOM    830  H   LEU A  52     -36.843 -31.546  45.801  1.00  0.00           H  
ATOM    831  CA  LEU A  52     -37.346 -33.301  46.904  1.00  0.00           C  
ATOM    832  HA  LEU A  52     -38.383 -33.625  46.989  1.00  0.00           H  
ATOM    833  C   LEU A  52     -36.667 -33.591  48.246  1.00  0.00           C  
ATOM    834  CB  LEU A  52     -36.676 -34.062  45.745  1.00  0.00           C  
ATOM    835  HB2 LEU A  52     -37.144 -33.758  44.809  1.00  0.00           H  
ATOM    836  HB3 LEU A  52     -35.625 -33.777  45.698  1.00  0.00           H  
ATOM    837  O   LEU A  52     -37.235 -34.311  49.065  1.00  0.00           O  
ATOM    838  CG  LEU A  52     -36.781 -35.593  45.865  1.00  0.00           C  
ATOM    839  HG  LEU A  52     -36.332 -35.930  46.799  1.00  0.00           H  
ATOM    840  CD1 LEU A  52     -38.246 -36.039  45.815  1.00  0.00           C  
ATOM    841 HD11 LEU A  52     -38.748 -35.590  44.958  1.00  0.00           H  
ATOM    842 HD12 LEU A  52     -38.303 -37.124  45.725  1.00  0.00           H  
ATOM    843 HD13 LEU A  52     -38.752 -35.752  46.737  1.00  0.00           H  
ATOM    844  CD2 LEU A  52     -36.042 -36.260  44.703  1.00  0.00           C  
ATOM    845 HD21 LEU A  52     -34.986 -35.991  44.733  1.00  0.00           H  
ATOM    846 HD22 LEU A  52     -36.123 -37.343  44.792  1.00  0.00           H  
ATOM    847 HD23 LEU A  52     -36.466 -35.935  43.753  1.00  0.00           H  
ATOM    848  N   ALA A  53     -35.502 -32.988  48.512  1.00  0.00           N  
ATOM    849  H   ALA A  53     -35.067 -32.429  47.792  1.00  0.00           H  
ATOM    850  CA  ALA A  53     -34.837 -33.099  49.814  1.00  0.00           C  
ATOM    851  HA  ALA A  53     -34.587 -34.144  50.001  1.00  0.00           H  
ATOM    852  C   ALA A  53     -35.740 -32.614  50.958  1.00  0.00           C  
ATOM    853  CB  ALA A  53     -33.548 -32.268  49.787  1.00  0.00           C  
ATOM    854  HB1 ALA A  53     -32.850 -32.678  49.058  1.00  0.00           H  
ATOM    855  HB2 ALA A  53     -33.077 -32.290  50.770  1.00  0.00           H  
ATOM    856  HB3 ALA A  53     -33.771 -31.234  49.523  1.00  0.00           H  
ATOM    857  O   ALA A  53     -35.773 -33.208  52.035  1.00  0.00           O  
ATOM    858  N   THR A  54     -36.486 -31.538  50.711  1.00  0.00           N  
ATOM    859  H   THR A  54     -36.409 -31.110  49.800  1.00  0.00           H  
ATOM    860  CA  THR A  54     -37.423 -30.961  51.678  1.00  0.00           C  
ATOM    861  HA  THR A  54     -36.905 -30.801  52.623  1.00  0.00           H  
ATOM    862  C   THR A  54     -38.577 -31.920  51.959  1.00  0.00           C  
ATOM    863  CB  THR A  54     -37.915 -29.605  51.168  1.00  0.00           C  
ATOM    864  HB  THR A  54     -38.452 -29.731  50.228  1.00  0.00           H  
ATOM    865  O   THR A  54     -38.797 -32.273  53.110  1.00  0.00           O  
ATOM    866  CG2 THR A  54     -38.825 -28.900  52.157  1.00  0.00           C  
ATOM    867 HG21 THR A  54     -39.758 -29.454  52.260  1.00  0.00           H  
ATOM    868 HG22 THR A  54     -38.351 -28.813  53.134  1.00  0.00           H  
ATOM    869 HG23 THR A  54     -39.060 -27.914  51.756  1.00  0.00           H  
ATOM    870  OG1 THR A  54     -36.803 -28.758  50.950  1.00  0.00           O  
ATOM    871  HG1 THR A  54     -36.456 -28.979  50.083  1.00  0.00           H  
ATOM    872  N   LEU A  55     -39.221 -32.443  50.913  1.00  0.00           N  
ATOM    873  H   LEU A  55     -38.971 -32.120  49.989  1.00  0.00           H  
ATOM    874  CA  LEU A  55     -40.280 -33.451  51.015  1.00  0.00           C  
ATOM    875  HA  LEU A  55     -41.127 -33.022  51.551  1.00  0.00           H  
ATOM    876  C   LEU A  55     -39.849 -34.696  51.800  1.00  0.00           C  
ATOM    877  CB  LEU A  55     -40.697 -33.835  49.583  1.00  0.00           C  
ATOM    878  HB2 LEU A  55     -39.841 -33.731  48.915  1.00  0.00           H  
ATOM    879  HB3 LEU A  55     -40.995 -34.883  49.551  1.00  0.00           H  
ATOM    880  O   LEU A  55     -40.595 -35.181  52.646  1.00  0.00           O  
ATOM    881  CG  LEU A  55     -41.861 -32.980  49.074  1.00  0.00           C  
ATOM    882  HG  LEU A  55     -41.775 -31.966  49.465  1.00  0.00           H  
ATOM    883  CD1 LEU A  55     -41.872 -32.903  47.547  1.00  0.00           C  
ATOM    884 HD11 LEU A  55     -42.715 -32.297  47.218  1.00  0.00           H  
ATOM    885 HD12 LEU A  55     -40.950 -32.433  47.205  1.00  0.00           H  
ATOM    886 HD13 LEU A  55     -41.947 -33.903  47.121  1.00  0.00           H  
ATOM    887  CD2 LEU A  55     -43.181 -33.593  49.531  1.00  0.00           C  
ATOM    888 HD21 LEU A  55     -43.981 -32.888  49.302  1.00  0.00           H  
ATOM    889 HD22 LEU A  55     -43.165 -33.747  50.610  1.00  0.00           H  
ATOM    890 HD23 LEU A  55     -43.367 -34.545  49.034  1.00  0.00           H  
ATOM    891  N   MET A  56     -38.643 -35.209  51.540  1.00  0.00           N  
ATOM    892  H   MET A  56     -38.087 -34.779  50.815  1.00  0.00           H  
ATOM    893  CA  MET A  56     -38.104 -36.370  52.257  1.00  0.00           C  
ATOM    894  HA  MET A  56     -38.788 -37.215  52.177  1.00  0.00           H  
ATOM    895  C   MET A  56     -37.969 -36.104  53.753  1.00  0.00           C  
ATOM    896  CB  MET A  56     -36.763 -36.789  51.648  1.00  0.00           C  
ATOM    897  HB2 MET A  56     -36.091 -35.931  51.606  1.00  0.00           H  
ATOM    898  HB3 MET A  56     -36.316 -37.551  52.287  1.00  0.00           H  
ATOM    899  O   MET A  56     -38.382 -36.939  54.557  1.00  0.00           O  
ATOM    900  CG  MET A  56     -36.925 -37.380  50.244  1.00  0.00           C  
ATOM    901  HG2 MET A  56     -37.444 -36.664  49.605  1.00  0.00           H  
ATOM    902  HG3 MET A  56     -37.544 -38.275  50.303  1.00  0.00           H  
ATOM    903  SD  MET A  56     -35.353 -37.809  49.451  1.00  0.00           S  
ATOM    904  CE  MET A  56     -34.928 -39.282  50.418  1.00  0.00           C  
ATOM    905  HE1 MET A  56     -34.050 -39.763  49.986  1.00  0.00           H  
ATOM    906  HE2 MET A  56     -34.713 -39.002  51.449  1.00  0.00           H  
ATOM    907  HE3 MET A  56     -35.760 -39.986  50.398  1.00  0.00           H  
ATOM    908  N   ILE A  57     -37.425 -34.944  54.123  1.00  0.00           N  
ATOM    909  H   ILE A  57     -37.160 -34.285  53.405  1.00  0.00           H  
ATOM    910  CA  ILE A  57     -37.224 -34.562  55.524  1.00  0.00           C  
ATOM    911  HA  ILE A  57     -36.791 -35.405  56.063  1.00  0.00           H  
ATOM    912  C   ILE A  57     -38.551 -34.264  56.213  1.00  0.00           C  
ATOM    913  CB  ILE A  57     -36.233 -33.384  55.612  1.00  0.00           C  
ATOM    914  HB  ILE A  57     -36.542 -32.610  54.908  1.00  0.00           H  
ATOM    915  O   ILE A  57     -38.754 -34.713  57.335  1.00  0.00           O  
ATOM    916  CG1 ILE A  57     -34.833 -33.902  55.215  1.00  0.00           C  
ATOM    917 HG12 ILE A  57     -34.497 -34.634  55.950  1.00  0.00           H  
ATOM    918 HG13 ILE A  57     -34.887 -34.405  54.250  1.00  0.00           H  
ATOM    919  CG2 ILE A  57     -36.209 -32.767  57.024  1.00  0.00           C  
ATOM    920 HG21 ILE A  57     -35.476 -31.963  57.090  1.00  0.00           H  
ATOM    921 HG22 ILE A  57     -35.975 -33.533  57.764  1.00  0.00           H  
ATOM    922 HG23 ILE A  57     -37.179 -32.333  57.264  1.00  0.00           H  
ATOM    923  CD1 ILE A  57     -33.772 -32.811  55.093  1.00  0.00           C  
ATOM    924 HD11 ILE A  57     -32.859 -33.251  54.692  1.00  0.00           H  
ATOM    925 HD12 ILE A  57     -34.132 -32.040  54.412  1.00  0.00           H  
ATOM    926 HD13 ILE A  57     -33.546 -32.376  56.067  1.00  0.00           H  
ATOM    927  N   ASP A  58     -39.470 -33.565  55.559  1.00  0.00           N  
ATOM    928  H   ASP A  58     -39.241 -33.164  54.661  1.00  0.00           H  
ATOM    929  CA  ASP A  58     -40.729 -33.167  56.185  1.00  0.00           C  
ATOM    930  HA  ASP A  58     -40.514 -32.709  57.151  1.00  0.00           H  
ATOM    931  C   ASP A  58     -41.637 -34.384  56.457  1.00  0.00           C  
ATOM    932  CB  ASP A  58     -41.417 -32.108  55.310  1.00  0.00           C  
ATOM    933  HB2 ASP A  58     -41.581 -32.528  54.318  1.00  0.00           H  
ATOM    934  HB3 ASP A  58     -42.395 -31.895  55.743  1.00  0.00           H  
ATOM    935  O   ASP A  58     -42.323 -34.426  57.474  1.00  0.00           O  
ATOM    936  CG  ASP A  58     -40.659 -30.769  55.170  1.00  0.00           C  
ATOM    937  OD1 ASP A  58     -39.628 -30.519  55.854  1.00  0.00           O  
ATOM    938  OD2 ASP A  58     -41.122 -29.966  54.330  1.00  0.00           O  
ATOM    939  N   PHE A  59     -41.601 -35.419  55.603  1.00  0.00           N  
ATOM    940  H   PHE A  59     -41.049 -35.323  54.763  1.00  0.00           H  
ATOM    941  CA  PHE A  59     -42.388 -36.647  55.805  1.00  0.00           C  
ATOM    942  HA  PHE A  59     -43.350 -36.379  56.242  1.00  0.00           H  
ATOM    943  C   PHE A  59     -41.754 -37.649  56.774  1.00  0.00           C  
ATOM    944  CB  PHE A  59     -42.654 -37.331  54.455  1.00  0.00           C  
ATOM    945  HB2 PHE A  59     -41.794 -37.213  53.796  1.00  0.00           H  
ATOM    946  HB3 PHE A  59     -42.780 -38.401  54.620  1.00  0.00           H  
ATOM    947  O   PHE A  59     -42.468 -38.454  57.369  1.00  0.00           O  
ATOM    948  CG  PHE A  59     -43.904 -36.826  53.766  1.00  0.00           C  
ATOM    949  CD1 PHE A  59     -45.074 -37.609  53.783  1.00  0.00           C  
ATOM    950  HD1 PHE A  59     -45.068 -38.579  54.258  1.00  0.00           H  
ATOM    951  CD2 PHE A  59     -43.921 -35.560  53.153  1.00  0.00           C  
ATOM    952  HD2 PHE A  59     -43.035 -34.943  53.159  1.00  0.00           H  
ATOM    953  CE1 PHE A  59     -46.257 -37.124  53.201  1.00  0.00           C  
ATOM    954  HE1 PHE A  59     -47.154 -37.725  53.231  1.00  0.00           H  
ATOM    955  CE2 PHE A  59     -45.101 -35.079  52.561  1.00  0.00           C  
ATOM    956  HE2 PHE A  59     -45.114 -34.100  52.106  1.00  0.00           H  
ATOM    957  CZ  PHE A  59     -46.271 -35.857  52.593  1.00  0.00           C  
ATOM    958  HZ  PHE A  59     -47.183 -35.474  52.160  1.00  0.00           H  
ATOM    959  N   ASN A  60     -40.425 -37.671  56.898  1.00  0.00           N  
ATOM    960  H   ASN A  60     -39.884 -36.992  56.382  1.00  0.00           H  
ATOM    961  CA  ASN A  60     -39.729 -38.759  57.595  1.00  0.00           C  
ATOM    962  HA  ASN A  60     -40.457 -39.372  58.126  1.00  0.00           H  
ATOM    963  C   ASN A  60     -38.763 -38.299  58.697  1.00  0.00           C  
ATOM    964  CB  ASN A  60     -39.072 -39.658  56.534  1.00  0.00           C  
ATOM    965  HB2 ASN A  60     -38.419 -40.379  57.025  1.00  0.00           H  
ATOM    966  HB3 ASN A  60     -38.469 -39.073  55.840  1.00  0.00           H  
ATOM    967  O   ASN A  60     -38.287 -39.127  59.472  1.00  0.00           O  
ATOM    968  CG  ASN A  60     -40.113 -40.468  55.796  1.00  0.00           C  
ATOM    969  ND2 ASN A  60     -40.469 -40.130  54.581  1.00  0.00           N  
ATOM    970 HD21 ASN A  60     -41.236 -40.647  54.175  1.00  0.00           H  
ATOM    971 HD22 ASN A  60     -40.097 -39.288  54.166  1.00  0.00           H  
ATOM    972  OD1 ASN A  60     -40.624 -41.427  56.339  1.00  0.00           O  
ATOM    973  N   GLY A  61     -38.495 -37.004  58.816  1.00  0.00           N  
ATOM    974  H   GLY A  61     -38.954 -36.353  58.196  1.00  0.00           H  
ATOM    975  CA  GLY A  61     -37.426 -36.461  59.650  1.00  0.00           C  
ATOM    976  HA2 GLY A  61     -37.619 -35.400  59.809  1.00  0.00           H  
ATOM    977  HA3 GLY A  61     -37.418 -36.957  60.620  1.00  0.00           H  
ATOM    978  C   GLY A  61     -36.045 -36.612  59.005  1.00  0.00           C  
ATOM    979  O   GLY A  61     -35.843 -37.396  58.076  1.00  0.00           O  
ATOM    980  N   GLU A  62     -35.071 -35.851  59.508  1.00  0.00           N  
ATOM    981  H   GLU A  62     -35.298 -35.213  60.258  1.00  0.00           H  
ATOM    982  CA  GLU A  62     -33.727 -35.764  58.916  1.00  0.00           C  
ATOM    983  HA  GLU A  62     -33.818 -35.422  57.885  1.00  0.00           H  
ATOM    984  C   GLU A  62     -32.996 -37.115  58.862  1.00  0.00           C  
ATOM    985  CB  GLU A  62     -32.874 -34.746  59.689  1.00  0.00           C  
ATOM    986  HB2 GLU A  62     -32.800 -35.047  60.734  1.00  0.00           H  
ATOM    987  HB3 GLU A  62     -31.874 -34.769  59.255  1.00  0.00           H  
ATOM    988  O   GLU A  62     -32.383 -37.438  57.845  1.00  0.00           O  
ATOM    989  CG  GLU A  62     -33.412 -33.306  59.607  1.00  0.00           C  
ATOM    990  HG2 GLU A  62     -34.311 -33.222  60.217  1.00  0.00           H  
ATOM    991  HG3 GLU A  62     -33.685 -33.106  58.571  1.00  0.00           H  
ATOM    992  CD  GLU A  62     -32.385 -32.244  60.043  1.00  0.00           C  
ATOM    993  OE1 GLU A  62     -32.621 -31.053  59.737  1.00  0.00           O  
ATOM    994  OE2 GLU A  62     -31.292 -32.617  60.530  1.00  0.00           O  
ATOM    995  N   GLU A  63     -33.098 -37.918  59.925  1.00  0.00           N  
ATOM    996  H   GLU A  63     -33.637 -37.596  60.716  1.00  0.00           H  
ATOM    997  CA  GLU A  63     -32.439 -39.228  60.033  1.00  0.00           C  
ATOM    998  HA  GLU A  63     -31.369 -39.115  59.862  1.00  0.00           H  
ATOM    999  C   GLU A  63     -32.927 -40.212  58.977  1.00  0.00           C  
ATOM   1000  CB  GLU A  63     -32.665 -39.793  61.444  1.00  0.00           C  
ATOM   1001  HB2 GLU A  63     -32.430 -39.023  62.179  1.00  0.00           H  
ATOM   1002  HB3 GLU A  63     -33.718 -40.045  61.566  1.00  0.00           H  
ATOM   1003  O   GLU A  63     -32.156 -40.754  58.182  1.00  0.00           O  
ATOM   1004  CG  GLU A  63     -31.812 -41.044  61.716  1.00  0.00           C  
ATOM   1005  HG2 GLU A  63     -30.764 -40.817  61.523  1.00  0.00           H  
ATOM   1006  HG3 GLU A  63     -32.115 -41.826  61.020  1.00  0.00           H  
ATOM   1007  CD  GLU A  63     -31.966 -41.575  63.149  1.00  0.00           C  
ATOM   1008  OE1 GLU A  63     -31.462 -42.692  63.400  1.00  0.00           O  
ATOM   1009  OE2 GLU A  63     -32.645 -40.906  63.963  1.00  0.00           O  
ATOM   1010  N   LYS A  64     -34.243 -40.409  58.927  1.00  0.00           N  
ATOM   1011  H   LYS A  64     -34.826 -39.893  59.571  1.00  0.00           H  
ATOM   1012  CA  LYS A  64     -34.851 -41.366  58.011  1.00  0.00           C  
ATOM   1013  HA  LYS A  64     -34.312 -42.312  58.073  1.00  0.00           H  
ATOM   1014  C   LYS A  64     -34.752 -40.895  56.565  1.00  0.00           C  
ATOM   1015  CB  LYS A  64     -36.304 -41.590  58.404  1.00  0.00           C  
ATOM   1016  HB2 LYS A  64     -36.776 -42.205  57.637  1.00  0.00           H  
ATOM   1017  HB3 LYS A  64     -36.788 -40.614  58.411  1.00  0.00           H  
ATOM   1018  O   LYS A  64     -34.535 -41.727  55.689  1.00  0.00           O  
ATOM   1019  CG  LYS A  64     -36.489 -42.260  59.772  1.00  0.00           C  
ATOM   1020  HG2 LYS A  64     -35.971 -43.220  59.783  1.00  0.00           H  
ATOM   1021  HG3 LYS A  64     -36.078 -41.621  60.553  1.00  0.00           H  
ATOM   1022  CD  LYS A  64     -37.983 -42.481  60.030  1.00  0.00           C  
ATOM   1023  HD2 LYS A  64     -38.383 -43.171  59.287  1.00  0.00           H  
ATOM   1024  HD3 LYS A  64     -38.508 -41.531  59.934  1.00  0.00           H  
ATOM   1025  CE  LYS A  64     -38.227 -43.044  61.428  1.00  0.00           C  
ATOM   1026  HE2 LYS A  64     -37.712 -42.415  62.153  1.00  0.00           H  
ATOM   1027  HE3 LYS A  64     -37.804 -44.047  61.481  1.00  0.00           H  
ATOM   1028  NZ  LYS A  64     -39.681 -43.073  61.714  1.00  0.00           N  
ATOM   1029  HZ1 LYS A  64     -40.060 -42.138  61.670  1.00  0.00           H  
ATOM   1030  HZ2 LYS A  64     -39.867 -43.463  62.627  1.00  0.00           H  
ATOM   1031  HZ3 LYS A  64     -40.166 -43.621  61.018  1.00  0.00           H  
ATOM   1032  N   ALA A  65     -34.860 -39.590  56.310  1.00  0.00           N  
ATOM   1033  H   ALA A  65     -35.058 -38.957  57.073  1.00  0.00           H  
ATOM   1034  CA  ALA A  65     -34.662 -39.021  54.980  1.00  0.00           C  
ATOM   1035  HA  ALA A  65     -35.358 -39.489  54.284  1.00  0.00           H  
ATOM   1036  C   ALA A  65     -33.238 -39.265  54.462  1.00  0.00           C  
ATOM   1037  CB  ALA A  65     -34.964 -37.525  55.045  1.00  0.00           C  
ATOM   1038  HB1 ALA A  65     -34.839 -37.074  54.060  1.00  0.00           H  
ATOM   1039  HB2 ALA A  65     -35.990 -37.385  55.385  1.00  0.00           H  
ATOM   1040  HB3 ALA A  65     -34.288 -37.039  55.747  1.00  0.00           H  
ATOM   1041  O   ALA A  65     -33.065 -39.679  53.315  1.00  0.00           O  
ATOM   1042  N   TRP A  66     -32.223 -39.072  55.313  1.00  0.00           N  
ATOM   1043  H   TRP A  66     -32.413 -38.721  56.241  1.00  0.00           H  
ATOM   1044  CA  TRP A  66     -30.835 -39.368  54.960  1.00  0.00           C  
ATOM   1045  HA  TRP A  66     -30.581 -38.829  54.047  1.00  0.00           H  
ATOM   1046  C   TRP A  66     -30.635 -40.859  54.681  1.00  0.00           C  
ATOM   1047  CB  TRP A  66     -29.898 -38.895  56.074  1.00  0.00           C  
ATOM   1048  HB2 TRP A  66     -30.034 -39.511  56.963  1.00  0.00           H  
ATOM   1049  HB3 TRP A  66     -30.157 -37.870  56.341  1.00  0.00           H  
ATOM   1050  O   TRP A  66     -30.136 -41.229  53.618  1.00  0.00           O  
ATOM   1051  CG  TRP A  66     -28.457 -38.910  55.675  1.00  0.00           C  
ATOM   1052  CD1 TRP A  66     -27.586 -39.937  55.824  1.00  0.00           C  
ATOM   1053  HD1 TRP A  66     -27.812 -40.887  56.286  1.00  0.00           H  
ATOM   1054  CD2 TRP A  66     -27.709 -37.842  55.026  1.00  0.00           C  
ATOM   1055  CE2 TRP A  66     -26.372 -38.289  54.817  1.00  0.00           C  
ATOM   1056  CE3 TRP A  66     -28.032 -36.536  54.597  1.00  0.00           C  
ATOM   1057  HE3 TRP A  66     -29.041 -36.176  54.733  1.00  0.00           H  
ATOM   1058  NE1 TRP A  66     -26.355 -39.576  55.307  1.00  0.00           N  
ATOM   1059  HE1 TRP A  66     -25.544 -40.178  55.307  1.00  0.00           H  
ATOM   1060  CH2 TRP A  66     -25.747 -36.180  53.809  1.00  0.00           C  
ATOM   1061  HH2 TRP A  66     -25.006 -35.556  53.333  1.00  0.00           H  
ATOM   1062  CZ2 TRP A  66     -25.396 -37.473  54.230  1.00  0.00           C  
ATOM   1063  HZ2 TRP A  66     -24.389 -37.842  54.101  1.00  0.00           H  
ATOM   1064  CZ3 TRP A  66     -27.064 -35.715  53.989  1.00  0.00           C  
ATOM   1065  HZ3 TRP A  66     -27.344 -34.730  53.646  1.00  0.00           H  
ATOM   1066  N   ALA A  67     -31.107 -41.725  55.583  1.00  0.00           N  
ATOM   1067  H   ALA A  67     -31.473 -41.362  56.451  1.00  0.00           H  
ATOM   1068  CA  ALA A  67     -31.023 -43.176  55.420  1.00  0.00           C  
ATOM   1069  HA  ALA A  67     -29.972 -43.454  55.345  1.00  0.00           H  
ATOM   1070  C   ALA A  67     -31.735 -43.669  54.145  1.00  0.00           C  
ATOM   1071  CB  ALA A  67     -31.615 -43.827  56.674  1.00  0.00           C  
ATOM   1072  HB1 ALA A  67     -31.074 -43.482  57.555  1.00  0.00           H  
ATOM   1073  HB2 ALA A  67     -31.521 -44.911  56.604  1.00  0.00           H  
ATOM   1074  HB3 ALA A  67     -32.666 -43.558  56.775  1.00  0.00           H  
ATOM   1075  O   ALA A  67     -31.255 -44.590  53.477  1.00  0.00           O  
ATOM   1076  N   MET A  68     -32.856 -43.038  53.788  1.00  0.00           N  
ATOM   1077  H   MET A  68     -33.220 -42.332  54.412  1.00  0.00           H  
ATOM   1078  CA  MET A  68     -33.592 -43.296  52.554  1.00  0.00           C  
ATOM   1079  HA  MET A  68     -33.777 -44.367  52.475  1.00  0.00           H  
ATOM   1080  C   MET A  68     -32.775 -42.910  51.324  1.00  0.00           C  
ATOM   1081  CB  MET A  68     -34.949 -42.587  52.621  1.00  0.00           C  
ATOM   1082  HB2 MET A  68     -34.803 -41.507  52.635  1.00  0.00           H  
ATOM   1083  HB3 MET A  68     -35.434 -42.886  53.551  1.00  0.00           H  
ATOM   1084  O   MET A  68     -32.598 -43.738  50.436  1.00  0.00           O  
ATOM   1085  CG  MET A  68     -35.884 -42.948  51.466  1.00  0.00           C  
ATOM   1086  HG2 MET A  68     -35.395 -42.703  50.524  1.00  0.00           H  
ATOM   1087  HG3 MET A  68     -36.075 -44.021  51.482  1.00  0.00           H  
ATOM   1088  SD  MET A  68     -37.476 -42.074  51.513  1.00  0.00           S  
ATOM   1089  CE  MET A  68     -38.130 -42.585  53.126  1.00  0.00           C  
ATOM   1090  HE1 MET A  68     -37.537 -42.148  53.930  1.00  0.00           H  
ATOM   1091  HE2 MET A  68     -38.110 -43.672  53.201  1.00  0.00           H  
ATOM   1092  HE3 MET A  68     -39.160 -42.240  53.219  1.00  0.00           H  
ATOM   1093  N   ALA A  69     -32.199 -41.708  51.295  1.00  0.00           N  
ATOM   1094  H   ALA A  69     -32.344 -41.074  52.067  1.00  0.00           H  
ATOM   1095  CA  ALA A  69     -31.369 -41.269  50.178  1.00  0.00           C  
ATOM   1096  HA  ALA A  69     -31.958 -41.339  49.264  1.00  0.00           H  
ATOM   1097  C   ALA A  69     -30.129 -42.149  49.981  1.00  0.00           C  
ATOM   1098  CB  ALA A  69     -30.986 -39.812  50.413  1.00  0.00           C  
ATOM   1099  HB1 ALA A  69     -30.439 -39.432  49.550  1.00  0.00           H  
ATOM   1100  HB2 ALA A  69     -31.896 -39.228  50.552  1.00  0.00           H  
ATOM   1101  HB3 ALA A  69     -30.364 -39.720  51.303  1.00  0.00           H  
ATOM   1102  O   ALA A  69     -29.857 -42.584  48.864  1.00  0.00           O  
ATOM   1103  N   VAL A  70     -29.431 -42.489  51.071  1.00  0.00           N  
ATOM   1104  H   VAL A  70     -29.704 -42.082  51.954  1.00  0.00           H  
ATOM   1105  CA  VAL A  70     -28.283 -43.408  51.043  1.00  0.00           C  
ATOM   1106  HA  VAL A  70     -27.517 -42.996  50.386  1.00  0.00           H  
ATOM   1107  C   VAL A  70     -28.688 -44.766  50.466  1.00  0.00           C  
ATOM   1108  CB  VAL A  70     -27.675 -43.558  52.453  1.00  0.00           C  
ATOM   1109  HB  VAL A  70     -28.462 -43.837  53.153  1.00  0.00           H  
ATOM   1110  O   VAL A  70     -27.987 -45.311  49.616  1.00  0.00           O  
ATOM   1111  CG1 VAL A  70     -26.575 -44.628  52.508  1.00  0.00           C  
ATOM   1112 HG11 VAL A  70     -26.140 -44.645  53.507  1.00  0.00           H  
ATOM   1113 HG12 VAL A  70     -26.994 -45.613  52.301  1.00  0.00           H  
ATOM   1114 HG13 VAL A  70     -25.795 -44.398  51.782  1.00  0.00           H  
ATOM   1115  CG2 VAL A  70     -27.032 -42.250  52.927  1.00  0.00           C  
ATOM   1116 HG21 VAL A  70     -27.732 -41.418  52.857  1.00  0.00           H  
ATOM   1117 HG22 VAL A  70     -26.156 -42.025  52.318  1.00  0.00           H  
ATOM   1118 HG23 VAL A  70     -26.724 -42.348  53.968  1.00  0.00           H  
ATOM   1119  N   TRP A  71     -29.830 -45.320  50.878  1.00  0.00           N  
ATOM   1120  H   TRP A  71     -30.396 -44.831  51.557  1.00  0.00           H  
ATOM   1121  CA  TRP A  71     -30.315 -46.588  50.330  1.00  0.00           C  
ATOM   1122  HA  TRP A  71     -29.536 -47.344  50.433  1.00  0.00           H  
ATOM   1123  C   TRP A  71     -30.643 -46.492  48.837  1.00  0.00           C  
ATOM   1124  CB  TRP A  71     -31.533 -47.033  51.128  1.00  0.00           C  
ATOM   1125  HB2 TRP A  71     -31.254 -47.079  52.181  1.00  0.00           H  
ATOM   1126  HB3 TRP A  71     -32.307 -46.274  51.011  1.00  0.00           H  
ATOM   1127  O   TRP A  71     -30.265 -47.380  48.074  1.00  0.00           O  
ATOM   1128  CG  TRP A  71     -32.118 -48.353  50.735  1.00  0.00           C  
ATOM   1129  CD1 TRP A  71     -31.750 -49.559  51.223  1.00  0.00           C  
ATOM   1130  HD1 TRP A  71     -30.967 -49.716  51.950  1.00  0.00           H  
ATOM   1131  CD2 TRP A  71     -33.146 -48.625  49.732  1.00  0.00           C  
ATOM   1132  CE2 TRP A  71     -33.374 -50.031  49.691  1.00  0.00           C  
ATOM   1133  CE3 TRP A  71     -33.903 -47.831  48.849  1.00  0.00           C  
ATOM   1134  HE3 TRP A  71     -33.754 -46.761  48.845  1.00  0.00           H  
ATOM   1135  NE1 TRP A  71     -32.498 -50.551  50.618  1.00  0.00           N  
ATOM   1136  HE1 TRP A  71     -32.365 -51.541  50.771  1.00  0.00           H  
ATOM   1137  CH2 TRP A  71     -35.060 -49.790  47.978  1.00  0.00           C  
ATOM   1138  HH2 TRP A  71     -35.800 -50.220  47.320  1.00  0.00           H  
ATOM   1139  CZ2 TRP A  71     -34.312 -50.616  48.831  1.00  0.00           C  
ATOM   1140  HZ2 TRP A  71     -34.471 -51.684  48.822  1.00  0.00           H  
ATOM   1141  CZ3 TRP A  71     -34.858 -48.400  47.987  1.00  0.00           C  
ATOM   1142  HZ3 TRP A  71     -35.445 -47.772  47.335  1.00  0.00           H  
ATOM   1143  N   ILE A  72     -31.279 -45.402  48.405  1.00  0.00           N  
ATOM   1144  H   ILE A  72     -31.564 -44.703  49.077  1.00  0.00           H  
ATOM   1145  CA  ILE A  72     -31.635 -45.206  46.998  1.00  0.00           C  
ATOM   1146  HA  ILE A  72     -32.132 -46.111  46.649  1.00  0.00           H  
ATOM   1147  C   ILE A  72     -30.384 -45.031  46.134  1.00  0.00           C  
ATOM   1148  CB  ILE A  72     -32.631 -44.042  46.825  1.00  0.00           C  
ATOM   1149  HB  ILE A  72     -32.206 -43.140  47.264  1.00  0.00           H  
ATOM   1150  O   ILE A  72     -30.332 -45.619  45.059  1.00  0.00           O  
ATOM   1151  CG1 ILE A  72     -33.970 -44.365  47.519  1.00  0.00           C  
ATOM   1152 HG12 ILE A  72     -34.464 -45.188  47.003  1.00  0.00           H  
ATOM   1153 HG13 ILE A  72     -33.783 -44.680  48.545  1.00  0.00           H  
ATOM   1154  CG2 ILE A  72     -32.891 -43.806  45.330  1.00  0.00           C  
ATOM   1155 HG21 ILE A  72     -33.216 -44.734  44.859  1.00  0.00           H  
ATOM   1156 HG22 ILE A  72     -33.660 -43.044  45.202  1.00  0.00           H  
ATOM   1157 HG23 ILE A  72     -31.988 -43.457  44.829  1.00  0.00           H  
ATOM   1158  CD1 ILE A  72     -34.938 -43.187  47.615  1.00  0.00           C  
ATOM   1159 HD11 ILE A  72     -35.323 -42.915  46.632  1.00  0.00           H  
ATOM   1160 HD12 ILE A  72     -34.444 -42.330  48.073  1.00  0.00           H  
ATOM   1161 HD13 ILE A  72     -35.774 -43.497  48.242  1.00  0.00           H  
ATOM   1162  N   PHE A  73     -29.347 -44.317  46.592  1.00  0.00           N  
ATOM   1163  H   PHE A  73     -29.448 -43.810  47.460  1.00  0.00           H  
ATOM   1164  CA  PHE A  73     -28.079 -44.213  45.852  1.00  0.00           C  
ATOM   1165  HA  PHE A  73     -28.279 -43.765  44.879  1.00  0.00           H  
ATOM   1166  C   PHE A  73     -27.461 -45.585  45.569  1.00  0.00           C  
ATOM   1167  CB  PHE A  73     -27.070 -43.330  46.603  1.00  0.00           C  
ATOM   1168  HB2 PHE A  73     -26.116 -43.381  46.079  1.00  0.00           H  
ATOM   1169  HB3 PHE A  73     -26.918 -43.741  47.601  1.00  0.00           H  
ATOM   1170  O   PHE A  73     -26.960 -45.822  44.468  1.00  0.00           O  
ATOM   1171  CG  PHE A  73     -27.439 -41.864  46.713  1.00  0.00           C  
ATOM   1172  CD1 PHE A  73     -27.958 -41.171  45.602  1.00  0.00           C  
ATOM   1173  HD1 PHE A  73     -28.077 -41.661  44.647  1.00  0.00           H  
ATOM   1174  CD2 PHE A  73     -27.221 -41.171  47.920  1.00  0.00           C  
ATOM   1175  HD2 PHE A  73     -26.782 -41.680  48.765  1.00  0.00           H  
ATOM   1176  CE1 PHE A  73     -28.307 -39.817  45.720  1.00  0.00           C  
ATOM   1177  HE1 PHE A  73     -28.686 -39.272  44.868  1.00  0.00           H  
ATOM   1178  CE2 PHE A  73     -27.584 -39.818  48.038  1.00  0.00           C  
ATOM   1179  HE2 PHE A  73     -27.431 -39.295  48.970  1.00  0.00           H  
ATOM   1180  CZ  PHE A  73     -28.148 -39.148  46.940  1.00  0.00           C  
ATOM   1181  HZ  PHE A  73     -28.448 -38.114  47.019  1.00  0.00           H  
ATOM   1182  N   ALA A  74     -27.558 -46.516  46.525  1.00  0.00           N  
ATOM   1183  H   ALA A  74     -28.001 -46.270  47.398  1.00  0.00           H  
ATOM   1184  CA  ALA A  74     -27.164 -47.900  46.294  1.00  0.00           C  
ATOM   1185  HA  ALA A  74     -26.161 -47.903  45.870  1.00  0.00           H  
ATOM   1186  C   ALA A  74     -28.086 -48.602  45.278  1.00  0.00           C  
ATOM   1187  CB  ALA A  74     -27.111 -48.641  47.635  1.00  0.00           C  
ATOM   1188  HB1 ALA A  74     -26.428 -48.127  48.312  1.00  0.00           H  
ATOM   1189  HB2 ALA A  74     -26.750 -49.656  47.471  1.00  0.00           H  
ATOM   1190  HB3 ALA A  74     -28.102 -48.687  48.087  1.00  0.00           H  
ATOM   1191  O   ALA A  74     -27.584 -49.284  44.386  1.00  0.00           O  
ATOM   1192  N   ALA A  75     -29.407 -48.410  45.373  1.00  0.00           N  
ATOM   1193  H   ALA A  75     -29.756 -47.836  46.127  1.00  0.00           H  
ATOM   1194  CA  ALA A  75     -30.393 -49.028  44.480  1.00  0.00           C  
ATOM   1195  HA  ALA A  75     -30.238 -50.107  44.493  1.00  0.00           H  
ATOM   1196  C   ALA A  75     -30.261 -48.573  43.013  1.00  0.00           C  
ATOM   1197  CB  ALA A  75     -31.799 -48.745  45.029  1.00  0.00           C  
ATOM   1198  HB1 ALA A  75     -32.537 -49.287  44.438  1.00  0.00           H  
ATOM   1199  HB2 ALA A  75     -31.872 -49.066  46.067  1.00  0.00           H  
ATOM   1200  HB3 ALA A  75     -32.023 -47.680  44.963  1.00  0.00           H  
ATOM   1201  O   ALA A  75     -30.374 -49.392  42.104  1.00  0.00           O  
ATOM   1202  N   ILE A  76     -29.946 -47.295  42.771  1.00  0.00           N  
ATOM   1203  H   ILE A  76     -29.924 -46.664  43.559  1.00  0.00           H  
ATOM   1204  CA  ILE A  76     -29.750 -46.736  41.418  1.00  0.00           C  
ATOM   1205  HA  ILE A  76     -30.356 -47.330  40.734  1.00  0.00           H  
ATOM   1206  C   ILE A  76     -28.315 -46.868  40.899  1.00  0.00           C  
ATOM   1207  CB  ILE A  76     -30.265 -45.286  41.305  1.00  0.00           C  
ATOM   1208  HB  ILE A  76     -30.223 -45.003  40.253  1.00  0.00           H  
ATOM   1209  O   ILE A  76     -27.995 -46.337  39.838  1.00  0.00           O  
ATOM   1210  CG1 ILE A  76     -29.387 -44.286  42.083  1.00  0.00           C  
ATOM   1211 HG12 ILE A  76     -28.374 -44.319  41.684  1.00  0.00           H  
ATOM   1212 HG13 ILE A  76     -29.336 -44.573  43.133  1.00  0.00           H  
ATOM   1213  CG2 ILE A  76     -31.741 -45.245  41.712  1.00  0.00           C  
ATOM   1214 HG21 ILE A  76     -32.255 -46.030  41.158  1.00  0.00           H  
ATOM   1215 HG22 ILE A  76     -31.855 -45.419  42.782  1.00  0.00           H  
ATOM   1216 HG23 ILE A  76     -32.179 -44.280  41.457  1.00  0.00           H  
ATOM   1217  CD1 ILE A  76     -29.871 -42.837  41.995  1.00  0.00           C  
ATOM   1218 HD11 ILE A  76     -30.820 -42.726  42.520  1.00  0.00           H  
ATOM   1219 HD12 ILE A  76     -29.993 -42.547  40.951  1.00  0.00           H  
ATOM   1220 HD13 ILE A  76     -29.135 -42.182  42.463  1.00  0.00           H  
ATOM   1221  N   ASN A  77     -27.456 -47.586  41.628  1.00  0.00           N  
ATOM   1222  H   ASN A  77     -27.807 -48.011  42.474  1.00  0.00           H  
ATOM   1223  CA  ASN A  77     -26.066 -47.860  41.265  1.00  0.00           C  
ATOM   1224  HA  ASN A  77     -25.680 -48.480  42.074  1.00  0.00           H  
ATOM   1225  C   ASN A  77     -25.142 -46.616  41.230  1.00  0.00           C  
ATOM   1226  CB  ASN A  77     -26.061 -48.714  39.977  1.00  0.00           C  
ATOM   1227  HB2 ASN A  77     -27.001 -49.260  39.897  1.00  0.00           H  
ATOM   1228  HB3 ASN A  77     -25.990 -48.049  39.115  1.00  0.00           H  
ATOM   1229  O   ASN A  77     -24.102 -46.636  40.573  1.00  0.00           O  
ATOM   1230  CG  ASN A  77     -24.962 -49.754  39.897  1.00  0.00           C  
ATOM   1231  ND2 ASN A  77     -24.740 -50.283  38.715  1.00  0.00           N  
ATOM   1232 HD21 ASN A  77     -24.002 -50.969  38.649  1.00  0.00           H  
ATOM   1233 HD22 ASN A  77     -25.246 -49.936  37.913  1.00  0.00           H  
ATOM   1234  OD1 ASN A  77     -24.332 -50.159  40.866  1.00  0.00           O  
ATOM   1235  N   ARG A  78     -25.469 -45.553  41.983  1.00  0.00           N  
ATOM   1236  H   ARG A  78     -26.300 -45.632  42.552  1.00  0.00           H  
ATOM   1237  CA  ARG A  78     -24.610 -44.370  42.212  1.00  0.00           C  
ATOM   1238  HA  ARG A  78     -23.929 -44.246  41.370  1.00  0.00           H  
ATOM   1239  C   ARG A  78     -23.700 -44.586  43.422  1.00  0.00           C  
ATOM   1240  CB  ARG A  78     -25.461 -43.087  42.320  1.00  0.00           C  
ATOM   1241  HB2 ARG A  78     -26.298 -43.267  42.994  1.00  0.00           H  
ATOM   1242  HB3 ARG A  78     -24.857 -42.291  42.755  1.00  0.00           H  
ATOM   1243  O   ARG A  78     -23.895 -44.018  44.499  1.00  0.00           O  
ATOM   1244  CG  ARG A  78     -25.998 -42.592  40.965  1.00  0.00           C  
ATOM   1245  HG2 ARG A  78     -26.672 -41.754  41.142  1.00  0.00           H  
ATOM   1246  HG3 ARG A  78     -26.575 -43.389  40.493  1.00  0.00           H  
ATOM   1247  CD  ARG A  78     -24.905 -42.140  39.981  1.00  0.00           C  
ATOM   1248  HD2 ARG A  78     -24.243 -42.975  39.754  1.00  0.00           H  
ATOM   1249  HD3 ARG A  78     -25.378 -41.860  39.039  1.00  0.00           H  
ATOM   1250  NE  ARG A  78     -24.102 -41.015  40.498  1.00  0.00           N  
ATOM   1251  HE  ARG A  78     -23.296 -41.241  41.063  1.00  0.00           H  
ATOM   1252  NH1 ARG A  78     -25.251 -39.286  39.491  1.00  0.00           N  
ATOM   1253 HH11 ARG A  78     -25.759 -39.930  38.901  1.00  0.00           H  
ATOM   1254 HH12 ARG A  78     -25.278 -38.289  39.334  1.00  0.00           H  
ATOM   1255  NH2 ARG A  78     -23.528 -38.840  40.805  1.00  0.00           N  
ATOM   1256 HH21 ARG A  78     -22.694 -39.153  41.281  1.00  0.00           H  
ATOM   1257 HH22 ARG A  78     -23.725 -37.858  40.676  1.00  0.00           H  
ATOM   1258  CZ  ARG A  78     -24.302 -39.730  40.265  1.00  0.00           C  
ATOM   1259  N   ARG A  79     -22.712 -45.475  43.255  1.00  0.00           N  
ATOM   1260  H   ARG A  79     -22.639 -45.896  42.340  1.00  0.00           H  
ATOM   1261  CA  ARG A  79     -21.749 -45.841  44.317  1.00  0.00           C  
ATOM   1262  HA  ARG A  79     -22.299 -46.205  45.184  1.00  0.00           H  
ATOM   1263  C   ARG A  79     -20.929 -44.651  44.815  1.00  0.00           C  
ATOM   1264  CB  ARG A  79     -20.789 -46.939  43.844  1.00  0.00           C  
ATOM   1265  HB2 ARG A  79     -19.976 -47.023  44.565  1.00  0.00           H  
ATOM   1266  HB3 ARG A  79     -20.362 -46.663  42.880  1.00  0.00           H  
ATOM   1267  O   ARG A  79     -20.643 -44.578  46.005  1.00  0.00           O  
ATOM   1268  CG  ARG A  79     -21.477 -48.302  43.743  1.00  0.00           C  
ATOM   1269  HG2 ARG A  79     -21.941 -48.556  44.697  1.00  0.00           H  
ATOM   1270  HG3 ARG A  79     -22.244 -48.263  42.970  1.00  0.00           H  
ATOM   1271  CD  ARG A  79     -20.439 -49.367  43.384  1.00  0.00           C  
ATOM   1272  HD2 ARG A  79     -19.744 -49.479  44.216  1.00  0.00           H  
ATOM   1273  HD3 ARG A  79     -19.888 -49.030  42.506  1.00  0.00           H  
ATOM   1274  NE  ARG A  79     -21.087 -50.655  43.087  1.00  0.00           N  
ATOM   1275  HE  ARG A  79     -22.094 -50.680  43.161  1.00  0.00           H  
ATOM   1276  NH1 ARG A  79     -19.206 -51.762  42.379  1.00  0.00           N  
ATOM   1277 HH11 ARG A  79     -18.759 -52.588  42.008  1.00  0.00           H  
ATOM   1278 HH12 ARG A  79     -18.665 -50.934  42.580  1.00  0.00           H  
ATOM   1279  NH2 ARG A  79     -21.184 -52.804  42.362  1.00  0.00           N  
ATOM   1280 HH21 ARG A  79     -22.188 -52.777  42.470  1.00  0.00           H  
ATOM   1281 HH22 ARG A  79     -20.735 -53.627  41.985  1.00  0.00           H  
ATOM   1282  CZ  ARG A  79     -20.489 -51.732  42.615  1.00  0.00           C  
ATOM   1283  N   ASP A  80     -20.601 -43.726  43.919  1.00  0.00           N  
ATOM   1284  H   ASP A  80     -21.015 -43.792  43.000  1.00  0.00           H  
ATOM   1285  CA  ASP A  80     -19.918 -42.466  44.212  1.00  0.00           C  
ATOM   1286  HA  ASP A  80     -18.925 -42.685  44.602  1.00  0.00           H  
ATOM   1287  C   ASP A  80     -20.665 -41.652  45.280  1.00  0.00           C  
ATOM   1288  CB  ASP A  80     -19.761 -41.669  42.898  1.00  0.00           C  
ATOM   1289  HB2 ASP A  80     -19.204 -40.757  43.113  1.00  0.00           H  
ATOM   1290  HB3 ASP A  80     -19.170 -42.260  42.198  1.00  0.00           H  
ATOM   1291  O   ASP A  80     -20.079 -41.267  46.294  1.00  0.00           O  
ATOM   1292  CG  ASP A  80     -21.097 -41.299  42.224  1.00  0.00           C  
ATOM   1293  OD1 ASP A  80     -21.977 -42.186  42.097  1.00  0.00           O  
ATOM   1294  OD2 ASP A  80     -21.300 -40.117  41.883  1.00  0.00           O  
ATOM   1295  N   LEU A  81     -21.977 -41.461  45.103  1.00  0.00           N  
ATOM   1296  H   LEU A  81     -22.393 -41.797  44.246  1.00  0.00           H  
ATOM   1297  CA  LEU A  81     -22.813 -40.731  46.056  1.00  0.00           C  
ATOM   1298  HA  LEU A  81     -22.270 -39.849  46.396  1.00  0.00           H  
ATOM   1299  C   LEU A  81     -23.105 -41.550  47.306  1.00  0.00           C  
ATOM   1300  CB  LEU A  81     -24.123 -40.285  45.392  1.00  0.00           C  
ATOM   1301  HB2 LEU A  81     -24.645 -41.165  45.017  1.00  0.00           H  
ATOM   1302  HB3 LEU A  81     -24.755 -39.824  46.152  1.00  0.00           H  
ATOM   1303  O   LEU A  81     -23.078 -41.000  48.402  1.00  0.00           O  
ATOM   1304  CG  LEU A  81     -23.944 -39.284  44.241  1.00  0.00           C  
ATOM   1305  HG  LEU A  81     -23.376 -39.764  43.443  1.00  0.00           H  
ATOM   1306  CD1 LEU A  81     -25.320 -38.919  43.699  1.00  0.00           C  
ATOM   1307 HD11 LEU A  81     -25.821 -39.823  43.351  1.00  0.00           H  
ATOM   1308 HD12 LEU A  81     -25.221 -38.220  42.869  1.00  0.00           H  
ATOM   1309 HD13 LEU A  81     -25.920 -38.443  44.474  1.00  0.00           H  
ATOM   1310  CD2 LEU A  81     -23.226 -38.001  44.664  1.00  0.00           C  
ATOM   1311 HD21 LEU A  81     -22.217 -38.219  45.014  1.00  0.00           H  
ATOM   1312 HD22 LEU A  81     -23.797 -37.474  45.429  1.00  0.00           H  
ATOM   1313 HD23 LEU A  81     -23.131 -37.354  43.793  1.00  0.00           H  
ATOM   1314  N   TYR A  82     -23.334 -42.857  47.168  1.00  0.00           N  
ATOM   1315  H   TYR A  82     -23.367 -43.234  46.232  1.00  0.00           H  
ATOM   1316  CA  TYR A  82     -23.554 -43.757  48.301  1.00  0.00           C  
ATOM   1317  HA  TYR A  82     -24.459 -43.456  48.828  1.00  0.00           H  
ATOM   1318  C   TYR A  82     -22.396 -43.725  49.306  1.00  0.00           C  
ATOM   1319  CB  TYR A  82     -23.735 -45.182  47.772  1.00  0.00           C  
ATOM   1320  HB2 TYR A  82     -22.923 -45.405  47.080  1.00  0.00           H  
ATOM   1321  HB3 TYR A  82     -24.669 -45.241  47.213  1.00  0.00           H  
ATOM   1322  O   TYR A  82     -22.615 -43.543  50.505  1.00  0.00           O  
ATOM   1323  CG  TYR A  82     -23.734 -46.236  48.859  1.00  0.00           C  
ATOM   1324  CD1 TYR A  82     -22.610 -47.058  49.070  1.00  0.00           C  
ATOM   1325  HD1 TYR A  82     -21.726 -46.930  48.463  1.00  0.00           H  
ATOM   1326  CD2 TYR A  82     -24.866 -46.372  49.672  1.00  0.00           C  
ATOM   1327  HD2 TYR A  82     -25.701 -45.705  49.516  1.00  0.00           H  
ATOM   1328  CE1 TYR A  82     -22.649 -48.059  50.061  1.00  0.00           C  
ATOM   1329  HE1 TYR A  82     -21.805 -48.717  50.197  1.00  0.00           H  
ATOM   1330  CE2 TYR A  82     -24.929 -47.385  50.641  1.00  0.00           C  
ATOM   1331  HE2 TYR A  82     -25.834 -47.508  51.218  1.00  0.00           H  
ATOM   1332  OH  TYR A  82     -23.937 -49.284  51.682  1.00  0.00           O  
ATOM   1333  HH  TYR A  82     -24.870 -49.467  51.815  1.00  0.00           H  
ATOM   1334  CZ  TYR A  82     -23.827 -48.245  50.815  1.00  0.00           C  
ATOM   1335  N   GLU A  83     -21.159 -43.891  48.832  1.00  0.00           N  
ATOM   1336  H   GLU A  83     -21.025 -44.026  47.840  1.00  0.00           H  
ATOM   1337  CA  GLU A  83     -19.984 -43.898  49.703  1.00  0.00           C  
ATOM   1338  HA  GLU A  83     -20.133 -44.611  50.514  1.00  0.00           H  
ATOM   1339  C   GLU A  83     -19.732 -42.532  50.336  1.00  0.00           C  
ATOM   1340  CB  GLU A  83     -18.732 -44.286  48.919  1.00  0.00           C  
ATOM   1341  HB2 GLU A  83     -18.666 -43.688  48.010  1.00  0.00           H  
ATOM   1342  HB3 GLU A  83     -17.877 -44.048  49.551  1.00  0.00           H  
ATOM   1343  O   GLU A  83     -19.386 -42.455  51.516  1.00  0.00           O  
ATOM   1344  CG  GLU A  83     -18.670 -45.776  48.568  1.00  0.00           C  
ATOM   1345  HG2 GLU A  83     -18.800 -46.353  49.484  1.00  0.00           H  
ATOM   1346  HG3 GLU A  83     -19.486 -46.030  47.892  1.00  0.00           H  
ATOM   1347  CD  GLU A  83     -17.324 -46.146  47.931  1.00  0.00           C  
ATOM   1348  OE1 GLU A  83     -17.242 -47.280  47.409  1.00  0.00           O  
ATOM   1349  OE2 GLU A  83     -16.377 -45.322  48.039  1.00  0.00           O  
ATOM   1350  N   LYS A  84     -19.906 -41.458  49.560  1.00  0.00           N  
ATOM   1351  H   LYS A  84     -20.172 -41.605  48.597  1.00  0.00           H  
ATOM   1352  CA  LYS A  84     -19.729 -40.082  50.028  1.00  0.00           C  
ATOM   1353  HA  LYS A  84     -18.759 -39.992  50.516  1.00  0.00           H  
ATOM   1354  C   LYS A  84     -20.788 -39.735  51.087  1.00  0.00           C  
ATOM   1355  CB  LYS A  84     -19.742 -39.180  48.785  1.00  0.00           C  
ATOM   1356  HB2 LYS A  84     -20.759 -39.151  48.393  1.00  0.00           H  
ATOM   1357  HB3 LYS A  84     -19.120 -39.645  48.020  1.00  0.00           H  
ATOM   1358  O   LYS A  84     -20.432 -39.283  52.171  1.00  0.00           O  
ATOM   1359  CG  LYS A  84     -19.192 -37.756  48.973  1.00  0.00           C  
ATOM   1360  HG2 LYS A  84     -19.564 -37.308  49.894  1.00  0.00           H  
ATOM   1361  HG3 LYS A  84     -18.105 -37.795  49.034  1.00  0.00           H  
ATOM   1362  CD  LYS A  84     -19.612 -36.919  47.752  1.00  0.00           C  
ATOM   1363  HD2 LYS A  84     -20.695 -36.982  47.645  1.00  0.00           H  
ATOM   1364  HD3 LYS A  84     -19.161 -37.356  46.862  1.00  0.00           H  
ATOM   1365  CE  LYS A  84     -19.236 -35.438  47.835  1.00  0.00           C  
ATOM   1366  HE2 LYS A  84     -18.154 -35.353  47.938  1.00  0.00           H  
ATOM   1367  HE3 LYS A  84     -19.702 -35.015  48.724  1.00  0.00           H  
ATOM   1368  NZ  LYS A  84     -19.707 -34.726  46.608  1.00  0.00           N  
ATOM   1369  HZ1 LYS A  84     -20.707 -34.798  46.483  1.00  0.00           H  
ATOM   1370  HZ2 LYS A  84     -19.322 -35.132  45.767  1.00  0.00           H  
ATOM   1371  HZ3 LYS A  84     -19.487 -33.741  46.615  1.00  0.00           H  
ATOM   1372  N   ALA A  85     -22.055 -40.087  50.854  1.00  0.00           N  
ATOM   1373  H   ALA A  85     -22.285 -40.480  49.953  1.00  0.00           H  
ATOM   1374  CA  ALA A  85     -23.156 -39.850  51.790  1.00  0.00           C  
ATOM   1375  HA  ALA A  85     -23.142 -38.799  52.078  1.00  0.00           H  
ATOM   1376  C   ALA A  85     -23.041 -40.676  53.082  1.00  0.00           C  
ATOM   1377  CB  ALA A  85     -24.483 -40.127  51.073  1.00  0.00           C  
ATOM   1378  HB1 ALA A  85     -24.567 -39.501  50.185  1.00  0.00           H  
ATOM   1379  HB2 ALA A  85     -25.311 -39.889  51.741  1.00  0.00           H  
ATOM   1380  HB3 ALA A  85     -24.537 -41.174  50.776  1.00  0.00           H  
ATOM   1381  O   ALA A  85     -23.401 -40.186  54.150  1.00  0.00           O  
ATOM   1382  N   LYS A  86     -22.498 -41.901  53.018  1.00  0.00           N  
ATOM   1383  H   LYS A  86     -22.302 -42.287  52.105  1.00  0.00           H  
ATOM   1384  CA  LYS A  86     -22.160 -42.689  54.217  1.00  0.00           C  
ATOM   1385  HA  LYS A  86     -23.022 -42.720  54.885  1.00  0.00           H  
ATOM   1386  C   LYS A  86     -21.042 -42.061  55.049  1.00  0.00           C  
ATOM   1387  CB  LYS A  86     -21.751 -44.115  53.827  1.00  0.00           C  
ATOM   1388  HB2 LYS A  86     -21.324 -44.134  52.824  1.00  0.00           H  
ATOM   1389  HB3 LYS A  86     -20.983 -44.453  54.522  1.00  0.00           H  
ATOM   1390  O   LYS A  86     -21.080 -42.139  56.270  1.00  0.00           O  
ATOM   1391  CG  LYS A  86     -22.931 -45.085  53.923  1.00  0.00           C  
ATOM   1392  HG2 LYS A  86     -23.662 -44.861  53.146  1.00  0.00           H  
ATOM   1393  HG3 LYS A  86     -23.398 -44.975  54.902  1.00  0.00           H  
ATOM   1394  CD  LYS A  86     -22.420 -46.519  53.769  1.00  0.00           C  
ATOM   1395  HD2 LYS A  86     -22.182 -46.705  52.721  1.00  0.00           H  
ATOM   1396  HD3 LYS A  86     -21.519 -46.646  54.368  1.00  0.00           H  
ATOM   1397  CE  LYS A  86     -23.479 -47.497  54.268  1.00  0.00           C  
ATOM   1398  HE2 LYS A  86     -24.367 -47.405  53.643  1.00  0.00           H  
ATOM   1399  HE3 LYS A  86     -23.750 -47.210  55.285  1.00  0.00           H  
ATOM   1400  NZ  LYS A  86     -22.951 -48.880  54.248  1.00  0.00           N  
ATOM   1401  HZ1 LYS A  86     -23.590 -49.512  54.709  1.00  0.00           H  
ATOM   1402  HZ2 LYS A  86     -22.056 -48.918  54.715  1.00  0.00           H  
ATOM   1403  HZ3 LYS A  86     -22.837 -49.174  53.289  1.00  0.00           H  
ATOM   1404  N   ARG A  87     -20.033 -41.461  54.408  1.00  0.00           N  
ATOM   1405  H   ARG A  87     -20.052 -41.443  53.399  1.00  0.00           H  
ATOM   1406  CA  ARG A  87     -18.951 -40.753  55.121  1.00  0.00           C  
ATOM   1407  HA  ARG A  87     -18.611 -41.360  55.960  1.00  0.00           H  
ATOM   1408  C   ARG A  87     -19.439 -39.446  55.747  1.00  0.00           C  
ATOM   1409  CB  ARG A  87     -17.773 -40.481  54.178  1.00  0.00           C  
ATOM   1410  HB2 ARG A  87     -17.085 -39.793  54.671  1.00  0.00           H  
ATOM   1411  HB3 ARG A  87     -18.140 -39.998  53.272  1.00  0.00           H  
ATOM   1412  O   ARG A  87     -18.983 -39.088  56.828  1.00  0.00           O  
ATOM   1413  CG  ARG A  87     -16.997 -41.753  53.808  1.00  0.00           C  
ATOM   1414  HG2 ARG A  87     -17.674 -42.473  53.347  1.00  0.00           H  
ATOM   1415  HG3 ARG A  87     -16.589 -42.205  54.712  1.00  0.00           H  
ATOM   1416  CD  ARG A  87     -15.845 -41.414  52.849  1.00  0.00           C  
ATOM   1417  HD2 ARG A  87     -14.907 -41.490  53.398  1.00  0.00           H  
ATOM   1418  HD3 ARG A  87     -15.956 -40.387  52.503  1.00  0.00           H  
ATOM   1419  NE  ARG A  87     -15.813 -42.303  51.667  1.00  0.00           N  
ATOM   1420  HE  ARG A  87     -16.604 -42.917  51.533  1.00  0.00           H  
ATOM   1421  NH1 ARG A  87     -13.897 -41.458  50.742  1.00  0.00           N  
ATOM   1422 HH11 ARG A  87     -13.220 -41.453  49.992  1.00  0.00           H  
ATOM   1423 HH12 ARG A  87     -13.835 -40.808  51.512  1.00  0.00           H  
ATOM   1424  NH2 ARG A  87     -14.975 -43.100  49.678  1.00  0.00           N  
ATOM   1425 HH21 ARG A  87     -15.714 -43.773  49.540  1.00  0.00           H  
ATOM   1426 HH22 ARG A  87     -14.289 -43.080  48.937  1.00  0.00           H  
ATOM   1427  CZ  ARG A  87     -14.904 -42.291  50.704  1.00  0.00           C  
ATOM   1428  N   ASP A  88     -20.375 -38.770  55.085  1.00  0.00           N  
ATOM   1429  H   ASP A  88     -20.605 -39.092  54.155  1.00  0.00           H  
ATOM   1430  CA  ASP A  88     -20.921 -37.473  55.502  1.00  0.00           C  
ATOM   1431  HA  ASP A  88     -20.152 -36.935  56.056  1.00  0.00           H  
ATOM   1432  C   ASP A  88     -22.138 -37.571  56.437  1.00  0.00           C  
ATOM   1433  CB  ASP A  88     -21.272 -36.655  54.251  1.00  0.00           C  
ATOM   1434  HB2 ASP A  88     -21.900 -35.811  54.535  1.00  0.00           H  
ATOM   1435  HB3 ASP A  88     -21.854 -37.275  53.569  1.00  0.00           H  
ATOM   1436  O   ASP A  88     -22.751 -36.539  56.754  1.00  0.00           O  
ATOM   1437  CG  ASP A  88     -20.068 -36.067  53.515  1.00  0.00           C  
ATOM   1438  OD1 ASP A  88     -18.916 -36.223  53.975  1.00  0.00           O  
ATOM   1439  OD2 ASP A  88     -20.348 -35.360  52.517  1.00  0.00           O  
ATOM   1440  N   GLU A  89     -22.487 -38.790  56.856  1.00  0.00           N  
ATOM   1441  H   GLU A  89     -21.915 -39.571  56.568  1.00  0.00           H  
ATOM   1442  CA  GLU A  89     -23.657 -39.100  57.669  1.00  0.00           C  
ATOM   1443  HA  GLU A  89     -24.531 -38.851  57.068  1.00  0.00           H  
ATOM   1444  C   GLU A  89     -23.668 -38.257  58.967  1.00  0.00           C  
ATOM   1445  CB  GLU A  89     -23.715 -40.622  57.896  1.00  0.00           C  
ATOM   1446  HB2 GLU A  89     -23.673 -41.107  56.920  1.00  0.00           H  
ATOM   1447  HB3 GLU A  89     -22.858 -40.947  58.487  1.00  0.00           H  
ATOM   1448  O   GLU A  89     -22.707 -38.294  59.746  1.00  0.00           O  
ATOM   1449  CG  GLU A  89     -25.011 -41.048  58.585  1.00  0.00           C  
ATOM   1450  HG2 GLU A  89     -25.819 -40.450  58.162  1.00  0.00           H  
ATOM   1451  HG3 GLU A  89     -24.911 -40.808  59.644  1.00  0.00           H  
ATOM   1452  CD  GLU A  89     -25.362 -42.541  58.418  1.00  0.00           C  
ATOM   1453  OE1 GLU A  89     -26.575 -42.845  58.336  1.00  0.00           O  
ATOM   1454  OE2 GLU A  89     -24.437 -43.380  58.318  1.00  0.00           O  
ATOM   1455  N   PRO A  90     -24.705 -37.421  59.191  1.00  0.00           N  
ATOM   1456  CA  PRO A  90     -24.812 -36.602  60.394  1.00  0.00           C  
ATOM   1457  HA  PRO A  90     -23.982 -35.896  60.401  1.00  0.00           H  
ATOM   1458  C   PRO A  90     -24.778 -37.445  61.675  1.00  0.00           C  
ATOM   1459  CB  PRO A  90     -26.135 -35.837  60.262  1.00  0.00           C  
ATOM   1460  HB2 PRO A  90     -26.938 -36.400  60.737  1.00  0.00           H  
ATOM   1461  HB3 PRO A  90     -26.071 -34.837  60.691  1.00  0.00           H  
ATOM   1462  O   PRO A  90     -25.323 -38.538  61.731  1.00  0.00           O  
ATOM   1463  CG  PRO A  90     -26.388 -35.794  58.757  1.00  0.00           C  
ATOM   1464  HG2 PRO A  90     -25.852 -34.954  58.317  1.00  0.00           H  
ATOM   1465  HG3 PRO A  90     -27.453 -35.735  58.531  1.00  0.00           H  
ATOM   1466  CD  PRO A  90     -25.782 -37.102  58.263  1.00  0.00           C  
ATOM   1467  HD2 PRO A  90     -25.413 -36.962  57.247  1.00  0.00           H  
ATOM   1468  HD3 PRO A  90     -26.531 -37.894  58.284  1.00  0.00           H  
ATOM   1469  N   LYS A  91     -24.178 -36.929  62.753  1.00  0.00           N  
ATOM   1470  H   LYS A  91     -23.777 -36.004  62.688  1.00  0.00           H  
ATOM   1471  CA  LYS A  91     -24.297 -37.568  64.070  1.00  0.00           C  
ATOM   1472  HA  LYS A  91     -24.238 -38.650  63.951  1.00  0.00           H  
ATOM   1473  C   LYS A  91     -25.673 -37.251  64.654  1.00  0.00           C  
ATOM   1474  CB  LYS A  91     -23.174 -37.117  65.016  1.00  0.00           C  
ATOM   1475  HB2 LYS A  91     -23.396 -37.503  66.011  1.00  0.00           H  
ATOM   1476  HB3 LYS A  91     -23.156 -36.028  65.069  1.00  0.00           H  
ATOM   1477  O   LYS A  91     -25.898 -36.117  65.074  1.00  0.00           O  
ATOM   1478  CG  LYS A  91     -21.796 -37.636  64.586  1.00  0.00           C  
ATOM   1479  HG2 LYS A  91     -21.520 -37.195  63.628  1.00  0.00           H  
ATOM   1480  HG3 LYS A  91     -21.837 -38.720  64.479  1.00  0.00           H  
ATOM   1481  CD  LYS A  91     -20.745 -37.271  65.641  1.00  0.00           C  
ATOM   1482  HD2 LYS A  91     -21.037 -37.709  66.595  1.00  0.00           H  
ATOM   1483  HD3 LYS A  91     -20.703 -36.186  65.744  1.00  0.00           H  
ATOM   1484  CE  LYS A  91     -19.374 -37.808  65.225  1.00  0.00           C  
ATOM   1485  HE2 LYS A  91     -19.461 -38.883  65.063  1.00  0.00           H  
ATOM   1486  HE3 LYS A  91     -19.094 -37.354  64.274  1.00  0.00           H  
ATOM   1487  NZ  LYS A  91     -18.349 -37.527  66.261  1.00  0.00           N  
ATOM   1488  HZ1 LYS A  91     -17.452 -37.894  65.977  1.00  0.00           H  
ATOM   1489  HZ2 LYS A  91     -18.611 -37.965  67.133  1.00  0.00           H  
ATOM   1490  HZ3 LYS A  91     -18.265 -36.533  66.416  1.00  0.00           H  
ATOM   1491  N   TRP A  92     -26.567 -38.233  64.712  1.00  0.00           N  
ATOM   1492  H   TRP A  92     -26.377 -39.101  64.232  1.00  0.00           H  
ATOM   1493  CA  TRP A  92     -27.817 -38.108  65.463  1.00  0.00           C  
ATOM   1494  HA  TRP A  92     -28.221 -37.109  65.300  1.00  0.00           H  
ATOM   1495  C   TRP A  92     -27.515 -38.247  66.950  1.00  0.00           C  
ATOM   1496  CB  TRP A  92     -28.867 -39.092  64.941  1.00  0.00           C  
ATOM   1497  HB2 TRP A  92     -28.462 -40.104  64.932  1.00  0.00           H  
ATOM   1498  HB3 TRP A  92     -29.734 -39.080  65.601  1.00  0.00           H  
ATOM   1499  O   TRP A  92     -27.022 -39.278  67.404  1.00  0.00           O  
ATOM   1500  CG  TRP A  92     -29.307 -38.709  63.566  1.00  0.00           C  
ATOM   1501  CD1 TRP A  92     -30.263 -37.803  63.269  1.00  0.00           C  
ATOM   1502  HD1 TRP A  92     -30.875 -37.295  64.000  1.00  0.00           H  
ATOM   1503  CD2 TRP A  92     -28.755 -39.134  62.290  1.00  0.00           C  
ATOM   1504  CE2 TRP A  92     -29.360 -38.367  61.252  1.00  0.00           C  
ATOM   1505  CE3 TRP A  92     -27.830 -40.118  61.907  1.00  0.00           C  
ATOM   1506  HE3 TRP A  92     -27.389 -40.759  62.655  1.00  0.00           H  
ATOM   1507  NE1 TRP A  92     -30.274 -37.573  61.907  1.00  0.00           N  
ATOM   1508  HE1 TRP A  92     -30.890 -36.909  61.460  1.00  0.00           H  
ATOM   1509  CH2 TRP A  92     -28.137 -39.549  59.549  1.00  0.00           C  
ATOM   1510  HH2 TRP A  92     -27.929 -39.763  58.511  1.00  0.00           H  
ATOM   1511  CZ2 TRP A  92     -29.029 -38.528  59.899  1.00  0.00           C  
ATOM   1512  HZ2 TRP A  92     -29.508 -37.931  59.137  1.00  0.00           H  
ATOM   1513  CZ3 TRP A  92     -27.558 -40.344  60.551  1.00  0.00           C  
ATOM   1514  HZ3 TRP A  92     -26.943 -41.191  60.286  1.00  0.00           H  
ATOM   1515  N   GLY A  93     -27.714 -37.163  67.698  1.00  0.00           N  
ATOM   1516  H   GLY A  93     -28.101 -36.338  67.262  1.00  0.00           H  
ATOM   1517  CA  GLY A  93     -27.423 -37.114  69.125  1.00  0.00           C  
ATOM   1518  HA2 GLY A  93     -27.650 -36.122  69.514  1.00  0.00           H  
ATOM   1519  HA3 GLY A  93     -26.366 -37.320  69.293  1.00  0.00           H  
ATOM   1520  C   GLY A  93     -28.268 -38.129  69.886  1.00  0.00           C  
ATOM   1521  O   GLY A  93     -29.459 -37.922  70.095  1.00  0.00           O  
ATOM   1522  N   SER A  94     -27.633 -39.210  70.331  1.00  0.00           N  
ATOM   1523  H   SER A  94     -26.690 -39.373  70.009  1.00  0.00           H  
ATOM   1524  CA  SER A  94     -28.155 -40.132  71.333  1.00  0.00           C  
ATOM   1525  HA  SER A  94     -29.219 -40.286  71.153  1.00  0.00           H  
ATOM   1526  C   SER A  94     -27.995 -39.529  72.731  1.00  0.00           C  
ATOM   1527  CB  SER A  94     -27.442 -41.485  71.202  1.00  0.00           C  
ATOM   1528  HB2 SER A  94     -27.857 -42.187  71.925  1.00  0.00           H  
ATOM   1529  HB3 SER A  94     -27.599 -41.882  70.199  1.00  0.00           H  
ATOM   1530  O   SER A  94     -27.319 -40.110  73.577  1.00  0.00           O  
ATOM   1531  OG  SER A  94     -26.053 -41.328  71.435  1.00  0.00           O  
ATOM   1532  HG  SER A  94     -25.980 -40.926  72.304  1.00  0.00           H  
ATOM   1533  N   ASP A  95     -28.577 -38.358  72.984  1.00  0.00           N  
ATOM   1534  H   ASP A  95     -29.109 -37.903  72.256  1.00  0.00           H  
ATOM   1535  CA  ASP A  95     -28.686 -37.853  74.351  1.00  0.00           C  
ATOM   1536  HA  ASP A  95     -27.919 -38.327  74.963  1.00  0.00           H  
ATOM   1537  C   ASP A  95     -30.001 -38.342  74.949  1.00  0.00           C  
ATOM   1538  CB  ASP A  95     -28.413 -36.345  74.466  1.00  0.00           C  
ATOM   1539  HB2 ASP A  95     -28.836 -35.830  73.604  1.00  0.00           H  
ATOM   1540  HB3 ASP A  95     -28.909 -35.970  75.361  1.00  0.00           H  
ATOM   1541  O   ASP A  95     -31.069 -37.743  74.834  1.00  0.00           O  
ATOM   1542  CG  ASP A  95     -26.911 -36.022  74.602  1.00  0.00           C  
ATOM   1543  OD1 ASP A  95     -26.145 -36.892  75.079  1.00  0.00           O  
ATOM   1544  OD2 ASP A  95     -26.537 -34.884  74.250  1.00  0.00           O  
ATOM   1545  N   ASN A  96     -29.871 -39.493  75.611  1.00  0.00           N  
ATOM   1546  H   ASN A  96     -28.963 -39.928  75.529  1.00  0.00           H  
ATOM   1547  CA  ASN A  96     -30.731 -39.953  76.690  1.00  0.00           C  
ATOM   1548  HA  ASN A  96     -31.741 -40.115  76.313  1.00  0.00           H  
ATOM   1549  C   ASN A  96     -30.799 -38.883  77.798  1.00  0.00           C  
ATOM   1550  CB  ASN A  96     -30.144 -41.272  77.251  1.00  0.00           C  
ATOM   1551  HB2 ASN A  96     -29.055 -41.225  77.240  1.00  0.00           H  
ATOM   1552  HB3 ASN A  96     -30.450 -41.393  78.290  1.00  0.00           H  
ATOM   1553  O   ASN A  96     -30.211 -39.042  78.866  1.00  0.00           O  
ATOM   1554  CG  ASN A  96     -30.620 -42.534  76.570  1.00  0.00           C  
ATOM   1555  ND2 ASN A  96     -29.804 -43.561  76.559  1.00  0.00           N  
ATOM   1556 HD21 ASN A  96     -30.132 -44.366  76.044  1.00  0.00           H  
ATOM   1557 HD22 ASN A  96     -28.846 -43.450  76.858  1.00  0.00           H  
ATOM   1558  OD1 ASN A  96     -31.747 -42.659  76.131  1.00  0.00           O  
ATOM   1559  N   ALA A  97     -31.550 -37.808  77.592  1.00  0.00           N  
ATOM   1560  H   ALA A  97     -31.881 -37.623  76.656  1.00  0.00           H  
ATOM   1561  CA  ALA A  97     -32.072 -37.015  78.690  1.00  0.00           C  
ATOM   1562  HA  ALA A  97     -31.487 -37.192  79.593  1.00  0.00           H  
ATOM   1563  C   ALA A  97     -33.498 -37.495  78.949  1.00  0.00           C  
ATOM   1564  CB  ALA A  97     -31.936 -35.525  78.386  1.00  0.00           C  
ATOM   1565  HB1 ALA A  97     -32.328 -34.938  79.217  1.00  0.00           H  
ATOM   1566  HB2 ALA A  97     -32.493 -35.277  77.483  1.00  0.00           H  
ATOM   1567  HB3 ALA A  97     -30.886 -35.273  78.234  1.00  0.00           H  
ATOM   1568  O   ALA A  97     -34.444 -37.134  78.253  1.00  0.00           O  
ATOM   1569  N   ARG A  98     -33.630 -38.361  79.958  1.00  0.00           N  
ATOM   1570  H   ARG A  98     -32.772 -38.628  80.419  1.00  0.00           H  
ATOM   1571  CA  ARG A  98     -34.895 -38.701  80.611  1.00  0.00           C  
ATOM   1572  HA  ARG A  98     -35.576 -39.172  79.901  1.00  0.00           H  
ATOM   1573  C   ARG A  98     -35.550 -37.412  81.115  1.00  0.00           C  
ATOM   1574  CB  ARG A  98     -34.622 -39.633  81.807  1.00  0.00           C  
ATOM   1575  HB2 ARG A  98     -35.540 -39.717  82.387  1.00  0.00           H  
ATOM   1576  HB3 ARG A  98     -33.869 -39.167  82.444  1.00  0.00           H  
ATOM   1577  O   ARG A  98     -35.376 -37.050  82.273  1.00  0.00           O  
ATOM   1578  CG  ARG A  98     -34.162 -41.051  81.460  1.00  0.00           C  
ATOM   1579  HG2 ARG A  98     -33.267 -41.013  80.839  1.00  0.00           H  
ATOM   1580  HG3 ARG A  98     -34.956 -41.572  80.927  1.00  0.00           H  
ATOM   1581  CD  ARG A  98     -33.845 -41.772  82.777  1.00  0.00           C  
ATOM   1582  HD2 ARG A  98     -34.732 -41.744  83.411  1.00  0.00           H  
ATOM   1583  HD3 ARG A  98     -33.039 -41.237  83.280  1.00  0.00           H  
ATOM   1584  NE  ARG A  98     -33.445 -43.174  82.563  1.00  0.00           N  
ATOM   1585  HE  ARG A  98     -33.478 -43.514  81.612  1.00  0.00           H  
ATOM   1586  NH1 ARG A  98     -32.969 -43.669  84.756  1.00  0.00           N  
ATOM   1587 HH11 ARG A  98     -32.666 -44.324  85.462  1.00  0.00           H  
ATOM   1588 HH12 ARG A  98     -33.198 -42.718  85.006  1.00  0.00           H  
ATOM   1589  NH2 ARG A  98     -32.749 -45.248  83.193  1.00  0.00           N  
ATOM   1590 HH21 ARG A  98     -32.792 -45.551  82.231  1.00  0.00           H  
ATOM   1591 HH22 ARG A  98     -32.450 -45.894  83.910  1.00  0.00           H  
ATOM   1592  CZ  ARG A  98     -33.057 -44.020  83.502  1.00  0.00           C  
ATOM   1593  N   VAL A  99     -36.298 -36.720  80.268  1.00  0.00           N  
ATOM   1594  H   VAL A  99     -36.265 -36.956  79.286  1.00  0.00           H  
ATOM   1595  CA  VAL A  99     -37.270 -35.732  80.725  1.00  0.00           C  
ATOM   1596  HA  VAL A  99     -36.991 -35.384  81.719  1.00  0.00           H  
ATOM   1597  C   VAL A  99     -38.582 -36.484  80.852  1.00  0.00           C  
ATOM   1598  CB  VAL A  99     -37.320 -34.471  79.853  1.00  0.00           C  
ATOM   1599  HB  VAL A  99     -37.633 -34.727  78.840  1.00  0.00           H  
ATOM   1600  O   VAL A  99     -39.269 -36.792  79.884  1.00  0.00           O  
ATOM   1601  CG1 VAL A  99     -38.300 -33.455  80.456  1.00  0.00           C  
ATOM   1602 HG11 VAL A  99     -38.311 -32.552  79.846  1.00  0.00           H  
ATOM   1603 HG12 VAL A  99     -39.309 -33.867  80.464  1.00  0.00           H  
ATOM   1604 HG13 VAL A  99     -38.006 -33.196  81.473  1.00  0.00           H  
ATOM   1605  CG2 VAL A  99     -35.932 -33.814  79.806  1.00  0.00           C  
ATOM   1606 HG21 VAL A  99     -35.221 -34.473  79.305  1.00  0.00           H  
ATOM   1607 HG22 VAL A  99     -35.578 -33.597  80.814  1.00  0.00           H  
ATOM   1608 HG23 VAL A  99     -35.986 -32.886  79.237  1.00  0.00           H  
ATOM   1609  N   SER A 100     -38.838 -36.886  82.089  1.00  0.00           N  
ATOM   1610  H   SER A 100     -38.179 -36.596  82.798  1.00  0.00           H  
ATOM   1611  CA  SER A 100     -40.126 -37.331  82.600  1.00  0.00           C  
ATOM   1612  HA  SER A 100     -40.268 -38.390  82.383  1.00  0.00           H  
ATOM   1613  C   SER A 100     -41.273 -36.523  81.997  1.00  0.00           C  
ATOM   1614  CB  SER A 100     -40.104 -37.113  84.121  1.00  0.00           C  
ATOM   1615  HB2 SER A 100     -39.539 -37.922  84.586  1.00  0.00           H  
ATOM   1616  HB3 SER A 100     -41.120 -37.125  84.516  1.00  0.00           H  
ATOM   1617  O   SER A 100     -41.267 -35.301  82.125  1.00  0.00           O  
ATOM   1618  OG  SER A 100     -39.470 -35.883  84.440  1.00  0.00           O  
ATOM   1619  HG  SER A 100     -39.960 -35.188  83.995  1.00  0.00           H  
ATOM   1620  N   ASN A 101     -42.237 -37.231  81.394  1.00  0.00           N  
ATOM   1621  H   ASN A 101     -42.046 -38.208  81.222  1.00  0.00           H  
ATOM   1622  CA  ASN A 101     -43.558 -36.755  80.976  1.00  0.00           C  
ATOM   1623  HA  ASN A 101     -43.532 -36.427  79.937  1.00  0.00           H  
ATOM   1624  C   ASN A 101     -44.061 -35.594  81.854  1.00  0.00           C  
ATOM   1625  CB  ASN A 101     -44.560 -37.930  81.133  1.00  0.00           C  
ATOM   1626  HB2 ASN A 101     -45.566 -37.519  81.219  1.00  0.00           H  
ATOM   1627  HB3 ASN A 101     -44.354 -38.470  82.057  1.00  0.00           H  
ATOM   1628  O   ASN A 101     -44.549 -35.854  82.959  1.00  0.00           O  
ATOM   1629  CG  ASN A 101     -44.629 -38.904  79.977  1.00  0.00           C  
ATOM   1630  ND2 ASN A 101     -45.192 -40.070  80.191  1.00  0.00           N  
ATOM   1631 HD21 ASN A 101     -45.615 -40.280  81.084  1.00  0.00           H  
ATOM   1632 HD22 ASN A 101     -45.275 -40.663  79.378  1.00  0.00           H  
ATOM   1633  OD1 ASN A 101     -44.211 -38.638  78.870  1.00  0.00           O  
ATOM   1634  N   PRO A 102     -44.023 -34.336  81.390  1.00  0.00           N  
ATOM   1635  CA  PRO A 102     -44.966 -33.361  81.877  1.00  0.00           C  
ATOM   1636  HA  PRO A 102     -45.102 -33.441  82.955  1.00  0.00           H  
ATOM   1637  C   PRO A 102     -46.273 -33.665  81.156  1.00  0.00           C  
ATOM   1638  CB  PRO A 102     -44.379 -31.992  81.545  1.00  0.00           C  
ATOM   1639  HB2 PRO A 102     -43.889 -31.581  82.428  1.00  0.00           H  
ATOM   1640  HB3 PRO A 102     -45.147 -31.305  81.191  1.00  0.00           H  
ATOM   1641  O   PRO A 102     -46.365 -33.615  79.930  1.00  0.00           O  
ATOM   1642  CG  PRO A 102     -43.329 -32.264  80.460  1.00  0.00           C  
ATOM   1643  HG2 PRO A 102     -42.351 -31.926  80.802  1.00  0.00           H  
ATOM   1644  HG3 PRO A 102     -43.594 -31.759  79.531  1.00  0.00           H  
ATOM   1645  CD  PRO A 102     -43.311 -33.782  80.249  1.00  0.00           C  
ATOM   1646  HD2 PRO A 102     -43.839 -34.033  79.329  1.00  0.00           H  
ATOM   1647  HD3 PRO A 102     -42.284 -34.143  80.194  1.00  0.00           H  
ATOM   1648  N   THR A 103     -47.274 -34.054  81.932  1.00  0.00           N  
ATOM   1649  H   THR A 103     -47.098 -34.196  82.916  1.00  0.00           H  
ATOM   1650  CA  THR A 103     -48.670 -34.098  81.521  1.00  0.00           C  
ATOM   1651  HA  THR A 103     -48.835 -34.972  80.892  1.00  0.00           H  
ATOM   1652  C   THR A 103     -48.969 -32.822  80.736  1.00  0.00           C  
ATOM   1653  CB  THR A 103     -49.560 -34.177  82.776  1.00  0.00           C  
ATOM   1654  HB  THR A 103     -49.782 -33.175  83.143  1.00  0.00           H  
ATOM   1655  O   THR A 103     -48.908 -31.727  81.293  1.00  0.00           O  
ATOM   1656  CG2 THR A 103     -50.866 -34.916  82.504  1.00  0.00           C  
ATOM   1657 HG21 THR A 103     -51.479 -34.927  83.405  1.00  0.00           H  
ATOM   1658 HG22 THR A 103     -50.658 -35.940  82.192  1.00  0.00           H  
ATOM   1659 HG23 THR A 103     -51.415 -34.404  81.715  1.00  0.00           H  
ATOM   1660  OG1 THR A 103     -48.910 -34.886  83.814  1.00  0.00           O  
ATOM   1661  HG1 THR A 103     -49.452 -34.797  84.602  1.00  0.00           H  
ATOM   1662  N   VAL A 104     -49.206 -32.965  79.432  1.00  0.00           N  
ATOM   1663  H   VAL A 104     -49.108 -33.885  79.026  1.00  0.00           H  
ATOM   1664  CA  VAL A 104     -49.531 -31.864  78.525  1.00  0.00           C  
ATOM   1665  HA  VAL A 104     -48.787 -31.075  78.632  1.00  0.00           H  
ATOM   1666  C   VAL A 104     -50.884 -31.317  78.960  1.00  0.00           C  
ATOM   1667  CB  VAL A 104     -49.520 -32.340  77.055  1.00  0.00           C  
ATOM   1668  HB  VAL A 104     -50.207 -33.179  76.944  1.00  0.00           H  
ATOM   1669  O   VAL A 104     -51.938 -31.823  78.577  1.00  0.00           O  
ATOM   1670  CG1 VAL A 104     -49.938 -31.236  76.075  1.00  0.00           C  
ATOM   1671 HG11 VAL A 104     -49.289 -30.368  76.187  1.00  0.00           H  
ATOM   1672 HG12 VAL A 104     -50.970 -30.936  76.255  1.00  0.00           H  
ATOM   1673 HG13 VAL A 104     -49.868 -31.602  75.050  1.00  0.00           H  
ATOM   1674  CG2 VAL A 104     -48.115 -32.814  76.652  1.00  0.00           C  
ATOM   1675 HG21 VAL A 104     -47.401 -31.998  76.763  1.00  0.00           H  
ATOM   1676 HG22 VAL A 104     -47.796 -33.649  77.275  1.00  0.00           H  
ATOM   1677 HG23 VAL A 104     -48.120 -33.142  75.612  1.00  0.00           H  
ATOM   1678  N   ILE A 105     -50.858 -30.306  79.824  1.00  0.00           N  
ATOM   1679  H   ILE A 105     -49.962 -30.021  80.192  1.00  0.00           H  
ATOM   1680  CA  ILE A 105     -51.987 -29.401  79.972  1.00  0.00           C  
ATOM   1681  HA  ILE A 105     -52.909 -29.979  80.025  1.00  0.00           H  
ATOM   1682  C   ILE A 105     -51.979 -28.596  78.682  1.00  0.00           C  
ATOM   1683  CB  ILE A 105     -51.888 -28.543  81.249  1.00  0.00           C  
ATOM   1684  HB  ILE A 105     -50.949 -27.988  81.233  1.00  0.00           H  
ATOM   1685  O   ILE A 105     -51.053 -27.834  78.419  1.00  0.00           O  
ATOM   1686  CG1 ILE A 105     -51.906 -29.470  82.488  1.00  0.00           C  
ATOM   1687 HG12 ILE A 105     -52.847 -30.020  82.516  1.00  0.00           H  
ATOM   1688 HG13 ILE A 105     -51.097 -30.196  82.405  1.00  0.00           H  
ATOM   1689  CG2 ILE A 105     -53.056 -27.539  81.292  1.00  0.00           C  
ATOM   1690 HG21 ILE A 105     -53.038 -26.895  80.413  1.00  0.00           H  
ATOM   1691 HG22 ILE A 105     -52.967 -26.890  82.163  1.00  0.00           H  
ATOM   1692 HG23 ILE A 105     -54.011 -28.064  81.328  1.00  0.00           H  
ATOM   1693  CD1 ILE A 105     -51.717 -28.745  83.825  1.00  0.00           C  
ATOM   1694 HD11 ILE A 105     -50.811 -28.140  83.794  1.00  0.00           H  
ATOM   1695 HD12 ILE A 105     -51.624 -29.482  84.623  1.00  0.00           H  
ATOM   1696 HD13 ILE A 105     -52.575 -28.109  84.040  1.00  0.00           H  
ATOM   1697  N   CYS A 106     -52.976 -28.872  77.850  1.00  0.00           N  
ATOM   1698  H   CYS A 106     -53.660 -29.553  78.148  1.00  0.00           H  
ATOM   1699  CA  CYS A 106     -53.235 -28.197  76.594  1.00  0.00           C  
ATOM   1700  HA  CYS A 106     -52.396 -28.324  75.910  1.00  0.00           H  
ATOM   1701  C   CYS A 106     -53.427 -26.703  76.886  1.00  0.00           C  
ATOM   1702  CB  CYS A 106     -54.500 -28.834  75.992  1.00  0.00           C  
ATOM   1703  HB2 CYS A 106     -55.343 -28.667  76.663  1.00  0.00           H  
ATOM   1704  HB3 CYS A 106     -54.733 -28.349  75.044  1.00  0.00           H  
ATOM   1705  O   CYS A 106     -54.512 -26.287  77.278  1.00  0.00           O  
ATOM   1706  SG  CYS A 106     -54.281 -30.624  75.720  1.00  0.00           S  
ATOM   1707  HG  CYS A 106     -53.539 -30.897  76.797  1.00  0.00           H  
ATOM   1708  N   GLN A 107     -52.363 -25.910  76.779  1.00  0.00           N  
ATOM   1709  H   GLN A 107     -51.462 -26.322  76.582  1.00  0.00           H  
ATOM   1710  CA  GLN A 107     -52.479 -24.464  76.664  1.00  0.00           C  
ATOM   1711  HA  GLN A 107     -53.429 -24.136  77.087  1.00  0.00           H  
ATOM   1712  C   GLN A 107     -52.527 -24.153  75.171  1.00  0.00           C  
ATOM   1713  CB  GLN A 107     -51.364 -23.741  77.437  1.00  0.00           C  
ATOM   1714  HB2 GLN A 107     -50.413 -24.255  77.297  1.00  0.00           H  
ATOM   1715  HB3 GLN A 107     -51.272 -22.725  77.055  1.00  0.00           H  
ATOM   1716  O   GLN A 107     -51.578 -24.416  74.434  1.00  0.00           O  
ATOM   1717  CG  GLN A 107     -51.726 -23.666  78.930  1.00  0.00           C  
ATOM   1718  HG2 GLN A 107     -52.698 -23.183  79.029  1.00  0.00           H  
ATOM   1719  HG3 GLN A 107     -51.804 -24.675  79.337  1.00  0.00           H  
ATOM   1720  CD  GLN A 107     -50.716 -22.889  79.770  1.00  0.00           C  
ATOM   1721  NE2 GLN A 107     -51.146 -22.253  80.839  1.00  0.00           N  
ATOM   1722 HE21 GLN A 107     -52.138 -22.161  80.999  1.00  0.00           H  
ATOM   1723 HE22 GLN A 107     -50.449 -21.677  81.290  1.00  0.00           H  
ATOM   1724  OE1 GLN A 107     -49.524 -22.857  79.526  1.00  0.00           O  
ATOM   1725  N   GLU A 108     -53.691 -23.669  74.741  1.00  0.00           N  
ATOM   1726  H   GLU A 108     -54.411 -23.495  75.427  1.00  0.00           H  
ATOM   1727  CA  GLU A 108     -54.078 -23.386  73.353  1.00  0.00           C  
ATOM   1728  HA  GLU A 108     -53.976 -24.297  72.764  1.00  0.00           H  
ATOM   1729  C   GLU A 108     -53.189 -22.338  72.655  1.00  0.00           C  
ATOM   1730  CB  GLU A 108     -55.568 -22.975  73.346  1.00  0.00           C  
ATOM   1731  HB2 GLU A 108     -55.817 -22.540  72.378  1.00  0.00           H  
ATOM   1732  HB3 GLU A 108     -55.732 -22.220  74.115  1.00  0.00           H  
ATOM   1733  O   GLU A 108     -53.265 -22.193  71.438  1.00  0.00           O  
ATOM   1734  CG  GLU A 108     -56.498 -24.182  73.576  1.00  0.00           C  
ATOM   1735  HG2 GLU A 108     -56.382 -24.868  72.737  1.00  0.00           H  
ATOM   1736  HG3 GLU A 108     -56.175 -24.711  74.473  1.00  0.00           H  
ATOM   1737  CD  GLU A 108     -57.985 -23.816  73.751  1.00  0.00           C  
ATOM   1738  OE1 GLU A 108     -58.833 -24.558  73.202  1.00  0.00           O  
ATOM   1739  OE2 GLU A 108     -58.277 -22.857  74.500  1.00  0.00           O  
ATOM   1740  N   ASP A 109     -52.271 -21.690  73.374  1.00  0.00           N  
ATOM   1741  H   ASP A 109     -52.290 -21.807  74.377  1.00  0.00           H  
ATOM   1742  CA  ASP A 109     -51.442 -20.602  72.843  1.00  0.00           C  
ATOM   1743  HA  ASP A 109     -52.065 -19.982  72.199  1.00  0.00           H  
ATOM   1744  C   ASP A 109     -50.256 -21.077  71.973  1.00  0.00           C  
ATOM   1745  CB  ASP A 109     -50.980 -19.716  74.012  1.00  0.00           C  
ATOM   1746  HB2 ASP A 109     -50.372 -20.317  74.689  1.00  0.00           H  
ATOM   1747  HB3 ASP A 109     -50.355 -18.914  73.620  1.00  0.00           H  
ATOM   1748  O   ASP A 109     -49.684 -20.293  71.222  1.00  0.00           O  
ATOM   1749  CG  ASP A 109     -52.141 -19.081  74.796  1.00  0.00           C  
ATOM   1750  OD1 ASP A 109     -53.207 -18.825  74.196  1.00  0.00           O  
ATOM   1751  OD2 ASP A 109     -51.965 -18.890  76.022  1.00  0.00           O  
ATOM   1752  N   SER A 110     -49.895 -22.368  71.997  1.00  0.00           N  
ATOM   1753  H   SER A 110     -50.398 -22.978  72.625  1.00  0.00           H  
ATOM   1754  CA  SER A 110     -48.811 -22.912  71.149  1.00  0.00           C  
ATOM   1755  HA  SER A 110     -47.974 -22.213  71.154  1.00  0.00           H  
ATOM   1756  C   SER A 110     -49.222 -23.120  69.688  1.00  0.00           C  
ATOM   1757  CB  SER A 110     -48.325 -24.241  71.734  1.00  0.00           C  
ATOM   1758  HB2 SER A 110     -49.187 -24.888  71.896  1.00  0.00           H  
ATOM   1759  HB3 SER A 110     -47.848 -24.057  72.697  1.00  0.00           H  
ATOM   1760  O   SER A 110     -48.360 -23.254  68.817  1.00  0.00           O  
ATOM   1761  OG  SER A 110     -47.419 -24.916  70.882  1.00  0.00           O  
ATOM   1762  HG  SER A 110     -47.464 -24.528  70.005  1.00  0.00           H  
ATOM   1763  N   ILE A 111     -50.524 -23.197  69.410  1.00  0.00           N  
ATOM   1764  H   ILE A 111     -51.186 -23.012  70.150  1.00  0.00           H  
ATOM   1765  CA  ILE A 111     -51.020 -23.506  68.070  1.00  0.00           C  
ATOM   1766  HA  ILE A 111     -50.386 -24.280  67.638  1.00  0.00           H  
ATOM   1767  C   ILE A 111     -50.846 -22.274  67.167  1.00  0.00           C  
ATOM   1768  CB  ILE A 111     -52.451 -24.091  68.182  1.00  0.00           C  
ATOM   1769  HB  ILE A 111     -53.052 -23.430  68.807  1.00  0.00           H  
ATOM   1770  O   ILE A 111     -50.396 -22.418  66.032  1.00  0.00           O  
ATOM   1771  CG1 ILE A 111     -52.380 -25.487  68.850  1.00  0.00           C  
ATOM   1772 HG12 ILE A 111     -51.786 -26.157  68.229  1.00  0.00           H  
ATOM   1773 HG13 ILE A 111     -51.875 -25.393  69.811  1.00  0.00           H  
ATOM   1774  CG2 ILE A 111     -53.138 -24.209  66.820  1.00  0.00           C  
ATOM   1775 HG21 ILE A 111     -53.328 -23.205  66.442  1.00  0.00           H  
ATOM   1776 HG22 ILE A 111     -54.112 -24.691  66.912  1.00  0.00           H  
ATOM   1777 HG23 ILE A 111     -52.493 -24.783  66.155  1.00  0.00           H  
ATOM   1778  CD1 ILE A 111     -53.740 -26.145  69.125  1.00  0.00           C  
ATOM   1779 HD11 ILE A 111     -53.591 -27.016  69.763  1.00  0.00           H  
ATOM   1780 HD12 ILE A 111     -54.204 -26.478  68.197  1.00  0.00           H  
ATOM   1781 HD13 ILE A 111     -54.395 -25.441  69.638  1.00  0.00           H  
ATOM   1782  N   GLU A 112     -51.084 -21.055  67.662  1.00  0.00           N  
ATOM   1783  H   GLU A 112     -51.372 -20.954  68.625  1.00  0.00           H  
ATOM   1784  CA  GLU A 112     -50.909 -19.837  66.854  1.00  0.00           C  
ATOM   1785  HA  GLU A 112     -51.495 -19.951  65.942  1.00  0.00           H  
ATOM   1786  C   GLU A 112     -49.464 -19.623  66.371  1.00  0.00           C  
ATOM   1787  CB  GLU A 112     -51.432 -18.591  67.592  1.00  0.00           C  
ATOM   1788  HB2 GLU A 112     -50.904 -17.717  67.210  1.00  0.00           H  
ATOM   1789  HB3 GLU A 112     -51.231 -18.677  68.660  1.00  0.00           H  
ATOM   1790  O   GLU A 112     -49.278 -19.251  65.211  1.00  0.00           O  
ATOM   1791  CG  GLU A 112     -52.935 -18.378  67.340  1.00  0.00           C  
ATOM   1792  HG2 GLU A 112     -53.490 -19.188  67.812  1.00  0.00           H  
ATOM   1793  HG3 GLU A 112     -53.113 -18.437  66.266  1.00  0.00           H  
ATOM   1794  CD  GLU A 112     -53.463 -17.024  67.849  1.00  0.00           C  
ATOM   1795  OE1 GLU A 112     -54.494 -16.572  67.294  1.00  0.00           O  
ATOM   1796  OE2 GLU A 112     -52.832 -16.427  68.747  1.00  0.00           O  
ATOM   1797  N   GLU A 113     -48.438 -19.923  67.178  1.00  0.00           N  
ATOM   1798  H   GLU A 113     -48.626 -20.218  68.125  1.00  0.00           H  
ATOM   1799  CA  GLU A 113     -47.039 -19.806  66.732  1.00  0.00           C  
ATOM   1800  HA  GLU A 113     -46.903 -18.822  66.283  1.00  0.00           H  
ATOM   1801  C   GLU A 113     -46.681 -20.823  65.632  1.00  0.00           C  
ATOM   1802  CB  GLU A 113     -46.055 -19.916  67.910  1.00  0.00           C  
ATOM   1803  HB2 GLU A 113     -46.330 -20.760  68.542  1.00  0.00           H  
ATOM   1804  HB3 GLU A 113     -45.063 -20.102  67.499  1.00  0.00           H  
ATOM   1805  O   GLU A 113     -46.026 -20.460  64.649  1.00  0.00           O  
ATOM   1806  CG  GLU A 113     -45.984 -18.625  68.745  1.00  0.00           C  
ATOM   1807  HG2 GLU A 113     -46.926 -18.499  69.279  1.00  0.00           H  
ATOM   1808  HG3 GLU A 113     -45.869 -17.782  68.064  1.00  0.00           H  
ATOM   1809  CD  GLU A 113     -44.815 -18.610  69.750  1.00  0.00           C  
ATOM   1810  OE1 GLU A 113     -44.452 -17.495  70.196  1.00  0.00           O  
ATOM   1811  OE2 GLU A 113     -44.249 -19.689  70.040  1.00  0.00           O  
ATOM   1812  N   GLU A 114     -47.159 -22.071  65.727  1.00  0.00           N  
ATOM   1813  H   GLU A 114     -47.701 -22.325  66.541  1.00  0.00           H  
ATOM   1814  CA  GLU A 114     -46.953 -23.074  64.671  1.00  0.00           C  
ATOM   1815  HA  GLU A 114     -45.891 -23.108  64.430  1.00  0.00           H  
ATOM   1816  C   GLU A 114     -47.673 -22.699  63.367  1.00  0.00           C  
ATOM   1817  CB  GLU A 114     -47.387 -24.480  65.127  1.00  0.00           C  
ATOM   1818  HB2 GLU A 114     -48.255 -24.408  65.782  1.00  0.00           H  
ATOM   1819  HB3 GLU A 114     -47.676 -25.049  64.243  1.00  0.00           H  
ATOM   1820  O   GLU A 114     -47.079 -22.806  62.287  1.00  0.00           O  
ATOM   1821  CG  GLU A 114     -46.254 -25.252  65.821  1.00  0.00           C  
ATOM   1822  HG2 GLU A 114     -45.361 -25.186  65.198  1.00  0.00           H  
ATOM   1823  HG3 GLU A 114     -46.033 -24.776  66.776  1.00  0.00           H  
ATOM   1824  CD  GLU A 114     -46.589 -26.739  66.048  1.00  0.00           C  
ATOM   1825  OE1 GLU A 114     -45.627 -27.538  66.130  1.00  0.00           O  
ATOM   1826  OE2 GLU A 114     -47.792 -27.086  66.100  1.00  0.00           O  
ATOM   1827  N   TRP A 115     -48.916 -22.201  63.433  1.00  0.00           N  
ATOM   1828  H   TRP A 115     -49.360 -22.138  64.338  1.00  0.00           H  
ATOM   1829  CA  TRP A 115     -49.639 -21.740  62.238  1.00  0.00           C  
ATOM   1830  HA  TRP A 115     -49.592 -22.529  61.487  1.00  0.00           H  
ATOM   1831  C   TRP A 115     -48.994 -20.503  61.614  1.00  0.00           C  
ATOM   1832  CB  TRP A 115     -51.118 -21.472  62.538  1.00  0.00           C  
ATOM   1833  HB2 TRP A 115     -51.537 -20.881  61.723  1.00  0.00           H  
ATOM   1834  HB3 TRP A 115     -51.198 -20.875  63.447  1.00  0.00           H  
ATOM   1835  O   TRP A 115     -48.928 -20.418  60.385  1.00  0.00           O  
ATOM   1836  CG  TRP A 115     -51.958 -22.702  62.668  1.00  0.00           C  
ATOM   1837  CD1 TRP A 115     -52.368 -23.230  63.830  1.00  0.00           C  
ATOM   1838  HD1 TRP A 115     -52.161 -22.780  64.790  1.00  0.00           H  
ATOM   1839  CD2 TRP A 115     -52.563 -23.545  61.643  1.00  0.00           C  
ATOM   1840  CE2 TRP A 115     -53.263 -24.614  62.284  1.00  0.00           C  
ATOM   1841  CE3 TRP A 115     -52.625 -23.496  60.235  1.00  0.00           C  
ATOM   1842  HE3 TRP A 115     -52.115 -22.694  59.722  1.00  0.00           H  
ATOM   1843  NE1 TRP A 115     -53.082 -24.386  63.623  1.00  0.00           N  
ATOM   1844  HE1 TRP A 115     -53.440 -24.951  64.380  1.00  0.00           H  
ATOM   1845  CH2 TRP A 115     -54.013 -25.511  60.176  1.00  0.00           C  
ATOM   1846  HH2 TRP A 115     -54.558 -26.253  59.611  1.00  0.00           H  
ATOM   1847  CZ2 TRP A 115     -53.969 -25.593  61.576  1.00  0.00           C  
ATOM   1848  HZ2 TRP A 115     -54.479 -26.383  62.106  1.00  0.00           H  
ATOM   1849  CZ3 TRP A 115     -53.348 -24.464  59.511  1.00  0.00           C  
ATOM   1850  HZ3 TRP A 115     -53.386 -24.405  58.433  1.00  0.00           H  
ATOM   1851  N   MET A 116     -48.476 -19.574  62.421  1.00  0.00           N  
ATOM   1852  H   MET A 116     -48.591 -19.682  63.419  1.00  0.00           H  
ATOM   1853  CA  MET A 116     -47.749 -18.399  61.929  1.00  0.00           C  
ATOM   1854  HA  MET A 116     -48.364 -17.896  61.184  1.00  0.00           H  
ATOM   1855  C   MET A 116     -46.447 -18.799  61.224  1.00  0.00           C  
ATOM   1856  CB  MET A 116     -47.496 -17.417  63.084  1.00  0.00           C  
ATOM   1857  HB2 MET A 116     -47.125 -17.961  63.954  1.00  0.00           H  
ATOM   1858  HB3 MET A 116     -46.738 -16.693  62.788  1.00  0.00           H  
ATOM   1859  O   MET A 116     -46.171 -18.305  60.127  1.00  0.00           O  
ATOM   1860  CG  MET A 116     -48.780 -16.663  63.460  1.00  0.00           C  
ATOM   1861  HG2 MET A 116     -48.625 -16.162  64.416  1.00  0.00           H  
ATOM   1862  HG3 MET A 116     -49.586 -17.383  63.598  1.00  0.00           H  
ATOM   1863  SD  MET A 116     -49.330 -15.433  62.238  1.00  0.00           S  
ATOM   1864  CE  MET A 116     -48.238 -14.059  62.685  1.00  0.00           C  
ATOM   1865  HE1 MET A 116     -48.457 -13.199  62.053  1.00  0.00           H  
ATOM   1866  HE2 MET A 116     -48.402 -13.792  63.729  1.00  0.00           H  
ATOM   1867  HE3 MET A 116     -47.198 -14.355  62.548  1.00  0.00           H  
ATOM   1868  N   GLY A 117     -45.702 -19.766  61.772  1.00  0.00           N  
ATOM   1869  H   GLY A 117     -45.960 -20.110  62.686  1.00  0.00           H  
ATOM   1870  CA  GLY A 117     -44.512 -20.329  61.125  1.00  0.00           C  
ATOM   1871  HA2 GLY A 117     -44.058 -21.047  61.807  1.00  0.00           H  
ATOM   1872  HA3 GLY A 117     -43.798 -19.530  60.928  1.00  0.00           H  
ATOM   1873  C   GLY A 117     -44.826 -21.047  59.805  1.00  0.00           C  
ATOM   1874  O   GLY A 117     -44.124 -20.860  58.806  1.00  0.00           O  
ATOM   1875  N   LEU A 118     -45.917 -21.820  59.757  1.00  0.00           N  
ATOM   1876  H   LEU A 118     -46.422 -21.971  60.619  1.00  0.00           H  
ATOM   1877  CA  LEU A 118     -46.398 -22.492  58.541  1.00  0.00           C  
ATOM   1878  HA  LEU A 118     -45.562 -23.035  58.102  1.00  0.00           H  
ATOM   1879  C   LEU A 118     -46.881 -21.499  57.475  1.00  0.00           C  
ATOM   1880  CB  LEU A 118     -47.509 -23.496  58.920  1.00  0.00           C  
ATOM   1881  HB2 LEU A 118     -47.856 -23.287  59.932  1.00  0.00           H  
ATOM   1882  HB3 LEU A 118     -48.375 -23.362  58.272  1.00  0.00           H  
ATOM   1883  O   LEU A 118     -46.582 -21.682  56.292  1.00  0.00           O  
ATOM   1884  CG  LEU A 118     -47.038 -24.958  58.835  1.00  0.00           C  
ATOM   1885  HG  LEU A 118     -45.983 -25.023  59.103  1.00  0.00           H  
ATOM   1886  CD1 LEU A 118     -47.823 -25.841  59.799  1.00  0.00           C  
ATOM   1887 HD11 LEU A 118     -48.890 -25.793  59.581  1.00  0.00           H  
ATOM   1888 HD12 LEU A 118     -47.479 -26.873  59.729  1.00  0.00           H  
ATOM   1889 HD13 LEU A 118     -47.659 -25.497  60.820  1.00  0.00           H  
ATOM   1890  CD2 LEU A 118     -47.230 -25.497  57.412  1.00  0.00           C  
ATOM   1891 HD21 LEU A 118     -46.847 -26.516  57.359  1.00  0.00           H  
ATOM   1892 HD22 LEU A 118     -48.288 -25.495  57.153  1.00  0.00           H  
ATOM   1893 HD23 LEU A 118     -46.679 -24.873  56.708  1.00  0.00           H  
ATOM   1894  N   LEU A 119     -47.578 -20.430  57.868  1.00  0.00           N  
ATOM   1895  H   LEU A 119     -47.815 -20.356  58.847  1.00  0.00           H  
ATOM   1896  CA  LEU A 119     -48.011 -19.357  56.969  1.00  0.00           C  
ATOM   1897  HA  LEU A 119     -48.538 -19.802  56.125  1.00  0.00           H  
ATOM   1898  C   LEU A 119     -46.815 -18.595  56.386  1.00  0.00           C  
ATOM   1899  CB  LEU A 119     -48.968 -18.411  57.720  1.00  0.00           C  
ATOM   1900  HB2 LEU A 119     -48.931 -17.419  57.271  1.00  0.00           H  
ATOM   1901  HB3 LEU A 119     -48.624 -18.307  58.749  1.00  0.00           H  
ATOM   1902  O   LEU A 119     -46.768 -18.380  55.171  1.00  0.00           O  
ATOM   1903  CG  LEU A 119     -50.428 -18.901  57.707  1.00  0.00           C  
ATOM   1904  HG  LEU A 119     -50.457 -19.982  57.842  1.00  0.00           H  
ATOM   1905  CD1 LEU A 119     -51.227 -18.251  58.834  1.00  0.00           C  
ATOM   1906 HD11 LEU A 119     -52.255 -18.612  58.823  1.00  0.00           H  
ATOM   1907 HD12 LEU A 119     -51.215 -17.165  58.735  1.00  0.00           H  
ATOM   1908 HD13 LEU A 119     -50.784 -18.518  59.793  1.00  0.00           H  
ATOM   1909  CD2 LEU A 119     -51.108 -18.540  56.379  1.00  0.00           C  
ATOM   1910 HD21 LEU A 119     -51.115 -17.457  56.249  1.00  0.00           H  
ATOM   1911 HD22 LEU A 119     -52.134 -18.906  56.392  1.00  0.00           H  
ATOM   1912 HD23 LEU A 119     -50.577 -19.006  55.549  1.00  0.00           H  
ATOM   1913  N   GLU A 120     -45.811 -18.252  57.199  1.00  0.00           N  
ATOM   1914  H   GLU A 120     -45.909 -18.405  58.192  1.00  0.00           H  
ATOM   1915  CA  GLU A 120     -44.569 -17.648  56.703  1.00  0.00           C  
ATOM   1916  HA  GLU A 120     -44.823 -16.751  56.139  1.00  0.00           H  
ATOM   1917  C   GLU A 120     -43.822 -18.584  55.744  1.00  0.00           C  
ATOM   1918  CB  GLU A 120     -43.635 -17.250  57.856  1.00  0.00           C  
ATOM   1919  HB2 GLU A 120     -43.782 -17.910  58.711  1.00  0.00           H  
ATOM   1920  HB3 GLU A 120     -42.607 -17.363  57.514  1.00  0.00           H  
ATOM   1921  O   GLU A 120     -43.355 -18.146  54.685  1.00  0.00           O  
ATOM   1922  CG  GLU A 120     -43.826 -15.783  58.264  1.00  0.00           C  
ATOM   1923  HG2 GLU A 120     -44.783 -15.672  58.773  1.00  0.00           H  
ATOM   1924  HG3 GLU A 120     -43.853 -15.177  57.358  1.00  0.00           H  
ATOM   1925  CD  GLU A 120     -42.687 -15.272  59.159  1.00  0.00           C  
ATOM   1926  OE1 GLU A 120     -42.423 -14.050  59.087  1.00  0.00           O  
ATOM   1927  OE2 GLU A 120     -42.013 -16.107  59.801  1.00  0.00           O  
ATOM   1928  N   TYR A 121     -43.754 -19.880  56.059  1.00  0.00           N  
ATOM   1929  H   TYR A 121     -44.118 -20.165  56.957  1.00  0.00           H  
ATOM   1930  CA  TYR A 121     -43.099 -20.889  55.230  1.00  0.00           C  
ATOM   1931  HA  TYR A 121     -42.087 -20.548  55.012  1.00  0.00           H  
ATOM   1932  C   TYR A 121     -43.810 -21.106  53.882  1.00  0.00           C  
ATOM   1933  CB  TYR A 121     -42.994 -22.186  56.037  1.00  0.00           C  
ATOM   1934  HB2 TYR A 121     -42.466 -21.984  56.969  1.00  0.00           H  
ATOM   1935  HB3 TYR A 121     -43.993 -22.535  56.297  1.00  0.00           H  
ATOM   1936  O   TYR A 121     -43.175 -21.050  52.822  1.00  0.00           O  
ATOM   1937  CG  TYR A 121     -42.259 -23.279  55.299  1.00  0.00           C  
ATOM   1938  CD1 TYR A 121     -42.985 -24.287  54.640  1.00  0.00           C  
ATOM   1939  HD1 TYR A 121     -44.064 -24.305  54.693  1.00  0.00           H  
ATOM   1940  CD2 TYR A 121     -40.850 -23.278  55.271  1.00  0.00           C  
ATOM   1941  HD2 TYR A 121     -40.308 -22.516  55.810  1.00  0.00           H  
ATOM   1942  CE1 TYR A 121     -42.299 -25.296  53.945  1.00  0.00           C  
ATOM   1943  HE1 TYR A 121     -42.836 -26.101  53.465  1.00  0.00           H  
ATOM   1944  CE2 TYR A 121     -40.161 -24.284  54.568  1.00  0.00           C  
ATOM   1945  HE2 TYR A 121     -39.081 -24.298  54.546  1.00  0.00           H  
ATOM   1946  OH  TYR A 121     -40.252 -26.242  53.186  1.00  0.00           O  
ATOM   1947  HH  TYR A 121     -39.327 -26.345  53.422  1.00  0.00           H  
ATOM   1948  CZ  TYR A 121     -40.893 -25.288  53.898  1.00  0.00           C  
ATOM   1949  N   LEU A 122     -45.139 -21.258  53.890  1.00  0.00           N  
ATOM   1950  H   LEU A 122     -45.604 -21.298  54.785  1.00  0.00           H  
ATOM   1951  CA  LEU A 122     -45.958 -21.345  52.677  1.00  0.00           C  
ATOM   1952  HA  LEU A 122     -45.564 -22.143  52.047  1.00  0.00           H  
ATOM   1953  C   LEU A 122     -45.877 -20.054  51.852  1.00  0.00           C  
ATOM   1954  CB  LEU A 122     -47.417 -21.662  53.056  1.00  0.00           C  
ATOM   1955  HB2 LEU A 122     -48.057 -21.470  52.195  1.00  0.00           H  
ATOM   1956  HB3 LEU A 122     -47.723 -20.981  53.849  1.00  0.00           H  
ATOM   1957  O   LEU A 122     -45.817 -20.119  50.619  1.00  0.00           O  
ATOM   1958  CG  LEU A 122     -47.656 -23.113  53.519  1.00  0.00           C  
ATOM   1959  HG  LEU A 122     -46.956 -23.373  54.312  1.00  0.00           H  
ATOM   1960  CD1 LEU A 122     -49.082 -23.247  54.054  1.00  0.00           C  
ATOM   1961 HD11 LEU A 122     -49.245 -24.264  54.411  1.00  0.00           H  
ATOM   1962 HD12 LEU A 122     -49.810 -23.008  53.280  1.00  0.00           H  
ATOM   1963 HD13 LEU A 122     -49.214 -22.572  54.900  1.00  0.00           H  
ATOM   1964  CD2 LEU A 122     -47.487 -24.114  52.370  1.00  0.00           C  
ATOM   1965 HD21 LEU A 122     -46.452 -24.123  52.028  1.00  0.00           H  
ATOM   1966 HD22 LEU A 122     -48.155 -23.860  51.547  1.00  0.00           H  
ATOM   1967 HD23 LEU A 122     -47.727 -25.114  52.732  1.00  0.00           H  
ATOM   1968  N   SER A 123     -45.786 -18.887  52.504  1.00  0.00           N  
ATOM   1969  H   SER A 123     -45.906 -18.882  53.507  1.00  0.00           H  
ATOM   1970  CA  SER A 123     -45.545 -17.619  51.812  1.00  0.00           C  
ATOM   1971  HA  SER A 123     -46.320 -17.512  51.053  1.00  0.00           H  
ATOM   1972  C   SER A 123     -44.195 -17.633  51.087  1.00  0.00           C  
ATOM   1973  CB  SER A 123     -45.672 -16.406  52.748  1.00  0.00           C  
ATOM   1974  HB2 SER A 123     -46.028 -15.563  52.156  1.00  0.00           H  
ATOM   1975  HB3 SER A 123     -46.409 -16.594  53.529  1.00  0.00           H  
ATOM   1976  O   SER A 123     -44.137 -17.265  49.914  1.00  0.00           O  
ATOM   1977  OG  SER A 123     -44.433 -16.028  53.313  1.00  0.00           O  
ATOM   1978  HG  SER A 123     -44.180 -16.679  53.971  1.00  0.00           H  
ATOM   1979  N   ARG A 124     -43.121 -18.146  51.710  1.00  0.00           N  
ATOM   1980  H   ARG A 124     -43.238 -18.433  52.671  1.00  0.00           H  
ATOM   1981  CA  ARG A 124     -41.789 -18.249  51.088  1.00  0.00           C  
ATOM   1982  HA  ARG A 124     -41.515 -17.268  50.700  1.00  0.00           H  
ATOM   1983  C   ARG A 124     -41.794 -19.186  49.884  1.00  0.00           C  
ATOM   1984  CB  ARG A 124     -40.736 -18.678  52.124  1.00  0.00           C  
ATOM   1985  HB2 ARG A 124     -39.854 -19.039  51.596  1.00  0.00           H  
ATOM   1986  HB3 ARG A 124     -41.125 -19.495  52.731  1.00  0.00           H  
ATOM   1987  O   ARG A 124     -41.252 -18.809  48.844  1.00  0.00           O  
ATOM   1988  CG  ARG A 124     -40.316 -17.513  53.033  1.00  0.00           C  
ATOM   1989  HG2 ARG A 124     -41.204 -17.087  53.501  1.00  0.00           H  
ATOM   1990  HG3 ARG A 124     -39.838 -16.736  52.437  1.00  0.00           H  
ATOM   1991  CD  ARG A 124     -39.362 -17.965  54.146  1.00  0.00           C  
ATOM   1992  HD2 ARG A 124     -39.846 -18.759  54.715  1.00  0.00           H  
ATOM   1993  HD3 ARG A 124     -39.205 -17.121  54.818  1.00  0.00           H  
ATOM   1994  NE  ARG A 124     -38.056 -18.435  53.630  1.00  0.00           N  
ATOM   1995  HE  ARG A 124     -37.939 -18.452  52.627  1.00  0.00           H  
ATOM   1996  NH1 ARG A 124     -37.129 -18.918  55.674  1.00  0.00           N  
ATOM   1997 HH11 ARG A 124     -36.366 -19.239  56.253  1.00  0.00           H  
ATOM   1998 HH12 ARG A 124     -37.981 -18.618  56.124  1.00  0.00           H  
ATOM   1999  NH2 ARG A 124     -35.935 -19.261  53.818  1.00  0.00           N  
ATOM   2000 HH21 ARG A 124     -35.845 -19.283  52.813  1.00  0.00           H  
ATOM   2001 HH22 ARG A 124     -35.186 -19.588  54.411  1.00  0.00           H  
ATOM   2002  CZ  ARG A 124     -37.050 -18.867  54.373  1.00  0.00           C  
ATOM   2003  N   ILE A 125     -42.445 -20.350  49.971  1.00  0.00           N  
ATOM   2004  H   ILE A 125     -42.839 -20.604  50.866  1.00  0.00           H  
ATOM   2005  CA  ILE A 125     -42.587 -21.278  48.832  1.00  0.00           C  
ATOM   2006  HA  ILE A 125     -41.595 -21.494  48.435  1.00  0.00           H  
ATOM   2007  C   ILE A 125     -43.388 -20.628  47.702  1.00  0.00           C  
ATOM   2008  CB  ILE A 125     -43.226 -22.618  49.267  1.00  0.00           C  
ATOM   2009  HB  ILE A 125     -44.139 -22.410  49.825  1.00  0.00           H  
ATOM   2010  O   ILE A 125     -42.966 -20.668  46.544  1.00  0.00           O  
ATOM   2011  CG1 ILE A 125     -42.240 -23.374  50.182  1.00  0.00           C  
ATOM   2012 HG12 ILE A 125     -41.330 -23.597  49.624  1.00  0.00           H  
ATOM   2013 HG13 ILE A 125     -41.967 -22.743  51.028  1.00  0.00           H  
ATOM   2014  CG2 ILE A 125     -43.591 -23.485  48.038  1.00  0.00           C  
ATOM   2015 HG21 ILE A 125     -44.306 -22.972  47.394  1.00  0.00           H  
ATOM   2016 HG22 ILE A 125     -42.691 -23.729  47.475  1.00  0.00           H  
ATOM   2017 HG23 ILE A 125     -44.076 -24.407  48.359  1.00  0.00           H  
ATOM   2018  CD1 ILE A 125     -42.791 -24.685  50.749  1.00  0.00           C  
ATOM   2019 HD11 ILE A 125     -42.010 -25.151  51.350  1.00  0.00           H  
ATOM   2020 HD12 ILE A 125     -43.667 -24.489  51.367  1.00  0.00           H  
ATOM   2021 HD13 ILE A 125     -43.040 -25.392  49.958  1.00  0.00           H  
ATOM   2022  N   SER A 126     -44.521 -20.000  48.023  1.00  0.00           N  
ATOM   2023  H   SER A 126     -44.824 -20.019  48.987  1.00  0.00           H  
ATOM   2024  CA  SER A 126     -45.365 -19.311  47.043  1.00  0.00           C  
ATOM   2025  HA  SER A 126     -45.662 -20.024  46.273  1.00  0.00           H  
ATOM   2026  C   SER A 126     -44.609 -18.166  46.355  1.00  0.00           C  
ATOM   2027  CB  SER A 126     -46.634 -18.810  47.737  1.00  0.00           C  
ATOM   2028  HB2 SER A 126     -46.378 -18.055  48.480  1.00  0.00           H  
ATOM   2029  HB3 SER A 126     -47.120 -19.646  48.238  1.00  0.00           H  
ATOM   2030  O   SER A 126     -44.646 -18.035  45.129  1.00  0.00           O  
ATOM   2031  OG  SER A 126     -47.524 -18.264  46.784  1.00  0.00           O  
ATOM   2032  HG  SER A 126     -48.374 -18.142  47.213  1.00  0.00           H  
ATOM   2033  N   ILE A 127     -43.818 -17.394  47.110  1.00  0.00           N  
ATOM   2034  H   ILE A 127     -43.837 -17.542  48.109  1.00  0.00           H  
ATOM   2035  CA  ILE A 127     -42.961 -16.321  46.587  1.00  0.00           C  
ATOM   2036  HA  ILE A 127     -43.580 -15.671  45.968  1.00  0.00           H  
ATOM   2037  C   ILE A 127     -41.860 -16.882  45.675  1.00  0.00           C  
ATOM   2038  CB  ILE A 127     -42.388 -15.474  47.752  1.00  0.00           C  
ATOM   2039  HB  ILE A 127     -41.941 -16.150  48.480  1.00  0.00           H  
ATOM   2040  O   ILE A 127     -41.640 -16.329  44.594  1.00  0.00           O  
ATOM   2041  CG1 ILE A 127     -43.504 -14.653  48.443  1.00  0.00           C  
ATOM   2042 HG12 ILE A 127     -43.760 -13.792  47.826  1.00  0.00           H  
ATOM   2043 HG13 ILE A 127     -44.412 -15.248  48.535  1.00  0.00           H  
ATOM   2044  CG2 ILE A 127     -41.296 -14.501  47.259  1.00  0.00           C  
ATOM   2045 HG21 ILE A 127     -41.683 -13.865  46.462  1.00  0.00           H  
ATOM   2046 HG22 ILE A 127     -40.435 -15.060  46.893  1.00  0.00           H  
ATOM   2047 HG23 ILE A 127     -40.944 -13.882  48.085  1.00  0.00           H  
ATOM   2048  CD1 ILE A 127     -43.118 -14.160  49.847  1.00  0.00           C  
ATOM   2049 HD11 ILE A 127     -42.786 -14.996  50.464  1.00  0.00           H  
ATOM   2050 HD12 ILE A 127     -42.324 -13.415  49.792  1.00  0.00           H  
ATOM   2051 HD13 ILE A 127     -43.988 -13.705  50.319  1.00  0.00           H  
ATOM   2052  N   CYS A 128     -41.192 -17.974  46.062  1.00  0.00           N  
ATOM   2053  H   CYS A 128     -41.380 -18.353  46.979  1.00  0.00           H  
ATOM   2054  CA  CYS A 128     -40.152 -18.620  45.257  1.00  0.00           C  
ATOM   2055  HA  CYS A 128     -39.428 -17.867  44.947  1.00  0.00           H  
ATOM   2056  C   CYS A 128     -40.709 -19.239  43.965  1.00  0.00           C  
ATOM   2057  CB  CYS A 128     -39.419 -19.660  46.118  1.00  0.00           C  
ATOM   2058  HB2 CYS A 128     -38.883 -20.364  45.482  1.00  0.00           H  
ATOM   2059  HB3 CYS A 128     -40.135 -20.219  46.720  1.00  0.00           H  
ATOM   2060  O   CYS A 128     -40.128 -19.029  42.895  1.00  0.00           O  
ATOM   2061  SG  CYS A 128     -38.231 -18.812  47.199  1.00  0.00           S  
ATOM   2062  HG  CYS A 128     -37.122 -19.284  46.622  1.00  0.00           H  
ATOM   2063  N   LYS A 129     -41.860 -19.927  44.028  1.00  0.00           N  
ATOM   2064  H   LYS A 129     -42.272 -20.081  44.937  1.00  0.00           H  
ATOM   2065  CA  LYS A 129     -42.553 -20.460  42.843  1.00  0.00           C  
ATOM   2066  HA  LYS A 129     -41.845 -21.048  42.260  1.00  0.00           H  
ATOM   2067  C   LYS A 129     -43.007 -19.336  41.918  1.00  0.00           C  
ATOM   2068  CB  LYS A 129     -43.728 -21.373  43.244  1.00  0.00           C  
ATOM   2069  HB2 LYS A 129     -44.276 -20.937  44.079  1.00  0.00           H  
ATOM   2070  HB3 LYS A 129     -44.408 -21.462  42.397  1.00  0.00           H  
ATOM   2071  O   LYS A 129     -42.681 -19.373  40.734  1.00  0.00           O  
ATOM   2072  CG  LYS A 129     -43.237 -22.784  43.607  1.00  0.00           C  
ATOM   2073  HG2 LYS A 129     -42.670 -23.185  42.767  1.00  0.00           H  
ATOM   2074  HG3 LYS A 129     -42.575 -22.720  44.470  1.00  0.00           H  
ATOM   2075  CD  LYS A 129     -44.387 -23.751  43.929  1.00  0.00           C  
ATOM   2076  HD2 LYS A 129     -45.077 -23.798  43.086  1.00  0.00           H  
ATOM   2077  HD3 LYS A 129     -44.916 -23.393  44.813  1.00  0.00           H  
ATOM   2078  CE  LYS A 129     -43.795 -25.144  44.198  1.00  0.00           C  
ATOM   2079  HE2 LYS A 129     -43.019 -25.050  44.957  1.00  0.00           H  
ATOM   2080  HE3 LYS A 129     -43.302 -25.502  43.295  1.00  0.00           H  
ATOM   2081  NZ  LYS A 129     -44.805 -26.133  44.653  1.00  0.00           N  
ATOM   2082  HZ1 LYS A 129     -45.220 -25.842  45.526  1.00  0.00           H  
ATOM   2083  HZ2 LYS A 129     -45.524 -26.278  43.958  1.00  0.00           H  
ATOM   2084  HZ3 LYS A 129     -44.340 -27.012  44.826  1.00  0.00           H  
ATOM   2085  N   MET A 130     -43.655 -18.290  42.440  1.00  0.00           N  
ATOM   2086  H   MET A 130     -43.914 -18.315  43.416  1.00  0.00           H  
ATOM   2087  CA  MET A 130     -44.037 -17.127  41.630  1.00  0.00           C  
ATOM   2088  HA  MET A 130     -44.663 -17.468  40.805  1.00  0.00           H  
ATOM   2089  C   MET A 130     -42.832 -16.435  40.982  1.00  0.00           C  
ATOM   2090  CB  MET A 130     -44.834 -16.100  42.448  1.00  0.00           C  
ATOM   2091  HB2 MET A 130     -44.717 -15.131  41.963  1.00  0.00           H  
ATOM   2092  HB3 MET A 130     -44.436 -16.009  43.459  1.00  0.00           H  
ATOM   2093  O   MET A 130     -42.933 -16.009  39.832  1.00  0.00           O  
ATOM   2094  CG  MET A 130     -46.335 -16.405  42.486  1.00  0.00           C  
ATOM   2095  HG2 MET A 130     -46.574 -17.003  43.366  1.00  0.00           H  
ATOM   2096  HG3 MET A 130     -46.603 -16.985  41.603  1.00  0.00           H  
ATOM   2097  SD  MET A 130     -47.340 -14.893  42.449  1.00  0.00           S  
ATOM   2098  CE  MET A 130     -47.791 -14.740  44.195  1.00  0.00           C  
ATOM   2099  HE1 MET A 130     -46.893 -14.689  44.811  1.00  0.00           H  
ATOM   2100  HE2 MET A 130     -48.377 -15.609  44.494  1.00  0.00           H  
ATOM   2101  HE3 MET A 130     -48.392 -13.843  44.340  1.00  0.00           H  
ATOM   2102  N   LYS A 131     -41.682 -16.348  41.673  1.00  0.00           N  
ATOM   2103  H   LYS A 131     -41.667 -16.679  42.627  1.00  0.00           H  
ATOM   2104  CA  LYS A 131     -40.451 -15.790  41.091  1.00  0.00           C  
ATOM   2105  HA  LYS A 131     -40.682 -14.798  40.704  1.00  0.00           H  
ATOM   2106  C   LYS A 131     -39.991 -16.612  39.881  1.00  0.00           C  
ATOM   2107  CB  LYS A 131     -39.336 -15.656  42.151  1.00  0.00           C  
ATOM   2108  HB2 LYS A 131     -38.995 -16.646  42.455  1.00  0.00           H  
ATOM   2109  HB3 LYS A 131     -39.723 -15.134  43.026  1.00  0.00           H  
ATOM   2110  O   LYS A 131     -39.799 -16.035  38.813  1.00  0.00           O  
ATOM   2111  CG  LYS A 131     -38.154 -14.855  41.574  1.00  0.00           C  
ATOM   2112  HG2 LYS A 131     -38.487 -13.833  41.390  1.00  0.00           H  
ATOM   2113  HG3 LYS A 131     -37.871 -15.290  40.616  1.00  0.00           H  
ATOM   2114  CD  LYS A 131     -36.885 -14.819  42.443  1.00  0.00           C  
ATOM   2115  HD2 LYS A 131     -37.082 -14.310  43.387  1.00  0.00           H  
ATOM   2116  HD3 LYS A 131     -36.551 -15.839  42.628  1.00  0.00           H  
ATOM   2117  CE  LYS A 131     -35.831 -14.054  41.616  1.00  0.00           C  
ATOM   2118  HE2 LYS A 131     -36.099 -12.998  41.580  1.00  0.00           H  
ATOM   2119  HE3 LYS A 131     -35.883 -14.423  40.591  1.00  0.00           H  
ATOM   2120  NZ  LYS A 131     -34.428 -14.205  42.070  1.00  0.00           N  
ATOM   2121  HZ1 LYS A 131     -34.155 -15.177  42.107  1.00  0.00           H  
ATOM   2122  HZ2 LYS A 131     -33.816 -13.828  41.360  1.00  0.00           H  
ATOM   2123  HZ3 LYS A 131     -34.244 -13.712  42.933  1.00  0.00           H  
ATOM   2124  N   LYS A 132     -39.855 -17.939  40.028  1.00  0.00           N  
ATOM   2125  H   LYS A 132     -40.053 -18.341  40.934  1.00  0.00           H  
ATOM   2126  CA  LYS A 132     -39.460 -18.835  38.922  1.00  0.00           C  
ATOM   2127  HA  LYS A 132     -38.499 -18.508  38.524  1.00  0.00           H  
ATOM   2128  C   LYS A 132     -40.445 -18.731  37.742  1.00  0.00           C  
ATOM   2129  CB  LYS A 132     -39.309 -20.296  39.415  1.00  0.00           C  
ATOM   2130  HB2 LYS A 132     -39.299 -20.943  38.538  1.00  0.00           H  
ATOM   2131  HB3 LYS A 132     -40.179 -20.566  40.013  1.00  0.00           H  
ATOM   2132  O   LYS A 132     -40.011 -18.661  36.594  1.00  0.00           O  
ATOM   2133  CG  LYS A 132     -38.018 -20.590  40.221  1.00  0.00           C  
ATOM   2134  HG2 LYS A 132     -37.155 -20.292  39.626  1.00  0.00           H  
ATOM   2135  HG3 LYS A 132     -38.025 -20.005  41.141  1.00  0.00           H  
ATOM   2136  CD  LYS A 132     -37.887 -22.096  40.573  1.00  0.00           C  
ATOM   2137  HD2 LYS A 132     -37.929 -22.674  39.651  1.00  0.00           H  
ATOM   2138  HD3 LYS A 132     -38.740 -22.382  41.189  1.00  0.00           H  
ATOM   2139  CE  LYS A 132     -36.586 -22.471  41.323  1.00  0.00           C  
ATOM   2140  HE2 LYS A 132     -35.736 -22.215  40.689  1.00  0.00           H  
ATOM   2141  HE3 LYS A 132     -36.518 -21.870  42.230  1.00  0.00           H  
ATOM   2142  NZ  LYS A 132     -36.502 -23.925  41.689  1.00  0.00           N  
ATOM   2143  HZ1 LYS A 132     -37.226 -24.260  42.309  1.00  0.00           H  
ATOM   2144  HZ2 LYS A 132     -35.648 -24.186  42.160  1.00  0.00           H  
ATOM   2145  HZ3 LYS A 132     -36.539 -24.566  40.910  1.00  0.00           H  
ATOM   2146  N   ILE A 133     -41.749 -18.629  38.022  1.00  0.00           N  
ATOM   2147  H   ILE A 133     -42.031 -18.730  38.987  1.00  0.00           H  
ATOM   2148  CA  ILE A 133     -42.802 -18.491  37.001  1.00  0.00           C  
ATOM   2149  HA  ILE A 133     -42.679 -19.292  36.272  1.00  0.00           H  
ATOM   2150  C   ILE A 133     -42.670 -17.171  36.221  1.00  0.00           C  
ATOM   2151  CB  ILE A 133     -44.202 -18.655  37.646  1.00  0.00           C  
ATOM   2152  HB  ILE A 133     -44.277 -17.962  38.484  1.00  0.00           H  
ATOM   2153  O   ILE A 133     -42.693 -17.189  34.989  1.00  0.00           O  
ATOM   2154  CG1 ILE A 133     -44.405 -20.098  38.169  1.00  0.00           C  
ATOM   2155 HG12 ILE A 133     -43.497 -20.458  38.653  1.00  0.00           H  
ATOM   2156 HG13 ILE A 133     -44.593 -20.764  37.326  1.00  0.00           H  
ATOM   2157  CG2 ILE A 133     -45.325 -18.324  36.644  1.00  0.00           C  
ATOM   2158 HG21 ILE A 133     -46.304 -18.482  37.097  1.00  0.00           H  
ATOM   2159 HG22 ILE A 133     -45.277 -17.278  36.342  1.00  0.00           H  
ATOM   2160 HG23 ILE A 133     -45.238 -18.955  35.759  1.00  0.00           H  
ATOM   2161  CD1 ILE A 133     -45.557 -20.235  39.176  1.00  0.00           C  
ATOM   2162 HD11 ILE A 133     -46.515 -20.036  38.695  1.00  0.00           H  
ATOM   2163 HD12 ILE A 133     -45.572 -21.252  39.566  1.00  0.00           H  
ATOM   2164 HD13 ILE A 133     -45.417 -19.542  40.005  1.00  0.00           H  
ATOM   2165  N   TYR A 134     -42.495 -16.030  36.901  1.00  0.00           N  
ATOM   2166  H   TYR A 134     -42.492 -16.051  37.910  1.00  0.00           H  
ATOM   2167  CA  TYR A 134     -42.387 -14.737  36.213  1.00  0.00           C  
ATOM   2168  HA  TYR A 134     -43.210 -14.665  35.503  1.00  0.00           H  
ATOM   2169  C   TYR A 134     -41.092 -14.616  35.398  1.00  0.00           C  
ATOM   2170  CB  TYR A 134     -42.534 -13.568  37.196  1.00  0.00           C  
ATOM   2171  HB2 TYR A 134     -41.703 -13.580  37.900  1.00  0.00           H  
ATOM   2172  HB3 TYR A 134     -43.456 -13.694  37.763  1.00  0.00           H  
ATOM   2173  O   TYR A 134     -41.143 -14.172  34.252  1.00  0.00           O  
ATOM   2174  CG  TYR A 134     -42.579 -12.227  36.482  1.00  0.00           C  
ATOM   2175  CD1 TYR A 134     -41.400 -11.471  36.314  1.00  0.00           C  
ATOM   2176  HD1 TYR A 134     -40.470 -11.817  36.741  1.00  0.00           H  
ATOM   2177  CD2 TYR A 134     -43.786 -11.775  35.911  1.00  0.00           C  
ATOM   2178  HD2 TYR A 134     -44.698 -12.342  36.028  1.00  0.00           H  
ATOM   2179  CE1 TYR A 134     -41.416 -10.291  35.545  1.00  0.00           C  
ATOM   2180  HE1 TYR A 134     -40.506  -9.732  35.386  1.00  0.00           H  
ATOM   2181  CE2 TYR A 134     -43.804 -10.591  35.152  1.00  0.00           C  
ATOM   2182  HE2 TYR A 134     -44.719 -10.239  34.700  1.00  0.00           H  
ATOM   2183  OH  TYR A 134     -42.637  -8.762  34.155  1.00  0.00           O  
ATOM   2184  HH  TYR A 134     -41.787  -8.320  34.086  1.00  0.00           H  
ATOM   2185  CZ  TYR A 134     -42.618  -9.862  34.944  1.00  0.00           C  
ATOM   2186  N   CYS A 135     -39.947 -15.068  35.930  1.00  0.00           N  
ATOM   2187  H   CYS A 135     -39.947 -15.403  36.883  1.00  0.00           H  
ATOM   2188  CA  CYS A 135     -38.681 -15.098  35.185  1.00  0.00           C  
ATOM   2189  HA  CYS A 135     -38.378 -14.080  34.940  1.00  0.00           H  
ATOM   2190  C   CYS A 135     -38.823 -15.870  33.861  1.00  0.00           C  
ATOM   2191  CB  CYS A 135     -37.588 -15.755  36.046  1.00  0.00           C  
ATOM   2192  HB2 CYS A 135     -37.962 -16.695  36.452  1.00  0.00           H  
ATOM   2193  HB3 CYS A 135     -36.723 -15.975  35.419  1.00  0.00           H  
ATOM   2194  O   CYS A 135     -38.392 -15.389  32.811  1.00  0.00           O  
ATOM   2195  SG  CYS A 135     -37.039 -14.683  37.406  1.00  0.00           S  
ATOM   2196  HG  CYS A 135     -35.990 -14.146  36.779  1.00  0.00           H  
ATOM   2197  N   ALA A 136     -39.463 -17.046  33.889  1.00  0.00           N  
ATOM   2198  H   ALA A 136     -39.790 -17.404  34.775  1.00  0.00           H  
ATOM   2199  CA  ALA A 136     -39.698 -17.855  32.694  1.00  0.00           C  
ATOM   2200  HA  ALA A 136     -38.743 -18.030  32.198  1.00  0.00           H  
ATOM   2201  C   ALA A 136     -40.618 -17.147  31.683  1.00  0.00           C  
ATOM   2202  CB  ALA A 136     -40.268 -19.208  33.131  1.00  0.00           C  
ATOM   2203  HB1 ALA A 136     -40.419 -19.843  32.258  1.00  0.00           H  
ATOM   2204  HB2 ALA A 136     -39.572 -19.702  33.809  1.00  0.00           H  
ATOM   2205  HB3 ALA A 136     -41.222 -19.071  33.641  1.00  0.00           H  
ATOM   2206  O   ALA A 136     -40.314 -17.113  30.488  1.00  0.00           O  
ATOM   2207  N   LYS A 137     -41.704 -16.525  32.164  1.00  0.00           N  
ATOM   2208  H   LYS A 137     -41.898 -16.610  33.151  1.00  0.00           H  
ATOM   2209  CA  LYS A 137     -42.630 -15.738  31.334  1.00  0.00           C  
ATOM   2210  HA  LYS A 137     -42.997 -16.370  30.525  1.00  0.00           H  
ATOM   2211  C   LYS A 137     -41.934 -14.542  30.677  1.00  0.00           C  
ATOM   2212  CB  LYS A 137     -43.819 -15.301  32.202  1.00  0.00           C  
ATOM   2213  HB2 LYS A 137     -43.473 -14.615  32.975  1.00  0.00           H  
ATOM   2214  HB3 LYS A 137     -44.243 -16.180  32.689  1.00  0.00           H  
ATOM   2215  O   LYS A 137     -42.091 -14.325  29.476  1.00  0.00           O  
ATOM   2216  CG  LYS A 137     -44.918 -14.619  31.374  1.00  0.00           C  
ATOM   2217  HG2 LYS A 137     -45.290 -15.314  30.621  1.00  0.00           H  
ATOM   2218  HG3 LYS A 137     -44.512 -13.738  30.877  1.00  0.00           H  
ATOM   2219  CD  LYS A 137     -46.070 -14.182  32.282  1.00  0.00           C  
ATOM   2220  HD2 LYS A 137     -45.683 -13.497  33.036  1.00  0.00           H  
ATOM   2221  HD3 LYS A 137     -46.501 -15.053  32.777  1.00  0.00           H  
ATOM   2222  CE  LYS A 137     -47.145 -13.467  31.464  1.00  0.00           C  
ATOM   2223  HE2 LYS A 137     -47.612 -14.159  30.764  1.00  0.00           H  
ATOM   2224  HE3 LYS A 137     -46.666 -12.671  30.893  1.00  0.00           H  
ATOM   2225  NZ  LYS A 137     -48.151 -12.855  32.354  1.00  0.00           N  
ATOM   2226  HZ1 LYS A 137     -47.677 -12.273  33.029  1.00  0.00           H  
ATOM   2227  HZ2 LYS A 137     -48.781 -13.500  32.808  1.00  0.00           H  
ATOM   2228  HZ3 LYS A 137     -48.647 -12.116  31.876  1.00  0.00           H  
ATOM   2229  N   TYR A 138     -41.124 -13.803  31.434  1.00  0.00           N  
ATOM   2230  H   TYR A 138     -41.063 -14.018  32.419  1.00  0.00           H  
ATOM   2231  CA  TYR A 138     -40.344 -12.679  30.918  1.00  0.00           C  
ATOM   2232  HA  TYR A 138     -41.027 -11.972  30.447  1.00  0.00           H  
ATOM   2233  C   TYR A 138     -39.344 -13.128  29.845  1.00  0.00           C  
ATOM   2234  CB  TYR A 138     -39.634 -11.965  32.075  1.00  0.00           C  
ATOM   2235  HB2 TYR A 138     -40.382 -11.604  32.782  1.00  0.00           H  
ATOM   2236  HB3 TYR A 138     -38.995 -12.674  32.601  1.00  0.00           H  
ATOM   2237  O   TYR A 138     -39.301 -12.544  28.764  1.00  0.00           O  
ATOM   2238  CG  TYR A 138     -38.802 -10.787  31.608  1.00  0.00           C  
ATOM   2239  CD1 TYR A 138     -37.396 -10.818  31.688  1.00  0.00           C  
ATOM   2240  HD1 TYR A 138     -36.910 -11.670  32.138  1.00  0.00           H  
ATOM   2241  CD2 TYR A 138     -39.447  -9.669  31.052  1.00  0.00           C  
ATOM   2242  HD2 TYR A 138     -40.525  -9.633  31.004  1.00  0.00           H  
ATOM   2243  CE1 TYR A 138     -36.634  -9.736  31.192  1.00  0.00           C  
ATOM   2244  HE1 TYR A 138     -35.555  -9.738  31.244  1.00  0.00           H  
ATOM   2245  CE2 TYR A 138     -38.690  -8.597  30.553  1.00  0.00           C  
ATOM   2246  HE2 TYR A 138     -39.173  -7.734  30.118  1.00  0.00           H  
ATOM   2247  OH  TYR A 138     -36.592  -7.584  30.092  1.00  0.00           O  
ATOM   2248  HH  TYR A 138     -35.640  -7.674  30.174  1.00  0.00           H  
ATOM   2249  CZ  TYR A 138     -37.286  -8.627  30.611  1.00  0.00           C  
ATOM   2250  N   ARG A 139     -38.599 -14.219  30.083  1.00  0.00           N  
ATOM   2251  H   ARG A 139     -38.664 -14.655  30.991  1.00  0.00           H  
ATOM   2252  CA  ARG A 139     -37.676 -14.782  29.081  1.00  0.00           C  
ATOM   2253  HA  ARG A 139     -36.966 -14.010  28.785  1.00  0.00           H  
ATOM   2254  C   ARG A 139     -38.394 -15.187  27.793  1.00  0.00           C  
ATOM   2255  CB  ARG A 139     -36.900 -15.974  29.661  1.00  0.00           C  
ATOM   2256  HB2 ARG A 139     -36.452 -16.527  28.835  1.00  0.00           H  
ATOM   2257  HB3 ARG A 139     -37.580 -16.642  30.190  1.00  0.00           H  
ATOM   2258  O   ARG A 139     -37.884 -14.907  26.712  1.00  0.00           O  
ATOM   2259  CG  ARG A 139     -35.767 -15.530  30.598  1.00  0.00           C  
ATOM   2260  HG2 ARG A 139     -35.121 -14.830  30.068  1.00  0.00           H  
ATOM   2261  HG3 ARG A 139     -36.177 -15.031  31.476  1.00  0.00           H  
ATOM   2262  CD  ARG A 139     -34.928 -16.738  31.032  1.00  0.00           C  
ATOM   2263  HD2 ARG A 139     -35.560 -17.432  31.586  1.00  0.00           H  
ATOM   2264  HD3 ARG A 139     -34.557 -17.234  30.135  1.00  0.00           H  
ATOM   2265  NE  ARG A 139     -33.785 -16.335  31.878  1.00  0.00           N  
ATOM   2266  HE  ARG A 139     -33.827 -15.422  32.308  1.00  0.00           H  
ATOM   2267  NH1 ARG A 139     -32.463 -18.187  31.545  1.00  0.00           N  
ATOM   2268 HH11 ARG A 139     -31.645 -18.722  31.801  1.00  0.00           H  
ATOM   2269 HH12 ARG A 139     -33.106 -18.524  30.844  1.00  0.00           H  
ATOM   2270  NH2 ARG A 139     -31.790 -16.601  32.962  1.00  0.00           N  
ATOM   2271 HH21 ARG A 139     -30.985 -17.155  33.215  1.00  0.00           H  
ATOM   2272 HH22 ARG A 139     -31.860 -15.690  33.393  1.00  0.00           H  
ATOM   2273  CZ  ARG A 139     -32.685 -17.035  32.117  1.00  0.00           C  
ATOM   2274  N   ALA A 140     -39.575 -15.801  27.880  1.00  0.00           N  
ATOM   2275  H   ALA A 140     -39.940 -16.026  28.794  1.00  0.00           H  
ATOM   2276  CA  ALA A 140     -40.367 -16.145  26.697  1.00  0.00           C  
ATOM   2277  HA  ALA A 140     -39.761 -16.773  26.045  1.00  0.00           H  
ATOM   2278  C   ALA A 140     -40.767 -14.898  25.884  1.00  0.00           C  
ATOM   2279  CB  ALA A 140     -41.592 -16.954  27.140  1.00  0.00           C  
ATOM   2280  HB1 ALA A 140     -42.234 -16.349  27.780  1.00  0.00           H  
ATOM   2281  HB2 ALA A 140     -41.274 -17.839  27.691  1.00  0.00           H  
ATOM   2282  HB3 ALA A 140     -42.161 -17.264  26.264  1.00  0.00           H  
ATOM   2283  O   ALA A 140     -40.638 -14.898  24.658  1.00  0.00           O  
ATOM   2284  N   TYR A 141     -41.171 -13.819  26.560  1.00  0.00           N  
ATOM   2285  H   TYR A 141     -41.272 -13.884  27.563  1.00  0.00           H  
ATOM   2286  CA  TYR A 141     -41.476 -12.541  25.914  1.00  0.00           C  
ATOM   2287  HA  TYR A 141     -42.217 -12.709  25.133  1.00  0.00           H  
ATOM   2288  C   TYR A 141     -40.251 -11.914  25.237  1.00  0.00           C  
ATOM   2289  CB  TYR A 141     -42.081 -11.581  26.941  1.00  0.00           C  
ATOM   2290  HB2 TYR A 141     -43.081 -11.930  27.199  1.00  0.00           H  
ATOM   2291  HB3 TYR A 141     -41.485 -11.595  27.854  1.00  0.00           H  
ATOM   2292  O   TYR A 141     -40.319 -11.560  24.060  1.00  0.00           O  
ATOM   2293  CG  TYR A 141     -42.164 -10.156  26.438  1.00  0.00           C  
ATOM   2294  CD1 TYR A 141     -41.241  -9.196  26.894  1.00  0.00           C  
ATOM   2295  HD1 TYR A 141     -40.465  -9.468  27.595  1.00  0.00           H  
ATOM   2296  CD2 TYR A 141     -43.139  -9.798  25.486  1.00  0.00           C  
ATOM   2297  HD2 TYR A 141     -43.834 -10.537  25.116  1.00  0.00           H  
ATOM   2298  CE1 TYR A 141     -41.335  -7.870  26.442  1.00  0.00           C  
ATOM   2299  HE1 TYR A 141     -40.618  -7.134  26.773  1.00  0.00           H  
ATOM   2300  CE2 TYR A 141     -43.235  -8.466  25.039  1.00  0.00           C  
ATOM   2301  HE2 TYR A 141     -44.005  -8.171  24.341  1.00  0.00           H  
ATOM   2302  OH  TYR A 141     -42.475  -6.187  25.190  1.00  0.00           O  
ATOM   2303  HH  TYR A 141     -42.369  -5.624  25.960  1.00  0.00           H  
ATOM   2304  CZ  TYR A 141     -42.350  -7.493  25.544  1.00  0.00           C  
ATOM   2305  N   VAL A 142     -39.113 -11.823  25.939  1.00  0.00           N  
ATOM   2306  H   VAL A 142     -39.123 -12.107  26.908  1.00  0.00           H  
ATOM   2307  CA  VAL A 142     -37.867 -11.287  25.364  1.00  0.00           C  
ATOM   2308  HA  VAL A 142     -38.053 -10.271  25.017  1.00  0.00           H  
ATOM   2309  C   VAL A 142     -37.453 -12.105  24.142  1.00  0.00           C  
ATOM   2310  CB  VAL A 142     -36.739 -11.237  26.412  1.00  0.00           C  
ATOM   2311  HB  VAL A 142     -36.621 -12.222  26.865  1.00  0.00           H  
ATOM   2312  O   VAL A 142     -37.144 -11.536  23.098  1.00  0.00           O  
ATOM   2313  CG1 VAL A 142     -35.394 -10.809  25.811  1.00  0.00           C  
ATOM   2314 HG11 VAL A 142     -35.079 -11.482  25.014  1.00  0.00           H  
ATOM   2315 HG12 VAL A 142     -34.626 -10.833  26.585  1.00  0.00           H  
ATOM   2316 HG13 VAL A 142     -35.465  -9.796  25.415  1.00  0.00           H  
ATOM   2317  CG2 VAL A 142     -37.081 -10.218  27.507  1.00  0.00           C  
ATOM   2318 HG21 VAL A 142     -37.243  -9.232  27.069  1.00  0.00           H  
ATOM   2319 HG22 VAL A 142     -37.982 -10.512  28.044  1.00  0.00           H  
ATOM   2320 HG23 VAL A 142     -36.265 -10.143  28.226  1.00  0.00           H  
ATOM   2321  N   ARG A 143     -37.531 -13.439  24.218  1.00  0.00           N  
ATOM   2322  H   ARG A 143     -37.799 -13.854  25.099  1.00  0.00           H  
ATOM   2323  CA  ARG A 143     -37.242 -14.311  23.077  1.00  0.00           C  
ATOM   2324  HA  ARG A 143     -36.211 -14.137  22.768  1.00  0.00           H  
ATOM   2325  C   ARG A 143     -38.118 -13.960  21.879  1.00  0.00           C  
ATOM   2326  CB  ARG A 143     -37.403 -15.774  23.497  1.00  0.00           C  
ATOM   2327  HB2 ARG A 143     -38.459 -16.010  23.629  1.00  0.00           H  
ATOM   2328  HB3 ARG A 143     -36.898 -15.909  24.453  1.00  0.00           H  
ATOM   2329  O   ARG A 143     -37.578 -13.713  20.810  1.00  0.00           O  
ATOM   2330  CG  ARG A 143     -36.781 -16.737  22.475  1.00  0.00           C  
ATOM   2331  HG2 ARG A 143     -37.220 -16.574  21.491  1.00  0.00           H  
ATOM   2332  HG3 ARG A 143     -35.709 -16.552  22.415  1.00  0.00           H  
ATOM   2333  CD  ARG A 143     -37.011 -18.197  22.880  1.00  0.00           C  
ATOM   2334  HD2 ARG A 143     -38.074 -18.411  22.774  1.00  0.00           H  
ATOM   2335  HD3 ARG A 143     -36.462 -18.838  22.190  1.00  0.00           H  
ATOM   2336  NE  ARG A 143     -36.549 -18.463  24.260  1.00  0.00           N  
ATOM   2337  HE  ARG A 143     -35.641 -18.100  24.511  1.00  0.00           H  
ATOM   2338  NH1 ARG A 143     -38.368 -19.648  25.020  1.00  0.00           N  
ATOM   2339 HH11 ARG A 143     -38.821 -20.170  25.756  1.00  0.00           H  
ATOM   2340 HH12 ARG A 143     -38.764 -19.620  24.091  1.00  0.00           H  
ATOM   2341  NH2 ARG A 143     -36.691 -19.200  26.405  1.00  0.00           N  
ATOM   2342 HH21 ARG A 143     -35.818 -18.730  26.599  1.00  0.00           H  
ATOM   2343 HH22 ARG A 143     -37.137 -19.752  27.124  1.00  0.00           H  
ATOM   2344  CZ  ARG A 143     -37.202 -19.099  25.215  1.00  0.00           C  
ATOM   2345  N   SER A 144     -39.435 -13.857  22.068  1.00  0.00           N  
ATOM   2346  H   SER A 144     -39.803 -14.051  22.988  1.00  0.00           H  
ATOM   2347  CA  SER A 144     -40.371 -13.481  21.000  1.00  0.00           C  
ATOM   2348  HA  SER A 144     -40.299 -14.211  20.194  1.00  0.00           H  
ATOM   2349  C   SER A 144     -40.073 -12.096  20.413  1.00  0.00           C  
ATOM   2350  CB  SER A 144     -41.802 -13.499  21.542  1.00  0.00           C  
ATOM   2351  HB2 SER A 144     -41.999 -14.458  22.021  1.00  0.00           H  
ATOM   2352  HB3 SER A 144     -41.925 -12.709  22.283  1.00  0.00           H  
ATOM   2353  O   SER A 144     -40.128 -11.927  19.198  1.00  0.00           O  
ATOM   2354  OG  SER A 144     -42.734 -13.311  20.497  1.00  0.00           O  
ATOM   2355  HG  SER A 144     -42.386 -12.699  19.845  1.00  0.00           H  
ATOM   2356  N   ARG A 145     -39.743 -11.107  21.254  1.00  0.00           N  
ATOM   2357  H   ARG A 145     -39.749 -11.312  22.243  1.00  0.00           H  
ATOM   2358  CA  ARG A 145     -39.492  -9.717  20.836  1.00  0.00           C  
ATOM   2359  HA  ARG A 145     -40.303  -9.398  20.182  1.00  0.00           H  
ATOM   2360  C   ARG A 145     -38.209  -9.556  20.017  1.00  0.00           C  
ATOM   2361  CB  ARG A 145     -39.493  -8.824  22.092  1.00  0.00           C  
ATOM   2362  HB2 ARG A 145     -40.464  -8.915  22.579  1.00  0.00           H  
ATOM   2363  HB3 ARG A 145     -38.731  -9.177  22.787  1.00  0.00           H  
ATOM   2364  O   ARG A 145     -38.171  -8.728  19.112  1.00  0.00           O  
ATOM   2365  CG  ARG A 145     -39.231  -7.340  21.781  1.00  0.00           C  
ATOM   2366  HG2 ARG A 145     -39.920  -7.002  21.008  1.00  0.00           H  
ATOM   2367  HG3 ARG A 145     -38.208  -7.220  21.424  1.00  0.00           H  
ATOM   2368  CD  ARG A 145     -39.420  -6.476  23.035  1.00  0.00           C  
ATOM   2369  HD2 ARG A 145     -40.468  -6.528  23.329  1.00  0.00           H  
ATOM   2370  HD3 ARG A 145     -38.813  -6.886  23.842  1.00  0.00           H  
ATOM   2371  NE  ARG A 145     -39.028  -5.069  22.802  1.00  0.00           N  
ATOM   2372  HE  ARG A 145     -38.458  -4.879  21.991  1.00  0.00           H  
ATOM   2373  NH1 ARG A 145     -40.065  -4.157  24.640  1.00  0.00           N  
ATOM   2374 HH11 ARG A 145     -40.532  -5.038  24.802  1.00  0.00           H  
ATOM   2375 HH12 ARG A 145     -40.297  -3.352  25.204  1.00  0.00           H  
ATOM   2376  NH2 ARG A 145     -38.856  -2.843  23.309  1.00  0.00           N  
ATOM   2377 HH21 ARG A 145     -39.067  -2.066  23.919  1.00  0.00           H  
ATOM   2378 HH22 ARG A 145     -38.284  -2.660  22.497  1.00  0.00           H  
ATOM   2379  CZ  ARG A 145     -39.315  -4.033  23.581  1.00  0.00           C  
ATOM   2380  N   PHE A 146     -37.164 -10.321  20.330  1.00  0.00           N  
ATOM   2381  H   PHE A 146     -37.259 -10.944  21.120  1.00  0.00           H  
ATOM   2382  CA  PHE A 146     -35.842 -10.197  19.697  1.00  0.00           C  
ATOM   2383  HA  PHE A 146     -35.813  -9.269  19.126  1.00  0.00           H  
ATOM   2384  C   PHE A 146     -35.538 -11.298  18.665  1.00  0.00           C  
ATOM   2385  CB  PHE A 146     -34.767 -10.072  20.789  1.00  0.00           C  
ATOM   2386  HB2 PHE A 146     -34.860 -10.901  21.490  1.00  0.00           H  
ATOM   2387  HB3 PHE A 146     -33.782 -10.150  20.329  1.00  0.00           H  
ATOM   2388  O   PHE A 146     -34.467 -11.292  18.060  1.00  0.00           O  
ATOM   2389  CG  PHE A 146     -34.822  -8.753  21.545  1.00  0.00           C  
ATOM   2390  CD1 PHE A 146     -34.124  -7.635  21.056  1.00  0.00           C  
ATOM   2391  HD1 PHE A 146     -33.536  -7.733  20.155  1.00  0.00           H  
ATOM   2392  CD2 PHE A 146     -35.571  -8.627  22.729  1.00  0.00           C  
ATOM   2393  HD2 PHE A 146     -36.098  -9.480  23.129  1.00  0.00           H  
ATOM   2394  CE1 PHE A 146     -34.184  -6.405  21.739  1.00  0.00           C  
ATOM   2395  HE1 PHE A 146     -33.640  -5.543  21.381  1.00  0.00           H  
ATOM   2396  CE2 PHE A 146     -35.641  -7.402  23.411  1.00  0.00           C  
ATOM   2397  HE2 PHE A 146     -36.215  -7.318  24.321  1.00  0.00           H  
ATOM   2398  CZ  PHE A 146     -34.953  -6.288  22.907  1.00  0.00           C  
ATOM   2399  HZ  PHE A 146     -35.010  -5.339  23.420  1.00  0.00           H  
ATOM   2400  N   GLN A 147     -36.467 -12.232  18.425  1.00  0.00           N  
ATOM   2401  H   GLN A 147     -37.299 -12.237  18.998  1.00  0.00           H  
ATOM   2402  CA  GLN A 147     -36.282 -13.343  17.483  1.00  0.00           C  
ATOM   2403  HA  GLN A 147     -35.358 -13.861  17.739  1.00  0.00           H  
ATOM   2404  C   GLN A 147     -36.172 -12.897  16.021  1.00  0.00           C  
ATOM   2405  CB  GLN A 147     -37.452 -14.325  17.643  1.00  0.00           C  
ATOM   2406  HB2 GLN A 147     -37.469 -14.682  18.672  1.00  0.00           H  
ATOM   2407  HB3 GLN A 147     -38.390 -13.812  17.432  1.00  0.00           H  
ATOM   2408  O   GLN A 147     -35.490 -13.565  15.239  1.00  0.00           O  
ATOM   2409  CG  GLN A 147     -37.345 -15.578  16.763  1.00  0.00           C  
ATOM   2410  HG2 GLN A 147     -36.375 -16.045  16.926  1.00  0.00           H  
ATOM   2411  HG3 GLN A 147     -37.434 -15.308  15.710  1.00  0.00           H  
ATOM   2412  CD  GLN A 147     -38.440 -16.592  17.081  1.00  0.00           C  
ATOM   2413  NE2 GLN A 147     -38.290 -17.830  16.667  1.00  0.00           N  
ATOM   2414 HE21 GLN A 147     -39.064 -18.444  16.875  1.00  0.00           H  
ATOM   2415 HE22 GLN A 147     -37.484 -18.116  16.130  1.00  0.00           H  
ATOM   2416  OE1 GLN A 147     -39.445 -16.310  17.707  1.00  0.00           O  
ATOM   2417  N   CYS A 148     -36.841 -11.804  15.648  1.00  0.00           N  
ATOM   2418  H   CYS A 148     -37.333 -11.274  16.353  1.00  0.00           H  
ATOM   2419  CA  CYS A 148     -36.896 -11.311  14.275  1.00  0.00           C  
ATOM   2420  HA  CYS A 148     -36.257 -11.932  13.647  1.00  0.00           H  
ATOM   2421  C   CYS A 148     -36.356  -9.882  14.167  1.00  0.00           C  
ATOM   2422  CB  CYS A 148     -38.320 -11.437  13.715  1.00  0.00           C  
ATOM   2423  HB2 CYS A 148     -39.007 -10.794  14.266  1.00  0.00           H  
ATOM   2424  HB3 CYS A 148     -38.309 -11.118  12.673  1.00  0.00           H  
ATOM   2425  O   CYS A 148     -36.464  -9.081  15.098  1.00  0.00           O  
ATOM   2426  SG  CYS A 148     -38.894 -13.162  13.778  1.00  0.00           S  
ATOM   2427  HG  CYS A 148     -39.394 -13.115  15.016  1.00  0.00           H  
ATOM   2428  N   ILE A 149     -35.776  -9.569  13.012  1.00  0.00           N  
ATOM   2429  H   ILE A 149     -35.742 -10.274  12.289  1.00  0.00           H  
ATOM   2430  CA  ILE A 149     -35.369  -8.221  12.621  1.00  0.00           C  
ATOM   2431  HA  ILE A 149     -35.686  -7.517  13.390  1.00  0.00           H  
ATOM   2432  C   ILE A 149     -36.105  -7.827  11.345  1.00  0.00           C  
ATOM   2433  CB  ILE A 149     -33.836  -8.095  12.470  1.00  0.00           C  
ATOM   2434  HB  ILE A 149     -33.632  -7.106  12.060  1.00  0.00           H  
ATOM   2435  O   ILE A 149     -36.276  -8.649  10.449  1.00  0.00           O  
ATOM   2436  CG1 ILE A 149     -33.228  -9.145  11.508  1.00  0.00           C  
ATOM   2437 HG12 ILE A 149     -33.786  -9.145  10.571  1.00  0.00           H  
ATOM   2438 HG13 ILE A 149     -33.310 -10.139  11.948  1.00  0.00           H  
ATOM   2439  CG2 ILE A 149     -33.189  -8.159  13.866  1.00  0.00           C  
ATOM   2440 HG21 ILE A 149     -33.674  -7.442  14.528  1.00  0.00           H  
ATOM   2441 HG22 ILE A 149     -33.303  -9.158  14.286  1.00  0.00           H  
ATOM   2442 HG23 ILE A 149     -32.132  -7.901  13.800  1.00  0.00           H  
ATOM   2443  CD1 ILE A 149     -31.758  -8.888  11.152  1.00  0.00           C  
ATOM   2444 HD11 ILE A 149     -31.651  -7.896  10.712  1.00  0.00           H  
ATOM   2445 HD12 ILE A 149     -31.129  -8.967  12.038  1.00  0.00           H  
ATOM   2446 HD13 ILE A 149     -31.431  -9.633  10.426  1.00  0.00           H  
ATOM   2447  N   GLU A 150     -36.539  -6.572  11.274  1.00  0.00           N  
ATOM   2448  H   GLU A 150     -36.376  -5.942  12.046  1.00  0.00           H  
ATOM   2449  CA  GLU A 150     -37.073  -5.991  10.043  1.00  0.00           C  
ATOM   2450  HA  GLU A 150     -37.681  -6.719   9.506  1.00  0.00           H  
ATOM   2451  C   GLU A 150     -35.915  -5.566   9.149  1.00  0.00           C  
ATOM   2452  CB  GLU A 150     -37.934  -4.759  10.348  1.00  0.00           C  
ATOM   2453  HB2 GLU A 150     -37.354  -4.081  10.974  1.00  0.00           H  
ATOM   2454  HB3 GLU A 150     -38.163  -4.252   9.411  1.00  0.00           H  
ATOM   2455  O   GLU A 150     -35.092  -4.728   9.537  1.00  0.00           O  
ATOM   2456  CG  GLU A 150     -39.254  -5.091  11.049  1.00  0.00           C  
ATOM   2457  HG2 GLU A 150     -39.852  -5.721  10.391  1.00  0.00           H  
ATOM   2458  HG3 GLU A 150     -39.041  -5.654  11.958  1.00  0.00           H  
ATOM   2459  CD  GLU A 150     -40.046  -3.826  11.429  1.00  0.00           C  
ATOM   2460  OE1 GLU A 150     -41.210  -4.002  11.840  1.00  0.00           O  
ATOM   2461  OE2 GLU A 150     -39.472  -2.696  11.416  1.00  0.00           O  
ATOM   2462  N   ASP A 151     -35.876  -6.097   7.933  1.00  0.00           N  
ATOM   2463  H   ASP A 151     -36.518  -6.837   7.688  1.00  0.00           H  
ATOM   2464  CA  ASP A 151     -34.973  -5.622   6.897  1.00  0.00           C  
ATOM   2465  HA  ASP A 151     -34.015  -5.387   7.360  1.00  0.00           H  
ATOM   2466  C   ASP A 151     -35.516  -4.321   6.280  1.00  0.00           C  
ATOM   2467  CB  ASP A 151     -34.717  -6.742   5.878  1.00  0.00           C  
ATOM   2468  HB2 ASP A 151     -34.545  -7.674   6.417  1.00  0.00           H  
ATOM   2469  HB3 ASP A 151     -35.584  -6.879   5.232  1.00  0.00           H  
ATOM   2470  O   ASP A 151     -36.039  -4.301   5.168  1.00  0.00           O  
ATOM   2471  CG  ASP A 151     -33.475  -6.441   5.044  1.00  0.00           C  
ATOM   2472  OD1 ASP A 151     -33.076  -5.256   4.996  1.00  0.00           O  
ATOM   2473  OD2 ASP A 151     -32.858  -7.404   4.523  1.00  0.00           O  
ATOM   2474  N   ARG A 152     -35.461  -3.219   7.041  1.00  0.00           N  
ATOM   2475  H   ARG A 152     -35.092  -3.342   7.973  1.00  0.00           H  
ATOM   2476  CA  ARG A 152     -36.082  -1.930   6.665  1.00  0.00           C  
ATOM   2477  HA  ARG A 152     -37.147  -2.094   6.498  1.00  0.00           H  
ATOM   2478  C   ARG A 152     -35.573  -1.342   5.350  1.00  0.00           C  
ATOM   2479  CB  ARG A 152     -35.892  -0.896   7.781  1.00  0.00           C  
ATOM   2480  HB2 ARG A 152     -36.211   0.079   7.410  1.00  0.00           H  
ATOM   2481  HB3 ARG A 152     -34.840  -0.832   8.058  1.00  0.00           H  
ATOM   2482  O   ARG A 152     -36.257  -0.507   4.764  1.00  0.00           O  
ATOM   2483  CG  ARG A 152     -36.741  -1.250   9.002  1.00  0.00           C  
ATOM   2484  HG2 ARG A 152     -36.351  -2.151   9.476  1.00  0.00           H  
ATOM   2485  HG3 ARG A 152     -37.766  -1.435   8.683  1.00  0.00           H  
ATOM   2486  CD  ARG A 152     -36.736  -0.103  10.007  1.00  0.00           C  
ATOM   2487  HD2 ARG A 152     -35.728   0.023  10.401  1.00  0.00           H  
ATOM   2488  HD3 ARG A 152     -37.045   0.811   9.500  1.00  0.00           H  
ATOM   2489  NE  ARG A 152     -37.673  -0.403  11.095  1.00  0.00           N  
ATOM   2490  HE  ARG A 152     -38.184  -1.273  11.040  1.00  0.00           H  
ATOM   2491  NH1 ARG A 152     -37.506   1.569  12.265  1.00  0.00           N  
ATOM   2492 HH11 ARG A 152     -36.848   1.905  11.577  1.00  0.00           H  
ATOM   2493 HH12 ARG A 152     -37.804   2.138  13.045  1.00  0.00           H  
ATOM   2494  NH2 ARG A 152     -38.905  -0.080  12.921  1.00  0.00           N  
ATOM   2495 HH21 ARG A 152     -39.287   0.471  13.676  1.00  0.00           H  
ATOM   2496 HH22 ARG A 152     -39.319  -0.968  12.677  1.00  0.00           H  
ATOM   2497  CZ  ARG A 152     -38.016   0.377  12.093  1.00  0.00           C  
ATOM   2498  N   ASN A 153     -34.395  -1.768   4.908  1.00  0.00           N  
ATOM   2499  H   ASN A 153     -33.950  -2.526   5.405  1.00  0.00           H  
ATOM   2500  CA  ASN A 153     -33.767  -1.280   3.690  1.00  0.00           C  
ATOM   2501  HA  ASN A 153     -34.207  -0.323   3.409  1.00  0.00           H  
ATOM   2502  C   ASN A 153     -33.994  -2.236   2.499  1.00  0.00           C  
ATOM   2503  CB  ASN A 153     -32.286  -1.041   4.001  1.00  0.00           C  
ATOM   2504  HB2 ASN A 153     -31.790  -0.700   3.093  1.00  0.00           H  
ATOM   2505  HB3 ASN A 153     -31.859  -1.984   4.342  1.00  0.00           H  
ATOM   2506  O   ASN A 153     -33.738  -1.859   1.356  1.00  0.00           O  
ATOM   2507  CG  ASN A 153     -31.982  -0.009   5.060  1.00  0.00           C  
ATOM   2508  ND2 ASN A 153     -30.811  -0.099   5.646  1.00  0.00           N  
ATOM   2509 HD21 ASN A 153     -30.582   0.650   6.284  1.00  0.00           H  
ATOM   2510 HD22 ASN A 153     -30.165  -0.815   5.346  1.00  0.00           H  
ATOM   2511  OD1 ASN A 153     -32.751   0.875   5.385  1.00  0.00           O  
ATOM   2512  N   ALA A 154     -34.498  -3.456   2.720  1.00  0.00           N  
ATOM   2513  H   ALA A 154     -34.680  -3.755   3.668  1.00  0.00           H  
ATOM   2514  CA  ALA A 154     -35.023  -4.282   1.640  1.00  0.00           C  
ATOM   2515  HA  ALA A 154     -34.327  -4.241   0.802  1.00  0.00           H  
ATOM   2516  C   ALA A 154     -36.374  -3.718   1.181  1.00  0.00           C  
ATOM   2517  CB  ALA A 154     -35.127  -5.742   2.096  1.00  0.00           C  
ATOM   2518  HB1 ALA A 154     -35.520  -6.361   1.289  1.00  0.00           H  
ATOM   2519  HB2 ALA A 154     -34.139  -6.113   2.368  1.00  0.00           H  
ATOM   2520  HB3 ALA A 154     -35.788  -5.819   2.959  1.00  0.00           H  
ATOM   2521  O   ALA A 154     -37.149  -3.202   1.987  1.00  0.00           O  
ATOM   2522  N   ARG A 155     -36.699  -3.868  -0.113  1.00  0.00           N  
ATOM   2523  H   ARG A 155     -36.008  -4.289  -0.716  1.00  0.00           H  
ATOM   2524  CA  ARG A 155     -37.975  -3.404  -0.703  1.00  0.00           C  
ATOM   2525  HA  ARG A 155     -37.970  -2.316  -0.777  1.00  0.00           H  
ATOM   2526  C   ARG A 155     -39.217  -3.760   0.122  1.00  0.00           C  
ATOM   2527  CB  ARG A 155     -38.179  -4.020  -2.095  1.00  0.00           C  
ATOM   2528  HB2 ARG A 155     -37.973  -5.090  -2.061  1.00  0.00           H  
ATOM   2529  HB3 ARG A 155     -39.228  -3.896  -2.365  1.00  0.00           H  
ATOM   2530  O   ARG A 155     -40.209  -3.044   0.052  1.00  0.00           O  
ATOM   2531  CG  ARG A 155     -37.343  -3.365  -3.196  1.00  0.00           C  
ATOM   2532  HG2 ARG A 155     -36.296  -3.645  -3.082  1.00  0.00           H  
ATOM   2533  HG3 ARG A 155     -37.439  -2.280  -3.147  1.00  0.00           H  
ATOM   2534  CD  ARG A 155     -37.886  -3.860  -4.538  1.00  0.00           C  
ATOM   2535  HD2 ARG A 155     -38.900  -3.481  -4.671  1.00  0.00           H  
ATOM   2536  HD3 ARG A 155     -37.917  -4.949  -4.520  1.00  0.00           H  
ATOM   2537  NE  ARG A 155     -37.053  -3.417  -5.657  1.00  0.00           N  
ATOM   2538  HE  ARG A 155     -36.373  -2.692  -5.477  1.00  0.00           H  
ATOM   2539  NH1 ARG A 155     -38.003  -4.789  -7.240  1.00  0.00           N  
ATOM   2540 HH11 ARG A 155     -38.820  -4.887  -6.654  1.00  0.00           H  
ATOM   2541 HH12 ARG A 155     -38.014  -5.154  -8.181  1.00  0.00           H  
ATOM   2542  NH2 ARG A 155     -36.040  -3.815  -7.636  1.00  0.00           N  
ATOM   2543 HH21 ARG A 155     -35.260  -3.245  -7.340  1.00  0.00           H  
ATOM   2544 HH22 ARG A 155     -35.981  -4.371  -8.477  1.00  0.00           H  
ATOM   2545  CZ  ARG A 155     -37.051  -3.990  -6.844  1.00  0.00           C  
ATOM   2546  N   LEU A 156     -39.163  -4.877   0.846  1.00  0.00           N  
ATOM   2547  H   LEU A 156     -38.281  -5.369   0.870  1.00  0.00           H  
ATOM   2548  CA  LEU A 156     -40.308  -5.516   1.481  1.00  0.00           C  
ATOM   2549  HA  LEU A 156     -41.226  -5.030   1.150  1.00  0.00           H  
ATOM   2550  C   LEU A 156     -40.333  -5.400   3.009  1.00  0.00           C  
ATOM   2551  CB  LEU A 156     -40.327  -6.981   1.010  1.00  0.00           C  
ATOM   2552  HB2 LEU A 156     -41.043  -7.548   1.605  1.00  0.00           H  
ATOM   2553  HB3 LEU A 156     -39.336  -7.401   1.181  1.00  0.00           H  
ATOM   2554  O   LEU A 156     -41.304  -5.853   3.607  1.00  0.00           O  
ATOM   2555  CG  LEU A 156     -40.675  -7.166  -0.478  1.00  0.00           C  
ATOM   2556  HG  LEU A 156     -40.019  -6.545  -1.088  1.00  0.00           H  
ATOM   2557  CD1 LEU A 156     -40.453  -8.619  -0.886  1.00  0.00           C  
ATOM   2558 HD11 LEU A 156     -41.092  -9.278  -0.297  1.00  0.00           H  
ATOM   2559 HD12 LEU A 156     -39.418  -8.907  -0.705  1.00  0.00           H  
ATOM   2560 HD13 LEU A 156     -40.675  -8.755  -1.944  1.00  0.00           H  
ATOM   2561  CD2 LEU A 156     -42.127  -6.791  -0.781  1.00  0.00           C  
ATOM   2562 HD21 LEU A 156     -42.354  -7.014  -1.823  1.00  0.00           H  
ATOM   2563 HD22 LEU A 156     -42.288  -5.726  -0.614  1.00  0.00           H  
ATOM   2564 HD23 LEU A 156     -42.798  -7.363  -0.141  1.00  0.00           H  
ATOM   2565  N   GLY A 157     -39.311  -4.824   3.660  1.00  0.00           N  
ATOM   2566  H   GLY A 157     -38.559  -4.381   3.151  1.00  0.00           H  
ATOM   2567  CA  GLY A 157     -39.273  -4.837   5.127  1.00  0.00           C  
ATOM   2568  HA2 GLY A 157     -40.132  -4.287   5.512  1.00  0.00           H  
ATOM   2569  HA3 GLY A 157     -38.367  -4.349   5.485  1.00  0.00           H  
ATOM   2570  C   GLY A 157     -39.331  -6.261   5.692  1.00  0.00           C  
ATOM   2571  O   GLY A 157     -39.971  -6.476   6.720  1.00  0.00           O  
ATOM   2572  N   GLU A 158     -38.750  -7.244   4.987  1.00  0.00           N  
ATOM   2573  H   GLU A 158     -38.217  -7.000   4.164  1.00  0.00           H  
ATOM   2574  CA  GLU A 158     -38.894  -8.659   5.337  1.00  0.00           C  
ATOM   2575  HA  GLU A 158     -39.950  -8.918   5.260  1.00  0.00           H  
ATOM   2576  C   GLU A 158     -38.465  -8.887   6.786  1.00  0.00           C  
ATOM   2577  CB  GLU A 158     -38.104  -9.584   4.391  1.00  0.00           C  
ATOM   2578  HB2 GLU A 158     -37.904 -10.522   4.908  1.00  0.00           H  
ATOM   2579  HB3 GLU A 158     -37.152  -9.118   4.136  1.00  0.00           H  
ATOM   2580  O   GLU A 158     -37.364  -8.519   7.204  1.00  0.00           O  
ATOM   2581  CG  GLU A 158     -38.896  -9.908   3.115  1.00  0.00           C  
ATOM   2582  HG2 GLU A 158     -39.157  -8.965   2.634  1.00  0.00           H  
ATOM   2583  HG3 GLU A 158     -39.823 -10.404   3.400  1.00  0.00           H  
ATOM   2584  CD  GLU A 158     -38.137 -10.799   2.112  1.00  0.00           C  
ATOM   2585  OE1 GLU A 158     -38.653 -10.952   0.984  1.00  0.00           O  
ATOM   2586  OE2 GLU A 158     -37.045 -11.313   2.451  1.00  0.00           O  
ATOM   2587  N   SER A 159     -39.359  -9.495   7.563  1.00  0.00           N  
ATOM   2588  H   SER A 159     -40.257  -9.739   7.170  1.00  0.00           H  
ATOM   2589  CA  SER A 159     -39.042  -9.927   8.914  1.00  0.00           C  
ATOM   2590  HA  SER A 159     -38.422  -9.165   9.387  1.00  0.00           H  
ATOM   2591  C   SER A 159     -38.258 -11.231   8.823  1.00  0.00           C  
ATOM   2592  CB  SER A 159     -40.311 -10.075   9.749  1.00  0.00           C  
ATOM   2593  HB2 SER A 159     -40.842 -10.983   9.466  1.00  0.00           H  
ATOM   2594  HB3 SER A 159     -40.960  -9.217   9.575  1.00  0.00           H  
ATOM   2595  O   SER A 159     -38.804 -12.279   8.473  1.00  0.00           O  
ATOM   2596  OG  SER A 159     -39.969 -10.117  11.119  1.00  0.00           O  
ATOM   2597  HG  SER A 159     -40.176  -9.254  11.486  1.00  0.00           H  
ATOM   2598  N   VAL A 160     -36.958 -11.167   9.101  1.00  0.00           N  
ATOM   2599  H   VAL A 160     -36.581 -10.266   9.356  1.00  0.00           H  
ATOM   2600  CA  VAL A 160     -36.061 -12.325   9.037  1.00  0.00           C  
ATOM   2601  HA  VAL A 160     -36.606 -13.158   8.593  1.00  0.00           H  
ATOM   2602  C   VAL A 160     -35.666 -12.723  10.450  1.00  0.00           C  
ATOM   2603  CB  VAL A 160     -34.832 -12.070   8.139  1.00  0.00           C  
ATOM   2604  HB  VAL A 160     -34.162 -11.367   8.634  1.00  0.00           H  
ATOM   2605  O   VAL A 160     -35.412 -11.879  11.311  1.00  0.00           O  
ATOM   2606  CG1 VAL A 160     -34.067 -13.378   7.872  1.00  0.00           C  
ATOM   2607 HG11 VAL A 160     -34.729 -14.112   7.412  1.00  0.00           H  
ATOM   2608 HG12 VAL A 160     -33.238 -13.180   7.192  1.00  0.00           H  
ATOM   2609 HG13 VAL A 160     -33.651 -13.772   8.799  1.00  0.00           H  
ATOM   2610  CG2 VAL A 160     -35.224 -11.490   6.775  1.00  0.00           C  
ATOM   2611 HG21 VAL A 160     -35.651 -10.495   6.898  1.00  0.00           H  
ATOM   2612 HG22 VAL A 160     -34.348 -11.391   6.134  1.00  0.00           H  
ATOM   2613 HG23 VAL A 160     -35.959 -12.127   6.283  1.00  0.00           H  
ATOM   2614  N   SER A 161     -35.575 -14.030  10.705  1.00  0.00           N  
ATOM   2615  H   SER A 161     -35.820 -14.678   9.970  1.00  0.00           H  
ATOM   2616  CA  SER A 161     -35.055 -14.520  11.980  1.00  0.00           C  
ATOM   2617  HA  SER A 161     -35.699 -14.139  12.774  1.00  0.00           H  
ATOM   2618  C   SER A 161     -33.631 -14.008  12.206  1.00  0.00           C  
ATOM   2619  CB  SER A 161     -35.083 -16.044  12.034  1.00  0.00           C  
ATOM   2620  HB2 SER A 161     -36.114 -16.391  11.970  1.00  0.00           H  
ATOM   2621  HB3 SER A 161     -34.520 -16.441  11.188  1.00  0.00           H  
ATOM   2622  O   SER A 161     -32.738 -14.247  11.387  1.00  0.00           O  
ATOM   2623  OG  SER A 161     -34.501 -16.501  13.241  1.00  0.00           O  
ATOM   2624  HG  SER A 161     -35.017 -16.139  13.965  1.00  0.00           H  
ATOM   2625  N   LEU A 162     -33.404 -13.364  13.353  1.00  0.00           N  
ATOM   2626  H   LEU A 162     -34.182 -13.210  13.978  1.00  0.00           H  
ATOM   2627  CA  LEU A 162     -32.098 -12.845  13.741  1.00  0.00           C  
ATOM   2628  HA  LEU A 162     -31.796 -12.108  12.997  1.00  0.00           H  
ATOM   2629  C   LEU A 162     -31.052 -13.962  13.745  1.00  0.00           C  
ATOM   2630  CB  LEU A 162     -32.211 -12.156  15.113  1.00  0.00           C  
ATOM   2631  HB2 LEU A 162     -32.935 -11.345  15.037  1.00  0.00           H  
ATOM   2632  HB3 LEU A 162     -32.597 -12.874  15.837  1.00  0.00           H  
ATOM   2633  O   LEU A 162     -29.972 -13.770  13.211  1.00  0.00           O  
ATOM   2634  CG  LEU A 162     -30.879 -11.593  15.652  1.00  0.00           C  
ATOM   2635  HG  LEU A 162     -30.179 -12.413  15.814  1.00  0.00           H  
ATOM   2636  CD1 LEU A 162     -30.229 -10.574  14.714  1.00  0.00           C  
ATOM   2637 HD11 LEU A 162     -29.309 -10.208  15.170  1.00  0.00           H  
ATOM   2638 HD12 LEU A 162     -30.906  -9.736  14.546  1.00  0.00           H  
ATOM   2639 HD13 LEU A 162     -29.976 -11.037  13.760  1.00  0.00           H  
ATOM   2640  CD2 LEU A 162     -31.115 -10.900  16.991  1.00  0.00           C  
ATOM   2641 HD21 LEU A 162     -31.866 -10.118  16.883  1.00  0.00           H  
ATOM   2642 HD22 LEU A 162     -31.469 -11.621  17.728  1.00  0.00           H  
ATOM   2643 HD23 LEU A 162     -30.184 -10.458  17.346  1.00  0.00           H  
ATOM   2644  N   ASN A 163     -31.380 -15.157  14.243  1.00  0.00           N  
ATOM   2645  H   ASN A 163     -32.298 -15.267  14.650  1.00  0.00           H  
ATOM   2646  CA  ASN A 163     -30.453 -16.294  14.243  1.00  0.00           C  
ATOM   2647  HA  ASN A 163     -29.511 -15.977  14.691  1.00  0.00           H  
ATOM   2648  C   ASN A 163     -30.087 -16.789  12.838  1.00  0.00           C  
ATOM   2649  CB  ASN A 163     -31.052 -17.434  15.086  1.00  0.00           C  
ATOM   2650  HB2 ASN A 163     -30.510 -18.357  14.876  1.00  0.00           H  
ATOM   2651  HB3 ASN A 163     -32.098 -17.587  14.822  1.00  0.00           H  
ATOM   2652  O   ASN A 163     -28.976 -17.278  12.646  1.00  0.00           O  
ATOM   2653  CG  ASN A 163     -30.925 -17.182  16.576  1.00  0.00           C  
ATOM   2654  ND2 ASN A 163     -31.683 -17.868  17.395  1.00  0.00           N  
ATOM   2655 HD21 ASN A 163     -31.536 -17.712  18.382  1.00  0.00           H  
ATOM   2656 HD22 ASN A 163     -32.290 -18.601  17.058  1.00  0.00           H  
ATOM   2657  OD1 ASN A 163     -30.127 -16.378  17.024  1.00  0.00           O  
ATOM   2658  N   LYS A 164     -30.987 -16.646  11.854  1.00  0.00           N  
ATOM   2659  H   LYS A 164     -31.854 -16.171  12.060  1.00  0.00           H  
ATOM   2660  CA  LYS A 164     -30.696 -17.024  10.464  1.00  0.00           C  
ATOM   2661  HA  LYS A 164     -30.178 -17.984  10.456  1.00  0.00           H  
ATOM   2662  C   LYS A 164     -29.730 -16.047   9.794  1.00  0.00           C  
ATOM   2663  CB  LYS A 164     -31.985 -17.161   9.638  1.00  0.00           C  
ATOM   2664  HB2 LYS A 164     -31.702 -17.255   8.590  1.00  0.00           H  
ATOM   2665  HB3 LYS A 164     -32.592 -16.261   9.739  1.00  0.00           H  
ATOM   2666  O   LYS A 164     -28.900 -16.481   9.007  1.00  0.00           O  
ATOM   2667  CG  LYS A 164     -32.810 -18.400  10.021  1.00  0.00           C  
ATOM   2668  HG2 LYS A 164     -33.179 -18.302  11.042  1.00  0.00           H  
ATOM   2669  HG3 LYS A 164     -32.172 -19.282   9.964  1.00  0.00           H  
ATOM   2670  CD  LYS A 164     -33.990 -18.576   9.053  1.00  0.00           C  
ATOM   2671  HD2 LYS A 164     -34.644 -17.706   9.115  1.00  0.00           H  
ATOM   2672  HD3 LYS A 164     -33.599 -18.647   8.038  1.00  0.00           H  
ATOM   2673  CE  LYS A 164     -34.785 -19.849   9.375  1.00  0.00           C  
ATOM   2674  HE2 LYS A 164     -35.217 -19.752  10.370  1.00  0.00           H  
ATOM   2675  HE3 LYS A 164     -34.092 -20.690   9.393  1.00  0.00           H  
ATOM   2676  NZ  LYS A 164     -35.851 -20.101   8.368  1.00  0.00           N  
ATOM   2677  HZ1 LYS A 164     -35.449 -20.211   7.448  1.00  0.00           H  
ATOM   2678  HZ2 LYS A 164     -36.355 -20.949   8.582  1.00  0.00           H  
ATOM   2679  HZ3 LYS A 164     -36.511 -19.338   8.331  1.00  0.00           H  
ATOM   2680  N   ARG A 165     -29.820 -14.748  10.107  1.00  0.00           N  
ATOM   2681  H   ARG A 165     -30.555 -14.476  10.745  1.00  0.00           H  
ATOM   2682  CA  ARG A 165     -29.014 -13.698   9.455  1.00  0.00           C  
ATOM   2683  HA  ARG A 165     -28.630 -14.104   8.519  1.00  0.00           H  
ATOM   2684  C   ARG A 165     -27.777 -13.272  10.250  1.00  0.00           C  
ATOM   2685  CB  ARG A 165     -29.938 -12.511   9.126  1.00  0.00           C  
ATOM   2686  HB2 ARG A 165     -30.811 -12.884   8.591  1.00  0.00           H  
ATOM   2687  HB3 ARG A 165     -30.290 -12.066  10.057  1.00  0.00           H  
ATOM   2688  O   ARG A 165     -26.792 -12.830   9.661  1.00  0.00           O  
ATOM   2689  CG  ARG A 165     -29.284 -11.409   8.272  1.00  0.00           C  
ATOM   2690  HG2 ARG A 165     -30.033 -10.643   8.070  1.00  0.00           H  
ATOM   2691  HG3 ARG A 165     -28.487 -10.937   8.846  1.00  0.00           H  
ATOM   2692  CD  ARG A 165     -28.698 -11.896   6.932  1.00  0.00           C  
ATOM   2693  HD2 ARG A 165     -28.204 -11.058   6.440  1.00  0.00           H  
ATOM   2694  HD3 ARG A 165     -27.922 -12.639   7.118  1.00  0.00           H  
ATOM   2695  NE  ARG A 165     -29.716 -12.469   6.023  1.00  0.00           N  
ATOM   2696  HE  ARG A 165     -29.734 -13.475   5.936  1.00  0.00           H  
ATOM   2697  NH1 ARG A 165     -30.502 -10.498   5.133  1.00  0.00           N  
ATOM   2698 HH11 ARG A 165     -31.136 -10.011   4.516  1.00  0.00           H  
ATOM   2699 HH12 ARG A 165     -29.922  -9.966   5.767  1.00  0.00           H  
ATOM   2700  NH2 ARG A 165     -31.250 -12.427   4.331  1.00  0.00           N  
ATOM   2701 HH21 ARG A 165     -31.784 -11.892   3.660  1.00  0.00           H  
ATOM   2702 HH22 ARG A 165     -31.150 -13.420   4.179  1.00  0.00           H  
ATOM   2703  CZ  ARG A 165     -30.482 -11.800   5.174  1.00  0.00           C  
ATOM   2704  N   TYR A 166     -27.816 -13.382  11.576  1.00  0.00           N  
ATOM   2705  H   TYR A 166     -28.652 -13.753  12.005  1.00  0.00           H  
ATOM   2706  CA  TYR A 166     -26.731 -12.955  12.451  1.00  0.00           C  
ATOM   2707  HA  TYR A 166     -26.540 -11.899  12.257  1.00  0.00           H  
ATOM   2708  C   TYR A 166     -25.463 -13.738  12.139  1.00  0.00           C  
ATOM   2709  CB  TYR A 166     -27.100 -13.096  13.934  1.00  0.00           C  
ATOM   2710  HB2 TYR A 166     -27.964 -12.466  14.147  1.00  0.00           H  
ATOM   2711  HB3 TYR A 166     -27.376 -14.130  14.141  1.00  0.00           H  
ATOM   2712  O   TYR A 166     -25.455 -14.970  12.093  1.00  0.00           O  
ATOM   2713  CG  TYR A 166     -25.972 -12.688  14.864  1.00  0.00           C  
ATOM   2714  CD1 TYR A 166     -25.050 -13.648  15.321  1.00  0.00           C  
ATOM   2715  HD1 TYR A 166     -25.158 -14.683  15.032  1.00  0.00           H  
ATOM   2716  CD2 TYR A 166     -25.814 -11.336  15.223  1.00  0.00           C  
ATOM   2717  HD2 TYR A 166     -26.530 -10.606  14.875  1.00  0.00           H  
ATOM   2718  CE1 TYR A 166     -23.971 -13.255  16.134  1.00  0.00           C  
ATOM   2719  HE1 TYR A 166     -23.261 -13.983  16.498  1.00  0.00           H  
ATOM   2720  CE2 TYR A 166     -24.733 -10.936  16.035  1.00  0.00           C  
ATOM   2721  HE2 TYR A 166     -24.612  -9.898  16.309  1.00  0.00           H  
ATOM   2722  OH  TYR A 166     -22.763 -11.555  17.285  1.00  0.00           O  
ATOM   2723  HH  TYR A 166     -22.812 -10.650  17.601  1.00  0.00           H  
ATOM   2724  CZ  TYR A 166     -23.805 -11.900  16.488  1.00  0.00           C  
ATOM   2725  N   THR A 167     -24.380 -12.997  11.969  1.00  0.00           N  
ATOM   2726  H   THR A 167     -24.452 -11.998  12.104  1.00  0.00           H  
ATOM   2727  CA  THR A 167     -23.038 -13.526  11.773  1.00  0.00           C  
ATOM   2728  HA  THR A 167     -23.036 -14.610  11.889  1.00  0.00           H  
ATOM   2729  C   THR A 167     -22.154 -12.921  12.853  1.00  0.00           C  
ATOM   2730  CB  THR A 167     -22.552 -13.210  10.359  1.00  0.00           C  
ATOM   2731  HB  THR A 167     -22.518 -12.131  10.210  1.00  0.00           H  
ATOM   2732  O   THR A 167     -22.282 -11.737  13.167  1.00  0.00           O  
ATOM   2733  CG2 THR A 167     -21.181 -13.810  10.097  1.00  0.00           C  
ATOM   2734 HG21 THR A 167     -20.438 -13.332  10.735  1.00  0.00           H  
ATOM   2735 HG22 THR A 167     -20.922 -13.627   9.055  1.00  0.00           H  
ATOM   2736 HG23 THR A 167     -21.195 -14.885  10.277  1.00  0.00           H  
ATOM   2737  OG1 THR A 167     -23.453 -13.774   9.431  1.00  0.00           O  
ATOM   2738  HG1 THR A 167     -24.307 -13.345   9.522  1.00  0.00           H  
ATOM   2739  N   ARG A 168     -21.308 -13.746  13.474  1.00  0.00           N  
ATOM   2740  H   ARG A 168     -21.219 -14.690  13.124  1.00  0.00           H  
ATOM   2741  CA  ARG A 168     -20.503 -13.337  14.630  1.00  0.00           C  
ATOM   2742  HA  ARG A 168     -21.175 -12.914  15.378  1.00  0.00           H  
ATOM   2743  C   ARG A 168     -19.513 -12.237  14.236  1.00  0.00           C  
ATOM   2744  CB  ARG A 168     -19.814 -14.572  15.229  1.00  0.00           C  
ATOM   2745  HB2 ARG A 168     -19.124 -14.986  14.494  1.00  0.00           H  
ATOM   2746  HB3 ARG A 168     -20.574 -15.320  15.450  1.00  0.00           H  
ATOM   2747  O   ARG A 168     -18.801 -12.380  13.245  1.00  0.00           O  
ATOM   2748  CG  ARG A 168     -19.044 -14.259  16.520  1.00  0.00           C  
ATOM   2749  HG2 ARG A 168     -19.715 -13.797  17.244  1.00  0.00           H  
ATOM   2750  HG3 ARG A 168     -18.227 -13.571  16.302  1.00  0.00           H  
ATOM   2751  CD  ARG A 168     -18.463 -15.547  17.117  1.00  0.00           C  
ATOM   2752  HD2 ARG A 168     -19.288 -16.218  17.359  1.00  0.00           H  
ATOM   2753  HD3 ARG A 168     -17.822 -16.025  16.377  1.00  0.00           H  
ATOM   2754  NE  ARG A 168     -17.672 -15.270  18.328  1.00  0.00           N  
ATOM   2755  HE  ARG A 168     -17.332 -14.326  18.446  1.00  0.00           H  
ATOM   2756  NH1 ARG A 168     -17.742 -17.377  19.260  1.00  0.00           N  
ATOM   2757 HH11 ARG A 168     -17.618 -17.960  20.076  1.00  0.00           H  
ATOM   2758 HH12 ARG A 168     -18.234 -17.735  18.454  1.00  0.00           H  
ATOM   2759  NH2 ARG A 168     -16.786 -15.706  20.377  1.00  0.00           N  
ATOM   2760 HH21 ARG A 168     -16.742 -16.301  21.193  1.00  0.00           H  
ATOM   2761 HH22 ARG A 168     -16.442 -14.759  20.438  1.00  0.00           H  
ATOM   2762  CZ  ARG A 168     -17.400 -16.119  19.307  1.00  0.00           C  
ATOM   2763  N   LEU A 169     -19.468 -11.174  15.035  1.00  0.00           N  
ATOM   2764  H   LEU A 169     -20.070 -11.161  15.846  1.00  0.00           H  
ATOM   2765  CA  LEU A 169     -18.540 -10.053  14.871  1.00  0.00           C  
ATOM   2766  HA  LEU A 169     -18.297  -9.939  13.814  1.00  0.00           H  
ATOM   2767  C   LEU A 169     -17.225 -10.331  15.610  1.00  0.00           C  
ATOM   2768  CB  LEU A 169     -19.203  -8.751  15.368  1.00  0.00           C  
ATOM   2769  HB2 LEU A 169     -19.406  -8.860  16.433  1.00  0.00           H  
ATOM   2770  HB3 LEU A 169     -18.497  -7.928  15.249  1.00  0.00           H  
ATOM   2771  O   LEU A 169     -17.224 -11.019  16.635  1.00  0.00           O  
ATOM   2772  CG  LEU A 169     -20.514  -8.390  14.641  1.00  0.00           C  
ATOM   2773  HG  LEU A 169     -21.177  -9.255  14.634  1.00  0.00           H  
ATOM   2774  CD1 LEU A 169     -21.246  -7.262  15.366  1.00  0.00           C  
ATOM   2775 HD11 LEU A 169     -21.379  -7.528  16.414  1.00  0.00           H  
ATOM   2776 HD12 LEU A 169     -22.222  -7.103  14.907  1.00  0.00           H  
ATOM   2777 HD13 LEU A 169     -20.667  -6.341  15.299  1.00  0.00           H  
ATOM   2778  CD2 LEU A 169     -20.276  -7.938  13.204  1.00  0.00           C  
ATOM   2779 HD21 LEU A 169     -21.236  -7.849  12.694  1.00  0.00           H  
ATOM   2780 HD22 LEU A 169     -19.775  -6.970  13.195  1.00  0.00           H  
ATOM   2781 HD23 LEU A 169     -19.664  -8.664  12.669  1.00  0.00           H  
ATOM   2782  N   ARG A 170     -16.119  -9.784  15.099  1.00  0.00           N  
ATOM   2783  H   ARG A 170     -16.206  -9.230  14.259  1.00  0.00           H  
ATOM   2784  CA  ARG A 170     -14.840  -9.722  15.815  1.00  0.00           C  
ATOM   2785  HA  ARG A 170     -14.645 -10.678  16.302  1.00  0.00           H  
ATOM   2786  C   ARG A 170     -14.922  -8.648  16.895  1.00  0.00           C  
ATOM   2787  CB  ARG A 170     -13.680  -9.397  14.864  1.00  0.00           C  
ATOM   2788  HB2 ARG A 170     -12.801  -9.161  15.464  1.00  0.00           H  
ATOM   2789  HB3 ARG A 170     -13.942  -8.510  14.289  1.00  0.00           H  
ATOM   2790  O   ARG A 170     -15.308  -7.513  16.609  1.00  0.00           O  
ATOM   2791  CG  ARG A 170     -13.309 -10.523  13.889  1.00  0.00           C  
ATOM   2792  HG2 ARG A 170     -14.162 -10.721  13.239  1.00  0.00           H  
ATOM   2793  HG3 ARG A 170     -13.057 -11.433  14.434  1.00  0.00           H  
ATOM   2794  CD  ARG A 170     -12.116 -10.080  13.020  1.00  0.00           C  
ATOM   2795  HD2 ARG A 170     -12.086 -10.689  12.117  1.00  0.00           H  
ATOM   2796  HD3 ARG A 170     -12.268  -9.048  12.703  1.00  0.00           H  
ATOM   2797  NE  ARG A 170     -10.806 -10.192  13.700  1.00  0.00           N  
ATOM   2798  HE  ARG A 170     -10.789 -10.273  14.707  1.00  0.00           H  
ATOM   2799  NH1 ARG A 170      -9.443 -10.011  11.834  1.00  0.00           N  
ATOM   2800 HH11 ARG A 170      -8.505 -10.057  11.464  1.00  0.00           H  
ATOM   2801 HH12 ARG A 170     -10.189  -9.660  11.250  1.00  0.00           H  
ATOM   2802  NH2 ARG A 170      -8.519 -10.351  13.806  1.00  0.00           N  
ATOM   2803 HH21 ARG A 170      -7.630 -10.402  13.329  1.00  0.00           H  
ATOM   2804 HH22 ARG A 170      -8.501 -10.446  14.811  1.00  0.00           H  
ATOM   2805  CZ  ARG A 170      -9.609 -10.182  13.116  1.00  0.00           C  
ATOM   2806  N   LEU A 171     -14.549  -9.035  18.108  1.00  0.00           N  
ATOM   2807  H   LEU A 171     -14.177  -9.967  18.226  1.00  0.00           H  
ATOM   2808  CA  LEU A 171     -14.494  -8.184  19.288  1.00  0.00           C  
ATOM   2809  HA  LEU A 171     -14.732  -7.152  19.030  1.00  0.00           H  
ATOM   2810  C   LEU A 171     -13.071  -8.239  19.834  1.00  0.00           C  
ATOM   2811  CB  LEU A 171     -15.487  -8.692  20.348  1.00  0.00           C  
ATOM   2812  HB2 LEU A 171     -15.146  -9.671  20.687  1.00  0.00           H  
ATOM   2813  HB3 LEU A 171     -15.444  -8.020  21.205  1.00  0.00           H  
ATOM   2814  O   LEU A 171     -12.544  -9.340  20.010  1.00  0.00           O  
ATOM   2815  CG  LEU A 171     -16.950  -8.838  19.903  1.00  0.00           C  
ATOM   2816  HG  LEU A 171     -17.016  -9.569  19.098  1.00  0.00           H  
ATOM   2817  CD1 LEU A 171     -17.803  -9.338  21.071  1.00  0.00           C  
ATOM   2818 HD11 LEU A 171     -18.830  -9.494  20.742  1.00  0.00           H  
ATOM   2819 HD12 LEU A 171     -17.394 -10.279  21.440  1.00  0.00           H  
ATOM   2820 HD13 LEU A 171     -17.788  -8.608  21.880  1.00  0.00           H  
ATOM   2821  CD2 LEU A 171     -17.546  -7.522  19.419  1.00  0.00           C  
ATOM   2822 HD21 LEU A 171     -17.487  -6.778  20.213  1.00  0.00           H  
ATOM   2823 HD22 LEU A 171     -18.586  -7.675  19.132  1.00  0.00           H  
ATOM   2824 HD23 LEU A 171     -16.994  -7.158  18.552  1.00  0.00           H  
ATOM   2825  N   ILE A 172     -12.474  -7.087  20.110  1.00  0.00           N  
ATOM   2826  H   ILE A 172     -12.961  -6.220  19.929  1.00  0.00           H  
ATOM   2827  CA  ILE A 172     -11.147  -6.999  20.728  1.00  0.00           C  
ATOM   2828  HA  ILE A 172     -10.790  -8.002  20.962  1.00  0.00           H  
ATOM   2829  C   ILE A 172     -11.224  -6.264  22.064  1.00  0.00           C  
ATOM   2830  CB  ILE A 172     -10.104  -6.383  19.775  1.00  0.00           C  
ATOM   2831  HB  ILE A 172      -9.173  -6.318  20.339  1.00  0.00           H  
ATOM   2832  O   ILE A 172     -12.025  -5.337  22.226  1.00  0.00           O  
ATOM   2833  CG1 ILE A 172     -10.472  -4.959  19.314  1.00  0.00           C  
ATOM   2834 HG12 ILE A 172     -11.271  -5.007  18.574  1.00  0.00           H  
ATOM   2835 HG13 ILE A 172     -10.833  -4.391  20.172  1.00  0.00           H  
ATOM   2836  CG2 ILE A 172      -9.862  -7.334  18.589  1.00  0.00           C  
ATOM   2837 HG21 ILE A 172     -10.752  -7.397  17.962  1.00  0.00           H  
ATOM   2838 HG22 ILE A 172      -9.602  -8.324  18.963  1.00  0.00           H  
ATOM   2839 HG23 ILE A 172      -9.021  -6.976  17.995  1.00  0.00           H  
ATOM   2840  CD1 ILE A 172      -9.292  -4.165  18.737  1.00  0.00           C  
ATOM   2841 HD11 ILE A 172      -8.814  -4.700  17.917  1.00  0.00           H  
ATOM   2842 HD12 ILE A 172      -9.646  -3.200  18.375  1.00  0.00           H  
ATOM   2843 HD13 ILE A 172      -8.553  -3.987  19.519  1.00  0.00           H  
ATOM   2844  N   LYS A 173     -10.413  -6.710  23.025  1.00  0.00           N  
ATOM   2845  H   LYS A 173      -9.764  -7.451  22.800  1.00  0.00           H  
ATOM   2846  CA  LYS A 173     -10.239  -6.060  24.326  1.00  0.00           C  
ATOM   2847  HA  LYS A 173     -11.160  -5.569  24.643  1.00  0.00           H  
ATOM   2848  C   LYS A 173      -9.157  -4.993  24.178  1.00  0.00           C  
ATOM   2849  CB  LYS A 173      -9.853  -7.147  25.356  1.00  0.00           C  
ATOM   2850  HB2 LYS A 173      -8.955  -7.657  25.006  1.00  0.00           H  
ATOM   2851  HB3 LYS A 173     -10.654  -7.885  25.406  1.00  0.00           H  
ATOM   2852  O   LYS A 173      -7.998  -5.349  24.289  1.00  0.00           O  
ATOM   2853  CG  LYS A 173      -9.597  -6.616  26.780  1.00  0.00           C  
ATOM   2854  HG2 LYS A 173     -10.528  -6.232  27.198  1.00  0.00           H  
ATOM   2855  HG3 LYS A 173      -8.869  -5.805  26.748  1.00  0.00           H  
ATOM   2856  CD  LYS A 173      -9.040  -7.730  27.685  1.00  0.00           C  
ATOM   2857  HD2 LYS A 173      -9.797  -8.505  27.807  1.00  0.00           H  
ATOM   2858  HD3 LYS A 173      -8.164  -8.167  27.206  1.00  0.00           H  
ATOM   2859  CE  LYS A 173      -8.628  -7.185  29.060  1.00  0.00           C  
ATOM   2860  HE2 LYS A 173      -9.488  -6.704  29.526  1.00  0.00           H  
ATOM   2861  HE3 LYS A 173      -7.865  -6.418  28.927  1.00  0.00           H  
ATOM   2862  NZ  LYS A 173      -8.110  -8.248  29.962  1.00  0.00           N  
ATOM   2863  HZ1 LYS A 173      -8.319  -8.003  30.920  1.00  0.00           H  
ATOM   2864  HZ2 LYS A 173      -7.111  -8.372  29.880  1.00  0.00           H  
ATOM   2865  HZ3 LYS A 173      -8.561  -9.139  29.815  1.00  0.00           H  
ATOM   2866  N   GLU A 174      -9.533  -3.740  23.889  1.00  0.00           N  
ATOM   2867  H   GLU A 174     -10.507  -3.576  23.678  1.00  0.00           H  
ATOM   2868  CA  GLU A 174      -8.682  -2.545  24.074  1.00  0.00           C  
ATOM   2869  HA  GLU A 174      -8.533  -2.416  25.146  1.00  0.00           H  
ATOM   2870  C   GLU A 174      -9.323  -1.240  23.569  1.00  0.00           C  
ATOM   2871  CB  GLU A 174      -7.295  -2.700  23.412  1.00  0.00           C  
ATOM   2872  HB2 GLU A 174      -7.292  -3.546  22.725  1.00  0.00           H  
ATOM   2873  HB3 GLU A 174      -7.047  -1.819  22.820  1.00  0.00           H  
ATOM   2874  O   GLU A 174     -10.301  -1.228  22.813  1.00  0.00           O  
ATOM   2875  CG  GLU A 174      -6.225  -2.863  24.508  1.00  0.00           C  
ATOM   2876  HG2 GLU A 174      -6.068  -1.889  24.972  1.00  0.00           H  
ATOM   2877  HG3 GLU A 174      -6.586  -3.532  25.290  1.00  0.00           H  
ATOM   2878  CD  GLU A 174      -4.893  -3.393  23.969  1.00  0.00           C  
ATOM   2879  OE1 GLU A 174      -4.108  -3.892  24.802  1.00  0.00           O  
ATOM   2880  OE2 GLU A 174      -4.683  -3.287  22.740  1.00  0.00           O  
ATOM   2881  N   HIS A 175      -8.729  -0.123  24.000  1.00  0.00           N  
ATOM   2882  H   HIS A 175      -7.908  -0.237  24.577  1.00  0.00           H  
ATOM   2883  CA  HIS A 175      -8.960   1.222  23.488  1.00  0.00           C  
ATOM   2884  HA  HIS A 175      -9.835   1.227  22.837  1.00  0.00           H  
ATOM   2885  C   HIS A 175      -7.742   1.669  22.663  1.00  0.00           C  
ATOM   2886  CB  HIS A 175      -9.229   2.164  24.674  1.00  0.00           C  
ATOM   2887  HB2 HIS A 175      -8.413   2.082  25.392  1.00  0.00           H  
ATOM   2888  HB3 HIS A 175     -10.147   1.855  25.174  1.00  0.00           H  
ATOM   2889  O   HIS A 175      -6.753   2.142  23.219  1.00  0.00           O  
ATOM   2890  CG  HIS A 175      -9.347   3.610  24.263  1.00  0.00           C  
ATOM   2891  CD2 HIS A 175     -10.492   4.338  24.190  1.00  0.00           C  
ATOM   2892  HD2 HIS A 175     -11.471   3.967  24.458  1.00  0.00           H  
ATOM   2893  ND1 HIS A 175      -8.324   4.437  23.867  1.00  0.00           N  
ATOM   2894  HD1 HIS A 175      -7.354   4.162  23.807  1.00  0.00           H  
ATOM   2895  CE1 HIS A 175      -8.840   5.638  23.563  1.00  0.00           C  
ATOM   2896  HE1 HIS A 175      -8.269   6.493  23.233  1.00  0.00           H  
ATOM   2897  NE2 HIS A 175     -10.175   5.617  23.718  1.00  0.00           N  
ATOM   2898  N   ARG A 176      -7.827   1.573  21.331  1.00  0.00           N  
ATOM   2899  H   ARG A 176      -8.610   1.076  20.931  1.00  0.00           H  
ATOM   2900  CA  ARG A 176      -6.794   2.108  20.424  1.00  0.00           C  
ATOM   2901  HA  ARG A 176      -5.815   1.785  20.777  1.00  0.00           H  
ATOM   2902  C   ARG A 176      -6.773   3.636  20.440  1.00  0.00           C  
ATOM   2903  CB  ARG A 176      -6.987   1.552  19.004  1.00  0.00           C  
ATOM   2904  HB2 ARG A 176      -6.234   1.992  18.349  1.00  0.00           H  
ATOM   2905  HB3 ARG A 176      -7.975   1.818  18.628  1.00  0.00           H  
ATOM   2906  O   ARG A 176      -7.829   4.256  20.616  1.00  0.00           O  
ATOM   2907  CG  ARG A 176      -6.817   0.024  18.998  1.00  0.00           C  
ATOM   2908  HG2 ARG A 176      -5.858  -0.220  19.454  1.00  0.00           H  
ATOM   2909  HG3 ARG A 176      -7.604  -0.449  19.586  1.00  0.00           H  
ATOM   2910  CD  ARG A 176      -6.830  -0.568  17.589  1.00  0.00           C  
ATOM   2911  HD2 ARG A 176      -6.493  -1.602  17.658  1.00  0.00           H  
ATOM   2912  HD3 ARG A 176      -6.112  -0.019  16.980  1.00  0.00           H  
ATOM   2913  NE  ARG A 176      -8.165  -0.549  16.953  1.00  0.00           N  
ATOM   2914  HE  ARG A 176      -8.982  -0.390  17.525  1.00  0.00           H  
ATOM   2915  NH1 ARG A 176      -7.421  -1.177  14.877  1.00  0.00           N  
ATOM   2916 HH11 ARG A 176      -7.623  -1.180  13.888  1.00  0.00           H  
ATOM   2917 HH12 ARG A 176      -6.484  -1.333  15.220  1.00  0.00           H  
ATOM   2918  NH2 ARG A 176      -9.527  -0.635  15.109  1.00  0.00           N  
ATOM   2919 HH21 ARG A 176     -10.320  -0.312  15.645  1.00  0.00           H  
ATOM   2920 HH22 ARG A 176      -9.523  -0.672  14.099  1.00  0.00           H  
ATOM   2921  CZ  ARG A 176      -8.372  -0.790  15.672  1.00  0.00           C  
ATOM   2922  N   SER A 177      -5.608   4.243  20.238  1.00  0.00           N  
ATOM   2923  H   SER A 177      -4.819   3.665  19.986  1.00  0.00           H  
ATOM   2924  CA  SER A 177      -5.459   5.702  20.138  1.00  0.00           C  
ATOM   2925  HA  SER A 177      -5.902   6.154  21.025  1.00  0.00           H  
ATOM   2926  C   SER A 177      -6.184   6.266  18.900  1.00  0.00           C  
ATOM   2927  CB  SER A 177      -3.971   6.067  20.119  1.00  0.00           C  
ATOM   2928  HB2 SER A 177      -3.464   5.609  20.969  1.00  0.00           H  
ATOM   2929  HB3 SER A 177      -3.860   7.149  20.184  1.00  0.00           H  
ATOM   2930  O   SER A 177      -6.504   5.537  17.960  1.00  0.00           O  
ATOM   2931  OG  SER A 177      -3.391   5.613  18.919  1.00  0.00           O  
ATOM   2932  HG  SER A 177      -3.308   4.657  18.965  1.00  0.00           H  
ATOM   2933  N   GLN A 178      -6.475   7.574  18.875  1.00  0.00           N  
ATOM   2934  H   GLN A 178      -6.210   8.154  19.659  1.00  0.00           H  
ATOM   2935  CA  GLN A 178      -7.125   8.215  17.719  1.00  0.00           C  
ATOM   2936  HA  GLN A 178      -8.062   7.694  17.520  1.00  0.00           H  
ATOM   2937  C   GLN A 178      -6.276   8.111  16.438  1.00  0.00           C  
ATOM   2938  CB  GLN A 178      -7.456   9.677  18.066  1.00  0.00           C  
ATOM   2939  HB2 GLN A 178      -8.099   9.689  18.946  1.00  0.00           H  
ATOM   2940  HB3 GLN A 178      -6.537  10.214  18.299  1.00  0.00           H  
ATOM   2941  O   GLN A 178      -6.824   7.831  15.372  1.00  0.00           O  
ATOM   2942  CG  GLN A 178      -8.176  10.397  16.911  1.00  0.00           C  
ATOM   2943  HG2 GLN A 178      -7.513  10.450  16.048  1.00  0.00           H  
ATOM   2944  HG3 GLN A 178      -9.062   9.831  16.623  1.00  0.00           H  
ATOM   2945  CD  GLN A 178      -8.606  11.819  17.246  1.00  0.00           C  
ATOM   2946  NE2 GLN A 178      -9.022  12.573  16.255  1.00  0.00           N  
ATOM   2947 HE21 GLN A 178      -8.836  12.280  15.306  1.00  0.00           H  
ATOM   2948 HE22 GLN A 178      -9.215  13.540  16.475  1.00  0.00           H  
ATOM   2949  OE1 GLN A 178      -8.586  12.261  18.382  1.00  0.00           O  
ATOM   2950  N   GLN A 179      -4.950   8.268  16.546  1.00  0.00           N  
ATOM   2951  H   GLN A 179      -4.553   8.440  17.458  1.00  0.00           H  
ATOM   2952  CA  GLN A 179      -4.029   8.190  15.404  1.00  0.00           C  
ATOM   2953  HA  GLN A 179      -4.355   8.895  14.639  1.00  0.00           H  
ATOM   2954  C   GLN A 179      -4.023   6.807  14.742  1.00  0.00           C  
ATOM   2955  CB  GLN A 179      -2.604   8.560  15.849  1.00  0.00           C  
ATOM   2956  HB2 GLN A 179      -2.428   8.209  16.866  1.00  0.00           H  
ATOM   2957  HB3 GLN A 179      -1.889   8.063  15.194  1.00  0.00           H  
ATOM   2958  O   GLN A 179      -4.078   6.724  13.516  1.00  0.00           O  
ATOM   2959  CG  GLN A 179      -2.346  10.069  15.750  1.00  0.00           C  
ATOM   2960  HG2 GLN A 179      -3.043  10.603  16.396  1.00  0.00           H  
ATOM   2961  HG3 GLN A 179      -2.516  10.392  14.723  1.00  0.00           H  
ATOM   2962  CD  GLN A 179      -0.923  10.454  16.151  1.00  0.00           C  
ATOM   2963  NE2 GLN A 179      -0.474  11.640  15.806  1.00  0.00           N  
ATOM   2964 HE21 GLN A 179      -1.055  12.284  15.289  1.00  0.00           H  
ATOM   2965 HE22 GLN A 179       0.467  11.851  16.107  1.00  0.00           H  
ATOM   2966  OE1 GLN A 179      -0.190   9.719  16.786  1.00  0.00           O  
ATOM   2967  N   GLU A 180      -4.018   5.724  15.523  1.00  0.00           N  
ATOM   2968  H   GLU A 180      -3.926   5.833  16.523  1.00  0.00           H  
ATOM   2969  CA  GLU A 180      -4.074   4.356  14.981  1.00  0.00           C  
ATOM   2970  HA  GLU A 180      -3.246   4.200  14.290  1.00  0.00           H  
ATOM   2971  C   GLU A 180      -5.376   4.104  14.203  1.00  0.00           C  
ATOM   2972  CB  GLU A 180      -3.953   3.348  16.131  1.00  0.00           C  
ATOM   2973  HB2 GLU A 180      -4.685   3.625  16.889  1.00  0.00           H  
ATOM   2974  HB3 GLU A 180      -4.205   2.351  15.768  1.00  0.00           H  
ATOM   2975  O   GLU A 180      -5.362   3.444  13.164  1.00  0.00           O  
ATOM   2976  CG  GLU A 180      -2.533   3.304  16.722  1.00  0.00           C  
ATOM   2977  HG2 GLU A 180      -2.153   4.319  16.834  1.00  0.00           H  
ATOM   2978  HG3 GLU A 180      -1.882   2.782  16.021  1.00  0.00           H  
ATOM   2979  CD  GLU A 180      -2.495   2.622  18.095  1.00  0.00           C  
ATOM   2980  OE1 GLU A 180      -1.471   1.983  18.400  1.00  0.00           O  
ATOM   2981  OE2 GLU A 180      -3.470   2.830  18.867  1.00  0.00           O  
ATOM   2982  N   ARG A 181      -6.503   4.681  14.651  1.00  0.00           N  
ATOM   2983  H   ARG A 181      -6.435   5.235  15.493  1.00  0.00           H  
ATOM   2984  CA  ARG A 181      -7.802   4.563  13.961  1.00  0.00           C  
ATOM   2985  HA  ARG A 181      -7.977   3.515  13.716  1.00  0.00           H  
ATOM   2986  C   ARG A 181      -7.830   5.318  12.640  1.00  0.00           C  
ATOM   2987  CB  ARG A 181      -8.949   5.087  14.832  1.00  0.00           C  
ATOM   2988  HB2 ARG A 181      -9.867   5.065  14.245  1.00  0.00           H  
ATOM   2989  HB3 ARG A 181      -8.743   6.125  15.093  1.00  0.00           H  
ATOM   2990  O   ARG A 181      -8.357   4.796  11.663  1.00  0.00           O  
ATOM   2991  CG  ARG A 181      -9.183   4.282  16.113  1.00  0.00           C  
ATOM   2992  HG2 ARG A 181      -8.262   4.256  16.697  1.00  0.00           H  
ATOM   2993  HG3 ARG A 181      -9.472   3.259  15.871  1.00  0.00           H  
ATOM   2994  CD  ARG A 181     -10.291   4.965  16.925  1.00  0.00           C  
ATOM   2995  HD2 ARG A 181     -11.260   4.684  16.510  1.00  0.00           H  
ATOM   2996  HD3 ARG A 181     -10.166   6.044  16.835  1.00  0.00           H  
ATOM   2997  NE  ARG A 181     -10.223   4.604  18.351  1.00  0.00           N  
ATOM   2998  HE  ARG A 181      -9.608   3.841  18.596  1.00  0.00           H  
ATOM   2999  NH1 ARG A 181     -11.507   6.317  19.192  1.00  0.00           N  
ATOM   3000 HH11 ARG A 181     -11.800   6.844  20.003  1.00  0.00           H  
ATOM   3001 HH12 ARG A 181     -11.566   6.713  18.265  1.00  0.00           H  
ATOM   3002  NH2 ARG A 181     -10.515   4.890  20.585  1.00  0.00           N  
ATOM   3003 HH21 ARG A 181      -9.667   4.359  20.727  1.00  0.00           H  
ATOM   3004 HH22 ARG A 181     -10.840   5.414  21.385  1.00  0.00           H  
ATOM   3005  CZ  ARG A 181     -10.759   5.262  19.364  1.00  0.00           C  
ATOM   3006  N   GLU A 182      -7.315   6.547  12.614  1.00  0.00           N  
ATOM   3007  H   GLU A 182      -6.921   6.924  13.463  1.00  0.00           H  
ATOM   3008  CA  GLU A 182      -7.246   7.352  11.388  1.00  0.00           C  
ATOM   3009  HA  GLU A 182      -8.238   7.423  10.942  1.00  0.00           H  
ATOM   3010  C   GLU A 182      -6.343   6.679  10.350  1.00  0.00           C  
ATOM   3011  CB  GLU A 182      -6.755   8.773  11.706  1.00  0.00           C  
ATOM   3012  HB2 GLU A 182      -5.878   8.715  12.351  1.00  0.00           H  
ATOM   3013  HB3 GLU A 182      -6.471   9.262  10.774  1.00  0.00           H  
ATOM   3014  O   GLU A 182      -6.712   6.598   9.179  1.00  0.00           O  
ATOM   3015  CG  GLU A 182      -7.851   9.616  12.383  1.00  0.00           C  
ATOM   3016  HG2 GLU A 182      -8.220   9.080  13.257  1.00  0.00           H  
ATOM   3017  HG3 GLU A 182      -8.684   9.723  11.687  1.00  0.00           H  
ATOM   3018  CD  GLU A 182      -7.379  11.014  12.823  1.00  0.00           C  
ATOM   3019  OE1 GLU A 182      -8.161  11.672  13.556  1.00  0.00           O  
ATOM   3020  OE2 GLU A 182      -6.251  11.409  12.453  1.00  0.00           O  
ATOM   3021  N   GLN A 183      -5.212   6.114  10.785  1.00  0.00           N  
ATOM   3022  H   GLN A 183      -4.960   6.214  11.758  1.00  0.00           H  
ATOM   3023  CA  GLN A 183      -4.324   5.346   9.915  1.00  0.00           C  
ATOM   3024  HA  GLN A 183      -4.074   5.959   9.050  1.00  0.00           H  
ATOM   3025  C   GLN A 183      -4.986   4.077   9.369  1.00  0.00           C  
ATOM   3026  CB  GLN A 183      -3.027   4.995  10.650  1.00  0.00           C  
ATOM   3027  HB2 GLN A 183      -3.256   4.586  11.634  1.00  0.00           H  
ATOM   3028  HB3 GLN A 183      -2.502   4.232  10.075  1.00  0.00           H  
ATOM   3029  O   GLN A 183      -4.829   3.804   8.182  1.00  0.00           O  
ATOM   3030  CG  GLN A 183      -2.100   6.211  10.787  1.00  0.00           C  
ATOM   3031  HG2 GLN A 183      -1.912   6.631   9.799  1.00  0.00           H  
ATOM   3032  HG3 GLN A 183      -2.580   6.977  11.396  1.00  0.00           H  
ATOM   3033  CD  GLN A 183      -0.758   5.853  11.416  1.00  0.00           C  
ATOM   3034  NE2 GLN A 183       0.139   6.803  11.560  1.00  0.00           N  
ATOM   3035 HE21 GLN A 183      -0.087   7.763  11.346  1.00  0.00           H  
ATOM   3036 HE22 GLN A 183       0.986   6.521  12.032  1.00  0.00           H  
ATOM   3037  OE1 GLN A 183      -0.465   4.723  11.763  1.00  0.00           O  
ATOM   3038  N   GLU A 184      -5.759   3.332  10.170  1.00  0.00           N  
ATOM   3039  H   GLU A 184      -5.789   3.539  11.159  1.00  0.00           H  
ATOM   3040  CA  GLU A 184      -6.494   2.166   9.666  1.00  0.00           C  
ATOM   3041  HA  GLU A 184      -5.796   1.564   9.084  1.00  0.00           H  
ATOM   3042  C   GLU A 184      -7.634   2.576   8.728  1.00  0.00           C  
ATOM   3043  CB  GLU A 184      -7.005   1.269  10.804  1.00  0.00           C  
ATOM   3044  HB2 GLU A 184      -6.184   1.066  11.493  1.00  0.00           H  
ATOM   3045  HB3 GLU A 184      -7.797   1.789  11.343  1.00  0.00           H  
ATOM   3046  O   GLU A 184      -7.750   1.991   7.660  1.00  0.00           O  
ATOM   3047  CG  GLU A 184      -7.532  -0.073  10.253  1.00  0.00           C  
ATOM   3048  HG2 GLU A 184      -8.346   0.121   9.555  1.00  0.00           H  
ATOM   3049  HG3 GLU A 184      -6.727  -0.561   9.704  1.00  0.00           H  
ATOM   3050  CD  GLU A 184      -8.060  -1.029  11.334  1.00  0.00           C  
ATOM   3051  OE1 GLU A 184      -8.149  -2.243  11.054  1.00  0.00           O  
ATOM   3052  OE2 GLU A 184      -8.426  -0.571  12.445  1.00  0.00           O  
ATOM   3053  N   LEU A 185      -8.426   3.606   9.057  1.00  0.00           N  
ATOM   3054  H   LEU A 185      -8.266   4.054   9.948  1.00  0.00           H  
ATOM   3055  CA  LEU A 185      -9.481   4.144   8.180  1.00  0.00           C  
ATOM   3056  HA  LEU A 185     -10.215   3.360   7.995  1.00  0.00           H  
ATOM   3057  C   LEU A 185      -8.926   4.563   6.813  1.00  0.00           C  
ATOM   3058  CB  LEU A 185     -10.180   5.335   8.866  1.00  0.00           C  
ATOM   3059  HB2 LEU A 185     -10.565   6.016   8.107  1.00  0.00           H  
ATOM   3060  HB3 LEU A 185      -9.437   5.889   9.439  1.00  0.00           H  
ATOM   3061  O   LEU A 185      -9.541   4.270   5.790  1.00  0.00           O  
ATOM   3062  CG  LEU A 185     -11.346   4.919   9.780  1.00  0.00           C  
ATOM   3063  HG  LEU A 185     -11.105   3.986  10.290  1.00  0.00           H  
ATOM   3064  CD1 LEU A 185     -11.616   5.992  10.835  1.00  0.00           C  
ATOM   3065 HD11 LEU A 185     -10.726   6.115  11.453  1.00  0.00           H  
ATOM   3066 HD12 LEU A 185     -12.445   5.688  11.474  1.00  0.00           H  
ATOM   3067 HD13 LEU A 185     -11.843   6.943  10.354  1.00  0.00           H  
ATOM   3068  CD2 LEU A 185     -12.648   4.744   8.989  1.00  0.00           C  
ATOM   3069 HD21 LEU A 185     -12.944   5.693   8.542  1.00  0.00           H  
ATOM   3070 HD22 LEU A 185     -13.436   4.384   9.650  1.00  0.00           H  
ATOM   3071 HD23 LEU A 185     -12.493   4.018   8.190  1.00  0.00           H  
ATOM   3072  N   LEU A 186      -7.751   5.199   6.793  1.00  0.00           N  
ATOM   3073  H   LEU A 186      -7.330   5.440   7.679  1.00  0.00           H  
ATOM   3074  CA  LEU A 186      -7.013   5.523   5.568  1.00  0.00           C  
ATOM   3075  HA  LEU A 186      -7.700   5.956   4.841  1.00  0.00           H  
ATOM   3076  C   LEU A 186      -6.396   4.282   4.903  1.00  0.00           C  
ATOM   3077  CB  LEU A 186      -5.913   6.543   5.913  1.00  0.00           C  
ATOM   3078  HB2 LEU A 186      -5.233   6.632   5.066  1.00  0.00           H  
ATOM   3079  HB3 LEU A 186      -5.339   6.152   6.753  1.00  0.00           H  
ATOM   3080  O   LEU A 186      -6.190   4.272   3.690  1.00  0.00           O  
ATOM   3081  CG  LEU A 186      -6.434   7.948   6.269  1.00  0.00           C  
ATOM   3082  HG  LEU A 186      -7.256   7.879   6.981  1.00  0.00           H  
ATOM   3083  CD1 LEU A 186      -5.308   8.767   6.902  1.00  0.00           C  
ATOM   3084 HD11 LEU A 186      -4.968   8.271   7.811  1.00  0.00           H  
ATOM   3085 HD12 LEU A 186      -5.679   9.755   7.175  1.00  0.00           H  
ATOM   3086 HD13 LEU A 186      -4.472   8.867   6.209  1.00  0.00           H  
ATOM   3087  CD2 LEU A 186      -6.929   8.702   5.031  1.00  0.00           C  
ATOM   3088 HD21 LEU A 186      -7.772   8.171   4.587  1.00  0.00           H  
ATOM   3089 HD22 LEU A 186      -6.127   8.788   4.298  1.00  0.00           H  
ATOM   3090 HD23 LEU A 186      -7.263   9.695   5.330  1.00  0.00           H  
ATOM   3091  N   ALA A 187      -6.094   3.239   5.678  1.00  0.00           N  
ATOM   3092  H   ALA A 187      -6.224   3.329   6.675  1.00  0.00           H  
ATOM   3093  CA  ALA A 187      -5.630   1.947   5.187  1.00  0.00           C  
ATOM   3094  HA  ALA A 187      -5.030   2.125   4.295  1.00  0.00           H  
ATOM   3095  C   ALA A 187      -6.771   1.012   4.756  1.00  0.00           C  
ATOM   3096  CB  ALA A 187      -4.715   1.285   6.225  1.00  0.00           C  
ATOM   3097  HB1 ALA A 187      -5.298   0.990   7.098  1.00  0.00           H  
ATOM   3098  HB2 ALA A 187      -4.266   0.386   5.801  1.00  0.00           H  
ATOM   3099  HB3 ALA A 187      -3.922   1.970   6.525  1.00  0.00           H  
ATOM   3100  O   ALA A 187      -6.466  -0.042   4.208  1.00  0.00           O  
ATOM   3101  N   ILE A 188      -8.056   1.366   4.916  1.00  0.00           N  
ATOM   3102  H   ILE A 188      -8.252   2.201   5.449  1.00  0.00           H  
ATOM   3103  CA  ILE A 188      -9.185   0.612   4.343  1.00  0.00           C  
ATOM   3104  HA  ILE A 188      -9.080  -0.431   4.640  1.00  0.00           H  
ATOM   3105  C   ILE A 188      -9.064   0.690   2.812  1.00  0.00           C  
ATOM   3106  CB  ILE A 188     -10.559   1.112   4.863  1.00  0.00           C  
ATOM   3107  HB  ILE A 188     -10.659   2.169   4.615  1.00  0.00           H  
ATOM   3108  O   ILE A 188      -9.520   1.631   2.169  1.00  0.00           O  
ATOM   3109  CG1 ILE A 188     -10.693   0.939   6.392  1.00  0.00           C  
ATOM   3110 HG12 ILE A 188     -10.647  -0.118   6.657  1.00  0.00           H  
ATOM   3111 HG13 ILE A 188      -9.852   1.440   6.871  1.00  0.00           H  
ATOM   3112  CG2 ILE A 188     -11.717   0.342   4.194  1.00  0.00           C  
ATOM   3113 HG21 ILE A 188     -11.690  -0.704   4.501  1.00  0.00           H  
ATOM   3114 HG22 ILE A 188     -12.674   0.783   4.476  1.00  0.00           H  
ATOM   3115 HG23 ILE A 188     -11.646   0.405   3.109  1.00  0.00           H  
ATOM   3116  CD1 ILE A 188     -11.959   1.561   6.989  1.00  0.00           C  
ATOM   3117 HD11 ILE A 188     -11.874   1.583   8.076  1.00  0.00           H  
ATOM   3118 HD12 ILE A 188     -12.842   0.979   6.722  1.00  0.00           H  
ATOM   3119 HD13 ILE A 188     -12.073   2.574   6.604  1.00  0.00           H  
ATOM   3120  N   GLY A 189      -8.391  -0.302   2.231  1.00  0.00           N  
ATOM   3121  H   GLY A 189      -7.975  -0.977   2.858  1.00  0.00           H  
ATOM   3122  CA  GLY A 189      -7.986  -0.353   0.823  1.00  0.00           C  
ATOM   3123  HA2 GLY A 189      -8.036   0.646   0.391  1.00  0.00           H  
ATOM   3124  HA3 GLY A 189      -8.667  -1.004   0.275  1.00  0.00           H  
ATOM   3125  C   GLY A 189      -6.558  -0.874   0.621  1.00  0.00           C  
ATOM   3126  O   GLY A 189      -6.241  -1.388  -0.443  1.00  0.00           O  
ATOM   3127  N   LYS A 190      -5.715  -0.816   1.655  1.00  0.00           N  
ATOM   3128  H   LYS A 190      -6.062  -0.419   2.517  1.00  0.00           H  
ATOM   3129  CA  LYS A 190      -4.441  -1.531   1.739  1.00  0.00           C  
ATOM   3130  HA  LYS A 190      -4.116  -1.820   0.739  1.00  0.00           H  
ATOM   3131  C   LYS A 190      -4.688  -2.806   2.544  1.00  0.00           C  
ATOM   3132  CB  LYS A 190      -3.369  -0.620   2.368  1.00  0.00           C  
ATOM   3133  HB2 LYS A 190      -2.450  -1.193   2.491  1.00  0.00           H  
ATOM   3134  HB3 LYS A 190      -3.707  -0.291   3.350  1.00  0.00           H  
ATOM   3135  O   LYS A 190      -5.179  -2.744   3.663  1.00  0.00           O  
ATOM   3136  CG  LYS A 190      -3.083   0.606   1.482  1.00  0.00           C  
ATOM   3137  HG2 LYS A 190      -2.744   0.264   0.504  1.00  0.00           H  
ATOM   3138  HG3 LYS A 190      -3.998   1.184   1.352  1.00  0.00           H  
ATOM   3139  CD  LYS A 190      -2.016   1.519   2.095  1.00  0.00           C  
ATOM   3140  HD2 LYS A 190      -1.089   0.959   2.216  1.00  0.00           H  
ATOM   3141  HD3 LYS A 190      -2.363   1.862   3.069  1.00  0.00           H  
ATOM   3142  CE  LYS A 190      -1.789   2.719   1.168  1.00  0.00           C  
ATOM   3143  HE2 LYS A 190      -1.437   2.351   0.204  1.00  0.00           H  
ATOM   3144  HE3 LYS A 190      -2.749   3.209   1.003  1.00  0.00           H  
ATOM   3145  NZ  LYS A 190      -0.820   3.679   1.748  1.00  0.00           N  
ATOM   3146  HZ1 LYS A 190      -0.699   4.468   1.129  1.00  0.00           H  
ATOM   3147  HZ2 LYS A 190       0.075   3.233   1.893  1.00  0.00           H  
ATOM   3148  HZ3 LYS A 190      -1.163   4.018   2.635  1.00  0.00           H  
ATOM   3149  N   THR A 191      -4.326  -3.967   2.009  1.00  0.00           N  
ATOM   3150  H   THR A 191      -3.900  -3.967   1.093  1.00  0.00           H  
ATOM   3151  CA  THR A 191      -4.490  -5.302   2.633  1.00  0.00           C  
ATOM   3152  HA  THR A 191      -5.551  -5.474   2.811  1.00  0.00           H  
ATOM   3153  C   THR A 191      -3.806  -5.474   3.997  1.00  0.00           C  
ATOM   3154  CB  THR A 191      -3.975  -6.393   1.676  1.00  0.00           C  
ATOM   3155  HB  THR A 191      -3.684  -7.284   2.232  1.00  0.00           H  
ATOM   3156  O   THR A 191      -3.953  -6.514   4.631  1.00  0.00           O  
ATOM   3157  CG2 THR A 191      -5.042  -6.790   0.658  1.00  0.00           C  
ATOM   3158 HG21 THR A 191      -4.643  -7.545  -0.019  1.00  0.00           H  
ATOM   3159 HG22 THR A 191      -5.905  -7.207   1.175  1.00  0.00           H  
ATOM   3160 HG23 THR A 191      -5.354  -5.921   0.078  1.00  0.00           H  
ATOM   3161  OG1 THR A 191      -2.861  -5.901   0.958  1.00  0.00           O  
ATOM   3162  HG1 THR A 191      -2.503  -6.618   0.430  1.00  0.00           H  
ATOM   3163  N   LYS A 192      -3.100  -4.459   4.501  1.00  0.00           N  
ATOM   3164  H   LYS A 192      -3.118  -3.593   3.982  1.00  0.00           H  
ATOM   3165  CA  LYS A 192      -2.585  -4.422   5.867  1.00  0.00           C  
ATOM   3166  HA  LYS A 192      -2.360  -5.436   6.196  1.00  0.00           H  
ATOM   3167  C   LYS A 192      -3.657  -3.893   6.817  1.00  0.00           C  
ATOM   3168  CB  LYS A 192      -1.287  -3.602   5.938  1.00  0.00           C  
ATOM   3169  HB2 LYS A 192      -1.475  -2.588   5.584  1.00  0.00           H  
ATOM   3170  HB3 LYS A 192      -0.975  -3.550   6.981  1.00  0.00           H  
ATOM   3171  O   LYS A 192      -3.546  -2.778   7.321  1.00  0.00           O  
ATOM   3172  CG  LYS A 192      -0.151  -4.228   5.119  1.00  0.00           C  
ATOM   3173  HG2 LYS A 192      -0.403  -4.197   4.059  1.00  0.00           H  
ATOM   3174  HG3 LYS A 192      -0.022  -5.268   5.422  1.00  0.00           H  
ATOM   3175  CD  LYS A 192       1.162  -3.471   5.352  1.00  0.00           C  
ATOM   3176  HD2 LYS A 192       1.033  -2.426   5.070  1.00  0.00           H  
ATOM   3177  HD3 LYS A 192       1.422  -3.529   6.409  1.00  0.00           H  
ATOM   3178  CE  LYS A 192       2.272  -4.107   4.508  1.00  0.00           C  
ATOM   3179  HE2 LYS A 192       1.993  -4.042   3.456  1.00  0.00           H  
ATOM   3180  HE3 LYS A 192       2.334  -5.165   4.763  1.00  0.00           H  
ATOM   3181  NZ  LYS A 192       3.587  -3.455   4.733  1.00  0.00           N  
ATOM   3182  HZ1 LYS A 192       3.544  -2.471   4.512  1.00  0.00           H  
ATOM   3183  HZ2 LYS A 192       4.287  -3.881   4.143  1.00  0.00           H  
ATOM   3184  HZ3 LYS A 192       3.871  -3.566   5.696  1.00  0.00           H  
ATOM   3185  N   THR A 193      -4.637  -4.723   7.166  1.00  0.00           N  
ATOM   3186  H   THR A 193      -4.712  -5.602   6.673  1.00  0.00           H  
ATOM   3187  CA  THR A 193      -4.989  -4.738   8.588  1.00  0.00           C  
ATOM   3188  HA  THR A 193      -5.245  -3.737   8.936  1.00  0.00           H  
ATOM   3189  C   THR A 193      -3.713  -5.196   9.275  1.00  0.00           C  
ATOM   3190  CB  THR A 193      -6.157  -5.685   8.918  1.00  0.00           C  
ATOM   3191  HB  THR A 193      -6.176  -5.864   9.993  1.00  0.00           H  
ATOM   3192  O   THR A 193      -3.374  -6.372   9.171  1.00  0.00           O  
ATOM   3193  CG2 THR A 193      -7.495  -5.074   8.507  1.00  0.00           C  
ATOM   3194 HG21 THR A 193      -7.499  -4.871   7.436  1.00  0.00           H  
ATOM   3195 HG22 THR A 193      -8.301  -5.766   8.753  1.00  0.00           H  
ATOM   3196 HG23 THR A 193      -7.652  -4.142   9.052  1.00  0.00           H  
ATOM   3197  OG1 THR A 193      -6.041  -6.920   8.246  1.00  0.00           O  
ATOM   3198  HG1 THR A 193      -5.200  -7.302   8.507  1.00  0.00           H  
ATOM   3199  N   CYS A 194      -2.934  -4.277   9.859  1.00  0.00           N  
ATOM   3200  H   CYS A 194      -3.203  -3.305   9.812  1.00  0.00           H  
ATOM   3201  CA  CYS A 194      -1.955  -4.685  10.858  1.00  0.00           C  
ATOM   3202  HA  CYS A 194      -1.173  -5.301  10.414  1.00  0.00           H  
ATOM   3203  C   CYS A 194      -2.758  -5.533  11.835  1.00  0.00           C  
ATOM   3204  CB  CYS A 194      -1.336  -3.474  11.580  1.00  0.00           C  
ATOM   3205  HB2 CYS A 194      -1.156  -3.746  12.620  1.00  0.00           H  
ATOM   3206  HB3 CYS A 194      -2.024  -2.629  11.571  1.00  0.00           H  
ATOM   3207  O   CYS A 194      -3.632  -5.003  12.523  1.00  0.00           O  
ATOM   3208  SG  CYS A 194       0.260  -3.019  10.846  1.00  0.00           S  
ATOM   3209  HG  CYS A 194       0.608  -2.131  11.781  1.00  0.00           H  
ATOM   3210  N   GLU A 195      -2.545  -6.845  11.821  1.00  0.00           N  
ATOM   3211  H   GLU A 195      -1.909  -7.248  11.148  1.00  0.00           H  
ATOM   3212  CA  GLU A 195      -3.057  -7.715  12.860  1.00  0.00           C  
ATOM   3213  HA  GLU A 195      -4.100  -7.475  13.062  1.00  0.00           H  
ATOM   3214  C   GLU A 195      -2.251  -7.353  14.098  1.00  0.00           C  
ATOM   3215  CB  GLU A 195      -2.984  -9.198  12.465  1.00  0.00           C  
ATOM   3216  HB2 GLU A 195      -1.956  -9.480  12.237  1.00  0.00           H  
ATOM   3217  HB3 GLU A 195      -3.333  -9.782  13.317  1.00  0.00           H  
ATOM   3218  O   GLU A 195      -1.262  -7.981  14.449  1.00  0.00           O  
ATOM   3219  CG  GLU A 195      -3.884  -9.500  11.254  1.00  0.00           C  
ATOM   3220  HG2 GLU A 195      -3.370  -9.203  10.339  1.00  0.00           H  
ATOM   3221  HG3 GLU A 195      -4.786  -8.894  11.335  1.00  0.00           H  
ATOM   3222  CD  GLU A 195      -4.296 -10.975  11.165  1.00  0.00           C  
ATOM   3223  OE1 GLU A 195      -5.491 -11.201  10.833  1.00  0.00           O  
ATOM   3224  OE2 GLU A 195      -3.476 -11.849  11.498  1.00  0.00           O  
ATOM   3225  N   SER A 196      -2.618  -6.227  14.711  1.00  0.00           N  
ATOM   3226  H   SER A 196      -3.364  -5.680  14.306  1.00  0.00           H  
ATOM   3227  CA  SER A 196      -2.157  -5.885  16.037  1.00  0.00           C  
ATOM   3228  HA  SER A 196      -1.088  -5.683  15.985  1.00  0.00           H  
ATOM   3229  C   SER A 196      -2.457  -7.114  16.899  1.00  0.00           C  
ATOM   3230  CB  SER A 196      -2.888  -4.637  16.544  1.00  0.00           C  
ATOM   3231  HB2 SER A 196      -2.574  -3.773  15.959  1.00  0.00           H  
ATOM   3232  HB3 SER A 196      -2.625  -4.462  17.587  1.00  0.00           H  
ATOM   3233  O   SER A 196      -3.582  -7.623  16.780  1.00  0.00           O  
ATOM   3234  OG  SER A 196      -4.290  -4.806  16.408  1.00  0.00           O  
ATOM   3235  HG  SER A 196      -4.472  -5.730  16.593  1.00  0.00           H  
ATOM   3236  N   PRO A 197      -1.507  -7.592  17.723  1.00  0.00           N  
ATOM   3237  CA  PRO A 197      -1.590  -8.835  18.503  1.00  0.00           C  
ATOM   3238  HA  PRO A 197      -1.903  -9.646  17.846  1.00  0.00           H  
ATOM   3239  C   PRO A 197      -2.615  -8.747  19.652  1.00  0.00           C  
ATOM   3240  CB  PRO A 197      -0.148  -9.104  18.961  1.00  0.00           C  
ATOM   3241  HB2 PRO A 197      -0.084  -9.638  19.909  1.00  0.00           H  
ATOM   3242  HB3 PRO A 197       0.371  -9.671  18.188  1.00  0.00           H  
ATOM   3243  O   PRO A 197      -2.371  -9.148  20.786  1.00  0.00           O  
ATOM   3244  CG  PRO A 197       0.463  -7.709  19.050  1.00  0.00           C  
ATOM   3245  HG2 PRO A 197       1.548  -7.733  18.954  1.00  0.00           H  
ATOM   3246  HG3 PRO A 197       0.167  -7.237  19.986  1.00  0.00           H  
ATOM   3247  CD  PRO A 197      -0.193  -6.991  17.880  1.00  0.00           C  
ATOM   3248  HD2 PRO A 197       0.392  -7.162  16.976  1.00  0.00           H  
ATOM   3249  HD3 PRO A 197      -0.261  -5.924  18.094  1.00  0.00           H  
ATOM   3250  N   VAL A 198      -3.784  -8.173  19.378  1.00  0.00           N  
ATOM   3251  H   VAL A 198      -3.977  -7.968  18.408  1.00  0.00           H  
ATOM   3252  CA  VAL A 198      -4.821  -7.867  20.347  1.00  0.00           C  
ATOM   3253  HA  VAL A 198      -4.333  -7.602  21.284  1.00  0.00           H  
ATOM   3254  C   VAL A 198      -5.656  -9.115  20.557  1.00  0.00           C  
ATOM   3255  CB  VAL A 198      -5.692  -6.670  19.929  1.00  0.00           C  
ATOM   3256  HB  VAL A 198      -6.293  -6.937  19.060  1.00  0.00           H  
ATOM   3257  O   VAL A 198      -6.212  -9.698  19.619  1.00  0.00           O  
ATOM   3258  CG1 VAL A 198      -6.613  -6.278  21.089  1.00  0.00           C  
ATOM   3259 HG11 VAL A 198      -7.179  -5.384  20.826  1.00  0.00           H  
ATOM   3260 HG12 VAL A 198      -6.018  -6.035  21.969  1.00  0.00           H  
ATOM   3261 HG13 VAL A 198      -7.294  -7.091  21.339  1.00  0.00           H  
ATOM   3262  CG2 VAL A 198      -4.860  -5.431  19.589  1.00  0.00           C  
ATOM   3263 HG21 VAL A 198      -4.365  -5.056  20.485  1.00  0.00           H  
ATOM   3264 HG22 VAL A 198      -5.502  -4.644  19.191  1.00  0.00           H  
ATOM   3265 HG23 VAL A 198      -4.093  -5.673  18.854  1.00  0.00           H  
ATOM   3266  N   SER A 199      -5.770  -9.501  21.822  1.00  0.00           N  
ATOM   3267  H   SER A 199      -5.262  -8.976  22.519  1.00  0.00           H  
ATOM   3268  CA  SER A 199      -6.521 -10.678  22.231  1.00  0.00           C  
ATOM   3269  HA  SER A 199      -6.084 -11.517  21.689  1.00  0.00           H  
ATOM   3270  C   SER A 199      -8.015 -10.537  21.866  1.00  0.00           C  
ATOM   3271  CB  SER A 199      -6.302 -10.974  23.719  1.00  0.00           C  
ATOM   3272  HB2 SER A 199      -5.250 -11.201  23.888  1.00  0.00           H  
ATOM   3273  HB3 SER A 199      -6.890 -11.850  23.993  1.00  0.00           H  
ATOM   3274  O   SER A 199      -8.695  -9.587  22.282  1.00  0.00           O  
ATOM   3275  OG  SER A 199      -6.680  -9.888  24.544  1.00  0.00           O  
ATOM   3276  HG  SER A 199      -5.964  -9.248  24.574  1.00  0.00           H  
ATOM   3277  N   PRO A 200      -8.574 -11.461  21.062  1.00  0.00           N  
ATOM   3278  CA  PRO A 200      -9.999 -11.461  20.770  1.00  0.00           C  
ATOM   3279  HA  PRO A 200     -10.300 -10.476  20.414  1.00  0.00           H  
ATOM   3280  C   PRO A 200     -10.787 -11.812  22.037  1.00  0.00           C  
ATOM   3281  CB  PRO A 200     -10.184 -12.490  19.651  1.00  0.00           C  
ATOM   3282  HB2 PRO A 200     -11.148 -12.993  19.709  1.00  0.00           H  
ATOM   3283  HB3 PRO A 200     -10.071 -11.992  18.688  1.00  0.00           H  
ATOM   3284  O   PRO A 200     -10.499 -12.805  22.703  1.00  0.00           O  
ATOM   3285  CG  PRO A 200      -9.020 -13.462  19.854  1.00  0.00           C  
ATOM   3286  HG2 PRO A 200      -9.288 -14.206  20.604  1.00  0.00           H  
ATOM   3287  HG3 PRO A 200      -8.728 -13.947  18.923  1.00  0.00           H  
ATOM   3288  CD  PRO A 200      -7.906 -12.572  20.398  1.00  0.00           C  
ATOM   3289  HD2 PRO A 200      -7.298 -12.193  19.577  1.00  0.00           H  
ATOM   3290  HD3 PRO A 200      -7.291 -13.145  21.091  1.00  0.00           H  
ATOM   3291  N   ILE A 201     -11.836 -11.046  22.346  1.00  0.00           N  
ATOM   3292  H   ILE A 201     -12.051 -10.266  21.741  1.00  0.00           H  
ATOM   3293  CA  ILE A 201     -12.690 -11.310  23.511  1.00  0.00           C  
ATOM   3294  HA  ILE A 201     -12.140 -11.993  24.158  1.00  0.00           H  
ATOM   3295  C   ILE A 201     -13.973 -12.039  23.109  1.00  0.00           C  
ATOM   3296  CB  ILE A 201     -12.900 -10.053  24.379  1.00  0.00           C  
ATOM   3297  HB  ILE A 201     -11.910  -9.652  24.595  1.00  0.00           H  
ATOM   3298  O   ILE A 201     -14.676 -11.688  22.157  1.00  0.00           O  
ATOM   3299  CG1 ILE A 201     -13.555 -10.438  25.725  1.00  0.00           C  
ATOM   3300 HG12 ILE A 201     -14.609 -10.670  25.567  1.00  0.00           H  
ATOM   3301 HG13 ILE A 201     -13.067 -11.329  26.120  1.00  0.00           H  
ATOM   3302  CG2 ILE A 201     -13.702  -8.963  23.648  1.00  0.00           C  
ATOM   3303 HG21 ILE A 201     -13.705  -8.047  24.239  1.00  0.00           H  
ATOM   3304 HG22 ILE A 201     -14.728  -9.288  23.479  1.00  0.00           H  
ATOM   3305 HG23 ILE A 201     -13.229  -8.734  22.692  1.00  0.00           H  
ATOM   3306  CD1 ILE A 201     -13.447  -9.349  26.797  1.00  0.00           C  
ATOM   3307 HD11 ILE A 201     -13.909  -9.702  27.719  1.00  0.00           H  
ATOM   3308 HD12 ILE A 201     -12.398  -9.126  26.993  1.00  0.00           H  
ATOM   3309 HD13 ILE A 201     -13.953  -8.439  26.473  1.00  0.00           H  
ATOM   3310  N   LYS A 202     -14.293 -13.099  23.850  1.00  0.00           N  
ATOM   3311  H   LYS A 202     -13.691 -13.315  24.632  1.00  0.00           H  
ATOM   3312  CA  LYS A 202     -15.538 -13.851  23.693  1.00  0.00           C  
ATOM   3313  HA  LYS A 202     -15.809 -13.862  22.638  1.00  0.00           H  
ATOM   3314  C   LYS A 202     -16.676 -13.150  24.440  1.00  0.00           C  
ATOM   3315  CB  LYS A 202     -15.312 -15.291  24.165  1.00  0.00           C  
ATOM   3316  HB2 LYS A 202     -14.883 -15.284  25.167  1.00  0.00           H  
ATOM   3317  HB3 LYS A 202     -16.277 -15.795  24.226  1.00  0.00           H  
ATOM   3318  O   LYS A 202     -16.461 -12.580  25.506  1.00  0.00           O  
ATOM   3319  CG  LYS A 202     -14.417 -16.110  23.223  1.00  0.00           C  
ATOM   3320  HG2 LYS A 202     -13.404 -15.708  23.250  1.00  0.00           H  
ATOM   3321  HG3 LYS A 202     -14.795 -16.042  22.203  1.00  0.00           H  
ATOM   3322  CD  LYS A 202     -14.393 -17.583  23.657  1.00  0.00           C  
ATOM   3323  HD2 LYS A 202     -14.043 -17.632  24.688  1.00  0.00           H  
ATOM   3324  HD3 LYS A 202     -15.400 -17.999  23.611  1.00  0.00           H  
ATOM   3325  CE  LYS A 202     -13.446 -18.394  22.760  1.00  0.00           C  
ATOM   3326  HE2 LYS A 202     -13.847 -18.429  21.747  1.00  0.00           H  
ATOM   3327  HE3 LYS A 202     -12.490 -17.872  22.720  1.00  0.00           H  
ATOM   3328  NZ  LYS A 202     -13.227 -19.768  23.282  1.00  0.00           N  
ATOM   3329  HZ1 LYS A 202     -12.812 -19.726  24.202  1.00  0.00           H  
ATOM   3330  HZ2 LYS A 202     -12.574 -20.274  22.700  1.00  0.00           H  
ATOM   3331  HZ3 LYS A 202     -14.088 -20.293  23.351  1.00  0.00           H  
ATOM   3332  N   MET A 203     -17.896 -13.205  23.896  1.00  0.00           N  
ATOM   3333  H   MET A 203     -18.052 -13.829  23.117  1.00  0.00           H  
ATOM   3334  CA  MET A 203     -19.054 -12.546  24.517  1.00  0.00           C  
ATOM   3335  HA  MET A 203     -18.844 -11.481  24.619  1.00  0.00           H  
ATOM   3336  C   MET A 203     -19.326 -13.098  25.916  1.00  0.00           C  
ATOM   3337  CB  MET A 203     -20.318 -12.720  23.664  1.00  0.00           C  
ATOM   3338  HB2 MET A 203     -20.440 -13.772  23.404  1.00  0.00           H  
ATOM   3339  HB3 MET A 203     -21.181 -12.413  24.255  1.00  0.00           H  
ATOM   3340  O   MET A 203     -19.713 -12.361  26.813  1.00  0.00           O  
ATOM   3341  CG  MET A 203     -20.292 -11.861  22.397  1.00  0.00           C  
ATOM   3342  HG2 MET A 203     -20.073 -10.833  22.686  1.00  0.00           H  
ATOM   3343  HG3 MET A 203     -19.491 -12.206  21.743  1.00  0.00           H  
ATOM   3344  SD  MET A 203     -21.855 -11.855  21.472  1.00  0.00           S  
ATOM   3345  CE  MET A 203     -21.925 -13.571  20.894  1.00  0.00           C  
ATOM   3346  HE1 MET A 203     -22.810 -13.706  20.272  1.00  0.00           H  
ATOM   3347  HE2 MET A 203     -21.032 -13.802  20.314  1.00  0.00           H  
ATOM   3348  HE3 MET A 203     -21.990 -14.247  21.746  1.00  0.00           H  
ATOM   3349  N   GLU A 204     -19.084 -14.385  26.124  1.00  0.00           N  
ATOM   3350  H   GLU A 204     -18.732 -14.948  25.363  1.00  0.00           H  
ATOM   3351  CA  GLU A 204     -19.337 -15.072  27.385  1.00  0.00           C  
ATOM   3352  HA  GLU A 204     -20.376 -14.916  27.673  1.00  0.00           H  
ATOM   3353  C   GLU A 204     -18.472 -14.525  28.537  1.00  0.00           C  
ATOM   3354  CB  GLU A 204     -19.122 -16.582  27.173  1.00  0.00           C  
ATOM   3355  HB2 GLU A 204     -18.071 -16.776  26.958  1.00  0.00           H  
ATOM   3356  HB3 GLU A 204     -19.360 -17.082  28.112  1.00  0.00           H  
ATOM   3357  O   GLU A 204     -18.905 -14.589  29.680  1.00  0.00           O  
ATOM   3358  CG  GLU A 204     -20.005 -17.215  26.068  1.00  0.00           C  
ATOM   3359  HG2 GLU A 204     -21.035 -16.892  26.223  1.00  0.00           H  
ATOM   3360  HG3 GLU A 204     -19.981 -18.296  26.205  1.00  0.00           H  
ATOM   3361  CD  GLU A 204     -19.582 -16.915  24.610  1.00  0.00           C  
ATOM   3362  OE1 GLU A 204     -20.410 -17.059  23.685  1.00  0.00           O  
ATOM   3363  OE2 GLU A 204     -18.434 -16.478  24.370  1.00  0.00           O  
ATOM   3364  N   LEU A 205     -17.321 -13.912  28.224  1.00  0.00           N  
ATOM   3365  H   LEU A 205     -17.088 -13.820  27.246  1.00  0.00           H  
ATOM   3366  CA  LEU A 205     -16.303 -13.464  29.186  1.00  0.00           C  
ATOM   3367  HA  LEU A 205     -16.469 -13.963  30.141  1.00  0.00           H  
ATOM   3368  C   LEU A 205     -16.339 -11.952  29.474  1.00  0.00           C  
ATOM   3369  CB  LEU A 205     -14.911 -13.872  28.664  1.00  0.00           C  
ATOM   3370  HB2 LEU A 205     -14.172 -13.599  29.418  1.00  0.00           H  
ATOM   3371  HB3 LEU A 205     -14.698 -13.290  27.767  1.00  0.00           H  
ATOM   3372  O   LEU A 205     -15.519 -11.440  30.228  1.00  0.00           O  
ATOM   3373  CG  LEU A 205     -14.730 -15.365  28.336  1.00  0.00           C  
ATOM   3374  HG  LEU A 205     -15.445 -15.657  27.566  1.00  0.00           H  
ATOM   3375  CD1 LEU A 205     -13.327 -15.600  27.774  1.00  0.00           C  
ATOM   3376 HD11 LEU A 205     -13.207 -16.649  27.501  1.00  0.00           H  
ATOM   3377 HD12 LEU A 205     -12.588 -15.351  28.535  1.00  0.00           H  
ATOM   3378 HD13 LEU A 205     -13.158 -14.969  26.902  1.00  0.00           H  
ATOM   3379  CD2 LEU A 205     -14.923 -16.271  29.548  1.00  0.00           C  
ATOM   3380 HD21 LEU A 205     -14.242 -15.976  30.346  1.00  0.00           H  
ATOM   3381 HD22 LEU A 205     -15.940 -16.182  29.930  1.00  0.00           H  
ATOM   3382 HD23 LEU A 205     -14.737 -17.312  29.284  1.00  0.00           H  
ATOM   3383  N   LEU A 206     -17.260 -11.195  28.865  1.00  0.00           N  
ATOM   3384  H   LEU A 206     -17.905 -11.661  28.243  1.00  0.00           H  
ATOM   3385  CA  LEU A 206     -17.241  -9.721  28.918  1.00  0.00           C  
ATOM   3386  HA  LEU A 206     -16.307  -9.366  28.482  1.00  0.00           H  
ATOM   3387  C   LEU A 206     -17.296  -9.141  30.333  1.00  0.00           C  
ATOM   3388  CB  LEU A 206     -18.437  -9.164  28.134  1.00  0.00           C  
ATOM   3389  HB2 LEU A 206     -19.347  -9.623  28.520  1.00  0.00           H  
ATOM   3390  HB3 LEU A 206     -18.507  -8.091  28.313  1.00  0.00           H  
ATOM   3391  O   LEU A 206     -16.773  -8.058  30.577  1.00  0.00           O  
ATOM   3392  CG  LEU A 206     -18.342  -9.389  26.625  1.00  0.00           C  
ATOM   3393  HG  LEU A 206     -18.145 -10.441  26.420  1.00  0.00           H  
ATOM   3394  CD1 LEU A 206     -19.654  -8.985  25.962  1.00  0.00           C  
ATOM   3395 HD11 LEU A 206     -19.813  -7.912  26.061  1.00  0.00           H  
ATOM   3396 HD12 LEU A 206     -19.613  -9.286  24.915  1.00  0.00           H  
ATOM   3397 HD13 LEU A 206     -20.486  -9.512  26.430  1.00  0.00           H  
ATOM   3398  CD2 LEU A 206     -17.230  -8.563  25.994  1.00  0.00           C  
ATOM   3399 HD21 LEU A 206     -17.357  -7.519  26.280  1.00  0.00           H  
ATOM   3400 HD22 LEU A 206     -16.262  -8.919  26.348  1.00  0.00           H  
ATOM   3401 HD23 LEU A 206     -17.252  -8.663  24.909  1.00  0.00           H  
ATOM   3402  N   PHE A 207     -17.947  -9.839  31.254  1.00  0.00           N  
ATOM   3403  H   PHE A 207     -18.261 -10.769  31.016  1.00  0.00           H  
ATOM   3404  CA  PHE A 207     -18.112  -9.374  32.624  1.00  0.00           C  
ATOM   3405  HA  PHE A 207     -17.826  -8.324  32.688  1.00  0.00           H  
ATOM   3406  C   PHE A 207     -17.212 -10.126  33.615  1.00  0.00           C  
ATOM   3407  CB  PHE A 207     -19.592  -9.445  32.987  1.00  0.00           C  
ATOM   3408  HB2 PHE A 207     -19.943 -10.473  32.894  1.00  0.00           H  
ATOM   3409  HB3 PHE A 207     -19.681  -9.109  34.020  1.00  0.00           H  
ATOM   3410  O   PHE A 207     -17.355  -9.960  34.830  1.00  0.00           O  
ATOM   3411  CG  PHE A 207     -20.515  -8.540  32.222  1.00  0.00           C  
ATOM   3412  CD1 PHE A 207     -20.665  -7.204  32.631  1.00  0.00           C  
ATOM   3413  HD1 PHE A 207     -20.064  -6.809  33.437  1.00  0.00           H  
ATOM   3414  CD2 PHE A 207     -21.268  -9.038  31.147  1.00  0.00           C  
ATOM   3415  HD2 PHE A 207     -21.148 -10.063  30.827  1.00  0.00           H  
ATOM   3416  CE1 PHE A 207     -21.573  -6.361  31.980  1.00  0.00           C  
ATOM   3417  HE1 PHE A 207     -21.669  -5.329  32.280  1.00  0.00           H  
ATOM   3418  CE2 PHE A 207     -22.168  -8.191  30.482  1.00  0.00           C  
ATOM   3419  HE2 PHE A 207     -22.734  -8.564  29.641  1.00  0.00           H  
ATOM   3420  CZ  PHE A 207     -22.320  -6.858  30.902  1.00  0.00           C  
ATOM   3421  HZ  PHE A 207     -23.003  -6.201  30.384  1.00  0.00           H  
ATOM   3422  N   ASP A 208     -16.341 -11.002  33.127  1.00  0.00           N  
ATOM   3423  H   ASP A 208     -16.186 -11.072  32.132  1.00  0.00           H  
ATOM   3424  CA  ASP A 208     -15.427 -11.746  33.985  1.00  0.00           C  
ATOM   3425  HA  ASP A 208     -15.990 -12.073  34.860  1.00  0.00           H  
ATOM   3426  C   ASP A 208     -14.304 -10.821  34.478  1.00  0.00           C  
ATOM   3427  CB  ASP A 208     -14.940 -13.017  33.272  1.00  0.00           C  
ATOM   3428  HB2 ASP A 208     -14.510 -12.754  32.305  1.00  0.00           H  
ATOM   3429  HB3 ASP A 208     -14.156 -13.484  33.869  1.00  0.00           H  
ATOM   3430  O   ASP A 208     -14.065  -9.772  33.857  1.00  0.00           O  
ATOM   3431  CG  ASP A 208     -16.067 -14.044  33.080  1.00  0.00           C  
ATOM   3432  OD1 ASP A 208     -17.204 -13.802  33.571  1.00  0.00           O  
ATOM   3433  OD2 ASP A 208     -15.794 -15.072  32.426  1.00  0.00           O  
ATOM   3434  N   PRO A 209     -13.675 -11.148  35.621  1.00  0.00           N  
ATOM   3435  CA  PRO A 209     -12.577 -10.358  36.164  1.00  0.00           C  
ATOM   3436  HA  PRO A 209     -12.946  -9.360  36.403  1.00  0.00           H  
ATOM   3437  C   PRO A 209     -11.420 -10.238  35.165  1.00  0.00           C  
ATOM   3438  CB  PRO A 209     -12.154 -11.057  37.461  1.00  0.00           C  
ATOM   3439  HB2 PRO A 209     -11.984 -10.335  38.259  1.00  0.00           H  
ATOM   3440  HB3 PRO A 209     -11.264 -11.663  37.292  1.00  0.00           H  
ATOM   3441  O   PRO A 209     -11.235 -11.098  34.303  1.00  0.00           O  
ATOM   3442  CG  PRO A 209     -13.328 -11.957  37.824  1.00  0.00           C  
ATOM   3443  HG2 PRO A 209     -13.002 -12.847  38.361  1.00  0.00           H  
ATOM   3444  HG3 PRO A 209     -14.050 -11.395  38.416  1.00  0.00           H  
ATOM   3445  CD  PRO A 209     -13.933 -12.302  36.471  1.00  0.00           C  
ATOM   3446  HD2 PRO A 209     -13.426 -13.175  36.059  1.00  0.00           H  
ATOM   3447  HD3 PRO A 209     -14.997 -12.503  36.595  1.00  0.00           H  
ATOM   3448  N   ASP A 210     -10.663  -9.149  35.264  1.00  0.00           N  
ATOM   3449  H   ASP A 210     -10.778  -8.579  36.089  1.00  0.00           H  
ATOM   3450  CA  ASP A 210      -9.412  -8.986  34.523  1.00  0.00           C  
ATOM   3451  HA  ASP A 210      -9.493  -9.502  33.566  1.00  0.00           H  
ATOM   3452  C   ASP A 210      -8.253  -9.669  35.251  1.00  0.00           C  
ATOM   3453  CB  ASP A 210      -9.144  -7.486  34.281  1.00  0.00           C  
ATOM   3454  HB2 ASP A 210      -8.074  -7.324  34.148  1.00  0.00           H  
ATOM   3455  HB3 ASP A 210      -9.471  -6.901  35.141  1.00  0.00           H  
ATOM   3456  O   ASP A 210      -8.306  -9.855  36.462  1.00  0.00           O  
ATOM   3457  CG  ASP A 210      -9.842  -7.014  33.013  1.00  0.00           C  
ATOM   3458  OD1 ASP A 210      -9.748  -7.755  32.006  1.00  0.00           O  
ATOM   3459  OD2 ASP A 210     -10.533  -5.980  32.964  1.00  0.00           O  
ATOM   3460  N   ASP A 211      -7.172  -9.992  34.539  1.00  0.00           N  
ATOM   3461  H   ASP A 211      -7.182  -9.917  33.531  1.00  0.00           H  
ATOM   3462  CA  ASP A 211      -5.970 -10.570  35.162  1.00  0.00           C  
ATOM   3463  HA  ASP A 211      -6.239 -11.515  35.633  1.00  0.00           H  
ATOM   3464  C   ASP A 211      -5.388  -9.653  36.263  1.00  0.00           C  
ATOM   3465  CB  ASP A 211      -4.920 -10.856  34.075  1.00  0.00           C  
ATOM   3466  HB2 ASP A 211      -4.613  -9.913  33.623  1.00  0.00           H  
ATOM   3467  HB3 ASP A 211      -4.045 -11.310  34.539  1.00  0.00           H  
ATOM   3468  O   ASP A 211      -4.789 -10.124  37.227  1.00  0.00           O  
ATOM   3469  CG  ASP A 211      -5.447 -11.801  32.989  1.00  0.00           C  
ATOM   3470  OD1 ASP A 211      -5.915 -12.905  33.343  1.00  0.00           O  
ATOM   3471  OD2 ASP A 211      -5.448 -11.380  31.808  1.00  0.00           O  
ATOM   3472  N   GLU A 212      -5.619  -8.340  36.151  1.00  0.00           N  
ATOM   3473  H   GLU A 212      -6.089  -8.030  35.312  1.00  0.00           H  
ATOM   3474  CA  GLU A 212      -5.187  -7.307  37.103  1.00  0.00           C  
ATOM   3475  HA  GLU A 212      -4.231  -7.597  37.539  1.00  0.00           H  
ATOM   3476  C   GLU A 212      -6.168  -7.075  38.269  1.00  0.00           C  
ATOM   3477  CB  GLU A 212      -4.995  -5.985  36.343  1.00  0.00           C  
ATOM   3478  HB2 GLU A 212      -5.942  -5.704  35.882  1.00  0.00           H  
ATOM   3479  HB3 GLU A 212      -4.716  -5.213  37.061  1.00  0.00           H  
ATOM   3480  O   GLU A 212      -5.797  -6.498  39.295  1.00  0.00           O  
ATOM   3481  CG  GLU A 212      -3.904  -6.064  35.261  1.00  0.00           C  
ATOM   3482  HG2 GLU A 212      -4.190  -6.810  34.520  1.00  0.00           H  
ATOM   3483  HG3 GLU A 212      -2.976  -6.391  35.730  1.00  0.00           H  
ATOM   3484  CD  GLU A 212      -3.663  -4.727  34.540  1.00  0.00           C  
ATOM   3485  OE1 GLU A 212      -2.754  -4.705  33.682  1.00  0.00           O  
ATOM   3486  OE2 GLU A 212      -4.382  -3.745  34.832  1.00  0.00           O  
ATOM   3487  N   HIS A 213      -7.430  -7.498  38.137  1.00  0.00           N  
ATOM   3488  H   HIS A 213      -7.651  -8.100  37.357  1.00  0.00           H  
ATOM   3489  CA  HIS A 213      -8.498  -7.196  39.091  1.00  0.00           C  
ATOM   3490  HA  HIS A 213      -8.068  -6.832  40.025  1.00  0.00           H  
ATOM   3491  C   HIS A 213      -9.307  -8.450  39.407  1.00  0.00           C  
ATOM   3492  CB  HIS A 213      -9.420  -6.100  38.532  1.00  0.00           C  
ATOM   3493  HB2 HIS A 213      -9.836  -6.438  37.583  1.00  0.00           H  
ATOM   3494  HB3 HIS A 213     -10.250  -5.955  39.224  1.00  0.00           H  
ATOM   3495  O   HIS A 213      -9.999  -8.982  38.550  1.00  0.00           O  
ATOM   3496  CG  HIS A 213      -8.763  -4.760  38.318  1.00  0.00           C  
ATOM   3497  CD2 HIS A 213      -9.073  -3.856  37.340  1.00  0.00           C  
ATOM   3498  HD2 HIS A 213      -9.831  -3.978  36.580  1.00  0.00           H  
ATOM   3499  ND1 HIS A 213      -7.738  -4.219  39.060  1.00  0.00           N  
ATOM   3500  HD1 HIS A 213      -7.115  -4.746  39.655  1.00  0.00           H  
ATOM   3501  CE1 HIS A 213      -7.448  -3.013  38.543  1.00  0.00           C  
ATOM   3502  HE1 HIS A 213      -6.624  -2.388  38.852  1.00  0.00           H  
ATOM   3503  NE2 HIS A 213      -8.248  -2.741  37.502  1.00  0.00           N  
ATOM   3504  N   SER A 214      -9.311  -8.881  40.670  1.00  0.00           N  
ATOM   3505  H   SER A 214      -8.721  -8.420  41.347  1.00  0.00           H  
ATOM   3506  CA  SER A 214     -10.069 -10.065  41.106  1.00  0.00           C  
ATOM   3507  HA  SER A 214      -9.834 -10.888  40.431  1.00  0.00           H  
ATOM   3508  C   SER A 214     -11.593  -9.884  41.081  1.00  0.00           C  
ATOM   3509  CB  SER A 214      -9.627 -10.451  42.519  1.00  0.00           C  
ATOM   3510  HB2 SER A 214      -8.587 -10.776  42.489  1.00  0.00           H  
ATOM   3511  HB3 SER A 214     -10.238 -11.278  42.882  1.00  0.00           H  
ATOM   3512  O   SER A 214     -12.332 -10.861  41.213  1.00  0.00           O  
ATOM   3513  OG  SER A 214      -9.741  -9.348  43.401  1.00  0.00           O  
ATOM   3514  HG  SER A 214     -10.577  -8.901  43.248  1.00  0.00           H  
ATOM   3515  N   GLU A 215     -12.080  -8.646  40.970  1.00  0.00           N  
ATOM   3516  H   GLU A 215     -11.446  -7.898  40.727  1.00  0.00           H  
ATOM   3517  CA  GLU A 215     -13.509  -8.342  41.003  1.00  0.00           C  
ATOM   3518  HA  GLU A 215     -13.972  -9.082  41.656  1.00  0.00           H  
ATOM   3519  C   GLU A 215     -14.152  -8.445  39.609  1.00  0.00           C  
ATOM   3520  CB  GLU A 215     -13.782  -6.977  41.646  1.00  0.00           C  
ATOM   3521  HB2 GLU A 215     -13.223  -6.203  41.121  1.00  0.00           H  
ATOM   3522  HB3 GLU A 215     -14.848  -6.770  41.554  1.00  0.00           H  
ATOM   3523  O   GLU A 215     -13.537  -8.071  38.608  1.00  0.00           O  
ATOM   3524  CG  GLU A 215     -13.406  -6.982  43.138  1.00  0.00           C  
ATOM   3525  HG2 GLU A 215     -12.326  -7.091  43.232  1.00  0.00           H  
ATOM   3526  HG3 GLU A 215     -13.870  -7.850  43.607  1.00  0.00           H  
ATOM   3527  CD  GLU A 215     -13.856  -5.721  43.894  1.00  0.00           C  
ATOM   3528  OE1 GLU A 215     -13.670  -5.719  45.133  1.00  0.00           O  
ATOM   3529  OE2 GLU A 215     -14.418  -4.804  43.258  1.00  0.00           O  
ATOM   3530  N   PRO A 216     -15.401  -8.937  39.502  1.00  0.00           N  
ATOM   3531  CA  PRO A 216     -16.096  -9.003  38.225  1.00  0.00           C  
ATOM   3532  HA  PRO A 216     -15.485  -9.577  37.528  1.00  0.00           H  
ATOM   3533  C   PRO A 216     -16.359  -7.612  37.643  1.00  0.00           C  
ATOM   3534  CB  PRO A 216     -17.406  -9.749  38.491  1.00  0.00           C  
ATOM   3535  HB2 PRO A 216     -18.233  -9.045  38.580  1.00  0.00           H  
ATOM   3536  HB3 PRO A 216     -17.595 -10.484  37.709  1.00  0.00           H  
ATOM   3537  O   PRO A 216     -16.799  -6.698  38.339  1.00  0.00           O  
ATOM   3538  CG  PRO A 216     -17.192 -10.442  39.833  1.00  0.00           C  
ATOM   3539  HG2 PRO A 216     -18.125 -10.553  40.387  1.00  0.00           H  
ATOM   3540  HG3 PRO A 216     -16.723 -11.412  39.671  1.00  0.00           H  
ATOM   3541  CD  PRO A 216     -16.215  -9.525  40.554  1.00  0.00           C  
ATOM   3542  HD2 PRO A 216     -16.754  -8.735  41.077  1.00  0.00           H  
ATOM   3543  HD3 PRO A 216     -15.629 -10.121  41.254  1.00  0.00           H  
ATOM   3544  N   VAL A 217     -16.214  -7.474  36.327  1.00  0.00           N  
ATOM   3545  H   VAL A 217     -15.822  -8.239  35.796  1.00  0.00           H  
ATOM   3546  CA  VAL A 217     -16.558  -6.229  35.637  1.00  0.00           C  
ATOM   3547  HA  VAL A 217     -16.051  -5.412  36.152  1.00  0.00           H  
ATOM   3548  C   VAL A 217     -18.067  -5.984  35.725  1.00  0.00           C  
ATOM   3549  CB  VAL A 217     -16.046  -6.253  34.189  1.00  0.00           C  
ATOM   3550  HB  VAL A 217     -16.410  -7.155  33.697  1.00  0.00           H  
ATOM   3551  O   VAL A 217     -18.879  -6.866  35.432  1.00  0.00           O  
ATOM   3552  CG1 VAL A 217     -16.524  -5.041  33.382  1.00  0.00           C  
ATOM   3553 HG11 VAL A 217     -17.612  -5.022  33.321  1.00  0.00           H  
ATOM   3554 HG12 VAL A 217     -16.148  -4.119  33.824  1.00  0.00           H  
ATOM   3555 HG13 VAL A 217     -16.150  -5.130  32.362  1.00  0.00           H  
ATOM   3556  CG2 VAL A 217     -14.515  -6.281  34.164  1.00  0.00           C  
ATOM   3557 HG21 VAL A 217     -14.112  -5.420  34.696  1.00  0.00           H  
ATOM   3558 HG22 VAL A 217     -14.137  -7.187  34.637  1.00  0.00           H  
ATOM   3559 HG23 VAL A 217     -14.149  -6.249  33.138  1.00  0.00           H  
ATOM   3560  N   HIS A 218     -18.457  -4.761  36.093  1.00  0.00           N  
ATOM   3561  H   HIS A 218     -17.742  -4.138  36.442  1.00  0.00           H  
ATOM   3562  CA  HIS A 218     -19.861  -4.344  36.177  1.00  0.00           C  
ATOM   3563  HA  HIS A 218     -20.494  -5.227  36.101  1.00  0.00           H  
ATOM   3564  C   HIS A 218     -20.306  -3.417  35.041  1.00  0.00           C  
ATOM   3565  CB  HIS A 218     -20.136  -3.719  37.549  1.00  0.00           C  
ATOM   3566  HB2 HIS A 218     -19.371  -2.979  37.783  1.00  0.00           H  
ATOM   3567  HB3 HIS A 218     -21.102  -3.214  37.528  1.00  0.00           H  
ATOM   3568  O   HIS A 218     -21.510  -3.181  34.904  1.00  0.00           O  
ATOM   3569  CG  HIS A 218     -20.206  -4.743  38.646  1.00  0.00           C  
ATOM   3570  CD2 HIS A 218     -19.227  -5.044  39.558  1.00  0.00           C  
ATOM   3571  HD2 HIS A 218     -18.241  -4.606  39.616  1.00  0.00           H  
ATOM   3572  ND1 HIS A 218     -21.292  -5.548  38.928  1.00  0.00           N  
ATOM   3573  HD1 HIS A 218     -22.224  -5.468  38.548  1.00  0.00           H  
ATOM   3574  CE1 HIS A 218     -20.971  -6.309  39.985  1.00  0.00           C  
ATOM   3575  HE1 HIS A 218     -21.640  -6.997  40.482  1.00  0.00           H  
ATOM   3576  NE2 HIS A 218     -19.732  -6.039  40.400  1.00  0.00           N  
ATOM   3577  N   THR A 219     -19.385  -2.906  34.223  1.00  0.00           N  
ATOM   3578  H   THR A 219     -18.412  -3.118  34.386  1.00  0.00           H  
ATOM   3579  CA  THR A 219     -19.709  -2.033  33.089  1.00  0.00           C  
ATOM   3580  HA  THR A 219     -20.760  -2.158  32.831  1.00  0.00           H  
ATOM   3581  C   THR A 219     -18.875  -2.403  31.872  1.00  0.00           C  
ATOM   3582  CB  THR A 219     -19.501  -0.553  33.430  1.00  0.00           C  
ATOM   3583  HB  THR A 219     -18.447  -0.366  33.637  1.00  0.00           H  
ATOM   3584  O   THR A 219     -17.649  -2.392  31.926  1.00  0.00           O  
ATOM   3585  CG2 THR A 219     -19.959   0.337  32.272  1.00  0.00           C  
ATOM   3586 HG21 THR A 219     -19.186   0.368  31.504  1.00  0.00           H  
ATOM   3587 HG22 THR A 219     -20.882  -0.041  31.833  1.00  0.00           H  
ATOM   3588 HG23 THR A 219     -20.138   1.351  32.630  1.00  0.00           H  
ATOM   3589  OG1 THR A 219     -20.251  -0.188  34.572  1.00  0.00           O  
ATOM   3590  HG1 THR A 219     -19.749   0.527  34.971  1.00  0.00           H  
ATOM   3591  N   VAL A 220     -19.546  -2.699  30.761  1.00  0.00           N  
ATOM   3592  H   VAL A 220     -20.555  -2.697  30.800  1.00  0.00           H  
ATOM   3593  CA  VAL A 220     -18.921  -3.019  29.473  1.00  0.00           C  
ATOM   3594  HA  VAL A 220     -17.837  -2.974  29.573  1.00  0.00           H  
ATOM   3595  C   VAL A 220     -19.348  -1.977  28.446  1.00  0.00           C  
ATOM   3596  CB  VAL A 220     -19.290  -4.444  29.020  1.00  0.00           C  
ATOM   3597  HB  VAL A 220     -20.374  -4.521  28.942  1.00  0.00           H  
ATOM   3598  O   VAL A 220     -20.535  -1.678  28.319  1.00  0.00           O  
ATOM   3599  CG1 VAL A 220     -18.678  -4.791  27.655  1.00  0.00           C  
ATOM   3600 HG11 VAL A 220     -18.916  -5.823  27.400  1.00  0.00           H  
ATOM   3601 HG12 VAL A 220     -17.596  -4.669  27.690  1.00  0.00           H  
ATOM   3602 HG13 VAL A 220     -19.090  -4.147  26.878  1.00  0.00           H  
ATOM   3603  CG2 VAL A 220     -18.804  -5.490  30.031  1.00  0.00           C  
ATOM   3604 HG21 VAL A 220     -17.714  -5.519  30.055  1.00  0.00           H  
ATOM   3605 HG22 VAL A 220     -19.184  -6.475  29.759  1.00  0.00           H  
ATOM   3606 HG23 VAL A 220     -19.166  -5.260  31.033  1.00  0.00           H  
ATOM   3607  N   VAL A 221     -18.392  -1.441  27.692  1.00  0.00           N  
ATOM   3608  H   VAL A 221     -17.440  -1.736  27.854  1.00  0.00           H  
ATOM   3609  CA  VAL A 221     -18.628  -0.442  26.647  1.00  0.00           C  
ATOM   3610  HA  VAL A 221     -19.686  -0.182  26.632  1.00  0.00           H  
ATOM   3611  C   VAL A 221     -18.262  -1.026  25.290  1.00  0.00           C  
ATOM   3612  CB  VAL A 221     -17.864   0.864  26.918  1.00  0.00           C  
ATOM   3613  HB  VAL A 221     -16.792   0.664  26.932  1.00  0.00           H  
ATOM   3614  O   VAL A 221     -17.094  -1.249  24.981  1.00  0.00           O  
ATOM   3615  CG1 VAL A 221     -18.161   1.908  25.832  1.00  0.00           C  
ATOM   3616 HG11 VAL A 221     -19.233   2.091  25.769  1.00  0.00           H  
ATOM   3617 HG12 VAL A 221     -17.792   1.569  24.864  1.00  0.00           H  
ATOM   3618 HG13 VAL A 221     -17.652   2.840  26.079  1.00  0.00           H  
ATOM   3619  CG2 VAL A 221     -18.265   1.469  28.267  1.00  0.00           C  
ATOM   3620 HG21 VAL A 221     -19.333   1.685  28.287  1.00  0.00           H  
ATOM   3621 HG22 VAL A 221     -17.704   2.390  28.426  1.00  0.00           H  
ATOM   3622 HG23 VAL A 221     -18.021   0.782  29.077  1.00  0.00           H  
ATOM   3623  N   PHE A 222     -19.277  -1.239  24.463  1.00  0.00           N  
ATOM   3624  H   PHE A 222     -20.197  -0.985  24.793  1.00  0.00           H  
ATOM   3625  CA  PHE A 222     -19.150  -1.607  23.062  1.00  0.00           C  
ATOM   3626  HA  PHE A 222     -18.245  -2.195  22.910  1.00  0.00           H  
ATOM   3627  C   PHE A 222     -19.017  -0.369  22.191  1.00  0.00           C  
ATOM   3628  CB  PHE A 222     -20.367  -2.442  22.648  1.00  0.00           C  
ATOM   3629  HB2 PHE A 222     -20.457  -2.393  21.563  1.00  0.00           H  
ATOM   3630  HB3 PHE A 222     -21.266  -1.989  23.066  1.00  0.00           H  
ATOM   3631  O   PHE A 222     -19.943   0.435  22.083  1.00  0.00           O  
ATOM   3632  CG  PHE A 222     -20.341  -3.909  23.028  1.00  0.00           C  
ATOM   3633  CD1 PHE A 222     -19.257  -4.481  23.719  1.00  0.00           C  
ATOM   3634  HD1 PHE A 222     -18.472  -3.857  24.118  1.00  0.00           H  
ATOM   3635  CD2 PHE A 222     -21.424  -4.721  22.657  1.00  0.00           C  
ATOM   3636  HD2 PHE A 222     -22.280  -4.288  22.161  1.00  0.00           H  
ATOM   3637  CE1 PHE A 222     -19.195  -5.866  23.932  1.00  0.00           C  
ATOM   3638  HE1 PHE A 222     -18.343  -6.298  24.435  1.00  0.00           H  
ATOM   3639  CE2 PHE A 222     -21.395  -6.097  22.927  1.00  0.00           C  
ATOM   3640  HE2 PHE A 222     -22.231  -6.722  22.648  1.00  0.00           H  
ATOM   3641  CZ  PHE A 222     -20.262  -6.674  23.515  1.00  0.00           C  
ATOM   3642  HZ  PHE A 222     -20.231  -7.745  23.650  1.00  0.00           H  
ATOM   3643  N   GLN A 223     -17.894  -0.259  21.495  1.00  0.00           N  
ATOM   3644  H   GLN A 223     -17.177  -0.958  21.624  1.00  0.00           H  
ATOM   3645  CA  GLN A 223     -17.637   0.823  20.556  1.00  0.00           C  
ATOM   3646  HA  GLN A 223     -18.510   1.474  20.515  1.00  0.00           H  
ATOM   3647  C   GLN A 223     -17.406   0.309  19.138  1.00  0.00           C  
ATOM   3648  CB  GLN A 223     -16.484   1.690  21.055  1.00  0.00           C  
ATOM   3649  HB2 GLN A 223     -16.367   2.516  20.353  1.00  0.00           H  
ATOM   3650  HB3 GLN A 223     -16.747   2.108  22.027  1.00  0.00           H  
ATOM   3651  O   GLN A 223     -16.989  -0.826  18.927  1.00  0.00           O  
ATOM   3652  CG  GLN A 223     -15.153   0.926  21.183  1.00  0.00           C  
ATOM   3653  HG2 GLN A 223     -15.213   0.205  21.998  1.00  0.00           H  
ATOM   3654  HG3 GLN A 223     -14.936   0.401  20.252  1.00  0.00           H  
ATOM   3655  CD  GLN A 223     -13.989   1.860  21.443  1.00  0.00           C  
ATOM   3656  NE2 GLN A 223     -12.819   1.373  21.789  1.00  0.00           N  
ATOM   3657 HE21 GLN A 223     -12.065   2.039  21.874  1.00  0.00           H  
ATOM   3658 HE22 GLN A 223     -12.633   0.381  21.831  1.00  0.00           H  
ATOM   3659  OE1 GLN A 223     -14.120   3.058  21.298  1.00  0.00           O  
ATOM   3660  N   GLY A 224     -17.679   1.149  18.144  1.00  0.00           N  
ATOM   3661  H   GLY A 224     -18.035   2.066  18.377  1.00  0.00           H  
ATOM   3662  CA  GLY A 224     -17.325   0.856  16.757  1.00  0.00           C  
ATOM   3663  HA2 GLY A 224     -16.245   0.956  16.646  1.00  0.00           H  
ATOM   3664  HA3 GLY A 224     -17.577  -0.177  16.519  1.00  0.00           H  
ATOM   3665  C   GLY A 224     -18.001   1.782  15.753  1.00  0.00           C  
ATOM   3666  O   GLY A 224     -18.907   2.552  16.100  1.00  0.00           O  
ATOM   3667  N   ALA A 225     -17.581   1.687  14.494  1.00  0.00           N  
ATOM   3668  H   ALA A 225     -16.827   1.046  14.292  1.00  0.00           H  
ATOM   3669  CA  ALA A 225     -18.044   2.540  13.402  1.00  0.00           C  
ATOM   3670  HA  ALA A 225     -17.807   3.572  13.662  1.00  0.00           H  
ATOM   3671  C   ALA A 225     -19.568   2.465  13.151  1.00  0.00           C  
ATOM   3672  CB  ALA A 225     -17.236   2.189  12.146  1.00  0.00           C  
ATOM   3673  HB1 ALA A 225     -17.437   1.162  11.840  1.00  0.00           H  
ATOM   3674  HB2 ALA A 225     -17.498   2.856  11.325  1.00  0.00           H  
ATOM   3675  HB3 ALA A 225     -16.170   2.296  12.345  1.00  0.00           H  
ATOM   3676  O   ALA A 225     -20.296   1.598  13.659  1.00  0.00           O  
ATOM   3677  N   ALA A 226     -20.091   3.410  12.369  1.00  0.00           N  
ATOM   3678  H   ALA A 226     -19.462   4.051  11.907  1.00  0.00           H  
ATOM   3679  CA  ALA A 226     -21.477   3.359  11.905  1.00  0.00           C  
ATOM   3680  HA  ALA A 226     -22.133   3.315  12.774  1.00  0.00           H  
ATOM   3681  C   ALA A 226     -21.712   2.094  11.057  1.00  0.00           C  
ATOM   3682  CB  ALA A 226     -21.798   4.643  11.137  1.00  0.00           C  
ATOM   3683  HB1 ALA A 226     -22.837   4.631  10.806  1.00  0.00           H  
ATOM   3684  HB2 ALA A 226     -21.639   5.514  11.773  1.00  0.00           H  
ATOM   3685  HB3 ALA A 226     -21.155   4.721  10.260  1.00  0.00           H  
ATOM   3686  O   ALA A 226     -20.836   1.655  10.324  1.00  0.00           O  
ATOM   3687  N   GLY A 227     -22.880   1.458  11.191  1.00  0.00           N  
ATOM   3688  H   GLY A 227     -23.609   1.898  11.734  1.00  0.00           H  
ATOM   3689  CA  GLY A 227     -23.203   0.242  10.428  1.00  0.00           C  
ATOM   3690  HA2 GLY A 227     -22.994   0.433   9.375  1.00  0.00           H  
ATOM   3691  HA3 GLY A 227     -24.269   0.033  10.521  1.00  0.00           H  
ATOM   3692  C   GLY A 227     -22.430  -1.029  10.819  1.00  0.00           C  
ATOM   3693  O   GLY A 227     -22.735  -2.096  10.290  1.00  0.00           O  
ATOM   3694  N   ILE A 228     -21.500  -0.963  11.783  1.00  0.00           N  
ATOM   3695  H   ILE A 228     -21.204  -0.044  12.079  1.00  0.00           H  
ATOM   3696  CA  ILE A 228     -20.626  -2.094  12.153  1.00  0.00           C  
ATOM   3697  HA  ILE A 228     -20.234  -2.487  11.215  1.00  0.00           H  
ATOM   3698  C   ILE A 228     -21.347  -3.254  12.866  1.00  0.00           C  
ATOM   3699  CB  ILE A 228     -19.423  -1.577  12.971  1.00  0.00           C  
ATOM   3700  HB  ILE A 228     -19.137  -0.605  12.567  1.00  0.00           H  
ATOM   3701  O   ILE A 228     -20.780  -4.323  13.060  1.00  0.00           O  
ATOM   3702  CG1 ILE A 228     -18.174  -2.471  12.883  1.00  0.00           C  
ATOM   3703 HG12 ILE A 228     -18.382  -3.462  13.287  1.00  0.00           H  
ATOM   3704 HG13 ILE A 228     -17.390  -2.011  13.485  1.00  0.00           H  
ATOM   3705  CG2 ILE A 228     -19.800  -1.381  14.449  1.00  0.00           C  
ATOM   3706 HG21 ILE A 228     -18.981  -0.868  14.954  1.00  0.00           H  
ATOM   3707 HG22 ILE A 228     -20.704  -0.778  14.523  1.00  0.00           H  
ATOM   3708 HG23 ILE A 228     -19.943  -2.343  14.942  1.00  0.00           H  
ATOM   3709  CD1 ILE A 228     -17.618  -2.632  11.469  1.00  0.00           C  
ATOM   3710 HD11 ILE A 228     -18.268  -3.278  10.878  1.00  0.00           H  
ATOM   3711 HD12 ILE A 228     -17.519  -1.656  10.995  1.00  0.00           H  
ATOM   3712 HD13 ILE A 228     -16.635  -3.100  11.528  1.00  0.00           H  
ATOM   3713  N   GLY A 229     -22.604  -3.051  13.274  1.00  0.00           N  
ATOM   3714  H   GLY A 229     -23.039  -2.191  12.973  1.00  0.00           H  
ATOM   3715  CA  GLY A 229     -23.432  -4.095  13.887  1.00  0.00           C  
ATOM   3716  HA2 GLY A 229     -22.986  -5.073  13.710  1.00  0.00           H  
ATOM   3717  HA3 GLY A 229     -24.403  -4.092  13.390  1.00  0.00           H  
ATOM   3718  C   GLY A 229     -23.683  -3.969  15.393  1.00  0.00           C  
ATOM   3719  O   GLY A 229     -24.240  -4.900  15.960  1.00  0.00           O  
ATOM   3720  N   LYS A 230     -23.367  -2.835  16.041  1.00  0.00           N  
ATOM   3721  H   LYS A 230     -22.828  -2.155  15.526  1.00  0.00           H  
ATOM   3722  CA  LYS A 230     -23.607  -2.591  17.488  1.00  0.00           C  
ATOM   3723  HA  LYS A 230     -22.929  -3.218  18.066  1.00  0.00           H  
ATOM   3724  C   LYS A 230     -25.020  -2.964  17.964  1.00  0.00           C  
ATOM   3725  CB  LYS A 230     -23.330  -1.119  17.842  1.00  0.00           C  
ATOM   3726  HB2 LYS A 230     -23.580  -0.970  18.893  1.00  0.00           H  
ATOM   3727  HB3 LYS A 230     -23.972  -0.470  17.247  1.00  0.00           H  
ATOM   3728  O   LYS A 230     -25.181  -3.844  18.801  1.00  0.00           O  
ATOM   3729  CG  LYS A 230     -21.866  -0.721  17.631  1.00  0.00           C  
ATOM   3730  HG2 LYS A 230     -21.245  -1.448  18.157  1.00  0.00           H  
ATOM   3731  HG3 LYS A 230     -21.618  -0.755  16.570  1.00  0.00           H  
ATOM   3732  CD  LYS A 230     -21.531   0.660  18.201  1.00  0.00           C  
ATOM   3733  HD2 LYS A 230     -20.452   0.810  18.168  1.00  0.00           H  
ATOM   3734  HD3 LYS A 230     -21.823   0.690  19.251  1.00  0.00           H  
ATOM   3735  CE  LYS A 230     -22.228   1.807  17.466  1.00  0.00           C  
ATOM   3736  HE2 LYS A 230     -22.124   2.700  18.082  1.00  0.00           H  
ATOM   3737  HE3 LYS A 230     -23.294   1.595  17.382  1.00  0.00           H  
ATOM   3738  NZ  LYS A 230     -21.614   2.054  16.141  1.00  0.00           N  
ATOM   3739  HZ1 LYS A 230     -21.582   1.240  15.544  1.00  0.00           H  
ATOM   3740  HZ2 LYS A 230     -20.648   2.318  16.269  1.00  0.00           H  
ATOM   3741  HZ3 LYS A 230     -22.062   2.824  15.665  1.00  0.00           H  
ATOM   3742  N   THR A 231     -26.050  -2.361  17.369  1.00  0.00           N  
ATOM   3743  H   THR A 231     -25.859  -1.552  16.795  1.00  0.00           H  
ATOM   3744  CA  THR A 231     -27.462  -2.637  17.696  1.00  0.00           C  
ATOM   3745  HA  THR A 231     -27.635  -2.442  18.754  1.00  0.00           H  
ATOM   3746  C   THR A 231     -27.856  -4.089  17.412  1.00  0.00           C  
ATOM   3747  CB  THR A 231     -28.357  -1.698  16.874  1.00  0.00           C  
ATOM   3748  HB  THR A 231     -28.108  -1.828  15.821  1.00  0.00           H  
ATOM   3749  O   THR A 231     -28.618  -4.695  18.162  1.00  0.00           O  
ATOM   3750  CG2 THR A 231     -29.861  -1.942  17.012  1.00  0.00           C  
ATOM   3751 HG21 THR A 231     -30.131  -2.075  18.059  1.00  0.00           H  
ATOM   3752 HG22 THR A 231     -30.142  -2.839  16.460  1.00  0.00           H  
ATOM   3753 HG23 THR A 231     -30.410  -1.092  16.607  1.00  0.00           H  
ATOM   3754  OG1 THR A 231     -28.073  -0.361  17.210  1.00  0.00           O  
ATOM   3755  HG1 THR A 231     -28.219  -0.279  18.155  1.00  0.00           H  
ATOM   3756  N   ILE A 232     -27.331  -4.683  16.336  1.00  0.00           N  
ATOM   3757  H   ILE A 232     -26.625  -4.187  15.810  1.00  0.00           H  
ATOM   3758  CA  ILE A 232     -27.604  -6.086  15.993  1.00  0.00           C  
ATOM   3759  HA  ILE A 232     -28.678  -6.261  16.060  1.00  0.00           H  
ATOM   3760  C   ILE A 232     -26.964  -7.029  17.021  1.00  0.00           C  
ATOM   3761  CB  ILE A 232     -27.148  -6.381  14.546  1.00  0.00           C  
ATOM   3762  HB  ILE A 232     -26.101  -6.091  14.452  1.00  0.00           H  
ATOM   3763  O   ILE A 232     -27.595  -8.004  17.423  1.00  0.00           O  
ATOM   3764  CG1 ILE A 232     -27.944  -5.567  13.499  1.00  0.00           C  
ATOM   3765 HG12 ILE A 232     -27.539  -5.786  12.511  1.00  0.00           H  
ATOM   3766 HG13 ILE A 232     -27.784  -4.504  13.677  1.00  0.00           H  
ATOM   3767  CG2 ILE A 232     -27.225  -7.879  14.218  1.00  0.00           C  
ATOM   3768 HG21 ILE A 232     -26.468  -8.410  14.795  1.00  0.00           H  
ATOM   3769 HG22 ILE A 232     -27.020  -8.044  13.160  1.00  0.00           H  
ATOM   3770 HG23 ILE A 232     -28.212  -8.272  14.463  1.00  0.00           H  
ATOM   3771  CD1 ILE A 232     -29.459  -5.827  13.462  1.00  0.00           C  
ATOM   3772 HD11 ILE A 232     -29.902  -5.229  12.665  1.00  0.00           H  
ATOM   3773 HD12 ILE A 232     -29.922  -5.538  14.405  1.00  0.00           H  
ATOM   3774 HD13 ILE A 232     -29.664  -6.878  13.258  1.00  0.00           H  
ATOM   3775  N   LEU A 233     -25.758  -6.710  17.494  1.00  0.00           N  
ATOM   3776  H   LEU A 233     -25.291  -5.900  17.113  1.00  0.00           H  
ATOM   3777  CA  LEU A 233     -25.073  -7.428  18.563  1.00  0.00           C  
ATOM   3778  HA  LEU A 233     -25.021  -8.482  18.290  1.00  0.00           H  
ATOM   3779  C   LEU A 233     -25.846  -7.331  19.882  1.00  0.00           C  
ATOM   3780  CB  LEU A 233     -23.647  -6.864  18.683  1.00  0.00           C  
ATOM   3781  HB2 LEU A 233     -23.700  -5.817  18.981  1.00  0.00           H  
ATOM   3782  HB3 LEU A 233     -23.174  -6.902  17.702  1.00  0.00           H  
ATOM   3783  O   LEU A 233     -26.132  -8.357  20.490  1.00  0.00           O  
ATOM   3784  CG  LEU A 233     -22.751  -7.592  19.695  1.00  0.00           C  
ATOM   3785  HG  LEU A 233     -23.202  -7.553  20.687  1.00  0.00           H  
ATOM   3786  CD1 LEU A 233     -22.527  -9.048  19.296  1.00  0.00           C  
ATOM   3787 HD11 LEU A 233     -22.146  -9.092  18.275  1.00  0.00           H  
ATOM   3788 HD12 LEU A 233     -23.451  -9.615  19.406  1.00  0.00           H  
ATOM   3789 HD13 LEU A 233     -21.784  -9.482  19.965  1.00  0.00           H  
ATOM   3790  CD2 LEU A 233     -21.392  -6.901  19.732  1.00  0.00           C  
ATOM   3791 HD21 LEU A 233     -20.744  -7.391  20.460  1.00  0.00           H  
ATOM   3792 HD22 LEU A 233     -20.914  -6.929  18.753  1.00  0.00           H  
ATOM   3793 HD23 LEU A 233     -21.518  -5.862  20.037  1.00  0.00           H  
ATOM   3794  N   ALA A 234     -26.279  -6.130  20.269  1.00  0.00           N  
ATOM   3795  H   ALA A 234     -25.977  -5.319  19.747  1.00  0.00           H  
ATOM   3796  CA  ALA A 234     -27.110  -5.915  21.450  1.00  0.00           C  
ATOM   3797  HA  ALA A 234     -26.545  -6.203  22.337  1.00  0.00           H  
ATOM   3798  C   ALA A 234     -28.401  -6.754  21.417  1.00  0.00           C  
ATOM   3799  CB  ALA A 234     -27.431  -4.420  21.521  1.00  0.00           C  
ATOM   3800  HB1 ALA A 234     -28.161  -4.247  22.312  1.00  0.00           H  
ATOM   3801  HB2 ALA A 234     -27.861  -4.069  20.583  1.00  0.00           H  
ATOM   3802  HB3 ALA A 234     -26.524  -3.853  21.727  1.00  0.00           H  
ATOM   3803  O   ALA A 234     -28.726  -7.471  22.365  1.00  0.00           O  
ATOM   3804  N   ARG A 235     -29.115  -6.734  20.285  1.00  0.00           N  
ATOM   3805  H   ARG A 235     -28.808  -6.109  19.553  1.00  0.00           H  
ATOM   3806  CA  ARG A 235     -30.319  -7.555  20.073  1.00  0.00           C  
ATOM   3807  HA  ARG A 235     -31.030  -7.360  20.876  1.00  0.00           H  
ATOM   3808  C   ARG A 235     -30.021  -9.051  20.133  1.00  0.00           C  
ATOM   3809  CB  ARG A 235     -30.949  -7.196  18.724  1.00  0.00           C  
ATOM   3810  HB2 ARG A 235     -31.702  -7.944  18.474  1.00  0.00           H  
ATOM   3811  HB3 ARG A 235     -30.186  -7.207  17.946  1.00  0.00           H  
ATOM   3812  O   ARG A 235     -30.810  -9.806  20.699  1.00  0.00           O  
ATOM   3813  CG  ARG A 235     -31.626  -5.823  18.771  1.00  0.00           C  
ATOM   3814  HG2 ARG A 235     -32.433  -5.848  19.503  1.00  0.00           H  
ATOM   3815  HG3 ARG A 235     -30.921  -5.050  19.078  1.00  0.00           H  
ATOM   3816  CD  ARG A 235     -32.208  -5.470  17.404  1.00  0.00           C  
ATOM   3817  HD2 ARG A 235     -32.781  -6.319  17.030  1.00  0.00           H  
ATOM   3818  HD3 ARG A 235     -31.386  -5.283  16.712  1.00  0.00           H  
ATOM   3819  NE  ARG A 235     -33.048  -4.263  17.503  1.00  0.00           N  
ATOM   3820  HE  ARG A 235     -32.590  -3.434  17.853  1.00  0.00           H  
ATOM   3821  NH1 ARG A 235     -35.080  -5.175  16.884  1.00  0.00           N  
ATOM   3822 HH11 ARG A 235     -34.660  -6.087  16.780  1.00  0.00           H  
ATOM   3823 HH12 ARG A 235     -36.071  -5.067  16.725  1.00  0.00           H  
ATOM   3824  NH2 ARG A 235     -34.937  -3.013  17.425  1.00  0.00           N  
ATOM   3825 HH21 ARG A 235     -34.417  -2.222  17.776  1.00  0.00           H  
ATOM   3826 HH22 ARG A 235     -35.928  -2.917  17.254  1.00  0.00           H  
ATOM   3827  CZ  ARG A 235     -34.345  -4.163  17.267  1.00  0.00           C  
ATOM   3828  N   LYS A 236     -28.885  -9.481  19.579  1.00  0.00           N  
ATOM   3829  H   LYS A 236     -28.294  -8.806  19.117  1.00  0.00           H  
ATOM   3830  CA  LYS A 236     -28.447 -10.879  19.628  1.00  0.00           C  
ATOM   3831  HA  LYS A 236     -29.264 -11.506  19.271  1.00  0.00           H  
ATOM   3832  C   LYS A 236     -28.174 -11.332  21.064  1.00  0.00           C  
ATOM   3833  CB  LYS A 236     -27.238 -11.063  18.701  1.00  0.00           C  
ATOM   3834  HB2 LYS A 236     -27.527 -10.799  17.684  1.00  0.00           H  
ATOM   3835  HB3 LYS A 236     -26.435 -10.393  19.007  1.00  0.00           H  
ATOM   3836  O   LYS A 236     -28.627 -12.409  21.432  1.00  0.00           O  
ATOM   3837  CG  LYS A 236     -26.684 -12.489  18.701  1.00  0.00           C  
ATOM   3838  HG2 LYS A 236     -25.835 -12.520  18.017  1.00  0.00           H  
ATOM   3839  HG3 LYS A 236     -26.306 -12.735  19.693  1.00  0.00           H  
ATOM   3840  CD  LYS A 236     -27.701 -13.550  18.270  1.00  0.00           C  
ATOM   3841  HD2 LYS A 236     -28.444 -13.672  19.058  1.00  0.00           H  
ATOM   3842  HD3 LYS A 236     -28.188 -13.266  17.338  1.00  0.00           H  
ATOM   3843  CE  LYS A 236     -26.932 -14.856  18.078  1.00  0.00           C  
ATOM   3844  HE2 LYS A 236     -26.093 -14.854  18.774  1.00  0.00           H  
ATOM   3845  HE3 LYS A 236     -26.539 -14.905  17.062  1.00  0.00           H  
ATOM   3846  NZ  LYS A 236     -27.768 -16.024  18.392  1.00  0.00           N  
ATOM   3847  HZ1 LYS A 236     -28.021 -15.961  19.368  1.00  0.00           H  
ATOM   3848  HZ2 LYS A 236     -27.253 -16.891  18.334  1.00  0.00           H  
ATOM   3849  HZ3 LYS A 236     -28.630 -16.058  17.867  1.00  0.00           H  
ATOM   3850  N   MET A 237     -27.550 -10.495  21.892  1.00  0.00           N  
ATOM   3851  H   MET A 237     -27.179  -9.634  21.517  1.00  0.00           H  
ATOM   3852  CA  MET A 237     -27.332 -10.797  23.313  1.00  0.00           C  
ATOM   3853  HA  MET A 237     -26.794 -11.741  23.393  1.00  0.00           H  
ATOM   3854  C   MET A 237     -28.650 -10.965  24.077  1.00  0.00           C  
ATOM   3855  CB  MET A 237     -26.484  -9.702  23.970  1.00  0.00           C  
ATOM   3856  HB2 MET A 237     -26.437  -9.892  25.042  1.00  0.00           H  
ATOM   3857  HB3 MET A 237     -26.946  -8.727  23.816  1.00  0.00           H  
ATOM   3858  O   MET A 237     -28.791 -11.915  24.844  1.00  0.00           O  
ATOM   3859  CG  MET A 237     -25.057  -9.678  23.420  1.00  0.00           C  
ATOM   3860  HG2 MET A 237     -24.588 -10.647  23.590  1.00  0.00           H  
ATOM   3861  HG3 MET A 237     -25.087  -9.511  22.343  1.00  0.00           H  
ATOM   3862  SD  MET A 237     -24.022  -8.391  24.153  1.00  0.00           S  
ATOM   3863  CE  MET A 237     -23.591  -9.209  25.713  1.00  0.00           C  
ATOM   3864  HE1 MET A 237     -24.484  -9.321  26.329  1.00  0.00           H  
ATOM   3865  HE2 MET A 237     -22.851  -8.617  26.253  1.00  0.00           H  
ATOM   3866  HE3 MET A 237     -23.159 -10.188  25.510  1.00  0.00           H  
ATOM   3867  N   MET A 238     -29.644 -10.102  23.821  1.00  0.00           N  
ATOM   3868  H   MET A 238     -29.451  -9.312  23.223  1.00  0.00           H  
ATOM   3869  CA  MET A 238     -30.986 -10.250  24.404  1.00  0.00           C  
ATOM   3870  HA  MET A 238     -30.904 -10.230  25.491  1.00  0.00           H  
ATOM   3871  C   MET A 238     -31.627 -11.590  24.022  1.00  0.00           C  
ATOM   3872  CB  MET A 238     -31.908  -9.106  23.948  1.00  0.00           C  
ATOM   3873  HB2 MET A 238     -31.927  -9.062  22.859  1.00  0.00           H  
ATOM   3874  HB3 MET A 238     -32.924  -9.314  24.283  1.00  0.00           H  
ATOM   3875  O   MET A 238     -32.195 -12.274  24.877  1.00  0.00           O  
ATOM   3876  CG  MET A 238     -31.489  -7.735  24.482  1.00  0.00           C  
ATOM   3877  HG2 MET A 238     -30.478  -7.517  24.136  1.00  0.00           H  
ATOM   3878  HG3 MET A 238     -32.151  -6.985  24.049  1.00  0.00           H  
ATOM   3879  SD  MET A 238     -31.510  -7.546  26.285  1.00  0.00           S  
ATOM   3880  CE  MET A 238     -33.269  -7.799  26.642  1.00  0.00           C  
ATOM   3881  HE1 MET A 238     -33.475  -7.498  27.669  1.00  0.00           H  
ATOM   3882  HE2 MET A 238     -33.510  -8.856  26.528  1.00  0.00           H  
ATOM   3883  HE3 MET A 238     -33.880  -7.207  25.961  1.00  0.00           H  
ATOM   3884  N   LEU A 239     -31.523 -11.977  22.745  1.00  0.00           N  
ATOM   3885  H   LEU A 239     -31.046 -11.366  22.098  1.00  0.00           H  
ATOM   3886  CA  LEU A 239     -32.072 -13.234  22.238  1.00  0.00           C  
ATOM   3887  HA  LEU A 239     -33.118 -13.283  22.541  1.00  0.00           H  
ATOM   3888  C   LEU A 239     -31.366 -14.459  22.835  1.00  0.00           C  
ATOM   3889  CB  LEU A 239     -31.998 -13.230  20.700  1.00  0.00           C  
ATOM   3890  HB2 LEU A 239     -30.955 -13.131  20.400  1.00  0.00           H  
ATOM   3891  HB3 LEU A 239     -32.539 -12.361  20.326  1.00  0.00           H  
ATOM   3892  O   LEU A 239     -32.039 -15.418  23.211  1.00  0.00           O  
ATOM   3893  CG  LEU A 239     -32.572 -14.498  20.039  1.00  0.00           C  
ATOM   3894  HG  LEU A 239     -32.004 -15.372  20.358  1.00  0.00           H  
ATOM   3895  CD1 LEU A 239     -34.048 -14.715  20.383  1.00  0.00           C  
ATOM   3896 HD11 LEU A 239     -34.625 -13.820  20.148  1.00  0.00           H  
ATOM   3897 HD12 LEU A 239     -34.441 -15.560  19.818  1.00  0.00           H  
ATOM   3898 HD13 LEU A 239     -34.150 -14.940  21.444  1.00  0.00           H  
ATOM   3899  CD2 LEU A 239     -32.446 -14.385  18.520  1.00  0.00           C  
ATOM   3900 HD21 LEU A 239     -31.395 -14.273  18.253  1.00  0.00           H  
ATOM   3901 HD22 LEU A 239     -32.838 -15.286  18.049  1.00  0.00           H  
ATOM   3902 HD23 LEU A 239     -33.003 -13.517  18.168  1.00  0.00           H  
ATOM   3903  N   ASP A 240     -30.040 -14.430  22.943  1.00  0.00           N  
ATOM   3904  H   ASP A 240     -29.544 -13.633  22.571  1.00  0.00           H  
ATOM   3905  CA  ASP A 240     -29.242 -15.550  23.452  1.00  0.00           C  
ATOM   3906  HA  ASP A 240     -29.593 -16.477  22.999  1.00  0.00           H  
ATOM   3907  C   ASP A 240     -29.416 -15.739  24.954  1.00  0.00           C  
ATOM   3908  CB  ASP A 240     -27.769 -15.352  23.058  1.00  0.00           C  
ATOM   3909  HB2 ASP A 240     -27.148 -16.046  23.624  1.00  0.00           H  
ATOM   3910  HB3 ASP A 240     -27.454 -14.338  23.303  1.00  0.00           H  
ATOM   3911  O   ASP A 240     -29.628 -16.860  25.417  1.00  0.00           O  
ATOM   3912  CG  ASP A 240     -27.561 -15.624  21.569  1.00  0.00           C  
ATOM   3913  OD1 ASP A 240     -28.486 -16.170  20.920  1.00  0.00           O  
ATOM   3914  OD2 ASP A 240     -26.492 -15.295  21.013  1.00  0.00           O  
ATOM   3915  N   TRP A 241     -29.468 -14.650  25.721  1.00  0.00           N  
ATOM   3916  H   TRP A 241     -29.278 -13.747  25.310  1.00  0.00           H  
ATOM   3917  CA  TRP A 241     -29.816 -14.725  27.138  1.00  0.00           C  
ATOM   3918  HA  TRP A 241     -29.125 -15.401  27.642  1.00  0.00           H  
ATOM   3919  C   TRP A 241     -31.225 -15.296  27.348  1.00  0.00           C  
ATOM   3920  CB  TRP A 241     -29.685 -13.341  27.764  1.00  0.00           C  
ATOM   3921  HB2 TRP A 241     -28.631 -13.062  27.798  1.00  0.00           H  
ATOM   3922  HB3 TRP A 241     -30.206 -12.618  27.137  1.00  0.00           H  
ATOM   3923  O   TRP A 241     -31.425 -16.218  28.142  1.00  0.00           O  
ATOM   3924  CG  TRP A 241     -30.260 -13.270  29.140  1.00  0.00           C  
ATOM   3925  CD1 TRP A 241     -29.646 -13.669  30.277  1.00  0.00           C  
ATOM   3926  HD1 TRP A 241     -28.641 -14.060  30.331  1.00  0.00           H  
ATOM   3927  CD2 TRP A 241     -31.594 -12.835  29.531  1.00  0.00           C  
ATOM   3928  CE2 TRP A 241     -31.719 -13.021  30.938  1.00  0.00           C  
ATOM   3929  CE3 TRP A 241     -32.712 -12.309  28.841  1.00  0.00           C  
ATOM   3930  HE3 TRP A 241     -32.640 -12.147  27.776  1.00  0.00           H  
ATOM   3931  NE1 TRP A 241     -30.503 -13.525  31.348  1.00  0.00           N  
ATOM   3932  HE1 TRP A 241     -30.228 -13.699  32.304  1.00  0.00           H  
ATOM   3933  CH2 TRP A 241     -33.980 -12.175  30.919  1.00  0.00           C  
ATOM   3934  HH2 TRP A 241     -34.888 -11.935  31.453  1.00  0.00           H  
ATOM   3935  CZ2 TRP A 241     -32.886 -12.693  31.625  1.00  0.00           C  
ATOM   3936  HZ2 TRP A 241     -32.925 -12.843  32.694  1.00  0.00           H  
ATOM   3937  CZ3 TRP A 241     -33.896 -11.983  29.530  1.00  0.00           C  
ATOM   3938  HZ3 TRP A 241     -34.741 -11.582  28.990  1.00  0.00           H  
ATOM   3939  N   ALA A 242     -32.207 -14.814  26.581  1.00  0.00           N  
ATOM   3940  H   ALA A 242     -32.000 -14.057  25.945  1.00  0.00           H  
ATOM   3941  CA  ALA A 242     -33.578 -15.306  26.670  1.00  0.00           C  
ATOM   3942  HA  ALA A 242     -33.897 -15.254  27.711  1.00  0.00           H  
ATOM   3943  C   ALA A 242     -33.713 -16.768  26.212  1.00  0.00           C  
ATOM   3944  CB  ALA A 242     -34.467 -14.381  25.844  1.00  0.00           C  
ATOM   3945  HB1 ALA A 242     -35.502 -14.718  25.904  1.00  0.00           H  
ATOM   3946  HB2 ALA A 242     -34.398 -13.371  26.249  1.00  0.00           H  
ATOM   3947  HB3 ALA A 242     -34.146 -14.375  24.802  1.00  0.00           H  
ATOM   3948  O   ALA A 242     -34.561 -17.503  26.723  1.00  0.00           O  
ATOM   3949  N   SER A 243     -32.893 -17.205  25.255  1.00  0.00           N  
ATOM   3950  H   SER A 243     -32.255 -16.539  24.844  1.00  0.00           H  
ATOM   3951  CA  SER A 243     -32.811 -18.600  24.790  1.00  0.00           C  
ATOM   3952  HA  SER A 243     -33.815 -19.018  24.713  1.00  0.00           H  
ATOM   3953  C   SER A 243     -32.037 -19.493  25.750  1.00  0.00           C  
ATOM   3954  CB  SER A 243     -32.178 -18.674  23.401  1.00  0.00           C  
ATOM   3955  HB2 SER A 243     -31.151 -18.313  23.436  1.00  0.00           H  
ATOM   3956  HB3 SER A 243     -32.184 -19.707  23.055  1.00  0.00           H  
ATOM   3957  O   SER A 243     -32.207 -20.706  25.720  1.00  0.00           O  
ATOM   3958  OG  SER A 243     -32.941 -17.874  22.517  1.00  0.00           O  
ATOM   3959  HG  SER A 243     -32.622 -16.976  22.635  1.00  0.00           H  
ATOM   3960  N   GLY A 244     -31.256 -18.893  26.645  1.00  0.00           N  
ATOM   3961  H   GLY A 244     -31.111 -17.896  26.576  1.00  0.00           H  
ATOM   3962  CA  GLY A 244     -30.531 -19.612  27.665  1.00  0.00           C  
ATOM   3963  HA2 GLY A 244     -30.495 -18.976  28.550  1.00  0.00           H  
ATOM   3964  HA3 GLY A 244     -31.073 -20.536  27.865  1.00  0.00           H  
ATOM   3965  C   GLY A 244     -29.102 -19.996  27.305  1.00  0.00           C  
ATOM   3966  O   GLY A 244     -28.542 -20.887  27.923  1.00  0.00           O  
ATOM   3967  N   THR A 245     -28.508 -19.338  26.322  1.00  0.00           N  
ATOM   3968  H   THR A 245     -29.014 -18.619  25.825  1.00  0.00           H  
ATOM   3969  CA  THR A 245     -27.147 -19.634  25.864  1.00  0.00           C  
ATOM   3970  HA  THR A 245     -26.807 -20.574  26.299  1.00  0.00           H  
ATOM   3971  C   THR A 245     -26.134 -18.581  26.308  1.00  0.00           C  
ATOM   3972  CB  THR A 245     -27.137 -19.819  24.342  1.00  0.00           C  
ATOM   3973  HB  THR A 245     -26.120 -20.020  24.004  1.00  0.00           H  
ATOM   3974  O   THR A 245     -24.962 -18.697  25.978  1.00  0.00           O  
ATOM   3975  CG2 THR A 245     -28.037 -20.977  23.903  1.00  0.00           C  
ATOM   3976 HG21 THR A 245     -27.735 -21.890  24.419  1.00  0.00           H  
ATOM   3977 HG22 THR A 245     -29.081 -20.762  24.130  1.00  0.00           H  
ATOM   3978 HG23 THR A 245     -27.929 -21.128  22.829  1.00  0.00           H  
ATOM   3979  OG1 THR A 245     -27.625 -18.660  23.706  1.00  0.00           O  
ATOM   3980  HG1 THR A 245     -26.870 -18.086  23.558  1.00  0.00           H  
ATOM   3981  N   LEU A 246     -26.568 -17.544  27.038  1.00  0.00           N  
ATOM   3982  H   LEU A 246     -27.553 -17.496  27.255  1.00  0.00           H  
ATOM   3983  CA  LEU A 246     -25.712 -16.452  27.505  1.00  0.00           C  
ATOM   3984  HA  LEU A 246     -24.686 -16.817  27.555  1.00  0.00           H  
ATOM   3985  C   LEU A 246     -26.127 -15.993  28.916  1.00  0.00           C  
ATOM   3986  CB  LEU A 246     -25.785 -15.323  26.457  1.00  0.00           C  
ATOM   3987  HB2 LEU A 246     -25.612 -15.748  25.469  1.00  0.00           H  
ATOM   3988  HB3 LEU A 246     -26.793 -14.906  26.472  1.00  0.00           H  
ATOM   3989  O   LEU A 246     -27.292 -15.684  29.152  1.00  0.00           O  
ATOM   3990  CG  LEU A 246     -24.779 -14.181  26.663  1.00  0.00           C  
ATOM   3991  HG  LEU A 246     -24.894 -13.800  27.677  1.00  0.00           H  
ATOM   3992  CD1 LEU A 246     -23.330 -14.627  26.459  1.00  0.00           C  
ATOM   3993 HD11 LEU A 246     -23.202 -15.071  25.472  1.00  0.00           H  
ATOM   3994 HD12 LEU A 246     -22.662 -13.771  26.555  1.00  0.00           H  
ATOM   3995 HD13 LEU A 246     -23.046 -15.358  27.216  1.00  0.00           H  
ATOM   3996  CD2 LEU A 246     -25.081 -13.043  25.685  1.00  0.00           C  
ATOM   3997 HD21 LEU A 246     -26.098 -12.683  25.842  1.00  0.00           H  
ATOM   3998 HD22 LEU A 246     -24.971 -13.395  24.659  1.00  0.00           H  
ATOM   3999 HD23 LEU A 246     -24.384 -12.223  25.862  1.00  0.00           H  
ATOM   4000  N   TYR A 247     -25.174 -15.945  29.852  1.00  0.00           N  
ATOM   4001  H   TYR A 247     -24.243 -16.215  29.567  1.00  0.00           H  
ATOM   4002  CA  TYR A 247     -25.309 -15.399  31.217  1.00  0.00           C  
ATOM   4003  HA  TYR A 247     -24.398 -15.681  31.745  1.00  0.00           H  
ATOM   4004  C   TYR A 247     -26.458 -15.936  32.096  1.00  0.00           C  
ATOM   4005  CB  TYR A 247     -25.345 -13.865  31.183  1.00  0.00           C  
ATOM   4006  HB2 TYR A 247     -26.333 -13.559  30.838  1.00  0.00           H  
ATOM   4007  HB3 TYR A 247     -25.223 -13.501  32.203  1.00  0.00           H  
ATOM   4008  O   TYR A 247     -26.957 -15.210  32.962  1.00  0.00           O  
ATOM   4009  CG  TYR A 247     -24.303 -13.164  30.347  1.00  0.00           C  
ATOM   4010  CD1 TYR A 247     -22.954 -13.575  30.366  1.00  0.00           C  
ATOM   4011  HD1 TYR A 247     -22.630 -14.407  30.974  1.00  0.00           H  
ATOM   4012  CD2 TYR A 247     -24.696 -12.047  29.588  1.00  0.00           C  
ATOM   4013  HD2 TYR A 247     -25.725 -11.716  29.591  1.00  0.00           H  
ATOM   4014  CE1 TYR A 247     -22.003 -12.887  29.592  1.00  0.00           C  
ATOM   4015  HE1 TYR A 247     -20.965 -13.186  29.607  1.00  0.00           H  
ATOM   4016  CE2 TYR A 247     -23.745 -11.350  28.832  1.00  0.00           C  
ATOM   4017  HE2 TYR A 247     -24.028 -10.481  28.257  1.00  0.00           H  
ATOM   4018  OH  TYR A 247     -21.535 -11.068  28.080  1.00  0.00           O  
ATOM   4019  HH  TYR A 247     -20.736 -11.560  27.878  1.00  0.00           H  
ATOM   4020  CZ  TYR A 247     -22.406 -11.774  28.827  1.00  0.00           C  
ATOM   4021  N   GLN A 248     -26.895 -17.187  31.913  1.00  0.00           N  
ATOM   4022  H   GLN A 248     -26.442 -17.769  31.223  1.00  0.00           H  
ATOM   4023  CA  GLN A 248     -28.018 -17.741  32.683  1.00  0.00           C  
ATOM   4024  HA  GLN A 248     -28.905 -17.140  32.483  1.00  0.00           H  
ATOM   4025  C   GLN A 248     -27.788 -17.729  34.198  1.00  0.00           C  
ATOM   4026  CB  GLN A 248     -28.287 -19.189  32.281  1.00  0.00           C  
ATOM   4027  HB2 GLN A 248     -29.008 -19.599  32.988  1.00  0.00           H  
ATOM   4028  HB3 GLN A 248     -27.367 -19.765  32.376  1.00  0.00           H  
ATOM   4029  O   GLN A 248     -28.701 -17.361  34.936  1.00  0.00           O  
ATOM   4030  CG  GLN A 248     -28.856 -19.374  30.874  1.00  0.00           C  
ATOM   4031  HG2 GLN A 248     -28.089 -19.169  30.127  1.00  0.00           H  
ATOM   4032  HG3 GLN A 248     -29.693 -18.691  30.726  1.00  0.00           H  
ATOM   4033  CD  GLN A 248     -29.328 -20.819  30.737  1.00  0.00           C  
ATOM   4034  NE2 GLN A 248     -30.453 -21.099  30.137  1.00  0.00           N  
ATOM   4035 HE21 GLN A 248     -30.562 -22.098  30.034  1.00  0.00           H  
ATOM   4036 HE22 GLN A 248     -30.906 -20.430  29.531  1.00  0.00           H  
ATOM   4037  OE1 GLN A 248     -28.771 -21.753  31.259  1.00  0.00           O  
ATOM   4038  N   ASP A 249     -26.581 -18.086  34.637  1.00  0.00           N  
ATOM   4039  H   ASP A 249     -25.946 -18.526  33.986  1.00  0.00           H  
ATOM   4040  CA  ASP A 249     -26.230 -18.205  36.058  1.00  0.00           C  
ATOM   4041  HA  ASP A 249     -27.075 -18.639  36.591  1.00  0.00           H  
ATOM   4042  C   ASP A 249     -25.911 -16.859  36.712  1.00  0.00           C  
ATOM   4043  CB  ASP A 249     -25.046 -19.169  36.200  1.00  0.00           C  
ATOM   4044  HB2 ASP A 249     -24.172 -18.742  35.707  1.00  0.00           H  
ATOM   4045  HB3 ASP A 249     -24.815 -19.308  37.256  1.00  0.00           H  
ATOM   4046  O   ASP A 249     -25.827 -16.758  37.940  1.00  0.00           O  
ATOM   4047  CG  ASP A 249     -25.394 -20.519  35.582  1.00  0.00           C  
ATOM   4048  OD1 ASP A 249     -26.466 -21.044  35.953  1.00  0.00           O  
ATOM   4049  OD2 ASP A 249     -24.654 -20.922  34.663  1.00  0.00           O  
ATOM   4050  N   ARG A 250     -25.770 -15.806  35.897  1.00  0.00           N  
ATOM   4051  H   ARG A 250     -25.915 -15.978  34.913  1.00  0.00           H  
ATOM   4052  CA  ARG A 250     -25.360 -14.469  36.330  1.00  0.00           C  
ATOM   4053  HA  ARG A 250     -24.946 -14.545  37.336  1.00  0.00           H  
ATOM   4054  C   ARG A 250     -26.531 -13.499  36.425  1.00  0.00           C  
ATOM   4055  CB  ARG A 250     -24.237 -13.973  35.408  1.00  0.00           C  
ATOM   4056  HB2 ARG A 250     -24.639 -13.740  34.422  1.00  0.00           H  
ATOM   4057  HB3 ARG A 250     -23.498 -14.767  35.303  1.00  0.00           H  
ATOM   4058  O   ARG A 250     -26.697 -12.867  37.466  1.00  0.00           O  
ATOM   4059  CG  ARG A 250     -23.542 -12.737  35.988  1.00  0.00           C  
ATOM   4060  HG2 ARG A 250     -24.232 -11.894  36.002  1.00  0.00           H  
ATOM   4061  HG3 ARG A 250     -23.222 -12.952  37.008  1.00  0.00           H  
ATOM   4062  CD  ARG A 250     -22.313 -12.382  35.150  1.00  0.00           C  
ATOM   4063  HD2 ARG A 250     -22.628 -12.097  34.146  1.00  0.00           H  
ATOM   4064  HD3 ARG A 250     -21.675 -13.262  35.080  1.00  0.00           H  
ATOM   4065  NE  ARG A 250     -21.568 -11.273  35.765  1.00  0.00           N  
ATOM   4066  HE  ARG A 250     -22.095 -10.589  36.289  1.00  0.00           H  
ATOM   4067  NH1 ARG A 250     -19.454 -11.853  35.031  1.00  0.00           N  
ATOM   4068 HH11 ARG A 250     -18.467 -11.637  35.003  1.00  0.00           H  
ATOM   4069 HH12 ARG A 250     -19.734 -12.715  34.587  1.00  0.00           H  
ATOM   4070  NH2 ARG A 250     -19.744 -10.023  36.258  1.00  0.00           N  
ATOM   4071 HH21 ARG A 250     -20.285  -9.323  36.745  1.00  0.00           H  
ATOM   4072 HH22 ARG A 250     -18.781  -9.814  36.039  1.00  0.00           H  
ATOM   4073  CZ  ARG A 250     -20.266 -11.066  35.684  1.00  0.00           C  
ATOM   4074  N   PHE A 251     -27.374 -13.414  35.393  1.00  0.00           N  
ATOM   4075  H   PHE A 251     -27.222 -14.012  34.594  1.00  0.00           H  
ATOM   4076  CA  PHE A 251     -28.456 -12.426  35.333  1.00  0.00           C  
ATOM   4077  HA  PHE A 251     -28.421 -11.817  36.236  1.00  0.00           H  
ATOM   4078  C   PHE A 251     -29.852 -13.065  35.292  1.00  0.00           C  
ATOM   4079  CB  PHE A 251     -28.229 -11.455  34.167  1.00  0.00           C  
ATOM   4080  HB2 PHE A 251     -28.327 -12.009  33.234  1.00  0.00           H  
ATOM   4081  HB3 PHE A 251     -29.018 -10.703  34.193  1.00  0.00           H  
ATOM   4082  O   PHE A 251     -30.201 -13.822  34.377  1.00  0.00           O  
ATOM   4083  CG  PHE A 251     -26.891 -10.731  34.183  1.00  0.00           C  
ATOM   4084  CD1 PHE A 251     -26.537  -9.901  35.265  1.00  0.00           C  
ATOM   4085  HD1 PHE A 251     -27.214  -9.764  36.094  1.00  0.00           H  
ATOM   4086  CD2 PHE A 251     -25.994 -10.879  33.108  1.00  0.00           C  
ATOM   4087  HD2 PHE A 251     -26.270 -11.483  32.256  1.00  0.00           H  
ATOM   4088  CE1 PHE A 251     -25.295  -9.243  35.276  1.00  0.00           C  
ATOM   4089  HE1 PHE A 251     -25.035  -8.607  36.109  1.00  0.00           H  
ATOM   4090  CE2 PHE A 251     -24.747 -10.229  33.122  1.00  0.00           C  
ATOM   4091  HE2 PHE A 251     -24.063 -10.345  32.294  1.00  0.00           H  
ATOM   4092  CZ  PHE A 251     -24.398  -9.406  34.206  1.00  0.00           C  
ATOM   4093  HZ  PHE A 251     -23.449  -8.891  34.210  1.00  0.00           H  
ATOM   4094  N   ASP A 252     -30.688 -12.674  36.259  1.00  0.00           N  
ATOM   4095  H   ASP A 252     -30.352 -11.973  36.903  1.00  0.00           H  
ATOM   4096  CA  ASP A 252     -32.109 -13.033  36.328  1.00  0.00           C  
ATOM   4097  HA  ASP A 252     -32.230 -14.090  36.092  1.00  0.00           H  
ATOM   4098  C   ASP A 252     -32.934 -12.220  35.314  1.00  0.00           C  
ATOM   4099  CB  ASP A 252     -32.672 -12.771  37.745  1.00  0.00           C  
ATOM   4100  HB2 ASP A 252     -32.371 -11.775  38.069  1.00  0.00           H  
ATOM   4101  HB3 ASP A 252     -33.760 -12.770  37.675  1.00  0.00           H  
ATOM   4102  O   ASP A 252     -33.942 -12.721  34.808  1.00  0.00           O  
ATOM   4103  CG  ASP A 252     -32.313 -13.787  38.842  1.00  0.00           C  
ATOM   4104  OD1 ASP A 252     -31.755 -14.854  38.529  1.00  0.00           O  
ATOM   4105  OD2 ASP A 252     -32.696 -13.538  40.022  1.00  0.00           O  
ATOM   4106  N   TYR A 253     -32.507 -10.983  35.014  1.00  0.00           N  
ATOM   4107  H   TYR A 253     -31.665 -10.652  35.464  1.00  0.00           H  
ATOM   4108  CA  TYR A 253     -33.196 -10.048  34.120  1.00  0.00           C  
ATOM   4109  HA  TYR A 253     -33.842 -10.609  33.445  1.00  0.00           H  
ATOM   4110  C   TYR A 253     -32.215  -9.226  33.281  1.00  0.00           C  
ATOM   4111  CB  TYR A 253     -34.078  -9.085  34.930  1.00  0.00           C  
ATOM   4112  HB2 TYR A 253     -34.564  -8.398  34.237  1.00  0.00           H  
ATOM   4113  HB3 TYR A 253     -33.445  -8.487  35.586  1.00  0.00           H  
ATOM   4114  O   TYR A 253     -31.297  -8.608  33.820  1.00  0.00           O  
ATOM   4115  CG  TYR A 253     -35.148  -9.764  35.761  1.00  0.00           C  
ATOM   4116  CD1 TYR A 253     -36.379 -10.111  35.174  1.00  0.00           C  
ATOM   4117  HD1 TYR A 253     -36.568  -9.864  34.140  1.00  0.00           H  
ATOM   4118  CD2 TYR A 253     -34.898 -10.068  37.112  1.00  0.00           C  
ATOM   4119  HD2 TYR A 253     -33.949  -9.800  37.553  1.00  0.00           H  
ATOM   4120  CE1 TYR A 253     -37.360 -10.774  35.934  1.00  0.00           C  
ATOM   4121  HE1 TYR A 253     -38.306 -11.045  35.489  1.00  0.00           H  
ATOM   4122  CE2 TYR A 253     -35.876 -10.727  37.879  1.00  0.00           C  
ATOM   4123  HE2 TYR A 253     -35.675 -10.953  38.916  1.00  0.00           H  
ATOM   4124  OH  TYR A 253     -38.070 -11.685  38.031  1.00  0.00           O  
ATOM   4125  HH  TYR A 253     -37.736 -11.894  38.907  1.00  0.00           H  
ATOM   4126  CZ  TYR A 253     -37.109 -11.081  37.286  1.00  0.00           C  
ATOM   4127  N   LEU A 254     -32.468  -9.161  31.973  1.00  0.00           N  
ATOM   4128  H   LEU A 254     -33.193  -9.749  31.589  1.00  0.00           H  
ATOM   4129  CA  LEU A 254     -31.863  -8.188  31.064  1.00  0.00           C  
ATOM   4130  HA  LEU A 254     -31.086  -7.630  31.588  1.00  0.00           H  
ATOM   4131  C   LEU A 254     -32.924  -7.198  30.595  1.00  0.00           C  
ATOM   4132  CB  LEU A 254     -31.224  -8.891  29.858  1.00  0.00           C  
ATOM   4133  HB2 LEU A 254     -31.288  -8.216  29.004  1.00  0.00           H  
ATOM   4134  HB3 LEU A 254     -31.789  -9.790  29.611  1.00  0.00           H  
ATOM   4135  O   LEU A 254     -33.987  -7.623  30.138  1.00  0.00           O  
ATOM   4136  CG  LEU A 254     -29.738  -9.227  30.033  1.00  0.00           C  
ATOM   4137  HG  LEU A 254     -29.189  -8.297  30.180  1.00  0.00           H  
ATOM   4138  CD1 LEU A 254     -29.474 -10.150  31.216  1.00  0.00           C  
ATOM   4139 HD11 LEU A 254     -28.437 -10.487  31.206  1.00  0.00           H  
ATOM   4140 HD12 LEU A 254     -29.655  -9.620  32.151  1.00  0.00           H  
ATOM   4141 HD13 LEU A 254     -30.144 -11.008  31.162  1.00  0.00           H  
ATOM   4142  CD2 LEU A 254     -29.224  -9.882  28.754  1.00  0.00           C  
ATOM   4143 HD21 LEU A 254     -28.198 -10.225  28.886  1.00  0.00           H  
ATOM   4144 HD22 LEU A 254     -29.862 -10.725  28.489  1.00  0.00           H  
ATOM   4145 HD23 LEU A 254     -29.248  -9.156  27.941  1.00  0.00           H  
ATOM   4146  N   PHE A 255     -32.628  -5.903  30.655  1.00  0.00           N  
ATOM   4147  H   PHE A 255     -31.737  -5.636  31.051  1.00  0.00           H  
ATOM   4148  CA  PHE A 255     -33.498  -4.842  30.149  1.00  0.00           C  
ATOM   4149  HA  PHE A 255     -34.420  -5.274  29.760  1.00  0.00           H  
ATOM   4150  C   PHE A 255     -32.813  -4.112  28.999  1.00  0.00           C  
ATOM   4151  CB  PHE A 255     -33.888  -3.893  31.288  1.00  0.00           C  
ATOM   4152  HB2 PHE A 255     -32.978  -3.466  31.708  1.00  0.00           H  
ATOM   4153  HB3 PHE A 255     -34.486  -3.077  30.882  1.00  0.00           H  
ATOM   4154  O   PHE A 255     -31.763  -3.501  29.183  1.00  0.00           O  
ATOM   4155  CG  PHE A 255     -34.681  -4.571  32.387  1.00  0.00           C  
ATOM   4156  CD1 PHE A 255     -35.956  -5.094  32.106  1.00  0.00           C  
ATOM   4157  HD1 PHE A 255     -36.375  -4.987  31.116  1.00  0.00           H  
ATOM   4158  CD2 PHE A 255     -34.132  -4.728  33.673  1.00  0.00           C  
ATOM   4159  HD2 PHE A 255     -33.151  -4.332  33.893  1.00  0.00           H  
ATOM   4160  CE1 PHE A 255     -36.670  -5.793  33.091  1.00  0.00           C  
ATOM   4161  HE1 PHE A 255     -37.639  -6.208  32.859  1.00  0.00           H  
ATOM   4162  CE2 PHE A 255     -34.852  -5.415  34.667  1.00  0.00           C  
ATOM   4163  HE2 PHE A 255     -34.426  -5.539  35.651  1.00  0.00           H  
ATOM   4164  CZ  PHE A 255     -36.113  -5.960  34.369  1.00  0.00           C  
ATOM   4165  HZ  PHE A 255     -36.658  -6.517  35.116  1.00  0.00           H  
ATOM   4166  N   TYR A 256     -33.410  -4.192  27.810  1.00  0.00           N  
ATOM   4167  H   TYR A 256     -34.302  -4.661  27.747  1.00  0.00           H  
ATOM   4168  CA  TYR A 256     -32.939  -3.470  26.632  1.00  0.00           C  
ATOM   4169  HA  TYR A 256     -31.852  -3.403  26.655  1.00  0.00           H  
ATOM   4170  C   TYR A 256     -33.510  -2.056  26.644  1.00  0.00           C  
ATOM   4171  CB  TYR A 256     -33.341  -4.223  25.364  1.00  0.00           C  
ATOM   4172  HB2 TYR A 256     -34.424  -4.343  25.359  1.00  0.00           H  
ATOM   4173  HB3 TYR A 256     -32.897  -5.218  25.398  1.00  0.00           H  
ATOM   4174  O   TYR A 256     -34.722  -1.870  26.537  1.00  0.00           O  
ATOM   4175  CG  TYR A 256     -32.906  -3.556  24.071  1.00  0.00           C  
ATOM   4176  CD1 TYR A 256     -33.771  -2.654  23.421  1.00  0.00           C  
ATOM   4177  HD1 TYR A 256     -34.723  -2.403  23.865  1.00  0.00           H  
ATOM   4178  CD2 TYR A 256     -31.638  -3.830  23.520  1.00  0.00           C  
ATOM   4179  HD2 TYR A 256     -30.960  -4.496  24.035  1.00  0.00           H  
ATOM   4180  CE1 TYR A 256     -33.382  -2.054  22.208  1.00  0.00           C  
ATOM   4181  HE1 TYR A 256     -34.034  -1.348  21.714  1.00  0.00           H  
ATOM   4182  CE2 TYR A 256     -31.236  -3.206  22.320  1.00  0.00           C  
ATOM   4183  HE2 TYR A 256     -30.256  -3.387  21.903  1.00  0.00           H  
ATOM   4184  OH  TYR A 256     -31.779  -1.743  20.471  1.00  0.00           O  
ATOM   4185  HH  TYR A 256     -30.835  -1.602  20.368  1.00  0.00           H  
ATOM   4186  CZ  TYR A 256     -32.113  -2.322  21.656  1.00  0.00           C  
ATOM   4187  N   ILE A 257     -32.624  -1.078  26.756  1.00  0.00           N  
ATOM   4188  H   ILE A 257     -31.645  -1.321  26.807  1.00  0.00           H  
ATOM   4189  CA  ILE A 257     -32.939   0.339  26.793  1.00  0.00           C  
ATOM   4190  HA  ILE A 257     -34.019   0.483  26.791  1.00  0.00           H  
ATOM   4191  C   ILE A 257     -32.357   0.968  25.538  1.00  0.00           C  
ATOM   4192  CB  ILE A 257     -32.370   0.981  28.075  1.00  0.00           C  
ATOM   4193  HB  ILE A 257     -31.295   0.810  28.116  1.00  0.00           H  
ATOM   4194  O   ILE A 257     -31.144   1.091  25.393  1.00  0.00           O  
ATOM   4195  CG1 ILE A 257     -33.023   0.372  29.338  1.00  0.00           C  
ATOM   4196 HG12 ILE A 257     -34.071   0.668  29.381  1.00  0.00           H  
ATOM   4197 HG13 ILE A 257     -32.986  -0.716  29.291  1.00  0.00           H  
ATOM   4198  CG2 ILE A 257     -32.638   2.492  28.017  1.00  0.00           C  
ATOM   4199 HG21 ILE A 257     -32.273   2.986  28.918  1.00  0.00           H  
ATOM   4200 HG22 ILE A 257     -32.117   2.953  27.178  1.00  0.00           H  
ATOM   4201 HG23 ILE A 257     -33.711   2.654  27.915  1.00  0.00           H  
ATOM   4202  CD1 ILE A 257     -32.331   0.785  30.643  1.00  0.00           C  
ATOM   4203 HD11 ILE A 257     -31.320   0.376  30.664  1.00  0.00           H  
ATOM   4204 HD12 ILE A 257     -32.270   1.868  30.750  1.00  0.00           H  
ATOM   4205 HD13 ILE A 257     -32.904   0.399  31.486  1.00  0.00           H  
ATOM   4206  N   HIS A 258     -33.223   1.414  24.638  1.00  0.00           N  
ATOM   4207  H   HIS A 258     -34.214   1.311  24.804  1.00  0.00           H  
ATOM   4208  CA  HIS A 258     -32.790   2.268  23.545  1.00  0.00           C  
ATOM   4209  HA  HIS A 258     -31.821   1.932  23.177  1.00  0.00           H  
ATOM   4210  C   HIS A 258     -32.652   3.694  24.095  1.00  0.00           C  
ATOM   4211  CB  HIS A 258     -33.804   2.137  22.404  1.00  0.00           C  
ATOM   4212  HB2 HIS A 258     -34.045   1.082  22.272  1.00  0.00           H  
ATOM   4213  HB3 HIS A 258     -34.727   2.653  22.670  1.00  0.00           H  
ATOM   4214  O   HIS A 258     -33.660   4.321  24.417  1.00  0.00           O  
ATOM   4215  CG  HIS A 258     -33.303   2.655  21.083  1.00  0.00           C  
ATOM   4216  CD2 HIS A 258     -33.599   2.134  19.855  1.00  0.00           C  
ATOM   4217  HD2 HIS A 258     -34.263   1.301  19.674  1.00  0.00           H  
ATOM   4218  ND1 HIS A 258     -32.428   3.694  20.872  1.00  0.00           N  
ATOM   4219  HD1 HIS A 258     -31.865   4.156  21.571  1.00  0.00           H  
ATOM   4220  CE1 HIS A 258     -32.222   3.808  19.551  1.00  0.00           C  
ATOM   4221  HE1 HIS A 258     -31.524   4.495  19.095  1.00  0.00           H  
ATOM   4222  NE2 HIS A 258     -32.915   2.873  18.882  1.00  0.00           N  
ATOM   4223  N   CYS A 259     -31.426   4.216  24.222  1.00  0.00           N  
ATOM   4224  H   CYS A 259     -30.625   3.658  23.961  1.00  0.00           H  
ATOM   4225  CA  CYS A 259     -31.166   5.502  24.896  1.00  0.00           C  
ATOM   4226  HA  CYS A 259     -31.419   5.419  25.953  1.00  0.00           H  
ATOM   4227  C   CYS A 259     -32.009   6.649  24.320  1.00  0.00           C  
ATOM   4228  CB  CYS A 259     -29.674   5.823  24.765  1.00  0.00           C  
ATOM   4229  HB2 CYS A 259     -29.373   5.746  23.720  1.00  0.00           H  
ATOM   4230  HB3 CYS A 259     -29.481   6.841  25.104  1.00  0.00           H  
ATOM   4231  O   CYS A 259     -32.590   7.449  25.050  1.00  0.00           O  
ATOM   4232  SG  CYS A 259     -28.699   4.665  25.761  1.00  0.00           S  
ATOM   4233  HG  CYS A 259     -29.010   5.161  26.962  1.00  0.00           H  
ATOM   4234  N   ARG A 260     -32.163   6.643  22.999  1.00  0.00           N  
ATOM   4235  H   ARG A 260     -31.546   6.035  22.480  1.00  0.00           H  
ATOM   4236  CA  ARG A 260     -33.049   7.522  22.242  1.00  0.00           C  
ATOM   4237  HA  ARG A 260     -32.697   8.550  22.330  1.00  0.00           H  
ATOM   4238  C   ARG A 260     -34.523   7.494  22.665  1.00  0.00           C  
ATOM   4239  CB  ARG A 260     -32.937   7.053  20.802  1.00  0.00           C  
ATOM   4240  HB2 ARG A 260     -33.377   6.059  20.725  1.00  0.00           H  
ATOM   4241  HB3 ARG A 260     -31.886   7.015  20.513  1.00  0.00           H  
ATOM   4242  O   ARG A 260     -35.187   8.524  22.669  1.00  0.00           O  
ATOM   4243  CG  ARG A 260     -33.680   7.982  19.872  1.00  0.00           C  
ATOM   4244  HG2 ARG A 260     -33.115   8.908  19.766  1.00  0.00           H  
ATOM   4245  HG3 ARG A 260     -34.683   8.180  20.250  1.00  0.00           H  
ATOM   4246  CD  ARG A 260     -33.845   7.303  18.536  1.00  0.00           C  
ATOM   4247  HD2 ARG A 260     -34.379   6.362  18.665  1.00  0.00           H  
ATOM   4248  HD3 ARG A 260     -32.853   7.103  18.130  1.00  0.00           H  
ATOM   4249  NE  ARG A 260     -34.598   8.190  17.656  1.00  0.00           N  
ATOM   4250  HE  ARG A 260     -35.037   8.992  18.086  1.00  0.00           H  
ATOM   4251  NH1 ARG A 260     -33.943   7.152  15.751  1.00  0.00           N  
ATOM   4252 HH11 ARG A 260     -33.655   6.385  16.342  1.00  0.00           H  
ATOM   4253 HH12 ARG A 260     -33.381   7.331  14.931  1.00  0.00           H  
ATOM   4254  NH2 ARG A 260     -34.675   9.251  15.698  1.00  0.00           N  
ATOM   4255 HH21 ARG A 260     -34.363   9.252  14.737  1.00  0.00           H  
ATOM   4256 HH22 ARG A 260     -34.815  10.120  16.193  1.00  0.00           H  
ATOM   4257  CZ  ARG A 260     -34.427   8.183  16.369  1.00  0.00           C  
ATOM   4258  N   GLU A 261     -35.084   6.317  22.925  1.00  0.00           N  
ATOM   4259  H   GLU A 261     -34.496   5.500  23.010  1.00  0.00           H  
ATOM   4260  CA  GLU A 261     -36.499   6.208  23.307  1.00  0.00           C  
ATOM   4261  HA  GLU A 261     -37.112   6.790  22.618  1.00  0.00           H  
ATOM   4262  C   GLU A 261     -36.726   6.796  24.701  1.00  0.00           C  
ATOM   4263  CB  GLU A 261     -36.968   4.745  23.259  1.00  0.00           C  
ATOM   4264  HB2 GLU A 261     -36.298   4.134  23.863  1.00  0.00           H  
ATOM   4265  HB3 GLU A 261     -37.966   4.690  23.694  1.00  0.00           H  
ATOM   4266  O   GLU A 261     -37.783   7.362  24.966  1.00  0.00           O  
ATOM   4267  CG  GLU A 261     -37.036   4.188  21.826  1.00  0.00           C  
ATOM   4268  HG2 GLU A 261     -36.056   4.291  21.360  1.00  0.00           H  
ATOM   4269  HG3 GLU A 261     -37.739   4.792  21.253  1.00  0.00           H  
ATOM   4270  CD  GLU A 261     -37.466   2.709  21.757  1.00  0.00           C  
ATOM   4271  OE1 GLU A 261     -37.487   2.170  20.625  1.00  0.00           O  
ATOM   4272  OE2 GLU A 261     -37.753   2.098  22.812  1.00  0.00           O  
ATOM   4273  N   VAL A 262     -35.717   6.708  25.570  1.00  0.00           N  
ATOM   4274  H   VAL A 262     -34.872   6.242  25.271  1.00  0.00           H  
ATOM   4275  CA  VAL A 262     -35.757   7.271  26.924  1.00  0.00           C  
ATOM   4276  HA  VAL A 262     -36.735   7.063  27.357  1.00  0.00           H  
ATOM   4277  C   VAL A 262     -35.601   8.788  26.909  1.00  0.00           C  
ATOM   4278  CB  VAL A 262     -34.691   6.611  27.814  1.00  0.00           C  
ATOM   4279  HB  VAL A 262     -33.699   6.812  27.409  1.00  0.00           H  
ATOM   4280  O   VAL A 262     -36.276   9.462  27.681  1.00  0.00           O  
ATOM   4281  CG1 VAL A 262     -34.743   7.120  29.257  1.00  0.00           C  
ATOM   4282 HG11 VAL A 262     -35.754   7.036  29.655  1.00  0.00           H  
ATOM   4283 HG12 VAL A 262     -34.058   6.554  29.888  1.00  0.00           H  
ATOM   4284 HG13 VAL A 262     -34.429   8.164  29.283  1.00  0.00           H  
ATOM   4285  CG2 VAL A 262     -34.908   5.098  27.856  1.00  0.00           C  
ATOM   4286 HG21 VAL A 262     -34.647   4.654  26.895  1.00  0.00           H  
ATOM   4287 HG22 VAL A 262     -35.953   4.882  28.080  1.00  0.00           H  
ATOM   4288 HG23 VAL A 262     -34.277   4.667  28.633  1.00  0.00           H  
ATOM   4289  N   SER A 263     -34.776   9.339  26.014  1.00  0.00           N  
ATOM   4290  H   SER A 263     -34.225   8.746  25.410  1.00  0.00           H  
ATOM   4291  CA  SER A 263     -34.598  10.792  25.903  1.00  0.00           C  
ATOM   4292  HA  SER A 263     -34.419  11.190  26.902  1.00  0.00           H  
ATOM   4293  C   SER A 263     -35.827  11.531  25.363  1.00  0.00           C  
ATOM   4294  CB  SER A 263     -33.368  11.124  25.059  1.00  0.00           C  
ATOM   4295  HB2 SER A 263     -32.485  10.710  25.545  1.00  0.00           H  
ATOM   4296  HB3 SER A 263     -33.276  12.210  25.022  1.00  0.00           H  
ATOM   4297  O   SER A 263     -36.006  12.706  25.659  1.00  0.00           O  
ATOM   4298  OG  SER A 263     -33.445  10.624  23.737  1.00  0.00           O  
ATOM   4299  HG  SER A 263     -32.588  10.744  23.320  1.00  0.00           H  
ATOM   4300  N   LEU A 264     -36.701  10.855  24.610  1.00  0.00           N  
ATOM   4301  H   LEU A 264     -36.461   9.904  24.369  1.00  0.00           H  
ATOM   4302  CA  LEU A 264     -37.927  11.441  24.050  1.00  0.00           C  
ATOM   4303  HA  LEU A 264     -37.688  12.420  23.634  1.00  0.00           H  
ATOM   4304  C   LEU A 264     -39.052  11.685  25.063  1.00  0.00           C  
ATOM   4305  CB  LEU A 264     -38.453  10.499  22.955  1.00  0.00           C  
ATOM   4306  HB2 LEU A 264     -39.517  10.677  22.803  1.00  0.00           H  
ATOM   4307  HB3 LEU A 264     -38.347   9.470  23.297  1.00  0.00           H  
ATOM   4308  O   LEU A 264     -40.030  12.357  24.733  1.00  0.00           O  
ATOM   4309  CG  LEU A 264     -37.748  10.667  21.610  1.00  0.00           C  
ATOM   4310  HG  LEU A 264     -36.673  10.548  21.748  1.00  0.00           H  
ATOM   4311  CD1 LEU A 264     -38.251   9.575  20.661  1.00  0.00           C  
ATOM   4312 HD11 LEU A 264     -39.331   9.658  20.543  1.00  0.00           H  
ATOM   4313 HD12 LEU A 264     -37.769   9.657  19.686  1.00  0.00           H  
ATOM   4314 HD13 LEU A 264     -38.010   8.600  21.086  1.00  0.00           H  
ATOM   4315  CD2 LEU A 264     -38.060  12.048  21.010  1.00  0.00           C  
ATOM   4316 HD21 LEU A 264     -39.108  12.298  21.179  1.00  0.00           H  
ATOM   4317 HD22 LEU A 264     -37.876  12.070  19.936  1.00  0.00           H  
ATOM   4318 HD23 LEU A 264     -37.441  12.805  21.492  1.00  0.00           H  
ATOM   4319  N   VAL A 265     -38.977  11.089  26.252  1.00  0.00           N  
ATOM   4320  H   VAL A 265     -38.109  10.644  26.513  1.00  0.00           H  
ATOM   4321  CA  VAL A 265     -40.065  11.123  27.233  1.00  0.00           C  
ATOM   4322  HA  VAL A 265     -40.973  11.464  26.737  1.00  0.00           H  
ATOM   4323  C   VAL A 265     -39.741  12.128  28.335  1.00  0.00           C  
ATOM   4324  CB  VAL A 265     -40.352   9.722  27.792  1.00  0.00           C  
ATOM   4325  HB  VAL A 265     -39.504   9.372  28.380  1.00  0.00           H  
ATOM   4326  O   VAL A 265     -38.628  12.143  28.847  1.00  0.00           O  
ATOM   4327  CG1 VAL A 265     -41.595   9.778  28.686  1.00  0.00           C  
ATOM   4328 HG11 VAL A 265     -41.859   8.768  29.001  1.00  0.00           H  
ATOM   4329 HG12 VAL A 265     -41.388  10.367  29.580  1.00  0.00           H  
ATOM   4330 HG13 VAL A 265     -42.434  10.217  28.146  1.00  0.00           H  
ATOM   4331  CG2 VAL A 265     -40.634   8.702  26.677  1.00  0.00           C  
ATOM   4332 HG21 VAL A 265     -39.749   8.590  26.050  1.00  0.00           H  
ATOM   4333 HG22 VAL A 265     -40.862   7.727  27.109  1.00  0.00           H  
ATOM   4334 HG23 VAL A 265     -41.464   9.041  26.057  1.00  0.00           H  
ATOM   4335  N   THR A 266     -40.725  12.947  28.724  1.00  0.00           N  
ATOM   4336  H   THR A 266     -41.636  12.858  28.296  1.00  0.00           H  
ATOM   4337  CA  THR A 266     -40.538  14.080  29.648  1.00  0.00           C  
ATOM   4338  HA  THR A 266     -39.796  14.750  29.214  1.00  0.00           H  
ATOM   4339  C   THR A 266     -39.981  13.667  31.009  1.00  0.00           C  
ATOM   4340  CB  THR A 266     -41.843  14.872  29.838  1.00  0.00           C  
ATOM   4341  HB  THR A 266     -41.750  15.511  30.717  1.00  0.00           H  
ATOM   4342  O   THR A 266     -38.905  14.125  31.382  1.00  0.00           O  
ATOM   4343  CG2 THR A 266     -42.153  15.752  28.630  1.00  0.00           C  
ATOM   4344 HG21 THR A 266     -41.335  16.454  28.470  1.00  0.00           H  
ATOM   4345 HG22 THR A 266     -43.068  16.318  28.809  1.00  0.00           H  
ATOM   4346 HG23 THR A 266     -42.274  15.140  27.736  1.00  0.00           H  
ATOM   4347  OG1 THR A 266     -42.944  14.000  30.004  1.00  0.00           O  
ATOM   4348  HG1 THR A 266     -43.688  14.534  30.290  1.00  0.00           H  
ATOM   4349  N   GLN A 267     -40.686  12.812  31.754  1.00  0.00           N  
ATOM   4350  H   GLN A 267     -41.584  12.501  31.410  1.00  0.00           H  
ATOM   4351  CA  GLN A 267     -40.218  12.277  33.036  1.00  0.00           C  
ATOM   4352  HA  GLN A 267     -39.129  12.224  33.005  1.00  0.00           H  
ATOM   4353  C   GLN A 267     -40.751  10.862  33.266  1.00  0.00           C  
ATOM   4354  CB  GLN A 267     -40.630  13.188  34.207  1.00  0.00           C  
ATOM   4355  HB2 GLN A 267     -41.706  13.353  34.178  1.00  0.00           H  
ATOM   4356  HB3 GLN A 267     -40.387  12.678  35.139  1.00  0.00           H  
ATOM   4357  O   GLN A 267     -41.939  10.603  33.066  1.00  0.00           O  
ATOM   4358  CG  GLN A 267     -39.898  14.539  34.205  1.00  0.00           C  
ATOM   4359  HG2 GLN A 267     -38.824  14.360  34.152  1.00  0.00           H  
ATOM   4360  HG3 GLN A 267     -40.200  15.126  33.338  1.00  0.00           H  
ATOM   4361  CD  GLN A 267     -40.198  15.381  35.436  1.00  0.00           C  
ATOM   4362  NE2 GLN A 267     -39.262  16.185  35.889  1.00  0.00           N  
ATOM   4363 HE21 GLN A 267     -38.328  16.159  35.506  1.00  0.00           H  
ATOM   4364 HE22 GLN A 267     -39.483  16.668  36.748  1.00  0.00           H  
ATOM   4365  OE1 GLN A 267     -41.279  15.357  35.997  1.00  0.00           O  
ATOM   4366  N   ARG A 268     -39.877   9.947  33.693  1.00  0.00           N  
ATOM   4367  H   ARG A 268     -38.926  10.250  33.849  1.00  0.00           H  
ATOM   4368  CA  ARG A 268     -40.213   8.569  34.079  1.00  0.00           C  
ATOM   4369  HA  ARG A 268     -41.225   8.538  34.482  1.00  0.00           H  
ATOM   4370  C   ARG A 268     -39.289   8.088  35.186  1.00  0.00           C  
ATOM   4371  CB  ARG A 268     -40.114   7.615  32.877  1.00  0.00           C  
ATOM   4372  HB2 ARG A 268     -40.035   6.592  33.246  1.00  0.00           H  
ATOM   4373  HB3 ARG A 268     -39.213   7.833  32.303  1.00  0.00           H  
ATOM   4374  O   ARG A 268     -38.139   8.506  35.272  1.00  0.00           O  
ATOM   4375  CG  ARG A 268     -41.348   7.705  31.973  1.00  0.00           C  
ATOM   4376  HG2 ARG A 268     -42.247   7.622  32.584  1.00  0.00           H  
ATOM   4377  HG3 ARG A 268     -41.350   8.665  31.457  1.00  0.00           H  
ATOM   4378  CD  ARG A 268     -41.345   6.579  30.938  1.00  0.00           C  
ATOM   4379  HD2 ARG A 268     -40.451   6.683  30.323  1.00  0.00           H  
ATOM   4380  HD3 ARG A 268     -41.311   5.622  31.458  1.00  0.00           H  
ATOM   4381  NE  ARG A 268     -42.554   6.640  30.096  1.00  0.00           N  
ATOM   4382  HE  ARG A 268     -43.305   7.215  30.449  1.00  0.00           H  
ATOM   4383  NH1 ARG A 268     -41.821   5.275  28.406  1.00  0.00           N  
ATOM   4384 HH11 ARG A 268     -41.918   4.890  27.478  1.00  0.00           H  
ATOM   4385 HH12 ARG A 268     -41.006   5.058  28.962  1.00  0.00           H  
ATOM   4386  NH2 ARG A 268     -43.765   6.355  28.191  1.00  0.00           N  
ATOM   4387 HH21 ARG A 268     -43.875   5.940  27.277  1.00  0.00           H  
ATOM   4388 HH22 ARG A 268     -44.462   6.991  28.553  1.00  0.00           H  
ATOM   4389  CZ  ARG A 268     -42.709   6.088  28.907  1.00  0.00           C  
ATOM   4390  N   SER A 269     -39.791   7.194  36.027  1.00  0.00           N  
ATOM   4391  H   SER A 269     -40.745   6.884  35.909  1.00  0.00           H  
ATOM   4392  CA  SER A 269     -38.956   6.482  36.991  1.00  0.00           C  
ATOM   4393  HA  SER A 269     -38.197   7.162  37.377  1.00  0.00           H  
ATOM   4394  C   SER A 269     -38.228   5.312  36.319  1.00  0.00           C  
ATOM   4395  CB  SER A 269     -39.814   6.033  38.174  1.00  0.00           C  
ATOM   4396  HB2 SER A 269     -40.404   6.874  38.539  1.00  0.00           H  
ATOM   4397  HB3 SER A 269     -39.162   5.701  38.982  1.00  0.00           H  
ATOM   4398  O   SER A 269     -38.606   4.853  35.234  1.00  0.00           O  
ATOM   4399  OG  SER A 269     -40.675   4.978  37.793  1.00  0.00           O  
ATOM   4400  HG  SER A 269     -41.421   5.371  37.335  1.00  0.00           H  
ATOM   4401  N   LEU A 270     -37.199   4.766  36.974  1.00  0.00           N  
ATOM   4402  H   LEU A 270     -36.941   5.145  37.874  1.00  0.00           H  
ATOM   4403  CA  LEU A 270     -36.589   3.513  36.515  1.00  0.00           C  
ATOM   4404  HA  LEU A 270     -36.282   3.642  35.477  1.00  0.00           H  
ATOM   4405  C   LEU A 270     -37.593   2.355  36.566  1.00  0.00           C  
ATOM   4406  CB  LEU A 270     -35.357   3.199  37.371  1.00  0.00           C  
ATOM   4407  HB2 LEU A 270     -35.667   3.110  38.412  1.00  0.00           H  
ATOM   4408  HB3 LEU A 270     -34.662   4.035  37.290  1.00  0.00           H  
ATOM   4409  O   LEU A 270     -37.554   1.468  35.714  1.00  0.00           O  
ATOM   4410  CG  LEU A 270     -34.613   1.919  36.959  1.00  0.00           C  
ATOM   4411  HG  LEU A 270     -35.263   1.051  37.069  1.00  0.00           H  
ATOM   4412  CD1 LEU A 270     -34.111   1.996  35.517  1.00  0.00           C  
ATOM   4413 HD11 LEU A 270     -33.396   1.198  35.319  1.00  0.00           H  
ATOM   4414 HD12 LEU A 270     -34.950   1.881  34.831  1.00  0.00           H  
ATOM   4415 HD13 LEU A 270     -33.641   2.965  35.346  1.00  0.00           H  
ATOM   4416  CD2 LEU A 270     -33.417   1.721  37.878  1.00  0.00           C  
ATOM   4417 HD21 LEU A 270     -32.890   0.814  37.584  1.00  0.00           H  
ATOM   4418 HD22 LEU A 270     -32.740   2.569  37.779  1.00  0.00           H  
ATOM   4419 HD23 LEU A 270     -33.747   1.636  38.913  1.00  0.00           H  
ATOM   4420  N   GLY A 271     -38.512   2.380  37.536  1.00  0.00           N  
ATOM   4421  H   GLY A 271     -38.486   3.144  38.196  1.00  0.00           H  
ATOM   4422  CA  GLY A 271     -39.628   1.442  37.610  1.00  0.00           C  
ATOM   4423  HA2 GLY A 271     -39.244   0.433  37.762  1.00  0.00           H  
ATOM   4424  HA3 GLY A 271     -40.264   1.719  38.450  1.00  0.00           H  
ATOM   4425  C   GLY A 271     -40.483   1.458  36.341  1.00  0.00           C  
ATOM   4426  O   GLY A 271     -40.735   0.396  35.771  1.00  0.00           O  
ATOM   4427  N   ASP A 272     -40.845   2.642  35.845  1.00  0.00           N  
ATOM   4428  H   ASP A 272     -40.631   3.471  36.380  1.00  0.00           H  
ATOM   4429  CA  ASP A 272     -41.621   2.798  34.604  1.00  0.00           C  
ATOM   4430  HA  ASP A 272     -42.540   2.218  34.685  1.00  0.00           H  
ATOM   4431  C   ASP A 272     -40.839   2.306  33.379  1.00  0.00           C  
ATOM   4432  CB  ASP A 272     -42.000   4.268  34.379  1.00  0.00           C  
ATOM   4433  HB2 ASP A 272     -42.601   4.345  33.473  1.00  0.00           H  
ATOM   4434  HB3 ASP A 272     -41.090   4.848  34.226  1.00  0.00           H  
ATOM   4435  O   ASP A 272     -41.398   1.682  32.473  1.00  0.00           O  
ATOM   4436  CG  ASP A 272     -42.789   4.865  35.538  1.00  0.00           C  
ATOM   4437  OD1 ASP A 272     -43.722   4.191  36.015  1.00  0.00           O  
ATOM   4438  OD2 ASP A 272     -42.394   5.974  35.970  1.00  0.00           O  
ATOM   4439  N   LEU A 273     -39.523   2.542  33.355  1.00  0.00           N  
ATOM   4440  H   LEU A 273     -39.127   3.091  34.105  1.00  0.00           H  
ATOM   4441  CA  LEU A 273     -38.655   2.059  32.284  1.00  0.00           C  
ATOM   4442  HA  LEU A 273     -39.095   2.380  31.340  1.00  0.00           H  
ATOM   4443  C   LEU A 273     -38.589   0.523  32.264  1.00  0.00           C  
ATOM   4444  CB  LEU A 273     -37.270   2.710  32.431  1.00  0.00           C  
ATOM   4445  HB2 LEU A 273     -37.397   3.792  32.470  1.00  0.00           H  
ATOM   4446  HB3 LEU A 273     -36.827   2.393  33.375  1.00  0.00           H  
ATOM   4447  O   LEU A 273     -38.782  -0.089  31.211  1.00  0.00           O  
ATOM   4448  CG  LEU A 273     -36.291   2.368  31.293  1.00  0.00           C  
ATOM   4449  HG  LEU A 273     -36.103   1.294  31.277  1.00  0.00           H  
ATOM   4450  CD1 LEU A 273     -36.821   2.799  29.924  1.00  0.00           C  
ATOM   4451 HD11 LEU A 273     -37.694   2.206  29.651  1.00  0.00           H  
ATOM   4452 HD12 LEU A 273     -36.058   2.626  29.166  1.00  0.00           H  
ATOM   4453 HD13 LEU A 273     -37.083   3.857  29.944  1.00  0.00           H  
ATOM   4454  CD2 LEU A 273     -34.967   3.088  31.540  1.00  0.00           C  
ATOM   4455 HD21 LEU A 273     -35.134   4.161  31.634  1.00  0.00           H  
ATOM   4456 HD22 LEU A 273     -34.290   2.915  30.703  1.00  0.00           H  
ATOM   4457 HD23 LEU A 273     -34.506   2.716  32.455  1.00  0.00           H  
ATOM   4458  N   ILE A 274     -38.407  -0.109  33.426  1.00  0.00           N  
ATOM   4459  H   ILE A 274     -38.265   0.458  34.249  1.00  0.00           H  
ATOM   4460  CA  ILE A 274     -38.463  -1.571  33.582  1.00  0.00           C  
ATOM   4461  HA  ILE A 274     -37.736  -2.027  32.910  1.00  0.00           H  
ATOM   4462  C   ILE A 274     -39.843  -2.104  33.179  1.00  0.00           C  
ATOM   4463  CB  ILE A 274     -38.102  -1.961  35.036  1.00  0.00           C  
ATOM   4464  HB  ILE A 274     -38.657  -1.317  35.717  1.00  0.00           H  
ATOM   4465  O   ILE A 274     -39.934  -3.113  32.475  1.00  0.00           O  
ATOM   4466  CG1 ILE A 274     -36.591  -1.737  35.270  1.00  0.00           C  
ATOM   4467 HG12 ILE A 274     -36.316  -0.736  34.938  1.00  0.00           H  
ATOM   4468 HG13 ILE A 274     -36.021  -2.450  34.675  1.00  0.00           H  
ATOM   4469  CG2 ILE A 274     -38.492  -3.421  35.349  1.00  0.00           C  
ATOM   4470 HG21 ILE A 274     -38.153  -3.710  36.345  1.00  0.00           H  
ATOM   4471 HG22 ILE A 274     -39.575  -3.537  35.331  1.00  0.00           H  
ATOM   4472 HG23 ILE A 274     -38.050  -4.085  34.606  1.00  0.00           H  
ATOM   4473  CD1 ILE A 274     -36.168  -1.862  36.740  1.00  0.00           C  
ATOM   4474 HD11 ILE A 274     -36.230  -2.897  37.075  1.00  0.00           H  
ATOM   4475 HD12 ILE A 274     -35.135  -1.530  36.844  1.00  0.00           H  
ATOM   4476 HD13 ILE A 274     -36.802  -1.232  37.364  1.00  0.00           H  
ATOM   4477  N   MET A 275     -40.916  -1.418  33.581  1.00  0.00           N  
ATOM   4478  H   MET A 275     -40.777  -0.612  34.172  1.00  0.00           H  
ATOM   4479  CA  MET A 275     -42.288  -1.783  33.233  1.00  0.00           C  
ATOM   4480  HA  MET A 275     -42.472  -2.792  33.603  1.00  0.00           H  
ATOM   4481  C   MET A 275     -42.494  -1.803  31.717  1.00  0.00           C  
ATOM   4482  CB  MET A 275     -43.269  -0.821  33.917  1.00  0.00           C  
ATOM   4483  HB2 MET A 275     -43.018  -0.745  34.975  1.00  0.00           H  
ATOM   4484  HB3 MET A 275     -43.181   0.172  33.477  1.00  0.00           H  
ATOM   4485  O   MET A 275     -43.017  -2.780  31.190  1.00  0.00           O  
ATOM   4486  CG  MET A 275     -44.722  -1.283  33.782  1.00  0.00           C  
ATOM   4487  HG2 MET A 275     -44.834  -2.269  34.234  1.00  0.00           H  
ATOM   4488  HG3 MET A 275     -44.966  -1.372  32.723  1.00  0.00           H  
ATOM   4489  SD  MET A 275     -45.934  -0.163  34.527  1.00  0.00           S  
ATOM   4490  CE  MET A 275     -45.575  -0.343  36.295  1.00  0.00           C  
ATOM   4491  HE1 MET A 275     -46.323   0.208  36.864  1.00  0.00           H  
ATOM   4492  HE2 MET A 275     -44.593   0.075  36.513  1.00  0.00           H  
ATOM   4493  HE3 MET A 275     -45.613  -1.395  36.578  1.00  0.00           H  
ATOM   4494  N   SER A 276     -41.987  -0.794  31.000  1.00  0.00           N  
ATOM   4495  H   SER A 276     -41.609  -0.006  31.506  1.00  0.00           H  
ATOM   4496  CA  SER A 276     -42.068  -0.717  29.532  1.00  0.00           C  
ATOM   4497  HA  SER A 276     -43.118  -0.805  29.251  1.00  0.00           H  
ATOM   4498  C   SER A 276     -41.313  -1.839  28.799  1.00  0.00           C  
ATOM   4499  CB  SER A 276     -41.573   0.656  29.066  1.00  0.00           C  
ATOM   4500  HB2 SER A 276     -42.000   1.431  29.702  1.00  0.00           H  
ATOM   4501  HB3 SER A 276     -41.922   0.822  28.046  1.00  0.00           H  
ATOM   4502  O   SER A 276     -41.589  -2.143  27.634  1.00  0.00           O  
ATOM   4503  OG  SER A 276     -40.162   0.759  29.072  1.00  0.00           O  
ATOM   4504  HG  SER A 276     -39.806   0.486  29.921  1.00  0.00           H  
ATOM   4505  N   CYS A 277     -40.373  -2.493  29.485  1.00  0.00           N  
ATOM   4506  H   CYS A 277     -40.183  -2.199  30.432  1.00  0.00           H  
ATOM   4507  CA  CYS A 277     -39.650  -3.650  28.969  1.00  0.00           C  
ATOM   4508  HA  CYS A 277     -39.538  -3.551  27.889  1.00  0.00           H  
ATOM   4509  C   CYS A 277     -40.376  -4.976  29.228  1.00  0.00           C  
ATOM   4510  CB  CYS A 277     -38.249  -3.687  29.587  1.00  0.00           C  
ATOM   4511  HB2 CYS A 277     -37.730  -4.576  29.228  1.00  0.00           H  
ATOM   4512  HB3 CYS A 277     -38.327  -3.743  30.673  1.00  0.00           H  
ATOM   4513  O   CYS A 277     -39.979  -5.987  28.656  1.00  0.00           O  
ATOM   4514  SG  CYS A 277     -37.286  -2.221  29.126  1.00  0.00           S  
ATOM   4515  HG  CYS A 277     -38.014  -1.313  29.782  1.00  0.00           H  
ATOM   4516  N   CYS A 278     -41.402  -5.010  30.080  1.00  0.00           N  
ATOM   4517  H   CYS A 278     -41.760  -4.138  30.442  1.00  0.00           H  
ATOM   4518  CA  CYS A 278     -42.085  -6.233  30.500  1.00  0.00           C  
ATOM   4519  HA  CYS A 278     -41.399  -7.070  30.370  1.00  0.00           H  
ATOM   4520  C   CYS A 278     -43.341  -6.524  29.651  1.00  0.00           C  
ATOM   4521  CB  CYS A 278     -42.412  -6.120  31.995  1.00  0.00           C  
ATOM   4522  HB2 CYS A 278     -42.953  -5.191  32.175  1.00  0.00           H  
ATOM   4523  HB3 CYS A 278     -43.058  -6.945  32.294  1.00  0.00           H  
ATOM   4524  O   CYS A 278     -43.930  -5.603  29.090  1.00  0.00           O  
ATOM   4525  SG  CYS A 278     -40.881  -6.157  32.980  1.00  0.00           S  
ATOM   4526  HG  CYS A 278     -40.436  -4.953  32.607  1.00  0.00           H  
ATOM   4527  N   PRO A 279     -43.777  -7.797  29.546  1.00  0.00           N  
ATOM   4528  CA  PRO A 279     -45.023  -8.151  28.858  1.00  0.00           C  
ATOM   4529  HA  PRO A 279     -45.081  -7.661  27.886  1.00  0.00           H  
ATOM   4530  C   PRO A 279     -46.277  -7.794  29.661  1.00  0.00           C  
ATOM   4531  CB  PRO A 279     -44.960  -9.670  28.675  1.00  0.00           C  
ATOM   4532  HB2 PRO A 279     -44.482  -9.901  27.723  1.00  0.00           H  
ATOM   4533  HB3 PRO A 279     -45.946 -10.132  28.707  1.00  0.00           H  
ATOM   4534  O   PRO A 279     -47.334  -7.558  29.084  1.00  0.00           O  
ATOM   4535  CG  PRO A 279     -44.079 -10.147  29.831  1.00  0.00           C  
ATOM   4536  HG2 PRO A 279     -44.687 -10.276  30.726  1.00  0.00           H  
ATOM   4537  HG3 PRO A 279     -43.560 -11.075  29.590  1.00  0.00           H  
ATOM   4538  CD  PRO A 279     -43.103  -8.990  30.039  1.00  0.00           C  
ATOM   4539  HD2 PRO A 279     -42.202  -9.162  29.451  1.00  0.00           H  
ATOM   4540  HD3 PRO A 279     -42.854  -8.902  31.097  1.00  0.00           H  
ATOM   4541  N   ASP A 280     -46.174  -7.828  30.991  1.00  0.00           N  
ATOM   4542  H   ASP A 280     -45.257  -7.931  31.401  1.00  0.00           H  
ATOM   4543  CA  ASP A 280     -47.300  -7.610  31.891  1.00  0.00           C  
ATOM   4544  HA  ASP A 280     -48.203  -7.948  31.381  1.00  0.00           H  
ATOM   4545  C   ASP A 280     -47.454  -6.122  32.214  1.00  0.00           C  
ATOM   4546  CB  ASP A 280     -47.125  -8.445  33.173  1.00  0.00           C  
ATOM   4547  HB2 ASP A 280     -46.127  -8.286  33.581  1.00  0.00           H  
ATOM   4548  HB3 ASP A 280     -47.852  -8.110  33.913  1.00  0.00           H  
ATOM   4549  O   ASP A 280     -46.443  -5.459  32.446  1.00  0.00           O  
ATOM   4550  CG  ASP A 280     -47.359  -9.934  32.919  1.00  0.00           C  
ATOM   4551  OD1 ASP A 280     -48.200 -10.281  32.062  1.00  0.00           O  
ATOM   4552  OD2 ASP A 280     -46.755 -10.804  33.589  1.00  0.00           O  
ATOM   4553  N   PRO A 281     -48.693  -5.602  32.313  1.00  0.00           N  
ATOM   4554  CA  PRO A 281     -48.930  -4.208  32.684  1.00  0.00           C  
ATOM   4555  HA  PRO A 281     -48.352  -3.547  32.038  1.00  0.00           H  
ATOM   4556  C   PRO A 281     -48.530  -3.910  34.137  1.00  0.00           C  
ATOM   4557  CB  PRO A 281     -50.425  -3.979  32.439  1.00  0.00           C  
ATOM   4558  HB2 PRO A 281     -50.570  -3.626  31.418  1.00  0.00           H  
ATOM   4559  HB3 PRO A 281     -50.855  -3.268  33.144  1.00  0.00           H  
ATOM   4560  O   PRO A 281     -48.169  -2.785  34.448  1.00  0.00           O  
ATOM   4561  CG  PRO A 281     -51.043  -5.370  32.586  1.00  0.00           C  
ATOM   4562  HG2 PRO A 281     -51.966  -5.466  32.014  1.00  0.00           H  
ATOM   4563  HG3 PRO A 281     -51.221  -5.580  33.641  1.00  0.00           H  
ATOM   4564  CD  PRO A 281     -49.949  -6.292  32.057  1.00  0.00           C  
ATOM   4565  HD2 PRO A 281     -49.993  -7.255  32.566  1.00  0.00           H  
ATOM   4566  HD3 PRO A 281     -50.069  -6.429  30.982  1.00  0.00           H  
ATOM   4567  N   ASN A 282     -48.549  -4.922  35.016  1.00  0.00           N  
ATOM   4568  H   ASN A 282     -48.812  -5.832  34.666  1.00  0.00           H  
ATOM   4569  CA  ASN A 282     -48.192  -4.803  36.434  1.00  0.00           C  
ATOM   4570  HA  ASN A 282     -47.790  -3.809  36.628  1.00  0.00           H  
ATOM   4571  C   ASN A 282     -47.095  -5.816  36.813  1.00  0.00           C  
ATOM   4572  CB  ASN A 282     -49.465  -4.961  37.284  1.00  0.00           C  
ATOM   4573  HB2 ASN A 282     -49.192  -4.987  38.339  1.00  0.00           H  
ATOM   4574  HB3 ASN A 282     -49.954  -5.902  37.034  1.00  0.00           H  
ATOM   4575  O   ASN A 282     -47.364  -6.795  37.518  1.00  0.00           O  
ATOM   4576  CG  ASN A 282     -50.439  -3.813  37.105  1.00  0.00           C  
ATOM   4577  ND2 ASN A 282     -51.723  -4.074  37.165  1.00  0.00           N  
ATOM   4578 HD21 ASN A 282     -52.323  -3.268  37.066  1.00  0.00           H  
ATOM   4579 HD22 ASN A 282     -52.064  -5.009  37.341  1.00  0.00           H  
ATOM   4580  OD1 ASN A 282     -50.078  -2.667  36.942  1.00  0.00           O  
ATOM   4581  N   PRO A 283     -45.857  -5.640  36.322  1.00  0.00           N  
ATOM   4582  CA  PRO A 283     -44.759  -6.535  36.641  1.00  0.00           C  
ATOM   4583  HA  PRO A 283     -45.069  -7.563  36.452  1.00  0.00           H  
ATOM   4584  C   PRO A 283     -44.348  -6.378  38.116  1.00  0.00           C  
ATOM   4585  CB  PRO A 283     -43.656  -6.156  35.654  1.00  0.00           C  
ATOM   4586  HB2 PRO A 283     -42.655  -6.353  36.037  1.00  0.00           H  
ATOM   4587  HB3 PRO A 283     -43.835  -6.692  34.722  1.00  0.00           H  
ATOM   4588  O   PRO A 283     -44.500  -5.300  38.695  1.00  0.00           O  
ATOM   4589  CG  PRO A 283     -43.888  -4.678  35.367  1.00  0.00           C  
ATOM   4590  HG2 PRO A 283     -43.356  -4.060  36.090  1.00  0.00           H  
ATOM   4591  HG3 PRO A 283     -43.584  -4.432  34.350  1.00  0.00           H  
ATOM   4592  CD  PRO A 283     -45.394  -4.505  35.538  1.00  0.00           C  
ATOM   4593  HD2 PRO A 283     -45.605  -3.566  36.050  1.00  0.00           H  
ATOM   4594  HD3 PRO A 283     -45.871  -4.503  34.558  1.00  0.00           H  
ATOM   4595  N   PRO A 284     -43.792  -7.417  38.765  1.00  0.00           N  
ATOM   4596  CA  PRO A 284     -43.406  -7.361  40.173  1.00  0.00           C  
ATOM   4597  HA  PRO A 284     -44.182  -6.848  40.742  1.00  0.00           H  
ATOM   4598  C   PRO A 284     -42.085  -6.592  40.370  1.00  0.00           C  
ATOM   4599  CB  PRO A 284     -43.366  -8.832  40.606  1.00  0.00           C  
ATOM   4600  HB2 PRO A 284     -44.376  -9.163  40.845  1.00  0.00           H  
ATOM   4601  HB3 PRO A 284     -42.707  -9.005  41.457  1.00  0.00           H  
ATOM   4602  O   PRO A 284     -41.107  -7.152  40.867  1.00  0.00           O  
ATOM   4603  CG  PRO A 284     -42.888  -9.547  39.342  1.00  0.00           C  
ATOM   4604  HG2 PRO A 284     -41.807  -9.450  39.246  1.00  0.00           H  
ATOM   4605  HG3 PRO A 284     -43.183 -10.596  39.330  1.00  0.00           H  
ATOM   4606  CD  PRO A 284     -43.577  -8.755  38.231  1.00  0.00           C  
ATOM   4607  HD2 PRO A 284     -44.537  -9.212  37.992  1.00  0.00           H  
ATOM   4608  HD3 PRO A 284     -42.942  -8.720  37.346  1.00  0.00           H  
ATOM   4609  N   ILE A 285     -42.044  -5.305  40.002  1.00  0.00           N  
ATOM   4610  H   ILE A 285     -42.886  -4.926  39.593  1.00  0.00           H  
ATOM   4611  CA  ILE A 285     -40.836  -4.454  39.977  1.00  0.00           C  
ATOM   4612  HA  ILE A 285     -40.148  -4.846  39.227  1.00  0.00           H  
ATOM   4613  C   ILE A 285     -40.112  -4.487  41.323  1.00  0.00           C  
ATOM   4614  CB  ILE A 285     -41.183  -2.997  39.587  1.00  0.00           C  
ATOM   4615  HB  ILE A 285     -41.872  -2.594  40.329  1.00  0.00           H  
ATOM   4616  O   ILE A 285     -38.913  -4.741  41.374  1.00  0.00           O  
ATOM   4617  CG1 ILE A 285     -41.860  -2.938  38.202  1.00  0.00           C  
ATOM   4618 HG12 ILE A 285     -42.655  -3.681  38.155  1.00  0.00           H  
ATOM   4619 HG13 ILE A 285     -41.134  -3.170  37.423  1.00  0.00           H  
ATOM   4620  CG2 ILE A 285     -39.913  -2.125  39.570  1.00  0.00           C  
ATOM   4621 HG21 ILE A 285     -40.160  -1.098  39.301  1.00  0.00           H  
ATOM   4622 HG22 ILE A 285     -39.447  -2.086  40.555  1.00  0.00           H  
ATOM   4623 HG23 ILE A 285     -39.195  -2.509  38.846  1.00  0.00           H  
ATOM   4624  CD1 ILE A 285     -42.515  -1.590  37.900  1.00  0.00           C  
ATOM   4625 HD11 ILE A 285     -43.059  -1.674  36.959  1.00  0.00           H  
ATOM   4626 HD12 ILE A 285     -43.222  -1.333  38.689  1.00  0.00           H  
ATOM   4627 HD13 ILE A 285     -41.768  -0.802  37.811  1.00  0.00           H  
ATOM   4628  N   HIS A 286     -40.844  -4.365  42.433  1.00  0.00           N  
ATOM   4629  H   HIS A 286     -41.820  -4.123  42.336  1.00  0.00           H  
ATOM   4630  CA  HIS A 286     -40.248  -4.403  43.769  1.00  0.00           C  
ATOM   4631  HA  HIS A 286     -39.507  -3.605  43.823  1.00  0.00           H  
ATOM   4632  C   HIS A 286     -39.523  -5.734  44.066  1.00  0.00           C  
ATOM   4633  CB  HIS A 286     -41.343  -4.111  44.806  1.00  0.00           C  
ATOM   4634  HB2 HIS A 286     -41.998  -3.332  44.416  1.00  0.00           H  
ATOM   4635  HB3 HIS A 286     -41.947  -5.004  44.970  1.00  0.00           H  
ATOM   4636  O   HIS A 286     -38.578  -5.762  44.852  1.00  0.00           O  
ATOM   4637  CG  HIS A 286     -40.805  -3.624  46.129  1.00  0.00           C  
ATOM   4638  CD2 HIS A 286     -41.218  -2.509  46.806  1.00  0.00           C  
ATOM   4639  HD2 HIS A 286     -42.016  -1.840  46.517  1.00  0.00           H  
ATOM   4640  ND1 HIS A 286     -39.734  -4.146  46.821  1.00  0.00           N  
ATOM   4641  HD1 HIS A 286     -39.074  -4.799  46.424  1.00  0.00           H  
ATOM   4642  CE1 HIS A 286     -39.502  -3.356  47.884  1.00  0.00           C  
ATOM   4643  HE1 HIS A 286     -38.661  -3.427  48.558  1.00  0.00           H  
ATOM   4644  NE2 HIS A 286     -40.395  -2.365  47.922  1.00  0.00           N  
ATOM   4645  N   LYS A 287     -39.925  -6.855  43.447  1.00  0.00           N  
ATOM   4646  H   LYS A 287     -40.630  -6.764  42.730  1.00  0.00           H  
ATOM   4647  CA  LYS A 287     -39.213  -8.142  43.565  1.00  0.00           C  
ATOM   4648  HA  LYS A 287     -38.810  -8.236  44.573  1.00  0.00           H  
ATOM   4649  C   LYS A 287     -38.009  -8.229  42.628  1.00  0.00           C  
ATOM   4650  CB  LYS A 287     -40.151  -9.332  43.303  1.00  0.00           C  
ATOM   4651  HB2 LYS A 287     -40.560  -9.256  42.296  1.00  0.00           H  
ATOM   4652  HB3 LYS A 287     -39.557 -10.245  43.348  1.00  0.00           H  
ATOM   4653  O   LYS A 287     -37.042  -8.899  42.977  1.00  0.00           O  
ATOM   4654  CG  LYS A 287     -41.295  -9.455  44.321  1.00  0.00           C  
ATOM   4655  HG2 LYS A 287     -41.945  -8.584  44.242  1.00  0.00           H  
ATOM   4656  HG3 LYS A 287     -40.879  -9.495  45.327  1.00  0.00           H  
ATOM   4657  CD  LYS A 287     -42.120 -10.728  44.062  1.00  0.00           C  
ATOM   4658  HD2 LYS A 287     -41.476 -11.601  44.162  1.00  0.00           H  
ATOM   4659  HD3 LYS A 287     -42.513 -10.697  43.045  1.00  0.00           H  
ATOM   4660  CE  LYS A 287     -43.284 -10.830  45.057  1.00  0.00           C  
ATOM   4661  HE2 LYS A 287     -43.855  -9.902  45.017  1.00  0.00           H  
ATOM   4662  HE3 LYS A 287     -42.879 -10.923  46.064  1.00  0.00           H  
ATOM   4663  NZ  LYS A 287     -44.183 -11.978  44.759  1.00  0.00           N  
ATOM   4664  HZ1 LYS A 287     -43.684 -12.856  44.791  1.00  0.00           H  
ATOM   4665  HZ2 LYS A 287     -44.604 -11.879  43.847  1.00  0.00           H  
ATOM   4666  HZ3 LYS A 287     -44.935 -12.019  45.432  1.00  0.00           H  
ATOM   4667  N   ILE A 288     -38.076  -7.577  41.468  1.00  0.00           N  
ATOM   4668  H   ILE A 288     -38.913  -7.046  41.273  1.00  0.00           H  
ATOM   4669  CA  ILE A 288     -36.987  -7.509  40.484  1.00  0.00           C  
ATOM   4670  HA  ILE A 288     -36.609  -8.513  40.292  1.00  0.00           H  
ATOM   4671  C   ILE A 288     -35.826  -6.695  41.070  1.00  0.00           C  
ATOM   4672  CB  ILE A 288     -37.515  -6.926  39.148  1.00  0.00           C  
ATOM   4673  HB  ILE A 288     -37.981  -5.961  39.349  1.00  0.00           H  
ATOM   4674  O   ILE A 288     -34.723  -7.212  41.218  1.00  0.00           O  
ATOM   4675  CG1 ILE A 288     -38.586  -7.861  38.533  1.00  0.00           C  
ATOM   4676 HG12 ILE A 288     -38.121  -8.811  38.272  1.00  0.00           H  
ATOM   4677 HG13 ILE A 288     -39.359  -8.070  39.272  1.00  0.00           H  
ATOM   4678  CG2 ILE A 288     -36.374  -6.680  38.150  1.00  0.00           C  
ATOM   4679 HG21 ILE A 288     -36.760  -6.155  37.276  1.00  0.00           H  
ATOM   4680 HG22 ILE A 288     -35.606  -6.037  38.581  1.00  0.00           H  
ATOM   4681 HG23 ILE A 288     -35.920  -7.622  37.842  1.00  0.00           H  
ATOM   4682  CD1 ILE A 288     -39.291  -7.304  37.290  1.00  0.00           C  
ATOM   4683 HD11 ILE A 288     -39.670  -6.301  37.489  1.00  0.00           H  
ATOM   4684 HD12 ILE A 288     -38.603  -7.273  36.444  1.00  0.00           H  
ATOM   4685 HD13 ILE A 288     -40.129  -7.951  37.032  1.00  0.00           H  
ATOM   4686  N   VAL A 289     -36.102  -5.461  41.500  1.00  0.00           N  
ATOM   4687  H   VAL A 289     -37.044  -5.120  41.373  1.00  0.00           H  
ATOM   4688  CA  VAL A 289     -35.093  -4.482  41.947  1.00  0.00           C  
ATOM   4689  HA  VAL A 289     -34.287  -4.470  41.213  1.00  0.00           H  
ATOM   4690  C   VAL A 289     -34.441  -4.860  43.290  1.00  0.00           C  
ATOM   4691  CB  VAL A 289     -35.713  -3.065  41.970  1.00  0.00           C  
ATOM   4692  HB  VAL A 289     -36.482  -3.021  42.742  1.00  0.00           H  
ATOM   4693  O   VAL A 289     -33.374  -4.362  43.619  1.00  0.00           O  
ATOM   4694  CG1 VAL A 289     -34.666  -1.987  42.238  1.00  0.00           C  
ATOM   4695 HG11 VAL A 289     -33.825  -2.123  41.558  1.00  0.00           H  
ATOM   4696 HG12 VAL A 289     -35.096  -0.996  42.093  1.00  0.00           H  
ATOM   4697 HG13 VAL A 289     -34.311  -2.044  43.267  1.00  0.00           H  
ATOM   4698  CG2 VAL A 289     -36.348  -2.687  40.621  1.00  0.00           C  
ATOM   4699 HG21 VAL A 289     -36.804  -1.700  40.694  1.00  0.00           H  
ATOM   4700 HG22 VAL A 289     -35.583  -2.663  39.845  1.00  0.00           H  
ATOM   4701 HG23 VAL A 289     -37.124  -3.392  40.323  1.00  0.00           H  
ATOM   4702  N   ARG A 290     -35.015  -5.810  44.046  1.00  0.00           N  
ATOM   4703  H   ARG A 290     -35.884  -6.195  43.704  1.00  0.00           H  
ATOM   4704  CA  ARG A 290     -34.443  -6.343  45.304  1.00  0.00           C  
ATOM   4705  HA  ARG A 290     -34.240  -5.510  45.978  1.00  0.00           H  
ATOM   4706  C   ARG A 290     -33.087  -7.043  45.148  1.00  0.00           C  
ATOM   4707  CB  ARG A 290     -35.438  -7.318  45.959  1.00  0.00           C  
ATOM   4708  HB2 ARG A 290     -36.036  -7.800  45.185  1.00  0.00           H  
ATOM   4709  HB3 ARG A 290     -34.892  -8.101  46.485  1.00  0.00           H  
ATOM   4710  O   ARG A 290     -32.420  -7.247  46.156  1.00  0.00           O  
ATOM   4711  CG  ARG A 290     -36.355  -6.638  46.982  1.00  0.00           C  
ATOM   4712  HG2 ARG A 290     -35.757  -6.284  47.821  1.00  0.00           H  
ATOM   4713  HG3 ARG A 290     -36.845  -5.776  46.529  1.00  0.00           H  
ATOM   4714  CD  ARG A 290     -37.388  -7.655  47.488  1.00  0.00           C  
ATOM   4715  HD2 ARG A 290     -37.867  -8.122  46.628  1.00  0.00           H  
ATOM   4716  HD3 ARG A 290     -36.863  -8.420  48.060  1.00  0.00           H  
ATOM   4717  NE  ARG A 290     -38.429  -7.030  48.326  1.00  0.00           N  
ATOM   4718  HE  ARG A 290     -38.383  -6.027  48.436  1.00  0.00           H  
ATOM   4719  NH1 ARG A 290     -39.486  -8.953  49.008  1.00  0.00           N  
ATOM   4720 HH11 ARG A 290     -38.716  -9.485  48.628  1.00  0.00           H  
ATOM   4721 HH12 ARG A 290     -40.155  -9.386  49.629  1.00  0.00           H  
ATOM   4722  NH2 ARG A 290     -40.300  -6.970  49.626  1.00  0.00           N  
ATOM   4723 HH21 ARG A 290     -40.267  -5.961  49.647  1.00  0.00           H  
ATOM   4724 HH22 ARG A 290     -40.997  -7.430  50.194  1.00  0.00           H  
ATOM   4725  CZ  ARG A 290     -39.398  -7.650  48.978  1.00  0.00           C  
ATOM   4726  N   LYS A 291     -32.708  -7.479  43.942  1.00  0.00           N  
ATOM   4727  H   LYS A 291     -33.307  -7.258  43.159  1.00  0.00           H  
ATOM   4728  CA  LYS A 291     -31.398  -8.096  43.661  1.00  0.00           C  
ATOM   4729  HA  LYS A 291     -30.733  -7.949  44.512  1.00  0.00           H  
ATOM   4730  C   LYS A 291     -30.726  -7.394  42.476  1.00  0.00           C  
ATOM   4731  CB  LYS A 291     -31.530  -9.612  43.437  1.00  0.00           C  
ATOM   4732  HB2 LYS A 291     -30.559  -9.983  43.109  1.00  0.00           H  
ATOM   4733  HB3 LYS A 291     -32.255  -9.809  42.647  1.00  0.00           H  
ATOM   4734  O   LYS A 291     -30.666  -7.984  41.396  1.00  0.00           O  
ATOM   4735  CG  LYS A 291     -31.929 -10.369  44.711  1.00  0.00           C  
ATOM   4736  HG2 LYS A 291     -31.320 -10.015  45.543  1.00  0.00           H  
ATOM   4737  HG3 LYS A 291     -32.980 -10.182  44.935  1.00  0.00           H  
ATOM   4738  CD  LYS A 291     -31.691 -11.873  44.528  1.00  0.00           C  
ATOM   4739  HD2 LYS A 291     -30.637 -12.022  44.295  1.00  0.00           H  
ATOM   4740  HD3 LYS A 291     -32.292 -12.244  43.699  1.00  0.00           H  
ATOM   4741  CE  LYS A 291     -32.036 -12.617  45.823  1.00  0.00           C  
ATOM   4742  HE2 LYS A 291     -33.118 -12.628  45.954  1.00  0.00           H  
ATOM   4743  HE3 LYS A 291     -31.612 -12.053  46.654  1.00  0.00           H  
ATOM   4744  NZ  LYS A 291     -31.476 -13.994  45.833  1.00  0.00           N  
ATOM   4745  HZ1 LYS A 291     -31.784 -14.544  45.044  1.00  0.00           H  
ATOM   4746  HZ2 LYS A 291     -30.468 -13.940  45.794  1.00  0.00           H  
ATOM   4747  HZ3 LYS A 291     -31.704 -14.468  46.695  1.00  0.00           H  
ATOM   4748  N   PRO A 292     -30.253  -6.147  42.648  1.00  0.00           N  
ATOM   4749  CA  PRO A 292     -29.716  -5.354  41.545  1.00  0.00           C  
ATOM   4750  HA  PRO A 292     -30.481  -5.251  40.776  1.00  0.00           H  
ATOM   4751  C   PRO A 292     -28.496  -6.011  40.886  1.00  0.00           C  
ATOM   4752  CB  PRO A 292     -29.430  -3.968  42.126  1.00  0.00           C  
ATOM   4753  HB2 PRO A 292     -28.522  -3.526  41.715  1.00  0.00           H  
ATOM   4754  HB3 PRO A 292     -30.282  -3.320  41.920  1.00  0.00           H  
ATOM   4755  O   PRO A 292     -28.418  -6.013  39.664  1.00  0.00           O  
ATOM   4756  CG  PRO A 292     -29.323  -4.185  43.637  1.00  0.00           C  
ATOM   4757  HG2 PRO A 292     -29.688  -3.321  44.193  1.00  0.00           H  
ATOM   4758  HG3 PRO A 292     -28.293  -4.397  43.921  1.00  0.00           H  
ATOM   4759  CD  PRO A 292     -30.167  -5.422  43.911  1.00  0.00           C  
ATOM   4760  HD2 PRO A 292     -29.685  -6.021  44.684  1.00  0.00           H  
ATOM   4761  HD3 PRO A 292     -31.160  -5.119  44.242  1.00  0.00           H  
ATOM   4762  N   SER A 293     -27.641  -6.704  41.648  1.00  0.00           N  
ATOM   4763  H   SER A 293     -27.700  -6.612  42.652  1.00  0.00           H  
ATOM   4764  CA  SER A 293     -26.522  -7.521  41.133  1.00  0.00           C  
ATOM   4765  HA  SER A 293     -25.827  -6.871  40.602  1.00  0.00           H  
ATOM   4766  C   SER A 293     -26.901  -8.624  40.133  1.00  0.00           C  
ATOM   4767  CB  SER A 293     -25.762  -8.149  42.309  1.00  0.00           C  
ATOM   4768  HB2 SER A 293     -25.090  -8.923  41.938  1.00  0.00           H  
ATOM   4769  HB3 SER A 293     -25.156  -7.384  42.795  1.00  0.00           H  
ATOM   4770  O   SER A 293     -26.043  -9.130  39.413  1.00  0.00           O  
ATOM   4771  OG  SER A 293     -26.650  -8.695  43.274  1.00  0.00           O  
ATOM   4772  HG  SER A 293     -26.547  -8.126  44.040  1.00  0.00           H  
ATOM   4773  N   ARG A 294     -28.182  -9.007  40.053  1.00  0.00           N  
ATOM   4774  H   ARG A 294     -28.841  -8.515  40.639  1.00  0.00           H  
ATOM   4775  CA  ARG A 294     -28.709  -9.989  39.087  1.00  0.00           C  
ATOM   4776  HA  ARG A 294     -27.872 -10.540  38.657  1.00  0.00           H  
ATOM   4777  C   ARG A 294     -29.392  -9.330  37.881  1.00  0.00           C  
ATOM   4778  CB  ARG A 294     -29.634 -10.984  39.816  1.00  0.00           C  
ATOM   4779  HB2 ARG A 294     -30.080 -11.662  39.088  1.00  0.00           H  
ATOM   4780  HB3 ARG A 294     -30.447 -10.428  40.283  1.00  0.00           H  
ATOM   4781  O   ARG A 294     -30.073 -10.025  37.124  1.00  0.00           O  
ATOM   4782  CG  ARG A 294     -28.941 -11.838  40.891  1.00  0.00           C  
ATOM   4783  HG2 ARG A 294     -28.443 -11.200  41.622  1.00  0.00           H  
ATOM   4784  HG3 ARG A 294     -29.706 -12.423  41.402  1.00  0.00           H  
ATOM   4785  CD  ARG A 294     -27.927 -12.799  40.263  1.00  0.00           C  
ATOM   4786  HD2 ARG A 294     -27.078 -12.218  39.900  1.00  0.00           H  
ATOM   4787  HD3 ARG A 294     -28.402 -13.273  39.405  1.00  0.00           H  
ATOM   4788  NE  ARG A 294     -27.432 -13.817  41.217  1.00  0.00           N  
ATOM   4789  HE  ARG A 294     -27.039 -13.467  42.079  1.00  0.00           H  
ATOM   4790  NH1 ARG A 294     -27.489 -15.595  39.766  1.00  0.00           N  
ATOM   4791 HH11 ARG A 294     -26.969 -16.375  39.389  1.00  0.00           H  
ATOM   4792 HH12 ARG A 294     -27.940 -15.008  39.079  1.00  0.00           H  
ATOM   4793  NH2 ARG A 294     -26.539 -15.857  41.751  1.00  0.00           N  
ATOM   4794 HH21 ARG A 294     -26.286 -16.777  41.421  1.00  0.00           H  
ATOM   4795 HH22 ARG A 294     -26.082 -15.476  42.567  1.00  0.00           H  
ATOM   4796  CZ  ARG A 294     -27.163 -15.079  40.912  1.00  0.00           C  
ATOM   4797  N   ILE A 295     -29.238  -8.018  37.706  1.00  0.00           N  
ATOM   4798  H   ILE A 295     -28.654  -7.512  38.356  1.00  0.00           H  
ATOM   4799  CA  ILE A 295     -29.835  -7.233  36.622  1.00  0.00           C  
ATOM   4800  HA  ILE A 295     -30.482  -7.881  36.030  1.00  0.00           H  
ATOM   4801  C   ILE A 295     -28.732  -6.707  35.705  1.00  0.00           C  
ATOM   4802  CB  ILE A 295     -30.708  -6.080  37.172  1.00  0.00           C  
ATOM   4803  HB  ILE A 295     -30.070  -5.391  37.725  1.00  0.00           H  
ATOM   4804  O   ILE A 295     -27.739  -6.152  36.173  1.00  0.00           O  
ATOM   4805  CG1 ILE A 295     -31.794  -6.618  38.135  1.00  0.00           C  
ATOM   4806 HG12 ILE A 295     -32.449  -7.308  37.604  1.00  0.00           H  
ATOM   4807 HG13 ILE A 295     -31.313  -7.166  38.946  1.00  0.00           H  
ATOM   4808  CG2 ILE A 295     -31.351  -5.302  36.008  1.00  0.00           C  
ATOM   4809 HG21 ILE A 295     -31.939  -5.976  35.386  1.00  0.00           H  
ATOM   4810 HG22 ILE A 295     -30.582  -4.829  35.397  1.00  0.00           H  
ATOM   4811 HG23 ILE A 295     -31.984  -4.497  36.382  1.00  0.00           H  
ATOM   4812  CD1 ILE A 295     -32.643  -5.521  38.788  1.00  0.00           C  
ATOM   4813 HD11 ILE A 295     -32.003  -4.727  39.172  1.00  0.00           H  
ATOM   4814 HD12 ILE A 295     -33.346  -5.103  38.068  1.00  0.00           H  
ATOM   4815 HD13 ILE A 295     -33.206  -5.951  39.617  1.00  0.00           H  
ATOM   4816  N   LEU A 296     -28.946  -6.838  34.397  1.00  0.00           N  
ATOM   4817  H   LEU A 296     -29.776  -7.327  34.095  1.00  0.00           H  
ATOM   4818  CA  LEU A 296     -28.141  -6.175  33.375  1.00  0.00           C  
ATOM   4819  HA  LEU A 296     -27.356  -5.595  33.861  1.00  0.00           H  
ATOM   4820  C   LEU A 296     -29.014  -5.198  32.579  1.00  0.00           C  
ATOM   4821  CB  LEU A 296     -27.445  -7.239  32.509  1.00  0.00           C  
ATOM   4822  HB2 LEU A 296     -26.707  -7.753  33.124  1.00  0.00           H  
ATOM   4823  HB3 LEU A 296     -28.195  -7.971  32.210  1.00  0.00           H  
ATOM   4824  O   LEU A 296     -30.016  -5.588  31.975  1.00  0.00           O  
ATOM   4825  CG  LEU A 296     -26.755  -6.717  31.235  1.00  0.00           C  
ATOM   4826  HG  LEU A 296     -27.494  -6.245  30.588  1.00  0.00           H  
ATOM   4827  CD1 LEU A 296     -25.652  -5.712  31.542  1.00  0.00           C  
ATOM   4828 HD11 LEU A 296     -25.160  -5.422  30.613  1.00  0.00           H  
ATOM   4829 HD12 LEU A 296     -24.921  -6.147  32.223  1.00  0.00           H  
ATOM   4830 HD13 LEU A 296     -26.079  -4.808  31.974  1.00  0.00           H  
ATOM   4831  CD2 LEU A 296     -26.117  -7.871  30.462  1.00  0.00           C  
ATOM   4832 HD21 LEU A 296     -25.701  -7.501  29.525  1.00  0.00           H  
ATOM   4833 HD22 LEU A 296     -25.316  -8.314  31.055  1.00  0.00           H  
ATOM   4834 HD23 LEU A 296     -26.861  -8.637  30.244  1.00  0.00           H  
ATOM   4835  N   PHE A 297     -28.609  -3.931  32.543  1.00  0.00           N  
ATOM   4836  H   PHE A 297     -27.788  -3.674  33.072  1.00  0.00           H  
ATOM   4837  CA  PHE A 297     -29.181  -2.936  31.641  1.00  0.00           C  
ATOM   4838  HA  PHE A 297     -30.185  -3.240  31.346  1.00  0.00           H  
ATOM   4839  C   PHE A 297     -28.329  -2.837  30.378  1.00  0.00           C  
ATOM   4840  CB  PHE A 297     -29.311  -1.588  32.351  1.00  0.00           C  
ATOM   4841  HB2 PHE A 297     -28.329  -1.274  32.702  1.00  0.00           H  
ATOM   4842  HB3 PHE A 297     -29.645  -0.843  31.629  1.00  0.00           H  
ATOM   4843  O   PHE A 297     -27.152  -2.479  30.433  1.00  0.00           O  
ATOM   4844  CG  PHE A 297     -30.284  -1.606  33.512  1.00  0.00           C  
ATOM   4845  CD1 PHE A 297     -31.666  -1.542  33.263  1.00  0.00           C  
ATOM   4846  HD1 PHE A 297     -32.022  -1.490  32.245  1.00  0.00           H  
ATOM   4847  CD2 PHE A 297     -29.818  -1.698  34.835  1.00  0.00           C  
ATOM   4848  HD2 PHE A 297     -28.758  -1.755  35.035  1.00  0.00           H  
ATOM   4849  CE1 PHE A 297     -32.583  -1.546  34.328  1.00  0.00           C  
ATOM   4850  HE1 PHE A 297     -33.643  -1.482  34.132  1.00  0.00           H  
ATOM   4851  CE2 PHE A 297     -30.732  -1.710  35.903  1.00  0.00           C  
ATOM   4852  HE2 PHE A 297     -30.366  -1.770  36.917  1.00  0.00           H  
ATOM   4853  CZ  PHE A 297     -32.114  -1.629  35.651  1.00  0.00           C  
ATOM   4854  HZ  PHE A 297     -32.811  -1.627  36.475  1.00  0.00           H  
ATOM   4855  N   LEU A 298     -28.932  -3.155  29.234  1.00  0.00           N  
ATOM   4856  H   LEU A 298     -29.914  -3.390  29.259  1.00  0.00           H  
ATOM   4857  CA  LEU A 298     -28.317  -2.995  27.925  1.00  0.00           C  
ATOM   4858  HA  LEU A 298     -27.233  -2.978  28.045  1.00  0.00           H  
ATOM   4859  C   LEU A 298     -28.759  -1.650  27.347  1.00  0.00           C  
ATOM   4860  CB  LEU A 298     -28.670  -4.208  27.045  1.00  0.00           C  
ATOM   4861  HB2 LEU A 298     -28.609  -5.102  27.665  1.00  0.00           H  
ATOM   4862  HB3 LEU A 298     -29.691  -4.127  26.671  1.00  0.00           H  
ATOM   4863  O   LEU A 298     -29.877  -1.525  26.855  1.00  0.00           O  
ATOM   4864  CG  LEU A 298     -27.691  -4.380  25.876  1.00  0.00           C  
ATOM   4865  HG  LEU A 298     -26.683  -4.407  26.289  1.00  0.00           H  
ATOM   4866  CD1 LEU A 298     -27.936  -5.719  25.185  1.00  0.00           C  
ATOM   4867 HD11 LEU A 298     -28.910  -5.718  24.695  1.00  0.00           H  
ATOM   4868 HD12 LEU A 298     -27.902  -6.525  25.918  1.00  0.00           H  
ATOM   4869 HD13 LEU A 298     -27.151  -5.895  24.450  1.00  0.00           H  
ATOM   4870  CD2 LEU A 298     -27.755  -3.268  24.828  1.00  0.00           C  
ATOM   4871 HD21 LEU A 298     -28.763  -3.169  24.425  1.00  0.00           H  
ATOM   4872 HD22 LEU A 298     -27.439  -2.318  25.258  1.00  0.00           H  
ATOM   4873 HD23 LEU A 298     -27.032  -3.480  24.041  1.00  0.00           H  
ATOM   4874  N   MET A 299     -27.882  -0.656  27.420  1.00  0.00           N  
ATOM   4875  H   MET A 299     -26.959  -0.876  27.768  1.00  0.00           H  
ATOM   4876  CA  MET A 299     -28.081   0.694  26.905  1.00  0.00           C  
ATOM   4877  HA  MET A 299     -29.144   0.935  26.898  1.00  0.00           H  
ATOM   4878  C   MET A 299     -27.555   0.795  25.471  1.00  0.00           C  
ATOM   4879  CB  MET A 299     -27.374   1.693  27.826  1.00  0.00           C  
ATOM   4880  HB2 MET A 299     -27.462   2.692  27.399  1.00  0.00           H  
ATOM   4881  HB3 MET A 299     -26.315   1.444  27.895  1.00  0.00           H  
ATOM   4882  O   MET A 299     -26.347   0.826  25.240  1.00  0.00           O  
ATOM   4883  CG  MET A 299     -27.979   1.704  29.230  1.00  0.00           C  
ATOM   4884  HG2 MET A 299     -27.786   0.747  29.715  1.00  0.00           H  
ATOM   4885  HG3 MET A 299     -29.056   1.847  29.149  1.00  0.00           H  
ATOM   4886  SD  MET A 299     -27.299   3.028  30.256  1.00  0.00           S  
ATOM   4887  CE  MET A 299     -28.193   2.737  31.797  1.00  0.00           C  
ATOM   4888  HE1 MET A 299     -28.980   1.997  31.648  1.00  0.00           H  
ATOM   4889  HE2 MET A 299     -28.633   3.678  32.127  1.00  0.00           H  
ATOM   4890  HE3 MET A 299     -27.494   2.383  32.554  1.00  0.00           H  
ATOM   4891  N   ASP A 300     -28.461   0.820  24.497  1.00  0.00           N  
ATOM   4892  H   ASP A 300     -29.438   0.829  24.754  1.00  0.00           H  
ATOM   4893  CA  ASP A 300     -28.117   0.860  23.077  1.00  0.00           C  
ATOM   4894  HA  ASP A 300     -27.088   0.512  22.978  1.00  0.00           H  
ATOM   4895  C   ASP A 300     -28.195   2.293  22.524  1.00  0.00           C  
ATOM   4896  CB  ASP A 300     -28.994  -0.137  22.300  1.00  0.00           C  
ATOM   4897  HB2 ASP A 300     -29.024  -1.076  22.853  1.00  0.00           H  
ATOM   4898  HB3 ASP A 300     -30.012   0.250  22.252  1.00  0.00           H  
ATOM   4899  O   ASP A 300     -29.258   2.926  22.550  1.00  0.00           O  
ATOM   4900  CG  ASP A 300     -28.505  -0.458  20.876  1.00  0.00           C  
ATOM   4901  OD1 ASP A 300     -27.328  -0.221  20.523  1.00  0.00           O  
ATOM   4902  OD2 ASP A 300     -29.299  -1.049  20.109  1.00  0.00           O  
ATOM   4903  N   GLY A 301     -27.064   2.778  22.003  1.00  0.00           N  
ATOM   4904  H   GLY A 301     -26.244   2.190  22.034  1.00  0.00           H  
ATOM   4905  CA  GLY A 301     -26.914   4.087  21.375  1.00  0.00           C  
ATOM   4906  HA2 GLY A 301     -27.799   4.316  20.781  1.00  0.00           H  
ATOM   4907  HA3 GLY A 301     -26.050   4.066  20.711  1.00  0.00           H  
ATOM   4908  C   GLY A 301     -26.700   5.218  22.374  1.00  0.00           C  
ATOM   4909  O   GLY A 301     -27.436   6.198  22.331  1.00  0.00           O  
ATOM   4910  N   PHE A 302     -25.709   5.113  23.266  1.00  0.00           N  
ATOM   4911  H   PHE A 302     -25.128   4.287  23.248  1.00  0.00           H  
ATOM   4912  CA  PHE A 302     -25.353   6.197  24.196  1.00  0.00           C  
ATOM   4913  HA  PHE A 302     -26.199   6.396  24.854  1.00  0.00           H  
ATOM   4914  C   PHE A 302     -25.026   7.508  23.473  1.00  0.00           C  
ATOM   4915  CB  PHE A 302     -24.158   5.767  25.049  1.00  0.00           C  
ATOM   4916  HB2 PHE A 302     -24.474   4.926  25.665  1.00  0.00           H  
ATOM   4917  HB3 PHE A 302     -23.351   5.431  24.397  1.00  0.00           H  
ATOM   4918  O   PHE A 302     -25.369   8.583  23.949  1.00  0.00           O  
ATOM   4919  CG  PHE A 302     -23.638   6.867  25.956  1.00  0.00           C  
ATOM   4920  CD1 PHE A 302     -22.488   7.596  25.602  1.00  0.00           C  
ATOM   4921  HD1 PHE A 302     -21.944   7.358  24.700  1.00  0.00           H  
ATOM   4922  CD2 PHE A 302     -24.341   7.204  27.128  1.00  0.00           C  
ATOM   4923  HD2 PHE A 302     -25.235   6.662  27.397  1.00  0.00           H  
ATOM   4924  CE1 PHE A 302     -22.044   8.642  26.427  1.00  0.00           C  
ATOM   4925  HE1 PHE A 302     -21.130   9.167  26.190  1.00  0.00           H  
ATOM   4926  CE2 PHE A 302     -23.906   8.273  27.932  1.00  0.00           C  
ATOM   4927  HE2 PHE A 302     -24.457   8.555  28.817  1.00  0.00           H  
ATOM   4928  CZ  PHE A 302     -22.755   8.995  27.582  1.00  0.00           C  
ATOM   4929  HZ  PHE A 302     -22.417   9.814  28.200  1.00  0.00           H  
ATOM   4930  N   ASP A 303     -24.441   7.428  22.280  1.00  0.00           N  
ATOM   4931  H   ASP A 303     -24.210   6.515  21.914  1.00  0.00           H  
ATOM   4932  CA  ASP A 303     -24.221   8.583  21.411  1.00  0.00           C  
ATOM   4933  HA  ASP A 303     -23.671   9.337  21.974  1.00  0.00           H  
ATOM   4934  C   ASP A 303     -25.517   9.258  20.921  1.00  0.00           C  
ATOM   4935  CB  ASP A 303     -23.350   8.138  20.231  1.00  0.00           C  
ATOM   4936  HB2 ASP A 303     -23.149   8.993  19.585  1.00  0.00           H  
ATOM   4937  HB3 ASP A 303     -22.393   7.780  20.611  1.00  0.00           H  
ATOM   4938  O   ASP A 303     -25.450  10.345  20.365  1.00  0.00           O
[truncated: 937,098 more chars]
