# Supplementary material for: Assessment of AI-Based Protein Structure Prediction for the NLRP3 Target
Source: Molecules. 2022 Sep 7;27(18):5797. doi: 10.3390/molecules27185797 (PMC9505260; doi:10.3390/molecules27185797)
Supplement: Supplementary file 1 [file molecules-27-05797-s001.zip › AI_models/AlphaFold_predicted_structures/ranked_3.pdb]

ATOM      1  N   MET A   1      -7.425  58.631 -31.220  1.00  0.00           N  
ATOM      2  H   MET A   1      -7.761  59.214 -31.973  1.00  0.00           H  
ATOM      3  H2  MET A   1      -7.876  57.729 -31.273  1.00  0.00           H  
ATOM      4  H3  MET A   1      -6.430  58.485 -31.314  1.00  0.00           H  
ATOM      5  CA  MET A   1      -7.742  59.231 -29.905  1.00  0.00           C  
ATOM      6  HA  MET A   1      -7.190  60.161 -29.765  1.00  0.00           H  
ATOM      7  C   MET A   1      -7.297  58.233 -28.851  1.00  0.00           C  
ATOM      8  CB  MET A   1      -9.248  59.514 -29.770  1.00  0.00           C  
ATOM      9  HB2 MET A   1      -9.810  58.610 -30.007  1.00  0.00           H  
ATOM     10  HB3 MET A   1      -9.467  59.789 -28.738  1.00  0.00           H  
ATOM     11  O   MET A   1      -7.648  57.072 -28.996  1.00  0.00           O  
ATOM     12  CG  MET A   1      -9.721  60.652 -30.682  1.00  0.00           C  
ATOM     13  HG2 MET A   1      -9.442  60.421 -31.710  1.00  0.00           H  
ATOM     14  HG3 MET A   1      -9.233  61.581 -30.389  1.00  0.00           H  
ATOM     15  SD  MET A   1     -11.512  60.894 -30.635  1.00  0.00           S  
ATOM     16  CE  MET A   1     -11.764  61.862 -32.147  1.00  0.00           C  
ATOM     17  HE1 MET A   1     -12.827  62.075 -32.264  1.00  0.00           H  
ATOM     18  HE2 MET A   1     -11.217  62.802 -32.079  1.00  0.00           H  
ATOM     19  HE3 MET A   1     -11.417  61.297 -33.013  1.00  0.00           H  
ATOM     20  N   ALA A   2      -6.462  58.618 -27.882  1.00  0.00           N  
ATOM     21  H   ALA A   2      -6.232  59.593 -27.757  1.00  0.00           H  
ATOM     22  CA  ALA A   2      -6.122  57.710 -26.781  1.00  0.00           C  
ATOM     23  HA  ALA A   2      -5.712  56.785 -27.188  1.00  0.00           H  
ATOM     24  C   ALA A   2      -7.404  57.368 -26.003  1.00  0.00           C  
ATOM     25  CB  ALA A   2      -5.060  58.368 -25.889  1.00  0.00           C  
ATOM     26  HB1 ALA A   2      -5.450  59.292 -25.464  1.00  0.00           H  
ATOM     27  HB2 ALA A   2      -4.161  58.578 -26.470  1.00  0.00           H  
ATOM     28  HB3 ALA A   2      -4.803  57.692 -25.074  1.00  0.00           H  
ATOM     29  O   ALA A   2      -8.237  58.258 -25.822  1.00  0.00           O  
ATOM     30  N   SER A   3      -7.575  56.108 -25.589  1.00  0.00           N  
ATOM     31  H   SER A   3      -6.840  55.429 -25.725  1.00  0.00           H  
ATOM     32  CA  SER A   3      -8.733  55.697 -24.784  1.00  0.00           C  
ATOM     33  HA  SER A   3      -9.640  55.878 -25.361  1.00  0.00           H  
ATOM     34  C   SER A   3      -8.809  56.529 -23.502  1.00  0.00           C  
ATOM     35  CB  SER A   3      -8.670  54.198 -24.449  1.00  0.00           C  
ATOM     36  HB2 SER A   3      -9.615  53.892 -23.999  1.00  0.00           H  
ATOM     37  HB3 SER A   3      -8.521  53.629 -25.366  1.00  0.00           H  
ATOM     38  O   SER A   3      -7.774  56.972 -22.987  1.00  0.00           O  
ATOM     39  OG  SER A   3      -7.618  53.929 -23.540  1.00  0.00           O  
ATOM     40  HG  SER A   3      -7.458  52.983 -23.520  1.00  0.00           H  
ATOM     41  N   THR A   4     -10.013  56.737 -22.965  1.00  0.00           N  
ATOM     42  H   THR A   4     -10.852  56.420 -23.430  1.00  0.00           H  
ATOM     43  CA  THR A   4     -10.193  57.497 -21.719  1.00  0.00           C  
ATOM     44  HA  THR A   4      -9.873  58.525 -21.886  1.00  0.00           H  
ATOM     45  C   THR A   4      -9.349  56.911 -20.589  1.00  0.00           C  
ATOM     46  CB  THR A   4     -11.662  57.519 -21.286  1.00  0.00           C  
ATOM     47  HB  THR A   4     -11.954  56.527 -20.940  1.00  0.00           H  
ATOM     48  O   THR A   4      -8.753  57.665 -19.826  1.00  0.00           O  
ATOM     49  CG2 THR A   4     -11.860  58.533 -20.159  1.00  0.00           C  
ATOM     50 HG21 THR A   4     -11.529  59.521 -20.480  1.00  0.00           H  
ATOM     51 HG22 THR A   4     -11.304  58.233 -19.271  1.00  0.00           H  
ATOM     52 HG23 THR A   4     -12.914  58.581 -19.886  1.00  0.00           H  
ATOM     53  OG1 THR A   4     -12.467  57.886 -22.380  1.00  0.00           O  
ATOM     54  HG1 THR A   4     -13.228  57.300 -22.377  1.00  0.00           H  
ATOM     55  N   ARG A   5      -9.201  55.578 -20.547  1.00  0.00           N  
ATOM     56  H   ARG A   5      -9.751  55.031 -21.193  1.00  0.00           H  
ATOM     57  CA  ARG A   5      -8.325  54.870 -19.601  1.00  0.00           C  
ATOM     58  HA  ARG A   5      -8.616  55.150 -18.589  1.00  0.00           H  
ATOM     59  C   ARG A   5      -6.862  55.302 -19.710  1.00  0.00           C  
ATOM     60  CB  ARG A   5      -8.520  53.351 -19.767  1.00  0.00           C  
ATOM     61  HB2 ARG A   5      -8.133  53.040 -20.737  1.00  0.00           H  
ATOM     62  HB3 ARG A   5      -9.587  53.130 -19.740  1.00  0.00           H  
ATOM     63  O   ARG A   5      -6.285  55.713 -18.709  1.00  0.00           O  
ATOM     64  CG  ARG A   5      -7.826  52.540 -18.657  1.00  0.00           C  
ATOM     65  HG2 ARG A   5      -8.198  52.838 -17.677  1.00  0.00           H  
ATOM     66  HG3 ARG A   5      -6.756  52.745 -18.684  1.00  0.00           H  
ATOM     67  CD  ARG A   5      -8.019  51.027 -18.832  1.00  0.00           C  
ATOM     68  HD2 ARG A   5      -7.711  50.756 -19.842  1.00  0.00           H  
ATOM     69  HD3 ARG A   5      -7.349  50.521 -18.137  1.00  0.00           H  
ATOM     70  NE  ARG A   5      -9.401  50.569 -18.554  1.00  0.00           N  
ATOM     71  HE  ARG A   5      -9.844  50.923 -17.718  1.00  0.00           H  
ATOM     72  NH1 ARG A   5      -9.552  48.958 -20.184  1.00  0.00           N  
ATOM     73 HH11 ARG A   5      -8.607  49.179 -20.464  1.00  0.00           H  
ATOM     74 HH12 ARG A   5     -10.024  48.140 -20.540  1.00  0.00           H  
ATOM     75  NH2 ARG A   5     -11.177  49.128 -18.668  1.00  0.00           N  
ATOM     76 HH21 ARG A   5     -11.622  48.312 -19.062  1.00  0.00           H  
ATOM     77 HH22 ARG A   5     -11.458  49.305 -17.714  1.00  0.00           H  
ATOM     78  CZ  ARG A   5     -10.041  49.567 -19.137  1.00  0.00           C  
ATOM     79  N   CYS A   6      -6.278  55.295 -20.910  1.00  0.00           N  
ATOM     80  H   CYS A   6      -6.805  54.976 -21.711  1.00  0.00           H  
ATOM     81  CA  CYS A   6      -4.899  55.760 -21.107  1.00  0.00           C  
ATOM     82  HA  CYS A   6      -4.235  55.232 -20.423  1.00  0.00           H  
ATOM     83  C   CYS A   6      -4.748  57.256 -20.817  1.00  0.00           C  
ATOM     84  CB  CYS A   6      -4.466  55.488 -22.552  1.00  0.00           C  
ATOM     85  HB2 CYS A   6      -5.194  55.919 -23.239  1.00  0.00           H  
ATOM     86  HB3 CYS A   6      -3.493  55.950 -22.721  1.00  0.00           H  
ATOM     87  O   CYS A   6      -3.708  57.695 -20.330  1.00  0.00           O  
ATOM     88  SG  CYS A   6      -4.320  53.709 -22.863  1.00  0.00           S  
ATOM     89  HG  CYS A   6      -3.413  53.432 -21.922  1.00  0.00           H  
ATOM     90  N   LYS A   7      -5.776  58.052 -21.133  1.00  0.00           N  
ATOM     91  H   LYS A   7      -6.599  57.637 -21.547  1.00  0.00           H  
ATOM     92  CA  LYS A   7      -5.762  59.485 -20.847  1.00  0.00           C  
ATOM     93  HA  LYS A   7      -4.822  59.892 -21.219  1.00  0.00           H  
ATOM     94  C   LYS A   7      -5.754  59.719 -19.339  1.00  0.00           C  
ATOM     95  CB  LYS A   7      -6.930  60.177 -21.564  1.00  0.00           C  
ATOM     96  HB2 LYS A   7      -7.858  60.021 -21.014  1.00  0.00           H  
ATOM     97  HB3 LYS A   7      -7.044  59.747 -22.559  1.00  0.00           H  
ATOM     98  O   LYS A   7      -4.893  60.444 -18.866  1.00  0.00           O  
ATOM     99  CG  LYS A   7      -6.647  61.677 -21.716  1.00  0.00           C  
ATOM    100  HG2 LYS A   7      -5.725  61.802 -22.284  1.00  0.00           H  
ATOM    101  HG3 LYS A   7      -6.509  62.125 -20.732  1.00  0.00           H  
ATOM    102  CD  LYS A   7      -7.786  62.389 -22.457  1.00  0.00           C  
ATOM    103  HD2 LYS A   7      -8.689  62.366 -21.847  1.00  0.00           H  
ATOM    104  HD3 LYS A   7      -7.979  61.878 -23.400  1.00  0.00           H  
ATOM    105  CE  LYS A   7      -7.374  63.839 -22.731  1.00  0.00           C  
ATOM    106  HE2 LYS A   7      -6.427  63.845 -23.271  1.00  0.00           H  
ATOM    107  HE3 LYS A   7      -7.207  64.343 -21.779  1.00  0.00           H  
ATOM    108  NZ  LYS A   7      -8.399  64.572 -23.508  1.00  0.00           N  
ATOM    109  HZ1 LYS A   7      -9.227  64.715 -22.946  1.00  0.00           H  
ATOM    110  HZ2 LYS A   7      -8.669  64.097 -24.357  1.00  0.00           H  
ATOM    111  HZ3 LYS A   7      -8.076  65.506 -23.713  1.00  0.00           H  
ATOM    112  N   LEU A   8      -6.645  59.066 -18.597  1.00  0.00           N  
ATOM    113  H   LEU A   8      -7.306  58.459 -19.062  1.00  0.00           H  
ATOM    114  CA  LEU A   8      -6.746  59.192 -17.147  1.00  0.00           C  
ATOM    115  HA  LEU A   8      -6.873  60.249 -16.913  1.00  0.00           H  
ATOM    116  C   LEU A   8      -5.467  58.721 -16.444  1.00  0.00           C  
ATOM    117  CB  LEU A   8      -7.987  58.414 -16.672  1.00  0.00           C  
ATOM    118  HB2 LEU A   8      -8.862  58.782 -17.209  1.00  0.00           H  
ATOM    119  HB3 LEU A   8      -7.858  57.361 -16.921  1.00  0.00           H  
ATOM    120  O   LEU A   8      -4.979  59.427 -15.569  1.00  0.00           O  
ATOM    121  CG  LEU A   8      -8.251  58.532 -15.162  1.00  0.00           C  
ATOM    122  HG  LEU A   8      -7.389  58.160 -14.608  1.00  0.00           H  
ATOM    123  CD1 LEU A   8      -8.524  59.976 -14.745  1.00  0.00           C  
ATOM    124 HD11 LEU A   8      -8.702  59.980 -13.670  1.00  0.00           H  
ATOM    125 HD12 LEU A   8      -9.390  60.376 -15.273  1.00  0.00           H  
ATOM    126 HD13 LEU A   8      -7.650  60.601 -14.929  1.00  0.00           H  
ATOM    127  CD2 LEU A   8      -9.466  57.688 -14.773  1.00  0.00           C  
ATOM    128 HD21 LEU A   8      -9.627  57.751 -13.697  1.00  0.00           H  
ATOM    129 HD22 LEU A   8      -9.285  56.644 -15.031  1.00  0.00           H  
ATOM    130 HD23 LEU A   8     -10.356  58.040 -15.295  1.00  0.00           H  
ATOM    131  N   ALA A   9      -4.891  57.593 -16.874  1.00  0.00           N  
ATOM    132  H   ALA A   9      -5.366  57.030 -17.566  1.00  0.00           H  
ATOM    133  CA  ALA A   9      -3.628  57.086 -16.336  1.00  0.00           C  
ATOM    134  HA  ALA A   9      -3.761  56.847 -15.281  1.00  0.00           H  
ATOM    135  C   ALA A   9      -2.506  58.135 -16.419  1.00  0.00           C  
ATOM    136  CB  ALA A   9      -3.258  55.796 -17.074  1.00  0.00           C  
ATOM    137  HB1 ALA A   9      -2.326  55.407 -16.664  1.00  0.00           H  
ATOM    138  HB2 ALA A   9      -4.040  55.049 -16.936  1.00  0.00           H  
ATOM    139  HB3 ALA A   9      -3.119  55.992 -18.138  1.00  0.00           H  
ATOM    140  O   ALA A   9      -1.861  58.403 -15.415  1.00  0.00           O  
ATOM    141  N   ARG A  10      -2.362  58.836 -17.553  1.00  0.00           N  
ATOM    142  H   ARG A  10      -2.924  58.568 -18.349  1.00  0.00           H  
ATOM    143  CA  ARG A  10      -1.368  59.918 -17.703  1.00  0.00           C  
ATOM    144  HA  ARG A  10      -0.377  59.525 -17.473  1.00  0.00           H  
ATOM    145  C   ARG A  10      -1.577  61.086 -16.741  1.00  0.00           C  
ATOM    146  CB  ARG A  10      -1.377  60.451 -19.135  1.00  0.00           C  
ATOM    147  HB2 ARG A  10      -0.816  61.385 -19.163  1.00  0.00           H  
ATOM    148  HB3 ARG A  10      -2.401  60.653 -19.449  1.00  0.00           H  
ATOM    149  O   ARG A  10      -0.614  61.675 -16.275  1.00  0.00           O  
ATOM    150  CG  ARG A  10      -0.712  59.468 -20.096  1.00  0.00           C  
ATOM    151  HG2 ARG A  10       0.337  59.355 -19.823  1.00  0.00           H  
ATOM    152  HG3 ARG A  10      -1.199  58.495 -20.042  1.00  0.00           H  
ATOM    153  CD  ARG A  10      -0.827  60.028 -21.511  1.00  0.00           C  
ATOM    154  HD2 ARG A  10      -1.885  60.086 -21.769  1.00  0.00           H  
ATOM    155  HD3 ARG A  10      -0.392  61.027 -21.529  1.00  0.00           H  
ATOM    156  NE  ARG A  10      -0.115  59.167 -22.465  1.00  0.00           N  
ATOM    157  HE  ARG A  10       0.527  58.508 -22.047  1.00  0.00           H  
ATOM    158  NH1 ARG A  10      -1.013  60.029 -24.386  1.00  0.00           N  
ATOM    159 HH11 ARG A  10      -1.009  60.099 -25.393  1.00  0.00           H  
ATOM    160 HH12 ARG A  10      -1.512  60.686 -23.803  1.00  0.00           H  
ATOM    161  NH2 ARG A  10       0.502  58.385 -24.504  1.00  0.00           N  
ATOM    162 HH21 ARG A  10       0.470  58.404 -25.513  1.00  0.00           H  
ATOM    163 HH22 ARG A  10       1.136  57.753 -24.035  1.00  0.00           H  
ATOM    164  CZ  ARG A  10      -0.213  59.195 -23.777  1.00  0.00           C  
ATOM    165  N   TYR A  11      -2.828  61.438 -16.445  1.00  0.00           N  
ATOM    166  H   TYR A  11      -3.585  60.880 -16.815  1.00  0.00           H  
ATOM    167  CA  TYR A  11      -3.117  62.478 -15.451  1.00  0.00           C  
ATOM    168  HA  TYR A  11      -2.510  63.358 -15.663  1.00  0.00           H  
ATOM    169  C   TYR A  11      -2.755  62.035 -14.034  1.00  0.00           C  
ATOM    170  CB  TYR A  11      -4.596  62.870 -15.507  1.00  0.00           C  
ATOM    171  HB2 TYR A  11      -4.883  63.267 -14.533  1.00  0.00           H  
ATOM    172  HB3 TYR A  11      -5.217  61.994 -15.692  1.00  0.00           H  
ATOM    173  O   TYR A  11      -2.376  62.870 -13.218  1.00  0.00           O  
ATOM    174  CG  TYR A  11      -4.903  63.938 -16.526  1.00  0.00           C  
ATOM    175  CD1 TYR A  11      -4.939  65.282 -16.125  1.00  0.00           C  
ATOM    176  HD1 TYR A  11      -4.760  65.545 -15.093  1.00  0.00           H  
ATOM    177  CD2 TYR A  11      -5.135  63.600 -17.869  1.00  0.00           C  
ATOM    178  HD2 TYR A  11      -5.094  62.560 -18.157  1.00  0.00           H  
ATOM    179  CE1 TYR A  11      -5.215  66.278 -17.072  1.00  0.00           C  
ATOM    180  HE1 TYR A  11      -5.252  67.312 -16.763  1.00  0.00           H  
ATOM    181  CE2 TYR A  11      -5.397  64.593 -18.828  1.00  0.00           C  
ATOM    182  HE2 TYR A  11      -5.553  64.336 -19.866  1.00  0.00           H  
ATOM    183  OH  TYR A  11      -5.702  66.928 -19.295  1.00  0.00           O  
ATOM    184  HH  TYR A  11      -5.694  66.703 -20.229  1.00  0.00           H  
ATOM    185  CZ  TYR A  11      -5.448  65.936 -18.417  1.00  0.00           C  
ATOM    186  N   LEU A  12      -2.890  60.740 -13.738  1.00  0.00           N  
ATOM    187  H   LEU A  12      -3.201  60.102 -14.456  1.00  0.00           H  
ATOM    188  CA  LEU A  12      -2.456  60.184 -12.463  1.00  0.00           C  
ATOM    189  HA  LEU A  12      -2.733  60.875 -11.666  1.00  0.00           H  
ATOM    190  C   LEU A  12      -0.929  60.084 -12.396  1.00  0.00           C  
ATOM    191  CB  LEU A  12      -3.151  58.837 -12.201  1.00  0.00           C  
ATOM    192  HB2 LEU A  12      -2.898  58.145 -13.005  1.00  0.00           H  
ATOM    193  HB3 LEU A  12      -2.755  58.423 -11.274  1.00  0.00           H  
ATOM    194  O   LEU A  12      -0.384  60.395 -11.351  1.00  0.00           O  
ATOM    195  CG  LEU A  12      -4.684  58.925 -12.081  1.00  0.00           C  
ATOM    196  HG  LEU A  12      -5.108  59.307 -13.009  1.00  0.00           H  
ATOM    197  CD1 LEU A  12      -5.264  57.535 -11.830  1.00  0.00           C  
ATOM    198 HD11 LEU A  12      -6.353  57.572 -11.832  1.00  0.00           H  
ATOM    199 HD12 LEU A  12      -4.909  57.151 -10.874  1.00  0.00           H  
ATOM    200 HD13 LEU A  12      -4.922  56.860 -12.615  1.00  0.00           H  
ATOM    201  CD2 LEU A  12      -5.145  59.828 -10.936  1.00  0.00           C  
ATOM    202 HD21 LEU A  12      -4.845  60.859 -11.124  1.00  0.00           H  
ATOM    203 HD22 LEU A  12      -4.712  59.493  -9.993  1.00  0.00           H  
ATOM    204 HD23 LEU A  12      -6.232  59.794 -10.869  1.00  0.00           H  
ATOM    205  N   GLU A  13      -0.244  59.731 -13.485  1.00  0.00           N  
ATOM    206  H   GLU A  13      -0.759  59.421 -14.297  1.00  0.00           H  
ATOM    207  CA  GLU A  13       1.229  59.704 -13.571  1.00  0.00           C  
ATOM    208  HA  GLU A  13       1.630  59.056 -12.791  1.00  0.00           H  
ATOM    209  C   GLU A  13       1.875  61.088 -13.362  1.00  0.00           C  
ATOM    210  CB  GLU A  13       1.654  59.155 -14.945  1.00  0.00           C  
ATOM    211  HB2 GLU A  13       2.718  59.343 -15.091  1.00  0.00           H  
ATOM    212  HB3 GLU A  13       1.108  59.704 -15.712  1.00  0.00           H  
ATOM    213  O   GLU A  13       3.000  61.169 -12.880  1.00  0.00           O  
ATOM    214  CG  GLU A  13       1.417  57.644 -15.119  1.00  0.00           C  
ATOM    215  HG2 GLU A  13       2.115  57.110 -14.475  1.00  0.00           H  
ATOM    216  HG3 GLU A  13       0.411  57.395 -14.782  1.00  0.00           H  
ATOM    217  CD  GLU A  13       1.579  57.154 -16.573  1.00  0.00           C  
ATOM    218  OE1 GLU A  13       1.441  55.928 -16.784  1.00  0.00           O  
ATOM    219  OE2 GLU A  13       1.767  57.980 -17.501  1.00  0.00           O  
ATOM    220  N   ASP A  14       1.163  62.180 -13.670  1.00  0.00           N  
ATOM    221  H   ASP A  14       0.292  62.048 -14.165  1.00  0.00           H  
ATOM    222  CA  ASP A  14       1.600  63.554 -13.369  1.00  0.00           C  
ATOM    223  HA  ASP A  14       2.652  63.644 -13.642  1.00  0.00           H  
ATOM    224  C   ASP A  14       1.500  63.894 -11.849  1.00  0.00           C  
ATOM    225  CB  ASP A  14       0.796  64.574 -14.218  1.00  0.00           C  
ATOM    226  HB2 ASP A  14       0.989  65.560 -13.797  1.00  0.00           H  
ATOM    227  HB3 ASP A  14      -0.267  64.365 -14.093  1.00  0.00           H  
ATOM    228  O   ASP A  14       1.838  65.011 -11.427  1.00  0.00           O  
ATOM    229  CG  ASP A  14       1.107  64.698 -15.731  1.00  0.00           C  
ATOM    230  OD1 ASP A  14       2.193  64.270 -16.171  1.00  0.00           O  
ATOM    231  OD2 ASP A  14       0.300  65.357 -16.459  1.00  0.00           O  
ATOM    232  N   LEU A  15       1.002  62.978 -11.004  1.00  0.00           N  
ATOM    233  H   LEU A  15       0.790  62.063 -11.375  1.00  0.00           H  
ATOM    234  CA  LEU A  15       1.005  63.110  -9.544  1.00  0.00           C  
ATOM    235  HA  LEU A  15       0.931  64.164  -9.278  1.00  0.00           H  
ATOM    236  C   LEU A  15       2.315  62.577  -8.959  1.00  0.00           C  
ATOM    237  CB  LEU A  15      -0.188  62.385  -8.896  1.00  0.00           C  
ATOM    238  HB2 LEU A  15      -0.085  61.318  -9.092  1.00  0.00           H  
ATOM    239  HB3 LEU A  15      -0.108  62.506  -7.816  1.00  0.00           H  
ATOM    240  O   LEU A  15       2.690  61.434  -9.181  1.00  0.00           O  
ATOM    241  CG  LEU A  15      -1.587  62.850  -9.333  1.00  0.00           C  
ATOM    242  HG  LEU A  15      -1.682  62.812 -10.418  1.00  0.00           H  
ATOM    243  CD1 LEU A  15      -2.626  61.913  -8.710  1.00  0.00           C  
ATOM    244 HD11 LEU A  15      -3.637  62.191  -9.006  1.00  0.00           H  
ATOM    245 HD12 LEU A  15      -2.545  61.945  -7.623  1.00  0.00           H  
ATOM    246 HD13 LEU A  15      -2.433  60.896  -9.052  1.00  0.00           H  
ATOM    247  CD2 LEU A  15      -1.893  64.267  -8.844  1.00  0.00           C  
ATOM    248 HD21 LEU A  15      -2.887  64.562  -9.178  1.00  0.00           H  
ATOM    249 HD22 LEU A  15      -1.163  64.959  -9.265  1.00  0.00           H  
ATOM    250 HD23 LEU A  15      -1.850  64.300  -7.755  1.00  0.00           H  
ATOM    251  N   GLU A  16       2.977  63.378  -8.126  1.00  0.00           N  
ATOM    252  H   GLU A  16       2.639  64.314  -7.950  1.00  0.00           H  
ATOM    253  CA  GLU A  16       4.068  62.872  -7.291  1.00  0.00           C  
ATOM    254  HA  GLU A  16       4.772  62.323  -7.916  1.00  0.00           H  
ATOM    255  C   GLU A  16       3.515  61.904  -6.231  1.00  0.00           C  
ATOM    256  CB  GLU A  16       4.804  64.039  -6.616  1.00  0.00           C  
ATOM    257  HB2 GLU A  16       4.091  64.601  -6.013  1.00  0.00           H  
ATOM    258  HB3 GLU A  16       5.566  63.626  -5.955  1.00  0.00           H  
ATOM    259  O   GLU A  16       2.345  61.998  -5.851  1.00  0.00           O  
ATOM    260  CG  GLU A  16       5.484  64.987  -7.621  1.00  0.00           C  
ATOM    261  HG2 GLU A  16       6.180  64.407  -8.228  1.00  0.00           H  
ATOM    262  HG3 GLU A  16       4.727  65.408  -8.281  1.00  0.00           H  
ATOM    263  CD  GLU A  16       6.245  66.142  -6.944  1.00  0.00           C  
ATOM    264  OE1 GLU A  16       6.811  66.972  -7.691  1.00  0.00           O  
ATOM    265  OE2 GLU A  16       6.259  66.204  -5.691  1.00  0.00           O  
ATOM    266  N   ASP A  17       4.351  61.020  -5.679  1.00  0.00           N  
ATOM    267  H   ASP A  17       5.268  60.917  -6.090  1.00  0.00           H  
ATOM    268  CA  ASP A  17       3.931  59.977  -4.724  1.00  0.00           C  
ATOM    269  HA  ASP A  17       3.355  59.220  -5.255  1.00  0.00           H  
ATOM    270  C   ASP A  17       3.071  60.508  -3.561  1.00  0.00           C  
ATOM    271  CB  ASP A  17       5.181  59.321  -4.113  1.00  0.00           C  
ATOM    272  HB2 ASP A  17       4.866  58.666  -3.301  1.00  0.00           H  
ATOM    273  HB3 ASP A  17       5.816  60.096  -3.683  1.00  0.00           H  
ATOM    274  O   ASP A  17       2.102  59.875  -3.125  1.00  0.00           O  
ATOM    275  CG  ASP A  17       5.992  58.478  -5.096  1.00  0.00           C  
ATOM    276  OD1 ASP A  17       5.371  57.886  -6.002  1.00  0.00           O  
ATOM    277  OD2 ASP A  17       7.222  58.408  -4.885  1.00  0.00           O  
ATOM    278  N   VAL A  18       3.404  61.702  -3.058  1.00  0.00           N  
ATOM    279  H   VAL A  18       4.173  62.183  -3.502  1.00  0.00           H  
ATOM    280  CA  VAL A  18       2.660  62.364  -1.977  1.00  0.00           C  
ATOM    281  HA  VAL A  18       2.538  61.654  -1.159  1.00  0.00           H  
ATOM    282  C   VAL A  18       1.259  62.770  -2.437  1.00  0.00           C  
ATOM    283  CB  VAL A  18       3.434  63.590  -1.452  1.00  0.00           C  
ATOM    284  HB  VAL A  18       3.600  64.289  -2.272  1.00  0.00           H  
ATOM    285  O   VAL A  18       0.291  62.605  -1.689  1.00  0.00           O  
ATOM    286  CG1 VAL A  18       2.663  64.318  -0.340  1.00  0.00           C  
ATOM    287 HG11 VAL A  18       3.276  65.127   0.057  1.00  0.00           H  
ATOM    288 HG12 VAL A  18       1.752  64.751  -0.754  1.00  0.00           H  
ATOM    289 HG13 VAL A  18       2.413  63.621   0.459  1.00  0.00           H  
ATOM    290  CG2 VAL A  18       4.795  63.178  -0.877  1.00  0.00           C  
ATOM    291 HG21 VAL A  18       4.665  62.458  -0.069  1.00  0.00           H  
ATOM    292 HG22 VAL A  18       5.412  62.731  -1.657  1.00  0.00           H  
ATOM    293 HG23 VAL A  18       5.322  64.057  -0.504  1.00  0.00           H  
ATOM    294  N   ASP A  19       1.132  63.279  -3.659  1.00  0.00           N  
ATOM    295  H   ASP A  19       1.924  63.239  -4.284  1.00  0.00           H  
ATOM    296  CA  ASP A  19      -0.147  63.688  -4.230  1.00  0.00           C  
ATOM    297  HA  ASP A  19      -0.725  64.214  -3.470  1.00  0.00           H  
ATOM    298  C   ASP A  19      -0.982  62.487  -4.668  1.00  0.00           C  
ATOM    299  CB  ASP A  19       0.071  64.650  -5.396  1.00  0.00           C  
ATOM    300  HB2 ASP A  19       0.746  64.201  -6.124  1.00  0.00           H  
ATOM    301  HB3 ASP A  19      -0.893  64.811  -5.880  1.00  0.00           H  
ATOM    302  O   ASP A  19      -2.193  62.502  -4.455  1.00  0.00           O  
ATOM    303  CG  ASP A  19       0.590  66.026  -4.981  1.00  0.00           C  
ATOM    304  OD1 ASP A  19       0.378  66.436  -3.801  1.00  0.00           O  
ATOM    305  OD2 ASP A  19       1.113  66.686  -5.907  1.00  0.00           O  
ATOM    306  N   LEU A  20      -0.365  61.411  -5.169  1.00  0.00           N  
ATOM    307  H   LEU A  20       0.621  61.476  -5.380  1.00  0.00           H  
ATOM    308  CA  LEU A  20      -1.058  60.149  -5.433  1.00  0.00           C  
ATOM    309  HA  LEU A  20      -1.885  60.353  -6.114  1.00  0.00           H  
ATOM    310  C   LEU A  20      -1.637  59.563  -4.141  1.00  0.00           C  
ATOM    311  CB  LEU A  20      -0.095  59.153  -6.101  1.00  0.00           C  
ATOM    312  HB2 LEU A  20       0.737  58.955  -5.424  1.00  0.00           H  
ATOM    313  HB3 LEU A  20       0.316  59.599  -7.006  1.00  0.00           H  
ATOM    314  O   LEU A  20      -2.781  59.103  -4.113  1.00  0.00           O  
ATOM    315  CG  LEU A  20      -0.772  57.813  -6.466  1.00  0.00           C  
ATOM    316  HG  LEU A  20      -1.259  57.401  -5.582  1.00  0.00           H  
ATOM    317  CD1 LEU A  20      -1.856  57.997  -7.532  1.00  0.00           C  
ATOM    318 HD11 LEU A  20      -1.438  58.537  -8.382  1.00  0.00           H  
ATOM    319 HD12 LEU A  20      -2.696  58.561  -7.128  1.00  0.00           H  
ATOM    320 HD13 LEU A  20      -2.221  57.027  -7.869  1.00  0.00           H  
ATOM    321  CD2 LEU A  20       0.261  56.772  -6.899  1.00  0.00           C  
ATOM    322 HD21 LEU A  20       0.468  56.084  -6.080  1.00  0.00           H  
ATOM    323 HD22 LEU A  20      -0.080  56.209  -7.768  1.00  0.00           H  
ATOM    324 HD23 LEU A  20       1.198  57.262  -7.163  1.00  0.00           H  
ATOM    325  N   LYS A  21      -0.881  59.619  -3.039  1.00  0.00           N  
ATOM    326  H   LYS A  21       0.070  59.945  -3.134  1.00  0.00           H  
ATOM    327  CA  LYS A  21      -1.371  59.169  -1.732  1.00  0.00           C  
ATOM    328  HA  LYS A  21      -1.738  58.149  -1.847  1.00  0.00           H  
ATOM    329  C   LYS A  21      -2.565  60.003  -1.258  1.00  0.00           C  
ATOM    330  CB  LYS A  21      -0.209  59.160  -0.735  1.00  0.00           C  
ATOM    331  HB2 LYS A  21       0.617  58.602  -1.176  1.00  0.00           H  
ATOM    332  HB3 LYS A  21       0.128  60.179  -0.543  1.00  0.00           H  
ATOM    333  O   LYS A  21      -3.556  59.429  -0.806  1.00  0.00           O  
ATOM    334  CG  LYS A  21      -0.612  58.486   0.582  1.00  0.00           C  
ATOM    335  HG2 LYS A  21      -1.349  59.099   1.098  1.00  0.00           H  
ATOM    336  HG3 LYS A  21      -1.047  57.509   0.368  1.00  0.00           H  
ATOM    337  CD  LYS A  21       0.616  58.303   1.478  1.00  0.00           C  
ATOM    338  HD2 LYS A  21       1.353  57.704   0.945  1.00  0.00           H  
ATOM    339  HD3 LYS A  21       1.046  59.278   1.706  1.00  0.00           H  
ATOM    340  CE  LYS A  21       0.207  57.588   2.768  1.00  0.00           C  
ATOM    341  HE2 LYS A  21      -0.308  56.666   2.500  1.00  0.00           H  
ATOM    342  HE3 LYS A  21      -0.499  58.217   3.310  1.00  0.00           H  
ATOM    343  NZ  LYS A  21       1.392  57.283   3.606  1.00  0.00           N  
ATOM    344  HZ1 LYS A  21       1.860  58.132   3.887  1.00  0.00           H  
ATOM    345  HZ2 LYS A  21       2.044  56.718   3.080  1.00  0.00           H  
ATOM    346  HZ3 LYS A  21       1.117  56.761   4.426  1.00  0.00           H  
ATOM    347  N   LYS A  22      -2.516  61.333  -1.409  1.00  0.00           N  
ATOM    348  H   LYS A  22      -1.672  61.734  -1.793  1.00  0.00           H  
ATOM    349  CA  LYS A  22      -3.672  62.209  -1.129  1.00  0.00           C  
ATOM    350  HA  LYS A  22      -4.024  62.040  -0.111  1.00  0.00           H  
ATOM    351  C   LYS A  22      -4.849  61.904  -2.056  1.00  0.00           C  
ATOM    352  CB  LYS A  22      -3.290  63.682  -1.291  1.00  0.00           C  
ATOM    353  HB2 LYS A  22      -2.866  63.818  -2.286  1.00  0.00           H  
ATOM    354  HB3 LYS A  22      -4.200  64.279  -1.231  1.00  0.00           H  
ATOM    355  O   LYS A  22      -5.983  61.843  -1.591  1.00  0.00           O  
ATOM    356  CG  LYS A  22      -2.319  64.219  -0.231  1.00  0.00           C  
ATOM    357  HG2 LYS A  22      -1.441  63.577  -0.159  1.00  0.00           H  
ATOM    358  HG3 LYS A  22      -2.811  64.263   0.740  1.00  0.00           H  
ATOM    359  CD  LYS A  22      -1.904  65.623  -0.681  1.00  0.00           C  
ATOM    360  HD2 LYS A  22      -2.763  66.292  -0.635  1.00  0.00           H  
ATOM    361  HD3 LYS A  22      -1.583  65.557  -1.721  1.00  0.00           H  
ATOM    362  CE  LYS A  22      -0.748  66.202   0.127  1.00  0.00           C  
ATOM    363  HE2 LYS A  22      -0.028  65.405   0.312  1.00  0.00           H  
ATOM    364  HE3 LYS A  22      -1.116  66.577   1.082  1.00  0.00           H  
ATOM    365  NZ  LYS A  22      -0.105  67.273  -0.678  1.00  0.00           N  
ATOM    366  HZ1 LYS A  22       0.734  67.635  -0.248  1.00  0.00           H  
ATOM    367  HZ2 LYS A  22       0.161  66.913  -1.583  1.00  0.00           H  
ATOM    368  HZ3 LYS A  22      -0.749  68.024  -0.884  1.00  0.00           H  
ATOM    369  N   PHE A  23      -4.591  61.665  -3.341  1.00  0.00           N  
ATOM    370  H   PHE A  23      -3.644  61.779  -3.672  1.00  0.00           H  
ATOM    371  CA  PHE A  23      -5.615  61.319  -4.324  1.00  0.00           C  
ATOM    372  HA  PHE A  23      -6.340  62.133  -4.363  1.00  0.00           H  
ATOM    373  C   PHE A  23      -6.364  60.050  -3.906  1.00  0.00           C  
ATOM    374  CB  PHE A  23      -4.970  61.174  -5.712  1.00  0.00           C  
ATOM    375  HB2 PHE A  23      -4.384  62.069  -5.921  1.00  0.00           H  
ATOM    376  HB3 PHE A  23      -4.282  60.328  -5.716  1.00  0.00           H  
ATOM    377  O   PHE A  23      -7.592  60.049  -3.844  1.00  0.00           O  
ATOM    378  CG  PHE A  23      -5.964  60.977  -6.837  1.00  0.00           C  
ATOM    379  CD1 PHE A  23      -6.584  59.727  -7.025  1.00  0.00           C  
ATOM    380  HD1 PHE A  23      -6.332  58.891  -6.389  1.00  0.00           H  
ATOM    381  CD2 PHE A  23      -6.276  62.046  -7.697  1.00  0.00           C  
ATOM    382  HD2 PHE A  23      -5.784  63.000  -7.578  1.00  0.00           H  
ATOM    383  CE1 PHE A  23      -7.535  59.558  -8.043  1.00  0.00           C  
ATOM    384  HE1 PHE A  23      -7.997  58.593  -8.193  1.00  0.00           H  
ATOM    385  CE2 PHE A  23      -7.231  61.879  -8.714  1.00  0.00           C  
ATOM    386  HE2 PHE A  23      -7.462  62.700  -9.377  1.00  0.00           H  
ATOM    387  CZ  PHE A  23      -7.862  60.635  -8.882  1.00  0.00           C  
ATOM    388  HZ  PHE A  23      -8.569  60.488  -9.685  1.00  0.00           H  
ATOM    389  N   LYS A  24      -5.626  58.994  -3.532  1.00  0.00           N  
ATOM    390  H   LYS A  24      -4.624  59.064  -3.636  1.00  0.00           H  
ATOM    391  CA  LYS A  24      -6.197  57.736  -3.031  1.00  0.00           C  
ATOM    392  HA  LYS A  24      -6.873  57.335  -3.787  1.00  0.00           H  
ATOM    393  C   LYS A  24      -7.042  57.936  -1.771  1.00  0.00           C  
ATOM    394  CB  LYS A  24      -5.079  56.716  -2.770  1.00  0.00           C  
ATOM    395  HB2 LYS A  24      -5.489  55.887  -2.193  1.00  0.00           H  
ATOM    396  HB3 LYS A  24      -4.296  57.188  -2.176  1.00  0.00           H  
ATOM    397  O   LYS A  24      -8.083  57.301  -1.650  1.00  0.00           O  
ATOM    398  CG  LYS A  24      -4.473  56.142  -4.060  1.00  0.00           C  
ATOM    399  HG2 LYS A  24      -5.231  55.555  -4.580  1.00  0.00           H  
ATOM    400  HG3 LYS A  24      -4.142  56.947  -4.717  1.00  0.00           H  
ATOM    401  CD  LYS A  24      -3.278  55.244  -3.715  1.00  0.00           C  
ATOM    402  HD2 LYS A  24      -2.502  55.848  -3.245  1.00  0.00           H  
ATOM    403  HD3 LYS A  24      -3.602  54.475  -3.014  1.00  0.00           H  
ATOM    404  CE  LYS A  24      -2.706  54.572  -4.965  1.00  0.00           C  
ATOM    405  HE2 LYS A  24      -3.505  54.024  -5.463  1.00  0.00           H  
ATOM    406  HE3 LYS A  24      -2.341  55.330  -5.658  1.00  0.00           H  
ATOM    407  NZ  LYS A  24      -1.620  53.622  -4.625  1.00  0.00           N  
ATOM    408  HZ1 LYS A  24      -1.921  52.915  -3.968  1.00  0.00           H  
ATOM    409  HZ2 LYS A  24      -1.372  53.112  -5.460  1.00  0.00           H  
ATOM    410  HZ3 LYS A  24      -0.788  54.079  -4.281  1.00  0.00           H  
ATOM    411  N   MET A  25      -6.635  58.826  -0.862  1.00  0.00           N  
ATOM    412  H   MET A  25      -5.760  59.306  -1.017  1.00  0.00           H  
ATOM    413  CA  MET A  25      -7.427  59.152   0.333  1.00  0.00           C  
ATOM    414  HA  MET A  25      -7.679  58.226   0.851  1.00  0.00           H  
ATOM    415  C   MET A  25      -8.763  59.821  -0.020  1.00  0.00           C  
ATOM    416  CB  MET A  25      -6.622  60.041   1.293  1.00  0.00           C  
ATOM    417  HB2 MET A  25      -7.308  60.428   2.047  1.00  0.00           H  
ATOM    418  HB3 MET A  25      -6.195  60.888   0.757  1.00  0.00           H  
ATOM    419  O   MET A  25      -9.796  59.442   0.521  1.00  0.00           O  
ATOM    420  CG  MET A  25      -5.506  59.268   2.005  1.00  0.00           C  
ATOM    421  HG2 MET A  25      -4.858  58.815   1.254  1.00  0.00           H  
ATOM    422  HG3 MET A  25      -5.957  58.460   2.581  1.00  0.00           H  
ATOM    423  SD  MET A  25      -4.467  60.260   3.121  1.00  0.00           S  
ATOM    424  CE  MET A  25      -5.710  60.818   4.321  1.00  0.00           C  
ATOM    425  HE1 MET A  25      -6.413  61.498   3.838  1.00  0.00           H  
ATOM    426  HE2 MET A  25      -5.216  61.346   5.137  1.00  0.00           H  
ATOM    427  HE3 MET A  25      -6.252  59.961   4.718  1.00  0.00           H  
ATOM    428  N   HIS A  26      -8.768  60.756  -0.972  1.00  0.00           N  
ATOM    429  H   HIS A  26      -7.889  61.033  -1.386  1.00  0.00           H  
ATOM    430  CA  HIS A  26      -9.980  61.481  -1.367  1.00  0.00           C  
ATOM    431  HA  HIS A  26     -10.539  61.723  -0.463  1.00  0.00           H  
ATOM    432  C   HIS A  26     -10.951  60.685  -2.254  1.00  0.00           C  
ATOM    433  CB  HIS A  26      -9.582  62.796  -2.033  1.00  0.00           C  
ATOM    434  HB2 HIS A  26      -8.784  62.600  -2.749  1.00  0.00           H  
ATOM    435  HB3 HIS A  26     -10.435  63.204  -2.575  1.00  0.00           H  
ATOM    436  O   HIS A  26     -12.052  61.168  -2.523  1.00  0.00           O  
ATOM    437  CG  HIS A  26      -9.139  63.845  -1.052  1.00  0.00           C  
ATOM    438  CD2 HIS A  26      -7.885  64.368  -0.947  1.00  0.00           C  
ATOM    439  HD2 HIS A  26      -7.038  64.055  -1.539  1.00  0.00           H  
ATOM    440  ND1 HIS A  26      -9.908  64.438  -0.078  1.00  0.00           N  
ATOM    441  HD1 HIS A  26     -10.721  64.026   0.356  1.00  0.00           H  
ATOM    442  CE1 HIS A  26      -9.137  65.334   0.557  1.00  0.00           C  
ATOM    443  HE1 HIS A  26      -9.446  65.884   1.434  1.00  0.00           H  
ATOM    444  NE2 HIS A  26      -7.888  65.334   0.063  1.00  0.00           N  
ATOM    445  N   LEU A  27     -10.604  59.462  -2.678  1.00  0.00           N  
ATOM    446  H   LEU A  27      -9.679  59.119  -2.462  1.00  0.00           H  
ATOM    447  CA  LEU A  27     -11.572  58.553  -3.309  1.00  0.00           C  
ATOM    448  HA  LEU A  27     -12.031  59.061  -4.157  1.00  0.00           H  
ATOM    449  C   LEU A  27     -12.719  58.191  -2.352  1.00  0.00           C  
ATOM    450  CB  LEU A  27     -10.866  57.274  -3.796  1.00  0.00           C  
ATOM    451  HB2 LEU A  27     -10.272  56.875  -2.973  1.00  0.00           H  
ATOM    452  HB3 LEU A  27     -11.621  56.527  -4.041  1.00  0.00           H  
ATOM    453  O   LEU A  27     -13.837  57.962  -2.807  1.00  0.00           O  
ATOM    454  CG  LEU A  27      -9.973  57.475  -5.030  1.00  0.00           C  
ATOM    455  HG  LEU A  27      -9.330  58.343  -4.882  1.00  0.00           H  
ATOM    456  CD1 LEU A  27      -9.089  56.250  -5.247  1.00  0.00           C  
ATOM    457 HD11 LEU A  27      -8.546  56.016  -4.331  1.00  0.00           H  
ATOM    458 HD12 LEU A  27      -8.377  56.477  -6.040  1.00  0.00           H  
ATOM    459 HD13 LEU A  27      -9.694  55.387  -5.526  1.00  0.00           H  
ATOM    460  CD2 LEU A  27     -10.787  57.660  -6.315  1.00  0.00           C  
ATOM    461 HD21 LEU A  27     -11.484  58.491  -6.208  1.00  0.00           H  
ATOM    462 HD22 LEU A  27     -10.111  57.870  -7.144  1.00  0.00           H  
ATOM    463 HD23 LEU A  27     -11.358  56.758  -6.534  1.00  0.00           H  
ATOM    464  N   GLU A  28     -12.463  58.172  -1.039  1.00  0.00           N  
ATOM    465  H   GLU A  28     -11.523  58.371  -0.726  1.00  0.00           H  
ATOM    466  CA  GLU A  28     -13.482  57.925  -0.007  1.00  0.00           C  
ATOM    467  HA  GLU A  28     -14.138  57.119  -0.332  1.00  0.00           H  
ATOM    468  C   GLU A  28     -14.374  59.152   0.234  1.00  0.00           C  
ATOM    469  CB  GLU A  28     -12.799  57.499   1.307  1.00  0.00           C  
ATOM    470  HB2 GLU A  28     -12.081  58.264   1.603  1.00  0.00           H  
ATOM    471  HB3 GLU A  28     -13.560  57.420   2.084  1.00  0.00           H  
ATOM    472  O   GLU A  28     -15.556  59.008   0.549  1.00  0.00           O  
ATOM    473  CG  GLU A  28     -12.082  56.141   1.189  1.00  0.00           C  
ATOM    474  HG2 GLU A  28     -11.377  56.183   0.359  1.00  0.00           H  
ATOM    475  HG3 GLU A  28     -12.823  55.377   0.954  1.00  0.00           H  
ATOM    476  CD  GLU A  28     -11.313  55.720   2.457  1.00  0.00           C  
ATOM    477  OE1 GLU A  28     -10.426  54.840   2.340  1.00  0.00           O  
ATOM    478  OE2 GLU A  28     -11.579  56.220   3.571  1.00  0.00           O  
ATOM    479  N   ASP A  29     -13.826  60.353   0.032  1.00  0.00           N  
ATOM    480  H   ASP A  29     -12.846  60.388  -0.211  1.00  0.00           H  
ATOM    481  CA  ASP A  29     -14.527  61.624   0.243  1.00  0.00           C  
ATOM    482  HA  ASP A  29     -15.171  61.529   1.118  1.00  0.00           H  
ATOM    483  C   ASP A  29     -15.414  62.023  -0.945  1.00  0.00           C  
ATOM    484  CB  ASP A  29     -13.514  62.743   0.511  1.00  0.00           C  
ATOM    485  HB2 ASP A  29     -14.050  63.687   0.611  1.00  0.00           H  
ATOM    486  HB3 ASP A  29     -12.852  62.831  -0.351  1.00  0.00           H  
ATOM    487  O   ASP A  29     -16.167  63.000  -0.859  1.00  0.00           O  
ATOM    488  CG  ASP A  29     -12.677  62.556   1.775  1.00  0.00           C  
ATOM    489  OD1 ASP A  29     -13.185  61.979   2.760  1.00  0.00           O  
ATOM    490  OD2 ASP A  29     -11.538  63.075   1.740  1.00  0.00           O  
ATOM    491  N   TYR A  30     -15.326  61.304  -2.072  1.00  0.00           N  
ATOM    492  H   TYR A  30     -14.702  60.510  -2.089  1.00  0.00           H  
ATOM    493  CA  TYR A  30     -16.096  61.648  -3.258  1.00  0.00           C  
ATOM    494  HA  TYR A  30     -15.823  62.677  -3.493  1.00  0.00           H  
ATOM    495  C   TYR A  30     -17.605  61.537  -2.969  1.00  0.00           C  
ATOM    496  CB  TYR A  30     -15.699  60.814  -4.475  1.00  0.00           C  
ATOM    497  HB2 TYR A  30     -14.612  60.791  -4.553  1.00  0.00           H  
ATOM    498  HB3 TYR A  30     -16.044  59.787  -4.350  1.00  0.00           H  
ATOM    499  O   TYR A  30     -18.081  60.461  -2.593  1.00  0.00           O  
ATOM    500  CG  TYR A  30     -16.265  61.410  -5.751  1.00  0.00           C  
ATOM    501  CD1 TYR A  30     -17.419  60.880  -6.361  1.00  0.00           C  
ATOM    502  HD1 TYR A  30     -17.909  60.027  -5.916  1.00  0.00           H  
ATOM    503  CD2 TYR A  30     -15.648  62.544  -6.302  1.00  0.00           C  
ATOM    504  HD2 TYR A  30     -14.766  62.948  -5.826  1.00  0.00           H  
ATOM    505  CE1 TYR A  30     -17.908  61.440  -7.561  1.00  0.00           C  
ATOM    506  HE1 TYR A  30     -18.763  61.012  -8.061  1.00  0.00           H  
ATOM    507  CE2 TYR A  30     -16.152  63.114  -7.481  1.00  0.00           C  
ATOM    508  HE2 TYR A  30     -15.665  63.965  -7.934  1.00  0.00           H  
ATOM    509  OH  TYR A  30     -17.618  63.042  -9.349  1.00  0.00           O  
ATOM    510  HH  TYR A  30     -16.881  63.476  -9.784  1.00  0.00           H  
ATOM    511  CZ  TYR A  30     -17.241  62.533  -8.145  1.00  0.00           C  
ATOM    512  N   PRO A  31     -18.398  62.614  -3.154  1.00  0.00           N  
ATOM    513  CA  PRO A  31     -19.780  62.653  -2.688  1.00  0.00           C  
ATOM    514  HA  PRO A  31     -19.751  62.609  -1.599  1.00  0.00           H  
ATOM    515  C   PRO A  31     -20.633  61.512  -3.275  1.00  0.00           C  
ATOM    516  CB  PRO A  31     -20.319  64.031  -3.090  1.00  0.00           C  
ATOM    517  HB2 PRO A  31     -20.778  63.993  -4.078  1.00  0.00           H  
ATOM    518  HB3 PRO A  31     -21.029  64.414  -2.357  1.00  0.00           H  
ATOM    519  O   PRO A  31     -20.809  61.458  -4.498  1.00  0.00           O  
ATOM    520  CG  PRO A  31     -19.064  64.895  -3.163  1.00  0.00           C  
ATOM    521  HG2 PRO A  31     -19.181  65.727  -3.857  1.00  0.00           H  
ATOM    522  HG3 PRO A  31     -18.817  65.260  -2.166  1.00  0.00           H  
ATOM    523  CD  PRO A  31     -17.981  63.926  -3.622  1.00  0.00           C  
ATOM    524  HD2 PRO A  31     -17.915  63.919  -4.710  1.00  0.00           H  
ATOM    525  HD3 PRO A  31     -17.034  64.239  -3.184  1.00  0.00           H  
ATOM    526  N   PRO A  32     -21.272  60.658  -2.445  1.00  0.00           N  
ATOM    527  CA  PRO A  32     -22.107  59.548  -2.925  1.00  0.00           C  
ATOM    528  HA  PRO A  32     -21.482  58.852  -3.483  1.00  0.00           H  
ATOM    529  C   PRO A  32     -23.271  60.011  -3.812  1.00  0.00           C  
ATOM    530  CB  PRO A  32     -22.646  58.864  -1.662  1.00  0.00           C  
ATOM    531  HB2 PRO A  32     -23.622  59.271  -1.400  1.00  0.00           H  
ATOM    532  HB3 PRO A  32     -22.710  57.784  -1.792  1.00  0.00           H  
ATOM    533  O   PRO A  32     -23.753  59.278  -4.673  1.00  0.00           O  
ATOM    534  CG  PRO A  32     -21.645  59.240  -0.573  1.00  0.00           C  
ATOM    535  HG2 PRO A  32     -22.106  59.264   0.414  1.00  0.00           H  
ATOM    536  HG3 PRO A  32     -20.814  58.535  -0.588  1.00  0.00           H  
ATOM    537  CD  PRO A  32     -21.142  60.615  -0.996  1.00  0.00           C  
ATOM    538  HD2 PRO A  32     -20.104  60.726  -0.684  1.00  0.00           H  
ATOM    539  HD3 PRO A  32     -21.759  61.394  -0.548  1.00  0.00           H  
ATOM    540  N   GLN A  33     -23.707  61.258  -3.616  1.00  0.00           N  
ATOM    541  H   GLN A  33     -23.224  61.801  -2.915  1.00  0.00           H  
ATOM    542  CA  GLN A  33     -24.780  61.924  -4.359  1.00  0.00           C  
ATOM    543  HA  GLN A  33     -25.700  61.347  -4.261  1.00  0.00           H  
ATOM    544  C   GLN A  33     -24.483  62.051  -5.862  1.00  0.00           C  
ATOM    545  CB  GLN A  33     -24.989  63.313  -3.740  1.00  0.00           C  
ATOM    546  HB2 GLN A  33     -25.692  63.884  -4.346  1.00  0.00           H  
ATOM    547  HB3 GLN A  33     -24.029  63.829  -3.760  1.00  0.00           H  
ATOM    548  O   GLN A  33     -25.414  62.217  -6.643  1.00  0.00           O  
ATOM    549  CG  GLN A  33     -25.526  63.248  -2.295  1.00  0.00           C  
ATOM    550  HG2 GLN A  33     -26.604  63.091  -2.324  1.00  0.00           H  
ATOM    551  HG3 GLN A  33     -25.082  62.409  -1.759  1.00  0.00           H  
ATOM    552  CD  GLN A  33     -25.225  64.504  -1.482  1.00  0.00           C  
ATOM    553  NE2 GLN A  33     -25.662  64.569  -0.244  1.00  0.00           N  
ATOM    554 HE21 GLN A  33     -26.224  63.832   0.159  1.00  0.00           H  
ATOM    555 HE22 GLN A  33     -25.429  65.419   0.250  1.00  0.00           H  
ATOM    556  OE1 GLN A  33     -24.563  65.430  -1.912  1.00  0.00           O  
ATOM    557  N   LYS A  34     -23.218  61.919  -6.286  1.00  0.00           N  
ATOM    558  H   LYS A  34     -22.493  61.774  -5.598  1.00  0.00           H  
ATOM    559  CA  LYS A  34     -22.828  61.885  -7.705  1.00  0.00           C  
ATOM    560  HA  LYS A  34     -23.514  62.517  -8.268  1.00  0.00           H  
ATOM    561  C   LYS A  34     -22.971  60.500  -8.358  1.00  0.00           C  
ATOM    562  CB  LYS A  34     -21.420  62.471  -7.860  1.00  0.00           C  
ATOM    563  HB2 LYS A  34     -20.732  61.960  -7.187  1.00  0.00           H  
ATOM    564  HB3 LYS A  34     -21.086  62.306  -8.885  1.00  0.00           H  
ATOM    565  O   LYS A  34     -22.651  60.336  -9.531  1.00  0.00           O  
ATOM    566  CG  LYS A  34     -21.401  63.983  -7.575  1.00  0.00           C  
ATOM    567  HG2 LYS A  34     -22.174  64.471  -8.169  1.00  0.00           H  
ATOM    568  HG3 LYS A  34     -21.587  64.170  -6.518  1.00  0.00           H  
ATOM    569  CD  LYS A  34     -20.038  64.547  -7.971  1.00  0.00           C  
ATOM    570  HD2 LYS A  34     -19.844  64.263  -9.005  1.00  0.00           H  
ATOM    571  HD3 LYS A  34     -19.281  64.108  -7.321  1.00  0.00           H  
ATOM    572  CE  LYS A  34     -19.974  66.068  -7.868  1.00  0.00           C  
ATOM    573  HE2 LYS A  34     -20.785  66.489  -8.464  1.00  0.00           H  
ATOM    574  HE3 LYS A  34     -20.122  66.360  -6.829  1.00  0.00           H  
ATOM    575  NZ  LYS A  34     -18.664  66.546  -8.371  1.00  0.00           N  
ATOM    576  HZ1 LYS A  34     -18.622  67.555  -8.364  1.00  0.00           H  
ATOM    577  HZ2 LYS A  34     -17.919  66.170  -7.803  1.00  0.00           H  
ATOM    578  HZ3 LYS A  34     -18.525  66.218  -9.317  1.00  0.00           H  
ATOM    579  N   GLY A  35     -23.476  59.499  -7.629  1.00  0.00           N  
ATOM    580  H   GLY A  35     -23.697  59.678  -6.660  1.00  0.00           H  
ATOM    581  CA  GLY A  35     -23.835  58.192  -8.188  1.00  0.00           C  
ATOM    582  HA2 GLY A  35     -24.456  57.669  -7.461  1.00  0.00           H  
ATOM    583  HA3 GLY A  35     -24.419  58.342  -9.096  1.00  0.00           H  
ATOM    584  C   GLY A  35     -22.646  57.285  -8.521  1.00  0.00           C  
ATOM    585  O   GLY A  35     -22.779  56.427  -9.401  1.00  0.00           O  
ATOM    586  N   CYS A  36     -21.507  57.481  -7.850  1.00  0.00           N  
ATOM    587  H   CYS A  36     -21.485  58.213  -7.155  1.00  0.00           H  
ATOM    588  CA  CYS A  36     -20.329  56.616  -7.940  1.00  0.00           C  
ATOM    589  HA  CYS A  36     -20.316  56.136  -8.918  1.00  0.00           H  
ATOM    590  C   CYS A  36     -20.369  55.500  -6.883  1.00  0.00           C  
ATOM    591  CB  CYS A  36     -19.046  57.451  -7.830  1.00  0.00           C  
ATOM    592  HB2 CYS A  36     -19.060  58.049  -6.918  1.00  0.00           H  
ATOM    593  HB3 CYS A  36     -18.185  56.784  -7.790  1.00  0.00           H  
ATOM    594  O   CYS A  36     -20.846  55.691  -5.763  1.00  0.00           O  
ATOM    595  SG  CYS A  36     -18.888  58.519  -9.287  1.00  0.00           S  
ATOM    596  HG  CYS A  36     -17.659  58.972  -9.022  1.00  0.00           H  
ATOM    597  N   ILE A  37     -19.862  54.328  -7.254  1.00  0.00           N  
ATOM    598  H   ILE A  37     -19.402  54.299  -8.153  1.00  0.00           H  
ATOM    599  CA  ILE A  37     -19.644  53.173  -6.391  1.00  0.00           C  
ATOM    600  HA  ILE A  37     -20.461  53.131  -5.670  1.00  0.00           H  
ATOM    601  C   ILE A  37     -18.294  53.365  -5.672  1.00  0.00           C  
ATOM    602  CB  ILE A  37     -19.694  51.866  -7.218  1.00  0.00           C  
ATOM    603  HB  ILE A  37     -18.930  51.911  -7.994  1.00  0.00           H  
ATOM    604  O   ILE A  37     -17.280  53.567  -6.347  1.00  0.00           O  
ATOM    605  CG1 ILE A  37     -21.083  51.712  -7.887  1.00  0.00           C  
ATOM    606 HG12 ILE A  37     -21.835  51.558  -7.113  1.00  0.00           H  
ATOM    607 HG13 ILE A  37     -21.341  52.627  -8.421  1.00  0.00           H  
ATOM    608  CG2 ILE A  37     -19.409  50.653  -6.309  1.00  0.00           C  
ATOM    609 HG21 ILE A  37     -18.421  50.744  -5.858  1.00  0.00           H  
ATOM    610 HG22 ILE A  37     -20.156  50.582  -5.519  1.00  0.00           H  
ATOM    611 HG23 ILE A  37     -19.401  49.734  -6.895  1.00  0.00           H  
ATOM    612  CD1 ILE A  37     -21.189  50.572  -8.908  1.00  0.00           C  
ATOM    613 HD11 ILE A  37     -20.982  49.607  -8.444  1.00  0.00           H  
ATOM    614 HD12 ILE A  37     -22.199  50.551  -9.316  1.00  0.00           H  
ATOM    615 HD13 ILE A  37     -20.489  50.741  -9.726  1.00  0.00           H  
ATOM    616  N   PRO A  38     -18.255  53.291  -4.326  1.00  0.00           N  
ATOM    617  CA  PRO A  38     -17.011  53.382  -3.565  1.00  0.00           C  
ATOM    618  HA  PRO A  38     -16.562  54.360  -3.741  1.00  0.00           H  
ATOM    619  C   PRO A  38     -16.027  52.279  -3.963  1.00  0.00           C  
ATOM    620  CB  PRO A  38     -17.403  53.261  -2.087  1.00  0.00           C  
ATOM    621  HB2 PRO A  38     -17.304  52.228  -1.752  1.00  0.00           H  
ATOM    622  HB3 PRO A  38     -16.804  53.920  -1.459  1.00  0.00           H  
ATOM    623  O   PRO A  38     -16.417  51.113  -4.072  1.00  0.00           O  
ATOM    624  CG  PRO A  38     -18.878  53.652  -2.066  1.00  0.00           C  
ATOM    625  HG2 PRO A  38     -18.964  54.736  -2.001  1.00  0.00           H  
ATOM    626  HG3 PRO A  38     -19.413  53.175  -1.245  1.00  0.00           H  
ATOM    627  CD  PRO A  38     -19.390  53.185  -3.424  1.00  0.00           C  
ATOM    628  HD2 PRO A  38     -20.215  53.827  -3.732  1.00  0.00           H  
ATOM    629  HD3 PRO A  38     -19.710  52.144  -3.365  1.00  0.00           H  
ATOM    630  N   LEU A  39     -14.756  52.636  -4.150  1.00  0.00           N  
ATOM    631  H   LEU A  39     -14.486  53.598  -4.003  1.00  0.00           H  
ATOM    632  CA  LEU A  39     -13.716  51.675  -4.508  1.00  0.00           C  
ATOM    633  HA  LEU A  39     -14.173  50.957  -5.189  1.00  0.00           H  
ATOM    634  C   LEU A  39     -13.184  50.922  -3.270  1.00  0.00           C  
ATOM    635  CB  LEU A  39     -12.572  52.350  -5.272  1.00  0.00           C  
ATOM    636  HB2 LEU A  39     -12.203  53.214  -4.720  1.00  0.00           H  
ATOM    637  HB3 LEU A  39     -11.765  51.618  -5.310  1.00  0.00           H  
ATOM    638  O   LEU A  39     -13.045  51.523  -2.202  1.00  0.00           O  
ATOM    639  CG  LEU A  39     -12.936  52.741  -6.715  1.00  0.00           C  
ATOM    640  HG  LEU A  39     -13.681  52.050  -7.110  1.00  0.00           H  
ATOM    641  CD1 LEU A  39     -13.468  54.170  -6.824  1.00  0.00           C  
ATOM    642 HD11 LEU A  39     -12.759  54.871  -6.384  1.00  0.00           H  
ATOM    643 HD12 LEU A  39     -14.425  54.254  -6.310  1.00  0.00           H  
ATOM    644 HD13 LEU A  39     -13.613  54.416  -7.876  1.00  0.00           H  
ATOM    645  CD2 LEU A  39     -11.691  52.630  -7.587  1.00  0.00           C  
ATOM    646 HD21 LEU A  39     -11.262  51.633  -7.481  1.00  0.00           H  
ATOM    647 HD22 LEU A  39     -11.972  52.758  -8.633  1.00  0.00           H  
ATOM    648 HD23 LEU A  39     -10.950  53.376  -7.302  1.00  0.00           H  
ATOM    649  N   PRO A  40     -12.851  49.620  -3.376  1.00  0.00           N  
ATOM    650  CA  PRO A  40     -12.306  48.850  -2.260  1.00  0.00           C  
ATOM    651  HA  PRO A  40     -12.979  48.959  -1.409  1.00  0.00           H  
ATOM    652  C   PRO A  40     -10.898  49.316  -1.868  1.00  0.00           C  
ATOM    653  CB  PRO A  40     -12.309  47.380  -2.709  1.00  0.00           C  
ATOM    654  HB2 PRO A  40     -12.653  46.720  -1.913  1.00  0.00           H  
ATOM    655  HB3 PRO A  40     -11.319  47.073  -3.045  1.00  0.00           H  
ATOM    656  O   PRO A  40      -9.947  49.179  -2.638  1.00  0.00           O  
ATOM    657  CG  PRO A  40     -13.257  47.352  -3.904  1.00  0.00           C  
ATOM    658  HG2 PRO A  40     -12.987  46.572  -4.615  1.00  0.00           H  
ATOM    659  HG3 PRO A  40     -14.282  47.220  -3.557  1.00  0.00           H  
ATOM    660  CD  PRO A  40     -13.101  48.741  -4.507  1.00  0.00           C  
ATOM    661  HD2 PRO A  40     -12.246  48.761  -5.184  1.00  0.00           H  
ATOM    662  HD3 PRO A  40     -14.016  48.991  -5.043  1.00  0.00           H  
ATOM    663  N   ARG A  41     -10.745  49.776  -0.621  1.00  0.00           N  
ATOM    664  H   ARG A  41     -11.593  49.952  -0.102  1.00  0.00           H  
ATOM    665  CA  ARG A  41      -9.501  50.367  -0.096  1.00  0.00           C  
ATOM    666  HA  ARG A  41      -9.322  51.296  -0.637  1.00  0.00           H  
ATOM    667  C   ARG A  41      -8.258  49.494  -0.294  1.00  0.00           C  
ATOM    668  CB  ARG A  41      -9.709  50.691   1.390  1.00  0.00           C  
ATOM    669  HB2 ARG A  41      -9.559  49.794   1.992  1.00  0.00           H  
ATOM    670  HB3 ARG A  41     -10.732  51.037   1.539  1.00  0.00           H  
ATOM    671  O   ARG A  41      -7.216  49.983  -0.712  1.00  0.00           O  
ATOM    672  CG  ARG A  41      -8.775  51.805   1.868  1.00  0.00           C  
ATOM    673  HG2 ARG A  41      -9.024  52.717   1.324  1.00  0.00           H  
ATOM    674  HG3 ARG A  41      -7.734  51.548   1.670  1.00  0.00           H  
ATOM    675  CD  ARG A  41      -8.966  52.020   3.372  1.00  0.00           C  
ATOM    676  HD2 ARG A  41      -8.348  51.304   3.914  1.00  0.00           H  
ATOM    677  HD3 ARG A  41     -10.014  51.862   3.625  1.00  0.00           H  
ATOM    678  NE  ARG A  41      -8.629  53.395   3.735  1.00  0.00           N  
ATOM    679  HE  ARG A  41      -8.982  54.081   3.082  1.00  0.00           H  
ATOM    680  NH1 ARG A  41      -8.224  53.115   5.971  1.00  0.00           N  
ATOM    681 HH11 ARG A  41      -7.979  53.516   6.865  1.00  0.00           H  
ATOM    682 HH12 ARG A  41      -8.333  52.120   5.833  1.00  0.00           H  
ATOM    683  NH2 ARG A  41      -8.172  55.157   5.060  1.00  0.00           N  
ATOM    684 HH21 ARG A  41      -8.508  55.717   4.289  1.00  0.00           H  
ATOM    685 HH22 ARG A  41      -8.064  55.582   5.970  1.00  0.00           H  
ATOM    686  CZ  ARG A  41      -8.332  53.876   4.918  1.00  0.00           C  
ATOM    687  N   GLY A  42      -8.386  48.189  -0.044  1.00  0.00           N  
ATOM    688  H   GLY A  42      -9.282  47.857   0.282  1.00  0.00           H  
ATOM    689  CA  GLY A  42      -7.272  47.245  -0.178  1.00  0.00           C  
ATOM    690  HA2 GLY A  42      -7.591  46.263   0.171  1.00  0.00           H  
ATOM    691  HA3 GLY A  42      -6.443  47.583   0.444  1.00  0.00           H  
ATOM    692  C   GLY A  42      -6.753  47.094  -1.613  1.00  0.00           C  
ATOM    693  O   GLY A  42      -5.583  46.766  -1.794  1.00  0.00           O  
ATOM    694  N   GLN A  43      -7.598  47.357  -2.619  1.00  0.00           N  
ATOM    695  H   GLN A  43      -8.513  47.728  -2.403  1.00  0.00           H  
ATOM    696  CA  GLN A  43      -7.197  47.359  -4.029  1.00  0.00           C  
ATOM    697  HA  GLN A  43      -6.427  46.604  -4.190  1.00  0.00           H  
ATOM    698  C   GLN A  43      -6.577  48.706  -4.415  1.00  0.00           C  
ATOM    699  CB  GLN A  43      -8.395  47.017  -4.931  1.00  0.00           C  
ATOM    700  HB2 GLN A  43      -9.221  47.697  -4.722  1.00  0.00           H  
ATOM    701  HB3 GLN A  43      -8.096  47.157  -5.970  1.00  0.00           H  
ATOM    702  O   GLN A  43      -5.499  48.738  -5.000  1.00  0.00           O  
ATOM    703  CG  GLN A  43      -8.864  45.562  -4.758  1.00  0.00           C  
ATOM    704  HG2 GLN A  43      -9.172  45.394  -3.726  1.00  0.00           H  
ATOM    705  HG3 GLN A  43      -8.030  44.896  -4.981  1.00  0.00           H  
ATOM    706  CD  GLN A  43     -10.033  45.192  -5.670  1.00  0.00           C  
ATOM    707  NE2 GLN A  43     -10.396  43.931  -5.742  1.00  0.00           N  
ATOM    708 HE21 GLN A  43      -9.832  43.209  -5.317  1.00  0.00           H  
ATOM    709 HE22 GLN A  43     -11.099  43.730  -6.438  1.00  0.00           H  
ATOM    710  OE1 GLN A  43     -10.671  46.012  -6.304  1.00  0.00           O  
ATOM    711  N   THR A  44      -7.196  49.825  -4.022  1.00  0.00           N  
ATOM    712  H   THR A  44      -8.067  49.760  -3.516  1.00  0.00           H  
ATOM    713  CA  THR A  44      -6.704  51.168  -4.376  1.00  0.00           C  
ATOM    714  HA  THR A  44      -6.517  51.200  -5.449  1.00  0.00           H  
ATOM    715  C   THR A  44      -5.392  51.534  -3.690  1.00  0.00           C  
ATOM    716  CB  THR A  44      -7.740  52.249  -4.042  1.00  0.00           C  
ATOM    717  HB  THR A  44      -7.310  53.232  -4.234  1.00  0.00           H  
ATOM    718  O   THR A  44      -4.593  52.275  -4.254  1.00  0.00           O  
ATOM    719  CG2 THR A  44      -9.001  52.099  -4.887  1.00  0.00           C  
ATOM    720 HG21 THR A  44      -8.743  52.135  -5.946  1.00  0.00           H  
ATOM    721 HG22 THR A  44      -9.679  52.920  -4.658  1.00  0.00           H  
ATOM    722 HG23 THR A  44      -9.493  51.152  -4.665  1.00  0.00           H  
ATOM    723  OG1 THR A  44      -8.139  52.170  -2.692  1.00  0.00           O  
ATOM    724  HG1 THR A  44      -7.391  52.397  -2.134  1.00  0.00           H  
ATOM    725  N   GLU A  45      -5.145  51.038  -2.473  1.00  0.00           N  
ATOM    726  H   GLU A  45      -5.852  50.477  -2.020  1.00  0.00           H  
ATOM    727  CA  GLU A  45      -3.920  51.344  -1.729  1.00  0.00           C  
ATOM    728  HA  GLU A  45      -3.810  52.427  -1.672  1.00  0.00           H  
ATOM    729  C   GLU A  45      -2.678  50.802  -2.451  1.00  0.00           C  
ATOM    730  CB  GLU A  45      -4.057  50.813  -0.293  1.00  0.00           C  
ATOM    731  HB2 GLU A  45      -5.003  51.176   0.108  1.00  0.00           H  
ATOM    732  HB3 GLU A  45      -4.077  49.723  -0.308  1.00  0.00           H  
ATOM    733  O   GLU A  45      -1.693  51.529  -2.597  1.00  0.00           O  
ATOM    734  CG  GLU A  45      -2.937  51.304   0.636  1.00  0.00           C  
ATOM    735  HG2 GLU A  45      -2.845  52.384   0.523  1.00  0.00           H  
ATOM    736  HG3 GLU A  45      -1.996  50.849   0.326  1.00  0.00           H  
ATOM    737  CD  GLU A  45      -3.197  50.975   2.119  1.00  0.00           C  
ATOM    738  OE1 GLU A  45      -2.529  51.609   2.967  1.00  0.00           O  
ATOM    739  OE2 GLU A  45      -4.058  50.109   2.405  1.00  0.00           O  
ATOM    740  N   LYS A  46      -2.770  49.579  -2.992  1.00  0.00           N  
ATOM    741  H   LYS A  46      -3.650  49.093  -2.895  1.00  0.00           H  
ATOM    742  CA  LYS A  46      -1.681  48.898  -3.711  1.00  0.00           C  
ATOM    743  HA  LYS A  46      -0.725  49.189  -3.277  1.00  0.00           H  
ATOM    744  C   LYS A  46      -1.579  49.256  -5.193  1.00  0.00           C  
ATOM    745  CB  LYS A  46      -1.842  47.380  -3.574  1.00  0.00           C  
ATOM    746  HB2 LYS A  46      -2.809  47.082  -3.980  1.00  0.00           H  
ATOM    747  HB3 LYS A  46      -1.062  46.898  -4.163  1.00  0.00           H  
ATOM    748  O   LYS A  46      -0.509  49.082  -5.757  1.00  0.00           O  
ATOM    749  CG  LYS A  46      -1.726  46.903  -2.121  1.00  0.00           C  
ATOM    750  HG2 LYS A  46      -2.552  47.300  -1.531  1.00  0.00           H  
ATOM    751  HG3 LYS A  46      -0.782  47.249  -1.699  1.00  0.00           H  
ATOM    752  CD  LYS A  46      -1.769  45.374  -2.093  1.00  0.00           C  
ATOM    753  HD2 LYS A  46      -0.938  44.987  -2.682  1.00  0.00           H  
ATOM    754  HD3 LYS A  46      -2.706  45.037  -2.535  1.00  0.00           H  
ATOM    755  CE  LYS A  46      -1.664  44.865  -0.656  1.00  0.00           C  
ATOM    756  HE2 LYS A  46      -2.521  45.237  -0.094  1.00  0.00           H  
ATOM    757  HE3 LYS A  46      -0.760  45.278  -0.207  1.00  0.00           H  
ATOM    758  NZ  LYS A  46      -1.622  43.384  -0.635  1.00  0.00           N  
ATOM    759  HZ1 LYS A  46      -1.550  43.036   0.310  1.00  0.00           H  
ATOM    760  HZ2 LYS A  46      -2.452  43.005  -1.069  1.00  0.00           H  
ATOM    761  HZ3 LYS A  46      -0.825  43.055  -1.162  1.00  0.00           H  
ATOM    762  N   ALA A  47      -2.663  49.736  -5.800  1.00  0.00           N  
ATOM    763  H   ALA A  47      -3.532  49.773  -5.285  1.00  0.00           H  
ATOM    764  CA  ALA A  47      -2.708  50.076  -7.219  1.00  0.00           C  
ATOM    765  HA  ALA A  47      -2.468  49.191  -7.808  1.00  0.00           H  
ATOM    766  C   ALA A  47      -1.696  51.175  -7.573  1.00  0.00           C  
ATOM    767  CB  ALA A  47      -4.139  50.513  -7.552  1.00  0.00           C  
ATOM    768  HB1 ALA A  47      -4.191  50.812  -8.598  1.00  0.00           H  
ATOM    769  HB2 ALA A  47      -4.823  49.680  -7.390  1.00  0.00           H  
ATOM    770  HB3 ALA A  47      -4.428  51.361  -6.931  1.00  0.00           H  
ATOM    771  O   ALA A  47      -1.633  52.200  -6.887  1.00  0.00           O  
ATOM    772  N   ASP A  48      -0.928  50.991  -8.640  1.00  0.00           N  
ATOM    773  H   ASP A  48      -1.025  50.148  -9.187  1.00  0.00           H  
ATOM    774  CA  ASP A  48      -0.136  52.073  -9.223  1.00  0.00           C  
ATOM    775  HA  ASP A  48       0.327  52.636  -8.412  1.00  0.00           H  
ATOM    776  C   ASP A  48      -1.031  53.069  -9.995  1.00  0.00           C  
ATOM    777  CB  ASP A  48       1.021  51.477 -10.044  1.00  0.00           C  
ATOM    778  HB2 ASP A  48       1.552  50.756  -9.423  1.00  0.00           H  
ATOM    779  HB3 ASP A  48       1.722  52.280 -10.274  1.00  0.00           H  
ATOM    780  O   ASP A  48      -2.262  53.020  -9.922  1.00  0.00           O  
ATOM    781  CG  ASP A  48       0.620  50.807 -11.363  1.00  0.00           C  
ATOM    782  OD1 ASP A  48      -0.491  51.100 -11.861  1.00  0.00           O  
ATOM    783  OD2 ASP A  48       1.495  50.116 -11.917  1.00  0.00           O  
ATOM    784  N   HIS A  49      -0.433  54.020 -10.714  1.00  0.00           N  
ATOM    785  H   HIS A  49       0.576  54.024 -10.767  1.00  0.00           H  
ATOM    786  CA  HIS A  49      -1.173  55.026 -11.482  1.00  0.00           C  
ATOM    787  HA  HIS A  49      -1.793  55.604 -10.797  1.00  0.00           H  
ATOM    788  C   HIS A  49      -2.101  54.416 -12.549  1.00  0.00           C  
ATOM    789  CB  HIS A  49      -0.160  55.969 -12.146  1.00  0.00           C  
ATOM    790  HB2 HIS A  49       0.430  55.415 -12.876  1.00  0.00           H  
ATOM    791  HB3 HIS A  49      -0.703  56.749 -12.679  1.00  0.00           H  
ATOM    792  O   HIS A  49      -3.217  54.903 -12.758  1.00  0.00           O  
ATOM    793  CG  HIS A  49       0.774  56.623 -11.162  1.00  0.00           C  
ATOM    794  CD2 HIS A  49       0.484  57.698 -10.375  1.00  0.00           C  
ATOM    795  HD2 HIS A  49      -0.459  58.224 -10.347  1.00  0.00           H  
ATOM    796  ND1 HIS A  49       2.063  56.239 -10.861  1.00  0.00           N  
ATOM    797  HD1 HIS A  49       2.612  55.548 -11.352  1.00  0.00           H  
ATOM    798  CE1 HIS A  49       2.537  57.080  -9.923  1.00  0.00           C  
ATOM    799  HE1 HIS A  49       3.536  57.069  -9.514  1.00  0.00           H  
ATOM    800  NE2 HIS A  49       1.600  57.976  -9.591  1.00  0.00           N  
ATOM    801  N   VAL A  50      -1.661  53.345 -13.212  1.00  0.00           N  
ATOM    802  H   VAL A  50      -0.854  52.856 -12.852  1.00  0.00           H  
ATOM    803  CA  VAL A  50      -2.375  52.707 -14.325  1.00  0.00           C  
ATOM    804  HA  VAL A  50      -2.842  53.478 -14.938  1.00  0.00           H  
ATOM    805  C   VAL A  50      -3.478  51.797 -13.794  1.00  0.00           C  
ATOM    806  CB  VAL A  50      -1.390  51.912 -15.207  1.00  0.00           C  
ATOM    807  HB  VAL A  50      -0.930  51.117 -14.621  1.00  0.00           H  
ATOM    808  O   VAL A  50      -4.623  51.851 -14.268  1.00  0.00           O  
ATOM    809  CG1 VAL A  50      -2.113  51.278 -16.404  1.00  0.00           C  
ATOM    810 HG11 VAL A  50      -2.830  50.536 -16.054  1.00  0.00           H  
ATOM    811 HG12 VAL A  50      -1.386  50.766 -17.034  1.00  0.00           H  
ATOM    812 HG13 VAL A  50      -2.625  52.046 -16.984  1.00  0.00           H  
ATOM    813  CG2 VAL A  50      -0.276  52.814 -15.760  1.00  0.00           C  
ATOM    814 HG21 VAL A  50       0.387  52.234 -16.402  1.00  0.00           H  
ATOM    815 HG22 VAL A  50      -0.692  53.645 -16.329  1.00  0.00           H  
ATOM    816 HG23 VAL A  50       0.327  53.213 -14.944  1.00  0.00           H  
ATOM    817  N   ASP A  51      -3.166  51.016 -12.765  1.00  0.00           N  
ATOM    818  H   ASP A  51      -2.203  50.977 -12.465  1.00  0.00           H  
ATOM    819  CA  ASP A  51      -4.123  50.160 -12.073  1.00  0.00           C  
ATOM    820  HA  ASP A  51      -4.580  49.467 -12.780  1.00  0.00           H  
ATOM    821  C   ASP A  51      -5.230  50.991 -11.426  1.00  0.00           C  
ATOM    822  CB  ASP A  51      -3.400  49.358 -10.988  1.00  0.00           C  
ATOM    823  HB2 ASP A  51      -2.809  50.040 -10.377  1.00  0.00           H  
ATOM    824  HB3 ASP A  51      -4.148  48.894 -10.345  1.00  0.00           H  
ATOM    825  O   ASP A  51      -6.407  50.627 -11.490  1.00  0.00           O  
ATOM    826  CG  ASP A  51      -2.499  48.248 -11.523  1.00  0.00           C  
ATOM    827  OD1 ASP A  51      -2.734  47.803 -12.670  1.00  0.00           O  
ATOM    828  OD2 ASP A  51      -1.672  47.794 -10.702  1.00  0.00           O  
ATOM    829  N   LEU A  52      -4.884  52.150 -10.855  1.00  0.00           N  
ATOM    830  H   LEU A  52      -3.903  52.384 -10.802  1.00  0.00           H  
ATOM    831  CA  LEU A  52      -5.862  53.033 -10.231  1.00  0.00           C  
ATOM    832  HA  LEU A  52      -6.448  52.418  -9.547  1.00  0.00           H  
ATOM    833  C   LEU A  52      -6.832  53.613 -11.266  1.00  0.00           C  
ATOM    834  CB  LEU A  52      -5.137  54.125  -9.428  1.00  0.00           C  
ATOM    835  HB2 LEU A  52      -4.599  54.775 -10.118  1.00  0.00           H  
ATOM    836  HB3 LEU A  52      -4.405  53.648  -8.775  1.00  0.00           H  
ATOM    837  O   LEU A  52      -8.042  53.597 -11.035  1.00  0.00           O  
ATOM    838  CG  LEU A  52      -6.073  54.970  -8.550  1.00  0.00           C  
ATOM    839  HG  LEU A  52      -6.841  55.442  -9.163  1.00  0.00           H  
ATOM    840  CD1 LEU A  52      -6.743  54.104  -7.475  1.00  0.00           C  
ATOM    841 HD11 LEU A  52      -7.267  54.734  -6.757  1.00  0.00           H  
ATOM    842 HD12 LEU A  52      -5.990  53.515  -6.951  1.00  0.00           H  
ATOM    843 HD13 LEU A  52      -7.472  53.439  -7.938  1.00  0.00           H  
ATOM    844  CD2 LEU A  52      -5.276  56.068  -7.845  1.00  0.00           C  
ATOM    845 HD21 LEU A  52      -4.815  56.720  -8.587  1.00  0.00           H  
ATOM    846 HD22 LEU A  52      -4.492  55.623  -7.233  1.00  0.00           H  
ATOM    847 HD23 LEU A  52      -5.941  56.665  -7.221  1.00  0.00           H  
ATOM    848  N   ALA A  53      -6.337  54.059 -12.427  1.00  0.00           N  
ATOM    849  H   ALA A  53      -5.336  54.040 -12.565  1.00  0.00           H  
ATOM    850  CA  ALA A  53      -7.197  54.506 -13.526  1.00  0.00           C  
ATOM    851  HA  ALA A  53      -7.810  55.336 -13.176  1.00  0.00           H  
ATOM    852  C   ALA A  53      -8.142  53.390 -14.001  1.00  0.00           C  
ATOM    853  CB  ALA A  53      -6.322  54.991 -14.689  1.00  0.00           C  
ATOM    854  HB1 ALA A  53      -5.660  54.192 -15.022  1.00  0.00           H  
ATOM    855  HB2 ALA A  53      -5.716  55.841 -14.375  1.00  0.00           H  
ATOM    856  HB3 ALA A  53      -6.953  55.300 -15.522  1.00  0.00           H  
ATOM    857  O   ALA A  53      -9.322  53.638 -14.264  1.00  0.00           O  
ATOM    858  N   THR A  54      -7.633  52.159 -14.081  1.00  0.00           N  
ATOM    859  H   THR A  54      -6.656  52.033 -13.858  1.00  0.00           H  
ATOM    860  CA  THR A  54      -8.407  50.983 -14.496  1.00  0.00           C  
ATOM    861  HA  THR A  54      -8.898  51.206 -15.442  1.00  0.00           H  
ATOM    862  C   THR A  54      -9.504  50.666 -13.486  1.00  0.00           C  
ATOM    863  CB  THR A  54      -7.479  49.783 -14.728  1.00  0.00           C  
ATOM    864  HB  THR A  54      -6.967  49.512 -13.805  1.00  0.00           H  
ATOM    865  O   THR A  54     -10.674  50.620 -13.859  1.00  0.00           O  
ATOM    866  CG2 THR A  54      -8.229  48.569 -15.267  1.00  0.00           C  
ATOM    867 HG21 THR A  54      -8.821  48.839 -16.141  1.00  0.00           H  
ATOM    868 HG22 THR A  54      -8.888  48.169 -14.497  1.00  0.00           H  
ATOM    869 HG23 THR A  54      -7.513  47.792 -15.537  1.00  0.00           H  
ATOM    870  OG1 THR A  54      -6.525  50.156 -15.699  1.00  0.00           O  
ATOM    871  HG1 THR A  54      -5.765  50.504 -15.227  1.00  0.00           H  
ATOM    872  N   LEU A  55      -9.165  50.587 -12.198  1.00  0.00           N  
ATOM    873  H   LEU A  55      -8.186  50.650 -11.959  1.00  0.00           H  
ATOM    874  CA  LEU A  55     -10.125  50.371 -11.115  1.00  0.00           C  
ATOM    875  HA  LEU A  55     -10.624  49.415 -11.271  1.00  0.00           H  
ATOM    876  C   LEU A  55     -11.218  51.446 -11.082  1.00  0.00           C  
ATOM    877  CB  LEU A  55      -9.363  50.357  -9.778  1.00  0.00           C  
ATOM    878  HB2 LEU A  55     -10.070  50.533  -8.968  1.00  0.00           H  
ATOM    879  HB3 LEU A  55      -8.648  51.180  -9.775  1.00  0.00           H  
ATOM    880  O   LEU A  55     -12.396  51.125 -10.927  1.00  0.00           O  
ATOM    881  CG  LEU A  55      -8.630  49.041  -9.475  1.00  0.00           C  
ATOM    882  HG  LEU A  55      -8.061  48.717 -10.346  1.00  0.00           H  
ATOM    883  CD1 LEU A  55      -7.667  49.261  -8.307  1.00  0.00           C  
ATOM    884 HD11 LEU A  55      -6.941  50.025  -8.586  1.00  0.00           H  
ATOM    885 HD12 LEU A  55      -8.209  49.574  -7.416  1.00  0.00           H  
ATOM    886 HD13 LEU A  55      -7.123  48.338  -8.105  1.00  0.00           H  
ATOM    887  CD2 LEU A  55      -9.618  47.941  -9.074  1.00  0.00           C  
ATOM    888 HD21 LEU A  55     -10.286  47.716  -9.906  1.00  0.00           H  
ATOM    889 HD22 LEU A  55      -9.067  47.032  -8.830  1.00  0.00           H  
ATOM    890 HD23 LEU A  55     -10.203  48.245  -8.206  1.00  0.00           H  
ATOM    891  N   MET A  56     -10.856  52.723 -11.247  1.00  0.00           N  
ATOM    892  H   MET A  56      -9.873  52.934 -11.352  1.00  0.00           H  
ATOM    893  CA  MET A  56     -11.831  53.820 -11.272  1.00  0.00           C  
ATOM    894  HA  MET A  56     -12.405  53.822 -10.346  1.00  0.00           H  
ATOM    895  C   MET A  56     -12.851  53.646 -12.398  1.00  0.00           C  
ATOM    896  CB  MET A  56     -11.117  55.171 -11.390  1.00  0.00           C  
ATOM    897  HB2 MET A  56     -11.860  55.936 -11.615  1.00  0.00           H  
ATOM    898  HB3 MET A  56     -10.397  55.138 -12.207  1.00  0.00           H  
ATOM    899  O   MET A  56     -14.051  53.805 -12.154  1.00  0.00           O  
ATOM    900  CG  MET A  56     -10.402  55.575 -10.095  1.00  0.00           C  
ATOM    901  HG2 MET A  56     -11.132  55.681  -9.293  1.00  0.00           H  
ATOM    902  HG3 MET A  56      -9.716  54.781  -9.801  1.00  0.00           H  
ATOM    903  SD  MET A  56      -9.454  57.114 -10.248  1.00  0.00           S  
ATOM    904  CE  MET A  56     -10.772  58.358 -10.253  1.00  0.00           C  
ATOM    905  HE1 MET A  56     -11.207  58.431  -9.256  1.00  0.00           H  
ATOM    906  HE2 MET A  56     -10.344  59.328 -10.505  1.00  0.00           H  
ATOM    907  HE3 MET A  56     -11.535  58.106 -10.989  1.00  0.00           H  
ATOM    908  N   ILE A  57     -12.391  53.295 -13.600  1.00  0.00           N  
ATOM    909  H   ILE A  57     -11.399  53.135 -13.703  1.00  0.00           H  
ATOM    910  CA  ILE A  57     -13.245  53.102 -14.777  1.00  0.00           C  
ATOM    911  HA  ILE A  57     -13.959  53.924 -14.835  1.00  0.00           H  
ATOM    912  C   ILE A  57     -14.076  51.828 -14.661  1.00  0.00           C  
ATOM    913  CB  ILE A  57     -12.385  53.123 -16.058  1.00  0.00           C  
ATOM    914  HB  ILE A  57     -11.525  52.470 -15.917  1.00  0.00           H  
ATOM    915  O   ILE A  57     -15.267  51.859 -14.956  1.00  0.00           O  
ATOM    916  CG1 ILE A  57     -11.892  54.572 -16.268  1.00  0.00           C  
ATOM    917 HG12 ILE A  57     -12.748  55.223 -16.447  1.00  0.00           H  
ATOM    918 HG13 ILE A  57     -11.393  54.924 -15.365  1.00  0.00           H  
ATOM    919  CG2 ILE A  57     -13.170  52.623 -17.287  1.00  0.00           C  
ATOM    920 HG21 ILE A  57     -12.563  52.683 -18.190  1.00  0.00           H  
ATOM    921 HG22 ILE A  57     -13.442  51.575 -17.161  1.00  0.00           H  
ATOM    922 HG23 ILE A  57     -14.077  53.213 -17.420  1.00  0.00           H  
ATOM    923  CD1 ILE A  57     -10.904  54.737 -17.417  1.00  0.00           C  
ATOM    924 HD11 ILE A  57     -10.517  55.756 -17.407  1.00  0.00           H  
ATOM    925 HD12 ILE A  57     -10.082  54.036 -17.276  1.00  0.00           H  
ATOM    926 HD13 ILE A  57     -11.388  54.561 -18.378  1.00  0.00           H  
ATOM    927  N   ASP A  58     -13.499  50.730 -14.195  1.00  0.00           N  
ATOM    928  H   ASP A  58     -12.504  50.728 -14.022  1.00  0.00           H  
ATOM    929  CA  ASP A  58     -14.205  49.451 -14.130  1.00  0.00           C  
ATOM    930  HA  ASP A  58     -14.661  49.247 -15.099  1.00  0.00           H  
ATOM    931  C   ASP A  58     -15.338  49.486 -13.091  1.00  0.00           C  
ATOM    932  CB  ASP A  58     -13.193  48.338 -13.838  1.00  0.00           C  
ATOM    933  HB2 ASP A  58     -13.745  47.417 -13.651  1.00  0.00           H  
ATOM    934  HB3 ASP A  58     -12.640  48.585 -12.932  1.00  0.00           H  
ATOM    935  O   ASP A  58     -16.400  48.896 -13.299  1.00  0.00           O  
ATOM    936  CG  ASP A  58     -12.201  48.069 -14.986  1.00  0.00           C  
ATOM    937  OD1 ASP A  58     -12.313  48.669 -16.092  1.00  0.00           O  
ATOM    938  OD2 ASP A  58     -11.322  47.217 -14.758  1.00  0.00           O  
ATOM    939  N   PHE A  59     -15.159  50.240 -12.000  1.00  0.00           N  
ATOM    940  H   PHE A  59     -14.252  50.662 -11.856  1.00  0.00           H  
ATOM    941  CA  PHE A  59     -16.202  50.418 -10.988  1.00  0.00           C  
ATOM    942  HA  PHE A  59     -16.735  49.474 -10.870  1.00  0.00           H  
ATOM    943  C   PHE A  59     -17.263  51.453 -11.372  1.00  0.00           C  
ATOM    944  CB  PHE A  59     -15.569  50.769  -9.635  1.00  0.00           C  
ATOM    945  HB2 PHE A  59     -14.701  51.412  -9.778  1.00  0.00           H  
ATOM    946  HB3 PHE A  59     -16.289  51.341  -9.050  1.00  0.00           H  
ATOM    947  O   PHE A  59     -18.424  51.290 -10.993  1.00  0.00           O  
ATOM    948  CG  PHE A  59     -15.182  49.547  -8.828  1.00  0.00           C  
ATOM    949  CD1 PHE A  59     -15.994  49.138  -7.754  1.00  0.00           C  
ATOM    950  HD1 PHE A  59     -16.869  49.714  -7.492  1.00  0.00           H  
ATOM    951  CD2 PHE A  59     -14.039  48.797  -9.161  1.00  0.00           C  
ATOM    952  HD2 PHE A  59     -13.416  49.090  -9.993  1.00  0.00           H  
ATOM    953  CE1 PHE A  59     -15.667  47.986  -7.017  1.00  0.00           C  
ATOM    954  HE1 PHE A  59     -16.287  47.682  -6.187  1.00  0.00           H  
ATOM    955  CE2 PHE A  59     -13.704  47.653  -8.418  1.00  0.00           C  
ATOM    956  HE2 PHE A  59     -12.818  47.089  -8.671  1.00  0.00           H  
ATOM    957  CZ  PHE A  59     -14.520  47.244  -7.351  1.00  0.00           C  
ATOM    958  HZ  PHE A  59     -14.253  46.363  -6.786  1.00  0.00           H  
ATOM    959  N   ASN A  60     -16.896  52.533 -12.070  1.00  0.00           N  
ATOM    960  H   ASN A  60     -15.932  52.610 -12.363  1.00  0.00           H  
ATOM    961  CA  ASN A  60     -17.782  53.694 -12.234  1.00  0.00           C  
ATOM    962  HA  ASN A  60     -18.740  53.485 -11.757  1.00  0.00           H  
ATOM    963  C   ASN A  60     -18.150  54.031 -13.684  1.00  0.00           C  
ATOM    964  CB  ASN A  60     -17.170  54.886 -11.486  1.00  0.00           C  
ATOM    965  HB2 ASN A  60     -16.160  55.091 -11.841  1.00  0.00           H  
ATOM    966  HB3 ASN A  60     -17.776  55.774 -11.663  1.00  0.00           H  
ATOM    967  O   ASN A  60     -19.080  54.806 -13.904  1.00  0.00           O  
ATOM    968  CG  ASN A  60     -17.180  54.637  -9.998  1.00  0.00           C  
ATOM    969  ND2 ASN A  60     -16.071  54.301  -9.388  1.00  0.00           N  
ATOM    970 HD21 ASN A  60     -16.143  54.079  -8.405  1.00  0.00           H  
ATOM    971 HD22 ASN A  60     -15.239  54.131  -9.935  1.00  0.00           H  
ATOM    972  OD1 ASN A  60     -18.224  54.710  -9.380  1.00  0.00           O  
ATOM    973  N   GLY A  61     -17.478  53.442 -14.667  1.00  0.00           N  
ATOM    974  H   GLY A  61     -16.762  52.772 -14.426  1.00  0.00           H  
ATOM    975  CA  GLY A  61     -17.523  53.863 -16.063  1.00  0.00           C  
ATOM    976  HA2 GLY A  61     -17.188  53.033 -16.685  1.00  0.00           H  
ATOM    977  HA3 GLY A  61     -18.543  54.118 -16.349  1.00  0.00           H  
ATOM    978  C   GLY A  61     -16.619  55.068 -16.335  1.00  0.00           C  
ATOM    979  O   GLY A  61     -16.210  55.789 -15.423  1.00  0.00           O  
ATOM    980  N   GLU A  62     -16.305  55.290 -17.612  1.00  0.00           N  
ATOM    981  H   GLU A  62     -16.661  54.658 -18.315  1.00  0.00           H  
ATOM    982  CA  GLU A  62     -15.330  56.298 -18.044  1.00  0.00           C  
ATOM    983  HA  GLU A  62     -14.366  56.084 -17.582  1.00  0.00           H  
ATOM    984  C   GLU A  62     -15.702  57.731 -17.623  1.00  0.00           C  
ATOM    985  CB  GLU A  62     -15.155  56.217 -19.566  1.00  0.00           C  
ATOM    986  HB2 GLU A  62     -14.479  57.021 -19.857  1.00  0.00           H  
ATOM    987  HB3 GLU A  62     -16.121  56.372 -20.046  1.00  0.00           H  
ATOM    988  O   GLU A  62     -14.862  58.451 -17.086  1.00  0.00           O  
ATOM    989  CG  GLU A  62     -14.556  54.891 -20.063  1.00  0.00           C  
ATOM    990  HG2 GLU A  62     -15.296  54.099 -19.953  1.00  0.00           H  
ATOM    991  HG3 GLU A  62     -13.699  54.650 -19.434  1.00  0.00           H  
ATOM    992  CD  GLU A  62     -14.085  54.963 -21.527  1.00  0.00           C  
ATOM    993  OE1 GLU A  62     -13.323  54.058 -21.931  1.00  0.00           O  
ATOM    994  OE2 GLU A  62     -14.364  55.978 -22.207  1.00  0.00           O  
ATOM    995  N   GLU A  63     -16.964  58.125 -17.806  1.00  0.00           N  
ATOM    996  H   GLU A  63     -17.587  57.508 -18.307  1.00  0.00           H  
ATOM    997  CA  GLU A  63     -17.455  59.479 -17.507  1.00  0.00           C  
ATOM    998  HA  GLU A  63     -16.842  60.222 -18.018  1.00  0.00           H  
ATOM    999  C   GLU A  63     -17.358  59.819 -16.024  1.00  0.00           C  
ATOM   1000  CB  GLU A  63     -18.895  59.588 -18.026  1.00  0.00           C  
ATOM   1001  HB2 GLU A  63     -18.899  59.353 -19.090  1.00  0.00           H  
ATOM   1002  HB3 GLU A  63     -19.505  58.848 -17.508  1.00  0.00           H  
ATOM   1003  O   GLU A  63     -16.781  60.835 -15.626  1.00  0.00           O  
ATOM   1004  CG  GLU A  63     -19.509  60.981 -17.821  1.00  0.00           C  
ATOM   1005  HG2 GLU A  63     -19.494  61.218 -16.757  1.00  0.00           H  
ATOM   1006  HG3 GLU A  63     -18.898  61.720 -18.338  1.00  0.00           H  
ATOM   1007  CD  GLU A  63     -20.962  61.067 -18.312  1.00  0.00           C  
ATOM   1008  OE1 GLU A  63     -21.548  62.158 -18.145  1.00  0.00           O  
ATOM   1009  OE2 GLU A  63     -21.502  60.028 -18.759  1.00  0.00           O  
ATOM   1010  N   LYS A  64     -17.864  58.922 -15.180  1.00  0.00           N  
ATOM   1011  H   LYS A  64     -18.274  58.086 -15.572  1.00  0.00           H  
ATOM   1012  CA  LYS A  64     -17.850  59.118 -13.733  1.00  0.00           C  
ATOM   1013  HA  LYS A  64     -18.218  60.118 -13.504  1.00  0.00           H  
ATOM   1014  C   LYS A  64     -16.442  59.031 -13.162  1.00  0.00           C  
ATOM   1015  CB  LYS A  64     -18.753  58.087 -13.075  1.00  0.00           C  
ATOM   1016  HB2 LYS A  64     -18.617  58.149 -11.995  1.00  0.00           H  
ATOM   1017  HB3 LYS A  64     -18.443  57.096 -13.407  1.00  0.00           H  
ATOM   1018  O   LYS A  64     -16.114  59.803 -12.264  1.00  0.00           O  
ATOM   1019  CG  LYS A  64     -20.232  58.309 -13.405  1.00  0.00           C  
ATOM   1020  HG2 LYS A  64     -20.403  58.153 -14.470  1.00  0.00           H  
ATOM   1021  HG3 LYS A  64     -20.517  59.326 -13.137  1.00  0.00           H  
ATOM   1022  CD  LYS A  64     -21.069  57.317 -12.600  1.00  0.00           C  
ATOM   1023  HD2 LYS A  64     -20.764  56.301 -12.850  1.00  0.00           H  
ATOM   1024  HD3 LYS A  64     -20.903  57.486 -11.536  1.00  0.00           H  
ATOM   1025  CE  LYS A  64     -22.546  57.498 -12.923  1.00  0.00           C  
ATOM   1026  HE2 LYS A  64     -22.685  57.413 -14.001  1.00  0.00           H  
ATOM   1027  HE3 LYS A  64     -22.846  58.502 -12.620  1.00  0.00           H  
ATOM   1028  NZ  LYS A  64     -23.335  56.476 -12.206  1.00  0.00           N  
ATOM   1029  HZ1 LYS A  64     -23.137  56.530 -11.217  1.00  0.00           H  
ATOM   1030  HZ2 LYS A  64     -23.058  55.557 -12.521  1.00  0.00           H  
ATOM   1031  HZ3 LYS A  64     -24.322  56.621 -12.361  1.00  0.00           H  
ATOM   1032  N   ALA A  65     -15.601  58.135 -13.684  1.00  0.00           N  
ATOM   1033  H   ALA A  65     -15.928  57.522 -14.416  1.00  0.00           H  
ATOM   1034  CA  ALA A  65     -14.197  58.056 -13.294  1.00  0.00           C  
ATOM   1035  HA  ALA A  65     -14.136  57.894 -12.218  1.00  0.00           H  
ATOM   1036  C   ALA A  65     -13.449  59.360 -13.615  1.00  0.00           C  
ATOM   1037  CB  ALA A  65     -13.560  56.859 -14.000  1.00  0.00           C  
ATOM   1038  HB1 ALA A  65     -14.080  55.947 -13.709  1.00  0.00           H  
ATOM   1039  HB2 ALA A  65     -12.508  56.781 -13.727  1.00  0.00           H  
ATOM   1040  HB3 ALA A  65     -13.635  56.982 -15.081  1.00  0.00           H  
ATOM   1041  O   ALA A  65     -12.718  59.870 -12.763  1.00  0.00           O  
ATOM   1042  N   TRP A  66     -13.688  59.940 -14.797  1.00  0.00           N  
ATOM   1043  H   TRP A  66     -14.280  59.466 -15.465  1.00  0.00           H  
ATOM   1044  CA  TRP A  66     -13.107  61.224 -15.190  1.00  0.00           C  
ATOM   1045  HA  TRP A  66     -12.024  61.161 -15.093  1.00  0.00           H  
ATOM   1046  C   TRP A  66     -13.582  62.365 -14.283  1.00  0.00           C  
ATOM   1047  CB  TRP A  66     -13.439  61.515 -16.659  1.00  0.00           C  
ATOM   1048  HB2 TRP A  66     -13.218  60.628 -17.253  1.00  0.00           H  
ATOM   1049  HB3 TRP A  66     -14.503  61.726 -16.768  1.00  0.00           H  
ATOM   1050  O   TRP A  66     -12.766  63.079 -13.698  1.00  0.00           O  
ATOM   1051  CG  TRP A  66     -12.649  62.649 -17.228  1.00  0.00           C  
ATOM   1052  CD1 TRP A  66     -13.011  63.953 -17.257  1.00  0.00           C  
ATOM   1053  HD1 TRP A  66     -13.952  64.345 -16.897  1.00  0.00           H  
ATOM   1054  CD2 TRP A  66     -11.323  62.588 -17.828  1.00  0.00           C  
ATOM   1055  CE2 TRP A  66     -10.925  63.913 -18.175  1.00  0.00           C  
ATOM   1056  CE3 TRP A  66     -10.416  61.543 -18.106  1.00  0.00           C  
ATOM   1057  HE3 TRP A  66     -10.690  60.529 -17.855  1.00  0.00           H  
ATOM   1058  NE1 TRP A  66     -11.989  64.705 -17.806  1.00  0.00           N  
ATOM   1059  HE1 TRP A  66     -12.026  65.709 -17.913  1.00  0.00           H  
ATOM   1060  CH2 TRP A  66      -8.791  63.135 -18.994  1.00  0.00           C  
ATOM   1061  HH2 TRP A  66      -7.808  63.346 -19.389  1.00  0.00           H  
ATOM   1062  CZ2 TRP A  66      -9.682  64.193 -18.757  1.00  0.00           C  
ATOM   1063  HZ2 TRP A  66      -9.414  65.213 -18.988  1.00  0.00           H  
ATOM   1064  CZ3 TRP A  66      -9.161  61.814 -18.683  1.00  0.00           C  
ATOM   1065  HZ3 TRP A  66      -8.471  61.002 -18.858  1.00  0.00           H  
ATOM   1066  N   ALA A  67     -14.897  62.490 -14.080  1.00  0.00           N  
ATOM   1067  H   ALA A  67     -15.523  61.897 -14.606  1.00  0.00           H  
ATOM   1068  CA  ALA A  67     -15.479  63.503 -13.199  1.00  0.00           C  
ATOM   1069  HA  ALA A  67     -15.174  64.488 -13.554  1.00  0.00           H  
ATOM   1070  C   ALA A  67     -15.015  63.360 -11.737  1.00  0.00           C  
ATOM   1071  CB  ALA A  67     -17.004  63.394 -13.301  1.00  0.00           C  
ATOM   1072  HB1 ALA A  67     -17.334  62.415 -12.954  1.00  0.00           H  
ATOM   1073  HB2 ALA A  67     -17.313  63.522 -14.338  1.00  0.00           H  
ATOM   1074  HB3 ALA A  67     -17.473  64.171 -12.696  1.00  0.00           H  
ATOM   1075  O   ALA A  67     -14.913  64.351 -11.005  1.00  0.00           O  
ATOM   1076  N   MET A  68     -14.740  62.130 -11.296  1.00  0.00           N  
ATOM   1077  H   MET A  68     -14.929  61.351 -11.910  1.00  0.00           H  
ATOM   1078  CA  MET A  68     -14.160  61.841  -9.988  1.00  0.00           C  
ATOM   1079  HA  MET A  68     -14.718  62.401  -9.238  1.00  0.00           H  
ATOM   1080  C   MET A  68     -12.720  62.333  -9.891  1.00  0.00           C  
ATOM   1081  CB  MET A  68     -14.326  60.353  -9.671  1.00  0.00           C  
ATOM   1082  HB2 MET A  68     -13.808  59.762 -10.426  1.00  0.00           H  
ATOM   1083  HB3 MET A  68     -15.389  60.115  -9.713  1.00  0.00           H  
ATOM   1084  O   MET A  68     -12.406  63.085  -8.970  1.00  0.00           O  
ATOM   1085  CG  MET A  68     -13.811  59.957  -8.285  1.00  0.00           C  
ATOM   1086  HG2 MET A  68     -14.126  60.709  -7.562  1.00  0.00           H  
ATOM   1087  HG3 MET A  68     -12.721  59.936  -8.295  1.00  0.00           H  
ATOM   1088  SD  MET A  68     -14.436  58.350  -7.722  1.00  0.00           S  
ATOM   1089  CE  MET A  68     -13.796  57.232  -8.996  1.00  0.00           C  
ATOM   1090  HE1 MET A  68     -14.291  56.266  -8.892  1.00  0.00           H  
ATOM   1091  HE2 MET A  68     -12.725  57.090  -8.853  1.00  0.00           H  
ATOM   1092  HE3 MET A  68     -14.007  57.618  -9.993  1.00  0.00           H  
ATOM   1093  N   ALA A  69     -11.878  62.013 -10.873  1.00  0.00           N  
ATOM   1094  H   ALA A  69     -12.197  61.419 -11.625  1.00  0.00           H  
ATOM   1095  CA  ALA A  69     -10.497  62.483 -10.904  1.00  0.00           C  
ATOM   1096  HA  ALA A  69      -9.997  62.146  -9.996  1.00  0.00           H  
ATOM   1097  C   ALA A  69     -10.393  64.014 -10.935  1.00  0.00           C  
ATOM   1098  CB  ALA A  69      -9.804  61.853 -12.110  1.00  0.00           C  
ATOM   1099  HB1 ALA A  69      -8.744  62.103 -12.097  1.00  0.00           H  
ATOM   1100  HB2 ALA A  69     -10.247  62.215 -13.038  1.00  0.00           H  
ATOM   1101  HB3 ALA A  69      -9.918  60.770 -12.063  1.00  0.00           H  
ATOM   1102  O   ALA A  69      -9.662  64.592 -10.134  1.00  0.00           O  
ATOM   1103  N   VAL A  70     -11.188  64.681 -11.783  1.00  0.00           N  
ATOM   1104  H   VAL A  70     -11.746  64.139 -12.427  1.00  0.00           H  
ATOM   1105  CA  VAL A  70     -11.232  66.153 -11.872  1.00  0.00           C  
ATOM   1106  HA  VAL A  70     -10.246  66.519 -12.158  1.00  0.00           H  
ATOM   1107  C   VAL A  70     -11.568  66.780 -10.517  1.00  0.00           C  
ATOM   1108  CB  VAL A  70     -12.245  66.603 -12.946  1.00  0.00           C  
ATOM   1109  HB  VAL A  70     -13.207  66.133 -12.746  1.00  0.00           H  
ATOM   1110  O   VAL A  70     -10.932  67.747 -10.102  1.00  0.00           O  
ATOM   1111  CG1 VAL A  70     -12.445  68.127 -12.976  1.00  0.00           C  
ATOM   1112 HG11 VAL A  70     -13.118  68.386 -13.793  1.00  0.00           H  
ATOM   1113 HG12 VAL A  70     -12.892  68.469 -12.043  1.00  0.00           H  
ATOM   1114 HG13 VAL A  70     -11.488  68.624 -13.133  1.00  0.00           H  
ATOM   1115  CG2 VAL A  70     -11.784  66.205 -14.352  1.00  0.00           C  
ATOM   1116 HG21 VAL A  70     -11.532  65.146 -14.402  1.00  0.00           H  
ATOM   1117 HG22 VAL A  70     -12.580  66.398 -15.072  1.00  0.00           H  
ATOM   1118 HG23 VAL A  70     -10.905  66.786 -14.631  1.00  0.00           H  
ATOM   1119  N   TRP A  71     -12.547  66.232  -9.797  1.00  0.00           N  
ATOM   1120  H   TRP A  71     -13.008  65.406 -10.151  1.00  0.00           H  
ATOM   1121  CA  TRP A  71     -12.904  66.736  -8.469  1.00  0.00           C  
ATOM   1122  HA  TRP A  71     -13.101  67.806  -8.528  1.00  0.00           H  
ATOM   1123  C   TRP A  71     -11.780  66.533  -7.451  1.00  0.00           C  
ATOM   1124  CB  TRP A  71     -14.162  66.019  -8.007  1.00  0.00           C  
ATOM   1125  HB2 TRP A  71     -14.925  66.102  -8.781  1.00  0.00           H  
ATOM   1126  HB3 TRP A  71     -13.888  64.970  -7.896  1.00  0.00           H  
ATOM   1127  O   TRP A  71     -11.486  67.447  -6.682  1.00  0.00           O  
ATOM   1128  CG  TRP A  71     -14.744  66.483  -6.708  1.00  0.00           C  
ATOM   1129  CD1 TRP A  71     -15.612  67.508  -6.548  1.00  0.00           C  
ATOM   1130  HD1 TRP A  71     -15.958  68.149  -7.345  1.00  0.00           H  
ATOM   1131  CD2 TRP A  71     -14.446  65.998  -5.361  1.00  0.00           C  
ATOM   1132  CE2 TRP A  71     -15.221  66.748  -4.430  1.00  0.00           C  
ATOM   1133  CE3 TRP A  71     -13.580  65.021  -4.829  1.00  0.00           C  
ATOM   1134  HE3 TRP A  71     -12.952  64.452  -5.498  1.00  0.00           H  
ATOM   1135  NE1 TRP A  71     -15.913  67.653  -5.206  1.00  0.00           N  
ATOM   1136  HE1 TRP A  71     -16.457  68.413  -4.822  1.00  0.00           H  
ATOM   1137  CH2 TRP A  71     -14.316  65.513  -2.557  1.00  0.00           C  
ATOM   1138  HH2 TRP A  71     -14.271  65.301  -1.499  1.00  0.00           H  
ATOM   1139  CZ2 TRP A  71     -15.165  66.520  -3.048  1.00  0.00           C  
ATOM   1140  HZ2 TRP A  71     -15.763  67.102  -2.362  1.00  0.00           H  
ATOM   1141  CZ3 TRP A  71     -13.522  64.770  -3.446  1.00  0.00           C  
ATOM   1142  HZ3 TRP A  71     -12.871  63.999  -3.061  1.00  0.00           H  
ATOM   1143  N   ILE A  72     -11.127  65.368  -7.469  1.00  0.00           N  
ATOM   1144  H   ILE A  72     -11.400  64.659  -8.135  1.00  0.00           H  
ATOM   1145  CA  ILE A  72     -10.037  65.067  -6.538  1.00  0.00           C  
ATOM   1146  HA  ILE A  72     -10.378  65.309  -5.532  1.00  0.00           H  
ATOM   1147  C   ILE A  72      -8.825  65.963  -6.814  1.00  0.00           C  
ATOM   1148  CB  ILE A  72      -9.684  63.565  -6.551  1.00  0.00           C  
ATOM   1149  HB  ILE A  72      -9.438  63.264  -7.570  1.00  0.00           H  
ATOM   1150  O   ILE A  72      -8.251  66.478  -5.860  1.00  0.00           O  
ATOM   1151  CG1 ILE A  72     -10.875  62.720  -6.045  1.00  0.00           C  
ATOM   1152 HG12 ILE A  72     -11.046  62.927  -4.988  1.00  0.00           H  
ATOM   1153 HG13 ILE A  72     -11.778  62.998  -6.588  1.00  0.00           H  
ATOM   1154  CG2 ILE A  72      -8.468  63.323  -5.644  1.00  0.00           C  
ATOM   1155 HG21 ILE A  72      -7.579  63.801  -6.054  1.00  0.00           H  
ATOM   1156 HG22 ILE A  72      -8.262  62.255  -5.562  1.00  0.00           H  
ATOM   1157 HG23 ILE A  72      -8.656  63.735  -4.652  1.00  0.00           H  
ATOM   1158  CD1 ILE A  72     -10.713  61.210  -6.230  1.00  0.00           C  
ATOM   1159 HD11 ILE A  72     -10.479  60.983  -7.270  1.00  0.00           H  
ATOM   1160 HD12 ILE A  72     -11.655  60.732  -5.962  1.00  0.00           H  
ATOM   1161 HD13 ILE A  72      -9.931  60.818  -5.580  1.00  0.00           H  
ATOM   1162  N   PHE A  73      -8.480  66.247  -8.078  1.00  0.00           N  
ATOM   1163  H   PHE A  73      -8.949  65.764  -8.831  1.00  0.00           H  
ATOM   1164  CA  PHE A  73      -7.402  67.194  -8.412  1.00  0.00           C  
ATOM   1165  HA  PHE A  73      -6.468  66.822  -7.991  1.00  0.00           H  
ATOM   1166  C   PHE A  73      -7.631  68.577  -7.793  1.00  0.00           C  
ATOM   1167  CB  PHE A  73      -7.236  67.325  -9.935  1.00  0.00           C  
ATOM   1168  HB2 PHE A  73      -8.183  67.655 -10.363  1.00  0.00           H  
ATOM   1169  HB3 PHE A  73      -6.499  68.103 -10.131  1.00  0.00           H  
ATOM   1170  O   PHE A  73      -6.693  69.188  -7.278  1.00  0.00           O  
ATOM   1171  CG  PHE A  73      -6.770  66.075 -10.658  1.00  0.00           C  
ATOM   1172  CD1 PHE A  73      -5.754  65.265 -10.113  1.00  0.00           C  
ATOM   1173  HD1 PHE A  73      -5.271  65.526  -9.183  1.00  0.00           H  
ATOM   1174  CD2 PHE A  73      -7.322  65.741 -11.910  1.00  0.00           C  
ATOM   1175  HD2 PHE A  73      -8.066  66.380 -12.362  1.00  0.00           H  
ATOM   1176  CE1 PHE A  73      -5.340  64.109 -10.791  1.00  0.00           C  
ATOM   1177  HE1 PHE A  73      -4.548  63.492 -10.394  1.00  0.00           H  
ATOM   1178  CE2 PHE A  73      -6.914  64.574 -12.580  1.00  0.00           C  
ATOM   1179  HE2 PHE A  73      -7.349  64.312 -13.533  1.00  0.00           H  
ATOM   1180  CZ  PHE A  73      -5.933  63.749 -12.007  1.00  0.00           C  
ATOM   1181  HZ  PHE A  73      -5.615  62.844 -12.504  1.00  0.00           H  
ATOM   1182  N   ALA A  74      -8.883  69.048  -7.772  1.00  0.00           N  
ATOM   1183  H   ALA A  74      -9.616  68.494  -8.192  1.00  0.00           H  
ATOM   1184  CA  ALA A  74      -9.236  70.277  -7.070  1.00  0.00           C  
ATOM   1185  HA  ALA A  74      -8.549  71.061  -7.387  1.00  0.00           H  
ATOM   1186  C   ALA A  74      -9.087  70.134  -5.543  1.00  0.00           C  
ATOM   1187  CB  ALA A  74     -10.654  70.696  -7.472  1.00  0.00           C  
ATOM   1188  HB1 ALA A  74     -10.895  71.650  -7.003  1.00  0.00           H  
ATOM   1189  HB2 ALA A  74     -10.712  70.807  -8.555  1.00  0.00           H  
ATOM   1190  HB3 ALA A  74     -11.379  69.950  -7.147  1.00  0.00           H  
ATOM   1191  O   ALA A  74      -8.544  71.035  -4.905  1.00  0.00           O  
ATOM   1192  N   ALA A  75      -9.522  69.008  -4.966  1.00  0.00           N  
ATOM   1193  H   ALA A  75      -9.947  68.301  -5.548  1.00  0.00           H  
ATOM   1194  CA  ALA A  75      -9.449  68.748  -3.525  1.00  0.00           C  
ATOM   1195  HA  ALA A  75      -9.941  69.569  -3.003  1.00  0.00           H  
ATOM   1196  C   ALA A  75      -8.004  68.680  -2.994  1.00  0.00           C  
ATOM   1197  CB  ALA A  75     -10.221  67.458  -3.219  1.00  0.00           C  
ATOM   1198  HB1 ALA A  75     -10.259  67.303  -2.141  1.00  0.00           H  
ATOM   1199  HB2 ALA A  75     -11.239  67.525  -3.603  1.00  0.00           H  
ATOM   1200  HB3 ALA A  75      -9.721  66.600  -3.670  1.00  0.00           H  
ATOM   1201  O   ALA A  75      -7.722  69.196  -1.914  1.00  0.00           O  
ATOM   1202  N   ILE A  76      -7.070  68.123  -3.772  1.00  0.00           N  
ATOM   1203  H   ILE A  76      -7.377  67.666  -4.619  1.00  0.00           H  
ATOM   1204  CA  ILE A  76      -5.648  68.017  -3.394  1.00  0.00           C  
ATOM   1205  HA  ILE A  76      -5.609  67.982  -2.305  1.00  0.00           H  
ATOM   1206  C   ILE A  76      -4.808  69.245  -3.777  1.00  0.00           C  
ATOM   1207  CB  ILE A  76      -5.013  66.697  -3.886  1.00  0.00           C  
ATOM   1208  HB  ILE A  76      -4.010  66.635  -3.464  1.00  0.00           H  
ATOM   1209  O   ILE A  76      -3.586  69.205  -3.662  1.00  0.00           O  
ATOM   1210  CG1 ILE A  76      -4.873  66.644  -5.418  1.00  0.00           C  
ATOM   1211 HG12 ILE A  76      -4.271  67.490  -5.747  1.00  0.00           H  
ATOM   1212 HG13 ILE A  76      -5.854  66.740  -5.884  1.00  0.00           H  
ATOM   1213  CG2 ILE A  76      -5.803  65.514  -3.319  1.00  0.00           C  
ATOM   1214 HG21 ILE A  76      -6.792  65.453  -3.773  1.00  0.00           H  
ATOM   1215 HG22 ILE A  76      -5.270  64.580  -3.497  1.00  0.00           H  
ATOM   1216 HG23 ILE A  76      -5.903  65.668  -2.245  1.00  0.00           H  
ATOM   1217  CD1 ILE A  76      -4.209  65.366  -5.939  1.00  0.00           C  
ATOM   1218 HD11 ILE A  76      -4.037  65.463  -7.011  1.00  0.00           H  
ATOM   1219 HD12 ILE A  76      -3.253  65.213  -5.437  1.00  0.00           H  
ATOM   1220 HD13 ILE A  76      -4.855  64.505  -5.767  1.00  0.00           H  
ATOM   1221  N   ASN A  77      -5.442  70.342  -4.213  1.00  0.00           N  
ATOM   1222  H   ASN A  77      -6.451  70.310  -4.241  1.00  0.00           H  
ATOM   1223  CA  ASN A  77      -4.794  71.579  -4.673  1.00  0.00           C  
ATOM   1224  HA  ASN A  77      -5.605  72.223  -5.013  1.00  0.00           H  
ATOM   1225  C   ASN A  77      -3.889  71.442  -5.920  1.00  0.00           C  
ATOM   1226  CB  ASN A  77      -4.111  72.308  -3.492  1.00  0.00           C  
ATOM   1227  HB2 ASN A  77      -3.449  71.623  -2.962  1.00  0.00           H  
ATOM   1228  HB3 ASN A  77      -3.493  73.122  -3.871  1.00  0.00           H  
ATOM   1229  O   ASN A  77      -3.066  72.323  -6.177  1.00  0.00           O  
ATOM   1230  CG  ASN A  77      -5.086  72.943  -2.524  1.00  0.00           C  
ATOM   1231  ND2 ASN A  77      -4.787  72.921  -1.247  1.00  0.00           N  
ATOM   1232 HD21 ASN A  77      -5.494  73.282  -0.623  1.00  0.00           H  
ATOM   1233 HD22 ASN A  77      -3.987  72.393  -0.929  1.00  0.00           H  
ATOM   1234  OD1 ASN A  77      -6.086  73.532  -2.898  1.00  0.00           O  
ATOM   1235  N   ARG A  78      -4.085  70.420  -6.764  1.00  0.00           N  
ATOM   1236  H   ARG A  78      -4.829  69.770  -6.554  1.00  0.00           H  
ATOM   1237  CA  ARG A  78      -3.425  70.293  -8.080  1.00  0.00           C  
ATOM   1238  HA  ARG A  78      -2.450  70.778  -8.046  1.00  0.00           H  
ATOM   1239  C   ARG A  78      -4.191  71.062  -9.160  1.00  0.00           C  
ATOM   1240  CB  ARG A  78      -3.193  68.809  -8.428  1.00  0.00           C  
ATOM   1241  HB2 ARG A  78      -4.113  68.249  -8.261  1.00  0.00           H  
ATOM   1242  HB3 ARG A  78      -2.945  68.724  -9.486  1.00  0.00           H  
ATOM   1243  O   ARG A  78      -4.873  70.490 -10.013  1.00  0.00           O  
ATOM   1244  CG  ARG A  78      -2.053  68.170  -7.613  1.00  0.00           C  
ATOM   1245  HG2 ARG A  78      -2.260  68.277  -6.548  1.00  0.00           H  
ATOM   1246  HG3 ARG A  78      -2.015  67.104  -7.839  1.00  0.00           H  
ATOM   1247  CD  ARG A  78      -0.671  68.781  -7.897  1.00  0.00           C  
ATOM   1248  HD2 ARG A  78      -0.672  69.843  -7.652  1.00  0.00           H  
ATOM   1249  HD3 ARG A  78       0.063  68.321  -7.235  1.00  0.00           H  
ATOM   1250  NE  ARG A  78      -0.260  68.610  -9.302  1.00  0.00           N  
ATOM   1251  HE  ARG A  78      -0.522  69.334  -9.956  1.00  0.00           H  
ATOM   1252  NH1 ARG A  78       0.933  66.649  -9.061  1.00  0.00           N  
ATOM   1253 HH11 ARG A  78       1.509  65.970  -9.539  1.00  0.00           H  
ATOM   1254 HH12 ARG A  78       0.938  66.726  -8.054  1.00  0.00           H  
ATOM   1255  NH2 ARG A  78       0.712  67.579 -11.063  1.00  0.00           N  
ATOM   1256 HH21 ARG A  78       0.488  68.384 -11.630  1.00  0.00           H  
ATOM   1257 HH22 ARG A  78       1.226  66.792 -11.433  1.00  0.00           H  
ATOM   1258  CZ  ARG A  78       0.451  67.613  -9.793  1.00  0.00           C  
ATOM   1259  N   ARG A  79      -4.120  72.400  -9.090  1.00  0.00           N  
ATOM   1260  H   ARG A  79      -3.546  72.775  -8.348  1.00  0.00           H  
ATOM   1261  CA  ARG A  79      -4.809  73.310 -10.034  1.00  0.00           C  
ATOM   1262  HA  ARG A  79      -5.875  73.081 -10.032  1.00  0.00           H  
ATOM   1263  C   ARG A  79      -4.355  73.123 -11.480  1.00  0.00           C  
ATOM   1264  CB  ARG A  79      -4.610  74.781  -9.644  1.00  0.00           C  
ATOM   1265  HB2 ARG A  79      -4.917  75.403 -10.485  1.00  0.00           H  
ATOM   1266  HB3 ARG A  79      -3.554  74.970  -9.450  1.00  0.00           H  
ATOM   1267  O   ARG A  79      -5.181  73.226 -12.382  1.00  0.00           O  
ATOM   1268  CG  ARG A  79      -5.448  75.183  -8.429  1.00  0.00           C  
ATOM   1269  HG2 ARG A  79      -5.087  74.649  -7.551  1.00  0.00           H  
ATOM   1270  HG3 ARG A  79      -6.494  74.929  -8.602  1.00  0.00           H  
ATOM   1271  CD  ARG A  79      -5.324  76.693  -8.206  1.00  0.00           C  
ATOM   1272  HD2 ARG A  79      -4.265  76.950  -8.169  1.00  0.00           H  
ATOM   1273  HD3 ARG A  79      -5.784  77.212  -9.046  1.00  0.00           H  
ATOM   1274  NE  ARG A  79      -5.970  77.100  -6.946  1.00  0.00           N  
ATOM   1275  HE  ARG A  79      -6.450  76.376  -6.432  1.00  0.00           H  
ATOM   1276  NH1 ARG A  79      -5.299  79.294  -6.978  1.00  0.00           N  
ATOM   1277 HH11 ARG A  79      -4.879  79.131  -7.882  1.00  0.00           H  
ATOM   1278 HH12 ARG A  79      -5.254  80.208  -6.550  1.00  0.00           H  
ATOM   1279  NH2 ARG A  79      -6.476  78.518  -5.243  1.00  0.00           N  
ATOM   1280 HH21 ARG A  79      -6.919  77.754  -4.753  1.00  0.00           H  
ATOM   1281 HH22 ARG A  79      -6.420  79.430  -4.813  1.00  0.00           H  
ATOM   1282  CZ  ARG A  79      -5.913  78.299  -6.398  1.00  0.00           C  
ATOM   1283  N   ASP A  80      -3.077  72.820 -11.676  1.00  0.00           N  
ATOM   1284  H   ASP A  80      -2.516  72.592 -10.867  1.00  0.00           H  
ATOM   1285  CA  ASP A  80      -2.477  72.493 -12.968  1.00  0.00           C  
ATOM   1286  HA  ASP A  80      -2.553  73.362 -13.621  1.00  0.00           H  
ATOM   1287  C   ASP A  80      -3.219  71.335 -13.653  1.00  0.00           C  
ATOM   1288  CB  ASP A  80      -0.980  72.171 -12.758  1.00  0.00           C  
ATOM   1289  HB2 ASP A  80      -0.531  71.974 -13.732  1.00  0.00           H  
ATOM   1290  HB3 ASP A  80      -0.488  73.048 -12.338  1.00  0.00           H  
ATOM   1291  O   ASP A  80      -3.679  71.483 -14.788  1.00  0.00           O  
ATOM   1292  CG  ASP A  80      -0.722  70.970 -11.828  1.00  0.00           C  
ATOM   1293  OD1 ASP A  80      -1.343  70.910 -10.739  1.00  0.00           O  
ATOM   1294  OD2 ASP A  80       0.039  70.060 -12.208  1.00  0.00           O  
ATOM   1295  N   LEU A  81      -3.422  70.222 -12.939  1.00  0.00           N  
ATOM   1296  H   LEU A  81      -3.013  70.168 -12.017  1.00  0.00           H  
ATOM   1297  CA  LEU A  81      -4.129  69.051 -13.461  1.00  0.00           C  
ATOM   1298  HA  LEU A  81      -3.787  68.862 -14.479  1.00  0.00           H  
ATOM   1299  C   LEU A  81      -5.630  69.280 -13.570  1.00  0.00           C  
ATOM   1300  CB  LEU A  81      -3.844  67.815 -12.594  1.00  0.00           C  
ATOM   1301  HB2 LEU A  81      -4.482  66.999 -12.933  1.00  0.00           H  
ATOM   1302  HB3 LEU A  81      -4.112  68.036 -11.561  1.00  0.00           H  
ATOM   1303  O   LEU A  81      -6.225  68.877 -14.564  1.00  0.00           O  
ATOM   1304  CG  LEU A  81      -2.387  67.334 -12.642  1.00  0.00           C  
ATOM   1305  HG  LEU A  81      -1.740  68.128 -12.270  1.00  0.00           H  
ATOM   1306  CD1 LEU A  81      -2.243  66.121 -11.730  1.00  0.00           C  
ATOM   1307 HD11 LEU A  81      -2.475  66.408 -10.704  1.00  0.00           H  
ATOM   1308 HD12 LEU A  81      -2.913  65.322 -12.049  1.00  0.00           H  
ATOM   1309 HD13 LEU A  81      -1.223  65.740 -11.773  1.00  0.00           H  
ATOM   1310  CD2 LEU A  81      -1.944  66.950 -14.054  1.00  0.00           C  
ATOM   1311 HD21 LEU A  81      -0.892  66.667 -14.020  1.00  0.00           H  
ATOM   1312 HD22 LEU A  81      -2.014  67.795 -14.739  1.00  0.00           H  
ATOM   1313 HD23 LEU A  81      -2.521  66.101 -14.422  1.00  0.00           H  
ATOM   1314  N   TYR A  82      -6.244  69.960 -12.601  1.00  0.00           N  
ATOM   1315  H   TYR A  82      -5.699  70.236 -11.797  1.00  0.00           H  
ATOM   1316  CA  TYR A  82      -7.672  70.279 -12.638  1.00  0.00           C  
ATOM   1317  HA  TYR A  82      -8.240  69.350 -12.681  1.00  0.00           H  
ATOM   1318  C   TYR A  82      -8.057  71.108 -13.876  1.00  0.00           C  
ATOM   1319  CB  TYR A  82      -8.038  71.015 -11.348  1.00  0.00           C  
ATOM   1320  HB2 TYR A  82      -7.974  70.320 -10.511  1.00  0.00           H  
ATOM   1321  HB3 TYR A  82      -7.304  71.802 -11.174  1.00  0.00           H  
ATOM   1322  O   TYR A  82      -9.002  70.760 -14.589  1.00  0.00           O  
ATOM   1323  CG  TYR A  82      -9.417  71.640 -11.365  1.00  0.00           C  
ATOM   1324  CD1 TYR A  82      -9.554  73.036 -11.469  1.00  0.00           C  
ATOM   1325  HD1 TYR A  82      -8.676  73.657 -11.560  1.00  0.00           H  
ATOM   1326  CD2 TYR A  82     -10.560  70.826 -11.295  1.00  0.00           C  
ATOM   1327  HD2 TYR A  82     -10.438  69.754 -11.244  1.00  0.00           H  
ATOM   1328  CE1 TYR A  82     -10.831  73.621 -11.436  1.00  0.00           C  
ATOM   1329  HE1 TYR A  82     -10.919  74.696 -11.492  1.00  0.00           H  
ATOM   1330  CE2 TYR A  82     -11.845  71.401 -11.267  1.00  0.00           C  
ATOM   1331  HE2 TYR A  82     -12.717  70.774 -11.162  1.00  0.00           H  
ATOM   1332  OH  TYR A  82     -13.191  73.402 -11.208  1.00  0.00           O  
ATOM   1333  HH  TYR A  82     -13.054  74.313 -10.938  1.00  0.00           H  
ATOM   1334  CZ  TYR A  82     -11.974  72.805 -11.312  1.00  0.00           C  
ATOM   1335  N   GLU A  83      -7.321  72.184 -14.170  1.00  0.00           N  
ATOM   1336  H   GLU A  83      -6.548  72.431 -13.567  1.00  0.00           H  
ATOM   1337  CA  GLU A  83      -7.601  73.038 -15.332  1.00  0.00           C  
ATOM   1338  HA  GLU A  83      -8.661  73.292 -15.349  1.00  0.00           H  
ATOM   1339  C   GLU A  83      -7.280  72.345 -16.659  1.00  0.00           C  
ATOM   1340  CB  GLU A  83      -6.785  74.332 -15.257  1.00  0.00           C  
ATOM   1341  HB2 GLU A  83      -5.735  74.092 -15.088  1.00  0.00           H  
ATOM   1342  HB3 GLU A  83      -6.873  74.832 -16.221  1.00  0.00           H  
ATOM   1343  O   GLU A  83      -7.985  72.539 -17.655  1.00  0.00           O  
ATOM   1344  CG  GLU A  83      -7.286  75.293 -14.172  1.00  0.00           C  
ATOM   1345  HG2 GLU A  83      -8.353  75.457 -14.323  1.00  0.00           H  
ATOM   1346  HG3 GLU A  83      -7.156  74.836 -13.191  1.00  0.00           H  
ATOM   1347  CD  GLU A  83      -6.564  76.649 -14.209  1.00  0.00           C  
ATOM   1348  OE1 GLU A  83      -6.908  77.488 -13.346  1.00  0.00           O  
ATOM   1349  OE2 GLU A  83      -5.712  76.853 -15.108  1.00  0.00           O  
ATOM   1350  N   LYS A  84      -6.211  71.540 -16.690  1.00  0.00           N  
ATOM   1351  H   LYS A  84      -5.659  71.448 -15.850  1.00  0.00           H  
ATOM   1352  CA  LYS A  84      -5.841  70.729 -17.856  1.00  0.00           C  
ATOM   1353  HA  LYS A  84      -5.796  71.362 -18.742  1.00  0.00           H  
ATOM   1354  C   LYS A  84      -6.926  69.677 -18.131  1.00  0.00           C  
ATOM   1355  CB  LYS A  84      -4.438  70.151 -17.599  1.00  0.00           C  
ATOM   1356  HB2 LYS A  84      -4.515  69.412 -16.801  1.00  0.00           H  
ATOM   1357  HB3 LYS A  84      -3.802  70.956 -17.231  1.00  0.00           H  
ATOM   1358  O   LYS A  84      -7.459  69.650 -19.235  1.00  0.00           O  
ATOM   1359  CG  LYS A  84      -3.698  69.550 -18.808  1.00  0.00           C  
ATOM   1360  HG2 LYS A  84      -3.348  70.353 -19.456  1.00  0.00           H  
ATOM   1361  HG3 LYS A  84      -4.364  68.915 -19.392  1.00  0.00           H  
ATOM   1362  CD  LYS A  84      -2.492  68.738 -18.289  1.00  0.00           C  
ATOM   1363  HD2 LYS A  84      -2.850  68.037 -17.535  1.00  0.00           H  
ATOM   1364  HD3 LYS A  84      -1.801  69.423 -17.799  1.00  0.00           H  
ATOM   1365  CE  LYS A  84      -1.730  67.925 -19.346  1.00  0.00           C  
ATOM   1366  HE2 LYS A  84      -1.346  68.603 -20.107  1.00  0.00           H  
ATOM   1367  HE3 LYS A  84      -2.433  67.238 -19.818  1.00  0.00           H  
ATOM   1368  NZ  LYS A  84      -0.608  67.154 -18.715  1.00  0.00           N  
ATOM   1369  HZ1 LYS A  84       0.064  67.742 -18.244  1.00  0.00           H  
ATOM   1370  HZ2 LYS A  84      -0.103  66.565 -19.361  1.00  0.00           H  
ATOM   1371  HZ3 LYS A  84      -0.904  66.527 -17.981  1.00  0.00           H  
ATOM   1372  N   ALA A  85      -7.367  68.934 -17.112  1.00  0.00           N  
ATOM   1373  H   ALA A  85      -6.914  69.042 -16.216  1.00  0.00           H  
ATOM   1374  CA  ALA A  85      -8.375  67.877 -17.227  1.00  0.00           C  
ATOM   1375  HA  ALA A  85      -8.062  67.183 -18.007  1.00  0.00           H  
ATOM   1376  C   ALA A  85      -9.765  68.402 -17.616  1.00  0.00           C  
ATOM   1377  CB  ALA A  85      -8.440  67.104 -15.904  1.00  0.00           C  
ATOM   1378  HB1 ALA A  85      -8.783  67.759 -15.103  1.00  0.00           H  
ATOM   1379  HB2 ALA A  85      -9.124  66.262 -16.012  1.00  0.00           H  
ATOM   1380  HB3 ALA A  85      -7.458  66.712 -15.641  1.00  0.00           H  
ATOM   1381  O   ALA A  85     -10.479  67.729 -18.359  1.00  0.00           O  
ATOM   1382  N   LYS A  86     -10.140  69.609 -17.162  1.00  0.00           N  
ATOM   1383  H   LYS A  86      -9.550  70.062 -16.479  1.00  0.00           H  
ATOM   1384  CA  LYS A  86     -11.373  70.285 -17.603  1.00  0.00           C  
ATOM   1385  HA  LYS A  86     -12.208  69.587 -17.537  1.00  0.00           H  
ATOM   1386  C   LYS A  86     -11.336  70.704 -19.070  1.00  0.00           C  
ATOM   1387  CB  LYS A  86     -11.656  71.518 -16.733  1.00  0.00           C  
ATOM   1388  HB2 LYS A  86     -12.207  72.239 -17.337  1.00  0.00           H  
ATOM   1389  HB3 LYS A  86     -10.726  71.986 -16.411  1.00  0.00           H  
ATOM   1390  O   LYS A  86     -12.341  70.585 -19.759  1.00  0.00           O  
ATOM   1391  CG  LYS A  86     -12.522  71.153 -15.526  1.00  0.00           C  
ATOM   1392  HG2 LYS A  86     -13.360  70.549 -15.871  1.00  0.00           H  
ATOM   1393  HG3 LYS A  86     -11.940  70.575 -14.808  1.00  0.00           H  
ATOM   1394  CD  LYS A  86     -13.069  72.420 -14.862  1.00  0.00           C  
ATOM   1395  HD2 LYS A  86     -12.281  72.896 -14.279  1.00  0.00           H  
ATOM   1396  HD3 LYS A  86     -13.422  73.108 -15.630  1.00  0.00           H  
ATOM   1397  CE  LYS A  86     -14.247  72.023 -13.974  1.00  0.00           C  
ATOM   1398  HE2 LYS A  86     -13.884  71.380 -13.172  1.00  0.00           H  
ATOM   1399  HE3 LYS A  86     -14.943  71.443 -14.581  1.00  0.00           H  
ATOM   1400  NZ  LYS A  86     -14.929  73.214 -13.425  1.00  0.00           N  
ATOM   1401  HZ1 LYS A  86     -15.793  72.940 -12.978  1.00  0.00           H  
ATOM   1402  HZ2 LYS A  86     -14.330  73.635 -12.730  1.00  0.00           H  
ATOM   1403  HZ3 LYS A  86     -15.131  73.873 -14.163  1.00  0.00           H  
ATOM   1404  N   ARG A  87     -10.197  71.208 -19.558  1.00  0.00           N  
ATOM   1405  H   ARG A  87      -9.402  71.279 -18.940  1.00  0.00           H  
ATOM   1406  CA  ARG A  87     -10.035  71.544 -20.987  1.00  0.00           C  
ATOM   1407  HA  ARG A  87     -10.894  72.124 -21.326  1.00  0.00           H  
ATOM   1408  C   ARG A  87     -10.030  70.301 -21.870  1.00  0.00           C  
ATOM   1409  CB  ARG A  87      -8.746  72.345 -21.200  1.00  0.00           C  
ATOM   1410  HB2 ARG A  87      -7.930  71.905 -20.627  1.00  0.00           H  
ATOM   1411  HB3 ARG A  87      -8.480  72.306 -22.256  1.00  0.00           H  
ATOM   1412  O   ARG A  87     -10.520  70.341 -22.993  1.00  0.00           O  
ATOM   1413  CG  ARG A  87      -8.951  73.812 -20.810  1.00  0.00           C  
ATOM   1414  HG2 ARG A  87      -9.205  73.892 -19.753  1.00  0.00           H  
ATOM   1415  HG3 ARG A  87      -9.777  74.215 -21.395  1.00  0.00           H  
ATOM   1416  CD  ARG A  87      -7.703  74.644 -21.111  1.00  0.00           C  
ATOM   1417  HD2 ARG A  87      -7.992  75.695 -21.078  1.00  0.00           H  
ATOM   1418  HD3 ARG A  87      -7.344  74.412 -22.113  1.00  0.00           H  
ATOM   1419  NE  ARG A  87      -6.638  74.404 -20.120  1.00  0.00           N  
ATOM   1420  HE  ARG A  87      -6.790  73.641 -19.476  1.00  0.00           H  
ATOM   1421  NH1 ARG A  87      -5.350  76.232 -20.640  1.00  0.00           N  
ATOM   1422 HH11 ARG A  87      -5.978  76.445 -21.403  1.00  0.00           H  
ATOM   1423 HH12 ARG A  87      -4.557  76.822 -20.433  1.00  0.00           H  
ATOM   1424  NH2 ARG A  87      -4.773  74.930 -18.924  1.00  0.00           N  
ATOM   1425 HH21 ARG A  87      -4.065  75.599 -18.658  1.00  0.00           H  
ATOM   1426 HH22 ARG A  87      -4.980  74.180 -18.279  1.00  0.00           H  
ATOM   1427  CZ  ARG A  87      -5.592  75.181 -19.904  1.00  0.00           C  
ATOM   1428  N   ASP A  88      -9.495  69.215 -21.334  1.00  0.00           N  
ATOM   1429  H   ASP A  88      -9.035  69.324 -20.442  1.00  0.00           H  
ATOM   1430  CA  ASP A  88      -9.323  67.939 -22.012  1.00  0.00           C  
ATOM   1431  HA  ASP A  88      -9.202  68.120 -23.080  1.00  0.00           H  
ATOM   1432  C   ASP A  88     -10.517  66.986 -21.859  1.00  0.00           C  
ATOM   1433  CB  ASP A  88      -8.041  67.307 -21.459  1.00  0.00           C  
ATOM   1434  HB2 ASP A  88      -8.087  66.222 -21.552  1.00  0.00           H  
ATOM   1435  HB3 ASP A  88      -7.984  67.492 -20.387  1.00  0.00           H  
ATOM   1436  O   ASP A  88     -10.401  65.817 -22.245  1.00  0.00           O  
ATOM   1437  CG  ASP A  88      -6.758  67.768 -22.148  1.00  0.00           C  
ATOM   1438  OD1 ASP A  88      -6.786  68.732 -22.940  1.00  0.00           O  
ATOM   1439  OD2 ASP A  88      -5.765  67.027 -21.950  1.00  0.00           O  
ATOM   1440  N   GLU A  89     -11.636  67.436 -21.293  1.00  0.00           N  
ATOM   1441  H   GLU A  89     -11.695  68.404 -21.010  1.00  0.00           H  
ATOM   1442  CA  GLU A  89     -12.781  66.575 -21.006  1.00  0.00           C  
ATOM   1443  HA  GLU A  89     -12.440  65.844 -20.273  1.00  0.00           H  
ATOM   1444  C   GLU A  89     -13.263  65.850 -22.283  1.00  0.00           C  
ATOM   1445  CB  GLU A  89     -13.879  67.388 -20.309  1.00  0.00           C  
ATOM   1446  HB2 GLU A  89     -14.291  68.127 -20.996  1.00  0.00           H  
ATOM   1447  HB3 GLU A  89     -13.418  67.907 -19.469  1.00  0.00           H  
ATOM   1448  O   GLU A  89     -13.527  66.498 -23.304  1.00  0.00           O  
ATOM   1449  CG  GLU A  89     -15.002  66.488 -19.771  1.00  0.00           C  
ATOM   1450  HG2 GLU A  89     -14.548  65.609 -19.313  1.00  0.00           H  
ATOM   1451  HG3 GLU A  89     -15.618  66.150 -20.604  1.00  0.00           H  
ATOM   1452  CD  GLU A  89     -15.883  67.185 -18.721  1.00  0.00           C  
ATOM   1453  OE1 GLU A  89     -16.530  66.440 -17.951  1.00  0.00           O  
ATOM   1454  OE2 GLU A  89     -15.863  68.435 -18.631  1.00  0.00           O  
ATOM   1455  N   PRO A  90     -13.311  64.500 -22.286  1.00  0.00           N  
ATOM   1456  CA  PRO A  90     -13.768  63.737 -23.440  1.00  0.00           C  
ATOM   1457  HA  PRO A  90     -13.093  63.932 -24.273  1.00  0.00           H  
ATOM   1458  C   PRO A  90     -15.196  64.128 -23.829  1.00  0.00           C  
ATOM   1459  CB  PRO A  90     -13.676  62.259 -23.040  1.00  0.00           C  
ATOM   1460  HB2 PRO A  90     -13.357  61.632 -23.872  1.00  0.00           H  
ATOM   1461  HB3 PRO A  90     -14.636  61.913 -22.657  1.00  0.00           H  
ATOM   1462  O   PRO A  90     -16.062  64.289 -22.974  1.00  0.00           O  
ATOM   1463  CG  PRO A  90     -12.658  62.247 -21.902  1.00  0.00           C  
ATOM   1464  HG2 PRO A  90     -12.838  61.425 -21.209  1.00  0.00           H  
ATOM   1465  HG3 PRO A  90     -11.649  62.195 -22.311  1.00  0.00           H  
ATOM   1466  CD  PRO A  90     -12.868  63.599 -21.231  1.00  0.00           C  
ATOM   1467  HD2 PRO A  90     -13.645  63.521 -20.470  1.00  0.00           H  
ATOM   1468  HD3 PRO A  90     -11.927  63.923 -20.787  1.00  0.00           H  
ATOM   1469  N   LYS A  91     -15.468  64.250 -25.133  1.00  0.00           N  
ATOM   1470  H   LYS A  91     -14.726  64.080 -25.797  1.00  0.00           H  
ATOM   1471  CA  LYS A  91     -16.841  64.418 -25.619  1.00  0.00           C  
ATOM   1472  HA  LYS A  91     -17.352  65.152 -24.995  1.00  0.00           H  
ATOM   1473  C   LYS A  91     -17.585  63.093 -25.464  1.00  0.00           C  
ATOM   1474  CB  LYS A  91     -16.873  64.898 -27.076  1.00  0.00           C  
ATOM   1475  HB2 LYS A  91     -17.901  64.828 -27.429  1.00  0.00           H  
ATOM   1476  HB3 LYS A  91     -16.256  64.242 -27.691  1.00  0.00           H  
ATOM   1477  O   LYS A  91     -17.326  62.156 -26.217  1.00  0.00           O  
ATOM   1478  CG  LYS A  91     -16.402  66.350 -27.230  1.00  0.00           C  
ATOM   1479  HG2 LYS A  91     -15.345  66.424 -26.974  1.00  0.00           H  
ATOM   1480  HG3 LYS A  91     -16.977  66.987 -26.558  1.00  0.00           H  
ATOM   1481  CD  LYS A  91     -16.620  66.813 -28.675  1.00  0.00           C  
ATOM   1482  HD2 LYS A  91     -16.031  66.188 -29.346  1.00  0.00           H  
ATOM   1483  HD3 LYS A  91     -17.676  66.704 -28.921  1.00  0.00           H  
ATOM   1484  CE  LYS A  91     -16.209  68.279 -28.830  1.00  0.00           C  
ATOM   1485  HE2 LYS A  91     -16.744  68.864 -28.081  1.00  0.00           H  
ATOM   1486  HE3 LYS A  91     -15.143  68.370 -28.623  1.00  0.00           H  
ATOM   1487  NZ  LYS A  91     -16.529  68.779 -30.190  1.00  0.00           N  
ATOM   1488  HZ1 LYS A  91     -16.039  68.243 -30.891  1.00  0.00           H  
ATOM   1489  HZ2 LYS A  91     -17.521  68.691 -30.359  1.00  0.00           H  
ATOM   1490  HZ3 LYS A  91     -16.279  69.754 -30.276  1.00  0.00           H  
ATOM   1491  N   TRP A  92     -18.509  63.031 -24.515  1.00  0.00           N  
ATOM   1492  H   TRP A  92     -18.558  63.778 -23.837  1.00  0.00           H  
ATOM   1493  CA  TRP A  92     -19.420  61.903 -24.339  1.00  0.00           C  
ATOM   1494  HA  TRP A  92     -18.855  60.974 -24.422  1.00  0.00           H  
ATOM   1495  C   TRP A  92     -20.462  61.948 -25.463  1.00  0.00           C  
ATOM   1496  CB  TRP A  92     -20.008  61.963 -22.922  1.00  0.00           C  
ATOM   1497  HB2 TRP A  92     -20.685  62.814 -22.846  1.00  0.00           H  
ATOM   1498  HB3 TRP A  92     -20.586  61.058 -22.734  1.00  0.00           H  
ATOM   1499  O   TRP A  92     -21.330  62.815 -25.488  1.00  0.00           O  
ATOM   1500  CG  TRP A  92     -18.952  62.091 -21.864  1.00  0.00           C  
ATOM   1501  CD1 TRP A  92     -18.678  63.207 -21.149  1.00  0.00           C  
ATOM   1502  HD1 TRP A  92     -19.234  64.131 -21.203  1.00  0.00           H  
ATOM   1503  CD2 TRP A  92     -17.958  61.106 -21.456  1.00  0.00           C  
ATOM   1504  CE2 TRP A  92     -17.053  61.734 -20.548  1.00  0.00           C  
ATOM   1505  CE3 TRP A  92     -17.711  59.758 -21.793  1.00  0.00           C  
ATOM   1506  HE3 TRP A  92     -18.384  59.253 -22.470  1.00  0.00           H  
ATOM   1507  NE1 TRP A  92     -17.560  63.001 -20.367  1.00  0.00           N  
ATOM   1508  HE1 TRP A  92     -17.181  63.712 -19.758  1.00  0.00           H  
ATOM   1509  CH2 TRP A  92     -15.726  59.730 -20.382  1.00  0.00           C  
ATOM   1510  HH2 TRP A  92     -14.882  59.200 -19.966  1.00  0.00           H  
ATOM   1511  CZ2 TRP A  92     -15.933  61.073 -20.034  1.00  0.00           C  
ATOM   1512  HZ2 TRP A  92     -15.264  61.582 -19.356  1.00  0.00           H  
ATOM   1513  CZ3 TRP A  92     -16.608  59.071 -21.257  1.00  0.00           C  
ATOM   1514  HZ3 TRP A  92     -16.420  58.047 -21.544  1.00  0.00           H  
ATOM   1515  N   GLY A  93     -20.291  61.106 -26.482  1.00  0.00           N  
ATOM   1516  H   GLY A  93     -19.525  60.448 -26.438  1.00  0.00           H  
ATOM   1517  CA  GLY A  93     -21.092  61.163 -27.703  1.00  0.00           C  
ATOM   1518  HA2 GLY A  93     -20.674  60.478 -28.440  1.00  0.00           H  
ATOM   1519  HA3 GLY A  93     -21.049  62.172 -28.115  1.00  0.00           H  
ATOM   1520  C   GLY A  93     -22.552  60.775 -27.474  1.00  0.00           C  
ATOM   1521  O   GLY A  93     -22.847  59.606 -27.244  1.00  0.00           O  
ATOM   1522  N   SER A  94     -23.461  61.735 -27.635  1.00  0.00           N  
ATOM   1523  H   SER A  94     -23.146  62.694 -27.667  1.00  0.00           H  
ATOM   1524  CA  SER A  94     -24.881  61.503 -27.914  1.00  0.00           C  
ATOM   1525  HA  SER A  94     -25.135  60.475 -27.653  1.00  0.00           H  
ATOM   1526  C   SER A  94     -25.144  61.683 -29.415  1.00  0.00           C  
ATOM   1527  CB  SER A  94     -25.760  62.420 -27.051  1.00  0.00           C  
ATOM   1528  HB2 SER A  94     -25.509  62.279 -25.999  1.00  0.00           H  
ATOM   1529  HB3 SER A  94     -26.810  62.168 -27.203  1.00  0.00           H  
ATOM   1530  O   SER A  94     -25.852  62.595 -29.821  1.00  0.00           O  
ATOM   1531  OG  SER A  94     -25.552  63.774 -27.401  1.00  0.00           O  
ATOM   1532  HG  SER A  94     -25.787  63.848 -28.329  1.00  0.00           H  
ATOM   1533  N   ASP A  95     -24.526  60.861 -30.262  1.00  0.00           N  
ATOM   1534  H   ASP A  95     -23.911  60.152 -29.890  1.00  0.00           H  
ATOM   1535  CA  ASP A  95     -24.759  60.888 -31.711  1.00  0.00           C  
ATOM   1536  HA  ASP A  95     -25.714  61.370 -31.924  1.00  0.00           H  
ATOM   1537  C   ASP A  95     -24.876  59.452 -32.220  1.00  0.00           C  
ATOM   1538  CB  ASP A  95     -23.654  61.674 -32.452  1.00  0.00           C  
ATOM   1539  HB2 ASP A  95     -23.532  61.255 -33.451  1.00  0.00           H  
ATOM   1540  HB3 ASP A  95     -22.705  61.550 -31.929  1.00  0.00           H  
ATOM   1541  O   ASP A  95     -23.896  58.850 -32.643  1.00  0.00           O  
ATOM   1542  CG  ASP A  95     -23.953  63.165 -32.655  1.00  0.00           C  
ATOM   1543  OD1 ASP A  95     -25.137  63.506 -32.880  1.00  0.00           O  
ATOM   1544  OD2 ASP A  95     -22.971  63.942 -32.707  1.00  0.00           O  
ATOM   1545  N   ASN A  96     -26.080  58.881 -32.129  1.00  0.00           N  
ATOM   1546  H   ASN A  96     -26.796  59.392 -31.633  1.00  0.00           H  
ATOM   1547  CA  ASN A  96     -26.497  57.704 -32.893  1.00  0.00           C  
ATOM   1548  HA  ASN A  96     -26.196  57.835 -33.933  1.00  0.00           H  
ATOM   1549  C   ASN A  96     -28.026  57.587 -32.865  1.00  0.00           C  
ATOM   1550  CB  ASN A  96     -25.835  56.419 -32.342  1.00  0.00           C  
ATOM   1551  HB2 ASN A  96     -25.653  56.530 -31.274  1.00  0.00           H  
ATOM   1552  HB3 ASN A  96     -26.507  55.571 -32.478  1.00  0.00           H  
ATOM   1553  O   ASN A  96     -28.581  57.033 -31.924  1.00  0.00           O  
ATOM   1554  CG  ASN A  96     -24.540  56.047 -33.047  1.00  0.00           C  
ATOM   1555  ND2 ASN A  96     -23.712  55.250 -32.415  1.00  0.00           N  
ATOM   1556 HD21 ASN A  96     -22.841  55.067 -32.893  1.00  0.00           H  
ATOM   1557 HD22 ASN A  96     -23.882  55.005 -31.450  1.00  0.00           H  
ATOM   1558  OD1 ASN A  96     -24.285  56.384 -34.190  1.00  0.00           O  
ATOM   1559  N   ALA A  97     -28.685  58.121 -33.901  1.00  0.00           N  
ATOM   1560  H   ALA A  97     -28.148  58.789 -34.435  1.00  0.00           H  
ATOM   1561  CA  ALA A  97     -29.795  57.484 -34.632  1.00  0.00           C  
ATOM   1562  HA  ALA A  97     -29.362  56.758 -35.320  1.00  0.00           H  
ATOM   1563  C   ALA A  97     -30.547  58.519 -35.493  1.00  0.00           C  
ATOM   1564  CB  ALA A  97     -30.769  56.707 -33.728  1.00  0.00           C  
ATOM   1565  HB1 ALA A  97     -30.279  55.836 -33.294  1.00  0.00           H  
ATOM   1566  HB2 ALA A  97     -31.617  56.352 -34.314  1.00  0.00           H  
ATOM   1567  HB3 ALA A  97     -31.139  57.353 -32.932  1.00  0.00           H  
ATOM   1568  O   ALA A  97     -31.695  58.871 -35.234  1.00  0.00           O  
ATOM   1569  N   ARG A  98     -29.918  58.985 -36.580  1.00  0.00           N  
ATOM   1570  H   ARG A  98     -28.968  58.682 -36.737  1.00  0.00           H  
ATOM   1571  CA  ARG A  98     -30.675  59.461 -37.746  1.00  0.00           C  
ATOM   1572  HA  ARG A  98     -31.574  59.984 -37.420  1.00  0.00           H  
ATOM   1573  C   ARG A  98     -31.122  58.235 -38.542  1.00  0.00           C  
ATOM   1574  CB  ARG A  98     -29.839  60.412 -38.624  1.00  0.00           C  
ATOM   1575  HB2 ARG A  98     -30.324  60.487 -39.597  1.00  0.00           H  
ATOM   1576  HB3 ARG A  98     -28.846  59.988 -38.775  1.00  0.00           H  
ATOM   1577  O   ARG A  98     -30.387  57.766 -39.403  1.00  0.00           O  
ATOM   1578  CG  ARG A  98     -29.713  61.831 -38.056  1.00  0.00           C  
ATOM   1579  HG2 ARG A  98     -29.172  61.799 -37.111  1.00  0.00           H  
ATOM   1580  HG3 ARG A  98     -30.707  62.246 -37.889  1.00  0.00           H  
ATOM   1581  CD  ARG A  98     -28.954  62.709 -39.060  1.00  0.00           C  
ATOM   1582  HD2 ARG A  98     -27.972  62.269 -39.233  1.00  0.00           H  
ATOM   1583  HD3 ARG A  98     -29.506  62.721 -40.000  1.00  0.00           H  
ATOM   1584  NE  ARG A  98     -28.790  64.089 -38.569  1.00  0.00           N  
ATOM   1585  HE  ARG A  98     -29.114  64.276 -37.631  1.00  0.00           H  
ATOM   1586  NH1 ARG A  98     -27.724  64.942 -40.417  1.00  0.00           N  
ATOM   1587 HH11 ARG A  98     -27.273  65.714 -40.888  1.00  0.00           H  
ATOM   1588 HH12 ARG A  98     -27.773  64.030 -40.849  1.00  0.00           H  
ATOM   1589  NH2 ARG A  98     -28.116  66.261 -38.659  1.00  0.00           N  
ATOM   1590 HH21 ARG A  98     -27.655  67.024 -39.134  1.00  0.00           H  
ATOM   1591 HH22 ARG A  98     -28.441  66.392 -37.711  1.00  0.00           H  
ATOM   1592  CZ  ARG A  98     -28.214  65.087 -39.216  1.00  0.00           C  
ATOM   1593  N   VAL A  99     -32.321  57.731 -38.268  1.00  0.00           N  
ATOM   1594  H   VAL A  99     -32.816  58.086 -37.462  1.00  0.00           H  
ATOM   1595  CA  VAL A  99     -33.102  56.996 -39.271  1.00  0.00           C  
ATOM   1596  HA  VAL A  99     -32.569  57.018 -40.221  1.00  0.00           H  
ATOM   1597  C   VAL A  99     -34.396  57.767 -39.455  1.00  0.00           C  
ATOM   1598  CB  VAL A  99     -33.317  55.509 -38.943  1.00  0.00           C  
ATOM   1599  HB  VAL A  99     -33.824  55.408 -37.983  1.00  0.00           H  
ATOM   1600  O   VAL A  99     -35.274  57.796 -38.601  1.00  0.00           O  
ATOM   1601  CG1 VAL A  99     -34.159  54.828 -40.035  1.00  0.00           C  
ATOM   1602 HG11 VAL A  99     -35.157  55.263 -40.070  1.00  0.00           H  
ATOM   1603 HG12 VAL A  99     -33.682  54.940 -41.009  1.00  0.00           H  
ATOM   1604 HG13 VAL A  99     -34.264  53.767 -39.808  1.00  0.00           H  
ATOM   1605  CG2 VAL A  99     -31.968  54.779 -38.881  1.00  0.00           C  
ATOM   1606 HG21 VAL A  99     -31.362  55.186 -38.072  1.00  0.00           H  
ATOM   1607 HG22 VAL A  99     -32.131  53.719 -38.684  1.00  0.00           H  
ATOM   1608 HG23 VAL A  99     -31.431  54.893 -39.822  1.00  0.00           H  
ATOM   1609  N   SER A 100     -34.443  58.463 -40.579  1.00  0.00           N  
ATOM   1610  H   SER A 100     -33.670  58.359 -41.221  1.00  0.00           H  
ATOM   1611  CA  SER A 100     -35.603  59.142 -41.130  1.00  0.00           C  
ATOM   1612  HA  SER A 100     -35.877  59.987 -40.498  1.00  0.00           H  
ATOM   1613  C   SER A 100     -36.793  58.191 -41.269  1.00  0.00           C  
ATOM   1614  CB  SER A 100     -35.194  59.645 -42.524  1.00  0.00           C  
ATOM   1615  HB2 SER A 100     -36.078  59.938 -43.091  1.00  0.00           H  
ATOM   1616  HB3 SER A 100     -34.543  60.512 -42.411  1.00  0.00           H  
ATOM   1617  O   SER A 100     -36.687  57.192 -41.975  1.00  0.00           O  
ATOM   1618  OG  SER A 100     -34.477  58.633 -43.215  1.00  0.00           O  
ATOM   1619  HG  SER A 100     -35.048  57.863 -43.246  1.00  0.00           H  
ATOM   1620  N   ASN A 101     -37.932  58.555 -40.683  1.00  0.00           N  
ATOM   1621  H   ASN A 101     -37.900  59.271 -39.971  1.00  0.00           H  
ATOM   1622  CA  ASN A 101     -39.252  58.308 -41.259  1.00  0.00           C  
ATOM   1623  HA  ASN A 101     -39.142  58.401 -42.339  1.00  0.00           H  
ATOM   1624  C   ASN A 101     -40.210  59.435 -40.832  1.00  0.00           C  
ATOM   1625  CB  ASN A 101     -39.767  56.898 -40.913  1.00  0.00           C  
ATOM   1626  HB2 ASN A 101     -40.834  56.941 -40.692  1.00  0.00           H  
ATOM   1627  HB3 ASN A 101     -39.258  56.524 -40.025  1.00  0.00           H  
ATOM   1628  O   ASN A 101     -40.024  60.016 -39.762  1.00  0.00           O  
ATOM   1629  CG  ASN A 101     -39.584  55.907 -42.055  1.00  0.00           C  
ATOM   1630  ND2 ASN A 101     -39.724  54.632 -41.784  1.00  0.00           N  
ATOM   1631 HD21 ASN A 101     -39.585  54.000 -42.559  1.00  0.00           H  
ATOM   1632 HD22 ASN A 101     -39.886  54.324 -40.836  1.00  0.00           H  
ATOM   1633  OD1 ASN A 101     -39.380  56.246 -43.209  1.00  0.00           O  
ATOM   1634  N   PRO A 102     -41.157  59.835 -41.696  1.00  0.00           N  
ATOM   1635  CA  PRO A 102     -41.636  61.204 -41.743  1.00  0.00           C  
ATOM   1636  HA  PRO A 102     -40.845  61.873 -41.405  1.00  0.00           H  
ATOM   1637  C   PRO A 102     -42.875  61.437 -40.878  1.00  0.00           C  
ATOM   1638  CB  PRO A 102     -41.908  61.498 -43.224  1.00  0.00           C  
ATOM   1639  HB2 PRO A 102     -41.082  62.075 -43.640  1.00  0.00           H  
ATOM   1640  HB3 PRO A 102     -42.842  62.044 -43.357  1.00  0.00           H  
ATOM   1641  O   PRO A 102     -43.849  60.695 -40.939  1.00  0.00           O  
ATOM   1642  CG  PRO A 102     -41.980  60.132 -43.912  1.00  0.00           C  
ATOM   1643  HG2 PRO A 102     -41.213  60.069 -44.684  1.00  0.00           H  
ATOM   1644  HG3 PRO A 102     -42.965  59.967 -44.348  1.00  0.00           H  
ATOM   1645  CD  PRO A 102     -41.705  59.099 -42.823  1.00  0.00           C  
ATOM   1646  HD2 PRO A 102     -42.644  58.638 -42.517  1.00  0.00           H  
ATOM   1647  HD3 PRO A 102     -41.033  58.331 -43.205  1.00  0.00           H  
ATOM   1648  N   THR A 103     -42.813  62.553 -40.156  1.00  0.00           N  
ATOM   1649  H   THR A 103     -41.890  62.961 -40.116  1.00  0.00           H  
ATOM   1650  CA  THR A 103     -43.883  63.544 -39.989  1.00  0.00           C  
ATOM   1651  HA  THR A 103     -43.560  64.176 -39.161  1.00  0.00           H  
ATOM   1652  C   THR A 103     -45.270  63.023 -39.596  1.00  0.00           C  
ATOM   1653  CB  THR A 103     -43.973  64.468 -41.231  1.00  0.00           C  
ATOM   1654  HB  THR A 103     -44.785  64.155 -41.887  1.00  0.00           H  
ATOM   1655  O   THR A 103     -46.144  62.844 -40.438  1.00  0.00           O  
ATOM   1656  CG2 THR A 103     -44.183  65.926 -40.826  1.00  0.00           C  
ATOM   1657 HG21 THR A 103     -44.264  66.552 -41.715  1.00  0.00           H  
ATOM   1658 HG22 THR A 103     -45.109  66.012 -40.257  1.00  0.00           H  
ATOM   1659 HG23 THR A 103     -43.350  66.272 -40.214  1.00  0.00           H  
ATOM   1660  OG1 THR A 103     -42.791  64.465 -42.007  1.00  0.00           O  
ATOM   1661  HG1 THR A 103     -42.969  64.998 -42.786  1.00  0.00           H  
ATOM   1662  N   VAL A 104     -45.533  62.979 -38.289  1.00  0.00           N  
ATOM   1663  H   VAL A 104     -44.759  62.993 -37.640  1.00  0.00           H  
ATOM   1664  CA  VAL A 104     -46.829  63.418 -37.753  1.00  0.00           C  
ATOM   1665  HA  VAL A 104     -47.376  63.933 -38.542  1.00  0.00           H  
ATOM   1666  C   VAL A 104     -46.540  64.429 -36.652  1.00  0.00           C  
ATOM   1667  CB  VAL A 104     -47.734  62.266 -37.282  1.00  0.00           C  
ATOM   1668  HB  VAL A 104     -47.226  61.688 -36.510  1.00  0.00           H  
ATOM   1669  O   VAL A 104     -45.943  64.116 -35.627  1.00  0.00           O  
ATOM   1670  CG1 VAL A 104     -49.056  62.808 -36.717  1.00  0.00           C  
ATOM   1671 HG11 VAL A 104     -49.569  63.419 -37.459  1.00  0.00           H  
ATOM   1672 HG12 VAL A 104     -49.702  61.978 -36.429  1.00  0.00           H  
ATOM   1673 HG13 VAL A 104     -48.872  63.405 -35.824  1.00  0.00           H  
ATOM   1674  CG2 VAL A 104     -48.088  61.338 -38.451  1.00  0.00           C  
ATOM   1675 HG21 VAL A 104     -48.763  60.552 -38.110  1.00  0.00           H  
ATOM   1676 HG22 VAL A 104     -47.185  60.865 -38.837  1.00  0.00           H  
ATOM   1677 HG23 VAL A 104     -48.564  61.902 -39.253  1.00  0.00           H  
ATOM   1678  N   ILE A 105     -46.906  65.674 -36.935  1.00  0.00           N  
ATOM   1679  H   ILE A 105     -47.417  65.821 -37.793  1.00  0.00           H  
ATOM   1680  CA  ILE A 105     -46.841  66.805 -36.017  1.00  0.00           C  
ATOM   1681  HA  ILE A 105     -45.892  66.802 -35.482  1.00  0.00           H  
ATOM   1682  C   ILE A 105     -47.985  66.635 -35.016  1.00  0.00           C  
ATOM   1683  CB  ILE A 105     -46.971  68.119 -36.832  1.00  0.00           C  
ATOM   1684  HB  ILE A 105     -47.872  68.049 -37.442  1.00  0.00           H  
ATOM   1685  O   ILE A 105     -49.144  66.824 -35.377  1.00  0.00           O  
ATOM   1686  CG1 ILE A 105     -45.760  68.308 -37.779  1.00  0.00           C  
ATOM   1687 HG12 ILE A 105     -44.890  68.616 -37.200  1.00  0.00           H  
ATOM   1688 HG13 ILE A 105     -45.514  67.362 -38.261  1.00  0.00           H  
ATOM   1689  CG2 ILE A 105     -47.120  69.348 -35.916  1.00  0.00           C  
ATOM   1690 HG21 ILE A 105     -46.255  69.435 -35.258  1.00  0.00           H  
ATOM   1691 HG22 ILE A 105     -47.212  70.261 -36.505  1.00  0.00           H  
ATOM   1692 HG23 ILE A 105     -48.022  69.268 -35.308  1.00  0.00           H  
ATOM   1693  CD1 ILE A 105     -46.010  69.326 -38.900  1.00  0.00           C  
ATOM   1694 HD11 ILE A 105     -46.159  70.324 -38.489  1.00  0.00           H  
ATOM   1695 HD12 ILE A 105     -45.143  69.350 -39.561  1.00  0.00           H  
ATOM   1696 HD13 ILE A 105     -46.886  69.035 -39.478  1.00  0.00           H  
ATOM   1697  N   CYS A 106     -47.657  66.322 -33.767  1.00  0.00           N  
ATOM   1698  H   CYS A 106     -46.709  66.031 -33.574  1.00  0.00           H  
ATOM   1699  CA  CYS A 106     -48.484  66.652 -32.611  1.00  0.00           C  
ATOM   1700  HA  CYS A 106     -49.244  67.381 -32.893  1.00  0.00           H  
ATOM   1701  C   CYS A 106     -47.558  67.316 -31.590  1.00  0.00           C  
ATOM   1702  CB  CYS A 106     -49.207  65.413 -32.062  1.00  0.00           C  
ATOM   1703  HB2 CYS A 106     -49.655  65.663 -31.101  1.00  0.00           H  
ATOM   1704  HB3 CYS A 106     -48.492  64.606 -31.903  1.00  0.00           H  
ATOM   1705  O   CYS A 106     -46.748  66.656 -30.948  1.00  0.00           O  
ATOM   1706  SG  CYS A 106     -50.519  64.880 -33.207  1.00  0.00           S  
ATOM   1707  HG  CYS A 106     -51.009  66.094 -33.471  1.00  0.00           H  
ATOM   1708  N   GLN A 107     -47.620  68.645 -31.548  1.00  0.00           N  
ATOM   1709  H   GLN A 107     -48.342  69.102 -32.086  1.00  0.00           H  
ATOM   1710  CA  GLN A 107     -46.947  69.477 -30.559  1.00  0.00           C  
ATOM   1711  HA  GLN A 107     -45.899  69.192 -30.462  1.00  0.00           H  
ATOM   1712  C   GLN A 107     -47.645  69.307 -29.209  1.00  0.00           C  
ATOM   1713  CB  GLN A 107     -47.057  70.953 -30.990  1.00  0.00           C  
ATOM   1714  HB2 GLN A 107     -46.757  71.585 -30.154  1.00  0.00           H  
ATOM   1715  HB3 GLN A 107     -48.099  71.177 -31.219  1.00  0.00           H  
ATOM   1716  O   GLN A 107     -48.841  69.560 -29.131  1.00  0.00           O  
ATOM   1717  CG  GLN A 107     -46.180  71.318 -32.194  1.00  0.00           C  
ATOM   1718  HG2 GLN A 107     -46.377  70.631 -33.017  1.00  0.00           H  
ATOM   1719  HG3 GLN A 107     -45.133  71.215 -31.906  1.00  0.00           H  
ATOM   1720  CD  GLN A 107     -46.436  72.739 -32.696  1.00  0.00           C  
ATOM   1721  NE2 GLN A 107     -45.409  73.475 -33.056  1.00  0.00           N  
ATOM   1722 HE21 GLN A 107     -44.472  73.157 -32.854  1.00  0.00           H  
ATOM   1723 HE22 GLN A 107     -45.628  74.429 -33.307  1.00  0.00           H  
ATOM   1724  OE1 GLN A 107     -47.553  73.210 -32.822  1.00  0.00           O  
ATOM   1725  N   GLU A 108     -46.894  68.923 -28.181  1.00  0.00           N  
ATOM   1726  H   GLU A 108     -46.023  68.456 -28.389  1.00  0.00           H  
ATOM   1727  CA  GLU A 108     -46.938  69.529 -26.845  1.00  0.00           C  
ATOM   1728  HA  GLU A 108     -46.826  70.606 -26.972  1.00  0.00           H  
ATOM   1729  C   GLU A 108     -45.703  69.050 -26.062  1.00  0.00           C  
ATOM   1730  CB  GLU A 108     -48.271  69.289 -26.102  1.00  0.00           C  
ATOM   1731  HB2 GLU A 108     -48.071  68.996 -25.072  1.00  0.00           H  
ATOM   1732  HB3 GLU A 108     -48.833  68.491 -26.588  1.00  0.00           H  
ATOM   1733  O   GLU A 108     -45.486  67.859 -25.849  1.00  0.00           O  
ATOM   1734  CG  GLU A 108     -49.092  70.598 -26.092  1.00  0.00           C  
ATOM   1735  HG2 GLU A 108     -48.571  71.317 -25.459  1.00  0.00           H  
ATOM   1736  HG3 GLU A 108     -49.116  71.024 -27.095  1.00  0.00           H  
ATOM   1737  CD  GLU A 108     -50.538  70.455 -25.588  1.00  0.00           C  
ATOM   1738  OE1 GLU A 108     -51.317  71.414 -25.808  1.00  0.00           O  
ATOM   1739  OE2 GLU A 108     -50.863  69.426 -24.953  1.00  0.00           O  
ATOM   1740  N   ASP A 109     -44.836  70.012 -25.748  1.00  0.00           N  
ATOM   1741  H   ASP A 109     -45.110  70.968 -25.925  1.00  0.00           H  
ATOM   1742  CA  ASP A 109     -43.458  69.834 -25.304  1.00  0.00           C  
ATOM   1743  HA  ASP A 109     -43.025  69.009 -25.871  1.00  0.00           H  
ATOM   1744  C   ASP A 109     -43.318  69.501 -23.801  1.00  0.00           C  
ATOM   1745  CB  ASP A 109     -42.660  71.109 -25.654  1.00  0.00           C  
ATOM   1746  HB2 ASP A 109     -41.719  71.094 -25.104  1.00  0.00           H  
ATOM   1747  HB3 ASP A 109     -43.216  71.987 -25.327  1.00  0.00           H  
ATOM   1748  O   ASP A 109     -43.869  70.165 -22.923  1.00  0.00           O  
ATOM   1749  CG  ASP A 109     -42.291  71.238 -27.137  1.00  0.00           C  
ATOM   1750  OD1 ASP A 109     -41.730  70.261 -27.681  1.00  0.00           O  
ATOM   1751  OD2 ASP A 109     -42.546  72.320 -27.717  1.00  0.00           O  
ATOM   1752  N   SER A 110     -42.468  68.500 -23.546  1.00  0.00           N  
ATOM   1753  H   SER A 110     -42.303  67.918 -24.355  1.00  0.00           H  
ATOM   1754  CA  SER A 110     -41.349  68.497 -22.586  1.00  0.00           C  
ATOM   1755  HA  SER A 110     -40.921  67.498 -22.666  1.00  0.00           H  
ATOM   1756  C   SER A 110     -41.605  68.680 -21.077  1.00  0.00           C  
ATOM   1757  CB  SER A 110     -40.235  69.439 -23.090  1.00  0.00           C  
ATOM   1758  HB2 SER A 110     -40.076  69.287 -24.158  1.00  0.00           H  
ATOM   1759  HB3 SER A 110     -39.310  69.196 -22.568  1.00  0.00           H  
ATOM   1760  O   SER A 110     -41.155  69.671 -20.508  1.00  0.00           O  
ATOM   1761  OG  SER A 110     -40.541  70.799 -22.849  1.00  0.00           O  
ATOM   1762  HG  SER A 110     -40.895  70.837 -21.958  1.00  0.00           H  
ATOM   1763  N   ILE A 111     -42.168  67.672 -20.389  1.00  0.00           N  
ATOM   1764  H   ILE A 111     -42.671  66.979 -20.926  1.00  0.00           H  
ATOM   1765  CA  ILE A 111     -41.827  67.367 -18.968  1.00  0.00           C  
ATOM   1766  HA  ILE A 111     -40.835  67.781 -18.789  1.00  0.00           H  
ATOM   1767  C   ILE A 111     -41.651  65.842 -18.694  1.00  0.00           C  
ATOM   1768  CB  ILE A 111     -42.778  68.093 -17.953  1.00  0.00           C  
ATOM   1769  HB  ILE A 111     -43.801  67.783 -18.164  1.00  0.00           H  
ATOM   1770  O   ILE A 111     -41.162  65.458 -17.634  1.00  0.00           O  
ATOM   1771  CG1 ILE A 111     -42.703  69.637 -18.104  1.00  0.00           C  
ATOM   1772 HG12 ILE A 111     -41.660  69.950 -18.054  1.00  0.00           H  
ATOM   1773 HG13 ILE A 111     -43.109  69.892 -19.083  1.00  0.00           H  
ATOM   1774  CG2 ILE A 111     -42.478  67.737 -16.478  1.00  0.00           C  
ATOM   1775 HG21 ILE A 111     -43.112  68.303 -15.795  1.00  0.00           H  
ATOM   1776 HG22 ILE A 111     -42.713  66.690 -16.288  1.00  0.00           H  
ATOM   1777 HG23 ILE A 111     -41.429  67.929 -16.253  1.00  0.00           H  
ATOM   1778  CD1 ILE A 111     -43.487  70.505 -17.114  1.00  0.00           C  
ATOM   1779 HD11 ILE A 111     -44.512  70.143 -17.036  1.00  0.00           H  
ATOM   1780 HD12 ILE A 111     -43.011  70.495 -16.133  1.00  0.00           H  
ATOM   1781 HD13 ILE A 111     -43.501  71.533 -17.474  1.00  0.00           H  
ATOM   1782  N   GLU A 112     -41.950  64.925 -19.625  1.00  0.00           N  
ATOM   1783  H   GLU A 112     -42.356  65.211 -20.505  1.00  0.00           H  
ATOM   1784  CA  GLU A 112     -41.966  63.478 -19.303  1.00  0.00           C  
ATOM   1785  HA  GLU A 112     -42.283  63.372 -18.266  1.00  0.00           H  
ATOM   1786  C   GLU A 112     -40.607  62.740 -19.343  1.00  0.00           C  
ATOM   1787  CB  GLU A 112     -43.031  62.751 -20.141  1.00  0.00           C  
ATOM   1788  HB2 GLU A 112     -42.941  63.046 -21.187  1.00  0.00           H  
ATOM   1789  HB3 GLU A 112     -42.861  61.677 -20.064  1.00  0.00           H  
ATOM   1790  O   GLU A 112     -40.472  61.697 -18.698  1.00  0.00           O  
ATOM   1791  CG  GLU A 112     -44.447  63.048 -19.616  1.00  0.00           C  
ATOM   1792  HG2 GLU A 112     -44.680  64.097 -19.800  1.00  0.00           H  
ATOM   1793  HG3 GLU A 112     -44.457  62.889 -18.538  1.00  0.00           H  
ATOM   1794  CD  GLU A 112     -45.529  62.163 -20.257  1.00  0.00           C  
ATOM   1795  OE1 GLU A 112     -46.553  61.929 -19.573  1.00  0.00           O  
ATOM   1796  OE2 GLU A 112     -45.324  61.714 -21.406  1.00  0.00           O  
ATOM   1797  N   GLU A 113     -39.565  63.261 -20.003  1.00  0.00           N  
ATOM   1798  H   GLU A 113     -39.690  64.111 -20.535  1.00  0.00           H  
ATOM   1799  CA  GLU A 113     -38.281  62.533 -20.107  1.00  0.00           C  
ATOM   1800  HA  GLU A 113     -38.505  61.490 -20.331  1.00  0.00           H  
ATOM   1801  C   GLU A 113     -37.479  62.486 -18.792  1.00  0.00           C  
ATOM   1802  CB  GLU A 113     -37.430  63.066 -21.273  1.00  0.00           C  
ATOM   1803  HB2 GLU A 113     -36.399  62.745 -21.124  1.00  0.00           H  
ATOM   1804  HB3 GLU A 113     -37.459  64.155 -21.281  1.00  0.00           H  
ATOM   1805  O   GLU A 113     -36.794  61.496 -18.524  1.00  0.00           O  
ATOM   1806  CG  GLU A 113     -37.915  62.499 -22.619  1.00  0.00           C  
ATOM   1807  HG2 GLU A 113     -37.977  61.414 -22.535  1.00  0.00           H  
ATOM   1808  HG3 GLU A 113     -38.917  62.878 -22.819  1.00  0.00           H  
ATOM   1809  CD  GLU A 113     -36.994  62.855 -23.799  1.00  0.00           C  
ATOM   1810  OE1 GLU A 113     -37.006  62.086 -24.788  1.00  0.00           O  
ATOM   1811  OE2 GLU A 113     -36.287  63.884 -23.709  1.00  0.00           O  
ATOM   1812  N   GLU A 114     -37.620  63.473 -17.901  1.00  0.00           N  
ATOM   1813  H   GLU A 114     -38.198  64.266 -18.143  1.00  0.00           H  
ATOM   1814  CA  GLU A 114     -36.932  63.455 -16.597  1.00  0.00           C  
ATOM   1815  HA  GLU A 114     -35.910  63.113 -16.765  1.00  0.00           H  
ATOM   1816  C   GLU A 114     -37.557  62.449 -15.609  1.00  0.00           C  
ATOM   1817  CB  GLU A 114     -36.871  64.879 -16.008  1.00  0.00           C  
ATOM   1818  HB2 GLU A 114     -37.336  64.884 -15.022  1.00  0.00           H  
ATOM   1819  HB3 GLU A 114     -37.422  65.570 -16.646  1.00  0.00           H  
ATOM   1820  O   GLU A 114     -36.863  61.862 -14.772  1.00  0.00           O  
ATOM   1821  CG  GLU A 114     -35.415  65.359 -15.879  1.00  0.00           C  
ATOM   1822  HG2 GLU A 114     -34.954  65.340 -16.867  1.00  0.00           H  
ATOM   1823  HG3 GLU A 114     -34.877  64.653 -15.246  1.00  0.00           H  
ATOM   1824  CD  GLU A 114     -35.268  66.772 -15.285  1.00  0.00           C  
ATOM   1825  OE1 GLU A 114     -34.106  67.159 -15.023  1.00  0.00           O  
ATOM   1826  OE2 GLU A 114     -36.301  67.442 -15.057  1.00  0.00           O  
ATOM   1827  N   TRP A 115     -38.860  62.172 -15.732  1.00  0.00           N  
ATOM   1828  H   TRP A 115     -39.370  62.616 -16.483  1.00  0.00           H  
ATOM   1829  CA  TRP A 115     -39.573  61.254 -14.836  1.00  0.00           C  
ATOM   1830  HA  TRP A 115     -39.210  61.411 -13.821  1.00  0.00           H  
ATOM   1831  C   TRP A 115     -39.308  59.782 -15.163  1.00  0.00           C  
ATOM   1832  CB  TRP A 115     -41.069  61.584 -14.844  1.00  0.00           C  
ATOM   1833  HB2 TRP A 115     -41.413  61.710 -15.871  1.00  0.00           H  
ATOM   1834  HB3 TRP A 115     -41.614  60.741 -14.419  1.00  0.00           H  
ATOM   1835  O   TRP A 115     -39.244  58.954 -14.249  1.00  0.00           O  
ATOM   1836  CG  TRP A 115     -41.417  62.803 -14.047  1.00  0.00           C  
ATOM   1837  CD1 TRP A 115     -41.193  64.082 -14.422  1.00  0.00           C  
ATOM   1838  HD1 TRP A 115     -40.754  64.386 -15.361  1.00  0.00           H  
ATOM   1839  CD2 TRP A 115     -42.029  62.879 -12.722  1.00  0.00           C  
ATOM   1840  CE2 TRP A 115     -42.137  64.253 -12.353  1.00  0.00           C  
ATOM   1841  CE3 TRP A 115     -42.509  61.923 -11.797  1.00  0.00           C  
ATOM   1842  HE3 TRP A 115     -42.450  60.876 -12.056  1.00  0.00           H  
ATOM   1843  NE1 TRP A 115     -41.607  64.940 -13.424  1.00  0.00           N  
ATOM   1844  HE1 TRP A 115     -41.528  65.944 -13.508  1.00  0.00           H  
ATOM   1845  CH2 TRP A 115     -43.166  63.685 -10.236  1.00  0.00           C  
ATOM   1846  HH2 TRP A 115     -43.608  63.985  -9.297  1.00  0.00           H  
ATOM   1847  CZ2 TRP A 115     -42.692  64.660 -11.131  1.00  0.00           C  
ATOM   1848  HZ2 TRP A 115     -42.761  65.712 -10.894  1.00  0.00           H  
ATOM   1849  CZ3 TRP A 115     -43.074  62.321 -10.569  1.00  0.00           C  
ATOM   1850  HZ3 TRP A 115     -43.449  61.575  -9.884  1.00  0.00           H  
ATOM   1851  N   MET A 116     -39.081  59.446 -16.435  1.00  0.00           N  
ATOM   1852  H   MET A 116     -39.157  60.165 -17.141  1.00  0.00           H  
ATOM   1853  CA  MET A 116     -38.791  58.070 -16.855  1.00  0.00           C  
ATOM   1854  HA  MET A 116     -39.536  57.412 -16.409  1.00  0.00           H  
ATOM   1855  C   MET A 116     -37.429  57.578 -16.339  1.00  0.00           C  
ATOM   1856  CB  MET A 116     -38.915  57.963 -18.383  1.00  0.00           C  
ATOM   1857  HB2 MET A 116     -38.401  58.801 -18.853  1.00  0.00           H  
ATOM   1858  HB3 MET A 116     -38.448  57.039 -18.723  1.00  0.00           H  
ATOM   1859  O   MET A 116     -37.335  56.450 -15.847  1.00  0.00           O  
ATOM   1860  CG  MET A 116     -40.390  57.959 -18.810  1.00  0.00           C  
ATOM   1861  HG2 MET A 116     -40.442  58.062 -19.894  1.00  0.00           H  
ATOM   1862  HG3 MET A 116     -40.884  58.831 -18.380  1.00  0.00           H  
ATOM   1863  SD  MET A 116     -41.316  56.467 -18.326  1.00  0.00           S  
ATOM   1864  CE  MET A 116     -40.744  55.320 -19.609  1.00  0.00           C  
ATOM   1865  HE1 MET A 116     -39.666  55.181 -19.528  1.00  0.00           H  
ATOM   1866  HE2 MET A 116     -41.244  54.359 -19.485  1.00  0.00           H  
ATOM   1867  HE3 MET A 116     -40.984  55.725 -20.592  1.00  0.00           H  
ATOM   1868  N   GLY A 117     -36.404  58.439 -16.321  1.00  0.00           N  
ATOM   1869  H   GLY A 117     -36.530  59.347 -16.745  1.00  0.00           H  
ATOM   1870  CA  GLY A 117     -35.101  58.109 -15.725  1.00  0.00           C  
ATOM   1871  HA2 GLY A 117     -34.407  58.923 -15.935  1.00  0.00           H  
ATOM   1872  HA3 GLY A 117     -34.716  57.196 -16.178  1.00  0.00           H  
ATOM   1873  C   GLY A 117     -35.169  57.914 -14.203  1.00  0.00           C  
ATOM   1874  O   GLY A 117     -34.547  57.001 -13.650  1.00  0.00           O  
ATOM   1875  N   LEU A 118     -35.985  58.720 -13.518  1.00  0.00           N  
ATOM   1876  H   LEU A 118     -36.457  59.455 -14.024  1.00  0.00           H  
ATOM   1877  CA  LEU A 118     -36.212  58.615 -12.073  1.00  0.00           C  
ATOM   1878  HA  LEU A 118     -35.239  58.519 -11.593  1.00  0.00           H  
ATOM   1879  C   LEU A 118     -37.008  57.356 -11.706  1.00  0.00           C  
ATOM   1880  CB  LEU A 118     -36.893  59.912 -11.585  1.00  0.00           C  
ATOM   1881  HB2 LEU A 118     -37.066  60.566 -12.439  1.00  0.00           H  
ATOM   1882  HB3 LEU A 118     -37.875  59.693 -11.166  1.00  0.00           H  
ATOM   1883  O   LEU A 118     -36.663  56.687 -10.731  1.00  0.00           O  
ATOM   1884  CG  LEU A 118     -36.044  60.677 -10.553  1.00  0.00           C  
ATOM   1885  HG  LEU A 118     -34.984  60.534 -10.766  1.00  0.00           H  
ATOM   1886  CD1 LEU A 118     -36.330  62.173 -10.626  1.00  0.00           C  
ATOM   1887 HD11 LEU A 118     -35.721  62.711  -9.898  1.00  0.00           H  
ATOM   1888 HD12 LEU A 118     -36.082  62.544 -11.620  1.00  0.00           H  
ATOM   1889 HD13 LEU A 118     -37.385  62.368 -10.437  1.00  0.00           H  
ATOM   1890  CD2 LEU A 118     -36.333  60.190  -9.130  1.00  0.00           C  
ATOM   1891 HD21 LEU A 118     -35.696  60.728  -8.427  1.00  0.00           H  
ATOM   1892 HD22 LEU A 118     -36.125  59.122  -9.064  1.00  0.00           H  
ATOM   1893 HD23 LEU A 118     -37.378  60.374  -8.884  1.00  0.00           H  
ATOM   1894  N   LEU A 119     -38.017  56.983 -12.497  1.00  0.00           N  
ATOM   1895  H   LEU A 119     -38.271  57.591 -13.262  1.00  0.00           H  
ATOM   1896  CA  LEU A 119     -38.774  55.741 -12.317  1.00  0.00           C  
ATOM   1897  HA  LEU A 119     -39.118  55.690 -11.284  1.00  0.00           H  
ATOM   1898  C   LEU A 119     -37.901  54.505 -12.546  1.00  0.00           C  
ATOM   1899  CB  LEU A 119     -39.990  55.737 -13.259  1.00  0.00           C  
ATOM   1900  HB2 LEU A 119     -39.677  56.107 -14.236  1.00  0.00           H  
ATOM   1901  HB3 LEU A 119     -40.338  54.713 -13.399  1.00  0.00           H  
ATOM   1902  O   LEU A 119     -37.957  53.566 -11.750  1.00  0.00           O  
ATOM   1903  CG  LEU A 119     -41.165  56.584 -12.742  1.00  0.00           C  
ATOM   1904  HG  LEU A 119     -40.803  57.552 -12.396  1.00  0.00           H  
ATOM   1905  CD1 LEU A 119     -42.174  56.813 -13.865  1.00  0.00           C  
ATOM   1906 HD11 LEU A 119     -43.002  57.424 -13.506  1.00  0.00           H  
ATOM   1907 HD12 LEU A 119     -41.691  57.349 -14.682  1.00  0.00           H  
ATOM   1908 HD13 LEU A 119     -42.555  55.864 -14.241  1.00  0.00           H  
ATOM   1909  CD2 LEU A 119     -41.894  55.884 -11.586  1.00  0.00           C  
ATOM   1910 HD21 LEU A 119     -42.740  56.496 -11.275  1.00  0.00           H  
ATOM   1911 HD22 LEU A 119     -41.225  55.762 -10.734  1.00  0.00           H  
ATOM   1912 HD23 LEU A 119     -42.260  54.910 -11.912  1.00  0.00           H  
ATOM   1913  N   GLU A 120     -37.037  54.509 -13.562  1.00  0.00           N  
ATOM   1914  H   GLU A 120     -37.062  55.268 -14.227  1.00  0.00           H  
ATOM   1915  CA  GLU A 120     -36.119  53.397 -13.804  1.00  0.00           C  
ATOM   1916  HA  GLU A 120     -36.709  52.481 -13.793  1.00  0.00           H  
ATOM   1917  C   GLU A 120     -35.053  53.290 -12.694  1.00  0.00           C  
ATOM   1918  CB  GLU A 120     -35.505  53.529 -15.203  1.00  0.00           C  
ATOM   1919  HB2 GLU A 120     -36.270  53.873 -15.900  1.00  0.00           H  
ATOM   1920  HB3 GLU A 120     -34.690  54.252 -15.179  1.00  0.00           H  
ATOM   1921  O   GLU A 120     -34.777  52.192 -12.194  1.00  0.00           O  
ATOM   1922  CG  GLU A 120     -35.005  52.160 -15.682  1.00  0.00           C  
ATOM   1923  HG2 GLU A 120     -34.241  51.805 -14.989  1.00  0.00           H  
ATOM   1924  HG3 GLU A 120     -35.835  51.454 -15.649  1.00  0.00           H  
ATOM   1925  CD  GLU A 120     -34.415  52.178 -17.097  1.00  0.00           C  
ATOM   1926  OE1 GLU A 120     -34.239  51.058 -17.629  1.00  0.00           O  
ATOM   1927  OE2 GLU A 120     -34.038  53.269 -17.570  1.00  0.00           O  
ATOM   1928  N   TYR A 121     -34.533  54.423 -12.208  1.00  0.00           N  
ATOM   1929  H   TYR A 121     -34.767  55.285 -12.680  1.00  0.00           H  
ATOM   1930  CA  TYR A 121     -33.605  54.490 -11.074  1.00  0.00           C  
ATOM   1931  HA  TYR A 121     -32.768  53.822 -11.277  1.00  0.00           H  
ATOM   1932  C   TYR A 121     -34.246  54.044  -9.748  1.00  0.00           C  
ATOM   1933  CB  TYR A 121     -33.059  55.920 -10.974  1.00  0.00           C  
ATOM   1934  HB2 TYR A 121     -33.887  56.609 -10.810  1.00  0.00           H  
ATOM   1935  HB3 TYR A 121     -32.599  56.187 -11.926  1.00  0.00           H  
ATOM   1936  O   TYR A 121     -33.674  53.224  -9.019  1.00  0.00           O  
ATOM   1937  CG  TYR A 121     -32.025  56.111  -9.883  1.00  0.00           C  
ATOM   1938  CD1 TYR A 121     -32.359  56.805  -8.705  1.00  0.00           C  
ATOM   1939  HD1 TYR A 121     -33.353  57.208  -8.584  1.00  0.00           H  
ATOM   1940  CD2 TYR A 121     -30.720  55.616 -10.066  1.00  0.00           C  
ATOM   1941  HD2 TYR A 121     -30.463  55.115 -10.987  1.00  0.00           H  
ATOM   1942  CE1 TYR A 121     -31.380  57.026  -7.718  1.00  0.00           C  
ATOM   1943  HE1 TYR A 121     -31.629  57.592  -6.832  1.00  0.00           H  
ATOM   1944  CE2 TYR A 121     -29.747  55.804  -9.065  1.00  0.00           C  
ATOM   1945  HE2 TYR A 121     -28.739  55.441  -9.199  1.00  0.00           H  
ATOM   1946  OH  TYR A 121     -29.131  56.698  -6.933  1.00  0.00           O  
ATOM   1947  HH  TYR A 121     -29.424  57.327  -6.269  1.00  0.00           H  
ATOM   1948  CZ  TYR A 121     -30.074  56.515  -7.894  1.00  0.00           C  
ATOM   1949  N   LEU A 122     -35.465  54.504  -9.450  1.00  0.00           N  
ATOM   1950  H   LEU A 122     -35.881  55.181 -10.073  1.00  0.00           H  
ATOM   1951  CA  LEU A 122     -36.239  54.075  -8.280  1.00  0.00           C  
ATOM   1952  HA  LEU A 122     -35.615  54.181  -7.393  1.00  0.00           H  
ATOM   1953  C   LEU A 122     -36.620  52.595  -8.377  1.00  0.00           C  
ATOM   1954  CB  LEU A 122     -37.494  54.954  -8.128  1.00  0.00           C  
ATOM   1955  HB2 LEU A 122     -37.994  55.016  -9.095  1.00  0.00           H  
ATOM   1956  HB3 LEU A 122     -38.185  54.470  -7.438  1.00  0.00           H  
ATOM   1957  O   LEU A 122     -36.542  51.883  -7.371  1.00  0.00           O  
ATOM   1958  CG  LEU A 122     -37.217  56.378  -7.607  1.00  0.00           C  
ATOM   1959  HG  LEU A 122     -36.420  56.842  -8.189  1.00  0.00           H  
ATOM   1960  CD1 LEU A 122     -38.483  57.225  -7.733  1.00  0.00           C  
ATOM   1961 HD11 LEU A 122     -38.289  58.238  -7.380  1.00  0.00           H  
ATOM   1962 HD12 LEU A 122     -39.299  56.787  -7.158  1.00  0.00           H  
ATOM   1963 HD13 LEU A 122     -38.774  57.286  -8.781  1.00  0.00           H  
ATOM   1964  CD2 LEU A 122     -36.790  56.374  -6.135  1.00  0.00           C  
ATOM   1965 HD21 LEU A 122     -35.835  55.860  -6.021  1.00  0.00           H  
ATOM   1966 HD22 LEU A 122     -37.554  55.889  -5.526  1.00  0.00           H  
ATOM   1967 HD23 LEU A 122     -36.666  57.403  -5.799  1.00  0.00           H  
ATOM   1968  N   SER A 123     -36.943  52.098  -9.577  1.00  0.00           N  
ATOM   1969  H   SER A 123     -37.057  52.739 -10.350  1.00  0.00           H  
ATOM   1970  CA  SER A 123     -37.168  50.670  -9.812  1.00  0.00           C  
ATOM   1971  HA  SER A 123     -37.930  50.339  -9.105  1.00  0.00           H  
ATOM   1972  C   SER A 123     -35.896  49.870  -9.525  1.00  0.00           C  
ATOM   1973  CB  SER A 123     -37.714  50.385 -11.220  1.00  0.00           C  
ATOM   1974  HB2 SER A 123     -38.283  49.456 -11.178  1.00  0.00           H  
ATOM   1975  HB3 SER A 123     -38.394  51.174 -11.540  1.00  0.00           H  
ATOM   1976  O   SER A 123     -35.960  48.881  -8.799  1.00  0.00           O  
ATOM   1977  OG  SER A 123     -36.683  50.201 -12.168  1.00  0.00           O  
ATOM   1978  HG  SER A 123     -36.239  51.036 -12.335  1.00  0.00           H  
ATOM   1979  N   ARG A 124     -34.717  50.331  -9.969  1.00  0.00           N  
ATOM   1980  H   ARG A 124     -34.737  51.134 -10.582  1.00  0.00           H  
ATOM   1981  CA  ARG A 124     -33.421  49.687  -9.698  1.00  0.00           C  
ATOM   1982  HA  ARG A 124     -33.484  48.641 -10.000  1.00  0.00           H  
ATOM   1983  C   ARG A 124     -33.082  49.674  -8.208  1.00  0.00           C  
ATOM   1984  CB  ARG A 124     -32.318  50.374 -10.521  1.00  0.00           C  
ATOM   1985  HB2 ARG A 124     -32.491  51.450 -10.550  1.00  0.00           H  
ATOM   1986  HB3 ARG A 124     -31.357  50.202 -10.035  1.00  0.00           H  
ATOM   1987  O   ARG A 124     -32.676  48.628  -7.699  1.00  0.00           O  
ATOM   1988  CG  ARG A 124     -32.225  49.825 -11.953  1.00  0.00           C  
ATOM   1989  HG2 ARG A 124     -31.934  48.776 -11.899  1.00  0.00           H  
ATOM   1990  HG3 ARG A 124     -33.192  49.898 -12.451  1.00  0.00           H  
ATOM   1991  CD  ARG A 124     -31.180  50.611 -12.758  1.00  0.00           C  
ATOM   1992  HD2 ARG A 124     -31.667  51.479 -13.201  1.00  0.00           H  
ATOM   1993  HD3 ARG A 124     -30.400  50.962 -12.083  1.00  0.00           H  
ATOM   1994  NE  ARG A 124     -30.550  49.790 -13.812  1.00  0.00           N  
ATOM   1995  HE  ARG A 124     -31.003  48.920 -14.052  1.00  0.00           H  
ATOM   1996  NH1 ARG A 124     -29.012  51.350 -14.509  1.00  0.00           N  
ATOM   1997 HH11 ARG A 124     -28.317  51.637 -15.183  1.00  0.00           H  
ATOM   1998 HH12 ARG A 124     -29.526  52.065 -14.015  1.00  0.00           H  
ATOM   1999  NH2 ARG A 124     -28.995  49.317 -15.417  1.00  0.00           N  
ATOM   2000 HH21 ARG A 124     -28.278  49.648 -16.047  1.00  0.00           H  
ATOM   2001 HH22 ARG A 124     -29.460  48.447 -15.631  1.00  0.00           H  
ATOM   2002  CZ  ARG A 124     -29.525  50.153 -14.568  1.00  0.00           C  
ATOM   2003  N   ILE A 125     -33.300  50.776  -7.482  1.00  0.00           N  
ATOM   2004  H   ILE A 125     -33.594  51.609  -7.971  1.00  0.00           H  
ATOM   2005  CA  ILE A 125     -33.106  50.827  -6.020  1.00  0.00           C  
ATOM   2006  HA  ILE A 125     -32.100  50.474  -5.795  1.00  0.00           H  
ATOM   2007  C   ILE A 125     -34.078  49.880  -5.313  1.00  0.00           C  
ATOM   2008  CB  ILE A 125     -33.237  52.271  -5.480  1.00  0.00           C  
ATOM   2009  HB  ILE A 125     -34.156  52.710  -5.866  1.00  0.00           H  
ATOM   2010  O   ILE A 125     -33.662  49.123  -4.431  1.00  0.00           O  
ATOM   2011  CG1 ILE A 125     -32.035  53.107  -5.965  1.00  0.00           C  
ATOM   2012 HG12 ILE A 125     -31.121  52.715  -5.518  1.00  0.00           H  
ATOM   2013 HG13 ILE A 125     -31.936  53.022  -7.047  1.00  0.00           H  
ATOM   2014  CG2 ILE A 125     -33.298  52.284  -3.932  1.00  0.00           C  
ATOM   2015 HG21 ILE A 125     -32.389  51.844  -3.521  1.00  0.00           H  
ATOM   2016 HG22 ILE A 125     -33.410  53.304  -3.566  1.00  0.00           H  
ATOM   2017 HG23 ILE A 125     -34.171  51.736  -3.577  1.00  0.00           H  
ATOM   2018  CD1 ILE A 125     -32.140  54.597  -5.631  1.00  0.00           C  
ATOM   2019 HD11 ILE A 125     -32.997  55.036  -6.142  1.00  0.00           H  
ATOM   2020 HD12 ILE A 125     -32.219  54.769  -4.558  1.00  0.00           H  
ATOM   2021 HD13 ILE A 125     -31.221  55.082  -5.963  1.00  0.00           H  
ATOM   2022  N   SER A 126     -35.355  49.893  -5.701  1.00  0.00           N  
ATOM   2023  H   SER A 126     -35.633  50.552  -6.415  1.00  0.00           H  
ATOM   2024  CA  SER A 126     -36.387  49.013  -5.144  1.00  0.00           C  
ATOM   2025  HA  SER A 126     -36.432  49.160  -4.064  1.00  0.00           H  
ATOM   2026  C   SER A 126     -36.063  47.537  -5.405  1.00  0.00           C  
ATOM   2027  CB  SER A 126     -37.750  49.399  -5.727  1.00  0.00           C  
ATOM   2028  HB2 SER A 126     -37.941  50.454  -5.530  1.00  0.00           H  
ATOM   2029  HB3 SER A 126     -37.757  49.233  -6.804  1.00  0.00           H  
ATOM   2030  O   SER A 126     -36.080  46.720  -4.483  1.00  0.00           O  
ATOM   2031  OG  SER A 126     -38.761  48.625  -5.117  1.00  0.00           O  
ATOM   2032  HG  SER A 126     -39.612  48.974  -5.390  1.00  0.00           H  
ATOM   2033  N   ILE A 127     -35.636  47.196  -6.625  1.00  0.00           N  
ATOM   2034  H   ILE A 127     -35.647  47.913  -7.337  1.00  0.00           H  
ATOM   2035  CA  ILE A 127     -35.218  45.847  -7.027  1.00  0.00           C  
ATOM   2036  HA  ILE A 127     -36.024  45.155  -6.782  1.00  0.00           H  
ATOM   2037  C   ILE A 127     -33.984  45.392  -6.232  1.00  0.00           C  
ATOM   2038  CB  ILE A 127     -34.989  45.798  -8.561  1.00  0.00           C  
ATOM   2039  HB  ILE A 127     -34.353  46.638  -8.840  1.00  0.00           H  
ATOM   2040  O   ILE A 127     -33.975  44.270  -5.718  1.00  0.00           O  
ATOM   2041  CG1 ILE A 127     -36.332  45.903  -9.325  1.00  0.00           C  
ATOM   2042 HG12 ILE A 127     -36.858  44.950  -9.271  1.00  0.00           H  
ATOM   2043 HG13 ILE A 127     -36.980  46.641  -8.852  1.00  0.00           H  
ATOM   2044  CG2 ILE A 127     -34.277  44.498  -8.987  1.00  0.00           C  
ATOM   2045 HG21 ILE A 127     -34.841  43.628  -8.650  1.00  0.00           H  
ATOM   2046 HG22 ILE A 127     -33.271  44.465  -8.569  1.00  0.00           H  
ATOM   2047 HG23 ILE A 127     -34.171  44.465 -10.071  1.00  0.00           H  
ATOM   2048  CD1 ILE A 127     -36.169  46.297 -10.802  1.00  0.00           C  
ATOM   2049 HD11 ILE A 127     -37.152  46.477 -11.237  1.00  0.00           H  
ATOM   2050 HD12 ILE A 127     -35.684  45.500 -11.364  1.00  0.00           H  
ATOM   2051 HD13 ILE A 127     -35.579  47.209 -10.888  1.00  0.00           H  
ATOM   2052  N   CYS A 128     -32.967  46.247  -6.077  1.00  0.00           N  
ATOM   2053  H   CYS A 128     -33.003  47.130  -6.568  1.00  0.00           H  
ATOM   2054  CA  CYS A 128     -31.766  45.944  -5.292  1.00  0.00           C  
ATOM   2055  HA  CYS A 128     -31.355  44.993  -5.630  1.00  0.00           H  
ATOM   2056  C   CYS A 128     -32.068  45.785  -3.794  1.00  0.00           C  
ATOM   2057  CB  CYS A 128     -30.716  47.038  -5.537  1.00  0.00           C  
ATOM   2058  HB2 CYS A 128     -29.980  47.035  -4.733  1.00  0.00           H  
ATOM   2059  HB3 CYS A 128     -31.198  48.015  -5.572  1.00  0.00           H  
ATOM   2060  O   CYS A 128     -31.555  44.850  -3.169  1.00  0.00           O  
ATOM   2061  SG  CYS A 128     -29.864  46.707  -7.104  1.00  0.00           S  
ATOM   2062  HG  CYS A 128     -29.347  47.926  -7.283  1.00  0.00           H  
ATOM   2063  N   LYS A 129     -32.928  46.641  -3.220  1.00  0.00           N  
ATOM   2064  H   LYS A 129     -33.302  47.392  -3.783  1.00  0.00           H  
ATOM   2065  CA  LYS A 129     -33.399  46.507  -1.830  1.00  0.00           C  
ATOM   2066  HA  LYS A 129     -32.538  46.445  -1.165  1.00  0.00           H  
ATOM   2067  C   LYS A 129     -34.161  45.197  -1.641  1.00  0.00           C  
ATOM   2068  CB  LYS A 129     -34.261  47.714  -1.413  1.00  0.00           C  
ATOM   2069  HB2 LYS A 129     -34.867  47.422  -0.555  1.00  0.00           H  
ATOM   2070  HB3 LYS A 129     -34.939  47.984  -2.223  1.00  0.00           H  
ATOM   2071  O   LYS A 129     -33.808  44.427  -0.752  1.00  0.00           O  
ATOM   2072  CG  LYS A 129     -33.421  48.935  -0.999  1.00  0.00           C  
ATOM   2073  HG2 LYS A 129     -32.824  49.273  -1.847  1.00  0.00           H  
ATOM   2074  HG3 LYS A 129     -32.750  48.647  -0.190  1.00  0.00           H  
ATOM   2075  CD  LYS A 129     -34.322  50.084  -0.517  1.00  0.00           C  
ATOM   2076  HD2 LYS A 129     -34.942  49.729   0.306  1.00  0.00           H  
ATOM   2077  HD3 LYS A 129     -34.970  50.389  -1.339  1.00  0.00           H  
ATOM   2078  CE  LYS A 129     -33.489  51.286  -0.046  1.00  0.00           C  
ATOM   2079  HE2 LYS A 129     -32.835  50.962   0.764  1.00  0.00           H  
ATOM   2080  HE3 LYS A 129     -32.859  51.614  -0.873  1.00  0.00           H  
ATOM   2081  NZ  LYS A 129     -34.345  52.413   0.412  1.00  0.00           N  
ATOM   2082  HZ1 LYS A 129     -34.930  52.137   1.188  1.00  0.00           H  
ATOM   2083  HZ2 LYS A 129     -33.781  53.196   0.710  1.00  0.00           H  
ATOM   2084  HZ3 LYS A 129     -34.945  52.736  -0.334  1.00  0.00           H  
ATOM   2085  N   MET A 130     -35.120  44.888  -2.514  1.00  0.00           N  
ATOM   2086  H   MET A 130     -35.369  45.575  -3.212  1.00  0.00           H  
ATOM   2087  CA  MET A 130     -35.900  43.645  -2.451  1.00  0.00           C  
ATOM   2088  HA  MET A 130     -36.384  43.585  -1.476  1.00  0.00           H  
ATOM   2089  C   MET A 130     -35.021  42.393  -2.578  1.00  0.00           C  
ATOM   2090  CB  MET A 130     -36.993  43.656  -3.533  1.00  0.00           C  
ATOM   2091  HB2 MET A 130     -36.562  43.964  -4.486  1.00  0.00           H  
ATOM   2092  HB3 MET A 130     -37.392  42.648  -3.651  1.00  0.00           H  
ATOM   2093  O   MET A 130     -35.233  41.431  -1.840  1.00  0.00           O  
ATOM   2094  CG  MET A 130     -38.151  44.594  -3.169  1.00  0.00           C  
ATOM   2095  HG2 MET A 130     -37.749  45.581  -2.940  1.00  0.00           H  
ATOM   2096  HG3 MET A 130     -38.808  44.702  -4.032  1.00  0.00           H  
ATOM   2097  SD  MET A 130     -39.143  44.049  -1.751  1.00  0.00           S  
ATOM   2098  CE  MET A 130     -40.208  42.803  -2.528  1.00  0.00           C  
ATOM   2099  HE1 MET A 130     -40.897  42.407  -1.783  1.00  0.00           H  
ATOM   2100  HE2 MET A 130     -40.784  43.263  -3.331  1.00  0.00           H  
ATOM   2101  HE3 MET A 130     -39.602  41.988  -2.924  1.00  0.00           H  
ATOM   2102  N   LYS A 131     -33.996  42.402  -3.450  1.00  0.00           N  
ATOM   2103  H   LYS A 131     -33.889  43.201  -4.057  1.00  0.00           H  
ATOM   2104  CA  LYS A 131     -33.034  41.288  -3.551  1.00  0.00           C  
ATOM   2105  HA  LYS A 131     -33.597  40.368  -3.713  1.00  0.00           H  
ATOM   2106  C   LYS A 131     -32.275  41.087  -2.236  1.00  0.00           C  
ATOM   2107  CB  LYS A 131     -32.068  41.481  -4.740  1.00  0.00           C  
ATOM   2108  HB2 LYS A 131     -31.432  42.348  -4.560  1.00  0.00           H  
ATOM   2109  HB3 LYS A 131     -32.641  41.651  -5.652  1.00  0.00           H  
ATOM   2110  O   LYS A 131     -32.249  39.969  -1.726  1.00  0.00           O  
ATOM   2111  CG  LYS A 131     -31.194  40.223  -4.922  1.00  0.00           C  
ATOM   2112  HG2 LYS A 131     -31.842  39.381  -5.166  1.00  0.00           H  
ATOM   2113  HG3 LYS A 131     -30.699  40.000  -3.977  1.00  0.00           H  
ATOM   2114  CD  LYS A 131     -30.093  40.325  -5.991  1.00  0.00           C  
ATOM   2115  HD2 LYS A 131     -30.534  40.430  -6.982  1.00  0.00           H  
ATOM   2116  HD3 LYS A 131     -29.453  41.179  -5.770  1.00  0.00           H  
ATOM   2117  CE  LYS A 131     -29.280  39.019  -5.894  1.00  0.00           C  
ATOM   2118  HE2 LYS A 131     -29.907  38.180  -6.196  1.00  0.00           H  
ATOM   2119  HE3 LYS A 131     -29.035  38.851  -4.845  1.00  0.00           H  
ATOM   2120  NZ  LYS A 131     -28.013  39.006  -6.665  1.00  0.00           N  
ATOM   2121  HZ1 LYS A 131     -27.438  39.809  -6.454  1.00  0.00           H  
ATOM   2122  HZ2 LYS A 131     -27.453  38.233  -6.335  1.00  0.00           H  
ATOM   2123  HZ3 LYS A 131     -28.165  38.867  -7.654  1.00  0.00           H  
ATOM   2124  N   LYS A 132     -31.691  42.153  -1.669  1.00  0.00           N  
ATOM   2125  H   LYS A 132     -31.776  43.046  -2.133  1.00  0.00           H  
ATOM   2126  CA  LYS A 132     -30.958  42.076  -0.390  1.00  0.00           C  
ATOM   2127  HA  LYS A 132     -30.171  41.326  -0.477  1.00  0.00           H  
ATOM   2128  C   LYS A 132     -31.856  41.586   0.752  1.00  0.00           C  
ATOM   2129  CB  LYS A 132     -30.317  43.431  -0.038  1.00  0.00           C  
ATOM   2130  HB2 LYS A 132     -31.037  44.235  -0.197  1.00  0.00           H  
ATOM   2131  HB3 LYS A 132     -30.053  43.418   1.019  1.00  0.00           H  
ATOM   2132  O   LYS A 132     -31.420  40.750   1.541  1.00  0.00           O  
ATOM   2133  CG  LYS A 132     -29.035  43.711  -0.842  1.00  0.00           C  
ATOM   2134  HG2 LYS A 132     -29.283  43.818  -1.898  1.00  0.00           H  
ATOM   2135  HG3 LYS A 132     -28.355  42.867  -0.726  1.00  0.00           H  
ATOM   2136  CD  LYS A 132     -28.330  44.986  -0.346  1.00  0.00           C  
ATOM   2137  HD2 LYS A 132     -28.990  45.841  -0.496  1.00  0.00           H  
ATOM   2138  HD3 LYS A 132     -28.122  44.882   0.719  1.00  0.00           H  
ATOM   2139  CE  LYS A 132     -27.010  45.210  -1.101  1.00  0.00           C  
ATOM   2140  HE2 LYS A 132     -26.399  44.313  -0.999  1.00  0.00           H  
ATOM   2141  HE3 LYS A 132     -27.231  45.338  -2.160  1.00  0.00           H  
ATOM   2142  NZ  LYS A 132     -26.252  46.385  -0.591  1.00  0.00           N  
ATOM   2143  HZ1 LYS A 132     -25.383  46.493  -1.095  1.00  0.00           H  
ATOM   2144  HZ2 LYS A 132     -26.012  46.264   0.383  1.00  0.00           H  
ATOM   2145  HZ3 LYS A 132     -26.778  47.241  -0.690  1.00  0.00           H  
ATOM   2146  N   ILE A 133     -33.108  42.046   0.795  1.00  0.00           N  
ATOM   2147  H   ILE A 133     -33.376  42.759   0.131  1.00  0.00           H  
ATOM   2148  CA  ILE A 133     -34.105  41.616   1.786  1.00  0.00           C  
ATOM   2149  HA  ILE A 133     -33.694  41.768   2.784  1.00  0.00           H  
ATOM   2150  C   ILE A 133     -34.392  40.113   1.655  1.00  0.00           C  
ATOM   2151  CB  ILE A 133     -35.388  42.476   1.663  1.00  0.00           C  
ATOM   2152  HB  ILE A 133     -35.710  42.468   0.622  1.00  0.00           H  
ATOM   2153  O   ILE A 133     -34.345  39.397   2.656  1.00  0.00           O  
ATOM   2154  CG1 ILE A 133     -35.113  43.937   2.093  1.00  0.00           C  
ATOM   2155 HG12 ILE A 133     -35.049  43.987   3.180  1.00  0.00           H  
ATOM   2156 HG13 ILE A 133     -34.150  44.271   1.707  1.00  0.00           H  
ATOM   2157  CG2 ILE A 133     -36.530  41.904   2.524  1.00  0.00           C  
ATOM   2158 HG21 ILE A 133     -36.219  41.832   3.566  1.00  0.00           H  
ATOM   2159 HG22 ILE A 133     -37.413  42.539   2.461  1.00  0.00           H  
ATOM   2160 HG23 ILE A 133     -36.824  40.915   2.170  1.00  0.00           H  
ATOM   2161  CD1 ILE A 133     -36.180  44.931   1.613  1.00  0.00           C  
ATOM   2162 HD11 ILE A 133     -36.301  44.862   0.531  1.00  0.00           H  
ATOM   2163 HD12 ILE A 133     -37.137  44.733   2.096  1.00  0.00           H  
ATOM   2164 HD13 ILE A 133     -35.868  45.944   1.868  1.00  0.00           H  
ATOM   2165  N   TYR A 134     -34.629  39.607   0.439  1.00  0.00           N  
ATOM   2166  H   TYR A 134     -34.682  40.229  -0.355  1.00  0.00           H  
ATOM   2167  CA  TYR A 134     -34.905  38.181   0.241  1.00  0.00           C  
ATOM   2168  HA  TYR A 134     -35.678  37.887   0.951  1.00  0.00           H  
ATOM   2169  C   TYR A 134     -33.683  37.299   0.533  1.00  0.00           C  
ATOM   2170  CB  TYR A 134     -35.456  37.916  -1.164  1.00  0.00           C  
ATOM   2171  HB2 TYR A 134     -34.694  38.156  -1.906  1.00  0.00           H  
ATOM   2172  HB3 TYR A 134     -36.311  38.569  -1.340  1.00  0.00           H  
ATOM   2173  O   TYR A 134     -33.824  36.281   1.204  1.00  0.00           O  
ATOM   2174  CG  TYR A 134     -35.901  36.474  -1.334  1.00  0.00           C  
ATOM   2175  CD1 TYR A 134     -35.024  35.518  -1.885  1.00  0.00           C  
ATOM   2176  HD1 TYR A 134     -34.047  35.821  -2.233  1.00  0.00           H  
ATOM   2177  CD2 TYR A 134     -37.165  36.072  -0.861  1.00  0.00           C  
ATOM   2178  HD2 TYR A 134     -37.849  36.788  -0.431  1.00  0.00           H  
ATOM   2179  CE1 TYR A 134     -35.393  34.159  -1.937  1.00  0.00           C  
ATOM   2180  HE1 TYR A 134     -34.712  33.417  -2.328  1.00  0.00           H  
ATOM   2181  CE2 TYR A 134     -37.537  34.717  -0.919  1.00  0.00           C  
ATOM   2182  HE2 TYR A 134     -38.499  34.393  -0.550  1.00  0.00           H  
ATOM   2183  OH  TYR A 134     -37.006  32.450  -1.431  1.00  0.00           O  
ATOM   2184  HH  TYR A 134     -36.358  31.852  -1.810  1.00  0.00           H  
ATOM   2185  CZ  TYR A 134     -36.648  33.756  -1.436  1.00  0.00           C  
ATOM   2186  N   CYS A 135     -32.477  37.694   0.102  1.00  0.00           N  
ATOM   2187  H   CYS A 135     -32.408  38.524  -0.470  1.00  0.00           H  
ATOM   2188  CA  CYS A 135     -31.239  36.981   0.447  1.00  0.00           C  
ATOM   2189  HA  CYS A 135     -31.268  35.973   0.034  1.00  0.00           H  
ATOM   2190  C   CYS A 135     -31.073  36.840   1.968  1.00  0.00           C  
ATOM   2191  CB  CYS A 135     -30.029  37.728  -0.136  1.00  0.00           C  
ATOM   2192  HB2 CYS A 135     -30.117  38.793   0.077  1.00  0.00           H  
ATOM   2193  HB3 CYS A 135     -29.117  37.356   0.330  1.00  0.00           H  
ATOM   2194  O   CYS A 135     -30.769  35.751   2.456  1.00  0.00           O  
ATOM   2195  SG  CYS A 135     -29.895  37.473  -1.926  1.00  0.00           S  
ATOM   2196  HG  CYS A 135     -29.439  36.217  -1.891  1.00  0.00           H  
ATOM   2197  N   ALA A 136     -31.313  37.915   2.726  1.00  0.00           N  
ATOM   2198  H   ALA A 136     -31.551  38.789   2.280  1.00  0.00           H  
ATOM   2199  CA  ALA A 136     -31.244  37.885   4.186  1.00  0.00           C  
ATOM   2200  HA  ALA A 136     -30.274  37.486   4.482  1.00  0.00           H  
ATOM   2201  C   ALA A 136     -32.321  36.972   4.799  1.00  0.00           C  
ATOM   2202  CB  ALA A 136     -31.350  39.324   4.704  1.00  0.00           C  
ATOM   2203  HB1 ALA A 136     -31.263  39.327   5.790  1.00  0.00           H  
ATOM   2204  HB2 ALA A 136     -30.547  39.929   4.283  1.00  0.00           H  
ATOM   2205  HB3 ALA A 136     -32.309  39.759   4.422  1.00  0.00           H  
ATOM   2206  O   ALA A 136     -32.010  36.159   5.672  1.00  0.00           O  
ATOM   2207  N   LYS A 137     -33.564  37.049   4.303  1.00  0.00           N  
ATOM   2208  H   LYS A 137     -33.752  37.756   3.607  1.00  0.00           H  
ATOM   2209  CA  LYS A 137     -34.673  36.184   4.737  1.00  0.00           C  
ATOM   2210  HA  LYS A 137     -34.798  36.289   5.815  1.00  0.00           H  
ATOM   2211  C   LYS A 137     -34.383  34.703   4.471  1.00  0.00           C  
ATOM   2212  CB  LYS A 137     -35.963  36.644   4.039  1.00  0.00           C  
ATOM   2213  HB2 LYS A 137     -35.869  36.490   2.964  1.00  0.00           H  
ATOM   2214  HB3 LYS A 137     -36.103  37.709   4.222  1.00  0.00           H  
ATOM   2215  O   LYS A 137     -34.566  33.872   5.358  1.00  0.00           O  
ATOM   2216  CG  LYS A 137     -37.200  35.891   4.550  1.00  0.00           C  
ATOM   2217  HG2 LYS A 137     -37.074  34.821   4.386  1.00  0.00           H  
ATOM   2218  HG3 LYS A 137     -37.322  36.074   5.617  1.00  0.00           H  
ATOM   2219  CD  LYS A 137     -38.456  36.354   3.804  1.00  0.00           C  
ATOM   2220  HD2 LYS A 137     -38.617  37.418   3.977  1.00  0.00           H  
ATOM   2221  HD3 LYS A 137     -38.316  36.180   2.737  1.00  0.00           H  
ATOM   2222  CE  LYS A 137     -39.675  35.563   4.282  1.00  0.00           C  
ATOM   2223  HE2 LYS A 137     -39.889  35.791   5.326  1.00  0.00           H  
ATOM   2224  HE3 LYS A 137     -39.445  34.501   4.204  1.00  0.00           H  
ATOM   2225  NZ  LYS A 137     -40.849  35.842   3.431  1.00  0.00           N  
ATOM   2226  HZ1 LYS A 137     -41.534  35.105   3.518  1.00  0.00           H  
ATOM   2227  HZ2 LYS A 137     -40.614  35.674   2.463  1.00  0.00           H  
ATOM   2228  HZ3 LYS A 137     -41.269  36.753   3.550  1.00  0.00           H  
ATOM   2229  N   TYR A 138     -33.880  34.379   3.281  1.00  0.00           N  
ATOM   2230  H   TYR A 138     -33.784  35.108   2.589  1.00  0.00           H  
ATOM   2231  CA  TYR A 138     -33.490  33.020   2.914  1.00  0.00           C  
ATOM   2232  HA  TYR A 138     -34.344  32.360   3.071  1.00  0.00           H  
ATOM   2233  C   TYR A 138     -32.349  32.502   3.798  1.00  0.00           C  
ATOM   2234  CB  TYR A 138     -33.114  32.970   1.428  1.00  0.00           C  
ATOM   2235  HB2 TYR A 138     -33.975  33.276   0.834  1.00  0.00           H  
ATOM   2236  HB3 TYR A 138     -32.307  33.677   1.235  1.00  0.00           H  
ATOM   2237  O   TYR A 138     -32.459  31.414   4.359  1.00  0.00           O  
ATOM   2238  CG  TYR A 138     -32.689  31.585   0.984  1.00  0.00           C  
ATOM   2239  CD1 TYR A 138     -31.356  31.326   0.608  1.00  0.00           C  
ATOM   2240  HD1 TYR A 138     -30.644  32.139   0.578  1.00  0.00           H  
ATOM   2241  CD2 TYR A 138     -33.629  30.539   0.992  1.00  0.00           C  
ATOM   2242  HD2 TYR A 138     -34.657  30.730   1.264  1.00  0.00           H  
ATOM   2243  CE1 TYR A 138     -30.960  30.015   0.265  1.00  0.00           C  
ATOM   2244  HE1 TYR A 138     -29.945  29.792  -0.032  1.00  0.00           H  
ATOM   2245  CE2 TYR A 138     -33.234  29.234   0.656  1.00  0.00           C  
ATOM   2246  HE2 TYR A 138     -33.944  28.420   0.665  1.00  0.00           H  
ATOM   2247  OH  TYR A 138     -31.544  27.686   0.025  1.00  0.00           O  
ATOM   2248  HH  TYR A 138     -30.613  27.588  -0.188  1.00  0.00           H  
ATOM   2249  CZ  TYR A 138     -31.900  28.963   0.305  1.00  0.00           C  
ATOM   2250  N   ARG A 139     -31.291  33.300   4.016  1.00  0.00           N  
ATOM   2251  H   ARG A 139     -31.244  34.183   3.527  1.00  0.00           H  
ATOM   2252  CA  ARG A 139     -30.199  32.933   4.936  1.00  0.00           C  
ATOM   2253  HA  ARG A 139     -29.768  31.987   4.609  1.00  0.00           H  
ATOM   2254  C   ARG A 139     -30.712  32.671   6.357  1.00  0.00           C  
ATOM   2255  CB  ARG A 139     -29.092  34.005   4.936  1.00  0.00           C  
ATOM   2256  HB2 ARG A 139     -28.475  33.860   5.823  1.00  0.00           H  
ATOM   2257  HB3 ARG A 139     -29.539  34.997   4.993  1.00  0.00           H  
ATOM   2258  O   ARG A 139     -30.304  31.688   6.968  1.00  0.00           O  
ATOM   2259  CG  ARG A 139     -28.171  33.913   3.706  1.00  0.00           C  
ATOM   2260  HG2 ARG A 139     -28.747  34.079   2.795  1.00  0.00           H  
ATOM   2261  HG3 ARG A 139     -27.735  32.915   3.665  1.00  0.00           H  
ATOM   2262  CD  ARG A 139     -27.033  34.945   3.791  1.00  0.00           C  
ATOM   2263  HD2 ARG A 139     -26.482  34.775   4.716  1.00  0.00           H  
ATOM   2264  HD3 ARG A 139     -27.471  35.942   3.817  1.00  0.00           H  
ATOM   2265  NE  ARG A 139     -26.095  34.846   2.648  1.00  0.00           N  
ATOM   2266  HE  ARG A 139     -26.234  34.079   2.006  1.00  0.00           H  
ATOM   2267  NH1 ARG A 139     -24.725  36.609   3.198  1.00  0.00           N  
ATOM   2268 HH11 ARG A 139     -25.247  36.743   4.052  1.00  0.00           H  
ATOM   2269 HH12 ARG A 139     -23.913  37.169   2.981  1.00  0.00           H  
ATOM   2270  NH2 ARG A 139     -24.299  35.449   1.344  1.00  0.00           N  
ATOM   2271 HH21 ARG A 139     -23.500  36.033   1.139  1.00  0.00           H  
ATOM   2272 HH22 ARG A 139     -24.478  34.714   0.675  1.00  0.00           H  
ATOM   2273  CZ  ARG A 139     -25.049  35.627   2.401  1.00  0.00           C  
ATOM   2274  N   ALA A 140     -31.640  33.481   6.870  1.00  0.00           N  
ATOM   2275  H   ALA A 140     -31.924  34.292   6.339  1.00  0.00           H  
ATOM   2276  CA  ALA A 140     -32.247  33.251   8.184  1.00  0.00           C  
ATOM   2277  HA  ALA A 140     -31.449  33.186   8.924  1.00  0.00           H  
ATOM   2278  C   ALA A 140     -33.033  31.926   8.247  1.00  0.00           C  
ATOM   2279  CB  ALA A 140     -33.128  34.453   8.539  1.00  0.00           C  
ATOM   2280  HB1 ALA A 140     -33.539  34.321   9.540  1.00  0.00           H  
ATOM   2281  HB2 ALA A 140     -32.534  35.368   8.518  1.00  0.00           H  
ATOM   2282  HB3 ALA A 140     -33.950  34.545   7.829  1.00  0.00           H  
ATOM   2283  O   ALA A 140     -32.891  31.177   9.217  1.00  0.00           O  
ATOM   2284  N   TYR A 141     -33.797  31.599   7.198  1.00  0.00           N  
ATOM   2285  H   TYR A 141     -33.893  32.264   6.444  1.00  0.00           H  
ATOM   2286  CA  TYR A 141     -34.499  30.318   7.086  1.00  0.00           C  
ATOM   2287  HA  TYR A 141     -35.143  30.188   7.956  1.00  0.00           H  
ATOM   2288  C   TYR A 141     -33.532  29.128   7.061  1.00  0.00           C  
ATOM   2289  CB  TYR A 141     -35.383  30.315   5.834  1.00  0.00           C  
ATOM   2290  HB2 TYR A 141     -34.808  30.656   4.973  1.00  0.00           H  
ATOM   2291  HB3 TYR A 141     -36.202  31.020   5.980  1.00  0.00           H  
ATOM   2292  O   TYR A 141     -33.685  28.194   7.849  1.00  0.00           O  
ATOM   2293  CG  TYR A 141     -35.955  28.946   5.521  1.00  0.00           C  
ATOM   2294  CD1 TYR A 141     -35.382  28.152   4.509  1.00  0.00           C  
ATOM   2295  HD1 TYR A 141     -34.545  28.515   3.930  1.00  0.00           H  
ATOM   2296  CD2 TYR A 141     -37.035  28.450   6.277  1.00  0.00           C  
ATOM   2297  HD2 TYR A 141     -37.466  29.048   7.066  1.00  0.00           H  
ATOM   2298  CE1 TYR A 141     -35.898  26.870   4.249  1.00  0.00           C  
ATOM   2299  HE1 TYR A 141     -35.465  26.251   3.477  1.00  0.00           H  
ATOM   2300  CE2 TYR A 141     -37.583  27.187   5.983  1.00  0.00           C  
ATOM   2301  HE2 TYR A 141     -38.432  26.822   6.543  1.00  0.00           H  
ATOM   2302  OH  TYR A 141     -37.514  25.159   4.696  1.00  0.00           O  
ATOM   2303  HH  TYR A 141     -38.393  25.056   5.068  1.00  0.00           H  
ATOM   2304  CZ  TYR A 141     -37.013  26.394   4.966  1.00  0.00           C  
ATOM   2305  N   VAL A 142     -32.497  29.181   6.216  1.00  0.00           N  
ATOM   2306  H   VAL A 142     -32.435  29.964   5.581  1.00  0.00           H  
ATOM   2307  CA  VAL A 142     -31.478  28.123   6.142  1.00  0.00           C  
ATOM   2308  HA  VAL A 142     -31.974  27.178   5.922  1.00  0.00           H  
ATOM   2309  C   VAL A 142     -30.785  27.960   7.494  1.00  0.00           C  
ATOM   2310  CB  VAL A 142     -30.464  28.406   5.018  1.00  0.00           C  
ATOM   2311  HB  VAL A 142     -30.047  29.405   5.147  1.00  0.00           H  
ATOM   2312  O   VAL A 142     -30.650  26.841   7.986  1.00  0.00           O  
ATOM   2313  CG1 VAL A 142     -29.312  27.393   5.001  1.00  0.00           C  
ATOM   2314 HG11 VAL A 142     -29.693  26.395   4.786  1.00  0.00           H  
ATOM   2315 HG12 VAL A 142     -28.596  27.672   4.228  1.00  0.00           H  
ATOM   2316 HG13 VAL A 142     -28.778  27.377   5.951  1.00  0.00           H  
ATOM   2317  CG2 VAL A 142     -31.157  28.320   3.651  1.00  0.00           C  
ATOM   2318 HG21 VAL A 142     -31.623  27.343   3.523  1.00  0.00           H  
ATOM   2319 HG22 VAL A 142     -30.438  28.462   2.845  1.00  0.00           H  
ATOM   2320 HG23 VAL A 142     -31.928  29.085   3.557  1.00  0.00           H  
ATOM   2321  N   ARG A 143     -30.416  29.062   8.156  1.00  0.00           N  
ATOM   2322  H   ARG A 143     -30.548  29.959   7.711  1.00  0.00           H  
ATOM   2323  CA  ARG A 143     -29.828  29.010   9.499  1.00  0.00           C  
ATOM   2324  HA  ARG A 143     -28.909  28.426   9.449  1.00  0.00           H  
ATOM   2325  C   ARG A 143     -30.749  28.278  10.473  1.00  0.00           C  
ATOM   2326  CB  ARG A 143     -29.493  30.429   9.972  1.00  0.00           C  
ATOM   2327  HB2 ARG A 143     -28.832  30.898   9.243  1.00  0.00           H  
ATOM   2328  HB3 ARG A 143     -30.405  31.021  10.038  1.00  0.00           H  
ATOM   2329  O   ARG A 143     -30.287  27.357  11.134  1.00  0.00           O  
ATOM   2330  CG  ARG A 143     -28.793  30.424  11.335  1.00  0.00           C  
ATOM   2331  HG2 ARG A 143     -29.471  30.045  12.099  1.00  0.00           H  
ATOM   2332  HG3 ARG A 143     -27.906  29.792  11.290  1.00  0.00           H  
ATOM   2333  CD  ARG A 143     -28.379  31.851  11.687  1.00  0.00           C  
ATOM   2334  HD2 ARG A 143     -27.663  32.191  10.939  1.00  0.00           H  
ATOM   2335  HD3 ARG A 143     -29.257  32.496  11.652  1.00  0.00           H  
ATOM   2336  NE  ARG A 143     -27.781  31.918  13.031  1.00  0.00           N  
ATOM   2337  HE  ARG A 143     -27.980  31.147  13.653  1.00  0.00           H  
ATOM   2338  NH1 ARG A 143     -26.697  33.923  12.755  1.00  0.00           N  
ATOM   2339 HH11 ARG A 143     -27.029  33.961  11.802  1.00  0.00           H  
ATOM   2340 HH12 ARG A 143     -26.061  34.632  13.091  1.00  0.00           H  
ATOM   2341  NH2 ARG A 143     -26.539  32.845  14.701  1.00  0.00           N  
ATOM   2342 HH21 ARG A 143     -26.777  32.073  15.307  1.00  0.00           H  
ATOM   2343 HH22 ARG A 143     -25.949  33.594  15.034  1.00  0.00           H  
ATOM   2344  CZ  ARG A 143     -27.010  32.889  13.486  1.00  0.00           C  
ATOM   2345  N   SER A 144     -32.033  28.631  10.521  1.00  0.00           N  
ATOM   2346  H   SER A 144     -32.345  29.382   9.921  1.00  0.00           H  
ATOM   2347  CA  SER A 144     -33.016  27.964  11.384  1.00  0.00           C  
ATOM   2348  HA  SER A 144     -32.683  28.050  12.418  1.00  0.00           H  
ATOM   2349  C   SER A 144     -33.150  26.466  11.069  1.00  0.00           C  
ATOM   2350  CB  SER A 144     -34.363  28.681  11.254  1.00  0.00           C  
ATOM   2351  HB2 SER A 144     -34.683  28.679  10.212  1.00  0.00           H  
ATOM   2352  HB3 SER A 144     -34.253  29.716  11.581  1.00  0.00           H  
ATOM   2353  O   SER A 144     -33.106  25.647  11.986  1.00  0.00           O  
ATOM   2354  OG  SER A 144     -35.355  28.049  12.034  1.00  0.00           O  
ATOM   2355  HG  SER A 144     -35.035  27.910  12.928  1.00  0.00           H  
ATOM   2356  N   ARG A 145     -33.214  26.090   9.784  1.00  0.00           N  
ATOM   2357  H   ARG A 145     -33.254  26.821   9.088  1.00  0.00           H  
ATOM   2358  CA  ARG A 145     -33.374  24.696   9.329  1.00  0.00           C  
ATOM   2359  HA  ARG A 145     -34.219  24.261   9.861  1.00  0.00           H  
ATOM   2360  C   ARG A 145     -32.171  23.800   9.651  1.00  0.00           C  
ATOM   2361  CB  ARG A 145     -33.696  24.717   7.822  1.00  0.00           C  
ATOM   2362  HB2 ARG A 145     -34.581  25.335   7.669  1.00  0.00           H  
ATOM   2363  HB3 ARG A 145     -32.868  25.175   7.280  1.00  0.00           H  
ATOM   2364  O   ARG A 145     -32.353  22.615   9.927  1.00  0.00           O  
ATOM   2365  CG  ARG A 145     -33.965  23.321   7.234  1.00  0.00           C  
ATOM   2366  HG2 ARG A 145     -33.046  22.736   7.254  1.00  0.00           H  
ATOM   2367  HG3 ARG A 145     -34.722  22.816   7.834  1.00  0.00           H  
ATOM   2368  CD  ARG A 145     -34.460  23.416   5.784  1.00  0.00           C  
ATOM   2369  HD2 ARG A 145     -33.738  23.981   5.195  1.00  0.00           H  
ATOM   2370  HD3 ARG A 145     -35.404  23.961   5.783  1.00  0.00           H  
ATOM   2371  NE  ARG A 145     -34.640  22.080   5.172  1.00  0.00           N  
ATOM   2372  HE  ARG A 145     -33.994  21.356   5.452  1.00  0.00           H  
ATOM   2373  NH1 ARG A 145     -36.414  22.565   3.769  1.00  0.00           N  
ATOM   2374 HH11 ARG A 145     -37.020  22.292   3.009  1.00  0.00           H  
ATOM   2375 HH12 ARG A 145     -36.489  23.511   4.114  1.00  0.00           H  
ATOM   2376  NH2 ARG A 145     -35.523  20.531   3.740  1.00  0.00           N  
ATOM   2377 HH21 ARG A 145     -36.178  20.288   3.010  1.00  0.00           H  
ATOM   2378 HH22 ARG A 145     -34.844  19.830   3.999  1.00  0.00           H  
ATOM   2379  CZ  ARG A 145     -35.522  21.737   4.240  1.00  0.00           C  
ATOM   2380  N   PHE A 146     -30.948  24.334   9.605  1.00  0.00           N  
ATOM   2381  H   PHE A 146     -30.874  25.297   9.311  1.00  0.00           H  
ATOM   2382  CA  PHE A 146     -29.711  23.554   9.784  1.00  0.00           C  
ATOM   2383  HA  PHE A 146     -29.959  22.493   9.744  1.00  0.00           H  
ATOM   2384  C   PHE A 146     -29.033  23.746  11.152  1.00  0.00           C  
ATOM   2385  CB  PHE A 146     -28.762  23.820   8.604  1.00  0.00           C  
ATOM   2386  HB2 PHE A 146     -27.789  23.382   8.826  1.00  0.00           H  
ATOM   2387  HB3 PHE A 146     -28.612  24.893   8.491  1.00  0.00           H  
ATOM   2388  O   PHE A 146     -28.050  23.064  11.445  1.00  0.00           O  
ATOM   2389  CG  PHE A 146     -29.243  23.230   7.286  1.00  0.00           C  
ATOM   2390  CD1 PHE A 146     -28.904  21.910   6.936  1.00  0.00           C  
ATOM   2391  HD1 PHE A 146     -28.285  21.323   7.599  1.00  0.00           H  
ATOM   2392  CD2 PHE A 146     -30.027  23.992   6.402  1.00  0.00           C  
ATOM   2393  HD2 PHE A 146     -30.283  25.013   6.644  1.00  0.00           H  
ATOM   2394  CE1 PHE A 146     -29.351  21.364   5.717  1.00  0.00           C  
ATOM   2395  HE1 PHE A 146     -29.080  20.361   5.424  1.00  0.00           H  
ATOM   2396  CE2 PHE A 146     -30.482  23.450   5.190  1.00  0.00           C  
ATOM   2397  HE2 PHE A 146     -31.078  24.046   4.515  1.00  0.00           H  
ATOM   2398  CZ  PHE A 146     -30.146  22.131   4.852  1.00  0.00           C  
ATOM   2399  HZ  PHE A 146     -30.491  21.707   3.921  1.00  0.00           H  
ATOM   2400  N   GLN A 147     -29.546  24.632  12.014  1.00  0.00           N  
ATOM   2401  H   GLN A 147     -30.313  25.213  11.705  1.00  0.00           H  
ATOM   2402  CA  GLN A 147     -28.975  24.906  13.340  1.00  0.00           C  
ATOM   2403  HA  GLN A 147     -27.921  25.157  13.217  1.00  0.00           H  
ATOM   2404  C   GLN A 147     -29.043  23.706  14.290  1.00  0.00           C  
ATOM   2405  CB  GLN A 147     -29.692  26.122  13.945  1.00  0.00           C  
ATOM   2406  HB2 GLN A 147     -29.457  26.991  13.330  1.00  0.00           H  
ATOM   2407  HB3 GLN A 147     -30.769  25.956  13.933  1.00  0.00           H  
ATOM   2408  O   GLN A 147     -28.151  23.549  15.132  1.00  0.00           O  
ATOM   2409  CG  GLN A 147     -29.253  26.475  15.372  1.00  0.00           C  
ATOM   2410  HG2 GLN A 147     -28.166  26.553  15.402  1.00  0.00           H  
ATOM   2411  HG3 GLN A 147     -29.569  25.694  16.062  1.00  0.00           H  
ATOM   2412  CD  GLN A 147     -29.851  27.795  15.851  1.00  0.00           C  
ATOM   2413  NE2 GLN A 147     -29.368  28.343  16.944  1.00  0.00           N  
ATOM   2414 HE21 GLN A 147     -29.886  29.148  17.266  1.00  0.00           H  
ATOM   2415 HE22 GLN A 147     -28.713  27.843  17.527  1.00  0.00           H  
ATOM   2416  OE1 GLN A 147     -30.738  28.384  15.265  1.00  0.00           O  
ATOM   2417  N   CYS A 148     -30.076  22.876  14.158  1.00  0.00           N  
ATOM   2418  H   CYS A 148     -30.754  23.064  13.433  1.00  0.00           H  
ATOM   2419  CA  CYS A 148     -30.302  21.715  15.006  1.00  0.00           C  
ATOM   2420  HA  CYS A 148     -29.519  21.674  15.763  1.00  0.00           H  
ATOM   2421  C   CYS A 148     -30.214  20.404  14.214  1.00  0.00           C  
ATOM   2422  CB  CYS A 148     -31.629  21.871  15.762  1.00  0.00           C  
ATOM   2423  HB2 CYS A 148     -32.451  22.006  15.059  1.00  0.00           H  
ATOM   2424  HB3 CYS A 148     -31.813  20.968  16.344  1.00  0.00           H  
ATOM   2425  O   CYS A 148     -30.528  20.328  13.021  1.00  0.00           O  
ATOM   2426  SG  CYS A 148     -31.545  23.283  16.904  1.00  0.00           S  
ATOM   2427  HG  CYS A 148     -32.698  23.021  17.527  1.00  0.00           H  
ATOM   2428  N   ILE A 149     -29.776  19.360  14.909  1.00  0.00           N  
ATOM   2429  H   ILE A 149     -29.523  19.506  15.876  1.00  0.00           H  
ATOM   2430  CA  ILE A 149     -29.851  17.969  14.472  1.00  0.00           C  
ATOM   2431  HA  ILE A 149     -30.432  17.911  13.552  1.00  0.00           H  
ATOM   2432  C   ILE A 149     -30.625  17.180  15.525  1.00  0.00           C  
ATOM   2433  CB  ILE A 149     -28.450  17.375  14.194  1.00  0.00           C  
ATOM   2434  HB  ILE A 149     -28.585  16.313  13.990  1.00  0.00           H  
ATOM   2435  O   ILE A 149     -30.473  17.433  16.718  1.00  0.00           O  
ATOM   2436  CG1 ILE A 149     -27.479  17.512  15.393  1.00  0.00           C  
ATOM   2437 HG12 ILE A 149     -27.961  17.129  16.292  1.00  0.00           H  
ATOM   2438 HG13 ILE A 149     -27.243  18.563  15.559  1.00  0.00           H  
ATOM   2439  CG2 ILE A 149     -27.875  18.024  12.920  1.00  0.00           C  
ATOM   2440 HG21 ILE A 149     -27.646  19.073  13.104  1.00  0.00           H  
ATOM   2441 HG22 ILE A 149     -26.974  17.496  12.607  1.00  0.00           H  
ATOM   2442 HG23 ILE A 149     -28.609  17.952  12.117  1.00  0.00           H  
ATOM   2443  CD1 ILE A 149     -26.166  16.737  15.223  1.00  0.00           C  
ATOM   2444 HD11 ILE A 149     -25.585  16.814  16.142  1.00  0.00           H  
ATOM   2445 HD12 ILE A 149     -25.578  17.152  14.404  1.00  0.00           H  
ATOM   2446 HD13 ILE A 149     -26.379  15.687  15.026  1.00  0.00           H  
ATOM   2447  N   GLU A 150     -31.471  16.252  15.091  1.00  0.00           N  
ATOM   2448  H   GLU A 150     -31.591  16.091  14.101  1.00  0.00           H  
ATOM   2449  CA  GLU A 150     -32.126  15.309  16.001  1.00  0.00           C  
ATOM   2450  HA  GLU A 150     -32.635  15.847  16.801  1.00  0.00           H  
ATOM   2451  C   GLU A 150     -31.050  14.421  16.630  1.00  0.00           C  
ATOM   2452  CB  GLU A 150     -33.170  14.479  15.237  1.00  0.00           C  
ATOM   2453  HB2 GLU A 150     -33.525  13.673  15.879  1.00  0.00           H  
ATOM   2454  HB3 GLU A 150     -32.693  14.045  14.359  1.00  0.00           H  
ATOM   2455  O   GLU A 150     -30.267  13.787  15.908  1.00  0.00           O  
ATOM   2456  CG  GLU A 150     -34.372  15.342  14.816  1.00  0.00           C  
ATOM   2457  HG2 GLU A 150     -34.874  15.697  15.716  1.00  0.00           H  
ATOM   2458  HG3 GLU A 150     -34.009  16.214  14.271  1.00  0.00           H  
ATOM   2459  CD  GLU A 150     -35.373  14.602  13.915  1.00  0.00           C  
ATOM   2460  OE1 GLU A 150     -36.522  15.083  13.838  1.00  0.00           O  
ATOM   2461  OE2 GLU A 150     -34.958  13.647  13.212  1.00  0.00           O  
ATOM   2462  N   ASP A 151     -30.966  14.415  17.963  1.00  0.00           N  
ATOM   2463  H   ASP A 151     -31.665  14.883  18.522  1.00  0.00           H  
ATOM   2464  CA  ASP A 151     -30.092  13.471  18.648  1.00  0.00           C  
ATOM   2465  HA  ASP A 151     -29.125  13.464  18.145  1.00  0.00           H  
ATOM   2466  C   ASP A 151     -30.731  12.092  18.540  1.00  0.00           C  
ATOM   2467  CB  ASP A 151     -29.852  13.846  20.110  1.00  0.00           C  
ATOM   2468  HB2 ASP A 151     -30.744  13.596  20.685  1.00  0.00           H  
ATOM   2469  HB3 ASP A 151     -29.735  14.927  20.186  1.00  0.00           H  
ATOM   2470  O   ASP A 151     -31.799  11.828  19.087  1.00  0.00           O  
ATOM   2471  CG  ASP A 151     -28.626  13.140  20.711  1.00  0.00           C  
ATOM   2472  OD1 ASP A 151     -28.150  12.153  20.096  1.00  0.00           O  
ATOM   2473  OD2 ASP A 151     -28.113  13.620  21.748  1.00  0.00           O  
ATOM   2474  N   ARG A 152     -30.077  11.216  17.785  1.00  0.00           N  
ATOM   2475  H   ARG A 152     -29.192  11.529  17.412  1.00  0.00           H  
ATOM   2476  CA  ARG A 152     -30.619   9.932  17.334  1.00  0.00           C  
ATOM   2477  HA  ARG A 152     -31.539  10.107  16.777  1.00  0.00           H  
ATOM   2478  C   ARG A 152     -31.027   8.986  18.480  1.00  0.00           C  
ATOM   2479  CB  ARG A 152     -29.571   9.300  16.409  1.00  0.00           C  
ATOM   2480  HB2 ARG A 152     -28.606   9.418  16.901  1.00  0.00           H  
ATOM   2481  HB3 ARG A 152     -29.792   8.242  16.275  1.00  0.00           H  
ATOM   2482  O   ARG A 152     -31.764   8.050  18.210  1.00  0.00           O  
ATOM   2483  CG  ARG A 152     -29.439   9.959  15.031  1.00  0.00           C  
ATOM   2484  HG2 ARG A 152     -30.342   9.767  14.451  1.00  0.00           H  
ATOM   2485  HG3 ARG A 152     -29.304  11.035  15.144  1.00  0.00           H  
ATOM   2486  CD  ARG A 152     -28.216   9.363  14.319  1.00  0.00           C  
ATOM   2487  HD2 ARG A 152     -28.350   8.283  14.258  1.00  0.00           H  
ATOM   2488  HD3 ARG A 152     -27.328   9.560  14.920  1.00  0.00           H  
ATOM   2489  NE  ARG A 152     -28.031   9.945  12.975  1.00  0.00           N  
ATOM   2490  HE  ARG A 152     -28.449  10.852  12.826  1.00  0.00           H  
ATOM   2491  NH1 ARG A 152     -26.902   8.185  12.015  1.00  0.00           N  
ATOM   2492 HH11 ARG A 152     -26.887   7.725  12.914  1.00  0.00           H  
ATOM   2493 HH12 ARG A 152     -26.802   7.630  11.177  1.00  0.00           H  
ATOM   2494  NH2 ARG A 152     -27.472   9.926  10.764  1.00  0.00           N  
ATOM   2495 HH21 ARG A 152     -27.148   9.397   9.968  1.00  0.00           H  
ATOM   2496 HH22 ARG A 152     -27.956  10.803  10.629  1.00  0.00           H  
ATOM   2497  CZ  ARG A 152     -27.465   9.355  11.935  1.00  0.00           C  
ATOM   2498  N   ASN A 153     -30.574   9.225  19.719  1.00  0.00           N  
ATOM   2499  H   ASN A 153     -30.010  10.053  19.844  1.00  0.00           H  
ATOM   2500  CA  ASN A 153     -30.920   8.430  20.912  1.00  0.00           C  
ATOM   2501  HA  ASN A 153     -31.741   7.756  20.664  1.00  0.00           H  
ATOM   2502  C   ASN A 153     -31.414   9.247  22.115  1.00  0.00           C  
ATOM   2503  CB  ASN A 153     -29.702   7.589  21.322  1.00  0.00           C  
ATOM   2504  HB2 ASN A 153     -29.867   7.144  22.303  1.00  0.00           H  
ATOM   2505  HB3 ASN A 153     -28.819   8.226  21.382  1.00  0.00           H  
ATOM   2506  O   ASN A 153     -31.687   8.670  23.172  1.00  0.00           O  
ATOM   2507  CG  ASN A 153     -29.455   6.441  20.373  1.00  0.00           C  
ATOM   2508  ND2 ASN A 153     -28.220   6.136  20.088  1.00  0.00           N  
ATOM   2509 HD21 ASN A 153     -28.098   5.376  19.435  1.00  0.00           H  
ATOM   2510 HD22 ASN A 153     -27.435   6.630  20.489  1.00  0.00           H  
ATOM   2511  OD1 ASN A 153     -30.348   5.790  19.876  1.00  0.00           O  
ATOM   2512  N   ALA A 154     -31.522  10.571  22.001  1.00  0.00           N  
ATOM   2513  H   ALA A 154     -31.438  10.996  21.089  1.00  0.00           H  
ATOM   2514  CA  ALA A 154     -32.220  11.319  23.033  1.00  0.00           C  
ATOM   2515  HA  ALA A 154     -31.895  10.967  24.012  1.00  0.00           H  
ATOM   2516  C   ALA A 154     -33.726  11.047  22.906  1.00  0.00           C  
ATOM   2517  CB  ALA A 154     -31.836  12.781  22.935  1.00  0.00           C  
ATOM   2518  HB1 ALA A 154     -30.751  12.894  22.933  1.00  0.00           H  
ATOM   2519  HB2 ALA A 154     -32.238  13.298  23.806  1.00  0.00           H  
ATOM   2520  HB3 ALA A 154     -32.271  13.198  22.027  1.00  0.00           H  
ATOM   2521  O   ALA A 154     -34.203  10.608  21.858  1.00  0.00           O  
ATOM   2522  N   ARG A 155     -34.483  11.221  23.992  1.00  0.00           N  
ATOM   2523  H   ARG A 155     -34.064  11.710  24.771  1.00  0.00           H  
ATOM   2524  CA  ARG A 155     -35.936  10.979  24.001  1.00  0.00           C  
ATOM   2525  HA  ARG A 155     -36.121   9.908  23.929  1.00  0.00           H  
ATOM   2526  C   ARG A 155     -36.571  11.654  22.774  1.00  0.00           C  
ATOM   2527  CB  ARG A 155     -36.523  11.545  25.303  1.00  0.00           C  
ATOM   2528  HB2 ARG A 155     -36.269  12.602  25.370  1.00  0.00           H  
ATOM   2529  HB3 ARG A 155     -37.609  11.459  25.272  1.00  0.00           H  
ATOM   2530  O   ARG A 155     -36.171  12.765  22.439  1.00  0.00           O  
ATOM   2531  CG  ARG A 155     -36.000  10.815  26.553  1.00  0.00           C  
ATOM   2532  HG2 ARG A 155     -34.911  10.798  26.549  1.00  0.00           H  
ATOM   2533  HG3 ARG A 155     -36.375   9.792  26.555  1.00  0.00           H  
ATOM   2534  CD  ARG A 155     -36.464  11.541  27.817  1.00  0.00           C  
ATOM   2535  HD2 ARG A 155     -36.045  12.548  27.803  1.00  0.00           H  
ATOM   2536  HD3 ARG A 155     -37.551  11.615  27.805  1.00  0.00           H  
ATOM   2537  NE  ARG A 155     -36.026  10.838  29.040  1.00  0.00           N  
ATOM   2538  HE  ARG A 155     -35.460  10.011  28.915  1.00  0.00           H  
ATOM   2539  NH1 ARG A 155     -36.863  12.358  30.536  1.00  0.00           N  
ATOM   2540 HH11 ARG A 155     -37.112  12.952  29.758  1.00  0.00           H  
ATOM   2541 HH12 ARG A 155     -36.986  12.685  31.484  1.00  0.00           H  
ATOM   2542  NH2 ARG A 155     -35.800  10.544  31.291  1.00  0.00           N  
ATOM   2543 HH21 ARG A 155     -35.938  10.878  32.234  1.00  0.00           H  
ATOM   2544 HH22 ARG A 155     -35.252   9.711  31.135  1.00  0.00           H  
ATOM   2545  CZ  ARG A 155     -36.232  11.247  30.279  1.00  0.00           C  
ATOM   2546  N   LEU A 156     -37.516  10.975  22.108  1.00  0.00           N  
ATOM   2547  H   LEU A 156     -37.729  10.040  22.425  1.00  0.00           H  
ATOM   2548  CA  LEU A 156     -38.263  11.481  20.943  1.00  0.00           C  
ATOM   2549  HA  LEU A 156     -37.702  11.268  20.033  1.00  0.00           H  
ATOM   2550  C   LEU A 156     -38.469  13.008  21.034  1.00  0.00           C  
ATOM   2551  CB  LEU A 156     -39.634  10.764  20.887  1.00  0.00           C  
ATOM   2552  HB2 LEU A 156     -40.367  11.423  20.422  1.00  0.00           H  
ATOM   2553  HB3 LEU A 156     -39.978  10.598  21.908  1.00  0.00           H  
ATOM   2554  O   LEU A 156     -39.194  13.473  21.911  1.00  0.00           O  
ATOM   2555  CG  LEU A 156     -39.629   9.431  20.114  1.00  0.00           C  
ATOM   2556  HG  LEU A 156     -38.664   8.940  20.243  1.00  0.00           H  
ATOM   2557  CD1 LEU A 156     -40.716   8.493  20.640  1.00  0.00           C  
ATOM   2558 HD11 LEU A 156     -41.696   8.957  20.529  1.00  0.00           H  
ATOM   2559 HD12 LEU A 156     -40.695   7.559  20.079  1.00  0.00           H  
ATOM   2560 HD13 LEU A 156     -40.538   8.271  21.692  1.00  0.00           H  
ATOM   2561  CD2 LEU A 156     -39.887   9.667  18.624  1.00  0.00           C  
ATOM   2562 HD21 LEU A 156     -40.870  10.115  18.473  1.00  0.00           H  
ATOM   2563 HD22 LEU A 156     -39.123  10.330  18.217  1.00  0.00           H  
ATOM   2564 HD23 LEU A 156     -39.839   8.718  18.091  1.00  0.00           H  
ATOM   2565  N   GLY A 157     -37.809  13.767  20.152  1.00  0.00           N  
ATOM   2566  H   GLY A 157     -37.165  13.310  19.522  1.00  0.00           H  
ATOM   2567  CA  GLY A 157     -37.924  15.231  20.063  1.00  0.00           C  
ATOM   2568  HA2 GLY A 157     -38.817  15.555  20.598  1.00  0.00           H  
ATOM   2569  HA3 GLY A 157     -38.054  15.499  19.015  1.00  0.00           H  
ATOM   2570  C   GLY A 157     -36.746  16.055  20.603  1.00  0.00           C  
ATOM   2571  O   GLY A 157     -36.729  17.271  20.405  1.00  0.00           O  
ATOM   2572  N   GLU A 158     -35.741  15.453  21.241  1.00  0.00           N  
ATOM   2573  H   GLU A 158     -35.805  14.470  21.461  1.00  0.00           H  
ATOM   2574  CA  GLU A 158     -34.553  16.197  21.677  1.00  0.00           C  
ATOM   2575  HA  GLU A 158     -34.884  17.154  22.080  1.00  0.00           H  
ATOM   2576  C   GLU A 158     -33.629  16.519  20.484  1.00  0.00           C  
ATOM   2577  CB  GLU A 158     -33.847  15.470  22.830  1.00  0.00           C  
ATOM   2578  HB2 GLU A 158     -32.798  15.764  22.850  1.00  0.00           H  
ATOM   2579  HB3 GLU A 158     -33.933  14.397  22.656  1.00  0.00           H  
ATOM   2580  O   GLU A 158     -33.018  15.654  19.853  1.00  0.00           O  
ATOM   2581  CG  GLU A 158     -34.483  15.792  24.195  1.00  0.00           C  
ATOM   2582  HG2 GLU A 158     -35.535  15.506  24.164  1.00  0.00           H  
ATOM   2583  HG3 GLU A 158     -34.436  16.869  24.353  1.00  0.00           H  
ATOM   2584  CD  GLU A 158     -33.794  15.091  25.383  1.00  0.00           C  
ATOM   2585  OE1 GLU A 158     -34.513  14.661  26.316  1.00  0.00           O  
ATOM   2586  OE2 GLU A 158     -32.547  14.993  25.388  1.00  0.00           O  
ATOM   2587  N   SER A 159     -33.543  17.810  20.159  1.00  0.00           N  
ATOM   2588  H   SER A 159     -34.087  18.464  20.704  1.00  0.00           H  
ATOM   2589  CA  SER A 159     -32.644  18.337  19.132  1.00  0.00           C  
ATOM   2590  HA  SER A 159     -32.272  17.500  18.541  1.00  0.00           H  
ATOM   2591  C   SER A 159     -31.435  19.010  19.779  1.00  0.00           C  
ATOM   2592  CB  SER A 159     -33.397  19.245  18.153  1.00  0.00           C  
ATOM   2593  HB2 SER A 159     -32.786  19.369  17.260  1.00  0.00           H  
ATOM   2594  HB3 SER A 159     -34.326  18.757  17.856  1.00  0.00           H  
ATOM   2595  O   SER A 159     -31.565  19.756  20.752  1.00  0.00           O  
ATOM   2596  OG  SER A 159     -33.690  20.517  18.701  1.00  0.00           O  
ATOM   2597  HG  SER A 159     -34.234  20.385  19.480  1.00  0.00           H  
ATOM   2598  N   VAL A 160     -30.243  18.761  19.238  1.00  0.00           N  
ATOM   2599  H   VAL A 160     -30.205  18.140  18.442  1.00  0.00           H  
ATOM   2600  CA  VAL A 160     -28.999  19.394  19.695  1.00  0.00           C  
ATOM   2601  HA  VAL A 160     -29.226  19.950  20.605  1.00  0.00           H  
ATOM   2602  C   VAL A 160     -28.525  20.389  18.659  1.00  0.00           C  
ATOM   2603  CB  VAL A 160     -27.853  18.413  20.033  1.00  0.00           C  
ATOM   2604  HB  VAL A 160     -27.090  18.465  19.256  1.00  0.00           H  
ATOM   2605  O   VAL A 160     -28.637  20.172  17.452  1.00  0.00           O  
ATOM   2606  CG1 VAL A 160     -27.202  18.810  21.366  1.00  0.00           C  
ATOM   2607 HG11 VAL A 160     -27.936  18.742  22.169  1.00  0.00           H  
ATOM   2608 HG12 VAL A 160     -26.812  19.826  21.305  1.00  0.00           H  
ATOM   2609 HG13 VAL A 160     -26.379  18.131  21.588  1.00  0.00           H  
ATOM   2610  CG2 VAL A 160     -28.282  16.959  20.141  1.00  0.00           C  
ATOM   2611 HG21 VAL A 160     -29.053  16.866  20.906  1.00  0.00           H  
ATOM   2612 HG22 VAL A 160     -28.664  16.617  19.180  1.00  0.00           H  
ATOM   2613 HG23 VAL A 160     -27.439  16.327  20.418  1.00  0.00           H  
ATOM   2614  N   SER A 161     -27.923  21.479  19.129  1.00  0.00           N  
ATOM   2615  H   SER A 161     -27.879  21.607  20.130  1.00  0.00           H  
ATOM   2616  CA  SER A 161     -27.255  22.414  18.232  1.00  0.00           C  
ATOM   2617  HA  SER A 161     -27.991  22.774  17.513  1.00  0.00           H  
ATOM   2618  C   SER A 161     -26.119  21.713  17.485  1.00  0.00           C  
ATOM   2619  CB  SER A 161     -26.713  23.609  19.007  1.00  0.00           C  
ATOM   2620  HB2 SER A 161     -27.535  24.127  19.501  1.00  0.00           H  
ATOM   2621  HB3 SER A 161     -26.005  23.258  19.758  1.00  0.00           H  
ATOM   2622  O   SER A 161     -25.195  21.183  18.109  1.00  0.00           O  
ATOM   2623  OG  SER A 161     -26.056  24.489  18.117  1.00  0.00           O  
ATOM   2624  HG  SER A 161     -26.670  24.685  17.405  1.00  0.00           H  
ATOM   2625  N   LEU A 162     -26.144  21.788  16.151  1.00  0.00           N  
ATOM   2626  H   LEU A 162     -26.941  22.225  15.710  1.00  0.00           H  
ATOM   2627  CA  LEU A 162     -25.107  21.219  15.294  1.00  0.00           C  
ATOM   2628  HA  LEU A 162     -25.094  20.140  15.450  1.00  0.00           H  
ATOM   2629  C   LEU A 162     -23.725  21.763  15.673  1.00  0.00           C  
ATOM   2630  CB  LEU A 162     -25.454  21.510  13.822  1.00  0.00           C  
ATOM   2631  HB2 LEU A 162     -26.419  21.056  13.595  1.00  0.00           H  
ATOM   2632  HB3 LEU A 162     -25.562  22.587  13.693  1.00  0.00           H  
ATOM   2633  O   LEU A 162     -22.787  20.992  15.812  1.00  0.00           O  
ATOM   2634  CG  LEU A 162     -24.409  21.002  12.807  1.00  0.00           C  
ATOM   2635  HG  LEU A 162     -23.458  21.502  12.984  1.00  0.00           H  
ATOM   2636  CD1 LEU A 162     -24.189  19.490  12.887  1.00  0.00           C  
ATOM   2637 HD11 LEU A 162     -23.467  19.190  12.128  1.00  0.00           H  
ATOM   2638 HD12 LEU A 162     -23.788  19.214  13.863  1.00  0.00           H  
ATOM   2639 HD13 LEU A 162     -25.130  18.966  12.716  1.00  0.00           H  
ATOM   2640  CD2 LEU A 162     -24.857  21.332  11.385  1.00  0.00           C  
ATOM   2641 HD21 LEU A 162     -24.138  20.935  10.669  1.00  0.00           H  
ATOM   2642 HD22 LEU A 162     -25.838  20.898  11.188  1.00  0.00           H  
ATOM   2643 HD23 LEU A 162     -24.924  22.412  11.254  1.00  0.00           H  
ATOM   2644  N   ASN A 163     -23.603  23.065  15.945  1.00  0.00           N  
ATOM   2645  H   ASN A 163     -24.418  23.651  15.831  1.00  0.00           H  
ATOM   2646  CA  ASN A 163     -22.331  23.677  16.348  1.00  0.00           C  
ATOM   2647  HA  ASN A 163     -21.573  23.427  15.606  1.00  0.00           H  
ATOM   2648  C   ASN A 163     -21.787  23.148  17.683  1.00  0.00           C  
ATOM   2649  CB  ASN A 163     -22.504  25.206  16.398  1.00  0.00           C  
ATOM   2650  HB2 ASN A 163     -23.418  25.462  16.933  1.00  0.00           H  
ATOM   2651  HB3 ASN A 163     -21.662  25.642  16.936  1.00  0.00           H  
ATOM   2652  O   ASN A 163     -20.571  23.093  17.852  1.00  0.00           O  
ATOM   2653  CG  ASN A 163     -22.517  25.835  15.019  1.00  0.00           C  
ATOM   2654  ND2 ASN A 163     -23.034  27.031  14.883  1.00  0.00           N  
ATOM   2655 HD21 ASN A 163     -22.995  27.435  13.958  1.00  0.00           H  
ATOM   2656 HD22 ASN A 163     -23.363  27.552  15.683  1.00  0.00           H  
ATOM   2657  OD1 ASN A 163     -22.043  25.272  14.049  1.00  0.00           O  
ATOM   2658  N   LYS A 164     -22.658  22.738  18.615  1.00  0.00           N  
ATOM   2659  H   LYS A 164     -23.642  22.734  18.387  1.00  0.00           H  
ATOM   2660  CA  LYS A 164     -22.222  22.147  19.891  1.00  0.00           C  
ATOM   2661  HA  LYS A 164     -21.399  22.734  20.297  1.00  0.00           H  
ATOM   2662  C   LYS A 164     -21.659  20.737  19.705  1.00  0.00           C  
ATOM   2663  CB  LYS A 164     -23.368  22.135  20.917  1.00  0.00           C  
ATOM   2664  HB2 LYS A 164     -23.046  21.537  21.769  1.00  0.00           H  
ATOM   2665  HB3 LYS A 164     -24.248  21.656  20.489  1.00  0.00           H  
ATOM   2666  O   LYS A 164     -20.742  20.359  20.424  1.00  0.00           O  
ATOM   2667  CG  LYS A 164     -23.731  23.538  21.432  1.00  0.00           C  
ATOM   2668  HG2 LYS A 164     -24.125  24.145  20.617  1.00  0.00           H  
ATOM   2669  HG3 LYS A 164     -22.832  24.017  21.821  1.00  0.00           H  
ATOM   2670  CD  LYS A 164     -24.770  23.438  22.562  1.00  0.00           C  
ATOM   2671  HD2 LYS A 164     -25.670  22.953  22.185  1.00  0.00           H  
ATOM   2672  HD3 LYS A 164     -24.353  22.825  23.361  1.00  0.00           H  
ATOM   2673  CE  LYS A 164     -25.121  24.823  23.122  1.00  0.00           C  
ATOM   2674  HE2 LYS A 164     -25.586  25.415  22.334  1.00  0.00           H  
ATOM   2675  HE3 LYS A 164     -24.195  25.321  23.410  1.00  0.00           H  
ATOM   2676  NZ  LYS A 164     -26.024  24.727  24.300  1.00  0.00           N  
ATOM   2677  HZ1 LYS A 164     -25.586  24.196  25.039  1.00  0.00           H  
ATOM   2678  HZ2 LYS A 164     -26.894  24.271  24.065  1.00  0.00           H  
ATOM   2679  HZ3 LYS A 164     -26.234  25.642  24.671  1.00  0.00           H  
ATOM   2680  N   ARG A 165     -22.193  19.972  18.746  1.00  0.00           N  
ATOM   2681  H   ARG A 165     -22.953  20.366  18.210  1.00  0.00           H  
ATOM   2682  CA  ARG A 165     -21.840  18.557  18.530  1.00  0.00           C  
ATOM   2683  HA  ARG A 165     -21.347  18.186  19.428  1.00  0.00           H  
ATOM   2684  C   ARG A 165     -20.833  18.324  17.406  1.00  0.00           C  
ATOM   2685  CB  ARG A 165     -23.136  17.762  18.280  1.00  0.00           C  
ATOM   2686  HB2 ARG A 165     -23.989  18.299  18.695  1.00  0.00           H  
ATOM   2687  HB3 ARG A 165     -23.306  17.674  17.207  1.00  0.00           H  
ATOM   2688  O   ARG A 165     -20.166  17.298  17.390  1.00  0.00           O  
ATOM   2689  CG  ARG A 165     -23.118  16.361  18.904  1.00  0.00           C  
ATOM   2690  HG2 ARG A 165     -24.030  15.848  18.600  1.00  0.00           H  
ATOM   2691  HG3 ARG A 165     -22.260  15.793  18.544  1.00  0.00           H  
ATOM   2692  CD  ARG A 165     -23.081  16.454  20.433  1.00  0.00           C  
ATOM   2693  HD2 ARG A 165     -22.066  16.682  20.760  1.00  0.00           H  
ATOM   2694  HD3 ARG A 165     -23.741  17.259  20.757  1.00  0.00           H  
ATOM   2695  NE  ARG A 165     -23.527  15.208  21.065  1.00  0.00           N  
ATOM   2696  HE  ARG A 165     -23.799  14.434  20.477  1.00  0.00           H  
ATOM   2697  NH1 ARG A 165     -23.415  15.975  23.226  1.00  0.00           N  
ATOM   2698 HH11 ARG A 165     -22.780  16.714  22.961  1.00  0.00           H  
ATOM   2699 HH12 ARG A 165     -23.395  15.702  24.198  1.00  0.00           H  
ATOM   2700  NH2 ARG A 165     -24.037  13.889  22.841  1.00  0.00           N  
ATOM   2701 HH21 ARG A 165     -24.319  13.122  22.247  1.00  0.00           H  
ATOM   2702 HH22 ARG A 165     -23.921  13.736  23.832  1.00  0.00           H  
ATOM   2703  CZ  ARG A 165     -23.687  15.041  22.361  1.00  0.00           C  
ATOM   2704  N   TYR A 166     -20.744  19.250  16.456  1.00  0.00           N  
ATOM   2705  H   TYR A 166     -21.365  20.045  16.503  1.00  0.00           H  
ATOM   2706  CA  TYR A 166     -19.891  19.119  15.286  1.00  0.00           C  
ATOM   2707  HA  TYR A 166     -20.085  18.149  14.830  1.00  0.00           H  
ATOM   2708  C   TYR A 166     -18.419  19.178  15.682  1.00  0.00           C  
ATOM   2709  CB  TYR A 166     -20.219  20.201  14.249  1.00  0.00           C  
ATOM   2710  HB2 TYR A 166     -21.257  20.087  13.936  1.00  0.00           H  
ATOM   2711  HB3 TYR A 166     -20.110  21.184  14.705  1.00  0.00           H  
ATOM   2712  O   TYR A 166     -17.967  20.128  16.328  1.00  0.00           O  
ATOM   2713  CG  TYR A 166     -19.344  20.120  13.015  1.00  0.00           C  
ATOM   2714  CD1 TYR A 166     -18.213  20.949  12.883  1.00  0.00           C  
ATOM   2715  HD1 TYR A 166     -17.972  21.656  13.663  1.00  0.00           H  
ATOM   2716  CD2 TYR A 166     -19.642  19.173  12.019  1.00  0.00           C  
ATOM   2717  HD2 TYR A 166     -20.509  18.538  12.127  1.00  0.00           H  
ATOM   2718  CE1 TYR A 166     -17.394  20.849  11.741  1.00  0.00           C  
ATOM   2719  HE1 TYR A 166     -16.538  21.498  11.625  1.00  0.00           H  
ATOM   2720  CE2 TYR A 166     -18.811  19.048  10.890  1.00  0.00           C  
ATOM   2721  HE2 TYR A 166     -19.029  18.326  10.117  1.00  0.00           H  
ATOM   2722  OH  TYR A 166     -16.922  19.798   9.631  1.00  0.00           O  
ATOM   2723  HH  TYR A 166     -16.372  20.570   9.477  1.00  0.00           H  
ATOM   2724  CZ  TYR A 166     -17.689  19.889  10.746  1.00  0.00           C  
ATOM   2725  N   THR A 167     -17.666  18.195  15.210  1.00  0.00           N  
ATOM   2726  H   THR A 167     -18.112  17.462  14.676  1.00  0.00           H  
ATOM   2727  CA  THR A 167     -16.212  18.145  15.302  1.00  0.00           C  
ATOM   2728  HA  THR A 167     -15.840  19.010  15.851  1.00  0.00           H  
ATOM   2729  C   THR A 167     -15.655  18.181  13.886  1.00  0.00           C  
ATOM   2730  CB  THR A 167     -15.772  16.896  16.066  1.00  0.00           C  
ATOM   2731  HB  THR A 167     -16.136  16.003  15.558  1.00  0.00           H  
ATOM   2732  O   THR A 167     -16.148  17.480  13.004  1.00  0.00           O  
ATOM   2733  CG2 THR A 167     -14.263  16.830  16.212  1.00  0.00           C  
ATOM   2734 HG21 THR A 167     -13.900  17.670  16.804  1.00  0.00           H  
ATOM   2735 HG22 THR A 167     -13.791  16.830  15.230  1.00  0.00           H  
ATOM   2736 HG23 THR A 167     -14.012  15.891  16.706  1.00  0.00           H  
ATOM   2737  OG1 THR A 167     -16.294  16.931  17.371  1.00  0.00           O  
ATOM   2738  HG1 THR A 167     -15.871  16.225  17.866  1.00  0.00           H  
ATOM   2739  N   ARG A 168     -14.649  19.030  13.649  1.00  0.00           N  
ATOM   2740  H   ARG A 168     -14.267  19.540  14.433  1.00  0.00           H  
ATOM   2741  CA  ARG A 168     -14.083  19.246  12.310  1.00  0.00           C  
ATOM   2742  HA  ARG A 168     -14.903  19.494  11.637  1.00  0.00           H  
ATOM   2743  C   ARG A 168     -13.442  17.960  11.778  1.00  0.00           C  
ATOM   2744  CB  ARG A 168     -13.098  20.428  12.354  1.00  0.00           C  
ATOM   2745  HB2 ARG A 168     -12.251  20.162  12.987  1.00  0.00           H  
ATOM   2746  HB3 ARG A 168     -13.607  21.282  12.801  1.00  0.00           H  
ATOM   2747  O   ARG A 168     -12.599  17.375  12.453  1.00  0.00           O  
ATOM   2748  CG  ARG A 168     -12.579  20.844  10.967  1.00  0.00           C  
ATOM   2749  HG2 ARG A 168     -12.004  20.027  10.531  1.00  0.00           H  
ATOM   2750  HG3 ARG A 168     -13.424  21.068  10.317  1.00  0.00           H  
ATOM   2751  CD  ARG A 168     -11.678  22.086  11.072  1.00  0.00           C  
ATOM   2752  HD2 ARG A 168     -12.250  22.884  11.546  1.00  0.00           H  
ATOM   2753  HD3 ARG A 168     -10.817  21.850  11.697  1.00  0.00           H  
ATOM   2754  NE  ARG A 168     -11.204  22.534   9.747  1.00  0.00           N  
ATOM   2755  HE  ARG A 168     -11.187  21.841   9.012  1.00  0.00           H  
ATOM   2756  NH1 ARG A 168     -10.840  24.761  10.234  1.00  0.00           N  
ATOM   2757 HH11 ARG A 168     -11.035  24.604  11.212  1.00  0.00           H  
ATOM   2758 HH12 ARG A 168     -10.765  25.703   9.876  1.00  0.00           H  
ATOM   2759  NH2 ARG A 168     -10.652  24.056   8.137  1.00  0.00           N  
ATOM   2760 HH21 ARG A 168     -10.662  25.017   7.826  1.00  0.00           H  
ATOM   2761 HH22 ARG A 168     -10.652  23.326   7.439  1.00  0.00           H  
ATOM   2762  CZ  ARG A 168     -10.894  23.772   9.386  1.00  0.00           C  
ATOM   2763  N   LEU A 169     -13.828  17.571  10.564  1.00  0.00           N  
ATOM   2764  H   LEU A 169     -14.546  18.103  10.095  1.00  0.00           H  
ATOM   2765  CA  LEU A 169     -13.256  16.439   9.831  1.00  0.00           C  
ATOM   2766  HA  LEU A 169     -12.976  15.659  10.539  1.00  0.00           H  
ATOM   2767  C   LEU A 169     -11.980  16.866   9.096  1.00  0.00           C  
ATOM   2768  CB  LEU A 169     -14.305  15.868   8.855  1.00  0.00           C  
ATOM   2769  HB2 LEU A 169     -14.513  16.625   8.098  1.00  0.00           H  
ATOM   2770  HB3 LEU A 169     -13.879  15.002   8.347  1.00  0.00           H  
ATOM   2771  O   LEU A 169     -11.847  18.032   8.707  1.00  0.00           O  
ATOM   2772  CG  LEU A 169     -15.636  15.452   9.514  1.00  0.00           C  
ATOM   2773  HG  LEU A 169     -16.031  16.287  10.093  1.00  0.00           H  
ATOM   2774  CD1 LEU A 169     -16.678  15.094   8.460  1.00  0.00           C  
ATOM   2775 HD11 LEU A 169     -17.652  14.968   8.933  1.00  0.00           H  
ATOM   2776 HD12 LEU A 169     -16.402  14.165   7.961  1.00  0.00           H  
ATOM   2777 HD13 LEU A 169     -16.740  15.892   7.720  1.00  0.00           H  
ATOM   2778  CD2 LEU A 169     -15.475  14.246  10.433  1.00  0.00           C  
ATOM   2779 HD21 LEU A 169     -14.676  14.421  11.154  1.00  0.00           H  
ATOM   2780 HD22 LEU A 169     -15.239  13.359   9.845  1.00  0.00           H  
ATOM   2781 HD23 LEU A 169     -16.407  14.075  10.971  1.00  0.00           H  
ATOM   2782  N   ARG A 170     -11.046  15.931   8.905  1.00  0.00           N  
ATOM   2783  H   ARG A 170     -11.229  14.995   9.237  1.00  0.00           H  
ATOM   2784  CA  ARG A 170      -9.858  16.149   8.069  1.00  0.00           C  
ATOM   2785  HA  ARG A 170      -9.544  17.187   8.175  1.00  0.00           H  
ATOM   2786  C   ARG A 170     -10.227  15.931   6.599  1.00  0.00           C  
ATOM   2787  CB  ARG A 170      -8.707  15.251   8.556  1.00  0.00           C  
ATOM   2788  HB2 ARG A 170      -8.997  14.205   8.451  1.00  0.00           H  
ATOM   2789  HB3 ARG A 170      -8.541  15.446   9.616  1.00  0.00           H  
ATOM   2790  O   ARG A 170     -10.818  14.907   6.263  1.00  0.00           O  
ATOM   2791  CG  ARG A 170      -7.389  15.502   7.801  1.00  0.00           C  
ATOM   2792  HG2 ARG A 170      -7.112  16.553   7.889  1.00  0.00           H  
ATOM   2793  HG3 ARG A 170      -7.526  15.266   6.746  1.00  0.00           H  
ATOM   2794  CD  ARG A 170      -6.252  14.634   8.367  1.00  0.00           C  
ATOM   2795  HD2 ARG A 170      -6.566  13.590   8.352  1.00  0.00           H  
ATOM   2796  HD3 ARG A 170      -6.066  14.929   9.399  1.00  0.00           H  
ATOM   2797  NE  ARG A 170      -5.011  14.768   7.575  1.00  0.00           N  
ATOM   2798  HE  ARG A 170      -5.095  15.127   6.634  1.00  0.00           H  
ATOM   2799  NH1 ARG A 170      -3.531  13.810   9.064  1.00  0.00           N  
ATOM   2800 HH11 ARG A 170      -4.287  13.549   9.681  1.00  0.00           H  
ATOM   2801 HH12 ARG A 170      -2.592  13.486   9.247  1.00  0.00           H  
ATOM   2802  NH2 ARG A 170      -2.790  14.516   7.093  1.00  0.00           N  
ATOM   2803 HH21 ARG A 170      -1.876  14.155   7.322  1.00  0.00           H  
ATOM   2804 HH22 ARG A 170      -2.908  14.899   6.166  1.00  0.00           H  
ATOM   2805  CZ  ARG A 170      -3.791  14.369   7.914  1.00  0.00           C  
ATOM   2806  N   LEU A 171      -9.877  16.903   5.759  1.00  0.00           N  
ATOM   2807  H   LEU A 171      -9.351  17.688   6.117  1.00  0.00           H  
ATOM   2808  CA  LEU A 171     -10.116  16.907   4.317  1.00  0.00           C  
ATOM   2809  HA  LEU A 171     -10.621  15.988   4.019  1.00  0.00           H  
ATOM   2810  C   LEU A 171      -8.771  16.978   3.593  1.00  0.00           C  
ATOM   2811  CB  LEU A 171     -10.995  18.111   3.925  1.00  0.00           C  
ATOM   2812  HB2 LEU A 171     -10.424  19.020   4.111  1.00  0.00           H  
ATOM   2813  HB3 LEU A 171     -11.184  18.059   2.853  1.00  0.00           H  
ATOM   2814  O   LEU A 171      -7.920  17.778   3.990  1.00  0.00           O  
ATOM   2815  CG  LEU A 171     -12.341  18.240   4.657  1.00  0.00           C  
ATOM   2816  HG  LEU A 171     -12.164  18.342   5.728  1.00  0.00           H  
ATOM   2817  CD1 LEU A 171     -13.079  19.492   4.180  1.00  0.00           C  
ATOM   2818 HD11 LEU A 171     -14.005  19.613   4.741  1.00  0.00           H  
ATOM   2819 HD12 LEU A 171     -12.446  20.368   4.328  1.00  0.00           H  
ATOM   2820 HD13 LEU A 171     -13.310  19.401   3.119  1.00  0.00           H  
ATOM   2821  CD2 LEU A 171     -13.242  17.033   4.423  1.00  0.00           C  
ATOM   2822 HD21 LEU A 171     -12.766  16.129   4.805  1.00  0.00           H  
ATOM   2823 HD22 LEU A 171     -14.190  17.172   4.941  1.00  0.00           H  
ATOM   2824 HD23 LEU A 171     -13.422  16.913   3.354  1.00  0.00           H  
ATOM   2825  N   ILE A 172      -8.587  16.179   2.547  1.00  0.00           N  
ATOM   2826  H   ILE A 172      -9.322  15.538   2.283  1.00  0.00           H  
ATOM   2827  CA  ILE A 172      -7.392  16.217   1.690  1.00  0.00           C  
ATOM   2828  HA  ILE A 172      -6.807  17.105   1.932  1.00  0.00           H  
ATOM   2829  C   ILE A 172      -7.797  16.365   0.221  1.00  0.00           C  
ATOM   2830  CB  ILE A 172      -6.469  15.000   1.921  1.00  0.00           C  
ATOM   2831  HB  ILE A 172      -5.631  15.091   1.230  1.00  0.00           H  
ATOM   2832  O   ILE A 172      -8.863  15.900  -0.182  1.00  0.00           O  
ATOM   2833  CG1 ILE A 172      -7.191  13.671   1.625  1.00  0.00           C  
ATOM   2834 HG12 ILE A 172      -7.939  13.470   2.391  1.00  0.00           H  
ATOM   2835 HG13 ILE A 172      -7.693  13.753   0.660  1.00  0.00           H  
ATOM   2836  CG2 ILE A 172      -5.900  15.035   3.353  1.00  0.00           C  
ATOM   2837 HG21 ILE A 172      -5.435  16.004   3.533  1.00  0.00           H  
ATOM   2838 HG22 ILE A 172      -5.133  14.267   3.457  1.00  0.00           H  
ATOM   2839 HG23 ILE A 172      -6.695  14.861   4.078  1.00  0.00           H  
ATOM   2840  CD1 ILE A 172      -6.250  12.474   1.510  1.00  0.00           C  
ATOM   2841 HD11 ILE A 172      -5.529  12.658   0.713  1.00  0.00           H  
ATOM   2842 HD12 ILE A 172      -6.836  11.589   1.263  1.00  0.00           H  
ATOM   2843 HD13 ILE A 172      -5.707  12.298   2.439  1.00  0.00           H  
ATOM   2844  N   LYS A 173      -6.960  17.051  -0.561  1.00  0.00           N  
ATOM   2845  H   LYS A 173      -6.073  17.337  -0.172  1.00  0.00           H  
ATOM   2846  CA  LYS A 173      -7.136  17.247  -2.004  1.00  0.00           C  
ATOM   2847  HA  LYS A 173      -8.186  17.157  -2.282  1.00  0.00           H  
ATOM   2848  C   LYS A 173      -6.357  16.144  -2.730  1.00  0.00           C  
ATOM   2849  CB  LYS A 173      -6.634  18.666  -2.349  1.00  0.00           C  
ATOM   2850  HB2 LYS A 173      -5.580  18.743  -2.083  1.00  0.00           H  
ATOM   2851  HB3 LYS A 173      -7.188  19.395  -1.757  1.00  0.00           H  
ATOM   2852  O   LYS A 173      -5.139  16.234  -2.788  1.00  0.00           O  
ATOM   2853  CG  LYS A 173      -6.805  19.014  -3.835  1.00  0.00           C  
ATOM   2854  HG2 LYS A 173      -6.385  18.208  -4.437  1.00  0.00           H  
ATOM   2855  HG3 LYS A 173      -7.866  19.102  -4.067  1.00  0.00           H  
ATOM   2856  CD  LYS A 173      -6.083  20.318  -4.210  1.00  0.00           C  
ATOM   2857  HD2 LYS A 173      -5.049  20.263  -3.869  1.00  0.00           H  
ATOM   2858  HD3 LYS A 173      -6.574  21.176  -3.750  1.00  0.00           H  
ATOM   2859  CE  LYS A 173      -6.101  20.448  -5.736  1.00  0.00           C  
ATOM   2860  HE2 LYS A 173      -5.821  19.488  -6.168  1.00  0.00           H  
ATOM   2861  HE3 LYS A 173      -7.109  20.681  -6.079  1.00  0.00           H  
ATOM   2862  NZ  LYS A 173      -5.166  21.472  -6.245  1.00  0.00           N  
ATOM   2863  HZ1 LYS A 173      -5.183  21.439  -7.254  1.00  0.00           H  
ATOM   2864  HZ2 LYS A 173      -5.526  22.406  -6.109  1.00  0.00           H  
ATOM   2865  HZ3 LYS A 173      -4.207  21.378  -5.942  1.00  0.00           H  
ATOM   2866  N   GLU A 174      -7.028  15.113  -3.241  1.00  0.00           N  
ATOM   2867  H   GLU A 174      -8.037  15.100  -3.193  1.00  0.00           H  
ATOM   2868  CA  GLU A 174      -6.374  13.987  -3.934  1.00  0.00           C  
ATOM   2869  HA  GLU A 174      -5.482  14.358  -4.439  1.00  0.00           H  
ATOM   2870  C   GLU A 174      -7.268  13.365  -5.021  1.00  0.00           C  
ATOM   2871  CB  GLU A 174      -5.934  12.893  -2.933  1.00  0.00           C  
ATOM   2872  HB2 GLU A 174      -6.521  12.972  -2.018  1.00  0.00           H  
ATOM   2873  HB3 GLU A 174      -6.128  11.914  -3.372  1.00  0.00           H  
ATOM   2874  O   GLU A 174      -8.488  13.276  -4.866  1.00  0.00           O  
ATOM   2875  CG  GLU A 174      -4.430  12.965  -2.602  1.00  0.00           C  
ATOM   2876  HG2 GLU A 174      -3.866  12.887  -3.531  1.00  0.00           H  
ATOM   2877  HG3 GLU A 174      -4.215  13.934  -2.153  1.00  0.00           H  
ATOM   2878  CD  GLU A 174      -3.956  11.869  -1.632  1.00  0.00           C  
ATOM   2879  OE1 GLU A 174      -2.772  11.865  -1.243  1.00  0.00           O  
ATOM   2880  OE2 GLU A 174      -4.782  11.039  -1.197  1.00  0.00           O  
ATOM   2881  N   HIS A 175      -6.631  12.885  -6.095  1.00  0.00           N  
ATOM   2882  H   HIS A 175      -5.628  12.993  -6.135  1.00  0.00           H  
ATOM   2883  CA  HIS A 175      -7.213  12.051  -7.150  1.00  0.00           C  
ATOM   2884  HA  HIS A 175      -8.283  11.933  -6.978  1.00  0.00           H  
ATOM   2885  C   HIS A 175      -6.544  10.664  -7.078  1.00  0.00           C  
ATOM   2886  CB  HIS A 175      -7.018  12.751  -8.512  1.00  0.00           C  
ATOM   2887  HB2 HIS A 175      -7.352  13.784  -8.414  1.00  0.00           H  
ATOM   2888  HB3 HIS A 175      -5.958  12.773  -8.766  1.00  0.00           H  
ATOM   2889  O   HIS A 175      -5.528  10.430  -7.719  1.00  0.00           O  
ATOM   2890  CG  HIS A 175      -7.781  12.143  -9.668  1.00  0.00           C  
ATOM   2891  CD2 HIS A 175      -8.057  12.762 -10.860  1.00  0.00           C  
ATOM   2892  HD2 HIS A 175      -7.758  13.761 -11.141  1.00  0.00           H  
ATOM   2893  ND1 HIS A 175      -8.340  10.882  -9.734  1.00  0.00           N  
ATOM   2894  HD1 HIS A 175      -8.143  10.110  -9.113  1.00  0.00           H  
ATOM   2895  CE1 HIS A 175      -8.946  10.760 -10.928  1.00  0.00           C  
ATOM   2896  HE1 HIS A 175      -9.408   9.860 -11.305  1.00  0.00           H  
ATOM   2897  NE2 HIS A 175      -8.814  11.885 -11.639  1.00  0.00           N  
ATOM   2898  N   ARG A 176      -7.063   9.756  -6.242  1.00  0.00           N  
ATOM   2899  H   ARG A 176      -7.870  10.014  -5.691  1.00  0.00           H  
ATOM   2900  CA  ARG A 176      -6.479   8.411  -6.049  1.00  0.00           C  
ATOM   2901  HA  ARG A 176      -5.392   8.497  -6.063  1.00  0.00           H  
ATOM   2902  C   ARG A 176      -6.821   7.436  -7.180  1.00  0.00           C  
ATOM   2903  CB  ARG A 176      -6.872   7.828  -4.683  1.00  0.00           C  
ATOM   2904  HB2 ARG A 176      -6.576   6.779  -4.657  1.00  0.00           H  
ATOM   2905  HB3 ARG A 176      -7.952   7.877  -4.548  1.00  0.00           H  
ATOM   2906  O   ARG A 176      -7.864   7.579  -7.830  1.00  0.00           O  
ATOM   2907  CG  ARG A 176      -6.166   8.553  -3.532  1.00  0.00           C  
ATOM   2908  HG2 ARG A 176      -5.105   8.650  -3.763  1.00  0.00           H  
ATOM   2909  HG3 ARG A 176      -6.595   9.548  -3.410  1.00  0.00           H  
ATOM   2910  CD  ARG A 176      -6.311   7.769  -2.224  1.00  0.00           C  
ATOM   2911  HD2 ARG A 176      -5.869   6.781  -2.353  1.00  0.00           H  
ATOM   2912  HD3 ARG A 176      -7.368   7.670  -1.980  1.00  0.00           H  
ATOM   2913  NE  ARG A 176      -5.611   8.479  -1.153  1.00  0.00           N  
ATOM   2914  HE  ARG A 176      -5.083   9.290  -1.443  1.00  0.00           H  
ATOM   2915  NH1 ARG A 176      -6.667   7.637   0.725  1.00  0.00           N  
ATOM   2916 HH11 ARG A 176      -7.350   8.095   1.310  1.00  0.00           H  
ATOM   2917 HH12 ARG A 176      -7.211   7.009   0.151  1.00  0.00           H  
ATOM   2918  NH2 ARG A 176      -5.311   9.367   0.878  1.00  0.00           N  
ATOM   2919 HH21 ARG A 176      -4.951  10.128   0.320  1.00  0.00           H  
ATOM   2920 HH22 ARG A 176      -5.777   9.557   1.754  1.00  0.00           H  
ATOM   2921  CZ  ARG A 176      -5.869   8.468   0.132  1.00  0.00           C  
ATOM   2922  N   SER A 177      -5.966   6.430  -7.375  1.00  0.00           N  
ATOM   2923  H   SER A 177      -5.192   6.340  -6.733  1.00  0.00           H  
ATOM   2924  CA  SER A 177      -6.182   5.331  -8.329  1.00  0.00           C  
ATOM   2925  HA  SER A 177      -6.472   5.767  -9.285  1.00  0.00           H  
ATOM   2926  C   SER A 177      -7.322   4.398  -7.873  1.00  0.00           C  
ATOM   2927  CB  SER A 177      -4.867   4.570  -8.556  1.00  0.00           C  
ATOM   2928  HB2 SER A 177      -4.970   3.904  -9.413  1.00  0.00           H  
ATOM   2929  HB3 SER A 177      -4.065   5.280  -8.759  1.00  0.00           H  
ATOM   2930  O   SER A 177      -7.793   4.461  -6.736  1.00  0.00           O  
ATOM   2931  OG  SER A 177      -4.552   3.807  -7.412  1.00  0.00           O  
ATOM   2932  HG  SER A 177      -3.604   3.658  -7.384  1.00  0.00           H  
ATOM   2933  N   GLN A 178      -7.842   3.552  -8.770  1.00  0.00           N  
ATOM   2934  H   GLN A 178      -7.411   3.490  -9.682  1.00  0.00           H  
ATOM   2935  CA  GLN A 178      -8.960   2.638  -8.476  1.00  0.00           C  
ATOM   2936  HA  GLN A 178      -9.817   3.218  -8.135  1.00  0.00           H  
ATOM   2937  C   GLN A 178      -8.645   1.640  -7.346  1.00  0.00           C  
ATOM   2938  CB  GLN A 178      -9.358   1.940  -9.781  1.00  0.00           C  
ATOM   2939  HB2 GLN A 178      -8.523   1.340 -10.143  1.00  0.00           H  
ATOM   2940  HB3 GLN A 178      -9.574   2.708 -10.524  1.00  0.00           H  
ATOM   2941  O   GLN A 178      -9.440   1.510  -6.418  1.00  0.00           O  
ATOM   2942  CG  GLN A 178     -10.595   1.038  -9.639  1.00  0.00           C  
ATOM   2943  HG2 GLN A 178     -11.402   1.593  -9.161  1.00  0.00           H  
ATOM   2944  HG3 GLN A 178     -10.351   0.179  -9.014  1.00  0.00           H  
ATOM   2945  CD  GLN A 178     -11.093   0.526 -10.987  1.00  0.00           C  
ATOM   2946  NE2 GLN A 178     -12.201  -0.175 -11.002  1.00  0.00           N  
ATOM   2947 HE21 GLN A 178     -12.619  -0.358 -11.903  1.00  0.00           H  
ATOM   2948 HE22 GLN A 178     -12.658  -0.416 -10.134  1.00  0.00           H  
ATOM   2949  OE1 GLN A 178     -10.511   0.789 -12.027  1.00  0.00           O  
ATOM   2950  N   GLN A 179      -7.454   1.030  -7.354  1.00  0.00           N  
ATOM   2951  H   GLN A 179      -6.831   1.186  -8.133  1.00  0.00           H  
ATOM   2952  CA  GLN A 179      -7.035   0.073  -6.319  1.00  0.00           C  
ATOM   2953  HA  GLN A 179      -7.754  -0.746  -6.281  1.00  0.00           H  
ATOM   2954  C   GLN A 179      -6.993   0.693  -4.912  1.00  0.00           C  
ATOM   2955  CB  GLN A 179      -5.651  -0.491  -6.675  1.00  0.00           C  
ATOM   2956  HB2 GLN A 179      -5.011   0.317  -7.031  1.00  0.00           H  
ATOM   2957  HB3 GLN A 179      -5.199  -0.904  -5.773  1.00  0.00           H  
ATOM   2958  O   GLN A 179      -7.430   0.072  -3.940  1.00  0.00           O  
ATOM   2959  CG  GLN A 179      -5.714  -1.618  -7.718  1.00  0.00           C  
ATOM   2960  HG2 GLN A 179      -6.187  -1.251  -8.629  1.00  0.00           H  
ATOM   2961  HG3 GLN A 179      -6.316  -2.436  -7.324  1.00  0.00           H  
ATOM   2962  CD  GLN A 179      -4.330  -2.155  -8.079  1.00  0.00           C  
ATOM   2963  NE2 GLN A 179      -4.240  -3.291  -8.732  1.00  0.00           N  
ATOM   2964 HE21 GLN A 179      -3.304  -3.573  -8.987  1.00  0.00           H  
ATOM   2965 HE22 GLN A 179      -5.065  -3.791  -9.033  1.00  0.00           H  
ATOM   2966  OE1 GLN A 179      -3.306  -1.561  -7.794  1.00  0.00           O  
ATOM   2967  N   GLU A 180      -6.525   1.940  -4.781  1.00  0.00           N  
ATOM   2968  H   GLU A 180      -6.155   2.414  -5.593  1.00  0.00           H  
ATOM   2969  CA  GLU A 180      -6.464   2.621  -3.481  1.00  0.00           C  
ATOM   2970  HA  GLU A 180      -5.960   1.974  -2.763  1.00  0.00           H  
ATOM   2971  C   GLU A 180      -7.859   2.943  -2.917  1.00  0.00           C  
ATOM   2972  CB  GLU A 180      -5.672   3.927  -3.603  1.00  0.00           C  
ATOM   2973  HB2 GLU A 180      -6.103   4.517  -4.411  1.00  0.00           H  
ATOM   2974  HB3 GLU A 180      -5.794   4.479  -2.671  1.00  0.00           H  
ATOM   2975  O   GLU A 180      -8.055   2.871  -1.695  1.00  0.00           O  
ATOM   2976  CG  GLU A 180      -4.167   3.744  -3.843  1.00  0.00           C  
ATOM   2977  HG2 GLU A 180      -4.002   3.271  -4.811  1.00  0.00           H  
ATOM   2978  HG3 GLU A 180      -3.769   3.090  -3.068  1.00  0.00           H  
ATOM   2979  CD  GLU A 180      -3.455   5.107  -3.795  1.00  0.00           C  
ATOM   2980  OE1 GLU A 180      -2.409   5.201  -3.113  1.00  0.00           O  
ATOM   2981  OE2 GLU A 180      -4.026   6.084  -4.337  1.00  0.00           O  
ATOM   2982  N   ARG A 181      -8.825   3.270  -3.798  1.00  0.00           N  
ATOM   2983  H   ARG A 181      -8.565   3.270  -4.774  1.00  0.00           H  
ATOM   2984  CA  ARG A 181     -10.237   3.540  -3.453  1.00  0.00           C  
ATOM   2985  HA  ARG A 181     -10.278   4.304  -2.677  1.00  0.00           H  
ATOM   2986  C   ARG A 181     -10.931   2.307  -2.870  1.00  0.00           C  
ATOM   2987  CB  ARG A 181     -11.019   4.021  -4.697  1.00  0.00           C  
ATOM   2988  HB2 ARG A 181     -10.827   3.356  -5.539  1.00  0.00           H  
ATOM   2989  HB3 ARG A 181     -12.084   3.957  -4.473  1.00  0.00           H  
ATOM   2990  O   ARG A 181     -11.785   2.438  -1.994  1.00  0.00           O  
ATOM   2991  CG  ARG A 181     -10.716   5.469  -5.111  1.00  0.00           C  
ATOM   2992  HG2 ARG A 181      -9.661   5.582  -5.360  1.00  0.00           H  
ATOM   2993  HG3 ARG A 181     -10.929   6.113  -4.258  1.00  0.00           H  
ATOM   2994  CD  ARG A 181     -11.591   5.934  -6.292  1.00  0.00           C  
ATOM   2995  HD2 ARG A 181     -12.613   5.591  -6.137  1.00  0.00           H  
ATOM   2996  HD3 ARG A 181     -11.589   7.024  -6.293  1.00  0.00           H  
ATOM   2997  NE  ARG A 181     -11.088   5.476  -7.605  1.00  0.00           N  
ATOM   2998  HE  ARG A 181     -10.130   5.155  -7.620  1.00  0.00           H  
ATOM   2999  NH1 ARG A 181     -12.939   5.980  -8.898  1.00  0.00           N  
ATOM   3000 HH11 ARG A 181     -13.304   6.187  -9.817  1.00  0.00           H  
ATOM   3001 HH12 ARG A 181     -13.510   6.091  -8.072  1.00  0.00           H  
ATOM   3002  NH2 ARG A 181     -11.108   5.250  -9.885  1.00  0.00           N  
ATOM   3003 HH21 ARG A 181     -10.168   4.880  -9.881  1.00  0.00           H  
ATOM   3004 HH22 ARG A 181     -11.628   5.249 -10.751  1.00  0.00           H  
ATOM   3005  CZ  ARG A 181     -11.711   5.563  -8.776  1.00  0.00           C  
ATOM   3006  N   GLU A 182     -10.564   1.115  -3.330  1.00  0.00           N  
ATOM   3007  H   GLU A 182      -9.903   1.085  -4.092  1.00  0.00           H  
ATOM   3008  CA  GLU A 182     -11.187  -0.148  -2.916  1.00  0.00           C  
ATOM   3009  HA  GLU A 182     -12.253   0.010  -2.757  1.00  0.00           H  
ATOM   3010  C   GLU A 182     -10.629  -0.690  -1.609  1.00  0.00           C  
ATOM   3011  CB  GLU A 182     -11.022  -1.175  -4.025  1.00  0.00           C  
ATOM   3012  HB2 GLU A 182     -10.004  -1.118  -4.410  1.00  0.00           H  
ATOM   3013  HB3 GLU A 182     -11.203  -2.176  -3.635  1.00  0.00           H  
ATOM   3014  O   GLU A 182     -11.408  -1.075  -0.737  1.00  0.00           O  
ATOM   3015  CG  GLU A 182     -12.043  -0.880  -5.124  1.00  0.00           C  
ATOM   3016  HG2 GLU A 182     -12.113   0.196  -5.282  1.00  0.00           H  
ATOM   3017  HG3 GLU A 182     -13.023  -1.232  -4.801  1.00  0.00           H  
ATOM   3018  CD  GLU A 182     -11.658  -1.538  -6.439  1.00  0.00           C  
ATOM   3019  OE1 GLU A 182     -12.163  -1.019  -7.456  1.00  0.00           O  
ATOM   3020  OE2 GLU A 182     -10.849  -2.494  -6.413  1.00  0.00           O  
ATOM   3021  N   GLN A 183      -9.310  -0.603  -1.398  1.00  0.00           N  
ATOM   3022  H   GLN A 183      -8.715  -0.314  -2.161  1.00  0.00           H  
ATOM   3023  CA  GLN A 183      -8.713  -0.870  -0.082  1.00  0.00           C  
ATOM   3024  HA  GLN A 183      -8.895  -1.909   0.190  1.00  0.00           H  
ATOM   3025  C   GLN A 183      -9.346   0.007   1.019  1.00  0.00           C  
ATOM   3026  CB  GLN A 183      -7.198  -0.634  -0.145  1.00  0.00           C  
ATOM   3027  HB2 GLN A 183      -6.806  -0.639   0.872  1.00  0.00           H  
ATOM   3028  HB3 GLN A 183      -7.006   0.348  -0.578  1.00  0.00           H  
ATOM   3029  O   GLN A 183      -9.391  -0.367   2.186  1.00  0.00           O  
ATOM   3030  CG  GLN A 183      -6.444  -1.709  -0.948  1.00  0.00           C  
ATOM   3031  HG2 GLN A 183      -6.799  -1.723  -1.978  1.00  0.00           H  
ATOM   3032  HG3 GLN A 183      -6.632  -2.686  -0.504  1.00  0.00           H  
ATOM   3033  CD  GLN A 183      -4.936  -1.461  -0.960  1.00  0.00           C  
ATOM   3034  NE2 GLN A 183      -4.138  -2.392  -1.435  1.00  0.00           N  
ATOM   3035 HE21 GLN A 183      -4.497  -3.246  -1.837  1.00  0.00           H  
ATOM   3036 HE22 GLN A 183      -3.153  -2.170  -1.410  1.00  0.00           H  
ATOM   3037  OE1 GLN A 183      -4.448  -0.424  -0.543  1.00  0.00           O  
ATOM   3038  N   GLU A 184      -9.898   1.165   0.652  1.00  0.00           N  
ATOM   3039  H   GLU A 184      -9.859   1.392  -0.331  1.00  0.00           H  
ATOM   3040  CA  GLU A 184     -10.582   2.114   1.536  1.00  0.00           C  
ATOM   3041  HA  GLU A 184      -9.996   2.228   2.449  1.00  0.00           H  
ATOM   3042  C   GLU A 184     -11.992   1.695   1.972  1.00  0.00           C  
ATOM   3043  CB  GLU A 184     -10.646   3.445   0.782  1.00  0.00           C  
ATOM   3044  HB2 GLU A 184     -11.628   3.572   0.327  1.00  0.00           H  
ATOM   3045  HB3 GLU A 184      -9.915   3.431  -0.026  1.00  0.00           H  
ATOM   3046  O   GLU A 184     -12.405   2.028   3.084  1.00  0.00           O  
ATOM   3047  CG  GLU A 184     -10.346   4.665   1.636  1.00  0.00           C  
ATOM   3048  HG2 GLU A 184     -11.241   4.950   2.187  1.00  0.00           H  
ATOM   3049  HG3 GLU A 184      -9.573   4.429   2.368  1.00  0.00           H  
ATOM   3050  CD  GLU A 184      -9.902   5.793   0.707  1.00  0.00           C  
ATOM   3051  OE1 GLU A 184      -8.668   5.905   0.513  1.00  0.00           O  
ATOM   3052  OE2 GLU A 184     -10.802   6.436   0.128  1.00  0.00           O  
ATOM   3053  N   LEU A 185     -12.729   0.950   1.134  1.00  0.00           N  
ATOM   3054  H   LEU A 185     -12.316   0.670   0.256  1.00  0.00           H  
ATOM   3055  CA  LEU A 185     -13.993   0.319   1.546  1.00  0.00           C  
ATOM   3056  HA  LEU A 185     -14.675   1.081   1.924  1.00  0.00           H  
ATOM   3057  C   LEU A 185     -13.760  -0.677   2.685  1.00  0.00           C  
ATOM   3058  CB  LEU A 185     -14.628  -0.409   0.345  1.00  0.00           C  
ATOM   3059  HB2 LEU A 185     -13.846  -0.925  -0.211  1.00  0.00           H  
ATOM   3060  HB3 LEU A 185     -15.314  -1.178   0.701  1.00  0.00           H  
ATOM   3061  O   LEU A 185     -14.627  -0.842   3.543  1.00  0.00           O  
ATOM   3062  CG  LEU A 185     -15.393   0.553  -0.573  1.00  0.00           C  
ATOM   3063  HG  LEU A 185     -14.913   1.532  -0.551  1.00  0.00           H  
ATOM   3064  CD1 LEU A 185     -15.381   0.062  -2.017  1.00  0.00           C  
ATOM   3065 HD11 LEU A 185     -14.372  -0.237  -2.300  1.00  0.00           H  
ATOM   3066 HD12 LEU A 185     -16.038  -0.799  -2.142  1.00  0.00           H  
ATOM   3067 HD13 LEU A 185     -15.669   0.874  -2.684  1.00  0.00           H  
ATOM   3068  CD2 LEU A 185     -16.839   0.698  -0.077  1.00  0.00           C  
ATOM   3069 HD21 LEU A 185     -16.838   0.905   0.993  1.00  0.00           H  
ATOM   3070 HD22 LEU A 185     -17.386  -0.228  -0.254  1.00  0.00           H  
ATOM   3071 HD23 LEU A 185     -17.326   1.525  -0.593  1.00  0.00           H  
ATOM   3072  N   LEU A 186     -12.582  -1.304   2.678  1.00  0.00           N  
ATOM   3073  H   LEU A 186     -11.957  -1.092   1.913  1.00  0.00           H  
ATOM   3074  CA  LEU A 186     -12.177  -2.365   3.591  1.00  0.00           C  
ATOM   3075  HA  LEU A 186     -13.063  -2.928   3.885  1.00  0.00           H  
ATOM   3076  C   LEU A 186     -11.534  -1.798   4.873  1.00  0.00           C  
ATOM   3077  CB  LEU A 186     -11.221  -3.319   2.838  1.00  0.00           C  
ATOM   3078  HB2 LEU A 186     -10.277  -2.798   2.677  1.00  0.00           H  
ATOM   3079  HB3 LEU A 186     -11.006  -4.177   3.474  1.00  0.00           H  
ATOM   3080  O   LEU A 186     -11.827  -2.279   5.975  1.00  0.00           O  
ATOM   3081  CG  LEU A 186     -11.716  -3.829   1.464  1.00  0.00           C  
ATOM   3082  HG  LEU A 186     -11.991  -2.975   0.845  1.00  0.00           H  
ATOM   3083  CD1 LEU A 186     -10.610  -4.583   0.729  1.00  0.00           C  
ATOM   3084 HD11 LEU A 186     -10.279  -5.433   1.325  1.00  0.00           H  
ATOM   3085 HD12 LEU A 186      -9.762  -3.919   0.560  1.00  0.00           H  
ATOM   3086 HD13 LEU A 186     -10.976  -4.933  -0.236  1.00  0.00           H  
ATOM   3087  CD2 LEU A 186     -12.921  -4.753   1.524  1.00  0.00           C  
ATOM   3088 HD21 LEU A 186     -13.357  -4.824   0.527  1.00  0.00           H  
ATOM   3089 HD22 LEU A 186     -13.650  -4.375   2.240  1.00  0.00           H  
ATOM   3090 HD23 LEU A 186     -12.603  -5.756   1.809  1.00  0.00           H  
ATOM   3091  N   ALA A 187     -10.701  -0.758   4.743  1.00  0.00           N  
ATOM   3092  H   ALA A 187     -10.484  -0.461   3.802  1.00  0.00           H  
ATOM   3093  CA  ALA A 187      -9.838  -0.251   5.806  1.00  0.00           C  
ATOM   3094  HA  ALA A 187      -9.470  -1.107   6.373  1.00  0.00           H  
ATOM   3095  C   ALA A 187     -10.568   0.679   6.791  1.00  0.00           C  
ATOM   3096  CB  ALA A 187      -8.607   0.410   5.175  1.00  0.00           C  
ATOM   3097  HB1 ALA A 187      -8.913   1.243   4.541  1.00  0.00           H  
ATOM   3098  HB2 ALA A 187      -7.942   0.770   5.960  1.00  0.00           H  
ATOM   3099  HB3 ALA A 187      -8.065  -0.321   4.574  1.00  0.00           H  
ATOM   3100  O   ALA A 187     -10.679   1.898   6.610  1.00  0.00           O  
ATOM   3101  N   ILE A 188     -11.000   0.109   7.916  1.00  0.00           N  
ATOM   3102  H   ILE A 188     -10.863  -0.888   8.007  1.00  0.00           H  
ATOM   3103  CA  ILE A 188     -11.362   0.887   9.101  1.00  0.00           C  
ATOM   3104  HA  ILE A 188     -11.964   1.741   8.791  1.00  0.00           H  
ATOM   3105  C   ILE A 188     -10.058   1.402   9.718  1.00  0.00           C  
ATOM   3106  CB  ILE A 188     -12.192   0.051  10.107  1.00  0.00           C  
ATOM   3107  HB  ILE A 188     -11.589  -0.790  10.449  1.00  0.00           H  
ATOM   3108  O   ILE A 188      -9.466   0.741  10.554  1.00  0.00           O  
ATOM   3109  CG1 ILE A 188     -13.477  -0.509   9.456  1.00  0.00           C  
ATOM   3110 HG12 ILE A 188     -13.214  -1.040   8.541  1.00  0.00           H  
ATOM   3111 HG13 ILE A 188     -14.140   0.312   9.185  1.00  0.00           H  
ATOM   3112  CG2 ILE A 188     -12.570   0.921  11.322  1.00  0.00           C  
ATOM   3113 HG21 ILE A 188     -13.179   0.340  12.014  1.00  0.00           H  
ATOM   3114 HG22 ILE A 188     -11.671   1.240  11.849  1.00  0.00           H  
ATOM   3115 HG23 ILE A 188     -13.150   1.787  11.002  1.00  0.00           H  
ATOM   3116  CD1 ILE A 188     -14.240  -1.502  10.344  1.00  0.00           C  
ATOM   3117 HD11 ILE A 188     -14.704  -0.992  11.189  1.00  0.00           H  
ATOM   3118 HD12 ILE A 188     -15.036  -1.967   9.762  1.00  0.00           H  
ATOM   3119 HD13 ILE A 188     -13.567  -2.279  10.706  1.00  0.00           H  
ATOM   3120  N   GLY A 189      -9.611   2.595   9.336  1.00  0.00           N  
ATOM   3121  H   GLY A 189     -10.070   3.039   8.553  1.00  0.00           H  
ATOM   3122  CA  GLY A 189      -8.547   3.285  10.067  1.00  0.00           C  
ATOM   3123  HA2 GLY A 189      -8.963   4.176  10.537  1.00  0.00           H  
ATOM   3124  HA3 GLY A 189      -8.148   2.656  10.863  1.00  0.00           H  
ATOM   3125  C   GLY A 189      -7.372   3.733   9.224  1.00  0.00           C  
ATOM   3126  O   GLY A 189      -6.256   3.702   9.736  1.00  0.00           O  
ATOM   3127  N   LYS A 190      -7.601   4.217   7.990  1.00  0.00           N  
ATOM   3128  H   LYS A 190      -8.528   4.116   7.600  1.00  0.00           H  
ATOM   3129  CA  LYS A 190      -6.609   5.000   7.228  1.00  0.00           C  
ATOM   3130  HA  LYS A 190      -5.681   4.430   7.192  1.00  0.00           H  
ATOM   3131  C   LYS A 190      -6.257   6.313   7.952  1.00  0.00           C  
ATOM   3132  CB  LYS A 190      -7.043   5.263   5.762  1.00  0.00           C  
ATOM   3133  HB2 LYS A 190      -8.025   5.734   5.748  1.00  0.00           H  
ATOM   3134  HB3 LYS A 190      -6.334   5.975   5.340  1.00  0.00           H  
ATOM   3135  O   LYS A 190      -6.507   7.412   7.472  1.00  0.00           O  
ATOM   3136  CG  LYS A 190      -7.054   4.041   4.821  1.00  0.00           C  
ATOM   3137  HG2 LYS A 190      -7.956   3.458   5.007  1.00  0.00           H  
ATOM   3138  HG3 LYS A 190      -6.181   3.419   5.019  1.00  0.00           H  
ATOM   3139  CD  LYS A 190      -7.000   4.472   3.340  1.00  0.00           C  
ATOM   3140  HD2 LYS A 190      -6.030   4.930   3.145  1.00  0.00           H  
ATOM   3141  HD3 LYS A 190      -7.762   5.229   3.156  1.00  0.00           H  
ATOM   3142  CE  LYS A 190      -7.181   3.279   2.377  1.00  0.00           C  
ATOM   3143  HE2 LYS A 190      -6.386   2.553   2.549  1.00  0.00           H  
ATOM   3144  HE3 LYS A 190      -8.124   2.787   2.616  1.00  0.00           H  
ATOM   3145  NZ  LYS A 190      -7.187   3.695   0.946  1.00  0.00           N  
ATOM   3146  HZ1 LYS A 190      -7.783   4.497   0.793  1.00  0.00           H  
ATOM   3147  HZ2 LYS A 190      -6.267   3.958   0.624  1.00  0.00           H  
ATOM   3148  HZ3 LYS A 190      -7.524   2.982   0.315  1.00  0.00           H  
ATOM   3149  N   THR A 191      -5.622   6.237   9.114  1.00  0.00           N  
ATOM   3150  H   THR A 191      -5.568   5.321   9.536  1.00  0.00           H  
ATOM   3151  CA  THR A 191      -4.469   7.089   9.356  1.00  0.00           C  
ATOM   3152  HA  THR A 191      -4.616   8.083   8.933  1.00  0.00           H  
ATOM   3153  C   THR A 191      -3.345   6.400   8.607  1.00  0.00           C  
ATOM   3154  CB  THR A 191      -4.146   7.236  10.856  1.00  0.00           C  
ATOM   3155  HB  THR A 191      -3.179   7.726  10.964  1.00  0.00           H  
ATOM   3156  O   THR A 191      -2.734   5.486   9.159  1.00  0.00           O  
ATOM   3157  CG2 THR A 191      -5.204   8.071  11.578  1.00  0.00           C  
ATOM   3158 HG21 THR A 191      -5.261   9.058  11.118  1.00  0.00           H  
ATOM   3159 HG22 THR A 191      -4.919   8.177  12.624  1.00  0.00           H  
ATOM   3160 HG23 THR A 191      -6.173   7.578  11.507  1.00  0.00           H  
ATOM   3161  OG1 THR A 191      -4.107   5.990  11.510  1.00  0.00           O  
ATOM   3162  HG1 THR A 191      -3.481   5.455  11.017  1.00  0.00           H  
ATOM   3163  N   LYS A 192      -3.070   6.801   7.354  1.00  0.00           N  
ATOM   3164  H   LYS A 192      -3.644   7.509   6.921  1.00  0.00           H  
ATOM   3165  CA  LYS A 192      -1.691   6.645   6.888  1.00  0.00           C  
ATOM   3166  HA  LYS A 192      -1.442   5.588   6.801  1.00  0.00           H  
ATOM   3167  C   LYS A 192      -0.855   7.256   8.016  1.00  0.00           C  
ATOM   3168  CB  LYS A 192      -1.413   7.351   5.539  1.00  0.00           C  
ATOM   3169  HB2 LYS A 192      -0.330   7.370   5.423  1.00  0.00           H  
ATOM   3170  HB3 LYS A 192      -1.769   8.381   5.577  1.00  0.00           H  
ATOM   3171  O   LYS A 192      -1.086   8.406   8.397  1.00  0.00           O  
ATOM   3172  CG  LYS A 192      -1.975   6.651   4.282  1.00  0.00           C  
ATOM   3173  HG2 LYS A 192      -3.064   6.682   4.310  1.00  0.00           H  
ATOM   3174  HG3 LYS A 192      -1.659   5.607   4.296  1.00  0.00           H  
ATOM   3175  CD  LYS A 192      -1.476   7.300   2.964  1.00  0.00           C  
ATOM   3176  HD2 LYS A 192      -0.386   7.311   2.970  1.00  0.00           H  
ATOM   3177  HD3 LYS A 192      -1.835   8.327   2.912  1.00  0.00           H  
ATOM   3178  CE  LYS A 192      -1.957   6.520   1.719  1.00  0.00           C  
ATOM   3179  HE2 LYS A 192      -1.604   5.493   1.803  1.00  0.00           H  
ATOM   3180  HE3 LYS A 192      -3.047   6.491   1.728  1.00  0.00           H  
ATOM   3181  NZ  LYS A 192      -1.492   7.090   0.416  1.00  0.00           N  
ATOM   3182  HZ1 LYS A 192      -0.484   7.092   0.349  1.00  0.00           H  
ATOM   3183  HZ2 LYS A 192      -1.831   8.028   0.260  1.00  0.00           H  
ATOM   3184  HZ3 LYS A 192      -1.815   6.534  -0.363  1.00  0.00           H  
ATOM   3185  N   THR A 193       0.044   6.480   8.603  1.00  0.00           N  
ATOM   3186  H   THR A 193       0.147   5.517   8.315  1.00  0.00           H  
ATOM   3187  CA  THR A 193       1.107   7.012   9.463  1.00  0.00           C  
ATOM   3188  HA  THR A 193       0.655   7.550  10.296  1.00  0.00           H  
ATOM   3189  C   THR A 193       1.945   8.050   8.697  1.00  0.00           C  
ATOM   3190  CB  THR A 193       1.965   5.864  10.033  1.00  0.00           C  
ATOM   3191  HB  THR A 193       2.994   6.194  10.176  1.00  0.00           H  
ATOM   3192  O   THR A 193       2.661   8.831   9.311  1.00  0.00           O  
ATOM   3193  CG2 THR A 193       1.400   5.369  11.366  1.00  0.00           C  
ATOM   3194 HG21 THR A 193       0.374   5.028  11.231  1.00  0.00           H  
ATOM   3195 HG22 THR A 193       2.009   4.544  11.735  1.00  0.00           H  
ATOM   3196 HG23 THR A 193       1.426   6.178  12.096  1.00  0.00           H  
ATOM   3197  OG1 THR A 193       1.927   4.751   9.167  1.00  0.00           O  
ATOM   3198  HG1 THR A 193       2.605   4.125   9.432  1.00  0.00           H  
ATOM   3199  N   CYS A 194       1.757   8.166   7.375  1.00  0.00           N  
ATOM   3200  H   CYS A 194       1.302   7.400   6.899  1.00  0.00           H  
ATOM   3201  CA  CYS A 194       2.166   9.298   6.562  1.00  0.00           C  
ATOM   3202  HA  CYS A 194       3.238   9.436   6.705  1.00  0.00           H  
ATOM   3203  C   CYS A 194       1.457  10.610   6.952  1.00  0.00           C  
ATOM   3204  CB  CYS A 194       1.928   9.009   5.068  1.00  0.00           C  
ATOM   3205  HB2 CYS A 194       0.863   9.056   4.842  1.00  0.00           H  
ATOM   3206  HB3 CYS A 194       2.419   9.788   4.486  1.00  0.00           H  
ATOM   3207  O   CYS A 194       0.331  10.906   6.535  1.00  0.00           O  
ATOM   3208  SG  CYS A 194       2.596   7.416   4.528  1.00  0.00           S  
ATOM   3209  HG  CYS A 194       3.831   7.523   5.026  1.00  0.00           H  
ATOM   3210  N   GLU A 195       2.222  11.504   7.566  1.00  0.00           N  
ATOM   3211  H   GLU A 195       3.053  11.164   8.029  1.00  0.00           H  
ATOM   3212  CA  GLU A 195       2.253  12.910   7.154  1.00  0.00           C  
ATOM   3213  HA  GLU A 195       1.248  13.328   7.207  1.00  0.00           H  
ATOM   3214  C   GLU A 195       2.726  13.017   5.690  1.00  0.00           C  
ATOM   3215  CB  GLU A 195       3.170  13.723   8.082  1.00  0.00           C  
ATOM   3216  HB2 GLU A 195       4.174  13.300   8.051  1.00  0.00           H  
ATOM   3217  HB3 GLU A 195       3.204  14.748   7.713  1.00  0.00           H  
ATOM   3218  O   GLU A 195       3.748  13.623   5.388  1.00  0.00           O  
ATOM   3219  CG  GLU A 195       2.685  13.760   9.535  1.00  0.00           C  
ATOM   3220  HG2 GLU A 195       2.711  12.752   9.950  1.00  0.00           H  
ATOM   3221  HG3 GLU A 195       1.649  14.100   9.542  1.00  0.00           H  
ATOM   3222  CD  GLU A 195       3.532  14.691  10.417  1.00  0.00           C  
ATOM   3223  OE1 GLU A 195       3.013  15.046  11.502  1.00  0.00           O  
ATOM   3224  OE2 GLU A 195       4.646  15.076  10.002  1.00  0.00           O  
ATOM   3225  N   SER A 196       2.001  12.405   4.746  1.00  0.00           N  
ATOM   3226  H   SER A 196       1.165  11.908   5.020  1.00  0.00           H  
ATOM   3227  CA  SER A 196       2.161  12.750   3.337  1.00  0.00           C  
ATOM   3228  HA  SER A 196       3.158  12.452   3.011  1.00  0.00           H  
ATOM   3229  C   SER A 196       1.996  14.271   3.250  1.00  0.00           C  
ATOM   3230  CB  SER A 196       1.114  12.033   2.475  1.00  0.00           C  
ATOM   3231  HB2 SER A 196       1.342  10.967   2.443  1.00  0.00           H  
ATOM   3232  HB3 SER A 196       1.143  12.426   1.459  1.00  0.00           H  
ATOM   3233  O   SER A 196       1.015  14.775   3.815  1.00  0.00           O  
ATOM   3234  OG  SER A 196      -0.179  12.211   3.028  1.00  0.00           O  
ATOM   3235  HG  SER A 196      -0.285  13.148   3.207  1.00  0.00           H  
ATOM   3236  N   PRO A 197       2.889  15.014   2.574  1.00  0.00           N  
ATOM   3237  CA  PRO A 197       2.918  16.480   2.609  1.00  0.00           C  
ATOM   3238  HA  PRO A 197       2.952  16.808   3.648  1.00  0.00           H  
ATOM   3239  C   PRO A 197       1.686  17.137   1.962  1.00  0.00           C  
ATOM   3240  CB  PRO A 197       4.233  16.876   1.925  1.00  0.00           C  
ATOM   3241  HB2 PRO A 197       4.165  17.821   1.388  1.00  0.00           H  
ATOM   3242  HB3 PRO A 197       5.025  16.927   2.672  1.00  0.00           H  
ATOM   3243  O   PRO A 197       1.628  18.358   1.829  1.00  0.00           O  
ATOM   3244  CG  PRO A 197       4.508  15.708   0.981  1.00  0.00           C  
ATOM   3245  HG2 PRO A 197       5.571  15.608   0.758  1.00  0.00           H  
ATOM   3246  HG3 PRO A 197       3.933  15.833   0.064  1.00  0.00           H  
ATOM   3247  CD  PRO A 197       3.979  14.506   1.758  1.00  0.00           C  
ATOM   3248  HD2 PRO A 197       4.764  14.115   2.406  1.00  0.00           H  
ATOM   3249  HD3 PRO A 197       3.640  13.733   1.068  1.00  0.00           H  
ATOM   3250  N   VAL A 198       0.676  16.350   1.577  1.00  0.00           N  
ATOM   3251  H   VAL A 198       0.765  15.362   1.766  1.00  0.00           H  
ATOM   3252  CA  VAL A 198      -0.615  16.823   1.091  1.00  0.00           C  
ATOM   3253  HA  VAL A 198      -0.429  17.474   0.236  1.00  0.00           H  
ATOM   3254  C   VAL A 198      -1.286  17.639   2.190  1.00  0.00           C  
ATOM   3255  CB  VAL A 198      -1.509  15.673   0.601  1.00  0.00           C  
ATOM   3256  HB  VAL A 198      -1.816  15.055   1.446  1.00  0.00           H  
ATOM   3257  O   VAL A 198      -1.870  17.125   3.152  1.00  0.00           O  
ATOM   3258  CG1 VAL A 198      -2.756  16.245  -0.087  1.00  0.00           C  
ATOM   3259 HG11 VAL A 198      -3.336  16.850   0.610  1.00  0.00           H  
ATOM   3260 HG12 VAL A 198      -3.382  15.425  -0.437  1.00  0.00           H  
ATOM   3261 HG13 VAL A 198      -2.470  16.849  -0.948  1.00  0.00           H  
ATOM   3262  CG2 VAL A 198      -0.765  14.786  -0.404  1.00  0.00           C  
ATOM   3263 HG21 VAL A 198      -0.391  15.384  -1.235  1.00  0.00           H  
ATOM   3264 HG22 VAL A 198      -1.443  14.030  -0.798  1.00  0.00           H  
ATOM   3265 HG23 VAL A 198       0.066  14.266   0.073  1.00  0.00           H  
ATOM   3266  N   SER A 199      -1.152  18.953   2.041  1.00  0.00           N  
ATOM   3267  H   SER A 199      -0.515  19.267   1.324  1.00  0.00           H  
ATOM   3268  CA  SER A 199      -1.698  19.923   2.972  1.00  0.00           C  
ATOM   3269  HA  SER A 199      -1.209  19.727   3.926  1.00  0.00           H  
ATOM   3270  C   SER A 199      -3.216  19.722   3.114  1.00  0.00           C  
ATOM   3271  CB  SER A 199      -1.328  21.351   2.559  1.00  0.00           C  
ATOM   3272  HB2 SER A 199      -1.731  22.047   3.295  1.00  0.00           H  
ATOM   3273  HB3 SER A 199      -0.243  21.451   2.548  1.00  0.00           H  
ATOM   3274  O   SER A 199      -3.929  19.541   2.121  1.00  0.00           O  
ATOM   3275  OG  SER A 199      -1.837  21.690   1.286  1.00  0.00           O  
ATOM   3276  HG  SER A 199      -1.352  21.217   0.606  1.00  0.00           H  
ATOM   3277  N   PRO A 200      -3.743  19.702   4.350  1.00  0.00           N  
ATOM   3278  CA  PRO A 200      -5.174  19.563   4.566  1.00  0.00           C  
ATOM   3279  HA  PRO A 200      -5.519  18.626   4.130  1.00  0.00           H  
ATOM   3280  C   PRO A 200      -5.904  20.733   3.902  1.00  0.00           C  
ATOM   3281  CB  PRO A 200      -5.357  19.529   6.086  1.00  0.00           C  
ATOM   3282  HB2 PRO A 200      -6.278  20.020   6.400  1.00  0.00           H  
ATOM   3283  HB3 PRO A 200      -5.347  18.493   6.422  1.00  0.00           H  
ATOM   3284  O   PRO A 200      -5.610  21.898   4.185  1.00  0.00           O  
ATOM   3285  CG  PRO A 200      -4.117  20.248   6.622  1.00  0.00           C  
ATOM   3286  HG2 PRO A 200      -4.284  21.325   6.612  1.00  0.00           H  
ATOM   3287  HG3 PRO A 200      -3.852  19.910   7.624  1.00  0.00           H  
ATOM   3288  CD  PRO A 200      -3.038  19.893   5.606  1.00  0.00           C  
ATOM   3289  HD2 PRO A 200      -2.545  18.963   5.888  1.00  0.00           H  
ATOM   3290  HD3 PRO A 200      -2.312  20.704   5.542  1.00  0.00           H  
ATOM   3291  N   ILE A 201      -6.887  20.432   3.050  1.00  0.00           N  
ATOM   3292  H   ILE A 201      -7.118  19.462   2.895  1.00  0.00           H  
ATOM   3293  CA  ILE A 201      -7.661  21.476   2.384  1.00  0.00           C  
ATOM   3294  HA  ILE A 201      -6.947  22.260   2.131  1.00  0.00           H  
ATOM   3295  C   ILE A 201      -8.665  22.079   3.366  1.00  0.00           C  
ATOM   3296  CB  ILE A 201      -8.259  21.030   1.034  1.00  0.00           C  
ATOM   3297  HB  ILE A 201      -7.437  20.634   0.437  1.00  0.00           H  
ATOM   3298  O   ILE A 201      -9.450  21.403   4.039  1.00  0.00           O  
ATOM   3299  CG1 ILE A 201      -8.840  22.255   0.291  1.00  0.00           C  
ATOM   3300 HG12 ILE A 201      -8.148  23.092   0.380  1.00  0.00           H  
ATOM   3301 HG13 ILE A 201      -9.784  22.546   0.753  1.00  0.00           H  
ATOM   3302  CG2 ILE A 201      -9.311  19.920   1.186  1.00  0.00           C  
ATOM   3303 HG21 ILE A 201      -8.892  19.085   1.747  1.00  0.00           H  
ATOM   3304 HG22 ILE A 201     -10.196  20.295   1.701  1.00  0.00           H  
ATOM   3305 HG23 ILE A 201      -9.602  19.544   0.205  1.00  0.00           H  
ATOM   3306  CD1 ILE A 201      -9.078  22.019  -1.204  1.00  0.00           C  
ATOM   3307 HD11 ILE A 201      -9.766  21.189  -1.364  1.00  0.00           H  
ATOM   3308 HD12 ILE A 201      -9.504  22.923  -1.638  1.00  0.00           H  
ATOM   3309 HD13 ILE A 201      -8.131  21.802  -1.698  1.00  0.00           H  
ATOM   3310  N   LYS A 202      -8.616  23.401   3.475  1.00  0.00           N  
ATOM   3311  H   LYS A 202      -7.949  23.885   2.891  1.00  0.00           H  
ATOM   3312  CA  LYS A 202      -9.571  24.187   4.246  1.00  0.00           C  
ATOM   3313  HA  LYS A 202      -9.778  23.672   5.184  1.00  0.00           H  
ATOM   3314  C   LYS A 202     -10.890  24.278   3.477  1.00  0.00           C  
ATOM   3315  CB  LYS A 202      -8.921  25.542   4.534  1.00  0.00           C  
ATOM   3316  HB2 LYS A 202      -8.379  25.880   3.650  1.00  0.00           H  
ATOM   3317  HB3 LYS A 202      -9.677  26.304   4.726  1.00  0.00           H  
ATOM   3318  O   LYS A 202     -10.886  24.425   2.260  1.00  0.00           O  
ATOM   3319  CG  LYS A 202      -7.953  25.461   5.723  1.00  0.00           C  
ATOM   3320  HG2 LYS A 202      -8.452  25.010   6.581  1.00  0.00           H  
ATOM   3321  HG3 LYS A 202      -7.099  24.845   5.443  1.00  0.00           H  
ATOM   3322  CD  LYS A 202      -7.475  26.865   6.102  1.00  0.00           C  
ATOM   3323  HD2 LYS A 202      -7.115  27.364   5.203  1.00  0.00           H  
ATOM   3324  HD3 LYS A 202      -8.313  27.434   6.506  1.00  0.00           H  
ATOM   3325  CE  LYS A 202      -6.337  26.792   7.126  1.00  0.00           C  
ATOM   3326  HE2 LYS A 202      -6.707  26.336   8.044  1.00  0.00           H  
ATOM   3327  HE3 LYS A 202      -5.558  26.148   6.719  1.00  0.00           H  
ATOM   3328  NZ  LYS A 202      -5.777  28.140   7.396  1.00  0.00           N  
ATOM   3329  HZ1 LYS A 202      -6.477  28.763   7.772  1.00  0.00           H  
ATOM   3330  HZ2 LYS A 202      -5.436  28.546   6.536  1.00  0.00           H  
ATOM   3331  HZ3 LYS A 202      -4.993  28.089   8.031  1.00  0.00           H  
ATOM   3332  N   MET A 203     -12.020  24.206   4.186  1.00  0.00           N  
ATOM   3333  H   MET A 203     -11.958  24.283   5.191  1.00  0.00           H  
ATOM   3334  CA  MET A 203     -13.346  24.308   3.560  1.00  0.00           C  
ATOM   3335  HA  MET A 203     -13.485  23.488   2.857  1.00  0.00           H  
ATOM   3336  C   MET A 203     -13.487  25.619   2.786  1.00  0.00           C  
ATOM   3337  CB  MET A 203     -14.443  24.256   4.631  1.00  0.00           C  
ATOM   3338  HB2 MET A 203     -15.333  24.734   4.222  1.00  0.00           H  
ATOM   3339  HB3 MET A 203     -14.129  24.818   5.510  1.00  0.00           H  
ATOM   3340  O   MET A 203     -14.082  25.665   1.718  1.00  0.00           O  
ATOM   3341  CG  MET A 203     -14.811  22.823   5.029  1.00  0.00           C  
ATOM   3342  HG2 MET A 203     -13.901  22.279   5.283  1.00  0.00           H  
ATOM   3343  HG3 MET A 203     -15.263  22.335   4.166  1.00  0.00           H  
ATOM   3344  SD  MET A 203     -15.961  22.688   6.433  1.00  0.00           S  
ATOM   3345  CE  MET A 203     -17.172  23.968   6.006  1.00  0.00           C  
ATOM   3346  HE1 MET A 203     -18.116  23.773   6.515  1.00  0.00           H  
ATOM   3347  HE2 MET A 203     -16.796  24.942   6.317  1.00  0.00           H  
ATOM   3348  HE3 MET A 203     -17.317  23.978   4.925  1.00  0.00           H  
ATOM   3349  N   GLU A 204     -12.892  26.680   3.307  1.00  0.00           N  
ATOM   3350  H   GLU A 204     -12.381  26.563   4.170  1.00  0.00           H  
ATOM   3351  CA  GLU A 204     -12.921  28.022   2.750  1.00  0.00           C  
ATOM   3352  HA  GLU A 204     -13.957  28.345   2.647  1.00  0.00           H  
ATOM   3353  C   GLU A 204     -12.292  28.096   1.343  1.00  0.00           C  
ATOM   3354  CB  GLU A 204     -12.220  28.957   3.755  1.00  0.00           C  
ATOM   3355  HB2 GLU A 204     -12.302  29.972   3.366  1.00  0.00           H  
ATOM   3356  HB3 GLU A 204     -11.160  28.712   3.808  1.00  0.00           H  
ATOM   3357  O   GLU A 204     -12.705  28.942   0.561  1.00  0.00           O  
ATOM   3358  CG  GLU A 204     -12.821  28.953   5.187  1.00  0.00           C  
ATOM   3359  HG2 GLU A 204     -13.908  28.974   5.107  1.00  0.00           H  
ATOM   3360  HG3 GLU A 204     -12.519  29.885   5.665  1.00  0.00           H  
ATOM   3361  CD  GLU A 204     -12.399  27.791   6.129  1.00  0.00           C  
ATOM   3362  OE1 GLU A 204     -12.861  27.732   7.287  1.00  0.00           O  
ATOM   3363  OE2 GLU A 204     -11.614  26.895   5.742  1.00  0.00           O  
ATOM   3364  N   LEU A 205     -11.383  27.169   1.001  1.00  0.00           N  
ATOM   3365  H   LEU A 205     -11.179  26.440   1.670  1.00  0.00           H  
ATOM   3366  CA  LEU A 205     -10.581  27.168  -0.234  1.00  0.00           C  
ATOM   3367  HA  LEU A 205     -10.633  28.155  -0.693  1.00  0.00           H  
ATOM   3368  C   LEU A 205     -11.071  26.166  -1.298  1.00  0.00           C  
ATOM   3369  CB  LEU A 205      -9.108  26.880   0.125  1.00  0.00           C  
ATOM   3370  HB2 LEU A 205      -8.516  26.949  -0.787  1.00  0.00           H  
ATOM   3371  HB3 LEU A 205      -9.039  25.854   0.488  1.00  0.00           H  
ATOM   3372  O   LEU A 205     -10.420  25.967  -2.321  1.00  0.00           O  
ATOM   3373  CG  LEU A 205      -8.474  27.814   1.172  1.00  0.00           C  
ATOM   3374  HG  LEU A 205      -9.026  27.739   2.108  1.00  0.00           H  
ATOM   3375  CD1 LEU A 205      -7.035  27.373   1.446  1.00  0.00           C  
ATOM   3376 HD11 LEU A 205      -6.597  27.994   2.227  1.00  0.00           H  
ATOM   3377 HD12 LEU A 205      -7.009  26.325   1.746  1.00  0.00           H  
ATOM   3378 HD13 LEU A 205      -6.444  27.488   0.537  1.00  0.00           H  
ATOM   3379  CD2 LEU A 205      -8.451  29.274   0.735  1.00  0.00           C  
ATOM   3380 HD21 LEU A 205      -9.468  29.648   0.611  1.00  0.00           H  
ATOM   3381 HD22 LEU A 205      -7.939  29.892   1.472  1.00  0.00           H  
ATOM   3382 HD23 LEU A 205      -7.945  29.370  -0.226  1.00  0.00           H  
ATOM   3383  N   LEU A 206     -12.194  25.475  -1.067  1.00  0.00           N  
ATOM   3384  H   LEU A 206     -12.684  25.658  -0.203  1.00  0.00           H  
ATOM   3385  CA  LEU A 206     -12.627  24.355  -1.920  1.00  0.00           C  
ATOM   3386  HA  LEU A 206     -11.832  23.610  -1.944  1.00  0.00           H  
ATOM   3387  C   LEU A 206     -12.880  24.739  -3.380  1.00  0.00           C  
ATOM   3388  CB  LEU A 206     -13.902  23.724  -1.344  1.00  0.00           C  
ATOM   3389  HB2 LEU A 206     -14.637  24.511  -1.178  1.00  0.00           H  
ATOM   3390  HB3 LEU A 206     -14.320  23.035  -2.078  1.00  0.00           H  
ATOM   3391  O   LEU A 206     -12.653  23.917  -4.261  1.00  0.00           O  
ATOM   3392  CG  LEU A 206     -13.665  22.950  -0.044  1.00  0.00           C  
ATOM   3393  HG  LEU A 206     -13.118  23.573   0.664  1.00  0.00           H  
ATOM   3394  CD1 LEU A 206     -14.996  22.539   0.574  1.00  0.00           C  
ATOM   3395 HD11 LEU A 206     -14.797  22.064   1.535  1.00  0.00           H  
ATOM   3396 HD12 LEU A 206     -15.525  21.860  -0.094  1.00  0.00           H  
ATOM   3397 HD13 LEU A 206     -15.618  23.416   0.751  1.00  0.00           H  
ATOM   3398  CD2 LEU A 206     -12.867  21.672  -0.269  1.00  0.00           C  
ATOM   3399 HD21 LEU A 206     -11.861  21.914  -0.612  1.00  0.00           H  
ATOM   3400 HD22 LEU A 206     -12.782  21.110   0.661  1.00  0.00           H  
ATOM   3401 HD23 LEU A 206     -13.371  21.067  -1.022  1.00  0.00           H  
ATOM   3402  N   PHE A 207     -13.338  25.965  -3.620  1.00  0.00           N  
ATOM   3403  H   PHE A 207     -13.431  26.599  -2.840  1.00  0.00           H  
ATOM   3404  CA  PHE A 207     -13.665  26.459  -4.955  1.00  0.00           C  
ATOM   3405  HA  PHE A 207     -13.724  25.616  -5.644  1.00  0.00           H  
ATOM   3406  C   PHE A 207     -12.592  27.411  -5.515  1.00  0.00           C  
ATOM   3407  CB  PHE A 207     -15.058  27.098  -4.910  1.00  0.00           C  
ATOM   3408  HB2 PHE A 207     -15.058  27.905  -4.178  1.00  0.00           H  
ATOM   3409  HB3 PHE A 207     -15.277  27.509  -5.896  1.00  0.00           H  
ATOM   3410  O   PHE A 207     -12.735  27.925  -6.622  1.00  0.00           O  
ATOM   3411  CG  PHE A 207     -16.194  26.161  -4.580  1.00  0.00           C  
ATOM   3412  CD1 PHE A 207     -16.791  25.407  -5.605  1.00  0.00           C  
ATOM   3413  HD1 PHE A 207     -16.424  25.477  -6.618  1.00  0.00           H  
ATOM   3414  CD2 PHE A 207     -16.673  26.059  -3.261  1.00  0.00           C  
ATOM   3415  HD2 PHE A 207     -16.215  26.636  -2.471  1.00  0.00           H  
ATOM   3416  CE1 PHE A 207     -17.858  24.545  -5.317  1.00  0.00           C  
ATOM   3417  HE1 PHE A 207     -18.302  23.951  -6.103  1.00  0.00           H  
ATOM   3418  CE2 PHE A 207     -17.738  25.190  -2.970  1.00  0.00           C  
ATOM   3419  HE2 PHE A 207     -18.094  25.095  -1.956  1.00  0.00           H  
ATOM   3420  CZ  PHE A 207     -18.325  24.434  -3.999  1.00  0.00           C  
ATOM   3421  HZ  PHE A 207     -19.134  23.754  -3.777  1.00  0.00           H  
ATOM   3422  N   ASP A 208     -11.550  27.724  -4.749  1.00  0.00           N  
ATOM   3423  H   ASP A 208     -11.397  27.225  -3.885  1.00  0.00           H  
ATOM   3424  CA  ASP A 208     -10.477  28.621  -5.197  1.00  0.00           C  
ATOM   3425  HA  ASP A 208     -10.919  29.518  -5.632  1.00  0.00           H  
ATOM   3426  C   ASP A 208      -9.649  27.938  -6.288  1.00  0.00           C  
ATOM   3427  CB  ASP A 208      -9.625  29.052  -3.994  1.00  0.00           C  
ATOM   3428  HB2 ASP A 208      -8.749  29.595  -4.347  1.00  0.00           H  
ATOM   3429  HB3 ASP A 208      -9.277  28.167  -3.462  1.00  0.00           H  
ATOM   3430  O   ASP A 208      -9.597  26.710  -6.290  1.00  0.00           O  
ATOM   3431  CG  ASP A 208     -10.398  29.959  -3.029  1.00  0.00           C  
ATOM   3432  OD1 ASP A 208     -11.578  30.289  -3.322  1.00  0.00           O  
ATOM   3433  OD2 ASP A 208      -9.824  30.291  -1.973  1.00  0.00           O  
ATOM   3434  N   PRO A 209      -9.049  28.677  -7.233  1.00  0.00           N  
ATOM   3435  CA  PRO A 209      -8.219  28.075  -8.273  1.00  0.00           C  
ATOM   3436  HA  PRO A 209      -8.804  27.364  -8.856  1.00  0.00           H  
ATOM   3437  C   PRO A 209      -7.014  27.338  -7.669  1.00  0.00           C  
ATOM   3438  CB  PRO A 209      -7.816  29.238  -9.176  1.00  0.00           C  
ATOM   3439  HB2 PRO A 209      -6.846  29.084  -9.648  1.00  0.00           H  
ATOM   3440  HB3 PRO A 209      -8.590  29.380  -9.931  1.00  0.00           H  
ATOM   3441  O   PRO A 209      -6.606  27.618  -6.542  1.00  0.00           O  
ATOM   3442  CG  PRO A 209      -7.814  30.439  -8.236  1.00  0.00           C  
ATOM   3443  HG2 PRO A 209      -7.957  31.375  -8.777  1.00  0.00           H  
ATOM   3444  HG3 PRO A 209      -6.885  30.458  -7.668  1.00  0.00           H  
ATOM   3445  CD  PRO A 209      -8.987  30.130  -7.308  1.00  0.00           C  
ATOM   3446  HD2 PRO A 209      -8.812  30.585  -6.333  1.00  0.00           H  
ATOM   3447  HD3 PRO A 209      -9.910  30.509  -7.746  1.00  0.00           H  
ATOM   3448  N   ASP A 210      -6.486  26.354  -8.399  1.00  0.00           N  
ATOM   3449  H   ASP A 210      -6.849  26.177  -9.325  1.00  0.00           H  
ATOM   3450  CA  ASP A 210      -5.310  25.590  -7.959  1.00  0.00           C  
ATOM   3451  HA  ASP A 210      -5.449  25.280  -6.924  1.00  0.00           H  
ATOM   3452  C   ASP A 210      -4.045  26.448  -7.948  1.00  0.00           C  
ATOM   3453  CB  ASP A 210      -5.136  24.343  -8.852  1.00  0.00           C  
ATOM   3454  HB2 ASP A 210      -4.101  24.008  -8.785  1.00  0.00           H  
ATOM   3455  HB3 ASP A 210      -5.345  24.596  -9.891  1.00  0.00           H  
ATOM   3456  O   ASP A 210      -3.302  26.415  -6.971  1.00  0.00           O  
ATOM   3457  CG  ASP A 210      -6.023  23.181  -8.410  1.00  0.00           C  
ATOM   3458  OD1 ASP A 210      -6.663  23.281  -7.343  1.00  0.00           O  
ATOM   3459  OD2 ASP A 210      -5.927  22.045  -8.904  1.00  0.00           O  
ATOM   3460  N   ASP A 211      -3.888  27.267  -8.987  1.00  0.00           N  
ATOM   3461  H   ASP A 211      -4.597  27.249  -9.707  1.00  0.00           H  
ATOM   3462  CA  ASP A 211      -2.769  28.179  -9.201  1.00  0.00           C  
ATOM   3463  HA  ASP A 211      -2.216  28.307  -8.271  1.00  0.00           H  
ATOM   3464  C   ASP A 211      -3.292  29.546  -9.671  1.00  0.00           C  
ATOM   3465  CB  ASP A 211      -1.825  27.585 -10.257  1.00  0.00           C  
ATOM   3466  HB2 ASP A 211      -0.966  28.245 -10.374  1.00  0.00           H  
ATOM   3467  HB3 ASP A 211      -2.348  27.548 -11.213  1.00  0.00           H  
ATOM   3468  O   ASP A 211      -4.422  29.649 -10.150  1.00  0.00           O  
ATOM   3469  CG  ASP A 211      -1.320  26.183  -9.897  1.00  0.00           C  
ATOM   3470  OD1 ASP A 211      -0.806  26.016  -8.770  1.00  0.00           O  
ATOM   3471  OD2 ASP A 211      -1.433  25.303 -10.775  1.00  0.00           O  
ATOM   3472  N   GLU A 212      -2.467  30.597  -9.610  1.00  0.00           N  
ATOM   3473  H   GLU A 212      -1.554  30.468  -9.199  1.00  0.00           H  
ATOM   3474  CA  GLU A 212      -2.859  31.971  -9.997  1.00  0.00           C  
ATOM   3475  HA  GLU A 212      -3.687  32.291  -9.365  1.00  0.00           H  
ATOM   3476  C   GLU A 212      -3.356  32.104 -11.451  1.00  0.00           C  
ATOM   3477  CB  GLU A 212      -1.680  32.937  -9.775  1.00  0.00           C  
ATOM   3478  HB2 GLU A 212      -1.956  33.912 -10.177  1.00  0.00           H  
ATOM   3479  HB3 GLU A 212      -0.810  32.571 -10.319  1.00  0.00           H  
ATOM   3480  O   GLU A 212      -4.082  33.042 -11.771  1.00  0.00           O  
ATOM   3481  CG  GLU A 212      -1.329  33.116  -8.288  1.00  0.00           C  
ATOM   3482  HG2 GLU A 212      -2.240  33.375  -7.749  1.00  0.00           H  
ATOM   3483  HG3 GLU A 212      -0.966  32.167  -7.894  1.00  0.00           H  
ATOM   3484  CD  GLU A 212      -0.269  34.205  -8.033  1.00  0.00           C  
ATOM   3485  OE1 GLU A 212      -0.165  34.632  -6.858  1.00  0.00           O  
ATOM   3486  OE2 GLU A 212       0.433  34.599  -8.990  1.00  0.00           O  
ATOM   3487  N   HIS A 213      -3.003  31.152 -12.318  1.00  0.00           N  
ATOM   3488  H   HIS A 213      -2.440  30.393 -11.961  1.00  0.00           H  
ATOM   3489  CA  HIS A 213      -3.381  31.124 -13.736  1.00  0.00           C  
ATOM   3490  HA  HIS A 213      -3.656  32.131 -14.050  1.00  0.00           H  
ATOM   3491  C   HIS A 213      -4.586  30.220 -14.034  1.00  0.00           C  
ATOM   3492  CB  HIS A 213      -2.163  30.684 -14.558  1.00  0.00           C  
ATOM   3493  HB2 HIS A 213      -1.895  29.662 -14.288  1.00  0.00           H  
ATOM   3494  HB3 HIS A 213      -2.427  30.691 -15.615  1.00  0.00           H  
ATOM   3495  O   HIS A 213      -5.041  30.167 -15.175  1.00  0.00           O  
ATOM   3496  CG  HIS A 213      -0.962  31.572 -14.361  1.00  0.00           C  
ATOM   3497  CD2 HIS A 213      -0.660  32.698 -15.077  1.00  0.00           C  
ATOM   3498  HD2 HIS A 213      -1.235  33.102 -15.897  1.00  0.00           H  
ATOM   3499  ND1 HIS A 213       0.011  31.430 -13.398  1.00  0.00           N  
ATOM   3500  HD1 HIS A 213       0.066  30.701 -12.701  1.00  0.00           H  
ATOM   3501  CE1 HIS A 213       0.870  32.454 -13.523  1.00  0.00           C  
ATOM   3502  HE1 HIS A 213       1.727  32.628 -12.888  1.00  0.00           H  
ATOM   3503  NE2 HIS A 213       0.513  33.244 -14.547  1.00  0.00           N  
ATOM   3504  N   SER A 214      -5.080  29.480 -13.039  1.00  0.00           N  
ATOM   3505  H   SER A 214      -4.758  29.660 -12.098  1.00  0.00           H  
ATOM   3506  CA  SER A 214      -6.170  28.523 -13.222  1.00  0.00           C  
ATOM   3507  HA  SER A 214      -6.132  28.130 -14.238  1.00  0.00           H  
ATOM   3508  C   SER A 214      -7.533  29.179 -13.030  1.00  0.00           C  
ATOM   3509  CB  SER A 214      -6.019  27.338 -12.271  1.00  0.00           C  
ATOM   3510  HB2 SER A 214      -5.902  27.692 -11.247  1.00  0.00           H  
ATOM   3511  HB3 SER A 214      -6.915  26.720 -12.327  1.00  0.00           H  
ATOM   3512  O   SER A 214      -7.705  30.086 -12.214  1.00  0.00           O  
ATOM   3513  OG  SER A 214      -4.909  26.545 -12.636  1.00  0.00           O  
ATOM   3514  HG  SER A 214      -4.087  26.986 -12.410  1.00  0.00           H  
ATOM   3515  N   GLU A 215      -8.538  28.678 -13.744  1.00  0.00           N  
ATOM   3516  H   GLU A 215      -8.360  27.942 -14.412  1.00  0.00           H  
ATOM   3517  CA  GLU A 215      -9.916  29.098 -13.519  1.00  0.00           C  
ATOM   3518  HA  GLU A 215      -9.913  30.188 -13.530  1.00  0.00           H  
ATOM   3519  C   GLU A 215     -10.432  28.620 -12.146  1.00  0.00           C  
ATOM   3520  CB  GLU A 215     -10.836  28.633 -14.654  1.00  0.00           C  
ATOM   3521  HB2 GLU A 215     -11.864  28.862 -14.374  1.00  0.00           H  
ATOM   3522  HB3 GLU A 215     -10.739  27.555 -14.783  1.00  0.00           H  
ATOM   3523  O   GLU A 215      -9.996  27.584 -11.626  1.00  0.00           O  
ATOM   3524  CG  GLU A 215     -10.515  29.356 -15.973  1.00  0.00           C  
ATOM   3525  HG2 GLU A 215     -10.506  30.429 -15.782  1.00  0.00           H  
ATOM   3526  HG3 GLU A 215      -9.519  29.063 -16.306  1.00  0.00           H  
ATOM   3527  CD  GLU A 215     -11.529  29.063 -17.092  1.00  0.00           C  
ATOM   3528  OE1 GLU A 215     -11.436  29.748 -18.135  1.00  0.00           O  
ATOM   3529  OE2 GLU A 215     -12.412  28.199 -16.888  1.00  0.00           O  
ATOM   3530  N   PRO A 216     -11.370  29.354 -11.517  1.00  0.00           N  
ATOM   3531  CA  PRO A 216     -11.970  28.928 -10.262  1.00  0.00           C  
ATOM   3532  HA  PRO A 216     -11.177  28.814  -9.522  1.00  0.00           H  
ATOM   3533  C   PRO A 216     -12.723  27.606 -10.423  1.00  0.00           C  
ATOM   3534  CB  PRO A 216     -12.912  30.057  -9.836  1.00  0.00           C  
ATOM   3535  HB2 PRO A 216     -12.828  30.252  -8.767  1.00  0.00           H  
ATOM   3536  HB3 PRO A 216     -13.941  29.821 -10.108  1.00  0.00           H  
ATOM   3537  O   PRO A 216     -13.518  27.435 -11.343  1.00  0.00           O  
ATOM   3538  CG  PRO A 216     -12.444  31.266 -10.643  1.00  0.00           C  
ATOM   3539  HG2 PRO A 216     -13.261  31.957 -10.851  1.00  0.00           H  
ATOM   3540  HG3 PRO A 216     -11.639  31.770 -10.108  1.00  0.00           H  
ATOM   3541  CD  PRO A 216     -11.888  30.651 -11.920  1.00  0.00           C  
ATOM   3542  HD2 PRO A 216     -12.685  30.511 -12.650  1.00  0.00           H  
ATOM   3543  HD3 PRO A 216     -11.111  31.301 -12.322  1.00  0.00           H  
ATOM   3544  N   VAL A 217     -12.575  26.701  -9.458  1.00  0.00           N  
ATOM   3545  H   VAL A 217     -11.919  26.888  -8.713  1.00  0.00           H  
ATOM   3546  CA  VAL A 217     -13.275  25.413  -9.485  1.00  0.00           C  
ATOM   3547  HA  VAL A 217     -13.068  24.945 -10.447  1.00  0.00           H  
ATOM   3548  C   VAL A 217     -14.788  25.623  -9.379  1.00  0.00           C  
ATOM   3549  CB  VAL A 217     -12.738  24.486  -8.385  1.00  0.00           C  
ATOM   3550  HB  VAL A 217     -12.816  24.992  -7.423  1.00  0.00           H  
ATOM   3551  O   VAL A 217     -15.276  26.371  -8.527  1.00  0.00           O  
ATOM   3552  CG1 VAL A 217     -13.512  23.166  -8.293  1.00  0.00           C  
ATOM   3553 HG11 VAL A 217     -13.104  22.575  -7.473  1.00  0.00           H  
ATOM   3554 HG12 VAL A 217     -13.421  22.607  -9.224  1.00  0.00           H  
ATOM   3555 HG13 VAL A 217     -14.562  23.349  -8.063  1.00  0.00           H  
ATOM   3556  CG2 VAL A 217     -11.262  24.162  -8.633  1.00  0.00           C  
ATOM   3557 HG21 VAL A 217     -10.654  25.062  -8.542  1.00  0.00           H  
ATOM   3558 HG22 VAL A 217     -11.130  23.749  -9.633  1.00  0.00           H  
ATOM   3559 HG23 VAL A 217     -10.915  23.432  -7.902  1.00  0.00           H  
ATOM   3560  N   HIS A 218     -15.551  24.943 -10.239  1.00  0.00           N  
ATOM   3561  H   HIS A 218     -15.078  24.481 -11.003  1.00  0.00           H  
ATOM   3562  CA  HIS A 218     -17.020  25.005 -10.268  1.00  0.00           C  
ATOM   3563  HA  HIS A 218     -17.367  25.789  -9.595  1.00  0.00           H  
ATOM   3564  C   HIS A 218     -17.702  23.723  -9.790  1.00  0.00           C  
ATOM   3565  CB  HIS A 218     -17.482  25.373 -11.683  1.00  0.00           C  
ATOM   3566  HB2 HIS A 218     -18.569  25.299 -11.733  1.00  0.00           H  
ATOM   3567  HB3 HIS A 218     -17.057  24.671 -12.401  1.00  0.00           H  
ATOM   3568  O   HIS A 218     -18.913  23.733  -9.555  1.00  0.00           O  
ATOM   3569  CG  HIS A 218     -17.118  26.775 -12.089  1.00  0.00           C  
ATOM   3570  CD2 HIS A 218     -17.161  27.292 -13.355  1.00  0.00           C  
ATOM   3571  HD2 HIS A 218     -17.453  26.768 -14.254  1.00  0.00           H  
ATOM   3572  ND1 HIS A 218     -16.671  27.775 -11.254  1.00  0.00           N  
ATOM   3573  HD1 HIS A 218     -16.291  27.628 -10.329  1.00  0.00           H  
ATOM   3574  CE1 HIS A 218     -16.442  28.862 -12.006  1.00  0.00           C  
ATOM   3575  HE1 HIS A 218     -15.981  29.776 -11.662  1.00  0.00           H  
ATOM   3576  NE2 HIS A 218     -16.767  28.628 -13.280  1.00  0.00           N  
ATOM   3577  N   THR A 219     -16.965  22.626  -9.630  1.00  0.00           N  
ATOM   3578  H   THR A 219     -15.982  22.655  -9.861  1.00  0.00           H  
ATOM   3579  CA  THR A 219     -17.512  21.365  -9.126  1.00  0.00           C  
ATOM   3580  HA  THR A 219     -18.451  21.568  -8.610  1.00  0.00           H  
ATOM   3581  C   THR A 219     -16.553  20.736  -8.130  1.00  0.00           C  
ATOM   3582  CB  THR A 219     -17.825  20.379 -10.259  1.00  0.00           C  
ATOM   3583  HB  THR A 219     -16.898  20.050 -10.728  1.00  0.00           H  
ATOM   3584  O   THR A 219     -15.394  20.491  -8.448  1.00  0.00           O  
ATOM   3585  CG2 THR A 219     -18.586  19.162  -9.724  1.00  0.00           C  
ATOM   3586 HG21 THR A 219     -19.308  18.817 -10.464  1.00  0.00           H  
ATOM   3587 HG22 THR A 219     -19.134  19.408  -8.814  1.00  0.00           H  
ATOM   3588 HG23 THR A 219     -17.881  18.362  -9.501  1.00  0.00           H  
ATOM   3589  OG1 THR A 219     -18.625  20.989 -11.251  1.00  0.00           O  
ATOM   3590  HG1 THR A 219     -18.293  20.640 -12.081  1.00  0.00           H  
ATOM   3591  N   VAL A 220     -17.043  20.466  -6.923  1.00  0.00           N  
ATOM   3592  H   VAL A 220     -18.003  20.718  -6.733  1.00  0.00           H  
ATOM   3593  CA  VAL A 220     -16.295  19.811  -5.846  1.00  0.00           C  
ATOM   3594  HA  VAL A 220     -15.288  19.580  -6.193  1.00  0.00           H  
ATOM   3595  C   VAL A 220     -16.991  18.504  -5.492  1.00  0.00           C  
ATOM   3596  CB  VAL A 220     -16.166  20.735  -4.620  1.00  0.00           C  
ATOM   3597  HB  VAL A 220     -17.162  21.005  -4.271  1.00  0.00           H  
ATOM   3598  O   VAL A 220     -18.203  18.479  -5.279  1.00  0.00           O  
ATOM   3599  CG1 VAL A 220     -15.416  20.054  -3.465  1.00  0.00           C  
ATOM   3600 HG11 VAL A 220     -14.435  19.721  -3.803  1.00  0.00           H  
ATOM   3601 HG12 VAL A 220     -15.295  20.758  -2.641  1.00  0.00           H  
ATOM   3602 HG13 VAL A 220     -15.982  19.197  -3.098  1.00  0.00           H  
ATOM   3603  CG2 VAL A 220     -15.411  22.025  -4.968  1.00  0.00           C  
ATOM   3604 HG21 VAL A 220     -14.381  21.800  -5.248  1.00  0.00           H  
ATOM   3605 HG22 VAL A 220     -15.411  22.701  -4.113  1.00  0.00           H  
ATOM   3606 HG23 VAL A 220     -15.893  22.540  -5.799  1.00  0.00           H  
ATOM   3607  N   VAL A 221     -16.234  17.417  -5.395  1.00  0.00           N  
ATOM   3608  H   VAL A 221     -15.247  17.502  -5.594  1.00  0.00           H  
ATOM   3609  CA  VAL A 221     -16.743  16.094  -5.026  1.00  0.00           C  
ATOM   3610  HA  VAL A 221     -17.826  16.143  -4.917  1.00  0.00           H  
ATOM   3611  C   VAL A 221     -16.148  15.680  -3.689  1.00  0.00           C  
ATOM   3612  CB  VAL A 221     -16.461  15.047  -6.116  1.00  0.00           C  
ATOM   3613  HB  VAL A 221     -15.385  14.928  -6.240  1.00  0.00           H  
ATOM   3614  O   VAL A 221     -14.945  15.470  -3.564  1.00  0.00           O  
ATOM   3615  CG1 VAL A 221     -17.074  13.692  -5.736  1.00  0.00           C  
ATOM   3616 HG11 VAL A 221     -16.590  13.291  -4.846  1.00  0.00           H  
ATOM   3617 HG12 VAL A 221     -16.923  12.984  -6.551  1.00  0.00           H  
ATOM   3618 HG13 VAL A 221     -18.143  13.799  -5.553  1.00  0.00           H  
ATOM   3619  CG2 VAL A 221     -17.065  15.467  -7.459  1.00  0.00           C  
ATOM   3620 HG21 VAL A 221     -16.631  16.408  -7.797  1.00  0.00           H  
ATOM   3621 HG22 VAL A 221     -16.827  14.702  -8.199  1.00  0.00           H  
ATOM   3622 HG23 VAL A 221     -18.146  15.574  -7.378  1.00  0.00           H  
ATOM   3623  N   PHE A 222     -17.007  15.548  -2.685  1.00  0.00           N  
ATOM   3624  H   PHE A 222     -17.983  15.705  -2.895  1.00  0.00           H  
ATOM   3625  CA  PHE A 222     -16.692  14.957  -1.394  1.00  0.00           C  
ATOM   3626  HA  PHE A 222     -15.641  15.122  -1.156  1.00  0.00           H  
ATOM   3627  C   PHE A 222     -16.898  13.452  -1.430  1.00  0.00           C  
ATOM   3628  CB  PHE A 222     -17.555  15.600  -0.303  1.00  0.00           C  
ATOM   3629  HB2 PHE A 222     -17.553  14.933   0.559  1.00  0.00           H  
ATOM   3630  HB3 PHE A 222     -18.583  15.663  -0.662  1.00  0.00           H  
ATOM   3631  O   PHE A 222     -18.024  12.971  -1.557  1.00  0.00           O  
ATOM   3632  CG  PHE A 222     -17.130  16.967   0.193  1.00  0.00           C  
ATOM   3633  CD1 PHE A 222     -15.949  17.588  -0.251  1.00  0.00           C  
ATOM   3634  HD1 PHE A 222     -15.368  17.142  -1.045  1.00  0.00           H  
ATOM   3635  CD2 PHE A 222     -17.929  17.617   1.145  1.00  0.00           C  
ATOM   3636  HD2 PHE A 222     -18.852  17.162   1.475  1.00  0.00           H  
ATOM   3637  CE1 PHE A 222     -15.525  18.805   0.302  1.00  0.00           C  
ATOM   3638  HE1 PHE A 222     -14.609  19.264  -0.038  1.00  0.00           H  
ATOM   3639  CE2 PHE A 222     -17.534  18.855   1.670  1.00  0.00           C  
ATOM   3640  HE2 PHE A 222     -18.156  19.355   2.397  1.00  0.00           H  
ATOM   3641  CZ  PHE A 222     -16.318  19.429   1.277  1.00  0.00           C  
ATOM   3642  HZ  PHE A 222     -16.013  20.361   1.729  1.00  0.00           H  
ATOM   3643  N   GLN A 223     -15.819  12.710  -1.223  1.00  0.00           N  
ATOM   3644  H   GLN A 223     -14.928  13.175  -1.121  1.00  0.00           H  
ATOM   3645  CA  GLN A 223     -15.848  11.256  -1.141  1.00  0.00           C  
ATOM   3646  HA  GLN A 223     -16.874  10.917  -1.287  1.00  0.00           H  
ATOM   3647  C   GLN A 223     -15.402  10.758   0.230  1.00  0.00           C  
ATOM   3648  CB  GLN A 223     -15.039  10.653  -2.288  1.00  0.00           C  
ATOM   3649  HB2 GLN A 223     -15.400  11.097  -3.216  1.00  0.00           H  
ATOM   3650  HB3 GLN A 223     -15.224   9.580  -2.334  1.00  0.00           H  
ATOM   3651  O   GLN A 223     -14.619  11.401   0.927  1.00  0.00           O  
ATOM   3652  CG  GLN A 223     -13.523  10.889  -2.150  1.00  0.00           C  
ATOM   3653  HG2 GLN A 223     -13.324  11.942  -1.952  1.00  0.00           H  
ATOM   3654  HG3 GLN A 223     -13.131  10.298  -1.322  1.00  0.00           H  
ATOM   3655  CD  GLN A 223     -12.770  10.517  -3.415  1.00  0.00           C  
ATOM   3656  NE2 GLN A 223     -11.461  10.439  -3.389  1.00  0.00           N  
ATOM   3657 HE21 GLN A 223     -10.932  10.534  -2.533  1.00  0.00           H  
ATOM   3658 HE22 GLN A 223     -10.998  10.207  -4.256  1.00  0.00           H  
ATOM   3659  OE1 GLN A 223     -13.357  10.328  -4.461  1.00  0.00           O  
ATOM   3660  N   GLY A 224     -15.910   9.596   0.628  1.00  0.00           N  
ATOM   3661  H   GLY A 224     -16.570   9.129   0.024  1.00  0.00           H  
ATOM   3662  CA  GLY A 224     -15.410   8.888   1.803  1.00  0.00           C  
ATOM   3663  HA2 GLY A 224     -15.293   9.582   2.636  1.00  0.00           H  
ATOM   3664  HA3 GLY A 224     -14.423   8.489   1.572  1.00  0.00           H  
ATOM   3665  C   GLY A 224     -16.309   7.735   2.230  1.00  0.00           C  
ATOM   3666  O   GLY A 224     -17.446   7.602   1.758  1.00  0.00           O  
ATOM   3667  N   ALA A 225     -15.805   6.919   3.153  1.00  0.00           N  
ATOM   3668  H   ALA A 225     -14.850   7.070   3.447  1.00  0.00           H  
ATOM   3669  CA  ALA A 225     -16.463   5.710   3.638  1.00  0.00           C  
ATOM   3670  HA  ALA A 225     -16.605   5.044   2.787  1.00  0.00           H  
ATOM   3671  C   ALA A 225     -17.850   5.961   4.267  1.00  0.00           C  
ATOM   3672  CB  ALA A 225     -15.510   5.007   4.615  1.00  0.00           C  
ATOM   3673  HB1 ALA A 225     -14.556   4.807   4.126  1.00  0.00           H  
ATOM   3674  HB2 ALA A 225     -15.929   4.053   4.934  1.00  0.00           H  
ATOM   3675  HB3 ALA A 225     -15.337   5.631   5.492  1.00  0.00           H  
ATOM   3676  O   ALA A 225     -18.275   7.094   4.553  1.00  0.00           O  
ATOM   3677  N   ALA A 226     -18.599   4.881   4.481  1.00  0.00           N  
ATOM   3678  H   ALA A 226     -18.200   3.972   4.296  1.00  0.00           H  
ATOM   3679  CA  ALA A 226     -19.875   4.939   5.179  1.00  0.00           C  
ATOM   3680  HA  ALA A 226     -20.518   5.645   4.653  1.00  0.00           H  
ATOM   3681  C   ALA A 226     -19.666   5.454   6.621  1.00  0.00           C  
ATOM   3682  CB  ALA A 226     -20.539   3.560   5.097  1.00  0.00           C  
ATOM   3683  HB1 ALA A 226     -20.020   2.852   5.743  1.00  0.00           H  
ATOM   3684  HB2 ALA A 226     -20.502   3.187   4.074  1.00  0.00           H  
ATOM   3685  HB3 ALA A 226     -21.587   3.623   5.388  1.00  0.00           H  
ATOM   3686  O   ALA A 226     -18.705   5.104   7.297  1.00  0.00           O  
ATOM   3687  N   GLY A 227     -20.541   6.344   7.092  1.00  0.00           N  
ATOM   3688  H   GLY A 227     -21.400   6.485   6.579  1.00  0.00           H  
ATOM   3689  CA  GLY A 227     -20.485   6.869   8.462  1.00  0.00           C  
ATOM   3690  HA2 GLY A 227     -20.310   6.038   9.145  1.00  0.00           H  
ATOM   3691  HA3 GLY A 227     -21.450   7.311   8.710  1.00  0.00           H  
ATOM   3692  C   GLY A 227     -19.402   7.918   8.722  1.00  0.00           C  
ATOM   3693  O   GLY A 227     -19.355   8.463   9.825  1.00  0.00           O  
ATOM   3694  N   ILE A 228     -18.580   8.259   7.719  1.00  0.00           N  
ATOM   3695  H   ILE A 228     -18.612   7.695   6.882  1.00  0.00           H  
ATOM   3696  CA  ILE A 228     -17.432   9.171   7.868  1.00  0.00           C  
ATOM   3697  HA  ILE A 228     -16.887   8.819   8.743  1.00  0.00           H  
ATOM   3698  C   ILE A 228     -17.817  10.640   8.124  1.00  0.00           C  
ATOM   3699  CB  ILE A 228     -16.487   9.022   6.657  1.00  0.00           C  
ATOM   3700  HB  ILE A 228     -16.480   7.971   6.369  1.00  0.00           H  
ATOM   3701  O   ILE A 228     -16.971  11.462   8.462  1.00  0.00           O  
ATOM   3702  CG1 ILE A 228     -15.023   9.396   6.958  1.00  0.00           C  
ATOM   3703 HG12 ILE A 228     -14.443   9.198   6.056  1.00  0.00           H  
ATOM   3704 HG13 ILE A 228     -14.937  10.457   7.189  1.00  0.00           H  
ATOM   3705  CG2 ILE A 228     -16.989   9.836   5.452  1.00  0.00           C  
ATOM   3706 HG21 ILE A 228     -16.872  10.905   5.631  1.00  0.00           H  
ATOM   3707 HG22 ILE A 228     -18.032   9.598   5.246  1.00  0.00           H  
ATOM   3708 HG23 ILE A 228     -16.389   9.576   4.580  1.00  0.00           H  
ATOM   3709  CD1 ILE A 228     -14.382   8.582   8.090  1.00  0.00           C  
ATOM   3710 HD11 ILE A 228     -14.759   8.911   9.058  1.00  0.00           H  
ATOM   3711 HD12 ILE A 228     -14.587   7.521   7.951  1.00  0.00           H  
ATOM   3712 HD13 ILE A 228     -13.303   8.734   8.072  1.00  0.00           H  
ATOM   3713  N   GLY A 229     -19.100  10.984   7.969  1.00  0.00           N  
ATOM   3714  H   GLY A 229     -19.747  10.231   7.778  1.00  0.00           H  
ATOM   3715  CA  GLY A 229     -19.630  12.316   8.272  1.00  0.00           C  
ATOM   3716  HA2 GLY A 229     -20.540  12.193   8.858  1.00  0.00           H  
ATOM   3717  HA3 GLY A 229     -18.919  12.863   8.890  1.00  0.00           H  
ATOM   3718  C   GLY A 229     -19.971  13.200   7.068  1.00  0.00           C  
ATOM   3719  O   GLY A 229     -20.247  14.374   7.287  1.00  0.00           O  
ATOM   3720  N   LYS A 230     -20.028  12.669   5.835  1.00  0.00           N  
ATOM   3721  H   LYS A 230     -19.714  11.715   5.734  1.00  0.00           H  
ATOM   3722  CA  LYS A 230     -20.412  13.403   4.601  1.00  0.00           C  
ATOM   3723  HA  LYS A 230     -19.601  14.073   4.315  1.00  0.00           H  
ATOM   3724  C   LYS A 230     -21.648  14.302   4.775  1.00  0.00           C  
ATOM   3725  CB  LYS A 230     -20.660  12.414   3.444  1.00  0.00           C  
ATOM   3726  HB2 LYS A 230     -21.368  11.651   3.767  1.00  0.00           H  
ATOM   3727  HB3 LYS A 230     -21.112  12.958   2.615  1.00  0.00           H  
ATOM   3728  O   LYS A 230     -21.548  15.518   4.663  1.00  0.00           O  
ATOM   3729  CG  LYS A 230     -19.377  11.745   2.929  1.00  0.00           C  
ATOM   3730  HG2 LYS A 230     -18.900  11.176   3.727  1.00  0.00           H  
ATOM   3731  HG3 LYS A 230     -18.705  12.534   2.591  1.00  0.00           H  
ATOM   3732  CD  LYS A 230     -19.602  10.842   1.712  1.00  0.00           C  
ATOM   3733  HD2 LYS A 230     -18.636  10.475   1.364  1.00  0.00           H  
ATOM   3734  HD3 LYS A 230     -20.012  11.454   0.908  1.00  0.00           H  
ATOM   3735  CE  LYS A 230     -20.551   9.658   1.928  1.00  0.00           C  
ATOM   3736  HE2 LYS A 230     -21.449   9.990   2.450  1.00  0.00           H  
ATOM   3737  HE3 LYS A 230     -20.867   9.316   0.943  1.00  0.00           H  
ATOM   3738  NZ  LYS A 230     -19.892   8.533   2.631  1.00  0.00           N  
ATOM   3739  HZ1 LYS A 230     -19.087   8.233   2.100  1.00  0.00           H  
ATOM   3740  HZ2 LYS A 230     -19.532   8.767   3.546  1.00  0.00           H  
ATOM   3741  HZ3 LYS A 230     -20.506   7.734   2.688  1.00  0.00           H  
ATOM   3742  N   THR A 231     -22.784  13.719   5.158  1.00  0.00           N  
ATOM   3743  H   THR A 231     -22.851  12.714   5.080  1.00  0.00           H  
ATOM   3744  CA  THR A 231     -24.047  14.443   5.395  1.00  0.00           C  
ATOM   3745  HA  THR A 231     -24.347  14.957   4.482  1.00  0.00           H  
ATOM   3746  C   THR A 231     -23.935  15.477   6.517  1.00  0.00           C  
ATOM   3747  CB  THR A 231     -25.127  13.420   5.769  1.00  0.00           C  
ATOM   3748  HB  THR A 231     -24.803  12.912   6.677  1.00  0.00           H  
ATOM   3749  O   THR A 231     -24.496  16.567   6.442  1.00  0.00           O  
ATOM   3750  CG2 THR A 231     -26.523  13.979   6.042  1.00  0.00           C  
ATOM   3751 HG21 THR A 231     -26.888  14.539   5.181  1.00  0.00           H  
ATOM   3752 HG22 THR A 231     -26.506  14.634   6.914  1.00  0.00           H  
ATOM   3753 HG23 THR A 231     -27.208  13.152   6.229  1.00  0.00           H  
ATOM   3754  OG1 THR A 231     -25.209  12.447   4.762  1.00  0.00           O  
ATOM   3755  HG1 THR A 231     -25.498  12.881   3.957  1.00  0.00           H  
ATOM   3756  N   ILE A 232     -23.188  15.169   7.583  1.00  0.00           N  
ATOM   3757  H   ILE A 232     -22.640  14.321   7.551  1.00  0.00           H  
ATOM   3758  CA  ILE A 232     -22.981  16.106   8.697  1.00  0.00           C  
ATOM   3759  HA  ILE A 232     -23.945  16.527   8.981  1.00  0.00           H  
ATOM   3760  C   ILE A 232     -22.125  17.299   8.248  1.00  0.00           C  
ATOM   3761  CB  ILE A 232     -22.389  15.371   9.921  1.00  0.00           C  
ATOM   3762  HB  ILE A 232     -21.474  14.868   9.607  1.00  0.00           H  
ATOM   3763  O   ILE A 232     -22.428  18.433   8.619  1.00  0.00           O  
ATOM   3764  CG1 ILE A 232     -23.342  14.287  10.479  1.00  0.00           C  
ATOM   3765 HG12 ILE A 232     -22.841  13.780  11.304  1.00  0.00           H  
ATOM   3766 HG13 ILE A 232     -23.518  13.538   9.707  1.00  0.00           H  
ATOM   3767  CG2 ILE A 232     -22.000  16.354  11.035  1.00  0.00           C  
ATOM   3768 HG21 ILE A 232     -21.153  16.953  10.701  1.00  0.00           H  
ATOM   3769 HG22 ILE A 232     -22.834  17.013  11.274  1.00  0.00           H  
ATOM   3770 HG23 ILE A 232     -21.696  15.807  11.928  1.00  0.00           H  
ATOM   3771  CD1 ILE A 232     -24.704  14.791  10.982  1.00  0.00           C  
ATOM   3772 HD11 ILE A 232     -24.574  15.523  11.779  1.00  0.00           H  
ATOM   3773 HD12 ILE A 232     -25.270  13.947  11.378  1.00  0.00           H  
ATOM   3774 HD13 ILE A 232     -25.275  15.234  10.166  1.00  0.00           H  
ATOM   3775  N   LEU A 233     -21.112  17.062   7.412  1.00  0.00           N  
ATOM   3776  H   LEU A 233     -20.920  16.106   7.147  1.00  0.00           H  
ATOM   3777  CA  LEU A 233     -20.289  18.100   6.799  1.00  0.00           C  
ATOM   3778  HA  LEU A 233     -19.900  18.740   7.591  1.00  0.00           H  
ATOM   3779  C   LEU A 233     -21.117  18.979   5.855  1.00  0.00           C  
ATOM   3780  CB  LEU A 233     -19.110  17.429   6.076  1.00  0.00           C  
ATOM   3781  HB2 LEU A 233     -18.572  16.809   6.793  1.00  0.00           H  
ATOM   3782  HB3 LEU A 233     -19.493  16.773   5.294  1.00  0.00           H  
ATOM   3783  O   LEU A 233     -21.069  20.200   5.972  1.00  0.00           O  
ATOM   3784  CG  LEU A 233     -18.123  18.411   5.424  1.00  0.00           C  
ATOM   3785  HG  LEU A 233     -18.644  19.029   4.693  1.00  0.00           H  
ATOM   3786  CD1 LEU A 233     -17.447  19.314   6.451  1.00  0.00           C  
ATOM   3787 HD11 LEU A 233     -16.963  18.707   7.216  1.00  0.00           H  
ATOM   3788 HD12 LEU A 233     -16.695  19.923   5.949  1.00  0.00           H  
ATOM   3789 HD13 LEU A 233     -18.177  19.985   6.906  1.00  0.00           H  
ATOM   3790  CD2 LEU A 233     -17.030  17.624   4.712  1.00  0.00           C  
ATOM   3791 HD21 LEU A 233     -16.494  16.991   5.419  1.00  0.00           H  
ATOM   3792 HD22 LEU A 233     -17.475  17.004   3.933  1.00  0.00           H  
ATOM   3793 HD23 LEU A 233     -16.327  18.307   4.235  1.00  0.00           H  
ATOM   3794  N   ALA A 234     -21.943  18.377   4.998  1.00  0.00           N  
ATOM   3795  H   ALA A 234     -21.903  17.372   4.914  1.00  0.00           H  
ATOM   3796  CA  ALA A 234     -22.855  19.099   4.116  1.00  0.00           C  
ATOM   3797  HA  ALA A 234     -22.270  19.712   3.431  1.00  0.00           H  
ATOM   3798  C   ALA A 234     -23.802  20.031   4.896  1.00  0.00           C  
ATOM   3799  CB  ALA A 234     -23.640  18.062   3.310  1.00  0.00           C  
ATOM   3800  HB1 ALA A 234     -24.147  17.355   3.967  1.00  0.00           H  
ATOM   3801  HB2 ALA A 234     -22.967  17.511   2.653  1.00  0.00           H  
ATOM   3802  HB3 ALA A 234     -24.396  18.571   2.713  1.00  0.00           H  
ATOM   3803  O   ALA A 234     -23.907  21.225   4.607  1.00  0.00           O  
ATOM   3804  N   ARG A 235     -24.432  19.520   5.962  1.00  0.00           N  
ATOM   3805  H   ARG A 235     -24.332  18.529   6.129  1.00  0.00           H  
ATOM   3806  CA  ARG A 235     -25.284  20.327   6.854  1.00  0.00           C  
ATOM   3807  HA  ARG A 235     -26.048  20.825   6.257  1.00  0.00           H  
ATOM   3808  C   ARG A 235     -24.502  21.438   7.553  1.00  0.00           C  
ATOM   3809  CB  ARG A 235     -25.951  19.425   7.897  1.00  0.00           C  
ATOM   3810  HB2 ARG A 235     -26.434  20.054   8.644  1.00  0.00           H  
ATOM   3811  HB3 ARG A 235     -25.189  18.826   8.397  1.00  0.00           H  
ATOM   3812  O   ARG A 235     -25.020  22.545   7.706  1.00  0.00           O  
ATOM   3813  CG  ARG A 235     -27.007  18.499   7.277  1.00  0.00           C  
ATOM   3814  HG2 ARG A 235     -27.790  19.091   6.801  1.00  0.00           H  
ATOM   3815  HG3 ARG A 235     -26.558  17.877   6.503  1.00  0.00           H  
ATOM   3816  CD  ARG A 235     -27.629  17.593   8.344  1.00  0.00           C  
ATOM   3817  HD2 ARG A 235     -26.835  17.170   8.958  1.00  0.00           H  
ATOM   3818  HD3 ARG A 235     -28.122  16.760   7.842  1.00  0.00           H  
ATOM   3819  NE  ARG A 235     -28.593  18.324   9.200  1.00  0.00           N  
ATOM   3820  HE  ARG A 235     -28.212  18.847   9.976  1.00  0.00           H  
ATOM   3821  NH1 ARG A 235     -30.504  17.770   8.053  1.00  0.00           N  
ATOM   3822 HH11 ARG A 235     -31.496  17.887   7.905  1.00  0.00           H  
ATOM   3823 HH12 ARG A 235     -29.945  17.321   7.341  1.00  0.00           H  
ATOM   3824  NH2 ARG A 235     -30.649  19.062   9.874  1.00  0.00           N  
ATOM   3825 HH21 ARG A 235     -30.260  19.535  10.678  1.00  0.00           H  
ATOM   3826 HH22 ARG A 235     -31.643  19.158   9.725  1.00  0.00           H  
ATOM   3827  CZ  ARG A 235     -29.906  18.381   9.041  1.00  0.00           C  
ATOM   3828  N   LYS A 236     -23.262  21.163   7.965  1.00  0.00           N  
ATOM   3829  H   LYS A 236     -22.907  20.229   7.819  1.00  0.00           H  
ATOM   3830  CA  LYS A 236     -22.383  22.162   8.580  1.00  0.00           C  
ATOM   3831  HA  LYS A 236     -22.926  22.629   9.402  1.00  0.00           H  
ATOM   3832  C   LYS A 236     -22.046  23.291   7.603  1.00  0.00           C  
ATOM   3833  CB  LYS A 236     -21.136  21.464   9.142  1.00  0.00           C  
ATOM   3834  HB2 LYS A 236     -20.621  20.932   8.342  1.00  0.00           H  
ATOM   3835  HB3 LYS A 236     -21.443  20.731   9.888  1.00  0.00           H  
ATOM   3836  O   LYS A 236     -22.133  24.448   8.001  1.00  0.00           O  
ATOM   3837  CG  LYS A 236     -20.135  22.428   9.782  1.00  0.00           C  
ATOM   3838  HG2 LYS A 236     -19.295  21.839  10.152  1.00  0.00           H  
ATOM   3839  HG3 LYS A 236     -19.743  23.107   9.024  1.00  0.00           H  
ATOM   3840  CD  LYS A 236     -20.722  23.241  10.940  1.00  0.00           C  
ATOM   3841  HD2 LYS A 236     -21.416  23.977  10.537  1.00  0.00           H  
ATOM   3842  HD3 LYS A 236     -21.241  22.589  11.643  1.00  0.00           H  
ATOM   3843  CE  LYS A 236     -19.567  23.949  11.644  1.00  0.00           C  
ATOM   3844  HE2 LYS A 236     -19.152  23.295  12.411  1.00  0.00           H  
ATOM   3845  HE3 LYS A 236     -18.797  24.151  10.900  1.00  0.00           H  
ATOM   3846  NZ  LYS A 236     -19.997  25.239  12.207  1.00  0.00           N  
ATOM   3847  HZ1 LYS A 236     -20.265  25.832  11.435  1.00  0.00           H  
ATOM   3848  HZ2 LYS A 236     -19.234  25.742  12.637  1.00  0.00           H  
ATOM   3849  HZ3 LYS A 236     -20.795  25.163  12.822  1.00  0.00           H  
ATOM   3850  N   MET A 237     -21.768  22.983   6.335  1.00  0.00           N  
ATOM   3851  H   MET A 237     -21.695  22.007   6.084  1.00  0.00           H  
ATOM   3852  CA  MET A 237     -21.541  23.991   5.289  1.00  0.00           C  
ATOM   3853  HA  MET A 237     -20.708  24.628   5.587  1.00  0.00           H  
ATOM   3854  C   MET A 237     -22.753  24.903   5.093  1.00  0.00           C  
ATOM   3855  CB  MET A 237     -21.196  23.317   3.954  1.00  0.00           C  
ATOM   3856  HB2 MET A 237     -21.193  24.073   3.169  1.00  0.00           H  
ATOM   3857  HB3 MET A 237     -21.935  22.557   3.702  1.00  0.00           H  
ATOM   3858  O   MET A 237     -22.596  26.122   5.056  1.00  0.00           O  
ATOM   3859  CG  MET A 237     -19.814  22.683   4.010  1.00  0.00           C  
ATOM   3860  HG2 MET A 237     -19.796  21.913   4.781  1.00  0.00           H  
ATOM   3861  HG3 MET A 237     -19.112  23.469   4.286  1.00  0.00           H  
ATOM   3862  SD  MET A 237     -19.247  21.949   2.463  1.00  0.00           S  
ATOM   3863  CE  MET A 237     -18.765  23.450   1.568  1.00  0.00           C  
ATOM   3864  HE1 MET A 237     -19.648  24.049   1.348  1.00  0.00           H  
ATOM   3865  HE2 MET A 237     -18.065  24.029   2.171  1.00  0.00           H  
ATOM   3866  HE3 MET A 237     -18.268  23.184   0.635  1.00  0.00           H  
ATOM   3867  N   MET A 238     -23.961  24.330   5.040  1.00  0.00           N  
ATOM   3868  H   MET A 238     -24.015  23.322   5.017  1.00  0.00           H  
ATOM   3869  CA  MET A 238     -25.201  25.112   4.949  1.00  0.00           C  
ATOM   3870  HA  MET A 238     -25.170  25.723   4.046  1.00  0.00           H  
ATOM   3871  C   MET A 238     -25.358  26.067   6.139  1.00  0.00           C  
ATOM   3872  CB  MET A 238     -26.419  24.178   4.877  1.00  0.00           C  
ATOM   3873  HB2 MET A 238     -27.328  24.775   4.938  1.00  0.00           H  
ATOM   3874  HB3 MET A 238     -26.413  23.500   5.730  1.00  0.00           H  
ATOM   3875  O   MET A 238     -25.686  27.241   5.954  1.00  0.00           O  
ATOM   3876  CG  MET A 238     -26.468  23.345   3.592  1.00  0.00           C  
ATOM   3877  HG2 MET A 238     -27.330  22.680   3.651  1.00  0.00           H  
ATOM   3878  HG3 MET A 238     -25.576  22.721   3.542  1.00  0.00           H  
ATOM   3879  SD  MET A 238     -26.575  24.281   2.043  1.00  0.00           S  
ATOM   3880  CE  MET A 238     -28.165  25.122   2.260  1.00  0.00           C  
ATOM   3881  HE1 MET A 238     -28.038  25.953   2.954  1.00  0.00           H  
ATOM   3882  HE2 MET A 238     -28.909  24.427   2.648  1.00  0.00           H  
ATOM   3883  HE3 MET A 238     -28.502  25.509   1.299  1.00  0.00           H  
ATOM   3884  N   LEU A 239     -25.095  25.581   7.358  1.00  0.00           N  
ATOM   3885  H   LEU A 239     -24.835  24.608   7.439  1.00  0.00           H  
ATOM   3886  CA  LEU A 239     -25.187  26.387   8.575  1.00  0.00           C  
ATOM   3887  HA  LEU A 239     -26.166  26.865   8.580  1.00  0.00           H  
ATOM   3888  C   LEU A 239     -24.133  27.501   8.616  1.00  0.00           C  
ATOM   3889  CB  LEU A 239     -25.075  25.465   9.803  1.00  0.00           C  
ATOM   3890  HB2 LEU A 239     -24.122  24.939   9.761  1.00  0.00           H  
ATOM   3891  HB3 LEU A 239     -25.871  24.721   9.756  1.00  0.00           H  
ATOM   3892  O   LEU A 239     -24.459  28.626   9.000  1.00  0.00           O  
ATOM   3893  CG  LEU A 239     -25.162  26.208  11.152  1.00  0.00           C  
ATOM   3894  HG  LEU A 239     -24.337  26.915  11.240  1.00  0.00           H  
ATOM   3895  CD1 LEU A 239     -26.482  26.968  11.315  1.00  0.00           C  
ATOM   3896 HD11 LEU A 239     -26.529  27.788  10.599  1.00  0.00           H  
ATOM   3897 HD12 LEU A 239     -26.550  27.390  12.318  1.00  0.00           H  
ATOM   3898 HD13 LEU A 239     -27.325  26.299  11.142  1.00  0.00           H  
ATOM   3899  CD2 LEU A 239     -25.040  25.207  12.299  1.00  0.00           C  
ATOM   3900 HD21 LEU A 239     -24.085  24.687  12.226  1.00  0.00           H  
ATOM   3901 HD22 LEU A 239     -25.852  24.482  12.238  1.00  0.00           H  
ATOM   3902 HD23 LEU A 239     -25.089  25.729  13.255  1.00  0.00           H  
ATOM   3903  N   ASP A 240     -22.892  27.209   8.234  1.00  0.00           N  
ATOM   3904  H   ASP A 240     -22.680  26.262   7.956  1.00  0.00           H  
ATOM   3905  CA  ASP A 240     -21.794  28.179   8.250  1.00  0.00           C  
ATOM   3906  HA  ASP A 240     -21.800  28.705   9.205  1.00  0.00           H  
ATOM   3907  C   ASP A 240     -21.972  29.260   7.189  1.00  0.00           C  
ATOM   3908  CB  ASP A 240     -20.450  27.448   8.101  1.00  0.00           C  
ATOM   3909  HB2 ASP A 240     -20.513  26.716   7.296  1.00  0.00           H  
ATOM   3910  HB3 ASP A 240     -19.680  28.173   7.837  1.00  0.00           H  
ATOM   3911  O   ASP A 240     -21.820  30.445   7.492  1.00  0.00           O  
ATOM   3912  CG  ASP A 240     -20.037  26.769   9.405  1.00  0.00           C  
ATOM   3913  OD1 ASP A 240     -20.537  27.172  10.484  1.00  0.00           O  
ATOM   3914  OD2 ASP A 240     -19.228  25.818   9.392  1.00  0.00           O  
ATOM   3915  N   TRP A 241     -22.413  28.890   5.988  1.00  0.00           N  
ATOM   3916  H   TRP A 241     -22.514  27.907   5.782  1.00  0.00           H  
ATOM   3917  CA  TRP A 241     -22.786  29.861   4.962  1.00  0.00           C  
ATOM   3918  HA  TRP A 241     -21.937  30.515   4.761  1.00  0.00           H  
ATOM   3919  C   TRP A 241     -23.936  30.764   5.425  1.00  0.00           C  
ATOM   3920  CB  TRP A 241     -23.137  29.120   3.673  1.00  0.00           C  
ATOM   3921  HB2 TRP A 241     -22.231  28.678   3.258  1.00  0.00           H  
ATOM   3922  HB3 TRP A 241     -23.830  28.310   3.903  1.00  0.00           H  
ATOM   3923  O   TRP A 241     -23.835  31.992   5.366  1.00  0.00           O  
ATOM   3924  CG  TRP A 241     -23.773  29.996   2.645  1.00  0.00           C  
ATOM   3925  CD1 TRP A 241     -23.126  30.855   1.825  1.00  0.00           C  
ATOM   3926  HD1 TRP A 241     -22.055  30.989   1.795  1.00  0.00           H  
ATOM   3927  CD2 TRP A 241     -25.193  30.168   2.374  1.00  0.00           C  
ATOM   3928  CE2 TRP A 241     -25.330  31.152   1.351  1.00  0.00           C  
ATOM   3929  CE3 TRP A 241     -26.376  29.601   2.899  1.00  0.00           C  
ATOM   3930  HE3 TRP A 241     -26.302  28.844   3.665  1.00  0.00           H  
ATOM   3931  NE1 TRP A 241     -24.041  31.533   1.042  1.00  0.00           N  
ATOM   3932  HE1 TRP A 241     -23.773  32.166   0.303  1.00  0.00           H  
ATOM   3933  CH2 TRP A 241     -27.736  30.986   1.423  1.00  0.00           C  
ATOM   3934  HH2 TRP A 241     -28.705  31.315   1.079  1.00  0.00           H  
ATOM   3935  CZ2 TRP A 241     -26.578  31.554   0.873  1.00  0.00           C  
ATOM   3936  HZ2 TRP A 241     -26.639  32.299   0.093  1.00  0.00           H  
ATOM   3937  CZ3 TRP A 241     -27.637  30.011   2.429  1.00  0.00           C  
ATOM   3938  HZ3 TRP A 241     -28.535  29.577   2.843  1.00  0.00           H  
ATOM   3939  N   ALA A 242     -25.001  30.179   5.979  1.00  0.00           N  
ATOM   3940  H   ALA A 242     -25.042  29.170   6.000  1.00  0.00           H  
ATOM   3941  CA  ALA A 242     -26.151  30.933   6.472  1.00  0.00           C  
ATOM   3942  HA  ALA A 242     -26.505  31.589   5.676  1.00  0.00           H  
ATOM   3943  C   ALA A 242     -25.818  31.816   7.689  1.00  0.00           C  
ATOM   3944  CB  ALA A 242     -27.254  29.930   6.800  1.00  0.00           C  
ATOM   3945  HB1 ALA A 242     -28.147  30.468   7.118  1.00  0.00           H  
ATOM   3946  HB2 ALA A 242     -26.933  29.254   7.593  1.00  0.00           H  
ATOM   3947  HB3 ALA A 242     -27.491  29.355   5.905  1.00  0.00           H  
ATOM   3948  O   ALA A 242     -26.425  32.871   7.884  1.00  0.00           O  
ATOM   3949  N   SER A 243     -24.837  31.404   8.496  1.00  0.00           N  
ATOM   3950  H   SER A 243     -24.411  30.510   8.297  1.00  0.00           H  
ATOM   3951  CA  SER A 243     -24.316  32.179   9.628  1.00  0.00           C  
ATOM   3952  HA  SER A 243     -25.151  32.675  10.124  1.00  0.00           H  
ATOM   3953  C   SER A 243     -23.341  33.273   9.205  1.00  0.00           C  
ATOM   3954  CB  SER A 243     -23.638  31.269  10.653  1.00  0.00           C  
ATOM   3955  HB2 SER A 243     -23.291  31.866  11.496  1.00  0.00           H  
ATOM   3956  HB3 SER A 243     -22.784  30.768  10.198  1.00  0.00           H  
ATOM   3957  O   SER A 243     -22.979  34.103  10.035  1.00  0.00           O  
ATOM   3958  OG  SER A 243     -24.566  30.309  11.118  1.00  0.00           O  
ATOM   3959  HG  SER A 243     -24.618  29.645  10.426  1.00  0.00           H  
ATOM   3960  N   GLY A 244     -22.933  33.299   7.935  1.00  0.00           N  
ATOM   3961  H   GLY A 244     -23.262  32.589   7.296  1.00  0.00           H  
ATOM   3962  CA  GLY A 244     -22.014  34.302   7.431  1.00  0.00           C  
ATOM   3963  HA2 GLY A 244     -22.268  35.252   7.901  1.00  0.00           H  
ATOM   3964  HA3 GLY A 244     -22.151  34.358   6.351  1.00  0.00           H  
ATOM   3965  C   GLY A 244     -20.542  34.007   7.718  1.00  0.00           C  
ATOM   3966  O   GLY A 244     -19.745  34.902   7.948  1.00  0.00           O  
ATOM   3967  N   THR A 245     -20.198  32.735   7.759  1.00  0.00           N  
ATOM   3968  H   THR A 245     -20.920  32.048   7.597  1.00  0.00           H  
ATOM   3969  CA  THR A 245     -18.898  32.233   8.204  1.00  0.00           C  
ATOM   3970  HA  THR A 245     -18.255  33.061   8.500  1.00  0.00           H  
ATOM   3971  C   THR A 245     -18.157  31.518   7.065  1.00  0.00           C  
ATOM   3972  CB  THR A 245     -19.208  31.386   9.454  1.00  0.00           C  
ATOM   3973  HB  THR A 245     -20.288  31.260   9.526  1.00  0.00           H  
ATOM   3974  O   THR A 245     -16.951  31.308   7.135  1.00  0.00           O  
ATOM   3975  CG2 THR A 245     -18.795  32.093  10.742  1.00  0.00           C  
ATOM   3976 HG21 THR A 245     -19.080  31.490  11.603  1.00  0.00           H  
ATOM   3977 HG22 THR A 245     -19.295  33.060  10.800  1.00  0.00           H  
ATOM   3978 HG23 THR A 245     -17.716  32.247  10.744  1.00  0.00           H  
ATOM   3979  OG1 THR A 245     -18.713  30.081   9.417  1.00  0.00           O  
ATOM   3980  HG1 THR A 245     -19.108  29.570  10.128  1.00  0.00           H  
ATOM   3981  N   LEU A 246     -18.865  31.230   5.964  1.00  0.00           N  
ATOM   3982  H   LEU A 246     -19.850  31.455   5.971  1.00  0.00           H  
ATOM   3983  CA  LEU A 246     -18.360  30.533   4.786  1.00  0.00           C  
ATOM   3984  HA  LEU A 246     -17.274  30.628   4.756  1.00  0.00           H  
ATOM   3985  C   LEU A 246     -18.950  31.147   3.498  1.00  0.00           C  
ATOM   3986  CB  LEU A 246     -18.735  29.049   4.966  1.00  0.00           C  
ATOM   3987  HB2 LEU A 246     -19.821  28.966   4.928  1.00  0.00           H  
ATOM   3988  HB3 LEU A 246     -18.407  28.724   5.954  1.00  0.00           H  
ATOM   3989  O   LEU A 246     -20.161  31.333   3.397  1.00  0.00           O  
ATOM   3990  CG  LEU A 246     -18.136  28.086   3.935  1.00  0.00           C  
ATOM   3991  HG  LEU A 246     -18.364  28.460   2.937  1.00  0.00           H  
ATOM   3992  CD1 LEU A 246     -16.622  27.945   4.081  1.00  0.00           C  
ATOM   3993 HD11 LEU A 246     -16.249  27.217   3.359  1.00  0.00           H  
ATOM   3994 HD12 LEU A 246     -16.134  28.899   3.881  1.00  0.00           H  
ATOM   3995 HD13 LEU A 246     -16.365  27.618   5.089  1.00  0.00           H  
ATOM   3996  CD2 LEU A 246     -18.777  26.707   4.097  1.00  0.00           C  
ATOM   3997 HD21 LEU A 246     -18.606  26.337   5.108  1.00  0.00           H  
ATOM   3998 HD22 LEU A 246     -19.850  26.778   3.916  1.00  0.00           H  
ATOM   3999 HD23 LEU A 246     -18.343  26.019   3.372  1.00  0.00           H  
ATOM   4000  N   TYR A 247     -18.103  31.458   2.512  1.00  0.00           N  
ATOM   4001  H   TYR A 247     -17.124  31.269   2.675  1.00  0.00           H  
ATOM   4002  CA  TYR A 247     -18.475  31.899   1.150  1.00  0.00           C  
ATOM   4003  HA  TYR A 247     -17.548  32.213   0.671  1.00  0.00           H  
ATOM   4004  C   TYR A 247     -19.419  33.114   1.021  1.00  0.00           C  
ATOM   4005  CB  TYR A 247     -19.021  30.720   0.334  1.00  0.00           C  
ATOM   4006  HB2 TYR A 247     -19.071  31.025  -0.711  1.00  0.00           H  
ATOM   4007  HB3 TYR A 247     -20.041  30.526   0.667  1.00  0.00           H  
ATOM   4008  O   TYR A 247     -20.138  33.226   0.023  1.00  0.00           O  
ATOM   4009  CG  TYR A 247     -18.249  29.426   0.373  1.00  0.00           C  
ATOM   4010  CD1 TYR A 247     -16.839  29.410   0.318  1.00  0.00           C  
ATOM   4011  HD1 TYR A 247     -16.271  30.326   0.245  1.00  0.00           H  
ATOM   4012  CD2 TYR A 247     -18.975  28.221   0.413  1.00  0.00           C  
ATOM   4013  HD2 TYR A 247     -20.055  28.230   0.428  1.00  0.00           H  
ATOM   4014  CE1 TYR A 247     -16.155  28.182   0.344  1.00  0.00           C  
ATOM   4015  HE1 TYR A 247     -15.076  28.156   0.294  1.00  0.00           H  
ATOM   4016  CE2 TYR A 247     -18.293  26.999   0.419  1.00  0.00           C  
ATOM   4017  HE2 TYR A 247     -18.836  26.065   0.431  1.00  0.00           H  
ATOM   4018  OH  TYR A 247     -16.287  25.779   0.418  1.00  0.00           O  
ATOM   4019  HH  TYR A 247     -15.363  25.842   0.671  1.00  0.00           H  
ATOM   4020  CZ  TYR A 247     -16.890  26.981   0.394  1.00  0.00           C  
ATOM   4021  N   GLN A 248     -19.436  34.036   1.989  1.00  0.00           N  
ATOM   4022  H   GLN A 248     -18.817  33.916   2.778  1.00  0.00           H  
ATOM   4023  CA  GLN A 248     -20.351  35.190   1.979  1.00  0.00           C  
ATOM   4024  HA  GLN A 248     -21.377  34.830   2.063  1.00  0.00           H  
ATOM   4025  C   GLN A 248     -20.261  36.044   0.711  1.00  0.00           C  
ATOM   4026  CB  GLN A 248     -20.037  36.118   3.151  1.00  0.00           C  
ATOM   4027  HB2 GLN A 248     -18.969  36.335   3.158  1.00  0.00           H  
ATOM   4028  HB3 GLN A 248     -20.566  37.058   2.997  1.00  0.00           H  
ATOM   4029  O   GLN A 248     -21.301  36.451   0.192  1.00  0.00           O  
ATOM   4030  CG  GLN A 248     -20.458  35.569   4.511  1.00  0.00           C  
ATOM   4031  HG2 GLN A 248     -19.882  34.677   4.759  1.00  0.00           H  
ATOM   4032  HG3 GLN A 248     -21.519  35.320   4.477  1.00  0.00           H  
ATOM   4033  CD  GLN A 248     -20.209  36.639   5.568  1.00  0.00           C  
ATOM   4034  NE2 GLN A 248     -21.110  36.895   6.476  1.00  0.00           N  
ATOM   4035 HE21 GLN A 248     -21.951  36.344   6.571  1.00  0.00           H  
ATOM   4036 HE22 GLN A 248     -20.769  37.528   7.185  1.00  0.00           H  
ATOM   4037  OE1 GLN A 248     -19.232  37.346   5.579  1.00  0.00           O  
ATOM   4038  N   ASP A 249     -19.037  36.281   0.238  1.00  0.00           N  
ATOM   4039  H   ASP A 249     -18.249  36.026   0.817  1.00  0.00           H  
ATOM   4040  CA  ASP A 249     -18.741  37.145  -0.909  1.00  0.00           C  
ATOM   4041  HA  ASP A 249     -19.461  37.962  -0.931  1.00  0.00           H  
ATOM   4042  C   ASP A 249     -18.844  36.413  -2.252  1.00  0.00           C  
ATOM   4043  CB  ASP A 249     -17.345  37.756  -0.724  1.00  0.00           C  
ATOM   4044  HB2 ASP A 249     -17.126  38.414  -1.564  1.00  0.00           H  
ATOM   4045  HB3 ASP A 249     -16.603  36.957  -0.707  1.00  0.00           H  
ATOM   4046  O   ASP A 249     -18.824  37.043  -3.314  1.00  0.00           O  
ATOM   4047  CG  ASP A 249     -17.272  38.569   0.568  1.00  0.00           C  
ATOM   4048  OD1 ASP A 249     -18.219  39.357   0.799  1.00  0.00           O  
ATOM   4049  OD2 ASP A 249     -16.323  38.326   1.339  1.00  0.00           O  
ATOM   4050  N   ARG A 250     -18.998  35.084  -2.210  1.00  0.00           N  
ATOM   4051  H   ARG A 250     -19.078  34.665  -1.294  1.00  0.00           H  
ATOM   4052  CA  ARG A 250     -18.987  34.210  -3.385  1.00  0.00           C  
ATOM   4053  HA  ARG A 250     -18.596  34.776  -4.231  1.00  0.00           H  
ATOM   4054  C   ARG A 250     -20.382  33.755  -3.792  1.00  0.00           C  
ATOM   4055  CB  ARG A 250     -18.027  33.043  -3.121  1.00  0.00           C  
ATOM   4056  HB2 ARG A 250     -18.473  32.346  -2.412  1.00  0.00           H  
ATOM   4057  HB3 ARG A 250     -17.107  33.438  -2.688  1.00  0.00           H  
ATOM   4058  O   ARG A 250     -20.735  33.896  -4.958  1.00  0.00           O  
ATOM   4059  CG  ARG A 250     -17.675  32.307  -4.416  1.00  0.00           C  
ATOM   4060  HG2 ARG A 250     -18.556  31.805  -4.815  1.00  0.00           H  
ATOM   4061  HG3 ARG A 250     -17.312  33.028  -5.149  1.00  0.00           H  
ATOM   4062  CD  ARG A 250     -16.575  31.279  -4.151  1.00  0.00           C  
ATOM   4063  HD2 ARG A 250     -16.964  30.485  -3.513  1.00  0.00           H  
ATOM   4064  HD3 ARG A 250     -15.750  31.773  -3.639  1.00  0.00           H  
ATOM   4065  NE  ARG A 250     -16.102  30.708  -5.417  1.00  0.00           N  
ATOM   4066  HE  ARG A 250     -16.755  30.669  -6.186  1.00  0.00           H  
ATOM   4067  NH1 ARG A 250     -13.953  30.186  -4.765  1.00  0.00           N  
ATOM   4068 HH11 ARG A 250     -14.037  30.586  -3.841  1.00  0.00           H  
ATOM   4069 HH12 ARG A 250     -13.008  29.900  -4.978  1.00  0.00           H  
ATOM   4070  NH2 ARG A 250     -14.641  29.796  -6.858  1.00  0.00           N  
ATOM   4071 HH21 ARG A 250     -13.784  29.280  -6.992  1.00  0.00           H  
ATOM   4072 HH22 ARG A 250     -15.348  29.729  -7.576  1.00  0.00           H  
ATOM   4073  CZ  ARG A 250     -14.895  30.240  -5.666  1.00  0.00           C  
ATOM   4074  N   PHE A 251     -21.196  33.279  -2.847  1.00  0.00           N  
ATOM   4075  H   PHE A 251     -20.863  33.245  -1.895  1.00  0.00           H  
ATOM   4076  CA  PHE A 251     -22.522  32.730  -3.148  1.00  0.00           C  
ATOM   4077  HA  PHE A 251     -22.695  32.799  -4.222  1.00  0.00           H  
ATOM   4078  C   PHE A 251     -23.659  33.512  -2.474  1.00  0.00           C  
ATOM   4079  CB  PHE A 251     -22.572  31.232  -2.816  1.00  0.00           C  
ATOM   4080  HB2 PHE A 251     -22.472  31.111  -1.737  1.00  0.00           H  
ATOM   4081  HB3 PHE A 251     -23.551  30.849  -3.104  1.00  0.00           H  
ATOM   4082  O   PHE A 251     -23.731  33.642  -1.243  1.00  0.00           O  
ATOM   4083  CG  PHE A 251     -21.516  30.390  -3.515  1.00  0.00           C  
ATOM   4084  CD1 PHE A 251     -21.470  30.322  -4.921  1.00  0.00           C  
ATOM   4085  HD1 PHE A 251     -22.190  30.859  -5.521  1.00  0.00           H  
ATOM   4086  CD2 PHE A 251     -20.574  29.665  -2.760  1.00  0.00           C  
ATOM   4087  HD2 PHE A 251     -20.624  29.679  -1.681  1.00  0.00           H  
ATOM   4088  CE1 PHE A 251     -20.485  29.550  -5.560  1.00  0.00           C  
ATOM   4089  HE1 PHE A 251     -20.458  29.503  -6.639  1.00  0.00           H  
ATOM   4090  CE2 PHE A 251     -19.584  28.897  -3.399  1.00  0.00           C  
ATOM   4091  HE2 PHE A 251     -18.870  28.334  -2.817  1.00  0.00           H  
ATOM   4092  CZ  PHE A 251     -19.542  28.836  -4.802  1.00  0.00           C  
ATOM   4093  HZ  PHE A 251     -18.799  28.230  -5.298  1.00  0.00           H  
ATOM   4094  N   ASP A 252     -24.600  33.969  -3.304  1.00  0.00           N  
ATOM   4095  H   ASP A 252     -24.513  33.729  -4.281  1.00  0.00           H  
ATOM   4096  CA  ASP A 252     -25.845  34.616  -2.875  1.00  0.00           C  
ATOM   4097  HA  ASP A 252     -25.635  35.312  -2.063  1.00  0.00           H  
ATOM   4098  C   ASP A 252     -26.856  33.576  -2.366  1.00  0.00           C  
ATOM   4099  CB  ASP A 252     -26.477  35.398  -4.047  1.00  0.00           C  
ATOM   4100  HB2 ASP A 252     -26.516  34.753  -4.924  1.00  0.00           H  
ATOM   4101  HB3 ASP A 252     -27.506  35.636  -3.774  1.00  0.00           H  
ATOM   4102  O   ASP A 252     -27.630  33.872  -1.450  1.00  0.00           O  
ATOM   4103  CG  ASP A 252     -25.806  36.725  -4.431  1.00  0.00           C  
ATOM   4104  OD1 ASP A 252     -24.944  37.217  -3.677  1.00  0.00           O  
ATOM   4105  OD2 ASP A 252     -26.237  37.314  -5.463  1.00  0.00           O  
ATOM   4106  N   TYR A 253     -26.831  32.363  -2.937  1.00  0.00           N  
ATOM   4107  H   TYR A 253     -26.157  32.198  -3.670  1.00  0.00           H  
ATOM   4108  CA  TYR A 253     -27.746  31.264  -2.619  1.00  0.00           C  
ATOM   4109  HA  TYR A 253     -28.190  31.440  -1.640  1.00  0.00           H  
ATOM   4110  C   TYR A 253     -27.014  29.917  -2.581  1.00  0.00           C  
ATOM   4111  CB  TYR A 253     -28.883  31.206  -3.652  1.00  0.00           C  
ATOM   4112  HB2 TYR A 253     -29.569  30.410  -3.363  1.00  0.00           H  
ATOM   4113  HB3 TYR A 253     -28.467  30.938  -4.623  1.00  0.00           H  
ATOM   4114  O   TYR A 253     -26.317  29.559  -3.529  1.00  0.00           O  
ATOM   4115  CG  TYR A 253     -29.669  32.496  -3.796  1.00  0.00           C  
ATOM   4116  CD1 TYR A 253     -30.698  32.801  -2.884  1.00  0.00           C  
ATOM   4117  HD1 TYR A 253     -30.940  32.098  -2.100  1.00  0.00           H  
ATOM   4118  CD2 TYR A 253     -29.353  33.399  -4.829  1.00  0.00           C  
ATOM   4119  HD2 TYR A 253     -28.565  33.160  -5.527  1.00  0.00           H  
ATOM   4120  CE1 TYR A 253     -31.400  34.017  -2.991  1.00  0.00           C  
ATOM   4121  HE1 TYR A 253     -32.182  34.244  -2.282  1.00  0.00           H  
ATOM   4122  CE2 TYR A 253     -30.065  34.606  -4.954  1.00  0.00           C  
ATOM   4123  HE2 TYR A 253     -29.829  35.292  -5.754  1.00  0.00           H  
ATOM   4124  OH  TYR A 253     -31.769  36.090  -4.159  1.00  0.00           O  
ATOM   4125  HH  TYR A 253     -32.356  36.219  -3.411  1.00  0.00           H  
ATOM   4126  CZ  TYR A 253     -31.084  34.921  -4.032  1.00  0.00           C  
ATOM   4127  N   LEU A 254     -27.225  29.156  -1.505  1.00  0.00           N  
ATOM   4128  H   LEU A 254     -27.751  29.542  -0.735  1.00  0.00           H  
ATOM   4129  CA  LEU A 254     -26.897  27.732  -1.417  1.00  0.00           C  
ATOM   4130  HA  LEU A 254     -26.356  27.426  -2.313  1.00  0.00           H  
ATOM   4131  C   LEU A 254     -28.190  26.925  -1.336  1.00  0.00           C  
ATOM   4132  CB  LEU A 254     -26.016  27.443  -0.188  1.00  0.00           C  
ATOM   4133  HB2 LEU A 254     -26.135  28.234   0.553  1.00  0.00           H  
ATOM   4134  HB3 LEU A 254     -26.366  26.518   0.269  1.00  0.00           H  
ATOM   4135  O   LEU A 254     -29.016  27.204  -0.464  1.00  0.00           O  
ATOM   4136  CG  LEU A 254     -24.530  27.239  -0.506  1.00  0.00           C  
ATOM   4137  HG  LEU A 254     -24.431  26.469  -1.271  1.00  0.00           H  
ATOM   4138  CD1 LEU A 254     -23.881  28.531  -0.992  1.00  0.00           C  
ATOM   4139 HD11 LEU A 254     -23.974  29.294  -0.219  1.00  0.00           H  
ATOM   4140 HD12 LEU A 254     -22.824  28.375  -1.207  1.00  0.00           H  
ATOM   4141 HD13 LEU A 254     -24.376  28.887  -1.896  1.00  0.00           H  
ATOM   4142  CD2 LEU A 254     -23.800  26.771   0.754  1.00  0.00           C  
ATOM   4143 HD21 LEU A 254     -23.991  27.463   1.574  1.00  0.00           H  
ATOM   4144 HD22 LEU A 254     -24.158  25.780   1.032  1.00  0.00           H  
ATOM   4145 HD23 LEU A 254     -22.727  26.714   0.573  1.00  0.00           H  
ATOM   4146  N   PHE A 255     -28.352  25.922  -2.195  1.00  0.00           N  
ATOM   4147  H   PHE A 255     -27.627  25.755  -2.878  1.00  0.00           H  
ATOM   4148  CA  PHE A 255     -29.494  25.004  -2.177  1.00  0.00           C  
ATOM   4149  HA  PHE A 255     -30.222  25.335  -1.437  1.00  0.00           H  
ATOM   4150  C   PHE A 255     -29.032  23.608  -1.778  1.00  0.00           C  
ATOM   4151  CB  PHE A 255     -30.197  25.005  -3.538  1.00  0.00           C  
ATOM   4152  HB2 PHE A 255     -29.477  24.710  -4.302  1.00  0.00           H  
ATOM   4153  HB3 PHE A 255     -30.998  24.266  -3.527  1.00  0.00           H  
ATOM   4154  O   PHE A 255     -28.167  23.028  -2.428  1.00  0.00           O  
ATOM   4155  CG  PHE A 255     -30.789  26.351  -3.896  1.00  0.00           C  
ATOM   4156  CD1 PHE A 255     -31.842  26.873  -3.124  1.00  0.00           C  
ATOM   4157  HD1 PHE A 255     -32.254  26.293  -2.312  1.00  0.00           H  
ATOM   4158  CD2 PHE A 255     -30.260  27.105  -4.959  1.00  0.00           C  
ATOM   4159  HD2 PHE A 255     -29.456  26.704  -5.558  1.00  0.00           H  
ATOM   4160  CE1 PHE A 255     -32.341  28.159  -3.384  1.00  0.00           C  
ATOM   4161  HE1 PHE A 255     -33.140  28.557  -2.777  1.00  0.00           H  
ATOM   4162  CE2 PHE A 255     -30.772  28.386  -5.235  1.00  0.00           C  
ATOM   4163  HE2 PHE A 255     -30.367  28.963  -6.053  1.00  0.00           H  
ATOM   4164  CZ  PHE A 255     -31.799  28.917  -4.434  1.00  0.00           C  
ATOM   4165  HZ  PHE A 255     -32.178  29.911  -4.620  1.00  0.00           H  
ATOM   4166  N   TYR A 256     -29.604  23.080  -0.697  1.00  0.00           N  
ATOM   4167  H   TYR A 256     -30.369  23.577  -0.264  1.00  0.00           H  
ATOM   4168  CA  TYR A 256     -29.338  21.720  -0.241  1.00  0.00           C  
ATOM   4169  HA  TYR A 256     -28.323  21.431  -0.515  1.00  0.00           H  
ATOM   4170  C   TYR A 256     -30.313  20.767  -0.922  1.00  0.00           C  
ATOM   4171  CB  TYR A 256     -29.449  21.657   1.282  1.00  0.00           C  
ATOM   4172  HB2 TYR A 256     -30.446  21.985   1.577  1.00  0.00           H  
ATOM   4173  HB3 TYR A 256     -28.730  22.356   1.709  1.00  0.00           H  
ATOM   4174  O   TYR A 256     -31.519  20.843  -0.685  1.00  0.00           O  
ATOM   4175  CG  TYR A 256     -29.180  20.288   1.873  1.00  0.00           C  
ATOM   4176  CD1 TYR A 256     -30.252  19.408   2.122  1.00  0.00           C  
ATOM   4177  HD1 TYR A 256     -31.258  19.685   1.843  1.00  0.00           H  
ATOM   4178  CD2 TYR A 256     -27.860  19.890   2.170  1.00  0.00           C  
ATOM   4179  HD2 TYR A 256     -27.036  20.549   1.942  1.00  0.00           H  
ATOM   4180  CE1 TYR A 256     -30.010  18.150   2.703  1.00  0.00           C  
ATOM   4181  HE1 TYR A 256     -30.822  17.460   2.878  1.00  0.00           H  
ATOM   4182  CE2 TYR A 256     -27.615  18.615   2.722  1.00  0.00           C  
ATOM   4183  HE2 TYR A 256     -26.608  18.281   2.924  1.00  0.00           H  
ATOM   4184  OH  TYR A 256     -28.491  16.540   3.585  1.00  0.00           O  
ATOM   4185  HH  TYR A 256     -27.627  16.168   3.395  1.00  0.00           H  
ATOM   4186  CZ  TYR A 256     -28.693  17.748   3.000  1.00  0.00           C  
ATOM   4187  N   ILE A 257     -29.773  19.886  -1.752  1.00  0.00           N  
ATOM   4188  H   ILE A 257     -28.769  19.876  -1.857  1.00  0.00           H  
ATOM   4189  CA  ILE A 257     -30.503  18.863  -2.482  1.00  0.00           C  
ATOM   4190  HA  ILE A 257     -31.575  18.975  -2.319  1.00  0.00           H  
ATOM   4191  C   ILE A 257     -30.057  17.521  -1.928  1.00  0.00           C  
ATOM   4192  CB  ILE A 257     -30.225  18.970  -3.995  1.00  0.00           C  
ATOM   4193  HB  ILE A 257     -29.153  18.885  -4.169  1.00  0.00           H  
ATOM   4194  O   ILE A 257     -28.923  17.097  -2.130  1.00  0.00           O  
ATOM   4195  CG1 ILE A 257     -30.716  20.322  -4.559  1.00  0.00           C  
ATOM   4196 HG12 ILE A 257     -30.333  21.141  -3.950  1.00  0.00           H  
ATOM   4197 HG13 ILE A 257     -31.805  20.357  -4.516  1.00  0.00           H  
ATOM   4198  CG2 ILE A 257     -30.941  17.808  -4.699  1.00  0.00           C  
ATOM   4199 HG21 ILE A 257     -30.550  16.845  -4.373  1.00  0.00           H  
ATOM   4200 HG22 ILE A 257     -32.008  17.860  -4.481  1.00  0.00           H  
ATOM   4201 HG23 ILE A 257     -30.783  17.858  -5.777  1.00  0.00           H  
ATOM   4202  CD1 ILE A 257     -30.261  20.586  -6.000  1.00  0.00           C  
ATOM   4203 HD11 ILE A 257     -30.710  21.515  -6.351  1.00  0.00           H  
ATOM   4204 HD12 ILE A 257     -29.174  20.667  -6.031  1.00  0.00           H  
ATOM   4205 HD13 ILE A 257     -30.570  19.791  -6.678  1.00  0.00           H  
ATOM   4206  N   HIS A 258     -30.953  16.825  -1.249  1.00  0.00           N  
ATOM   4207  H   HIS A 258     -31.889  17.185  -1.129  1.00  0.00           H  
ATOM   4208  CA  HIS A 258     -30.700  15.436  -0.918  1.00  0.00           C  
ATOM   4209  HA  HIS A 258     -29.645  15.295  -0.684  1.00  0.00           H  
ATOM   4210  C   HIS A 258     -31.059  14.597  -2.147  1.00  0.00           C  
ATOM   4211  CB  HIS A 258     -31.503  15.107   0.333  1.00  0.00           C  
ATOM   4212  HB2 HIS A 258     -32.563  15.118   0.080  1.00  0.00           H  
ATOM   4213  HB3 HIS A 258     -31.337  15.898   1.064  1.00  0.00           H  
ATOM   4214  O   HIS A 258     -32.222  14.548  -2.544  1.00  0.00           O  
ATOM   4215  CG  HIS A 258     -31.137  13.808   0.998  1.00  0.00           C  
ATOM   4216  CD2 HIS A 258     -31.418  13.499   2.297  1.00  0.00           C  
ATOM   4217  HD2 HIS A 258     -31.988  14.119   2.973  1.00  0.00           H  
ATOM   4218  ND1 HIS A 258     -30.384  12.771   0.495  1.00  0.00           N  
ATOM   4219  HD1 HIS A 258     -29.801  12.789  -0.330  1.00  0.00           H  
ATOM   4220  CE1 HIS A 258     -30.244  11.852   1.466  1.00  0.00           C  
ATOM   4221  HE1 HIS A 258     -29.621  10.974   1.394  1.00  0.00           H  
ATOM   4222  NE2 HIS A 258     -30.852  12.256   2.594  1.00  0.00           N  
ATOM   4223  N   CYS A 259     -30.069  13.962  -2.775  1.00  0.00           N  
ATOM   4224  H   CYS A 259     -29.125  14.050  -2.426  1.00  0.00           H  
ATOM   4225  CA  CYS A 259     -30.254  13.251  -4.045  1.00  0.00           C  
ATOM   4226  HA  CYS A 259     -30.528  13.958  -4.828  1.00  0.00           H  
ATOM   4227  C   CYS A 259     -31.372  12.194  -3.966  1.00  0.00           C  
ATOM   4228  CB  CYS A 259     -28.918  12.604  -4.401  1.00  0.00           C  
ATOM   4229  HB2 CYS A 259     -29.059  11.999  -5.297  1.00  0.00           H  
ATOM   4230  HB3 CYS A 259     -28.591  11.960  -3.585  1.00  0.00           H  
ATOM   4231  O   CYS A 259     -32.201  12.074  -4.865  1.00  0.00           O  
ATOM   4232  SG  CYS A 259     -27.656  13.856  -4.747  1.00  0.00           S  
ATOM   4233  HG  CYS A 259     -26.625  13.011  -4.830  1.00  0.00           H  
ATOM   4234  N   ARG A 260     -31.451  11.522  -2.815  1.00  0.00           N  
ATOM   4235  H   ARG A 260     -30.681  11.648  -2.174  1.00  0.00           H  
ATOM   4236  CA  ARG A 260     -32.510  10.596  -2.405  1.00  0.00           C  
ATOM   4237  HA  ARG A 260     -32.499   9.718  -3.051  1.00  0.00           H  
ATOM   4238  C   ARG A 260     -33.927  11.164  -2.433  1.00  0.00           C  
ATOM   4239  CB  ARG A 260     -32.149  10.200  -0.977  1.00  0.00           C  
ATOM   4240  HB2 ARG A 260     -32.171  11.090  -0.349  1.00  0.00           H  
ATOM   4241  HB3 ARG A 260     -31.137   9.796  -1.010  1.00  0.00           H  
ATOM   4242  O   ARG A 260     -34.871  10.425  -2.680  1.00  0.00           O  
ATOM   4243  CG  ARG A 260     -33.077   9.167  -0.359  1.00  0.00           C  
ATOM   4244  HG2 ARG A 260     -34.080   9.588  -0.293  1.00  0.00           H  
ATOM   4245  HG3 ARG A 260     -33.083   8.277  -0.988  1.00  0.00           H  
ATOM   4246  CD  ARG A 260     -32.606   8.801   1.046  1.00  0.00           C  
ATOM   4247  HD2 ARG A 260     -32.304   9.708   1.571  1.00  0.00           H  
ATOM   4248  HD3 ARG A 260     -31.747   8.135   0.968  1.00  0.00           H  
ATOM   4249  NE  ARG A 260     -33.691   8.142   1.781  1.00  0.00           N  
ATOM   4250  HE  ARG A 260     -34.533   7.966   1.252  1.00  0.00           H  
ATOM   4251  NH1 ARG A 260     -32.597   7.855   3.771  1.00  0.00           N  
ATOM   4252 HH11 ARG A 260     -31.746   8.150   3.314  1.00  0.00           H  
ATOM   4253 HH12 ARG A 260     -32.594   7.419   4.682  1.00  0.00           H  
ATOM   4254  NH2 ARG A 260     -34.732   7.312   3.612  1.00  0.00           N  
ATOM   4255 HH21 ARG A 260     -34.661   6.988   4.566  1.00  0.00           H  
ATOM   4256 HH22 ARG A 260     -35.552   7.100   3.062  1.00  0.00           H  
ATOM   4257  CZ  ARG A 260     -33.665   7.770   3.038  1.00  0.00           C  
ATOM   4258  N   GLU A 261     -34.102  12.446  -2.119  1.00  0.00           N  
ATOM   4259  H   GLU A 261     -33.290  13.032  -1.985  1.00  0.00           H  
ATOM   4260  CA  GLU A 261     -35.424  13.081  -2.122  1.00  0.00           C  
ATOM   4261  HA  GLU A 261     -36.154  12.378  -1.722  1.00  0.00           H  
ATOM   4262  C   GLU A 261     -35.882  13.391  -3.551  1.00  0.00           C  
ATOM   4263  CB  GLU A 261     -35.434  14.361  -1.256  1.00  0.00           C  
ATOM   4264  HB2 GLU A 261     -34.726  15.074  -1.681  1.00  0.00           H  
ATOM   4265  HB3 GLU A 261     -36.430  14.801  -1.313  1.00  0.00           H  
ATOM   4266  O   GLU A 261     -37.072  13.339  -3.841  1.00  0.00           O  
ATOM   4267  CG  GLU A 261     -35.092  14.139   0.234  1.00  0.00           C  
ATOM   4268  HG2 GLU A 261     -34.121  13.649   0.306  1.00  0.00           H  
ATOM   4269  HG3 GLU A 261     -35.802  13.448   0.687  1.00  0.00           H  
ATOM   4270  CD  GLU A 261     -35.081  15.426   1.087  1.00  0.00           C  
ATOM   4271  OE1 GLU A 261     -34.882  15.298   2.320  1.00  0.00           O  
ATOM   4272  OE2 GLU A 261     -35.220  16.541   0.535  1.00  0.00           O  
ATOM   4273  N   VAL A 262     -34.944  13.668  -4.457  1.00  0.00           N  
ATOM   4274  H   VAL A 262     -33.978  13.644  -4.163  1.00  0.00           H  
ATOM   4275  CA  VAL A 262     -35.244  14.045  -5.844  1.00  0.00           C  
ATOM   4276  HA  VAL A 262     -36.123  14.689  -5.847  1.00  0.00           H  
ATOM   4277  C   VAL A 262     -35.597  12.835  -6.712  1.00  0.00           C  
ATOM   4278  CB  VAL A 262     -34.067  14.847  -6.425  1.00  0.00           C  
ATOM   4279  HB  VAL A 262     -33.164  14.240  -6.366  1.00  0.00           H  
ATOM   4280  O   VAL A 262     -36.400  12.969  -7.630  1.00  0.00           O  
ATOM   4281  CG1 VAL A 262     -34.283  15.262  -7.882  1.00  0.00           C  
ATOM   4282 HG11 VAL A 262     -35.281  15.680  -8.016  1.00  0.00           H  
ATOM   4283 HG12 VAL A 262     -34.160  14.380  -8.511  1.00  0.00           H  
ATOM   4284 HG13 VAL A 262     -33.540  15.995  -8.192  1.00  0.00           H  
ATOM   4285  CG2 VAL A 262     -33.845  16.127  -5.616  1.00  0.00           C  
ATOM   4286 HG21 VAL A 262     -33.094  16.744  -6.110  1.00  0.00           H  
ATOM   4287 HG22 VAL A 262     -34.779  16.685  -5.547  1.00  0.00           H  
ATOM   4288 HG23 VAL A 262     -33.498  15.884  -4.611  1.00  0.00           H  
ATOM   4289  N   SER A 263     -35.051  11.650  -6.421  1.00  0.00           N  
ATOM   4290  H   SER A 263     -34.397  11.580  -5.655  1.00  0.00           H  
ATOM   4291  CA  SER A 263     -35.326  10.430  -7.198  1.00  0.00           C  
ATOM   4292  HA  SER A 263     -35.257  10.673  -8.258  1.00  0.00           H  
ATOM   4293  C   SER A 263     -36.726   9.839  -6.976  1.00  0.00           C  
ATOM   4294  CB  SER A 263     -34.265   9.368  -6.898  1.00  0.00           C  
ATOM   4295  HB2 SER A 263     -34.501   8.457  -7.447  1.00  0.00           H  
ATOM   4296  HB3 SER A 263     -33.294   9.734  -7.231  1.00  0.00           H  
ATOM   4297  O   SER A 263     -37.258   9.204  -7.882  1.00  0.00           O  
ATOM   4298  OG  SER A 263     -34.208   9.087  -5.512  1.00  0.00           O  
ATOM   4299  HG  SER A 263     -33.574   8.381  -5.366  1.00  0.00           H  
ATOM   4300  N   LEU A 264     -37.331  10.046  -5.800  1.00  0.00           N  
ATOM   4301  H   LEU A 264     -36.808  10.542  -5.093  1.00  0.00           H  
ATOM   4302  CA  LEU A 264     -38.640   9.477  -5.432  1.00  0.00           C  
ATOM   4303  HA  LEU A 264     -38.735   8.477  -5.855  1.00  0.00           H  
ATOM   4304  C   LEU A 264     -39.849  10.275  -5.940  1.00  0.00           C  
ATOM   4305  CB  LEU A 264     -38.729   9.410  -3.899  1.00  0.00           C  
ATOM   4306  HB2 LEU A 264     -39.770   9.228  -3.633  1.00  0.00           H  
ATOM   4307  HB3 LEU A 264     -38.458  10.385  -3.494  1.00  0.00           H  
ATOM   4308  O   LEU A 264     -40.978   9.786  -5.935  1.00  0.00           O  
ATOM   4309  CG  LEU A 264     -37.883   8.330  -3.210  1.00  0.00           C  
ATOM   4310  HG  LEU A 264     -36.825   8.473  -3.428  1.00  0.00           H  
ATOM   4311  CD1 LEU A 264     -38.118   8.501  -1.705  1.00  0.00           C  
ATOM   4312 HD11 LEU A 264     -37.566   9.370  -1.348  1.00  0.00           H  
ATOM   4313 HD12 LEU A 264     -37.818   7.606  -1.159  1.00  0.00           H  
ATOM   4314 HD13 LEU A 264     -39.180   8.643  -1.504  1.00  0.00           H  
ATOM   4315  CD2 LEU A 264     -38.298   6.918  -3.633  1.00  0.00           C  
ATOM   4316 HD21 LEU A 264     -38.063   6.759  -4.686  1.00  0.00           H  
ATOM   4317 HD22 LEU A 264     -37.756   6.171  -3.053  1.00  0.00           H  
ATOM   4318 HD23 LEU A 264     -39.368   6.781  -3.478  1.00  0.00           H  
ATOM   4319  N   VAL A 265     -39.635  11.534  -6.296  1.00  0.00           N  
ATOM   4320  H   VAL A 265     -38.677  11.845  -6.374  1.00  0.00           H  
ATOM   4321  CA  VAL A 265     -40.702  12.505  -6.531  1.00  0.00           C  
ATOM   4322  HA  VAL A 265     -41.580  12.210  -5.957  1.00  0.00           H  
ATOM   4323  C   VAL A 265     -41.115  12.514  -8.011  1.00  0.00           C  
ATOM   4324  CB  VAL A 265     -40.219  13.852  -5.981  1.00  0.00           C  
ATOM   4325  HB  VAL A 265     -39.234  14.076  -6.391  1.00  0.00           H  
ATOM   4326  O   VAL A 265     -40.316  12.197  -8.890  1.00  0.00           O  
ATOM   4327  CG1 VAL A 265     -41.146  14.999  -6.316  1.00  0.00           C  
ATOM   4328 HG11 VAL A 265     -40.681  15.883  -5.880  1.00  0.00           H  
ATOM   4329 HG12 VAL A 265     -42.142  14.816  -5.913  1.00  0.00           H  
ATOM   4330 HG13 VAL A 265     -41.193  15.145  -7.395  1.00  0.00           H  
ATOM   4331  CG2 VAL A 265     -40.130  13.826  -4.444  1.00  0.00           C  
ATOM   4332 HG21 VAL A 265     -39.536  12.974  -4.115  1.00  0.00           H  
ATOM   4333 HG22 VAL A 265     -39.647  14.734  -4.083  1.00  0.00           H  
ATOM   4334 HG23 VAL A 265     -41.124  13.735  -4.006  1.00  0.00           H  
ATOM   4335  N   THR A 266     -42.379  12.864  -8.295  1.00  0.00           N  
ATOM   4336  H   THR A 266     -42.983  13.147  -7.537  1.00  0.00           H  
ATOM   4337  CA  THR A 266     -42.910  13.044  -9.661  1.00  0.00           C  
ATOM   4338  HA  THR A 266     -42.835  12.090 -10.183  1.00  0.00           H  
ATOM   4339  C   THR A 266     -42.098  14.060 -10.478  1.00  0.00           C  
ATOM   4340  CB  THR A 266     -44.396  13.465  -9.635  1.00  0.00           C  
ATOM   4341  HB  THR A 266     -44.703  13.773 -10.634  1.00  0.00           H  
ATOM   4342  O   THR A 266     -41.245  14.766  -9.942  1.00  0.00           O  
ATOM   4343  CG2 THR A 266     -45.304  12.318  -9.198  1.00  0.00           C  
ATOM   4344 HG21 THR A 266     -45.055  12.001  -8.185  1.00  0.00           H  
ATOM   4345 HG22 THR A 266     -45.186  11.476  -9.879  1.00  0.00           H  
ATOM   4346 HG23 THR A 266     -46.344  12.644  -9.227  1.00  0.00           H  
ATOM   4347  OG1 THR A 266     -44.631  14.529  -8.737  1.00  0.00           O  
ATOM   4348  HG1 THR A 266     -45.534  14.808  -8.905  1.00  0.00           H  
ATOM   4349  N   GLN A 267     -42.352  14.137 -11.791  1.00  0.00           N  
ATOM   4350  H   GLN A 267     -43.102  13.586 -12.184  1.00  0.00           H  
ATOM   4351  CA  GLN A 267     -41.668  15.091 -12.668  1.00  0.00           C  
ATOM   4352  HA  GLN A 267     -40.615  14.813 -12.699  1.00  0.00           H  
ATOM   4353  C   GLN A 267     -41.770  16.521 -12.114  1.00  0.00           C  
ATOM   4354  CB  GLN A 267     -42.239  15.040 -14.093  1.00  0.00           C  
ATOM   4355  HB2 GLN A 267     -41.814  15.864 -14.665  1.00  0.00           H  
ATOM   4356  HB3 GLN A 267     -43.320  15.177 -14.051  1.00  0.00           H  
ATOM   4357  O   GLN A 267     -42.867  17.005 -11.830  1.00  0.00           O  
ATOM   4358  CG  GLN A 267     -41.913  13.732 -14.829  1.00  0.00           C  
ATOM   4359  HG2 GLN A 267     -40.830  13.610 -14.866  1.00  0.00           H  
ATOM   4360  HG3 GLN A 267     -42.338  12.886 -14.289  1.00  0.00           H  
ATOM   4361  CD  GLN A 267     -42.457  13.712 -16.257  1.00  0.00           C  
ATOM   4362  NE2 GLN A 267     -41.983  12.821 -17.100  1.00  0.00           N  
ATOM   4363 HE21 GLN A 267     -41.196  12.237 -16.858  1.00  0.00           H  
ATOM   4364 HE22 GLN A 267     -42.335  12.909 -18.042  1.00  0.00           H  
ATOM   4365  OE1 GLN A 267     -43.323  14.470 -16.649  1.00  0.00           O  
ATOM   4366  N   ARG A 268     -40.625  17.189 -11.955  1.00  0.00           N  
ATOM   4367  H   ARG A 268     -39.775  16.738 -12.262  1.00  0.00           H  
ATOM   4368  CA  ARG A 268     -40.511  18.553 -11.418  1.00  0.00           C  
ATOM   4369  HA  ARG A 268     -41.454  19.081 -11.560  1.00  0.00           H  
ATOM   4370  C   ARG A 268     -39.453  19.332 -12.180  1.00  0.00           C  
ATOM   4371  CB  ARG A 268     -40.179  18.523  -9.915  1.00  0.00           C  
ATOM   4372  HB2 ARG A 268     -39.373  17.813  -9.731  1.00  0.00           H  
ATOM   4373  HB3 ARG A 268     -39.833  19.511  -9.610  1.00  0.00           H  
ATOM   4374  O   ARG A 268     -38.501  18.760 -12.709  1.00  0.00           O  
ATOM   4375  CG  ARG A 268     -41.400  18.154  -9.061  1.00  0.00           C  
ATOM   4376  HG2 ARG A 268     -41.687  17.121  -9.259  1.00  0.00           H  
ATOM   4377  HG3 ARG A 268     -42.234  18.801  -9.333  1.00  0.00           H  
ATOM   4378  CD  ARG A 268     -41.115  18.322  -7.565  1.00  0.00           C  
ATOM   4379  HD2 ARG A 268     -40.922  19.375  -7.361  1.00  0.00           H  
ATOM   4380  HD3 ARG A 268     -40.228  17.740  -7.314  1.00  0.00           H  
ATOM   4381  NE  ARG A 268     -42.263  17.856  -6.762  1.00  0.00           N  
ATOM   4382  HE  ARG A 268     -43.035  17.480  -7.294  1.00  0.00           H  
ATOM   4383  NH1 ARG A 268     -41.372  18.163  -4.665  1.00  0.00           N  
ATOM   4384 HH11 ARG A 268     -41.430  18.017  -3.667  1.00  0.00           H  
ATOM   4385 HH12 ARG A 268     -40.592  18.649  -5.082  1.00  0.00           H  
ATOM   4386  NH2 ARG A 268     -43.318  17.080  -4.904  1.00  0.00           N  
ATOM   4387 HH21 ARG A 268     -43.333  16.822  -3.928  1.00  0.00           H  
ATOM   4388 HH22 ARG A 268     -44.031  16.696  -5.508  1.00  0.00           H  
ATOM   4389  CZ  ARG A 268     -42.319  17.721  -5.446  1.00  0.00           C  
ATOM   4390  N   SER A 269     -39.628  20.644 -12.249  1.00  0.00           N  
ATOM   4391  H   SER A 269     -40.428  21.057 -11.792  1.00  0.00           H  
ATOM   4392  CA  SER A 269     -38.627  21.541 -12.820  1.00  0.00           C  
ATOM   4393  HA  SER A 269     -38.143  21.041 -13.660  1.00  0.00           H  
ATOM   4394  C   SER A 269     -37.537  21.871 -11.795  1.00  0.00           C  
ATOM   4395  CB  SER A 269     -39.316  22.791 -13.369  1.00  0.00           C  
ATOM   4396  HB2 SER A 269     -38.617  23.332 -14.007  1.00  0.00           H  
ATOM   4397  HB3 SER A 269     -40.173  22.499 -13.977  1.00  0.00           H  
ATOM   4398  O   SER A 269     -37.711  21.687 -10.584  1.00  0.00           O  
ATOM   4399  OG  SER A 269     -39.744  23.632 -12.316  1.00  0.00           O  
ATOM   4400  HG  SER A 269     -40.563  23.262 -11.978  1.00  0.00           H  
ATOM   4401  N   LEU A 270     -36.404  22.417 -12.249  1.00  0.00           N  
ATOM   4402  H   LEU A 270     -36.314  22.589 -13.240  1.00  0.00           H  
ATOM   4403  CA  LEU A 270     -35.399  22.953 -11.322  1.00  0.00           C  
ATOM   4404  HA  LEU A 270     -35.129  22.166 -10.619  1.00  0.00           H  
ATOM   4405  C   LEU A 270     -35.965  24.121 -10.507  1.00  0.00           C  
ATOM   4406  CB  LEU A 270     -34.153  23.389 -12.102  1.00  0.00           C  
ATOM   4407  HB2 LEU A 270     -33.760  22.526 -12.639  1.00  0.00           H  
ATOM   4408  HB3 LEU A 270     -34.443  24.146 -12.831  1.00  0.00           H  
ATOM   4409  O   LEU A 270     -35.594  24.297  -9.346  1.00  0.00           O  
ATOM   4410  CG  LEU A 270     -33.024  23.950 -11.222  1.00  0.00           C  
ATOM   4411  HG  LEU A 270     -33.363  24.843 -10.696  1.00  0.00           H  
ATOM   4412  CD1 LEU A 270     -32.536  22.917 -10.206  1.00  0.00           C  
ATOM   4413 HD11 LEU A 270     -33.277  22.805  -9.414  1.00  0.00           H  
ATOM   4414 HD12 LEU A 270     -32.397  21.956 -10.700  1.00  0.00           H  
ATOM   4415 HD13 LEU A 270     -31.600  23.242  -9.752  1.00  0.00           H  
ATOM   4416  CD2 LEU A 270     -31.849  24.354 -12.100  1.00  0.00           C  
ATOM   4417 HD21 LEU A 270     -31.458  23.471 -12.605  1.00  0.00           H  
ATOM   4418 HD22 LEU A 270     -32.165  25.091 -12.839  1.00  0.00           H  
ATOM   4419 HD23 LEU A 270     -31.065  24.778 -11.474  1.00  0.00           H  
ATOM   4420  N   GLY A 271     -36.875  24.898 -11.098  1.00  0.00           N  
ATOM   4421  H   GLY A 271     -37.141  24.685 -12.048  1.00  0.00           H  
ATOM   4422  CA  GLY A 271     -37.615  25.939 -10.394  1.00  0.00           C  
ATOM   4423  HA2 GLY A 271     -36.921  26.702 -10.043  1.00  0.00           H  
ATOM   4424  HA3 GLY A 271     -38.334  26.386 -11.080  1.00  0.00           H  
ATOM   4425  C   GLY A 271     -38.384  25.387  -9.193  1.00  0.00           C  
ATOM   4426  O   GLY A 271     -38.254  25.929  -8.096  1.00  0.00           O  
ATOM   4427  N   ASP A 272     -39.095  24.273  -9.369  1.00  0.00           N  
ATOM   4428  H   ASP A 272     -39.179  23.898 -10.303  1.00  0.00           H  
ATOM   4429  CA  ASP A 272     -39.847  23.614  -8.292  1.00  0.00           C  
ATOM   4430  HA  ASP A 272     -40.518  24.340  -7.833  1.00  0.00           H  
ATOM   4431  C   ASP A 272     -38.915  23.061  -7.207  1.00  0.00           C  
ATOM   4432  CB  ASP A 272     -40.700  22.468  -8.852  1.00  0.00           C  
ATOM   4433  HB2 ASP A 272     -40.036  21.693  -9.236  1.00  0.00           H  
ATOM   4434  HB3 ASP A 272     -41.291  22.036  -8.044  1.00  0.00           H  
ATOM   4435  O   ASP A 272     -39.206  23.153  -6.012  1.00  0.00           O  
ATOM   4436  CG  ASP A 272     -41.640  22.923  -9.962  1.00  0.00           C  
ATOM   4437  OD1 ASP A 272     -42.259  23.993  -9.800  1.00  0.00           O  
ATOM   4438  OD2 ASP A 272     -41.647  22.235 -11.009  1.00  0.00           O  
ATOM   4439  N   LEU A 273     -37.752  22.535  -7.606  1.00  0.00           N  
ATOM   4440  H   LEU A 273     -37.589  22.439  -8.598  1.00  0.00           H  
ATOM   4441  CA  LEU A 273     -36.740  22.068  -6.660  1.00  0.00           C  
ATOM   4442  HA  LEU A 273     -37.231  21.371  -5.982  1.00  0.00           H  
ATOM   4443  C   LEU A 273     -36.193  23.227  -5.813  1.00  0.00           C  
ATOM   4444  CB  LEU A 273     -35.637  21.320  -7.426  1.00  0.00           C  
ATOM   4445  HB2 LEU A 273     -35.132  22.018  -8.093  1.00  0.00           H  
ATOM   4446  HB3 LEU A 273     -36.101  20.548  -8.040  1.00  0.00           H  
ATOM   4447  O   LEU A 273     -36.169  23.133  -4.586  1.00  0.00           O  
ATOM   4448  CG  LEU A 273     -34.585  20.661  -6.515  1.00  0.00           C  
ATOM   4449  HG  LEU A 273     -34.086  21.423  -5.916  1.00  0.00           H  
ATOM   4450  CD1 LEU A 273     -35.196  19.614  -5.582  1.00  0.00           C  
ATOM   4451 HD11 LEU A 273     -34.406  19.108  -5.027  1.00  0.00           H  
ATOM   4452 HD12 LEU A 273     -35.759  18.880  -6.159  1.00  0.00           H  
ATOM   4453 HD13 LEU A 273     -35.854  20.090  -4.855  1.00  0.00           H  
ATOM   4454  CD2 LEU A 273     -33.536  19.965  -7.378  1.00  0.00           C  
ATOM   4455 HD21 LEU A 273     -34.017  19.229  -8.022  1.00  0.00           H  
ATOM   4456 HD22 LEU A 273     -32.819  19.447  -6.741  1.00  0.00           H  
ATOM   4457 HD23 LEU A 273     -33.011  20.696  -7.993  1.00  0.00           H  
ATOM   4458  N   ILE A 274     -35.838  24.353  -6.439  1.00  0.00           N  
ATOM   4459  H   ILE A 274     -35.905  24.368  -7.447  1.00  0.00           H  
ATOM   4460  CA  ILE A 274     -35.413  25.576  -5.738  1.00  0.00           C  
ATOM   4461  HA  ILE A 274     -34.562  25.339  -5.100  1.00  0.00           H  
ATOM   4462  C   ILE A 274     -36.529  26.097  -4.823  1.00  0.00           C  
ATOM   4463  CB  ILE A 274     -34.979  26.644  -6.771  1.00  0.00           C  
ATOM   4464  HB  ILE A 274     -35.738  26.701  -7.551  1.00  0.00           H  
ATOM   4465  O   ILE A 274     -36.258  26.519  -3.694  1.00  0.00           O  
ATOM   4466  CG1 ILE A 274     -33.639  26.229  -7.421  1.00  0.00           C  
ATOM   4467 HG12 ILE A 274     -32.842  26.291  -6.680  1.00  0.00           H  
ATOM   4468 HG13 ILE A 274     -33.700  25.192  -7.752  1.00  0.00           H  
ATOM   4469  CG2 ILE A 274     -34.858  28.042  -6.131  1.00  0.00           C  
ATOM   4470 HG21 ILE A 274     -34.465  28.766  -6.845  1.00  0.00           H  
ATOM   4471 HG22 ILE A 274     -34.202  27.987  -5.262  1.00  0.00           H  
ATOM   4472 HG23 ILE A 274     -35.838  28.398  -5.813  1.00  0.00           H  
ATOM   4473  CD1 ILE A 274     -33.256  27.077  -8.641  1.00  0.00           C  
ATOM   4474 HD11 ILE A 274     -32.983  28.089  -8.341  1.00  0.00           H  
ATOM   4475 HD12 ILE A 274     -32.399  26.623  -9.137  1.00  0.00           H  
ATOM   4476 HD13 ILE A 274     -34.088  27.112  -9.345  1.00  0.00           H  
ATOM   4477  N   MET A 275     -37.779  26.053  -5.290  1.00  0.00           N  
ATOM   4478  H   MET A 275     -37.928  25.715  -6.230  1.00  0.00           H  
ATOM   4479  CA  MET A 275     -38.952  26.463  -4.520  1.00  0.00           C  
ATOM   4480  HA  MET A 275     -38.822  27.507  -4.236  1.00  0.00           H  
ATOM   4481  C   MET A 275     -39.091  25.643  -3.237  1.00  0.00           C  
ATOM   4482  CB  MET A 275     -40.208  26.339  -5.391  1.00  0.00           C  
ATOM   4483  HB2 MET A 275     -40.024  26.816  -6.354  1.00  0.00           H  
ATOM   4484  HB3 MET A 275     -40.436  25.289  -5.575  1.00  0.00           H  
ATOM   4485  O   MET A 275     -39.264  26.221  -2.168  1.00  0.00           O  
ATOM   4486  CG  MET A 275     -41.430  26.986  -4.740  1.00  0.00           C  
ATOM   4487  HG2 MET A 275     -41.616  26.505  -3.780  1.00  0.00           H  
ATOM   4488  HG3 MET A 275     -41.221  28.039  -4.550  1.00  0.00           H  
ATOM   4489  SD  MET A 275     -42.950  26.867  -5.716  1.00  0.00           S  
ATOM   4490  CE  MET A 275     -42.544  27.852  -7.182  1.00  0.00           C  
ATOM   4491  HE1 MET A 275     -42.215  28.847  -6.881  1.00  0.00           H  
ATOM   4492  HE2 MET A 275     -41.767  27.350  -7.759  1.00  0.00           H  
ATOM   4493  HE3 MET A 275     -43.434  27.940  -7.804  1.00  0.00           H  
ATOM   4494  N   SER A 276     -38.910  24.322  -3.319  1.00  0.00           N  
ATOM   4495  H   SER A 276     -38.810  23.917  -4.239  1.00  0.00           H  
ATOM   4496  CA  SER A 276     -38.982  23.415  -2.162  1.00  0.00           C  
ATOM   4497  HA  SER A 276     -39.955  23.551  -1.690  1.00  0.00           H  
ATOM   4498  C   SER A 276     -37.917  23.688  -1.086  1.00  0.00           C  
ATOM   4499  CB  SER A 276     -38.899  21.964  -2.647  1.00  0.00           C  
ATOM   4500  HB2 SER A 276     -39.276  21.313  -1.858  1.00  0.00           H  
ATOM   4501  HB3 SER A 276     -39.531  21.836  -3.526  1.00  0.00           H  
ATOM   4502  O   SER A 276     -38.097  23.350   0.088  1.00  0.00           O  
ATOM   4503  OG  SER A 276     -37.575  21.566  -2.949  1.00  0.00           O  
ATOM   4504  HG  SER A 276     -37.166  22.174  -3.569  1.00  0.00           H  
ATOM   4505  N   CYS A 277     -36.812  24.340  -1.460  1.00  0.00           N  
ATOM   4506  H   CYS A 277     -36.689  24.543  -2.442  1.00  0.00           H  
ATOM   4507  CA  CYS A 277     -35.769  24.764  -0.530  1.00  0.00           C  
ATOM   4508  HA  CYS A 277     -35.681  24.025   0.265  1.00  0.00           H  
ATOM   4509  C   CYS A 277     -36.065  26.116   0.139  1.00  0.00           C  
ATOM   4510  CB  CYS A 277     -34.429  24.846  -1.273  1.00  0.00           C  
ATOM   4511  HB2 CYS A 277     -33.660  25.175  -0.575  1.00  0.00           H  
ATOM   4512  HB3 CYS A 277     -34.507  25.584  -2.072  1.00  0.00           H  
ATOM   4513  O   CYS A 277     -35.363  26.484   1.081  1.00  0.00           O  
ATOM   4514  SG  CYS A 277     -33.930  23.256  -1.995  1.00  0.00           S  
ATOM   4515  HG  CYS A 277     -34.204  22.448  -0.967  1.00  0.00           H  
ATOM   4516  N   CYS A 278     -37.040  26.883  -0.350  1.00  0.00           N  
ATOM   4517  H   CYS A 278     -37.658  26.495  -1.048  1.00  0.00           H  
ATOM   4518  CA  CYS A 278     -37.315  28.244   0.101  1.00  0.00           C  
ATOM   4519  HA  CYS A 278     -36.398  28.649   0.528  1.00  0.00           H  
ATOM   4520  C   CYS A 278     -38.401  28.287   1.196  1.00  0.00           C  
ATOM   4521  CB  CYS A 278     -37.686  29.103  -1.116  1.00  0.00           C  
ATOM   4522  HB2 CYS A 278     -38.487  28.612  -1.669  1.00  0.00           H  
ATOM   4523  HB3 CYS A 278     -38.055  30.073  -0.784  1.00  0.00           H  
ATOM   4524  O   CYS A 278     -39.273  27.424   1.239  1.00  0.00           O  
ATOM   4525  SG  CYS A 278     -36.233  29.342  -2.189  1.00  0.00           S  
ATOM   4526  HG  CYS A 278     -36.180  28.084  -2.637  1.00  0.00           H  
ATOM   4527  N   PRO A 279     -38.386  29.304   2.083  1.00  0.00           N  
ATOM   4528  CA  PRO A 279     -39.436  29.484   3.089  1.00  0.00           C  
ATOM   4529  HA  PRO A 279     -39.607  28.558   3.638  1.00  0.00           H  
ATOM   4530  C   PRO A 279     -40.767  29.955   2.495  1.00  0.00           C  
ATOM   4531  CB  PRO A 279     -38.901  30.566   4.032  1.00  0.00           C  
ATOM   4532  HB2 PRO A 279     -38.349  30.100   4.849  1.00  0.00           H  
ATOM   4533  HB3 PRO A 279     -39.697  31.188   4.442  1.00  0.00           H  
ATOM   4534  O   PRO A 279     -41.821  29.709   3.072  1.00  0.00           O  
ATOM   4535  CG  PRO A 279     -37.944  31.381   3.162  1.00  0.00           C  
ATOM   4536  HG2 PRO A 279     -38.505  32.131   2.604  1.00  0.00           H  
ATOM   4537  HG3 PRO A 279     -37.161  31.855   3.752  1.00  0.00           H  
ATOM   4538  CD  PRO A 279     -37.375  30.345   2.195  1.00  0.00           C  
ATOM   4539  HD2 PRO A 279     -36.464  29.916   2.612  1.00  0.00           H  
ATOM   4540  HD3 PRO A 279     -37.168  30.812   1.232  1.00  0.00           H  
ATOM   4541  N   ASP A 280     -40.704  30.702   1.391  1.00  0.00           N  
ATOM   4542  H   ASP A 280     -39.823  30.756   0.899  1.00  0.00           H  
ATOM   4543  CA  ASP A 280     -41.864  31.329   0.770  1.00  0.00           C  
ATOM   4544  HA  ASP A 280     -42.601  31.518   1.551  1.00  0.00           H  
ATOM   4545  C   ASP A 280     -42.478  30.392  -0.273  1.00  0.00           C  
ATOM   4546  CB  ASP A 280     -41.466  32.678   0.142  1.00  0.00           C  
ATOM   4547  HB2 ASP A 280     -40.597  32.539  -0.502  1.00  0.00           H  
ATOM   4548  HB3 ASP A 280     -42.291  33.037  -0.474  1.00  0.00           H  
ATOM   4549  O   ASP A 280     -41.724  29.812  -1.053  1.00  0.00           O  
ATOM   4550  CG  ASP A 280     -41.164  33.742   1.200  1.00  0.00           C  
ATOM   4551  OD1 ASP A 280     -41.757  33.699   2.300  1.00  0.00           O  
ATOM   4552  OD2 ASP A 280     -40.359  34.675   0.964  1.00  0.00           O  
ATOM   4553  N   PRO A 281     -43.819  30.297  -0.359  1.00  0.00           N  
ATOM   4554  CA  PRO A 281     -44.482  29.480  -1.375  1.00  0.00           C  
ATOM   4555  HA  PRO A 281     -44.094  28.462  -1.346  1.00  0.00           H  
ATOM   4556  C   PRO A 281     -44.269  30.024  -2.795  1.00  0.00           C  
ATOM   4557  CB  PRO A 281     -45.963  29.470  -0.977  1.00  0.00           C  
ATOM   4558  HB2 PRO A 281     -46.150  28.622  -0.319  1.00  0.00           H  
ATOM   4559  HB3 PRO A 281     -46.622  29.425  -1.844  1.00  0.00           H  
ATOM   4560  O   PRO A 281     -44.289  29.260  -3.745  1.00  0.00           O  
ATOM   4561  CG  PRO A 281     -46.144  30.769  -0.191  1.00  0.00           C  
ATOM   4562  HG2 PRO A 281     -46.308  31.595  -0.884  1.00  0.00           H  
ATOM   4563  HG3 PRO A 281     -46.963  30.699   0.525  1.00  0.00           H  
ATOM   4564  CD  PRO A 281     -44.797  30.944   0.505  1.00  0.00           C  
ATOM   4565  HD2 PRO A 281     -44.581  32.004   0.637  1.00  0.00           H  
ATOM   4566  HD3 PRO A 281     -44.811  30.438   1.470  1.00  0.00           H  
ATOM   4567  N   ASN A 282     -44.014  31.332  -2.940  1.00  0.00           N  
ATOM   4568  H   ASN A 282     -43.969  31.887  -2.097  1.00  0.00           H  
ATOM   4569  CA  ASN A 282     -43.757  31.994  -4.224  1.00  0.00           C  
ATOM   4570  HA  ASN A 282     -43.669  31.244  -5.009  1.00  0.00           H  
ATOM   4571  C   ASN A 282     -42.423  32.764  -4.190  1.00  0.00           C  
ATOM   4572  CB  ASN A 282     -44.956  32.892  -4.573  1.00  0.00           C  
ATOM   4573  HB2 ASN A 282     -44.706  33.504  -5.439  1.00  0.00           H  
ATOM   4574  HB3 ASN A 282     -45.176  33.552  -3.734  1.00  0.00           H  
ATOM   4575  O   ASN A 282     -42.412  34.001  -4.160  1.00  0.00           O  
ATOM   4576  CG  ASN A 282     -46.198  32.102  -4.940  1.00  0.00           C  
ATOM   4577  ND2 ASN A 282     -47.369  32.656  -4.732  1.00  0.00           N  
ATOM   4578 HD21 ASN A 282     -48.156  32.090  -5.016  1.00  0.00           H  
ATOM   4579 HD22 ASN A 282     -47.457  33.582  -4.340  1.00  0.00           H  
ATOM   4580  OD1 ASN A 282     -46.154  31.005  -5.449  1.00  0.00           O  
ATOM   4581  N   PRO A 283     -41.278  32.065  -4.148  1.00  0.00           N  
ATOM   4582  CA  PRO A 283     -39.975  32.705  -4.127  1.00  0.00           C  
ATOM   4583  HA  PRO A 283     -39.969  33.471  -3.351  1.00  0.00           H  
ATOM   4584  C   PRO A 283     -39.666  33.341  -5.493  1.00  0.00           C  
ATOM   4585  CB  PRO A 283     -39.006  31.593  -3.733  1.00  0.00           C  
ATOM   4586  HB2 PRO A 283     -38.990  31.524  -2.645  1.00  0.00           H  
ATOM   4587  HB3 PRO A 283     -38.003  31.744  -4.132  1.00  0.00           H  
ATOM   4588  O   PRO A 283     -40.139  32.870  -6.529  1.00  0.00           O  
ATOM   4589  CG  PRO A 283     -39.650  30.318  -4.262  1.00  0.00           C  
ATOM   4590  HG2 PRO A 283     -39.317  30.116  -5.280  1.00  0.00           H  
ATOM   4591  HG3 PRO A 283     -39.424  29.473  -3.611  1.00  0.00           H  
ATOM   4592  CD  PRO A 283     -41.145  30.621  -4.255  1.00  0.00           C  
ATOM   4593  HD2 PRO A 283     -41.612  30.129  -3.401  1.00  0.00           H  
ATOM   4594  HD3 PRO A 283     -41.602  30.258  -5.176  1.00  0.00           H  
ATOM   4595  N   PRO A 284     -38.846  34.405  -5.556  1.00  0.00           N  
ATOM   4596  CA  PRO A 284     -38.522  35.084  -6.808  1.00  0.00           C  
ATOM   4597  HA  PRO A 284     -39.425  35.185  -7.410  1.00  0.00           H  
ATOM   4598  C   PRO A 284     -37.486  34.295  -7.636  1.00  0.00           C  
ATOM   4599  CB  PRO A 284     -38.065  36.479  -6.364  1.00  0.00           C  
ATOM   4600  HB2 PRO A 284     -37.397  36.952  -7.084  1.00  0.00           H  
ATOM   4601  HB3 PRO A 284     -38.941  37.106  -6.199  1.00  0.00           H  
ATOM   4602  O   PRO A 284     -36.390  34.796  -7.896  1.00  0.00           O  
ATOM   4603  CG  PRO A 284     -37.380  36.206  -5.024  1.00  0.00           C  
ATOM   4604  HG2 PRO A 284     -37.362  37.090  -4.387  1.00  0.00           H  
ATOM   4605  HG3 PRO A 284     -36.370  35.832  -5.193  1.00  0.00           H  
ATOM   4606  CD  PRO A 284     -38.245  35.098  -4.425  1.00  0.00           C  
ATOM   4607  HD2 PRO A 284     -37.630  34.417  -3.836  1.00  0.00           H  
ATOM   4608  HD3 PRO A 284     -39.028  35.533  -3.805  1.00  0.00           H  
ATOM   4609  N   ILE A 285     -37.822  33.075  -8.070  1.00  0.00           N  
ATOM   4610  H   ILE A 285     -38.731  32.732  -7.796  1.00  0.00           H  
ATOM   4611  CA  ILE A 285     -36.919  32.119  -8.748  1.00  0.00           C  
ATOM   4612  HA  ILE A 285     -36.128  31.829  -8.056  1.00  0.00           H  
ATOM   4613  C   ILE A 285     -36.250  32.754  -9.967  1.00  0.00           C  
ATOM   4614  CB  ILE A 285     -37.678  30.838  -9.167  1.00  0.00           C  
ATOM   4615  HB  ILE A 285     -38.485  31.122  -9.842  1.00  0.00           H  
ATOM   4616  O   ILE A 285     -35.032  32.696 -10.107  1.00  0.00           O  
ATOM   4617  CG1 ILE A 285     -38.286  30.132  -7.939  1.00  0.00           C  
ATOM   4618 HG12 ILE A 285     -38.771  30.865  -7.293  1.00  0.00           H  
ATOM   4619 HG13 ILE A 285     -37.501  29.643  -7.362  1.00  0.00           H  
ATOM   4620  CG2 ILE A 285     -36.743  29.860  -9.906  1.00  0.00           C  
ATOM   4621 HG21 ILE A 285     -37.293  28.969 -10.207  1.00  0.00           H  
ATOM   4622 HG22 ILE A 285     -36.345  30.301 -10.820  1.00  0.00           H  
ATOM   4623 HG23 ILE A 285     -35.917  29.557  -9.262  1.00  0.00           H  
ATOM   4624  CD1 ILE A 285     -39.358  29.107  -8.307  1.00  0.00           C  
ATOM   4625 HD11 ILE A 285     -38.933  28.284  -8.881  1.00  0.00           H  
ATOM   4626 HD12 ILE A 285     -40.147  29.584  -8.889  1.00  0.00           H  
ATOM   4627 HD13 ILE A 285     -39.792  28.717  -7.386  1.00  0.00           H  
ATOM   4628  N   HIS A 286     -37.014  33.476 -10.790  1.00  0.00           N  
ATOM   4629  H   HIS A 286     -38.015  33.448 -10.660  1.00  0.00           H  
ATOM   4630  CA  HIS A 286     -36.468  34.157 -11.965  1.00  0.00           C  
ATOM   4631  HA  HIS A 286     -36.013  33.404 -12.609  1.00  0.00           H  
ATOM   4632  C   HIS A 286     -35.375  35.186 -11.601  1.00  0.00           C  
ATOM   4633  CB  HIS A 286     -37.627  34.812 -12.733  1.00  0.00           C  
ATOM   4634  HB2 HIS A 286     -37.949  35.716 -12.216  1.00  0.00           H  
ATOM   4635  HB3 HIS A 286     -38.469  34.120 -12.752  1.00  0.00           H  
ATOM   4636  O   HIS A 286     -34.475  35.450 -12.396  1.00  0.00           O  
ATOM   4637  CG  HIS A 286     -37.290  35.149 -14.163  1.00  0.00           C  
ATOM   4638  CD2 HIS A 286     -38.017  34.797 -15.268  1.00  0.00           C  
ATOM   4639  HD2 HIS A 286     -38.956  34.263 -15.276  1.00  0.00           H  
ATOM   4640  ND1 HIS A 286     -36.144  35.770 -14.613  1.00  0.00           N  
ATOM   4641  HD1 HIS A 286     -35.310  35.884 -14.054  1.00  0.00           H  
ATOM   4642  CE1 HIS A 286     -36.178  35.780 -15.956  1.00  0.00           C  
ATOM   4643  HE1 HIS A 286     -35.373  36.084 -16.609  1.00  0.00           H  
ATOM   4644  NE2 HIS A 286     -37.308  35.219 -16.392  1.00  0.00           N  
ATOM   4645  N   LYS A 287     -35.411  35.779 -10.398  1.00  0.00           N  
ATOM   4646  H   LYS A 287     -36.096  35.446  -9.734  1.00  0.00           H  
ATOM   4647  CA  LYS A 287     -34.356  36.691  -9.917  1.00  0.00           C  
ATOM   4648  HA  LYS A 287     -33.977  37.269 -10.759  1.00  0.00           H  
ATOM   4649  C   LYS A 287     -33.150  35.940  -9.355  1.00  0.00           C  
ATOM   4650  CB  LYS A 287     -34.891  37.666  -8.857  1.00  0.00           C  
ATOM   4651  HB2 LYS A 287     -35.229  37.107  -7.984  1.00  0.00           H  
ATOM   4652  HB3 LYS A 287     -34.067  38.305  -8.540  1.00  0.00           H  
ATOM   4653  O   LYS A 287     -32.041  36.457  -9.456  1.00  0.00           O  
ATOM   4654  CG  LYS A 287     -36.027  38.560  -9.372  1.00  0.00           C  
ATOM   4655  HG2 LYS A 287     -35.703  39.067 -10.281  1.00  0.00           H  
ATOM   4656  HG3 LYS A 287     -36.894  37.941  -9.603  1.00  0.00           H  
ATOM   4657  CD  LYS A 287     -36.423  39.609  -8.321  1.00  0.00           C  
ATOM   4658  HD2 LYS A 287     -35.578  40.271  -8.134  1.00  0.00           H  
ATOM   4659  HD3 LYS A 287     -36.689  39.106  -7.391  1.00  0.00           H  
ATOM   4660  CE  LYS A 287     -37.620  40.423  -8.828  1.00  0.00           C  
ATOM   4661  HE2 LYS A 287     -38.408  39.728  -9.117  1.00  0.00           H  
ATOM   4662  HE3 LYS A 287     -37.322  40.969  -9.723  1.00  0.00           H  
ATOM   4663  NZ  LYS A 287     -38.142  41.364  -7.803  1.00  0.00           N  
ATOM   4664  HZ1 LYS A 287     -38.944  41.860  -8.166  1.00  0.00           H  
ATOM   4665  HZ2 LYS A 287     -38.447  40.862  -6.981  1.00  0.00           H  
ATOM   4666  HZ3 LYS A 287     -37.445  42.045  -7.540  1.00  0.00           H  
ATOM   4667  N   ILE A 288     -33.371  34.761  -8.777  1.00  0.00           N  
ATOM   4668  H   ILE A 288     -34.321  34.418  -8.753  1.00  0.00           H  
ATOM   4669  CA  ILE A 288     -32.321  33.875  -8.262  1.00  0.00           C  
ATOM   4670  HA  ILE A 288     -31.652  34.440  -7.613  1.00  0.00           H  
ATOM   4671  C   ILE A 288     -31.484  33.359  -9.439  1.00  0.00           C  
ATOM   4672  CB  ILE A 288     -32.958  32.733  -7.429  1.00  0.00           C  
ATOM   4673  HB  ILE A 288     -33.694  32.220  -8.047  1.00  0.00           H  
ATOM   4674  O   ILE A 288     -30.281  33.600  -9.490  1.00  0.00           O  
ATOM   4675  CG1 ILE A 288     -33.686  33.307  -6.189  1.00  0.00           C  
ATOM   4676 HG12 ILE A 288     -32.957  33.785  -5.535  1.00  0.00           H  
ATOM   4677 HG13 ILE A 288     -34.394  34.074  -6.503  1.00  0.00           H  
ATOM   4678  CG2 ILE A 288     -31.918  31.683  -7.013  1.00  0.00           C  
ATOM   4679 HG21 ILE A 288     -31.360  31.316  -7.874  1.00  0.00           H  
ATOM   4680 HG22 ILE A 288     -31.220  32.097  -6.285  1.00  0.00           H  
ATOM   4681 HG23 ILE A 288     -32.428  30.819  -6.587  1.00  0.00           H  
ATOM   4682  CD1 ILE A 288     -34.473  32.277  -5.369  1.00  0.00           C  
ATOM   4683 HD11 ILE A 288     -35.094  32.797  -4.639  1.00  0.00           H  
ATOM   4684 HD12 ILE A 288     -35.119  31.689  -6.021  1.00  0.00           H  
ATOM   4685 HD13 ILE A 288     -33.791  31.614  -4.838  1.00  0.00           H  
ATOM   4686  N   VAL A 289     -32.141  32.755 -10.434  1.00  0.00           N  
ATOM   4687  H   VAL A 289     -33.136  32.619 -10.321  1.00  0.00           H  
ATOM   4688  CA  VAL A 289     -31.506  32.082 -11.581  1.00  0.00           C  
ATOM   4689  HA  VAL A 289     -30.738  31.408 -11.200  1.00  0.00           H  
ATOM   4690  C   VAL A 289     -30.784  33.052 -12.532  1.00  0.00           C  
ATOM   4691  CB  VAL A 289     -32.558  31.213 -12.309  1.00  0.00           C  
ATOM   4692  HB  VAL A 289     -33.380  31.846 -12.643  1.00  0.00           H  
ATOM   4693  O   VAL A 289     -29.900  32.641 -13.271  1.00  0.00           O  
ATOM   4694  CG1 VAL A 289     -31.973  30.486 -13.516  1.00  0.00           C  
ATOM   4695 HG11 VAL A 289     -31.759  31.187 -14.323  1.00  0.00           H  
ATOM   4696 HG12 VAL A 289     -31.050  29.994 -13.211  1.00  0.00           H  
ATOM   4697 HG13 VAL A 289     -32.678  29.746 -13.895  1.00  0.00           H  
ATOM   4698  CG2 VAL A 289     -33.118  30.127 -11.375  1.00  0.00           C  
ATOM   4699 HG21 VAL A 289     -32.318  29.459 -11.055  1.00  0.00           H  
ATOM   4700 HG22 VAL A 289     -33.871  29.541 -11.902  1.00  0.00           H  
ATOM   4701 HG23 VAL A 289     -33.590  30.563 -10.494  1.00  0.00           H  
ATOM   4702  N   ARG A 290     -31.073  34.361 -12.474  1.00  0.00           N  
ATOM   4703  H   ARG A 290     -31.799  34.635 -11.827  1.00  0.00           H  
ATOM   4704  CA  ARG A 290     -30.414  35.402 -13.296  1.00  0.00           C  
ATOM   4705  HA  ARG A 290     -30.524  35.136 -14.348  1.00  0.00           H  
ATOM   4706  C   ARG A 290     -28.898  35.531 -13.098  1.00  0.00           C  
ATOM   4707  CB  ARG A 290     -31.070  36.768 -13.029  1.00  0.00           C  
ATOM   4708  HB2 ARG A 290     -31.466  36.792 -12.014  1.00  0.00           H  
ATOM   4709  HB3 ARG A 290     -30.321  37.556 -13.108  1.00  0.00           H  
ATOM   4710  O   ARG A 290     -28.252  36.131 -13.949  1.00  0.00           O  
ATOM   4711  CG  ARG A 290     -32.180  37.090 -14.033  1.00  0.00           C  
ATOM   4712  HG2 ARG A 290     -31.745  37.182 -15.029  1.00  0.00           H  
ATOM   4713  HG3 ARG A 290     -32.912  36.283 -14.056  1.00  0.00           H  
ATOM   4714  CD  ARG A 290     -32.845  38.417 -13.648  1.00  0.00           C  
ATOM   4715  HD2 ARG A 290     -32.101  39.210 -13.729  1.00  0.00           H  
ATOM   4716  HD3 ARG A 290     -33.183  38.349 -12.614  1.00  0.00           H  
ATOM   4717  NE  ARG A 290     -33.998  38.726 -14.513  1.00  0.00           N  
ATOM   4718  HE  ARG A 290     -34.211  38.058 -15.239  1.00  0.00           H  
ATOM   4719  NH1 ARG A 290     -34.498  40.793 -13.646  1.00  0.00           N  
ATOM   4720 HH11 ARG A 290     -35.015  41.655 -13.743  1.00  0.00           H  
ATOM   4721 HH12 ARG A 290     -33.633  40.761 -13.127  1.00  0.00           H  
ATOM   4722  NH2 ARG A 290     -35.771  39.941 -15.269  1.00  0.00           N  
ATOM   4723 HH21 ARG A 290     -35.992  39.217 -15.938  1.00  0.00           H  
ATOM   4724 HH22 ARG A 290     -36.316  40.791 -15.301  1.00  0.00           H  
ATOM   4725  CZ  ARG A 290     -34.749  39.812 -14.471  1.00  0.00           C  
ATOM   4726  N   LYS A 291     -28.341  35.065 -11.976  1.00  0.00           N  
ATOM   4727  H   LYS A 291     -28.938  34.554 -11.342  1.00  0.00           H  
ATOM   4728  CA  LYS A 291     -26.887  35.056 -11.722  1.00  0.00           C  
ATOM   4729  HA  LYS A 291     -26.352  35.283 -12.644  1.00  0.00           H  
ATOM   4730  C   LYS A 291     -26.438  33.650 -11.310  1.00  0.00           C  
ATOM   4731  CB  LYS A 291     -26.485  36.121 -10.686  1.00  0.00           C  
ATOM   4732  HB2 LYS A 291     -27.078  36.001  -9.779  1.00  0.00           H  
ATOM   4733  HB3 LYS A 291     -25.438  35.954 -10.435  1.00  0.00           H  
ATOM   4734  O   LYS A 291     -26.170  33.443 -10.125  1.00  0.00           O  
ATOM   4735  CG  LYS A 291     -26.628  37.552 -11.220  1.00  0.00           C  
ATOM   4736  HG2 LYS A 291     -26.219  37.600 -12.229  1.00  0.00           H  
ATOM   4737  HG3 LYS A 291     -27.682  37.828 -11.253  1.00  0.00           H  
ATOM   4738  CD  LYS A 291     -25.854  38.535 -10.330  1.00  0.00           C  
ATOM   4739  HD2 LYS A 291     -24.810  38.223 -10.310  1.00  0.00           H  
ATOM   4740  HD3 LYS A 291     -26.251  38.511  -9.315  1.00  0.00           H  
ATOM   4741  CE  LYS A 291     -25.948  39.951 -10.912  1.00  0.00           C  
ATOM   4742  HE2 LYS A 291     -26.958  40.336 -10.771  1.00  0.00           H  
ATOM   4743  HE3 LYS A 291     -25.772  39.880 -11.985  1.00  0.00           H  
ATOM   4744  NZ  LYS A 291     -24.936  40.862 -10.316  1.00  0.00           N  
ATOM   4745  HZ1 LYS A 291     -24.011  40.516 -10.531  1.00  0.00           H  
ATOM   4746  HZ2 LYS A 291     -24.992  41.781 -10.732  1.00  0.00           H  
ATOM   4747  HZ3 LYS A 291     -25.016  40.931  -9.312  1.00  0.00           H  
ATOM   4748  N   PRO A 292     -26.384  32.690 -12.250  1.00  0.00           N  
ATOM   4749  CA  PRO A 292     -26.091  31.296 -11.930  1.00  0.00           C  
ATOM   4750  HA  PRO A 292     -26.835  30.932 -11.221  1.00  0.00           H  
ATOM   4751  C   PRO A 292     -24.714  31.123 -11.271  1.00  0.00           C  
ATOM   4752  CB  PRO A 292     -26.257  30.519 -13.238  1.00  0.00           C  
ATOM   4753  HB2 PRO A 292     -27.257  30.086 -13.264  1.00  0.00           H  
ATOM   4754  HB3 PRO A 292     -25.512  29.731 -13.348  1.00  0.00           H  
ATOM   4755  O   PRO A 292     -24.619  30.385 -10.297  1.00  0.00           O  
ATOM   4756  CG  PRO A 292     -26.142  31.570 -14.344  1.00  0.00           C  
ATOM   4757  HG2 PRO A 292     -26.780  31.327 -15.194  1.00  0.00           H  
ATOM   4758  HG3 PRO A 292     -25.108  31.664 -14.675  1.00  0.00           H  
ATOM   4759  CD  PRO A 292     -26.562  32.877 -13.686  1.00  0.00           C  
ATOM   4760  HD2 PRO A 292     -27.608  33.080 -13.917  1.00  0.00           H  
ATOM   4761  HD3 PRO A 292     -25.936  33.684 -14.065  1.00  0.00           H  
ATOM   4762  N   SER A 293     -23.706  31.910 -11.663  1.00  0.00           N  
ATOM   4763  H   SER A 293     -23.810  32.435 -12.520  1.00  0.00           H  
ATOM   4764  CA  SER A 293     -22.373  31.968 -11.024  1.00  0.00           C  
ATOM   4765  HA  SER A 293     -21.897  30.992 -11.116  1.00  0.00           H  
ATOM   4766  C   SER A 293     -22.356  32.297  -9.523  1.00  0.00           C  
ATOM   4767  CB  SER A 293     -21.492  32.975 -11.771  1.00  0.00           C  
ATOM   4768  HB2 SER A 293     -21.234  32.563 -12.747  1.00  0.00           H  
ATOM   4769  HB3 SER A 293     -20.566  33.139 -11.220  1.00  0.00           H  
ATOM   4770  O   SER A 293     -21.357  32.063  -8.844  1.00  0.00           O  
ATOM   4771  OG  SER A 293     -22.167  34.208 -11.965  1.00  0.00           O  
ATOM   4772  HG  SER A 293     -22.221  34.292 -12.920  1.00  0.00           H  
ATOM   4773  N   ARG A 294     -23.453  32.827  -8.967  1.00  0.00           N  
ATOM   4774  H   ARG A 294     -24.253  32.949  -9.571  1.00  0.00           H  
ATOM   4775  CA  ARG A 294     -23.608  33.124  -7.529  1.00  0.00           C  
ATOM   4776  HA  ARG A 294     -22.628  33.064  -7.055  1.00  0.00           H  
ATOM   4777  C   ARG A 294     -24.448  32.075  -6.789  1.00  0.00           C  
ATOM   4778  CB  ARG A 294     -24.153  34.554  -7.355  1.00  0.00           C  
ATOM   4779  HB2 ARG A 294     -25.108  34.630  -7.877  1.00  0.00           H  
ATOM   4780  HB3 ARG A 294     -24.341  34.744  -6.298  1.00  0.00           H  
ATOM   4781  O   ARG A 294     -24.843  32.321  -5.645  1.00  0.00           O  
ATOM   4782  CG  ARG A 294     -23.217  35.661  -7.871  1.00  0.00           C  
ATOM   4783  HG2 ARG A 294     -22.978  35.496  -8.922  1.00  0.00           H  
ATOM   4784  HG3 ARG A 294     -23.737  36.614  -7.779  1.00  0.00           H  
ATOM   4785  CD  ARG A 294     -21.928  35.726  -7.048  1.00  0.00           C  
ATOM   4786  HD2 ARG A 294     -22.201  35.700  -5.994  1.00  0.00           H  
ATOM   4787  HD3 ARG A 294     -21.333  34.837  -7.260  1.00  0.00           H  
ATOM   4788  NE  ARG A 294     -21.112  36.921  -7.355  1.00  0.00           N  
ATOM   4789  HE  ARG A 294     -20.787  37.002  -8.307  1.00  0.00           H  
ATOM   4790  NH1 ARG A 294     -20.756  37.593  -5.186  1.00  0.00           N  
ATOM   4791 HH11 ARG A 294     -20.028  37.829  -4.528  1.00  0.00           H  
ATOM   4792 HH12 ARG A 294     -21.417  36.895  -4.878  1.00  0.00           H  
ATOM   4793  NH2 ARG A 294     -19.626  38.574  -6.827  1.00  0.00           N  
ATOM   4794 HH21 ARG A 294     -19.271  38.586  -7.772  1.00  0.00           H  
ATOM   4795 HH22 ARG A 294     -19.120  39.068  -6.105  1.00  0.00           H  
ATOM   4796  CZ  ARG A 294     -20.510  37.689  -6.460  1.00  0.00           C  
ATOM   4797  N   ILE A 295     -24.728  30.936  -7.423  1.00  0.00           N  
ATOM   4798  H   ILE A 295     -24.358  30.804  -8.353  1.00  0.00           H  
ATOM   4799  CA  ILE A 295     -25.513  29.827  -6.874  1.00  0.00           C  
ATOM   4800  HA  ILE A 295     -25.919  30.124  -5.907  1.00  0.00           H  
ATOM   4801  C   ILE A 295     -24.602  28.617  -6.658  1.00  0.00           C  
ATOM   4802  CB  ILE A 295     -26.706  29.471  -7.794  1.00  0.00           C  
ATOM   4803  HB  ILE A 295     -26.314  29.097  -8.740  1.00  0.00           H  
ATOM   4804  O   ILE A 295     -23.823  28.252  -7.539  1.00  0.00           O  
ATOM   4805  CG1 ILE A 295     -27.581  30.712  -8.088  1.00  0.00           C  
ATOM   4806 HG12 ILE A 295     -26.961  31.491  -8.531  1.00  0.00           H  
ATOM   4807 HG13 ILE A 295     -27.999  31.099  -7.158  1.00  0.00           H  
ATOM   4808  CG2 ILE A 295     -27.550  28.351  -7.154  1.00  0.00           C  
ATOM   4809 HG21 ILE A 295     -27.898  28.659  -6.169  1.00  0.00           H  
ATOM   4810 HG22 ILE A 295     -28.402  28.097  -7.785  1.00  0.00           H  
ATOM   4811 HG23 ILE A 295     -26.960  27.439  -7.057  1.00  0.00           H  
ATOM   4812  CD1 ILE A 295     -28.720  30.438  -9.077  1.00  0.00           C  
ATOM   4813 HD11 ILE A 295     -29.525  29.889  -8.590  1.00  0.00           H  
ATOM   4814 HD12 ILE A 295     -29.111  31.387  -9.445  1.00  0.00           H  
ATOM   4815 HD13 ILE A 295     -28.351  29.861  -9.925  1.00  0.00           H  
ATOM   4816  N   LEU A 296     -24.741  27.974  -5.500  1.00  0.00           N  
ATOM   4817  H   LEU A 296     -25.380  28.355  -4.816  1.00  0.00           H  
ATOM   4818  CA  LEU A 296     -24.152  26.667  -5.219  1.00  0.00           C  
ATOM   4819  HA  LEU A 296     -23.615  26.323  -6.103  1.00  0.00           H  
ATOM   4820  C   LEU A 296     -25.259  25.652  -4.919  1.00  0.00           C  
ATOM   4821  CB  LEU A 296     -23.121  26.808  -4.087  1.00  0.00           C  
ATOM   4822  HB2 LEU A 296     -22.288  27.411  -4.450  1.00  0.00           H  
ATOM   4823  HB3 LEU A 296     -23.602  27.357  -3.277  1.00  0.00           H  
ATOM   4824  O   LEU A 296     -26.069  25.853  -4.011  1.00  0.00           O  
ATOM   4825  CG  LEU A 296     -22.570  25.491  -3.506  1.00  0.00           C  
ATOM   4826  HG  LEU A 296     -23.388  24.904  -3.090  1.00  0.00           H  
ATOM   4827  CD1 LEU A 296     -21.847  24.655  -4.553  1.00  0.00           C  
ATOM   4828 HD11 LEU A 296     -21.425  23.766  -4.085  1.00  0.00           H  
ATOM   4829 HD12 LEU A 296     -22.557  24.307  -5.303  1.00  0.00           H  
ATOM   4830 HD13 LEU A 296     -21.052  25.233  -5.023  1.00  0.00           H  
ATOM   4831  CD2 LEU A 296     -21.561  25.760  -2.389  1.00  0.00           C  
ATOM   4832 HD21 LEU A 296     -21.204  24.814  -1.982  1.00  0.00           H  
ATOM   4833 HD22 LEU A 296     -20.714  26.321  -2.783  1.00  0.00           H  
ATOM   4834 HD23 LEU A 296     -22.031  26.329  -1.586  1.00  0.00           H  
ATOM   4835  N   PHE A 297     -25.267  24.542  -5.651  1.00  0.00           N  
ATOM   4836  H   PHE A 297     -24.587  24.447  -6.392  1.00  0.00           H  
ATOM   4837  CA  PHE A 297     -26.083  23.376  -5.322  1.00  0.00           C  
ATOM   4838  HA  PHE A 297     -26.916  23.678  -4.686  1.00  0.00           H  
ATOM   4839  C   PHE A 297     -25.244  22.359  -4.550  1.00  0.00           C  
ATOM   4840  CB  PHE A 297     -26.686  22.767  -6.587  1.00  0.00           C  
ATOM   4841  HB2 PHE A 297     -27.221  21.858  -6.312  1.00  0.00           H  
ATOM   4842  HB3 PHE A 297     -25.881  22.466  -7.258  1.00  0.00           H  
ATOM   4843  O   PHE A 297     -24.217  21.890  -5.038  1.00  0.00           O  
ATOM   4844  CG  PHE A 297     -27.641  23.686  -7.320  1.00  0.00           C  
ATOM   4845  CD1 PHE A 297     -28.974  23.785  -6.886  1.00  0.00           C  
ATOM   4846  HD1 PHE A 297     -29.302  23.215  -6.030  1.00  0.00           H  
ATOM   4847  CD2 PHE A 297     -27.208  24.441  -8.424  1.00  0.00           C  
ATOM   4848  HD2 PHE A 297     -26.184  24.372  -8.762  1.00  0.00           H  
ATOM   4849  CE1 PHE A 297     -29.882  24.617  -7.563  1.00  0.00           C  
ATOM   4850  HE1 PHE A 297     -30.910  24.675  -7.237  1.00  0.00           H  
ATOM   4851  CE2 PHE A 297     -28.112  25.281  -9.097  1.00  0.00           C  
ATOM   4852  HE2 PHE A 297     -27.776  25.849  -9.953  1.00  0.00           H  
ATOM   4853  CZ  PHE A 297     -29.449  25.366  -8.671  1.00  0.00           C  
ATOM   4854  HZ  PHE A 297     -30.144  26.000  -9.201  1.00  0.00           H  
ATOM   4855  N   LEU A 298     -25.691  22.016  -3.344  1.00  0.00           N  
ATOM   4856  H   LEU A 298     -26.562  22.418  -3.026  1.00  0.00           H  
ATOM   4857  CA  LEU A 298     -25.106  20.967  -2.520  1.00  0.00           C  
ATOM   4858  HA  LEU A 298     -24.095  20.764  -2.873  1.00  0.00           H  
ATOM   4859  C   LEU A 298     -25.943  19.697  -2.689  1.00  0.00           C  
ATOM   4860  CB  LEU A 298     -25.006  21.466  -1.067  1.00  0.00           C  
ATOM   4861  HB2 LEU A 298     -24.655  22.497  -1.090  1.00  0.00           H  
ATOM   4862  HB3 LEU A 298     -25.987  21.456  -0.590  1.00  0.00           H  
ATOM   4863  O   LEU A 298     -27.020  19.591  -2.109  1.00  0.00           O  
ATOM   4864  CG  LEU A 298     -24.007  20.649  -0.235  1.00  0.00           C  
ATOM   4865  HG  LEU A 298     -23.064  20.626  -0.783  1.00  0.00           H  
ATOM   4866  CD1 LEU A 298     -23.744  21.348   1.099  1.00  0.00           C  
ATOM   4867 HD11 LEU A 298     -23.424  22.374   0.921  1.00  0.00           H  
ATOM   4868 HD12 LEU A 298     -24.650  21.351   1.706  1.00  0.00           H  
ATOM   4869 HD13 LEU A 298     -22.946  20.827   1.628  1.00  0.00           H  
ATOM   4870  CD2 LEU A 298     -24.436  19.210   0.048  1.00  0.00           C  
ATOM   4871 HD21 LEU A 298     -24.492  18.637  -0.878  1.00  0.00           H  
ATOM   4872 HD22 LEU A 298     -25.404  19.181   0.548  1.00  0.00           H  
ATOM   4873 HD23 LEU A 298     -23.668  18.717   0.644  1.00  0.00           H  
ATOM   4874  N   MET A 299     -25.440  18.757  -3.481  1.00  0.00           N  
ATOM   4875  H   MET A 299     -24.514  18.914  -3.853  1.00  0.00           H  
ATOM   4876  CA  MET A 299     -26.035  17.452  -3.758  1.00  0.00           C  
ATOM   4877  HA  MET A 299     -27.119  17.512  -3.667  1.00  0.00           H  
ATOM   4878  C   MET A 299     -25.513  16.407  -2.764  1.00  0.00           C  
ATOM   4879  CB  MET A 299     -25.705  17.056  -5.201  1.00  0.00           C  
ATOM   4880  HB2 MET A 299     -26.037  16.033  -5.380  1.00  0.00           H  
ATOM   4881  HB3 MET A 299     -24.625  17.091  -5.347  1.00  0.00           H  
ATOM   4882  O   MET A 299     -24.374  15.954  -2.865  1.00  0.00           O  
ATOM   4883  CG  MET A 299     -26.376  17.970  -6.227  1.00  0.00           C  
ATOM   4884  HG2 MET A 299     -27.454  17.948  -6.068  1.00  0.00           H  
ATOM   4885  HG3 MET A 299     -26.020  18.991  -6.091  1.00  0.00           H  
ATOM   4886  SD  MET A 299     -26.027  17.455  -7.924  1.00  0.00           S  
ATOM   4887  CE  MET A 299     -26.953  18.713  -8.829  1.00  0.00           C  
ATOM   4888  HE1 MET A 299     -26.819  18.532  -9.895  1.00  0.00           H  
ATOM   4889  HE2 MET A 299     -26.581  19.705  -8.575  1.00  0.00           H  
ATOM   4890  HE3 MET A 299     -28.012  18.647  -8.578  1.00  0.00           H  
ATOM   4891  N   ASP A 300     -26.330  16.040  -1.780  1.00  0.00           N  
ATOM   4892  H   ASP A 300     -27.264  16.425  -1.774  1.00  0.00           H  
ATOM   4893  CA  ASP A 300     -25.959  15.106  -0.714  1.00  0.00           C  
ATOM   4894  HA  ASP A 300     -24.870  15.089  -0.657  1.00  0.00           H  
ATOM   4895  C   ASP A 300     -26.446  13.677  -1.017  1.00  0.00           C  
ATOM   4896  CB  ASP A 300     -26.463  15.644   0.637  1.00  0.00           C  
ATOM   4897  HB2 ASP A 300     -27.541  15.497   0.703  1.00  0.00           H  
ATOM   4898  HB3 ASP A 300     -26.277  16.717   0.670  1.00  0.00           H  
ATOM   4899  O   ASP A 300     -27.655  13.437  -1.138  1.00  0.00           O  
ATOM   4900  CG  ASP A 300     -25.789  15.030   1.873  1.00  0.00           C  
ATOM   4901  OD1 ASP A 300     -24.740  14.351   1.768  1.00  0.00           O  
ATOM   4902  OD2 ASP A 300     -26.270  15.334   2.990  1.00  0.00           O  
ATOM   4903  N   GLY A 301     -25.498  12.738  -1.117  1.00  0.00           N  
ATOM   4904  H   GLY A 301     -24.538  13.032  -1.012  1.00  0.00           H  
ATOM   4905  CA  GLY A 301     -25.729  11.304  -1.303  1.00  0.00           C  
ATOM   4906  HA2 GLY A 301     -24.870  10.756  -0.916  1.00  0.00           H  
ATOM   4907  HA3 GLY A 301     -26.608  10.996  -0.736  1.00  0.00           H  
ATOM   4908  C   GLY A 301     -25.926  10.886  -2.760  1.00  0.00           C  
ATOM   4909  O   GLY A 301     -26.936  10.271  -3.082  1.00  0.00           O  
ATOM   4910  N   PHE A 302     -24.997  11.218  -3.664  1.00  0.00           N  
ATOM   4911  H   PHE A 302     -24.172  11.707  -3.345  1.00  0.00           H  
ATOM   4912  CA  PHE A 302     -25.058  10.792  -5.073  1.00  0.00           C  
ATOM   4913  HA  PHE A 302     -25.944  11.222  -5.540  1.00  0.00           H  
ATOM   4914  C   PHE A 302     -25.172   9.268  -5.234  1.00  0.00           C  
ATOM   4915  CB  PHE A 302     -23.817  11.301  -5.816  1.00  0.00           C  
ATOM   4916  HB2 PHE A 302     -23.823  12.391  -5.793  1.00  0.00           H  
ATOM   4917  HB3 PHE A 302     -22.928  10.957  -5.288  1.00  0.00           H  
ATOM   4918  O   PHE A 302     -25.899   8.805  -6.109  1.00  0.00           O  
ATOM   4919  CG  PHE A 302     -23.735  10.837  -7.260  1.00  0.00           C  
ATOM   4920  CD1 PHE A 302     -23.031   9.661  -7.589  1.00  0.00           C  
ATOM   4921  HD1 PHE A 302     -22.528   9.095  -6.820  1.00  0.00           H  
ATOM   4922  CD2 PHE A 302     -24.419  11.542  -8.267  1.00  0.00           C  
ATOM   4923  HD2 PHE A 302     -24.969  12.439  -8.025  1.00  0.00           H  
ATOM   4924  CE1 PHE A 302     -23.023   9.188  -8.913  1.00  0.00           C  
ATOM   4925  HE1 PHE A 302     -22.495   8.278  -9.160  1.00  0.00           H  
ATOM   4926  CE2 PHE A 302     -24.405  11.069  -9.592  1.00  0.00           C  
ATOM   4927  HE2 PHE A 302     -24.932  11.605 -10.367  1.00  0.00           H  
ATOM   4928  CZ  PHE A 302     -23.706   9.894  -9.917  1.00  0.00           C  
ATOM   4929  HZ  PHE A 302     -23.703   9.528 -10.933  1.00  0.00           H  
ATOM   4930  N   ASP A 303     -24.528   8.496  -4.354  1.00  0.00           N  
ATOM   4931  H   ASP A 303     -24.018   8.936  -3.600  1.00  0.00           H  
ATOM   4932  CA  ASP A 303     -24.629   7.032  -4.302  1.00  0.00           C  
ATOM   4933  HA  ASP A 303     -24.337   6.640  -5.277  1.00  0.00           H  
ATOM   4934  C   ASP A 303     -26.059   6.514  -4.055  1.00  0.00           C  
ATOM   4935  CB  ASP A 303     -23.636   6.479  -3.255  1.00  0.00           C  
ATOM   4936  HB2 ASP A 303     -22.624   6.675  -3.611  1.00  0.00           H  
ATOM   4937  HB3 ASP A 303     -23.747   5.396  -3.199  1.00  0.00           H  
ATOM   4938  O   ASP A 303     -26.327   5.332  -4.248  1.00  0.00           O
[truncated: 937,260 more chars]
