# Supplementary material for: Assessment of AI-Based Protein Structure Prediction for the NLRP3 Target
Source: Molecules. 2022 Sep 7;27(18):5797. doi: 10.3390/molecules27185797 (PMC9505260; doi:10.3390/molecules27185797)
Supplement: Supplementary file 1 [file molecules-27-05797-s001.zip › AI_models/AlphaFold_predicted_structures/ranked_4.pdb]

ATOM      1  N   MET A   1      46.573  20.041 -67.199  1.00  0.00           N  
ATOM      2  H   MET A   1      46.566  20.057 -66.189  1.00  0.00           H  
ATOM      3  H2  MET A   1      47.531  20.044 -67.519  1.00  0.00           H  
ATOM      4  H3  MET A   1      46.104  20.872 -67.529  1.00  0.00           H  
ATOM      5  CA  MET A   1      45.868  18.821 -67.658  1.00  0.00           C  
ATOM      6  HA  MET A   1      45.771  18.828 -68.743  1.00  0.00           H  
ATOM      7  C   MET A   1      44.475  18.822 -67.041  1.00  0.00           C  
ATOM      8  CB  MET A   1      46.619  17.548 -67.232  1.00  0.00           C  
ATOM      9  HB2 MET A   1      46.835  17.591 -66.164  1.00  0.00           H  
ATOM     10  HB3 MET A   1      45.973  16.688 -67.409  1.00  0.00           H  
ATOM     11  O   MET A   1      44.389  19.027 -65.838  1.00  0.00           O  
ATOM     12  CG  MET A   1      47.925  17.320 -68.001  1.00  0.00           C  
ATOM     13  HG2 MET A   1      48.591  18.167 -67.832  1.00  0.00           H  
ATOM     14  HG3 MET A   1      47.712  17.249 -69.067  1.00  0.00           H  
ATOM     15  SD  MET A   1      48.779  15.814 -67.476  1.00  0.00           S  
ATOM     16  CE  MET A   1      50.372  16.009 -68.320  1.00  0.00           C  
ATOM     17  HE1 MET A   1      50.217  16.061 -69.398  1.00  0.00           H  
ATOM     18  HE2 MET A   1      50.865  16.919 -67.977  1.00  0.00           H  
ATOM     19  HE3 MET A   1      51.008  15.154 -68.092  1.00  0.00           H  
ATOM     20  N   ALA A   2      43.398  18.676 -67.823  1.00  0.00           N  
ATOM     21  H   ALA A   2      43.504  18.480 -68.808  1.00  0.00           H  
ATOM     22  CA  ALA A   2      42.046  18.540 -67.261  1.00  0.00           C  
ATOM     23  HA  ALA A   2      41.854  19.375 -66.588  1.00  0.00           H  
ATOM     24  C   ALA A   2      41.949  17.233 -66.452  1.00  0.00           C  
ATOM     25  CB  ALA A   2      41.016  18.584 -68.399  1.00  0.00           C  
ATOM     26  HB1 ALA A   2      41.089  19.532 -68.934  1.00  0.00           H  
ATOM     27  HB2 ALA A   2      41.186  17.759 -69.091  1.00  0.00           H  
ATOM     28  HB3 ALA A   2      40.012  18.490 -67.984  1.00  0.00           H  
ATOM     29  O   ALA A   2      42.484  16.219 -66.900  1.00  0.00           O  
ATOM     30  N   SER A   3      41.303  17.258 -65.280  1.00  0.00           N  
ATOM     31  H   SER A   3      40.837  18.105 -64.986  1.00  0.00           H  
ATOM     32  CA  SER A   3      41.134  16.060 -64.442  1.00  0.00           C  
ATOM     33  HA  SER A   3      42.121  15.657 -64.214  1.00  0.00           H  
ATOM     34  C   SER A   3      40.342  14.978 -65.183  1.00  0.00           C  
ATOM     35  CB  SER A   3      40.445  16.412 -63.114  1.00  0.00           C  
ATOM     36  HB2 SER A   3      40.964  17.251 -62.651  1.00  0.00           H  
ATOM     37  HB3 SER A   3      40.502  15.555 -62.443  1.00  0.00           H  
ATOM     38  O   SER A   3      39.505  15.300 -66.034  1.00  0.00           O  
ATOM     39  OG  SER A   3      39.083  16.745 -63.322  1.00  0.00           O  
ATOM     40  HG  SER A   3      38.787  17.329 -62.620  1.00  0.00           H  
ATOM     41  N   THR A   4      40.561  13.702 -64.850  1.00  0.00           N  
ATOM     42  H   THR A   4      41.307  13.453 -64.215  1.00  0.00           H  
ATOM     43  CA  THR A   4      39.802  12.587 -65.441  1.00  0.00           C  
ATOM     44  HA  THR A   4      40.014  12.545 -66.509  1.00  0.00           H  
ATOM     45  C   THR A   4      38.298  12.790 -65.265  1.00  0.00           C  
ATOM     46  CB  THR A   4      40.202  11.238 -64.825  1.00  0.00           C  
ATOM     47  HB  THR A   4      39.830  11.183 -63.802  1.00  0.00           H  
ATOM     48  O   THR A   4      37.546  12.577 -66.211  1.00  0.00           O  
ATOM     49  CG2 THR A   4      39.607  10.089 -65.648  1.00  0.00           C  
ATOM     50 HG21 THR A   4      40.012  10.101 -66.660  1.00  0.00           H  
ATOM     51 HG22 THR A   4      39.824   9.126 -65.186  1.00  0.00           H  
ATOM     52 HG23 THR A   4      38.521  10.171 -65.698  1.00  0.00           H  
ATOM     53  OG1 THR A   4      41.608  11.144 -64.809  1.00  0.00           O  
ATOM     54  HG1 THR A   4      41.855  10.807 -63.945  1.00  0.00           H  
ATOM     55  N   ARG A   5      37.861  13.312 -64.107  1.00  0.00           N  
ATOM     56  H   ARG A   5      38.539  13.431 -63.368  1.00  0.00           H  
ATOM     57  CA  ARG A   5      36.456  13.673 -63.846  1.00  0.00           C  
ATOM     58  HA  ARG A   5      35.841  12.781 -63.968  1.00  0.00           H  
ATOM     59  C   ARG A   5      35.908  14.670 -64.865  1.00  0.00           C  
ATOM     60  CB  ARG A   5      36.305  14.187 -62.402  1.00  0.00           C  
ATOM     61  HB2 ARG A   5      36.827  15.138 -62.300  1.00  0.00           H  
ATOM     62  HB3 ARG A   5      36.765  13.468 -61.724  1.00  0.00           H  
ATOM     63  O   ARG A   5      34.857  14.423 -65.443  1.00  0.00           O  
ATOM     64  CG  ARG A   5      34.827  14.367 -62.000  1.00  0.00           C  
ATOM     65  HG2 ARG A   5      34.323  13.401 -62.014  1.00  0.00           H  
ATOM     66  HG3 ARG A   5      34.328  15.015 -62.721  1.00  0.00           H  
ATOM     67  CD  ARG A   5      34.658  15.003 -60.614  1.00  0.00           C  
ATOM     68  HD2 ARG A   5      35.118  15.992 -60.622  1.00  0.00           H  
ATOM     69  HD3 ARG A   5      33.592  15.142 -60.436  1.00  0.00           H  
ATOM     70  NE  ARG A   5      35.202  14.155 -59.533  1.00  0.00           N  
ATOM     71  HE  ARG A   5      34.742  13.266 -59.402  1.00  0.00           H  
ATOM     72  NH1 ARG A   5      36.780  15.594 -58.679  1.00  0.00           N  
ATOM     73 HH11 ARG A   5      37.516  15.770 -58.011  1.00  0.00           H  
ATOM     74 HH12 ARG A   5      36.455  16.297 -59.328  1.00  0.00           H  
ATOM     75  NH2 ARG A   5      36.519  13.561 -57.781  1.00  0.00           N  
ATOM     76 HH21 ARG A   5      35.998  12.700 -57.695  1.00  0.00           H  
ATOM     77 HH22 ARG A   5      37.289  13.718 -57.146  1.00  0.00           H  
ATOM     78  CZ  ARG A   5      36.164  14.441 -58.674  1.00  0.00           C  
ATOM     79  N   CYS A   6      36.622  15.769 -65.120  1.00  0.00           N  
ATOM     80  H   CYS A   6      37.501  15.904 -64.642  1.00  0.00           H  
ATOM     81  CA  CYS A   6      36.187  16.767 -66.099  1.00  0.00           C  
ATOM     82  HA  CYS A   6      35.153  17.045 -65.897  1.00  0.00           H  
ATOM     83  C   CYS A   6      36.221  16.228 -67.531  1.00  0.00           C  
ATOM     84  CB  CYS A   6      37.069  18.017 -65.997  1.00  0.00           C  
ATOM     85  HB2 CYS A   6      38.119  17.730 -66.047  1.00  0.00           H  
ATOM     86  HB3 CYS A   6      36.839  18.679 -66.832  1.00  0.00           H  
ATOM     87  O   CYS A   6      35.361  16.587 -68.327  1.00  0.00           O  
ATOM     88  SG  CYS A   6      36.743  18.905 -64.449  1.00  0.00           S  
ATOM     89  HG  CYS A   6      35.450  19.160 -64.673  1.00  0.00           H  
ATOM     90  N   LYS A   7      37.194  15.376 -67.878  1.00  0.00           N  
ATOM     91  H   LYS A   7      37.886  15.119 -67.188  1.00  0.00           H  
ATOM     92  CA  LYS A   7      37.189  14.705 -69.182  1.00  0.00           C  
ATOM     93  HA  LYS A   7      37.088  15.447 -69.974  1.00  0.00           H  
ATOM     94  C   LYS A   7      35.961  13.805 -69.313  1.00  0.00           C  
ATOM     95  CB  LYS A   7      38.472  13.901 -69.412  1.00  0.00           C  
ATOM     96  HB2 LYS A   7      38.707  13.318 -68.522  1.00  0.00           H  
ATOM     97  HB3 LYS A   7      38.267  13.205 -70.226  1.00  0.00           H  
ATOM     98  O   LYS A   7      35.210  13.978 -70.259  1.00  0.00           O  
ATOM     99  CG  LYS A   7      39.692  14.738 -69.822  1.00  0.00           C  
ATOM    100  HG2 LYS A   7      39.989  15.400 -69.009  1.00  0.00           H  
ATOM    101  HG3 LYS A   7      39.449  15.326 -70.708  1.00  0.00           H  
ATOM    102  CD  LYS A   7      40.827  13.756 -70.149  1.00  0.00           C  
ATOM    103  HD2 LYS A   7      41.127  13.248 -69.233  1.00  0.00           H  
ATOM    104  HD3 LYS A   7      40.443  13.002 -70.837  1.00  0.00           H  
ATOM    105  CE  LYS A   7      42.053  14.397 -70.799  1.00  0.00           C  
ATOM    106  HE2 LYS A   7      41.721  14.985 -71.655  1.00  0.00           H  
ATOM    107  HE3 LYS A   7      42.535  15.057 -70.078  1.00  0.00           H  
ATOM    108  NZ  LYS A   7      42.986  13.329 -71.255  1.00  0.00           N  
ATOM    109  HZ1 LYS A   7      43.331  12.778 -70.482  1.00  0.00           H  
ATOM    110  HZ2 LYS A   7      42.517  12.661 -71.851  1.00  0.00           H  
ATOM    111  HZ3 LYS A   7      43.764  13.688 -71.790  1.00  0.00           H  
ATOM    112  N   LEU A   8      35.734  12.901 -68.359  1.00  0.00           N  
ATOM    113  H   LEU A   8      36.382  12.842 -67.587  1.00  0.00           H  
ATOM    114  CA  LEU A   8      34.639  11.933 -68.402  1.00  0.00           C  
ATOM    115  HA  LEU A   8      34.754  11.339 -69.309  1.00  0.00           H  
ATOM    116  C   LEU A   8      33.269  12.620 -68.476  1.00  0.00           C  
ATOM    117  CB  LEU A   8      34.750  11.014 -67.171  1.00  0.00           C  
ATOM    118  HB2 LEU A   8      34.560  11.604 -66.275  1.00  0.00           H  
ATOM    119  HB3 LEU A   8      35.766  10.625 -67.107  1.00  0.00           H  
ATOM    120  O   LEU A   8      32.448  12.230 -69.298  1.00  0.00           O  
ATOM    121  CG  LEU A   8      33.775   9.825 -67.200  1.00  0.00           C  
ATOM    122  HG  LEU A   8      32.753  10.183 -67.319  1.00  0.00           H  
ATOM    123  CD1 LEU A   8      34.115   8.870 -68.340  1.00  0.00           C  
ATOM    124 HD11 LEU A   8      33.913   9.334 -69.305  1.00  0.00           H  
ATOM    125 HD12 LEU A   8      33.465   8.001 -68.243  1.00  0.00           H  
ATOM    126 HD13 LEU A   8      35.157   8.552 -68.286  1.00  0.00           H  
ATOM    127  CD2 LEU A   8      33.858   9.042 -65.888  1.00  0.00           C  
ATOM    128 HD21 LEU A   8      33.630   9.698 -65.048  1.00  0.00           H  
ATOM    129 HD22 LEU A   8      34.857   8.625 -65.759  1.00  0.00           H  
ATOM    130 HD23 LEU A   8      33.129   8.232 -65.898  1.00  0.00           H  
ATOM    131  N   ALA A   9      33.061  13.681 -67.689  1.00  0.00           N  
ATOM    132  H   ALA A   9      33.761  13.930 -67.005  1.00  0.00           H  
ATOM    133  CA  ALA A   9      31.839  14.483 -67.739  1.00  0.00           C  
ATOM    134  HA  ALA A   9      30.990  13.852 -67.475  1.00  0.00           H  
ATOM    135  C   ALA A   9      31.566  15.035 -69.148  1.00  0.00           C  
ATOM    136  CB  ALA A   9      31.942  15.604 -66.701  1.00  0.00           C  
ATOM    137  HB1 ALA A   9      32.043  15.179 -65.702  1.00  0.00           H  
ATOM    138  HB2 ALA A   9      32.797  16.244 -66.919  1.00  0.00           H  
ATOM    139  HB3 ALA A   9      31.034  16.206 -66.738  1.00  0.00           H  
ATOM    140  O   ALA A   9      30.459  14.878 -69.642  1.00  0.00           O  
ATOM    141  N   ARG A  10      32.583  15.563 -69.847  1.00  0.00           N  
ATOM    142  H   ARG A  10      33.485  15.635 -69.398  1.00  0.00           H  
ATOM    143  CA  ARG A  10      32.428  16.067 -71.228  1.00  0.00           C  
ATOM    144  HA  ARG A  10      31.605  16.782 -71.251  1.00  0.00           H  
ATOM    145  C   ARG A  10      32.043  14.974 -72.224  1.00  0.00           C  
ATOM    146  CB  ARG A  10      33.708  16.770 -71.696  1.00  0.00           C  
ATOM    147  HB2 ARG A  10      33.610  17.015 -72.753  1.00  0.00           H  
ATOM    148  HB3 ARG A  10      34.558  16.100 -71.572  1.00  0.00           H  
ATOM    149  O   ARG A  10      31.293  15.233 -73.150  1.00  0.00           O  
ATOM    150  CG  ARG A  10      33.940  18.067 -70.915  1.00  0.00           C  
ATOM    151  HG2 ARG A  10      33.922  17.858 -69.845  1.00  0.00           H  
ATOM    152  HG3 ARG A  10      33.128  18.766 -71.113  1.00  0.00           H  
ATOM    153  CD  ARG A  10      35.290  18.702 -71.266  1.00  0.00           C  
ATOM    154  HD2 ARG A  10      35.654  19.198 -70.367  1.00  0.00           H  
ATOM    155  HD3 ARG A  10      36.001  17.927 -71.552  1.00  0.00           H  
ATOM    156  NE  ARG A  10      35.144  19.700 -72.339  1.00  0.00           N  
ATOM    157  HE  ARG A  10      34.242  19.713 -72.795  1.00  0.00           H  
ATOM    158  NH1 ARG A  10      37.184  20.718 -72.100  1.00  0.00           N  
ATOM    159 HH11 ARG A  10      37.813  21.474 -72.331  1.00  0.00           H  
ATOM    160 HH12 ARG A  10      37.426  19.991 -71.441  1.00  0.00           H  
ATOM    161  NH2 ARG A  10      35.664  21.594 -73.485  1.00  0.00           N  
ATOM    162 HH21 ARG A  10      36.292  22.352 -73.713  1.00  0.00           H  
ATOM    163 HH22 ARG A  10      34.734  21.582 -73.879  1.00  0.00           H  
ATOM    164  CZ  ARG A  10      35.996  20.662 -72.639  1.00  0.00           C  
ATOM    165  N   TYR A  11      32.544  13.752 -72.038  1.00  0.00           N  
ATOM    166  H   TYR A  11      33.138  13.593 -71.237  1.00  0.00           H  
ATOM    167  CA  TYR A  11      32.134  12.614 -72.867  1.00  0.00           C  
ATOM    168  HA  TYR A  11      32.176  12.899 -73.918  1.00  0.00           H  
ATOM    169  C   TYR A  11      30.690  12.184 -72.592  1.00  0.00           C  
ATOM    170  CB  TYR A  11      33.082  11.432 -72.640  1.00  0.00           C  
ATOM    171  HB2 TYR A  11      33.346  11.352 -71.585  1.00  0.00           H  
ATOM    172  HB3 TYR A  11      32.554  10.517 -72.908  1.00  0.00           H  
ATOM    173  O   TYR A  11      30.000  11.762 -73.514  1.00  0.00           O  
ATOM    174  CG  TYR A  11      34.335  11.476 -73.479  1.00  0.00           C  
ATOM    175  CD1 TYR A  11      34.361  10.795 -74.705  1.00  0.00           C  
ATOM    176  HD1 TYR A  11      33.495  10.242 -75.037  1.00  0.00           H  
ATOM    177  CD2 TYR A  11      35.470  12.184 -73.048  1.00  0.00           C  
ATOM    178  HD2 TYR A  11      35.439  12.695 -72.097  1.00  0.00           H  
ATOM    179  CE1 TYR A  11      35.522  10.828 -75.488  1.00  0.00           C  
ATOM    180  HE1 TYR A  11      35.547  10.282 -76.420  1.00  0.00           H  
ATOM    181  CE2 TYR A  11      36.632  12.240 -73.838  1.00  0.00           C  
ATOM    182  HE2 TYR A  11      37.501  12.796 -73.517  1.00  0.00           H  
ATOM    183  OH  TYR A  11      37.743  11.562 -75.862  1.00  0.00           O  
ATOM    184  HH  TYR A  11      38.444  12.185 -75.661  1.00  0.00           H  
ATOM    185  CZ  TYR A  11      36.654  11.548 -75.062  1.00  0.00           C  
ATOM    186  N   LEU A  12      30.235  12.276 -71.339  1.00  0.00           N  
ATOM    187  H   LEU A  12      30.852  12.624 -70.619  1.00  0.00           H  
ATOM    188  CA  LEU A  12      28.840  12.009 -70.993  1.00  0.00           C  
ATOM    189  HA  LEU A  12      28.517  11.106 -71.511  1.00  0.00           H  
ATOM    190  C   LEU A  12      27.916  13.120 -71.501  1.00  0.00           C  
ATOM    191  CB  LEU A  12      28.695  11.788 -69.477  1.00  0.00           C  
ATOM    192  HB2 LEU A  12      27.634  11.698 -69.244  1.00  0.00           H  
ATOM    193  HB3 LEU A  12      29.075  12.667 -68.956  1.00  0.00           H  
ATOM    194  O   LEU A  12      26.841  12.799 -71.982  1.00  0.00           O  
ATOM    195  CG  LEU A  12      29.418  10.538 -68.945  1.00  0.00           C  
ATOM    196  HG  LEU A  12      30.485  10.605 -69.159  1.00  0.00           H  
ATOM    197  CD1 LEU A  12      29.239  10.442 -67.433  1.00  0.00           C  
ATOM    198 HD11 LEU A  12      29.552  11.384 -66.982  1.00  0.00           H  
ATOM    199 HD12 LEU A  12      29.836   9.624 -67.031  1.00  0.00           H  
ATOM    200 HD13 LEU A  12      28.186  10.283 -67.198  1.00  0.00           H  
ATOM    201  CD2 LEU A  12      28.888   9.238 -69.545  1.00  0.00           C  
ATOM    202 HD21 LEU A  12      29.096   9.202 -70.615  1.00  0.00           H  
ATOM    203 HD22 LEU A  12      29.396   8.397 -69.071  1.00  0.00           H  
ATOM    204 HD23 LEU A  12      27.814   9.153 -69.383  1.00  0.00           H  
ATOM    205  N   GLU A  13      28.338  14.387 -71.457  1.00  0.00           N  
ATOM    206  H   GLU A  13      29.212  14.584 -70.991  1.00  0.00           H  
ATOM    207  CA  GLU A  13      27.604  15.538 -72.015  1.00  0.00           C  
ATOM    208  HA  GLU A  13      26.610  15.589 -71.569  1.00  0.00           H  
ATOM    209  C   GLU A  13      27.388  15.439 -73.539  1.00  0.00           C  
ATOM    210  CB  GLU A  13      28.365  16.841 -71.689  1.00  0.00           C  
ATOM    211  HB2 GLU A  13      27.971  17.648 -72.307  1.00  0.00           H  
ATOM    212  HB3 GLU A  13      29.412  16.698 -71.956  1.00  0.00           H  
ATOM    213  O   GLU A  13      26.424  16.001 -74.050  1.00  0.00           O  
ATOM    214  CG  GLU A  13      28.260  17.286 -70.218  1.00  0.00           C  
ATOM    215  HG2 GLU A  13      28.436  16.429 -69.568  1.00  0.00           H  
ATOM    216  HG3 GLU A  13      27.240  17.622 -70.034  1.00  0.00           H  
ATOM    217  CD  GLU A  13      29.246  18.410 -69.827  1.00  0.00           C  
ATOM    218  OE1 GLU A  13      29.205  18.824 -68.645  1.00  0.00           O  
ATOM    219  OE2 GLU A  13      30.087  18.835 -70.659  1.00  0.00           O  
ATOM    220  N   ASP A  14      28.237  14.697 -74.262  1.00  0.00           N  
ATOM    221  H   ASP A  14      29.055  14.331 -73.797  1.00  0.00           H  
ATOM    222  CA  ASP A  14      28.069  14.412 -75.697  1.00  0.00           C  
ATOM    223  HA  ASP A  14      27.705  15.317 -76.184  1.00  0.00           H  
ATOM    224  C   ASP A  14      27.006  13.302 -75.972  1.00  0.00           C  
ATOM    225  CB  ASP A  14      29.437  14.050 -76.334  1.00  0.00           C  
ATOM    226  HB2 ASP A  14      29.894  13.257 -75.744  1.00  0.00           H  
ATOM    227  HB3 ASP A  14      29.236  13.646 -77.326  1.00  0.00           H  
ATOM    228  O   ASP A  14      26.776  12.922 -77.131  1.00  0.00           O  
ATOM    229  CG  ASP A  14      30.475  15.180 -76.540  1.00  0.00           C  
ATOM    230  OD1 ASP A  14      30.101  16.372 -76.526  1.00  0.00           O  
ATOM    231  OD2 ASP A  14      31.661  14.851 -76.838  1.00  0.00           O  
ATOM    232  N   LEU A  15      26.366  12.733 -74.937  1.00  0.00           N  
ATOM    233  H   LEU A  15      26.547  13.102 -74.014  1.00  0.00           H  
ATOM    234  CA  LEU A  15      25.247  11.788 -75.063  1.00  0.00           C  
ATOM    235  HA  LEU A  15      25.347  11.236 -75.998  1.00  0.00           H  
ATOM    236  C   LEU A  15      23.903  12.525 -75.112  1.00  0.00           C  
ATOM    237  CB  LEU A  15      25.231  10.762 -73.913  1.00  0.00           C  
ATOM    238  HB2 LEU A  15      24.349  10.134 -74.039  1.00  0.00           H  
ATOM    239  HB3 LEU A  15      25.096  11.303 -72.977  1.00  0.00           H  
ATOM    240  O   LEU A  15      23.589  13.327 -74.242  1.00  0.00           O  
ATOM    241  CG  LEU A  15      26.461   9.847 -73.794  1.00  0.00           C  
ATOM    242  HG  LEU A  15      27.369  10.441 -73.686  1.00  0.00           H  
ATOM    243  CD1 LEU A  15      26.295   8.963 -72.554  1.00  0.00           C  
ATOM    244 HD11 LEU A  15      27.152   8.302 -72.426  1.00  0.00           H  
ATOM    245 HD12 LEU A  15      25.389   8.364 -72.645  1.00  0.00           H  
ATOM    246 HD13 LEU A  15      26.214   9.602 -71.674  1.00  0.00           H  
ATOM    247  CD2 LEU A  15      26.599   8.927 -75.009  1.00  0.00           C  
ATOM    248 HD21 LEU A  15      26.764   9.531 -75.901  1.00  0.00           H  
ATOM    249 HD22 LEU A  15      27.455   8.266 -74.875  1.00  0.00           H  
ATOM    250 HD23 LEU A  15      25.693   8.333 -75.130  1.00  0.00           H  
ATOM    251  N   GLU A  16      23.059  12.190 -76.089  1.00  0.00           N  
ATOM    252  H   GLU A  16      23.343  11.517 -76.786  1.00  0.00           H  
ATOM    253  CA  GLU A  16      21.655  12.618 -76.082  1.00  0.00           C  
ATOM    254  HA  GLU A  16      21.610  13.688 -75.879  1.00  0.00           H  
ATOM    255  C   GLU A  16      20.875  11.888 -74.973  1.00  0.00           C  
ATOM    256  CB  GLU A  16      21.013  12.344 -77.451  1.00  0.00           C  
ATOM    257  HB2 GLU A  16      19.960  12.621 -77.395  1.00  0.00           H  
ATOM    258  HB3 GLU A  16      21.077  11.276 -77.659  1.00  0.00           H  
ATOM    259  O   GLU A  16      21.258  10.790 -74.563  1.00  0.00           O  
ATOM    260  CG  GLU A  16      21.667  13.128 -78.603  1.00  0.00           C  
ATOM    261  HG2 GLU A  16      21.607  14.192 -78.376  1.00  0.00           H  
ATOM    262  HG3 GLU A  16      22.720  12.853 -78.667  1.00  0.00           H  
ATOM    263  CD  GLU A  16      21.006  12.863 -79.969  1.00  0.00           C  
ATOM    264  OE1 GLU A  16      21.488  13.453 -80.962  1.00  0.00           O  
ATOM    265  OE2 GLU A  16      20.031  12.076 -80.024  1.00  0.00           O  
ATOM    266  N   ASP A  17      19.736  12.430 -74.526  1.00  0.00           N  
ATOM    267  H   ASP A  17      19.506  13.364 -74.834  1.00  0.00           H  
ATOM    268  CA  ASP A  17      18.945  11.881 -73.407  1.00  0.00           C  
ATOM    269  HA  ASP A  17      19.497  12.027 -72.478  1.00  0.00           H  
ATOM    270  C   ASP A  17      18.635  10.376 -73.540  1.00  0.00           C  
ATOM    271  CB  ASP A  17      17.604  12.631 -73.314  1.00  0.00           C  
ATOM    272  HB2 ASP A  17      16.953  12.091 -72.625  1.00  0.00           H  
ATOM    273  HB3 ASP A  17      17.123  12.623 -74.293  1.00  0.00           H  
ATOM    274  O   ASP A  17      18.667   9.620 -72.561  1.00  0.00           O  
ATOM    275  CG  ASP A  17      17.713  14.069 -72.804  1.00  0.00           C  
ATOM    276  OD1 ASP A  17      18.604  14.325 -71.968  1.00  0.00           O  
ATOM    277  OD2 ASP A  17      16.854  14.877 -73.219  1.00  0.00           O  
ATOM    278  N   VAL A  18      18.355   9.913 -74.765  1.00  0.00           N  
ATOM    279  H   VAL A  18      18.398  10.578 -75.524  1.00  0.00           H  
ATOM    280  CA  VAL A  18      18.085   8.496 -75.061  1.00  0.00           C  
ATOM    281  HA  VAL A  18      17.325   8.137 -74.367  1.00  0.00           H  
ATOM    282  C   VAL A  18      19.334   7.639 -74.848  1.00  0.00           C  
ATOM    283  CB  VAL A  18      17.556   8.324 -76.500  1.00  0.00           C  
ATOM    284  HB  VAL A  18      18.288   8.723 -77.202  1.00  0.00           H  
ATOM    285  O   VAL A  18      19.246   6.546 -74.282  1.00  0.00           O  
ATOM    286  CG1 VAL A  18      17.305   6.848 -76.849  1.00  0.00           C  
ATOM    287 HG11 VAL A  18      16.638   6.398 -76.113  1.00  0.00           H  
ATOM    288 HG12 VAL A  18      18.254   6.313 -76.865  1.00  0.00           H  
ATOM    289 HG13 VAL A  18      16.857   6.778 -77.840  1.00  0.00           H  
ATOM    290  CG2 VAL A  18      16.232   9.074 -76.695  1.00  0.00           C  
ATOM    291 HG21 VAL A  18      16.380  10.143 -76.537  1.00  0.00           H  
ATOM    292 HG22 VAL A  18      15.875   8.938 -77.716  1.00  0.00           H  
ATOM    293 HG23 VAL A  18      15.481   8.710 -75.994  1.00  0.00           H  
ATOM    294  N   ASP A  19      20.495   8.127 -75.274  1.00  0.00           N  
ATOM    295  H   ASP A  19      20.532   9.087 -75.585  1.00  0.00           H  
ATOM    296  CA  ASP A  19      21.764   7.421 -75.129  1.00  0.00           C  
ATOM    297  HA  ASP A  19      21.613   6.367 -75.360  1.00  0.00           H  
ATOM    298  C   ASP A  19      22.281   7.479 -73.691  1.00  0.00           C  
ATOM    299  CB  ASP A  19      22.792   7.973 -76.117  1.00  0.00           C  
ATOM    300  HB2 ASP A  19      23.769   7.574 -75.845  1.00  0.00           H  
ATOM    301  HB3 ASP A  19      22.837   9.059 -76.033  1.00  0.00           H  
ATOM    302  O   ASP A  19      22.795   6.472 -73.207  1.00  0.00           O  
ATOM    303  CG  ASP A  19      22.534   7.570 -77.571  1.00  0.00           C  
ATOM    304  OD1 ASP A  19      21.796   6.568 -77.819  1.00  0.00           O  
ATOM    305  OD2 ASP A  19      23.164   8.240 -78.418  1.00  0.00           O  
ATOM    306  N   LEU A  20      22.054   8.576 -72.961  1.00  0.00           N  
ATOM    307  H   LEU A  20      21.679   9.391 -73.424  1.00  0.00           H  
ATOM    308  CA  LEU A  20      22.326   8.649 -71.524  1.00  0.00           C  
ATOM    309  HA  LEU A  20      23.377   8.406 -71.368  1.00  0.00           H  
ATOM    310  C   LEU A  20      21.480   7.631 -70.749  1.00  0.00           C  
ATOM    311  CB  LEU A  20      22.063  10.078 -71.017  1.00  0.00           C  
ATOM    312  HB2 LEU A  20      22.637  10.787 -71.613  1.00  0.00           H  
ATOM    313  HB3 LEU A  20      21.007  10.311 -71.154  1.00  0.00           H  
ATOM    314  O   LEU A  20      21.986   6.959 -69.849  1.00  0.00           O  
ATOM    315  CG  LEU A  20      22.429  10.258 -69.528  1.00  0.00           C  
ATOM    316  HG  LEU A  20      21.955   9.478 -68.931  1.00  0.00           H  
ATOM    317  CD1 LEU A  20      23.940  10.173 -69.300  1.00  0.00           C  
ATOM    318 HD11 LEU A  20      24.183  10.459 -68.277  1.00  0.00           H  
ATOM    319 HD12 LEU A  20      24.446  10.849 -69.989  1.00  0.00           H  
ATOM    320 HD13 LEU A  20      24.293   9.156 -69.475  1.00  0.00           H  
ATOM    321  CD2 LEU A  20      21.891  11.582 -68.999  1.00  0.00           C  
ATOM    322 HD21 LEU A  20      20.801  11.578 -69.027  1.00  0.00           H  
ATOM    323 HD22 LEU A  20      22.232  12.394 -69.641  1.00  0.00           H  
ATOM    324 HD23 LEU A  20      22.234  11.763 -67.981  1.00  0.00           H  
ATOM    325  N   LYS A  21      20.200   7.460 -71.107  1.00  0.00           N  
ATOM    326  H   LYS A  21      19.821   8.081 -71.808  1.00  0.00           H  
ATOM    327  CA  LYS A  21      19.331   6.452 -70.481  1.00  0.00           C  
ATOM    328  HA  LYS A  21      19.374   6.600 -69.402  1.00  0.00           H  
ATOM    329  C   LYS A  21      19.832   5.028 -70.740  1.00  0.00           C  
ATOM    330  CB  LYS A  21      17.884   6.666 -70.945  1.00  0.00           C  
ATOM    331  HB2 LYS A  21      17.787   6.389 -71.995  1.00  0.00           H  
ATOM    332  HB3 LYS A  21      17.640   7.723 -70.844  1.00  0.00           H  
ATOM    333  O   LYS A  21      19.882   4.230 -69.804  1.00  0.00           O  
ATOM    334  CG  LYS A  21      16.897   5.853 -70.095  1.00  0.00           C  
ATOM    335  HG2 LYS A  21      17.081   4.788 -70.235  1.00  0.00           H  
ATOM    336  HG3 LYS A  21      17.042   6.102 -69.044  1.00  0.00           H  
ATOM    337  CD  LYS A  21      15.454   6.174 -70.493  1.00  0.00           C  
ATOM    338  HD2 LYS A  21      15.297   5.890 -71.534  1.00  0.00           H  
ATOM    339  HD3 LYS A  21      15.285   7.245 -70.386  1.00  0.00           H  
ATOM    340  CE  LYS A  21      14.488   5.405 -69.587  1.00  0.00           C  
ATOM    341  HE2 LYS A  21      14.713   5.658 -68.551  1.00  0.00           H  
ATOM    342  HE3 LYS A  21      14.667   4.337 -69.711  1.00  0.00           H  
ATOM    343  NZ  LYS A  21      13.076   5.737 -69.897  1.00  0.00           N  
ATOM    344  HZ1 LYS A  21      12.921   6.727 -69.776  1.00  0.00           H  
ATOM    345  HZ2 LYS A  21      12.856   5.489 -70.852  1.00  0.00           H  
ATOM    346  HZ3 LYS A  21      12.456   5.239 -69.274  1.00  0.00           H  
ATOM    347  N   LYS A  22      20.266   4.717 -71.970  1.00  0.00           N  
ATOM    348  H   LYS A  22      20.195   5.427 -72.685  1.00  0.00           H  
ATOM    349  CA  LYS A  22      20.926   3.434 -72.287  1.00  0.00           C  
ATOM    350  HA  LYS A  22      20.285   2.606 -71.985  1.00  0.00           H  
ATOM    351  C   LYS A  22      22.241   3.274 -71.518  1.00  0.00           C  
ATOM    352  CB  LYS A  22      21.223   3.323 -73.786  1.00  0.00           C  
ATOM    353  HB2 LYS A  22      21.821   4.187 -74.076  1.00  0.00           H  
ATOM    354  HB3 LYS A  22      21.828   2.431 -73.948  1.00  0.00           H  
ATOM    355  O   LYS A  22      22.511   2.198 -70.995  1.00  0.00           O  
ATOM    356  CG  LYS A  22      19.993   3.219 -74.697  1.00  0.00           C  
ATOM    357  HG2 LYS A  22      19.486   2.267 -74.539  1.00  0.00           H  
ATOM    358  HG3 LYS A  22      19.300   4.034 -74.489  1.00  0.00           H  
ATOM    359  CD  LYS A  22      20.497   3.321 -76.142  1.00  0.00           C  
ATOM    360  HD2 LYS A  22      21.071   2.430 -76.396  1.00  0.00           H  
ATOM    361  HD3 LYS A  22      21.168   4.179 -76.200  1.00  0.00           H  
ATOM    362  CE  LYS A  22      19.387   3.535 -77.166  1.00  0.00           C  
ATOM    363  HE2 LYS A  22      18.914   2.582 -77.402  1.00  0.00           H  
ATOM    364  HE3 LYS A  22      18.641   4.199 -76.727  1.00  0.00           H  
ATOM    365  NZ  LYS A  22      19.973   4.177 -78.373  1.00  0.00           N  
ATOM    366  HZ1 LYS A  22      20.680   3.597 -78.801  1.00  0.00           H  
ATOM    367  HZ2 LYS A  22      20.463   5.023 -78.122  1.00  0.00           H  
ATOM    368  HZ3 LYS A  22      19.275   4.438 -79.055  1.00  0.00           H  
ATOM    369  N   PHE A  23      23.038   4.338 -71.415  1.00  0.00           N  
ATOM    370  H   PHE A  23      22.786   5.178 -71.918  1.00  0.00           H  
ATOM    371  CA  PHE A  23      24.304   4.339 -70.684  1.00  0.00           C  
ATOM    372  HA  PHE A  23      24.939   3.559 -71.104  1.00  0.00           H  
ATOM    373  C   PHE A  23      24.085   4.007 -69.200  1.00  0.00           C  
ATOM    374  CB  PHE A  23      25.007   5.693 -70.886  1.00  0.00           C  
ATOM    375  HB2 PHE A  23      25.017   5.927 -71.951  1.00  0.00           H  
ATOM    376  HB3 PHE A  23      24.441   6.479 -70.387  1.00  0.00           H  
ATOM    377  O   PHE A  23      24.762   3.134 -68.661  1.00  0.00           O  
ATOM    378  CG  PHE A  23      26.434   5.740 -70.382  1.00  0.00           C  
ATOM    379  CD1 PHE A  23      26.689   5.893 -69.009  1.00  0.00           C  
ATOM    380  HD1 PHE A  23      25.869   5.993 -68.313  1.00  0.00           H  
ATOM    381  CD2 PHE A  23      27.514   5.648 -71.282  1.00  0.00           C  
ATOM    382  HD2 PHE A  23      27.331   5.569 -72.343  1.00  0.00           H  
ATOM    383  CE1 PHE A  23      28.012   5.927 -68.542  1.00  0.00           C  
ATOM    384  HE1 PHE A  23      28.214   6.095 -67.494  1.00  0.00           H  
ATOM    385  CE2 PHE A  23      28.837   5.655 -70.810  1.00  0.00           C  
ATOM    386  HE2 PHE A  23      29.661   5.585 -71.505  1.00  0.00           H  
ATOM    387  CZ  PHE A  23      29.083   5.788 -69.435  1.00  0.00           C  
ATOM    388  HZ  PHE A  23      30.096   5.842 -69.062  1.00  0.00           H  
ATOM    389  N   LYS A  24      23.083   4.627 -68.558  1.00  0.00           N  
ATOM    390  H   LYS A  24      22.592   5.355 -69.057  1.00  0.00           H  
ATOM    391  CA  LYS A  24      22.671   4.327 -67.175  1.00  0.00           C  
ATOM    392  HA  LYS A  24      23.532   4.432 -66.515  1.00  0.00           H  
ATOM    393  C   LYS A  24      22.197   2.879 -67.003  1.00  0.00           C  
ATOM    394  CB  LYS A  24      21.582   5.309 -66.720  1.00  0.00           C  
ATOM    395  HB2 LYS A  24      20.798   5.350 -67.476  1.00  0.00           H  
ATOM    396  HB3 LYS A  24      21.141   4.935 -65.796  1.00  0.00           H  
ATOM    397  O   LYS A  24      22.615   2.233 -66.050  1.00  0.00           O  
ATOM    398  CG  LYS A  24      22.120   6.725 -66.453  1.00  0.00           C  
ATOM    399  HG2 LYS A  24      22.817   6.689 -65.616  1.00  0.00           H  
ATOM    400  HG3 LYS A  24      22.643   7.106 -67.330  1.00  0.00           H  
ATOM    401  CD  LYS A  24      20.953   7.658 -66.108  1.00  0.00           C  
ATOM    402  HD2 LYS A  24      20.395   7.232 -65.274  1.00  0.00           H  
ATOM    403  HD3 LYS A  24      20.293   7.740 -66.971  1.00  0.00           H  
ATOM    404  CE  LYS A  24      21.453   9.049 -65.716  1.00  0.00           C  
ATOM    405  HE2 LYS A  24      21.960   9.512 -66.563  1.00  0.00           H  
ATOM    406  HE3 LYS A  24      22.177   8.941 -64.909  1.00  0.00           H  
ATOM    407  NZ  LYS A  24      20.340   9.907 -65.245  1.00  0.00           N  
ATOM    408  HZ1 LYS A  24      20.731  10.769 -64.891  1.00  0.00           H  
ATOM    409  HZ2 LYS A  24      19.688  10.132 -65.983  1.00  0.00           H  
ATOM    410  HZ3 LYS A  24      19.847   9.483 -64.473  1.00  0.00           H  
ATOM    411  N   MET A  25      21.413   2.339 -67.941  1.00  0.00           N  
ATOM    412  H   MET A  25      21.078   2.926 -68.691  1.00  0.00           H  
ATOM    413  CA  MET A  25      21.019   0.920 -67.906  1.00  0.00           C  
ATOM    414  HA  MET A  25      20.509   0.715 -66.965  1.00  0.00           H  
ATOM    415  C   MET A  25      22.234  -0.021 -67.955  1.00  0.00           C  
ATOM    416  CB  MET A  25      20.064   0.587 -69.061  1.00  0.00           C  
ATOM    417  HB2 MET A  25      20.038  -0.497 -69.168  1.00  0.00           H  
ATOM    418  HB3 MET A  25      20.437   1.011 -69.994  1.00  0.00           H  
ATOM    419  O   MET A  25      22.331  -0.944 -67.154  1.00  0.00           O  
ATOM    420  CG  MET A  25      18.633   1.075 -68.812  1.00  0.00           C  
ATOM    421  HG2 MET A  25      18.269   0.622 -67.890  1.00  0.00           H  
ATOM    422  HG3 MET A  25      18.653   2.155 -68.670  1.00  0.00           H  
ATOM    423  SD  MET A  25      17.457   0.694 -70.148  1.00  0.00           S  
ATOM    424  CE  MET A  25      17.542  -1.123 -70.162  1.00  0.00           C  
ATOM    425  HE1 MET A  25      18.520  -1.449 -70.518  1.00  0.00           H  
ATOM    426  HE2 MET A  25      16.776  -1.521 -70.827  1.00  0.00           H  
ATOM    427  HE3 MET A  25      17.382  -1.509 -69.155  1.00  0.00           H  
ATOM    428  N   HIS A  26      23.209   0.234 -68.832  1.00  0.00           N  
ATOM    429  H   HIS A  26      23.092   0.994 -69.487  1.00  0.00           H  
ATOM    430  CA  HIS A  26      24.424  -0.588 -68.901  1.00  0.00           C  
ATOM    431  HA  HIS A  26      24.131  -1.637 -68.911  1.00  0.00           H  
ATOM    432  C   HIS A  26      25.364  -0.423 -67.698  1.00  0.00           C  
ATOM    433  CB  HIS A  26      25.179  -0.284 -70.195  1.00  0.00           C  
ATOM    434  HB2 HIS A  26      25.215   0.795 -70.342  1.00  0.00           H  
ATOM    435  HB3 HIS A  26      26.201  -0.651 -70.102  1.00  0.00           H  
ATOM    436  O   HIS A  26      26.186  -1.307 -67.458  1.00  0.00           O  
ATOM    437  CG  HIS A  26      24.584  -0.949 -71.404  1.00  0.00           C  
ATOM    438  CD2 HIS A  26      23.946  -0.333 -72.442  1.00  0.00           C  
ATOM    439  HD2 HIS A  26      23.764   0.728 -72.521  1.00  0.00           H  
ATOM    440  ND1 HIS A  26      24.591  -2.297 -71.674  1.00  0.00           N  
ATOM    441  HD1 HIS A  26      24.898  -3.025 -71.044  1.00  0.00           H  
ATOM    442  CE1 HIS A  26      23.976  -2.485 -72.853  1.00  0.00           C  
ATOM    443  HE1 HIS A  26      23.798  -3.445 -73.314  1.00  0.00           H  
ATOM    444  NE2 HIS A  26      23.573  -1.313 -73.367  1.00  0.00           N  
ATOM    445  N   LEU A  27      25.268   0.681 -66.948  1.00  0.00           N  
ATOM    446  H   LEU A  27      24.621   1.402 -67.232  1.00  0.00           H  
ATOM    447  CA  LEU A  27      25.950   0.823 -65.658  1.00  0.00           C  
ATOM    448  HA  LEU A  27      26.984   0.496 -65.766  1.00  0.00           H  
ATOM    449  C   LEU A  27      25.328  -0.074 -64.584  1.00  0.00           C  
ATOM    450  CB  LEU A  27      25.908   2.286 -65.182  1.00  0.00           C  
ATOM    451  HB2 LEU A  27      26.067   2.304 -64.103  1.00  0.00           H  
ATOM    452  HB3 LEU A  27      24.912   2.692 -65.360  1.00  0.00           H  
ATOM    453  O   LEU A  27      26.066  -0.642 -63.782  1.00  0.00           O  
ATOM    454  CG  LEU A  27      26.944   3.215 -65.820  1.00  0.00           C  
ATOM    455  HG  LEU A  27      26.918   3.122 -66.906  1.00  0.00           H  
ATOM    456  CD1 LEU A  27      26.602   4.653 -65.455  1.00  0.00           C  
ATOM    457 HD11 LEU A  27      25.705   4.958 -65.993  1.00  0.00           H  
ATOM    458 HD12 LEU A  27      26.429   4.727 -64.381  1.00  0.00           H  
ATOM    459 HD13 LEU A  27      27.425   5.322 -65.710  1.00  0.00           H  
ATOM    460  CD2 LEU A  27      28.351   2.926 -65.307  1.00  0.00           C  
ATOM    461 HD21 LEU A  27      28.428   3.157 -64.245  1.00  0.00           H  
ATOM    462 HD22 LEU A  27      29.053   3.541 -65.869  1.00  0.00           H  
ATOM    463 HD23 LEU A  27      28.594   1.877 -65.478  1.00  0.00           H  
ATOM    464  N   GLU A  28      23.998  -0.200 -64.570  1.00  0.00           N  
ATOM    465  H   GLU A  28      23.456   0.312 -65.251  1.00  0.00           H  
ATOM    466  CA  GLU A  28      23.264  -1.070 -63.638  1.00  0.00           C  
ATOM    467  HA  GLU A  28      23.589  -0.857 -62.620  1.00  0.00           H  
ATOM    468  C   GLU A  28      23.575  -2.553 -63.895  1.00  0.00           C  
ATOM    469  CB  GLU A  28      21.748  -0.788 -63.734  1.00  0.00           C  
ATOM    470  HB2 GLU A  28      21.211  -1.544 -63.161  1.00  0.00           H  
ATOM    471  HB3 GLU A  28      21.425  -0.855 -64.773  1.00  0.00           H  
ATOM    472  O   GLU A  28      23.783  -3.309 -62.948  1.00  0.00           O  
ATOM    473  CG  GLU A  28      21.384   0.596 -63.168  1.00  0.00           C  
ATOM    474  HG2 GLU A  28      21.570   0.579 -62.094  1.00  0.00           H  
ATOM    475  HG3 GLU A  28      22.051   1.348 -63.591  1.00  0.00           H  
ATOM    476  CD  GLU A  28      19.928   1.046 -63.403  1.00  0.00           C  
ATOM    477  OE1 GLU A  28      19.715   2.279 -63.334  1.00  0.00           O  
ATOM    478  OE2 GLU A  28      18.994   0.212 -63.515  1.00  0.00           O  
ATOM    479  N   ASP A  29      23.704  -2.936 -65.169  1.00  0.00           N  
ATOM    480  H   ASP A  29      23.420  -2.275 -65.878  1.00  0.00           H  
ATOM    481  CA  ASP A  29      24.005  -4.306 -65.603  1.00  0.00           C  
ATOM    482  HA  ASP A  29      23.681  -4.994 -64.821  1.00  0.00           H  
ATOM    483  C   ASP A  29      25.510  -4.573 -65.815  1.00  0.00           C  
ATOM    484  CB  ASP A  29      23.187  -4.628 -66.867  1.00  0.00           C  
ATOM    485  HB2 ASP A  29      23.490  -5.601 -67.254  1.00  0.00           H  
ATOM    486  HB3 ASP A  29      23.411  -3.883 -67.630  1.00  0.00           H  
ATOM    487  O   ASP A  29      25.890  -5.589 -66.412  1.00  0.00           O  
ATOM    488  CG  ASP A  29      21.672  -4.690 -66.635  1.00  0.00           C  
ATOM    489  OD1 ASP A  29      21.252  -5.081 -65.523  1.00  0.00           O  
ATOM    490  OD2 ASP A  29      20.942  -4.419 -67.616  1.00  0.00           O  
ATOM    491  N   TYR A  30      26.400  -3.673 -65.372  1.00  0.00           N  
ATOM    492  H   TYR A  30      26.061  -2.861 -64.875  1.00  0.00           H  
ATOM    493  CA  TYR A  30      27.831  -3.823 -65.641  1.00  0.00           C  
ATOM    494  HA  TYR A  30      27.909  -3.905 -66.725  1.00  0.00           H  
ATOM    495  C   TYR A  30      28.377  -5.101 -64.966  1.00  0.00           C  
ATOM    496  CB  TYR A  30      28.635  -2.579 -65.250  1.00  0.00           C  
ATOM    497  HB2 TYR A  30      28.757  -2.546 -64.167  1.00  0.00           H  
ATOM    498  HB3 TYR A  30      28.075  -1.691 -65.541  1.00  0.00           H  
ATOM    499  O   TYR A  30      28.226  -5.265 -63.752  1.00  0.00           O  
ATOM    500  CG  TYR A  30      29.995  -2.525 -65.932  1.00  0.00           C  
ATOM    501  CD1 TYR A  30      31.138  -3.046 -65.295  1.00  0.00           C  
ATOM    502  HD1 TYR A  30      31.046  -3.478 -64.310  1.00  0.00           H  
ATOM    503  CD2 TYR A  30      30.107  -1.966 -67.220  1.00  0.00           C  
ATOM    504  HD2 TYR A  30      29.226  -1.571 -67.704  1.00  0.00           H  
ATOM    505  CE1 TYR A  30      32.393  -2.988 -65.933  1.00  0.00           C  
ATOM    506  HE1 TYR A  30      33.268  -3.353 -65.416  1.00  0.00           H  
ATOM    507  CE2 TYR A  30      31.357  -1.923 -67.870  1.00  0.00           C  
ATOM    508  HE2 TYR A  30      31.447  -1.469 -68.846  1.00  0.00           H  
ATOM    509  OH  TYR A  30      33.721  -2.359 -67.830  1.00  0.00           O  
ATOM    510  HH  TYR A  30      34.414  -2.388 -67.166  1.00  0.00           H  
ATOM    511  CZ  TYR A  30      32.502  -2.433 -67.227  1.00  0.00           C  
ATOM    512  N   PRO A  31      29.032  -6.019 -65.707  1.00  0.00           N  
ATOM    513  CA  PRO A  31      29.372  -7.339 -65.186  1.00  0.00           C  
ATOM    514  HA  PRO A  31      28.432  -7.843 -64.960  1.00  0.00           H  
ATOM    515  C   PRO A  31      30.279  -7.263 -63.939  1.00  0.00           C  
ATOM    516  CB  PRO A  31      30.050  -8.104 -66.329  1.00  0.00           C  
ATOM    517  HB2 PRO A  31      29.619  -9.101 -66.430  1.00  0.00           H  
ATOM    518  HB3 PRO A  31      31.123  -8.189 -66.158  1.00  0.00           H  
ATOM    519  O   PRO A  31      31.388  -6.716 -64.035  1.00  0.00           O  
ATOM    520  CG  PRO A  31      29.805  -7.279 -67.592  1.00  0.00           C  
ATOM    521  HG2 PRO A  31      30.721  -7.181 -68.173  1.00  0.00           H  
ATOM    522  HG3 PRO A  31      29.031  -7.755 -68.195  1.00  0.00           H  
ATOM    523  CD  PRO A  31      29.316  -5.913 -67.127  1.00  0.00           C  
ATOM    524  HD2 PRO A  31      30.085  -5.159 -67.294  1.00  0.00           H  
ATOM    525  HD3 PRO A  31      28.413  -5.660 -67.683  1.00  0.00           H  
ATOM    526  N   PRO A  32      29.905  -7.887 -62.798  1.00  0.00           N  
ATOM    527  CA  PRO A  32      30.717  -7.879 -61.573  1.00  0.00           C  
ATOM    528  HA  PRO A  32      30.818  -6.851 -61.225  1.00  0.00           H  
ATOM    529  C   PRO A  32      32.116  -8.485 -61.763  1.00  0.00           C  
ATOM    530  CB  PRO A  32      29.920  -8.691 -60.543  1.00  0.00           C  
ATOM    531  HB2 PRO A  32      30.240  -9.733 -60.559  1.00  0.00           H  
ATOM    532  HB3 PRO A  32      30.026  -8.280 -59.540  1.00  0.00           H  
ATOM    533  O   PRO A  32      33.054  -8.160 -61.037  1.00  0.00           O  
ATOM    534  CG  PRO A  32      28.479  -8.610 -61.035  1.00  0.00           C  
ATOM    535  HG2 PRO A  32      27.893  -9.477 -60.729  1.00  0.00           H  
ATOM    536  HG3 PRO A  32      28.022  -7.691 -60.668  1.00  0.00           H  
ATOM    537  CD  PRO A  32      28.621  -8.528 -62.551  1.00  0.00           C  
ATOM    538  HD2 PRO A  32      27.795  -7.941 -62.954  1.00  0.00           H  
ATOM    539  HD3 PRO A  32      28.621  -9.529 -62.981  1.00  0.00           H  
ATOM    540  N   GLN A  33      32.283  -9.349 -62.774  1.00  0.00           N  
ATOM    541  H   GLN A  33      31.485  -9.534 -63.365  1.00  0.00           H  
ATOM    542  CA  GLN A  33      33.529 -10.072 -63.053  1.00  0.00           C  
ATOM    543  HA  GLN A  33      33.826 -10.602 -62.148  1.00  0.00           H  
ATOM    544  C   GLN A  33      34.712  -9.158 -63.430  1.00  0.00           C  
ATOM    545  CB  GLN A  33      33.283 -11.111 -64.161  1.00  0.00           C  
ATOM    546  HB2 GLN A  33      33.000 -10.581 -65.070  1.00  0.00           H  
ATOM    547  HB3 GLN A  33      34.225 -11.616 -64.373  1.00  0.00           H  
ATOM    548  O   GLN A  33      35.849  -9.618 -63.417  1.00  0.00           O  
ATOM    549  CG  GLN A  33      32.243 -12.194 -63.785  1.00  0.00           C  
ATOM    550  HG2 GLN A  33      32.748 -13.159 -63.753  1.00  0.00           H  
ATOM    551  HG3 GLN A  33      31.850 -12.011 -62.785  1.00  0.00           H  
ATOM    552  CD  GLN A  33      31.056 -12.311 -64.744  1.00  0.00           C  
ATOM    553  NE2 GLN A  33      30.148 -13.230 -64.503  1.00  0.00           N  
ATOM    554 HE21 GLN A  33      29.374 -13.266 -65.152  1.00  0.00           H  
ATOM    555 HE22 GLN A  33      30.232 -13.859 -63.717  1.00  0.00           H  
ATOM    556  OE1 GLN A  33      30.897 -11.574 -65.702  1.00  0.00           O  
ATOM    557  N   LYS A  34      34.487  -7.868 -63.729  1.00  0.00           N  
ATOM    558  H   LYS A  34      33.530  -7.545 -63.717  1.00  0.00           H  
ATOM    559  CA  LYS A  34      35.557  -6.887 -64.005  1.00  0.00           C  
ATOM    560  HA  LYS A  34      36.433  -7.427 -64.365  1.00  0.00           H  
ATOM    561  C   LYS A  34      36.070  -6.143 -62.758  1.00  0.00           C  
ATOM    562  CB  LYS A  34      35.115  -5.933 -65.127  1.00  0.00           C  
ATOM    563  HB2 LYS A  34      35.813  -5.098 -65.180  1.00  0.00           H  
ATOM    564  HB3 LYS A  34      34.127  -5.537 -64.894  1.00  0.00           H  
ATOM    565  O   LYS A  34      36.773  -5.144 -62.889  1.00  0.00           O  
ATOM    566  CG  LYS A  34      35.096  -6.615 -66.505  1.00  0.00           C  
ATOM    567  HG2 LYS A  34      34.333  -7.393 -66.526  1.00  0.00           H  
ATOM    568  HG3 LYS A  34      36.071  -7.058 -66.708  1.00  0.00           H  
ATOM    569  CD  LYS A  34      34.789  -5.557 -67.569  1.00  0.00           C  
ATOM    570  HD2 LYS A  34      35.523  -4.755 -67.493  1.00  0.00           H  
ATOM    571  HD3 LYS A  34      33.799  -5.148 -67.365  1.00  0.00           H  
ATOM    572  CE  LYS A  34      34.810  -6.116 -68.991  1.00  0.00           C  
ATOM    573  HE2 LYS A  34      35.799  -6.525 -69.198  1.00  0.00           H  
ATOM    574  HE3 LYS A  34      34.082  -6.925 -69.058  1.00  0.00           H  
ATOM    575  NZ  LYS A  34      34.473  -5.039 -69.957  1.00  0.00           N  
ATOM    576  HZ1 LYS A  34      35.147  -4.288 -69.912  1.00  0.00           H  
ATOM    577  HZ2 LYS A  34      33.578  -4.628 -69.732  1.00  0.00           H  
ATOM    578  HZ3 LYS A  34      34.418  -5.384 -70.904  1.00  0.00           H  
ATOM    579  N   GLY A  35      35.717  -6.589 -61.548  1.00  0.00           N  
ATOM    580  H   GLY A  35      35.093  -7.381 -61.491  1.00  0.00           H  
ATOM    581  CA  GLY A  35      36.197  -5.985 -60.296  1.00  0.00           C  
ATOM    582  HA2 GLY A  35      37.286  -5.972 -60.296  1.00  0.00           H  
ATOM    583  HA3 GLY A  35      35.857  -6.600 -59.463  1.00  0.00           H  
ATOM    584  C   GLY A  35      35.690  -4.557 -60.061  1.00  0.00           C  
ATOM    585  O   GLY A  35      36.370  -3.770 -59.395  1.00  0.00           O  
ATOM    586  N   CYS A  36      34.541  -4.218 -60.649  1.00  0.00           N  
ATOM    587  H   CYS A  36      34.019  -4.951 -61.108  1.00  0.00           H  
ATOM    588  CA  CYS A  36      33.843  -2.946 -60.477  1.00  0.00           C  
ATOM    589  HA  CYS A  36      34.526  -2.203 -60.064  1.00  0.00           H  
ATOM    590  C   CYS A  36      32.687  -3.127 -59.479  1.00  0.00           C  
ATOM    591  CB  CYS A  36      33.364  -2.438 -61.847  1.00  0.00           C  
ATOM    592  HB2 CYS A  36      32.820  -1.503 -61.718  1.00  0.00           H  
ATOM    593  HB3 CYS A  36      32.688  -3.169 -62.291  1.00  0.00           H  
ATOM    594  O   CYS A  36      32.027  -4.167 -59.473  1.00  0.00           O  
ATOM    595  SG  CYS A  36      34.785  -2.151 -62.951  1.00  0.00           S  
ATOM    596  HG  CYS A  36      35.407  -3.314 -62.738  1.00  0.00           H  
ATOM    597  N   ILE A  37      32.459  -2.130 -58.628  1.00  0.00           N  
ATOM    598  H   ILE A  37      32.970  -1.271 -58.776  1.00  0.00           H  
ATOM    599  CA  ILE A  37      31.361  -2.077 -57.664  1.00  0.00           C  
ATOM    600  HA  ILE A  37      31.205  -3.083 -57.275  1.00  0.00           H  
ATOM    601  C   ILE A  37      30.103  -1.588 -58.406  1.00  0.00           C  
ATOM    602  CB  ILE A  37      31.729  -1.176 -56.460  1.00  0.00           C  
ATOM    603  HB  ILE A  37      31.933  -0.169 -56.823  1.00  0.00           H  
ATOM    604  O   ILE A  37      30.159  -0.526 -59.039  1.00  0.00           O  
ATOM    605  CG1 ILE A  37      32.996  -1.721 -55.753  1.00  0.00           C  
ATOM    606 HG12 ILE A  37      33.802  -1.830 -56.478  1.00  0.00           H  
ATOM    607 HG13 ILE A  37      32.779  -2.710 -55.349  1.00  0.00           H  
ATOM    608  CG2 ILE A  37      30.552  -1.116 -55.465  1.00  0.00           C  
ATOM    609 HG21 ILE A  37      30.782  -0.432 -54.648  1.00  0.00           H  
ATOM    610 HG22 ILE A  37      29.656  -0.736 -55.955  1.00  0.00           H  
ATOM    611 HG23 ILE A  37      30.344  -2.106 -55.061  1.00  0.00           H  
ATOM    612  CD1 ILE A  37      33.545  -0.844 -54.621  1.00  0.00           C  
ATOM    613 HD11 ILE A  37      33.785   0.151 -54.997  1.00  0.00           H  
ATOM    614 HD12 ILE A  37      34.455  -1.298 -54.229  1.00  0.00           H  
ATOM    615 HD13 ILE A  37      32.824  -0.761 -53.807  1.00  0.00           H  
ATOM    616  N   PRO A  38      28.975  -2.325 -58.340  1.00  0.00           N  
ATOM    617  CA  PRO A  38      27.711  -1.888 -58.923  1.00  0.00           C  
ATOM    618  HA  PRO A  38      27.834  -1.796 -60.003  1.00  0.00           H  
ATOM    619  C   PRO A  38      27.269  -0.549 -58.333  1.00  0.00           C  
ATOM    620  CB  PRO A  38      26.688  -2.991 -58.622  1.00  0.00           C  
ATOM    621  HB2 PRO A  38      26.015  -3.153 -59.464  1.00  0.00           H  
ATOM    622  HB3 PRO A  38      26.117  -2.746 -57.726  1.00  0.00           H  
ATOM    623  O   PRO A  38      27.283  -0.360 -57.114  1.00  0.00           O  
ATOM    624  CG  PRO A  38      27.545  -4.222 -58.342  1.00  0.00           C  
ATOM    625  HG2 PRO A  38      27.053  -4.912 -57.656  1.00  0.00           H  
ATOM    626  HG3 PRO A  38      27.782  -4.719 -59.282  1.00  0.00           H  
ATOM    627  CD  PRO A  38      28.820  -3.641 -57.740  1.00  0.00           C  
ATOM    628  HD2 PRO A  38      29.659  -4.295 -57.980  1.00  0.00           H  
ATOM    629  HD3 PRO A  38      28.709  -3.538 -56.661  1.00  0.00           H  
ATOM    630  N   LEU A  39      26.860   0.380 -59.193  1.00  0.00           N  
ATOM    631  H   LEU A  39      26.811   0.148 -60.175  1.00  0.00           H  
ATOM    632  CA  LEU A  39      26.348   1.675 -58.757  1.00  0.00           C  
ATOM    633  HA  LEU A  39      26.978   2.025 -57.940  1.00  0.00           H  
ATOM    634  C   LEU A  39      24.889   1.535 -58.269  1.00  0.00           C  
ATOM    635  CB  LEU A  39      26.486   2.680 -59.904  1.00  0.00           C  
ATOM    636  HB2 LEU A  39      26.074   2.236 -60.811  1.00  0.00           H  
ATOM    637  HB3 LEU A  39      25.885   3.556 -59.662  1.00  0.00           H  
ATOM    638  O   LEU A  39      24.096   0.857 -58.923  1.00  0.00           O  
ATOM    639  CG  LEU A  39      27.947   3.116 -60.125  1.00  0.00           C  
ATOM    640  HG  LEU A  39      28.636   2.424 -59.640  1.00  0.00           H  
ATOM    641  CD1 LEU A  39      28.287   3.163 -61.610  1.00  0.00           C  
ATOM    642 HD11 LEU A  39      27.631   3.869 -62.118  1.00  0.00           H  
ATOM    643 HD12 LEU A  39      29.326   3.465 -61.741  1.00  0.00           H  
ATOM    644 HD13 LEU A  39      28.152   2.170 -62.040  1.00  0.00           H  
ATOM    645  CD2 LEU A  39      28.167   4.513 -59.559  1.00  0.00           C  
ATOM    646 HD21 LEU A  39      27.927   4.522 -58.496  1.00  0.00           H  
ATOM    647 HD22 LEU A  39      29.212   4.793 -59.687  1.00  0.00           H  
ATOM    648 HD23 LEU A  39      27.528   5.220 -60.087  1.00  0.00           H  
ATOM    649  N   PRO A  40      24.489   2.162 -57.144  1.00  0.00           N  
ATOM    650  CA  PRO A  40      23.126   2.059 -56.631  1.00  0.00           C  
ATOM    651  HA  PRO A  40      22.894   1.005 -56.481  1.00  0.00           H  
ATOM    652  C   PRO A  40      22.112   2.684 -57.595  1.00  0.00           C  
ATOM    653  CB  PRO A  40      23.121   2.774 -55.271  1.00  0.00           C  
ATOM    654  HB2 PRO A  40      22.756   3.797 -55.371  1.00  0.00           H  
ATOM    655  HB3 PRO A  40      22.524   2.233 -54.538  1.00  0.00           H  
ATOM    656  O   PRO A  40      22.161   3.888 -57.851  1.00  0.00           O  
ATOM    657  CG  PRO A  40      24.591   2.821 -54.869  1.00  0.00           C  
ATOM    658  HG2 PRO A  40      24.812   3.690 -54.249  1.00  0.00           H  
ATOM    659  HG3 PRO A  40      24.857   1.900 -54.348  1.00  0.00           H  
ATOM    660  CD  PRO A  40      25.328   2.876 -56.202  1.00  0.00           C  
ATOM    661  HD2 PRO A  40      26.297   2.392 -56.087  1.00  0.00           H  
ATOM    662  HD3 PRO A  40      25.449   3.910 -56.526  1.00  0.00           H  
ATOM    663  N   ARG A  41      21.131   1.888 -58.037  1.00  0.00           N  
ATOM    664  H   ARG A  41      21.252   0.899 -57.870  1.00  0.00           H  
ATOM    665  CA  ARG A  41      20.084   2.281 -58.999  1.00  0.00           C  
ATOM    666  HA  ARG A  41      20.545   2.412 -59.978  1.00  0.00           H  
ATOM    667  C   ARG A  41      19.397   3.612 -58.670  1.00  0.00           C  
ATOM    668  CB  ARG A  41      19.079   1.123 -59.087  1.00  0.00           C  
ATOM    669  HB2 ARG A  41      18.526   1.032 -58.152  1.00  0.00           H  
ATOM    670  HB3 ARG A  41      19.642   0.203 -59.248  1.00  0.00           H  
ATOM    671  O   ARG A  41      19.212   4.464 -59.529  1.00  0.00           O  
ATOM    672  CG  ARG A  41      18.097   1.288 -60.249  1.00  0.00           C  
ATOM    673  HG2 ARG A  41      17.402   2.104 -60.050  1.00  0.00           H  
ATOM    674  HG3 ARG A  41      18.662   1.529 -61.150  1.00  0.00           H  
ATOM    675  CD  ARG A  41      17.323  -0.014 -60.464  1.00  0.00           C  
ATOM    676  HD2 ARG A  41      18.023  -0.849 -60.459  1.00  0.00           H  
ATOM    677  HD3 ARG A  41      16.608  -0.134 -59.650  1.00  0.00           H  
ATOM    678  NE  ARG A  41      16.649  -0.003 -61.765  1.00  0.00           N  
ATOM    679  HE  ARG A  41      17.208   0.368 -62.520  1.00  0.00           H  
ATOM    680  NH1 ARG A  41      14.894  -1.393 -61.250  1.00  0.00           N  
ATOM    681 HH11 ARG A  41      15.349  -1.593 -60.371  1.00  0.00           H  
ATOM    682 HH12 ARG A  41      14.043  -1.858 -61.533  1.00  0.00           H  
ATOM    683  NH2 ARG A  41      14.993  -0.406 -63.253  1.00  0.00           N  
ATOM    684 HH21 ARG A  41      14.136  -0.859 -63.536  1.00  0.00           H  
ATOM    685 HH22 ARG A  41      15.515   0.180 -63.888  1.00  0.00           H  
ATOM    686  CZ  ARG A  41      15.516  -0.596 -62.079  1.00  0.00           C  
ATOM    687  N   GLY A  42      19.084   3.837 -57.393  1.00  0.00           N  
ATOM    688  H   GLY A  42      19.279   3.103 -56.726  1.00  0.00           H  
ATOM    689  CA  GLY A  42      18.440   5.078 -56.951  1.00  0.00           C  
ATOM    690  HA2 GLY A  42      17.533   5.229 -57.536  1.00  0.00           H  
ATOM    691  HA3 GLY A  42      18.161   4.979 -55.902  1.00  0.00           H  
ATOM    692  C   GLY A  42      19.305   6.341 -57.096  1.00  0.00           C  
ATOM    693  O   GLY A  42      18.750   7.437 -57.152  1.00  0.00           O  
ATOM    694  N   GLN A  43      20.638   6.210 -57.149  1.00  0.00           N  
ATOM    695  H   GLN A  43      21.026   5.280 -57.217  1.00  0.00           H  
ATOM    696  CA  GLN A  43      21.564   7.331 -57.362  1.00  0.00           C  
ATOM    697  HA  GLN A  43      21.118   8.247 -56.974  1.00  0.00           H  
ATOM    698  C   GLN A  43      21.823   7.572 -58.854  1.00  0.00           C  
ATOM    699  CB  GLN A  43      22.892   7.101 -56.615  1.00  0.00           C  
ATOM    700  HB2 GLN A  43      23.578   7.902 -56.886  1.00  0.00           H  
ATOM    701  HB3 GLN A  43      23.333   6.155 -56.932  1.00  0.00           H  
ATOM    702  O   GLN A  43      21.807   8.720 -59.290  1.00  0.00           O  
ATOM    703  CG  GLN A  43      22.727   7.102 -55.086  1.00  0.00           C  
ATOM    704  HG2 GLN A  43      22.261   8.038 -54.779  1.00  0.00           H  
ATOM    705  HG3 GLN A  43      22.071   6.282 -54.795  1.00  0.00           H  
ATOM    706  CD  GLN A  43      24.047   6.955 -54.328  1.00  0.00           C  
ATOM    707  NE2 GLN A  43      24.008   6.808 -53.021  1.00  0.00           N  
ATOM    708 HE21 GLN A  43      23.129   6.789 -52.524  1.00  0.00           H  
ATOM    709 HE22 GLN A  43      24.909   6.693 -52.581  1.00  0.00           H  
ATOM    710  OE1 GLN A  43      25.138   6.959 -54.863  1.00  0.00           O  
ATOM    711  N   THR A  44      22.002   6.510 -59.648  1.00  0.00           N  
ATOM    712  H   THR A  44      21.960   5.579 -59.258  1.00  0.00           H  
ATOM    713  CA  THR A  44      22.251   6.612 -61.098  1.00  0.00           C  
ATOM    714  HA  THR A  44      23.074   7.305 -61.269  1.00  0.00           H  
ATOM    715  C   THR A  44      21.051   7.155 -61.863  1.00  0.00           C  
ATOM    716  CB  THR A  44      22.630   5.248 -61.700  1.00  0.00           C  
ATOM    717  HB  THR A  44      22.609   5.307 -62.788  1.00  0.00           H  
ATOM    718  O   THR A  44      21.223   7.951 -62.786  1.00  0.00           O  
ATOM    719  CG2 THR A  44      24.028   4.840 -61.253  1.00  0.00           C  
ATOM    720 HG21 THR A  44      24.049   4.745 -60.167  1.00  0.00           H  
ATOM    721 HG22 THR A  44      24.282   3.881 -61.705  1.00  0.00           H  
ATOM    722 HG23 THR A  44      24.756   5.587 -61.569  1.00  0.00           H  
ATOM    723  OG1 THR A  44      21.743   4.244 -61.261  1.00  0.00           O  
ATOM    724  HG1 THR A  44      21.363   3.792 -62.018  1.00  0.00           H  
ATOM    725  N   GLU A  45      19.831   6.779 -61.471  1.00  0.00           N  
ATOM    726  H   GLU A  45      19.758   6.044 -60.782  1.00  0.00           H  
ATOM    727  CA  GLU A  45      18.614   7.169 -62.187  1.00  0.00           C  
ATOM    728  HA  GLU A  45      18.710   6.836 -63.220  1.00  0.00           H  
ATOM    729  C   GLU A  45      18.432   8.699 -62.211  1.00  0.00           C  
ATOM    730  CB  GLU A  45      17.422   6.419 -61.567  1.00  0.00           C  
ATOM    731  HB2 GLU A  45      17.713   5.378 -61.429  1.00  0.00           H  
ATOM    732  HB3 GLU A  45      17.187   6.850 -60.594  1.00  0.00           H  
ATOM    733  O   GLU A  45      18.136   9.269 -63.263  1.00  0.00           O  
ATOM    734  CG  GLU A  45      16.174   6.421 -62.461  1.00  0.00           C  
ATOM    735  HG2 GLU A  45      16.466   6.118 -63.466  1.00  0.00           H  
ATOM    736  HG3 GLU A  45      15.783   7.438 -62.515  1.00  0.00           H  
ATOM    737  CD  GLU A  45      15.070   5.477 -61.947  1.00  0.00           C  
ATOM    738  OE1 GLU A  45      14.230   5.071 -62.784  1.00  0.00           O  
ATOM    739  OE2 GLU A  45      15.034   5.203 -60.724  1.00  0.00           O  
ATOM    740  N   LYS A  46      18.733   9.382 -61.094  1.00  0.00           N  
ATOM    741  H   LYS A  46      19.070   8.843 -60.309  1.00  0.00           H  
ATOM    742  CA  LYS A  46      18.582  10.842 -60.935  1.00  0.00           C  
ATOM    743  HA  LYS A  46      17.816  11.191 -61.627  1.00  0.00           H  
ATOM    744  C   LYS A  46      19.822  11.675 -61.279  1.00  0.00           C  
ATOM    745  CB  LYS A  46      18.122  11.167 -59.507  1.00  0.00           C  
ATOM    746  HB2 LYS A  46      18.083  12.250 -59.390  1.00  0.00           H  
ATOM    747  HB3 LYS A  46      18.845  10.771 -58.794  1.00  0.00           H  
ATOM    748  O   LYS A  46      19.693  12.890 -61.365  1.00  0.00           O  
ATOM    749  CG  LYS A  46      16.732  10.597 -59.207  1.00  0.00           C  
ATOM    750  HG2 LYS A  46      16.771   9.507 -59.221  1.00  0.00           H  
ATOM    751  HG3 LYS A  46      16.030  10.937 -59.969  1.00  0.00           H  
ATOM    752  CD  LYS A  46      16.253  11.068 -57.833  1.00  0.00           C  
ATOM    753  HD2 LYS A  46      16.193  12.157 -57.829  1.00  0.00           H  
ATOM    754  HD3 LYS A  46      16.963  10.738 -57.075  1.00  0.00           H  
ATOM    755  CE  LYS A  46      14.876  10.463 -57.561  1.00  0.00           C  
ATOM    756  HE2 LYS A  46      14.205  10.751 -58.371  1.00  0.00           H  
ATOM    757  HE3 LYS A  46      14.968   9.377 -57.582  1.00  0.00           H  
ATOM    758  NZ  LYS A  46      14.341  10.915 -56.257  1.00  0.00           N  
ATOM    759  HZ1 LYS A  46      14.969  10.636 -55.517  1.00  0.00           H  
ATOM    760  HZ2 LYS A  46      13.435  10.499 -56.097  1.00  0.00           H  
ATOM    761  HZ3 LYS A  46      14.249  11.921 -56.255  1.00  0.00           H  
ATOM    762  N   ALA A  47      20.988  11.054 -61.456  1.00  0.00           N  
ATOM    763  H   ALA A  47      21.029  10.051 -61.343  1.00  0.00           H  
ATOM    764  CA  ALA A  47      22.241  11.761 -61.722  1.00  0.00           C  
ATOM    765  HA  ALA A  47      22.383  12.537 -60.969  1.00  0.00           H  
ATOM    766  C   ALA A  47      22.238  12.438 -63.104  1.00  0.00           C  
ATOM    767  CB  ALA A  47      23.383  10.747 -61.597  1.00  0.00           C  
ATOM    768  HB1 ALA A  47      23.420  10.368 -60.576  1.00  0.00           H  
ATOM    769  HB2 ALA A  47      23.230   9.921 -62.291  1.00  0.00           H  
ATOM    770  HB3 ALA A  47      24.330  11.232 -61.834  1.00  0.00           H  
ATOM    771  O   ALA A  47      21.879  11.798 -64.096  1.00  0.00           O  
ATOM    772  N   ASP A  48      22.654  13.700 -63.191  1.00  0.00           N  
ATOM    773  H   ASP A  48      22.947  14.184 -62.354  1.00  0.00           H  
ATOM    774  CA  ASP A  48      22.977  14.332 -64.475  1.00  0.00           C  
ATOM    775  HA  ASP A  48      22.216  14.038 -65.198  1.00  0.00           H  
ATOM    776  C   ASP A  48      24.328  13.824 -65.037  1.00  0.00           C  
ATOM    777  CB  ASP A  48      22.869  15.864 -64.346  1.00  0.00           C  
ATOM    778  HB2 ASP A  48      21.901  16.106 -63.907  1.00  0.00           H  
ATOM    779  HB3 ASP A  48      22.881  16.288 -65.349  1.00  0.00           H  
ATOM    780  O   ASP A  48      24.941  12.907 -64.486  1.00  0.00           O  
ATOM    781  CG  ASP A  48      23.974  16.550 -63.532  1.00  0.00           C  
ATOM    782  OD1 ASP A  48      25.083  15.974 -63.438  1.00  0.00           O  
ATOM    783  OD2 ASP A  48      23.736  17.704 -63.123  1.00  0.00           O  
ATOM    784  N   HIS A  49      24.799  14.375 -66.160  1.00  0.00           N  
ATOM    785  H   HIS A  49      24.269  15.114 -66.598  1.00  0.00           H  
ATOM    786  CA  HIS A  49      26.062  13.964 -66.792  1.00  0.00           C  
ATOM    787  HA  HIS A  49      25.982  12.917 -67.088  1.00  0.00           H  
ATOM    788  C   HIS A  49      27.282  14.095 -65.860  1.00  0.00           C  
ATOM    789  CB  HIS A  49      26.288  14.816 -68.051  1.00  0.00           C  
ATOM    790  HB2 HIS A  49      27.191  14.469 -68.554  1.00  0.00           H  
ATOM    791  HB3 HIS A  49      26.450  15.854 -67.761  1.00  0.00           H  
ATOM    792  O   HIS A  49      28.166  13.233 -65.852  1.00  0.00           O  
ATOM    793  CG  HIS A  49      25.146  14.763 -69.031  1.00  0.00           C  
ATOM    794  CD2 HIS A  49      24.887  13.754 -69.913  1.00  0.00           C  
ATOM    795  HD2 HIS A  49      25.459  12.845 -70.022  1.00  0.00           H  
ATOM    796  ND1 HIS A  49      24.167  15.717 -69.209  1.00  0.00           N  
ATOM    797  HD1 HIS A  49      24.147  16.639 -68.798  1.00  0.00           H  
ATOM    798  CE1 HIS A  49      23.346  15.290 -70.186  1.00  0.00           C  
ATOM    799  HE1 HIS A  49      22.509  15.838 -70.593  1.00  0.00           H  
ATOM    800  NE2 HIS A  49      23.746  14.095 -70.634  1.00  0.00           N  
ATOM    801  N   VAL A  50      27.335  15.158 -65.054  1.00  0.00           N  
ATOM    802  H   VAL A  50      26.496  15.708 -64.938  1.00  0.00           H  
ATOM    803  CA  VAL A  50      28.467  15.474 -64.172  1.00  0.00           C  
ATOM    804  HA  VAL A  50      29.395  15.226 -64.687  1.00  0.00           H  
ATOM    805  C   VAL A  50      28.397  14.636 -62.897  1.00  0.00           C  
ATOM    806  CB  VAL A  50      28.482  16.979 -63.836  1.00  0.00           C  
ATOM    807  HB  VAL A  50      27.580  17.238 -63.280  1.00  0.00           H  
ATOM    808  O   VAL A  50      29.415  14.089 -62.449  1.00  0.00           O  
ATOM    809  CG1 VAL A  50      29.702  17.340 -62.975  1.00  0.00           C  
ATOM    810 HG11 VAL A  50      29.639  16.835 -62.012  1.00  0.00           H  
ATOM    811 HG12 VAL A  50      29.709  18.415 -62.793  1.00  0.00           H  
ATOM    812 HG13 VAL A  50      30.618  17.048 -63.488  1.00  0.00           H  
ATOM    813  CG2 VAL A  50      28.536  17.846 -65.103  1.00  0.00           C  
ATOM    814 HG21 VAL A  50      27.637  17.697 -65.701  1.00  0.00           H  
ATOM    815 HG22 VAL A  50      28.577  18.901 -64.834  1.00  0.00           H  
ATOM    816 HG23 VAL A  50      29.405  17.594 -65.710  1.00  0.00           H  
ATOM    817  N   ASP A  51      27.196  14.480 -62.344  1.00  0.00           N  
ATOM    818  H   ASP A  51      26.422  15.004 -62.728  1.00  0.00           H  
ATOM    819  CA  ASP A  51      26.917  13.606 -61.210  1.00  0.00           C  
ATOM    820  HA  ASP A  51      27.531  13.901 -60.358  1.00  0.00           H  
ATOM    821  C   ASP A  51      27.239  12.152 -61.557  1.00  0.00           C  
ATOM    822  CB  ASP A  51      25.440  13.708 -60.816  1.00  0.00           C  
ATOM    823  HB2 ASP A  51      25.210  12.890 -60.133  1.00  0.00           H  
ATOM    824  HB3 ASP A  51      24.831  13.576 -61.710  1.00  0.00           H  
ATOM    825  O   ASP A  51      27.852  11.451 -60.753  1.00  0.00           O  
ATOM    826  CG  ASP A  51      25.042  15.007 -60.118  1.00  0.00           C  
ATOM    827  OD1 ASP A  51      25.926  15.637 -59.487  1.00  0.00           O  
ATOM    828  OD2 ASP A  51      23.816  15.257 -60.105  1.00  0.00           O  
ATOM    829  N   LEU A  52      26.899  11.702 -62.770  1.00  0.00           N  
ATOM    830  H   LEU A  52      26.368  12.315 -63.371  1.00  0.00           H  
ATOM    831  CA  LEU A  52      27.171  10.340 -63.220  1.00  0.00           C  
ATOM    832  HA  LEU A  52      26.804   9.669 -62.444  1.00  0.00           H  
ATOM    833  C   LEU A  52      28.679  10.085 -63.365  1.00  0.00           C  
ATOM    834  CB  LEU A  52      26.392  10.066 -64.518  1.00  0.00           C  
ATOM    835  HB2 LEU A  52      25.367  10.414 -64.391  1.00  0.00           H  
ATOM    836  HB3 LEU A  52      26.840  10.646 -65.325  1.00  0.00           H  
ATOM    837  O   LEU A  52      29.163   9.068 -62.870  1.00  0.00           O  
ATOM    838  CG  LEU A  52      26.334   8.581 -64.916  1.00  0.00           C  
ATOM    839  HG  LEU A  52      27.340   8.166 -64.979  1.00  0.00           H  
ATOM    840  CD1 LEU A  52      25.510   7.775 -63.904  1.00  0.00           C  
ATOM    841 HD11 LEU A  52      24.556   8.269 -63.720  1.00  0.00           H  
ATOM    842 HD12 LEU A  52      25.316   6.773 -64.288  1.00  0.00           H  
ATOM    843 HD13 LEU A  52      26.059   7.683 -62.967  1.00  0.00           H  
ATOM    844  CD2 LEU A  52      25.663   8.441 -66.283  1.00  0.00           C  
ATOM    845 HD21 LEU A  52      26.258   8.952 -67.041  1.00  0.00           H  
ATOM    846 HD22 LEU A  52      24.666   8.882 -66.257  1.00  0.00           H  
ATOM    847 HD23 LEU A  52      25.588   7.387 -66.550  1.00  0.00           H  
ATOM    848  N   ALA A  53      29.444  11.020 -63.948  1.00  0.00           N  
ATOM    849  H   ALA A  53      28.992  11.827 -64.353  1.00  0.00           H  
ATOM    850  CA  ALA A  53      30.910  10.924 -63.996  1.00  0.00           C  
ATOM    851  HA  ALA A  53      31.185  10.013 -64.527  1.00  0.00           H  
ATOM    852  C   ALA A  53      31.527  10.856 -62.590  1.00  0.00           C  
ATOM    853  CB  ALA A  53      31.483  12.134 -64.749  1.00  0.00           C  
ATOM    854  HB1 ALA A  53      32.572  12.108 -64.715  1.00  0.00           H  
ATOM    855  HB2 ALA A  53      31.134  13.061 -64.294  1.00  0.00           H  
ATOM    856  HB3 ALA A  53      31.171  12.115 -65.793  1.00  0.00           H  
ATOM    857  O   ALA A  53      32.467  10.095 -62.349  1.00  0.00           O  
ATOM    858  N   THR A  54      30.991  11.645 -61.658  1.00  0.00           N  
ATOM    859  H   THR A  54      30.220  12.241 -61.926  1.00  0.00           H  
ATOM    860  CA  THR A  54      31.456  11.678 -60.268  1.00  0.00           C  
ATOM    861  HA  THR A  54      32.541  11.777 -60.269  1.00  0.00           H  
ATOM    862  C   THR A  54      31.132  10.372 -59.552  1.00  0.00           C  
ATOM    863  CB  THR A  54      30.876  12.886 -59.523  1.00  0.00           C  
ATOM    864  HB  THR A  54      29.791  12.805 -59.459  1.00  0.00           H  
ATOM    865  O   THR A  54      32.031   9.770 -58.978  1.00  0.00           O  
ATOM    866  CG2 THR A  54      31.460  13.026 -58.118  1.00  0.00           C  
ATOM    867 HG21 THR A  54      31.141  12.189 -57.496  1.00  0.00           H  
ATOM    868 HG22 THR A  54      31.094  13.948 -57.665  1.00  0.00           H  
ATOM    869 HG23 THR A  54      32.549  13.043 -58.156  1.00  0.00           H  
ATOM    870  OG1 THR A  54      31.215  14.060 -60.234  1.00  0.00           O  
ATOM    871  HG1 THR A  54      30.551  14.164 -60.919  1.00  0.00           H  
ATOM    872  N   LEU A  55      29.898   9.875 -59.669  1.00  0.00           N  
ATOM    873  H   LEU A  55      29.210  10.422 -60.166  1.00  0.00           H  
ATOM    874  CA  LEU A  55      29.469   8.586 -59.125  1.00  0.00           C  
ATOM    875  HA  LEU A  55      29.582   8.601 -58.041  1.00  0.00           H  
ATOM    876  C   LEU A  55      30.333   7.435 -59.649  1.00  0.00           C  
ATOM    877  CB  LEU A  55      27.991   8.358 -59.495  1.00  0.00           C  
ATOM    878  HB2 LEU A  55      27.832   8.684 -60.523  1.00  0.00           H  
ATOM    879  HB3 LEU A  55      27.778   7.289 -59.459  1.00  0.00           H  
ATOM    880  O   LEU A  55      30.805   6.620 -58.860  1.00  0.00           O  
ATOM    881  CG  LEU A  55      26.989   9.061 -58.568  1.00  0.00           C  
ATOM    882  HG  LEU A  55      27.318  10.079 -58.363  1.00  0.00           H  
ATOM    883  CD1 LEU A  55      25.615   9.110 -59.233  1.00  0.00           C  
ATOM    884 HD11 LEU A  55      25.694   9.674 -60.163  1.00  0.00           H  
ATOM    885 HD12 LEU A  55      24.906   9.622 -58.582  1.00  0.00           H  
ATOM    886 HD13 LEU A  55      25.256   8.103 -59.447  1.00  0.00           H  
ATOM    887  CD2 LEU A  55      26.845   8.299 -57.248  1.00  0.00           C  
ATOM    888 HD21 LEU A  55      27.803   8.263 -56.730  1.00  0.00           H  
ATOM    889 HD22 LEU A  55      26.128   8.813 -56.609  1.00  0.00           H  
ATOM    890 HD23 LEU A  55      26.495   7.282 -57.428  1.00  0.00           H  
ATOM    891  N   MET A  56      30.588   7.379 -60.961  1.00  0.00           N  
ATOM    892  H   MET A  56      30.163   8.068 -61.565  1.00  0.00           H  
ATOM    893  CA  MET A  56      31.427   6.334 -61.554  1.00  0.00           C  
ATOM    894  HA  MET A  56      30.987   5.362 -61.330  1.00  0.00           H  
ATOM    895  C   MET A  56      32.841   6.332 -60.962  1.00  0.00           C  
ATOM    896  CB  MET A  56      31.494   6.501 -63.077  1.00  0.00           C  
ATOM    897  HB2 MET A  56      32.275   5.844 -63.461  1.00  0.00           H  
ATOM    898  HB3 MET A  56      31.754   7.529 -63.327  1.00  0.00           H  
ATOM    899  O   MET A  56      33.344   5.268 -60.596  1.00  0.00           O  
ATOM    900  CG  MET A  56      30.181   6.123 -63.769  1.00  0.00           C  
ATOM    901  HG2 MET A  56      29.960   5.076 -63.562  1.00  0.00           H  
ATOM    902  HG3 MET A  56      29.365   6.717 -63.357  1.00  0.00           H  
ATOM    903  SD  MET A  56      30.212   6.365 -65.564  1.00  0.00           S  
ATOM    904  CE  MET A  56      31.377   5.061 -66.035  1.00  0.00           C  
ATOM    905  HE1 MET A  56      31.167   4.148 -65.477  1.00  0.00           H  
ATOM    906  HE2 MET A  56      31.285   4.859 -67.102  1.00  0.00           H  
ATOM    907  HE3 MET A  56      32.391   5.390 -65.812  1.00  0.00           H  
ATOM    908  N   ILE A  57      33.465   7.507 -60.833  1.00  0.00           N  
ATOM    909  H   ILE A  57      32.976   8.342 -61.124  1.00  0.00           H  
ATOM    910  CA  ILE A  57      34.814   7.652 -60.266  1.00  0.00           C  
ATOM    911  HA  ILE A  57      35.469   6.909 -60.721  1.00  0.00           H  
ATOM    912  C   ILE A  57      34.824   7.360 -58.764  1.00  0.00           C  
ATOM    913  CB  ILE A  57      35.381   9.052 -60.594  1.00  0.00           C  
ATOM    914  HB  ILE A  57      34.635   9.802 -60.334  1.00  0.00           H  
ATOM    915  O   ILE A  57      35.733   6.685 -58.290  1.00  0.00           O  
ATOM    916  CG1 ILE A  57      35.664   9.129 -62.112  1.00  0.00           C  
ATOM    917 HG12 ILE A  57      36.450   8.420 -62.369  1.00  0.00           H  
ATOM    918 HG13 ILE A  57      34.770   8.840 -62.664  1.00  0.00           H  
ATOM    919  CG2 ILE A  57      36.661   9.348 -59.786  1.00  0.00           C  
ATOM    920 HG21 ILE A  57      36.430   9.397 -58.722  1.00  0.00           H  
ATOM    921 HG22 ILE A  57      37.395   8.559 -59.950  1.00  0.00           H  
ATOM    922 HG23 ILE A  57      37.090  10.310 -60.066  1.00  0.00           H  
ATOM    923  CD1 ILE A  57      36.073  10.515 -62.609  1.00  0.00           C  
ATOM    924 HD11 ILE A  57      35.333  11.246 -62.286  1.00  0.00           H  
ATOM    925 HD12 ILE A  57      36.112  10.499 -63.699  1.00  0.00           H  
ATOM    926 HD13 ILE A  57      37.060  10.788 -62.233  1.00  0.00           H  
ATOM    927  N   ASP A  58      33.821   7.816 -58.019  1.00  0.00           N  
ATOM    928  H   ASP A  58      33.123   8.407 -58.447  1.00  0.00           H  
ATOM    929  CA  ASP A  58      33.751   7.630 -56.570  1.00  0.00           C  
ATOM    930  HA  ASP A  58      34.695   7.946 -56.125  1.00  0.00           H  
ATOM    931  C   ASP A  58      33.549   6.151 -56.194  1.00  0.00           C  
ATOM    932  CB  ASP A  58      32.628   8.507 -55.988  1.00  0.00           C  
ATOM    933  HB2 ASP A  58      31.718   8.361 -56.569  1.00  0.00           H  
ATOM    934  HB3 ASP A  58      32.423   8.159 -54.975  1.00  0.00           H  
ATOM    935  O   ASP A  58      34.128   5.685 -55.214  1.00  0.00           O  
ATOM    936  CG  ASP A  58      32.945  10.012 -55.896  1.00  0.00           C  
ATOM    937  OD1 ASP A  58      34.052  10.459 -56.296  1.00  0.00           O  
ATOM    938  OD2 ASP A  58      32.077  10.728 -55.342  1.00  0.00           O  
ATOM    939  N   PHE A  59      32.775   5.395 -56.983  1.00  0.00           N  
ATOM    940  H   PHE A  59      32.287   5.845 -57.744  1.00  0.00           H  
ATOM    941  CA  PHE A  59      32.536   3.967 -56.738  1.00  0.00           C  
ATOM    942  HA  PHE A  59      32.488   3.801 -55.662  1.00  0.00           H  
ATOM    943  C   PHE A  59      33.653   3.054 -57.252  1.00  0.00           C  
ATOM    944  CB  PHE A  59      31.185   3.545 -57.335  1.00  0.00           C  
ATOM    945  HB2 PHE A  59      31.010   4.070 -58.274  1.00  0.00           H  
ATOM    946  HB3 PHE A  59      31.222   2.482 -57.573  1.00  0.00           H  
ATOM    947  O   PHE A  59      33.874   1.993 -56.674  1.00  0.00           O  
ATOM    948  CG  PHE A  59      30.020   3.766 -56.391  1.00  0.00           C  
ATOM    949  CD1 PHE A  59      29.485   2.674 -55.683  1.00  0.00           C  
ATOM    950  HD1 PHE A  59      29.882   1.682 -55.840  1.00  0.00           H  
ATOM    951  CD2 PHE A  59      29.495   5.054 -56.181  1.00  0.00           C  
ATOM    952  HD2 PHE A  59      29.907   5.902 -56.709  1.00  0.00           H  
ATOM    953  CE1 PHE A  59      28.446   2.871 -54.758  1.00  0.00           C  
ATOM    954  HE1 PHE A  59      28.049   2.028 -54.211  1.00  0.00           H  
ATOM    955  CE2 PHE A  59      28.437   5.249 -55.277  1.00  0.00           C  
ATOM    956  HE2 PHE A  59      28.026   6.237 -55.131  1.00  0.00           H  
ATOM    957  CZ  PHE A  59      27.922   4.160 -54.556  1.00  0.00           C  
ATOM    958  HZ  PHE A  59      27.121   4.317 -53.848  1.00  0.00           H  
ATOM    959  N   ASN A  60      34.343   3.418 -58.337  1.00  0.00           N  
ATOM    960  H   ASN A  60      34.102   4.288 -58.790  1.00  0.00           H  
ATOM    961  CA  ASN A  60      35.254   2.493 -59.023  1.00  0.00           C  
ATOM    962  HA  ASN A  60      35.338   1.573 -58.444  1.00  0.00           H  
ATOM    963  C   ASN A  60      36.706   2.987 -59.142  1.00  0.00           C  
ATOM    964  CB  ASN A  60      34.617   2.106 -60.369  1.00  0.00           C  
ATOM    965  HB2 ASN A  60      34.376   2.991 -60.957  1.00  0.00           H  
ATOM    966  HB3 ASN A  60      35.319   1.499 -60.942  1.00  0.00           H  
ATOM    967  O   ASN A  60      37.592   2.188 -59.443  1.00  0.00           O  
ATOM    968  CG  ASN A  60      33.384   1.256 -60.149  1.00  0.00           C  
ATOM    969  ND2 ASN A  60      32.191   1.778 -60.301  1.00  0.00           N  
ATOM    970 HD21 ASN A  60      31.408   1.184 -60.067  1.00  0.00           H  
ATOM    971 HD22 ASN A  60      32.096   2.753 -60.547  1.00  0.00           H  
ATOM    972  OD1 ASN A  60      33.504   0.100 -59.790  1.00  0.00           O  
ATOM    973  N   GLY A  61      36.985   4.260 -58.862  1.00  0.00           N  
ATOM    974  H   GLY A  61      36.232   4.864 -58.564  1.00  0.00           H  
ATOM    975  CA  GLY A  61      38.266   4.909 -59.146  1.00  0.00           C  
ATOM    976  HA2 GLY A  61      39.089   4.220 -58.953  1.00  0.00           H  
ATOM    977  HA3 GLY A  61      38.374   5.767 -58.482  1.00  0.00           H  
ATOM    978  C   GLY A  61      38.363   5.399 -60.595  1.00  0.00           C  
ATOM    979  O   GLY A  61      37.604   4.973 -61.464  1.00  0.00           O  
ATOM    980  N   GLU A  62      39.298   6.314 -60.868  1.00  0.00           N  
ATOM    981  H   GLU A  62      39.899   6.635 -60.123  1.00  0.00           H  
ATOM    982  CA  GLU A  62      39.377   7.005 -62.165  1.00  0.00           C  
ATOM    983  HA  GLU A  62      38.417   7.484 -62.360  1.00  0.00           H  
ATOM    984  C   GLU A  62      39.633   6.061 -63.354  1.00  0.00           C  
ATOM    985  CB  GLU A  62      40.451   8.102 -62.131  1.00  0.00           C  
ATOM    986  HB2 GLU A  62      41.431   7.650 -61.978  1.00  0.00           H  
ATOM    987  HB3 GLU A  62      40.421   8.580 -63.110  1.00  0.00           H  
ATOM    988  O   GLU A  62      38.946   6.160 -64.370  1.00  0.00           O  
ATOM    989  CG  GLU A  62      40.236   9.212 -61.092  1.00  0.00           C  
ATOM    990  HG2 GLU A  62      39.199   9.539 -61.160  1.00  0.00           H  
ATOM    991  HG3 GLU A  62      40.406   8.808 -60.094  1.00  0.00           H  
ATOM    992  CD  GLU A  62      41.140  10.439 -61.323  1.00  0.00           C  
ATOM    993  OE1 GLU A  62      40.901  11.465 -60.645  1.00  0.00           O  
ATOM    994  OE2 GLU A  62      41.985  10.417 -62.251  1.00  0.00           O  
ATOM    995  N   GLU A  63      40.567   5.115 -63.210  1.00  0.00           N  
ATOM    996  H   GLU A  63      41.131   5.124 -62.371  1.00  0.00           H  
ATOM    997  CA  GLU A  63      40.928   4.147 -64.256  1.00  0.00           C  
ATOM    998  HA  GLU A  63      41.207   4.677 -65.166  1.00  0.00           H  
ATOM    999  C   GLU A  63      39.754   3.234 -64.621  1.00  0.00           C  
ATOM   1000  CB  GLU A  63      42.145   3.341 -63.774  1.00  0.00           C  
ATOM   1001  HB2 GLU A  63      42.965   4.034 -63.588  1.00  0.00           H  
ATOM   1002  HB3 GLU A  63      41.888   2.853 -62.833  1.00  0.00           H  
ATOM   1003  O   GLU A  63      39.371   3.129 -65.789  1.00  0.00           O  
ATOM   1004  CG  GLU A  63      42.607   2.274 -64.780  1.00  0.00           C  
ATOM   1005  HG2 GLU A  63      42.816   2.752 -65.737  1.00  0.00           H  
ATOM   1006  HG3 GLU A  63      41.794   1.565 -64.936  1.00  0.00           H  
ATOM   1007  CD  GLU A  63      43.841   1.490 -64.307  1.00  0.00           C  
ATOM   1008  OE1 GLU A  63      44.291   0.620 -65.084  1.00  0.00           O  
ATOM   1009  OE2 GLU A  63      44.275   1.704 -63.151  1.00  0.00           O  
ATOM   1010  N   LYS A  64      39.120   2.615 -63.617  1.00  0.00           N  
ATOM   1011  H   LYS A  64      39.447   2.779 -62.676  1.00  0.00           H  
ATOM   1012  CA  LYS A  64      37.982   1.718 -63.849  1.00  0.00           C  
ATOM   1013  HA  LYS A  64      38.253   1.007 -64.629  1.00  0.00           H  
ATOM   1014  C   LYS A  64      36.766   2.478 -64.366  1.00  0.00           C  
ATOM   1015  CB  LYS A  64      37.617   0.945 -62.584  1.00  0.00           C  
ATOM   1016  HB2 LYS A  64      36.704   0.382 -62.778  1.00  0.00           H  
ATOM   1017  HB3 LYS A  64      37.414   1.670 -61.795  1.00  0.00           H  
ATOM   1018  O   LYS A  64      36.101   1.978 -65.266  1.00  0.00           O  
ATOM   1019  CG  LYS A  64      38.705  -0.032 -62.124  1.00  0.00           C  
ATOM   1020  HG2 LYS A  64      38.955  -0.711 -62.939  1.00  0.00           H  
ATOM   1021  HG3 LYS A  64      39.597   0.523 -61.833  1.00  0.00           H  
ATOM   1022  CD  LYS A  64      38.193  -0.841 -60.928  1.00  0.00           C  
ATOM   1023  HD2 LYS A  64      37.327  -1.430 -61.232  1.00  0.00           H  
ATOM   1024  HD3 LYS A  64      37.884  -0.157 -60.138  1.00  0.00           H  
ATOM   1025  CE  LYS A  64      39.277  -1.772 -60.388  1.00  0.00           C  
ATOM   1026  HE2 LYS A  64      39.501  -2.524 -61.145  1.00  0.00           H  
ATOM   1027  HE3 LYS A  64      40.181  -1.189 -60.210  1.00  0.00           H  
ATOM   1028  NZ  LYS A  64      38.819  -2.411 -59.133  1.00  0.00           N  
ATOM   1029  HZ1 LYS A  64      39.506  -3.062 -58.781  1.00  0.00           H  
ATOM   1030  HZ2 LYS A  64      37.951  -2.904 -59.288  1.00  0.00           H  
ATOM   1031  HZ3 LYS A  64      38.632  -1.705 -58.434  1.00  0.00           H  
ATOM   1032  N   ALA A  65      36.493   3.682 -63.861  1.00  0.00           N  
ATOM   1033  H   ALA A  65      37.073   4.046 -63.119  1.00  0.00           H  
ATOM   1034  CA  ALA A  65      35.407   4.520 -64.364  1.00  0.00           C  
ATOM   1035  HA  ALA A  65      34.468   3.975 -64.269  1.00  0.00           H  
ATOM   1036  C   ALA A  65      35.598   4.875 -65.847  1.00  0.00           C  
ATOM   1037  CB  ALA A  65      35.328   5.782 -63.506  1.00  0.00           C  
ATOM   1038  HB1 ALA A  65      35.141   5.498 -62.470  1.00  0.00           H  
ATOM   1039  HB2 ALA A  65      36.269   6.329 -63.562  1.00  0.00           H  
ATOM   1040  HB3 ALA A  65      34.521   6.425 -63.860  1.00  0.00           H  
ATOM   1041  O   ALA A  65      34.651   4.767 -66.628  1.00  0.00           O  
ATOM   1042  N   TRP A  66      36.822   5.232 -66.254  1.00  0.00           N  
ATOM   1043  H   TRP A  66      37.564   5.315 -65.574  1.00  0.00           H  
ATOM   1044  CA  TRP A  66      37.141   5.485 -67.661  1.00  0.00           C  
ATOM   1045  HA  TRP A  66      36.462   6.249 -68.040  1.00  0.00           H  
ATOM   1046  C   TRP A  66      36.929   4.229 -68.514  1.00  0.00           C  
ATOM   1047  CB  TRP A  66      38.576   6.010 -67.792  1.00  0.00           C  
ATOM   1048  HB2 TRP A  66      39.284   5.218 -67.552  1.00  0.00           H  
ATOM   1049  HB3 TRP A  66      38.723   6.811 -67.068  1.00  0.00           H  
ATOM   1050  O   TRP A  66      36.212   4.275 -69.514  1.00  0.00           O  
ATOM   1051  CG  TRP A  66      38.890   6.559 -69.149  1.00  0.00           C  
ATOM   1052  CD1 TRP A  66      39.426   5.880 -70.191  1.00  0.00           C  
ATOM   1053  HD1 TRP A  66      39.727   4.843 -70.170  1.00  0.00           H  
ATOM   1054  CD2 TRP A  66      38.655   7.913 -69.636  1.00  0.00           C  
ATOM   1055  CE2 TRP A  66      39.068   7.983 -70.999  1.00  0.00           C  
ATOM   1056  CE3 TRP A  66      38.128   9.088 -69.058  1.00  0.00           C  
ATOM   1057  HE3 TRP A  66      37.793   9.060 -68.031  1.00  0.00           H  
ATOM   1058  NE1 TRP A  66      39.519   6.716 -71.291  1.00  0.00           N  
ATOM   1059  HE1 TRP A  66      39.866   6.423 -72.193  1.00  0.00           H  
ATOM   1060  CH2 TRP A  66      38.433  10.312 -71.151  1.00  0.00           C  
ATOM   1061  HH2 TRP A  66      38.319  11.214 -71.734  1.00  0.00           H  
ATOM   1062  CZ2 TRP A  66      38.974   9.163 -71.750  1.00  0.00           C  
ATOM   1063  HZ2 TRP A  66      39.298   9.173 -72.781  1.00  0.00           H  
ATOM   1064  CZ3 TRP A  66      38.012  10.272 -69.808  1.00  0.00           C  
ATOM   1065  HZ3 TRP A  66      37.569  11.144 -69.350  1.00  0.00           H  
ATOM   1066  N   ALA A  67      37.467   3.084 -68.083  1.00  0.00           N  
ATOM   1067  H   ALA A  67      38.063   3.109 -67.268  1.00  0.00           H  
ATOM   1068  CA  ALA A  67      37.313   1.812 -68.789  1.00  0.00           C  
ATOM   1069  HA  ALA A  67      37.700   1.932 -69.801  1.00  0.00           H  
ATOM   1070  C   ALA A  67      35.843   1.362 -68.902  1.00  0.00           C  
ATOM   1071  CB  ALA A  67      38.166   0.761 -68.069  1.00  0.00           C  
ATOM   1072  HB1 ALA A  67      39.204   1.090 -68.036  1.00  0.00           H  
ATOM   1073  HB2 ALA A  67      37.807   0.619 -67.050  1.00  0.00           H  
ATOM   1074  HB3 ALA A  67      38.115  -0.186 -68.607  1.00  0.00           H  
ATOM   1075  O   ALA A  67      35.426   0.866 -69.952  1.00  0.00           O  
ATOM   1076  N   MET A  68      35.042   1.564 -67.847  1.00  0.00           N  
ATOM   1077  H   MET A  68      35.455   1.941 -67.006  1.00  0.00           H  
ATOM   1078  CA  MET A  68      33.597   1.323 -67.857  1.00  0.00           C  
ATOM   1079  HA  MET A  68      33.405   0.283 -68.121  1.00  0.00           H  
ATOM   1080  C   MET A  68      32.910   2.190 -68.909  1.00  0.00           C  
ATOM   1081  CB  MET A  68      32.981   1.607 -66.477  1.00  0.00           C  
ATOM   1082  HB2 MET A  68      31.898   1.673 -66.589  1.00  0.00           H  
ATOM   1083  HB3 MET A  68      33.340   2.567 -66.106  1.00  0.00           H  
ATOM   1084  O   MET A  68      32.173   1.660 -69.735  1.00  0.00           O  
ATOM   1085  CG  MET A  68      33.285   0.525 -65.440  1.00  0.00           C  
ATOM   1086  HG2 MET A  68      34.358   0.336 -65.408  1.00  0.00           H  
ATOM   1087  HG3 MET A  68      32.793  -0.398 -65.748  1.00  0.00           H  
ATOM   1088  SD  MET A  68      32.718   0.917 -63.764  1.00  0.00           S  
ATOM   1089  CE  MET A  68      30.934   0.690 -63.984  1.00  0.00           C  
ATOM   1090  HE1 MET A  68      30.725  -0.339 -64.277  1.00  0.00           H  
ATOM   1091  HE2 MET A  68      30.420   0.906 -63.047  1.00  0.00           H  
ATOM   1092  HE3 MET A  68      30.576   1.370 -64.757  1.00  0.00           H  
ATOM   1093  N   ALA A  69      33.181   3.497 -68.933  1.00  0.00           N  
ATOM   1094  H   ALA A  69      33.819   3.884 -68.252  1.00  0.00           H  
ATOM   1095  CA  ALA A  69      32.564   4.401 -69.899  1.00  0.00           C  
ATOM   1096  HA  ALA A  69      31.481   4.299 -69.819  1.00  0.00           H  
ATOM   1097  C   ALA A  69      32.937   4.061 -71.344  1.00  0.00           C  
ATOM   1098  CB  ALA A  69      32.946   5.832 -69.546  1.00  0.00           C  
ATOM   1099  HB1 ALA A  69      32.610   6.043 -68.530  1.00  0.00           H  
ATOM   1100  HB2 ALA A  69      32.459   6.523 -70.233  1.00  0.00           H  
ATOM   1101  HB3 ALA A  69      34.026   5.962 -69.606  1.00  0.00           H  
ATOM   1102  O   ALA A  69      32.049   3.967 -72.186  1.00  0.00           O  
ATOM   1103  N   VAL A  70      34.217   3.782 -71.622  1.00  0.00           N  
ATOM   1104  H   VAL A  70      34.897   3.894 -70.884  1.00  0.00           H  
ATOM   1105  CA  VAL A  70      34.675   3.327 -72.947  1.00  0.00           C  
ATOM   1106  HA  VAL A  70      34.452   4.098 -73.685  1.00  0.00           H  
ATOM   1107  C   VAL A  70      33.926   2.063 -73.374  1.00  0.00           C  
ATOM   1108  CB  VAL A  70      36.199   3.086 -72.949  1.00  0.00           C  
ATOM   1109  HB  VAL A  70      36.451   2.398 -72.141  1.00  0.00           H  
ATOM   1110  O   VAL A  70      33.454   1.975 -74.508  1.00  0.00           O  
ATOM   1111  CG1 VAL A  70      36.699   2.487 -74.273  1.00  0.00           C  
ATOM   1112 HG11 VAL A  70      36.280   1.493 -74.424  1.00  0.00           H  
ATOM   1113 HG12 VAL A  70      37.785   2.399 -74.243  1.00  0.00           H  
ATOM   1114 HG13 VAL A  70      36.419   3.134 -75.104  1.00  0.00           H  
ATOM   1115  CG2 VAL A  70      36.981   4.388 -72.748  1.00  0.00           C  
ATOM   1116 HG21 VAL A  70      38.035   4.163 -72.581  1.00  0.00           H  
ATOM   1117 HG22 VAL A  70      36.891   5.012 -73.637  1.00  0.00           H  
ATOM   1118 HG23 VAL A  70      36.610   4.947 -71.889  1.00  0.00           H  
ATOM   1119  N   TRP A  71      33.773   1.090 -72.471  1.00  0.00           N  
ATOM   1120  H   TRP A  71      34.161   1.215 -71.548  1.00  0.00           H  
ATOM   1121  CA  TRP A  71      33.039  -0.140 -72.767  1.00  0.00           C  
ATOM   1122  HA  TRP A  71      33.451  -0.580 -73.676  1.00  0.00           H  
ATOM   1123  C   TRP A  71      31.554   0.126 -73.044  1.00  0.00           C  
ATOM   1124  CB  TRP A  71      33.228  -1.138 -71.620  1.00  0.00           C  
ATOM   1125  HB2 TRP A  71      32.763  -0.740 -70.717  1.00  0.00           H  
ATOM   1126  HB3 TRP A  71      34.295  -1.241 -71.419  1.00  0.00           H  
ATOM   1127  O   TRP A  71      31.001  -0.417 -73.999  1.00  0.00           O  
ATOM   1128  CG  TRP A  71      32.667  -2.499 -71.892  1.00  0.00           C  
ATOM   1129  CD1 TRP A  71      33.319  -3.502 -72.523  1.00  0.00           C  
ATOM   1130  HD1 TRP A  71      34.319  -3.416 -72.922  1.00  0.00           H  
ATOM   1131  CD2 TRP A  71      31.303  -2.981 -71.675  1.00  0.00           C  
ATOM   1132  CE2 TRP A  71      31.219  -4.319 -72.163  1.00  0.00           C  
ATOM   1133  CE3 TRP A  71      30.119  -2.414 -71.159  1.00  0.00           C  
ATOM   1134  HE3 TRP A  71      30.131  -1.391 -70.811  1.00  0.00           H  
ATOM   1135  NE1 TRP A  71      32.476  -4.589 -72.665  1.00  0.00           N  
ATOM   1136  HE1 TRP A  71      32.675  -5.379 -73.261  1.00  0.00           H  
ATOM   1137  CH2 TRP A  71      28.876  -4.472 -71.579  1.00  0.00           C  
ATOM   1138  HH2 TRP A  71      27.949  -5.024 -71.537  1.00  0.00           H  
ATOM   1139  CZ2 TRP A  71      30.032  -5.063 -72.118  1.00  0.00           C  
ATOM   1140  HZ2 TRP A  71      29.993  -6.069 -72.509  1.00  0.00           H  
ATOM   1141  CZ3 TRP A  71      28.921  -3.149 -71.106  1.00  0.00           C  
ATOM   1142  HZ3 TRP A  71      28.029  -2.693 -70.703  1.00  0.00           H  
ATOM   1143  N   ILE A  72      30.918   0.992 -72.253  1.00  0.00           N  
ATOM   1144  H   ILE A  72      31.423   1.417 -71.489  1.00  0.00           H  
ATOM   1145  CA  ILE A  72      29.503   1.320 -72.426  1.00  0.00           C  
ATOM   1146  HA  ILE A  72      28.959   0.385 -72.555  1.00  0.00           H  
ATOM   1147  C   ILE A  72      29.276   2.128 -73.709  1.00  0.00           C  
ATOM   1148  CB  ILE A  72      28.925   2.004 -71.170  1.00  0.00           C  
ATOM   1149  HB  ILE A  72      29.511   2.896 -70.949  1.00  0.00           H  
ATOM   1150  O   ILE A  72      28.314   1.837 -74.410  1.00  0.00           O  
ATOM   1151  CG1 ILE A  72      28.981   1.040 -69.962  1.00  0.00           C  
ATOM   1152 HG12 ILE A  72      28.323   0.190 -70.143  1.00  0.00           H  
ATOM   1153 HG13 ILE A  72      29.989   0.642 -69.844  1.00  0.00           H  
ATOM   1154  CG2 ILE A  72      27.463   2.406 -71.428  1.00  0.00           C  
ATOM   1155 HG21 ILE A  72      26.880   1.530 -71.714  1.00  0.00           H  
ATOM   1156 HG22 ILE A  72      27.398   3.140 -72.232  1.00  0.00           H  
ATOM   1157 HG23 ILE A  72      27.032   2.859 -70.535  1.00  0.00           H  
ATOM   1158  CD1 ILE A  72      28.598   1.685 -68.630  1.00  0.00           C  
ATOM   1159 HD11 ILE A  72      29.157   2.609 -68.484  1.00  0.00           H  
ATOM   1160 HD12 ILE A  72      27.527   1.887 -68.617  1.00  0.00           H  
ATOM   1161 HD13 ILE A  72      28.827   0.994 -67.818  1.00  0.00           H  
ATOM   1162  N   PHE A  73      30.167   3.053 -74.096  1.00  0.00           N  
ATOM   1163  H   PHE A  73      30.923   3.292 -73.469  1.00  0.00           H  
ATOM   1164  CA  PHE A  73      30.075   3.757 -75.385  1.00  0.00           C  
ATOM   1165  HA  PHE A  73      29.133   4.304 -75.417  1.00  0.00           H  
ATOM   1166  C   PHE A  73      30.049   2.783 -76.569  1.00  0.00           C  
ATOM   1167  CB  PHE A  73      31.228   4.762 -75.558  1.00  0.00           C  
ATOM   1168  HB2 PHE A  73      31.188   5.154 -76.574  1.00  0.00           H  
ATOM   1169  HB3 PHE A  73      32.174   4.231 -75.450  1.00  0.00           H  
ATOM   1170  O   PHE A  73      29.264   2.966 -77.502  1.00  0.00           O  
ATOM   1171  CG  PHE A  73      31.214   5.957 -74.621  1.00  0.00           C  
ATOM   1172  CD1 PHE A  73      30.017   6.655 -74.364  1.00  0.00           C  
ATOM   1173  HD1 PHE A  73      29.094   6.370 -74.846  1.00  0.00           H  
ATOM   1174  CD2 PHE A  73      32.413   6.407 -74.034  1.00  0.00           C  
ATOM   1175  HD2 PHE A  73      33.345   5.909 -74.257  1.00  0.00           H  
ATOM   1176  CE1 PHE A  73      30.016   7.749 -73.484  1.00  0.00           C  
ATOM   1177  HE1 PHE A  73      29.109   8.304 -73.295  1.00  0.00           H  
ATOM   1178  CE2 PHE A  73      32.406   7.494 -73.142  1.00  0.00           C  
ATOM   1179  HE2 PHE A  73      33.325   7.823 -72.680  1.00  0.00           H  
ATOM   1180  CZ  PHE A  73      31.200   8.151 -72.852  1.00  0.00           C  
ATOM   1181  HZ  PHE A  73      31.175   8.979 -72.158  1.00  0.00           H  
ATOM   1182  N   ALA A  74      30.843   1.708 -76.507  1.00  0.00           N  
ATOM   1183  H   ALA A  74      31.463   1.609 -75.716  1.00  0.00           H  
ATOM   1184  CA  ALA A  74      30.774   0.632 -77.491  1.00  0.00           C  
ATOM   1185  HA  ALA A  74      30.833   1.075 -78.485  1.00  0.00           H  
ATOM   1186  C   ALA A  74      29.441  -0.138 -77.417  1.00  0.00           C  
ATOM   1187  CB  ALA A  74      31.983  -0.292 -77.312  1.00  0.00           C  
ATOM   1188  HB1 ALA A  74      32.904   0.284 -77.400  1.00  0.00           H  
ATOM   1189  HB2 ALA A  74      31.953  -0.775 -76.335  1.00  0.00           H  
ATOM   1190  HB3 ALA A  74      31.971  -1.059 -78.087  1.00  0.00           H  
ATOM   1191  O   ALA A  74      28.851  -0.422 -78.458  1.00  0.00           O  
ATOM   1192  N   ALA A  75      28.943  -0.437 -76.209  1.00  0.00           N  
ATOM   1193  H   ALA A  75      29.477  -0.174 -75.393  1.00  0.00           H  
ATOM   1194  CA  ALA A  75      27.692  -1.173 -75.998  1.00  0.00           C  
ATOM   1195  HA  ALA A  75      27.741  -2.099 -76.571  1.00  0.00           H  
ATOM   1196  C   ALA A  75      26.443  -0.412 -76.485  1.00  0.00           C  
ATOM   1197  CB  ALA A  75      27.577  -1.541 -74.512  1.00  0.00           C  
ATOM   1198  HB1 ALA A  75      27.436  -0.642 -73.912  1.00  0.00           H  
ATOM   1199  HB2 ALA A  75      26.714  -2.190 -74.366  1.00  0.00           H  
ATOM   1200  HB3 ALA A  75      28.475  -2.063 -74.182  1.00  0.00           H  
ATOM   1201  O   ALA A  75      25.549  -1.018 -77.071  1.00  0.00           O  
ATOM   1202  N   ILE A  76      26.401   0.915 -76.320  1.00  0.00           N  
ATOM   1203  H   ILE A  76      27.140   1.344 -75.780  1.00  0.00           H  
ATOM   1204  CA  ILE A  76      25.293   1.768 -76.791  1.00  0.00           C  
ATOM   1205  HA  ILE A  76      24.389   1.159 -76.773  1.00  0.00           H  
ATOM   1206  C   ILE A  76      25.444   2.218 -78.251  1.00  0.00           C  
ATOM   1207  CB  ILE A  76      25.027   2.957 -75.842  1.00  0.00           C  
ATOM   1208  HB  ILE A  76      24.112   3.446 -76.177  1.00  0.00           H  
ATOM   1209  O   ILE A  76      24.632   3.001 -78.737  1.00  0.00           O  
ATOM   1210  CG1 ILE A  76      26.158   4.003 -75.900  1.00  0.00           C  
ATOM   1211 HG12 ILE A  76      26.268   4.358 -76.925  1.00  0.00           H  
ATOM   1212 HG13 ILE A  76      27.102   3.544 -75.607  1.00  0.00           H  
ATOM   1213  CG2 ILE A  76      24.760   2.436 -74.422  1.00  0.00           C  
ATOM   1214 HG21 ILE A  76      25.676   2.050 -73.974  1.00  0.00           H  
ATOM   1215 HG22 ILE A  76      24.365   3.236 -73.795  1.00  0.00           H  
ATOM   1216 HG23 ILE A  76      24.023   1.635 -74.477  1.00  0.00           H  
ATOM   1217  CD1 ILE A  76      25.912   5.224 -75.015  1.00  0.00           C  
ATOM   1218 HD11 ILE A  76      25.901   4.933 -73.964  1.00  0.00           H  
ATOM   1219 HD12 ILE A  76      26.711   5.948 -75.172  1.00  0.00           H  
ATOM   1220 HD13 ILE A  76      24.957   5.681 -75.274  1.00  0.00           H  
ATOM   1221  N   ASN A  77      26.453   1.702 -78.965  1.00  0.00           N  
ATOM   1222  H   ASN A  77      27.058   1.042 -78.498  1.00  0.00           H  
ATOM   1223  CA  ASN A  77      26.717   1.966 -80.382  1.00  0.00           C  
ATOM   1224  HA  ASN A  77      27.580   1.344 -80.621  1.00  0.00           H  
ATOM   1225  C   ASN A  77      27.171   3.413 -80.709  1.00  0.00           C  
ATOM   1226  CB  ASN A  77      25.518   1.448 -81.214  1.00  0.00           C  
ATOM   1227  HB2 ASN A  77      24.895   0.801 -80.596  1.00  0.00           H  
ATOM   1228  HB3 ASN A  77      24.903   2.295 -81.515  1.00  0.00           H  
ATOM   1229  O   ASN A  77      27.069   3.848 -81.857  1.00  0.00           O  
ATOM   1230  CG  ASN A  77      25.872   0.629 -82.441  1.00  0.00           C  
ATOM   1231  ND2 ASN A  77      24.871   0.281 -83.218  1.00  0.00           N  
ATOM   1232 HD21 ASN A  77      23.937   0.594 -82.995  1.00  0.00           H  
ATOM   1233 HD22 ASN A  77      25.091  -0.284 -84.025  1.00  0.00           H  
ATOM   1234  OD1 ASN A  77      27.003   0.251 -82.714  1.00  0.00           O  
ATOM   1235  N   ARG A  78      27.744   4.142 -79.737  1.00  0.00           N  
ATOM   1236  H   ARG A  78      27.858   3.701 -78.835  1.00  0.00           H  
ATOM   1237  CA  ARG A  78      28.375   5.468 -79.918  1.00  0.00           C  
ATOM   1238  HA  ARG A  78      27.919   5.972 -80.771  1.00  0.00           H  
ATOM   1239  C   ARG A  78      29.853   5.332 -80.293  1.00  0.00           C  
ATOM   1240  CB  ARG A  78      28.143   6.354 -78.675  1.00  0.00           C  
ATOM   1241  HB2 ARG A  78      28.823   7.205 -78.710  1.00  0.00           H  
ATOM   1242  HB3 ARG A  78      28.380   5.784 -77.777  1.00  0.00           H  
ATOM   1243  O   ARG A  78      30.759   5.568 -79.490  1.00  0.00           O  
ATOM   1244  CG  ARG A  78      26.704   6.893 -78.567  1.00  0.00           C  
ATOM   1245  HG2 ARG A  78      26.597   7.416 -77.616  1.00  0.00           H  
ATOM   1246  HG3 ARG A  78      26.003   6.059 -78.569  1.00  0.00           H  
ATOM   1247  CD  ARG A  78      26.314   7.858 -79.702  1.00  0.00           C  
ATOM   1248  HD2 ARG A  78      26.381   7.348 -80.663  1.00  0.00           H  
ATOM   1249  HD3 ARG A  78      25.270   8.145 -79.579  1.00  0.00           H  
ATOM   1250  NE  ARG A  78      27.165   9.062 -79.734  1.00  0.00           N  
ATOM   1251  HE  ARG A  78      28.005   9.028 -80.294  1.00  0.00           H  
ATOM   1252  NH1 ARG A  78      25.892  10.393 -78.348  1.00  0.00           N  
ATOM   1253 HH11 ARG A  78      25.120   9.743 -78.385  1.00  0.00           H  
ATOM   1254 HH12 ARG A  78      25.807  11.301 -77.916  1.00  0.00           H  
ATOM   1255  NH2 ARG A  78      27.791  11.170 -79.173  1.00  0.00           N  
ATOM   1256 HH21 ARG A  78      27.627  12.006 -78.630  1.00  0.00           H  
ATOM   1257 HH22 ARG A  78      28.560  11.096 -79.823  1.00  0.00           H  
ATOM   1258  CZ  ARG A  78      26.944  10.192 -79.087  1.00  0.00           C  
ATOM   1259  N   ARG A  79      30.105   4.893 -81.537  1.00  0.00           N  
ATOM   1260  H   ARG A  79      29.296   4.709 -82.113  1.00  0.00           H  
ATOM   1261  CA  ARG A  79      31.467   4.671 -82.076  1.00  0.00           C  
ATOM   1262  HA  ARG A  79      31.992   3.964 -81.434  1.00  0.00           H  
ATOM   1263  C   ARG A  79      32.326   5.935 -82.082  1.00  0.00           C  
ATOM   1264  CB  ARG A  79      31.420   4.113 -83.506  1.00  0.00           C  
ATOM   1265  HB2 ARG A  79      30.755   4.725 -84.115  1.00  0.00           H  
ATOM   1266  HB3 ARG A  79      32.422   4.176 -83.930  1.00  0.00           H  
ATOM   1267  O   ARG A  79      33.532   5.842 -81.883  1.00  0.00           O  
ATOM   1268  CG  ARG A  79      30.978   2.648 -83.562  1.00  0.00           C  
ATOM   1269  HG2 ARG A  79      31.595   2.049 -82.892  1.00  0.00           H  
ATOM   1270  HG3 ARG A  79      29.935   2.575 -83.253  1.00  0.00           H  
ATOM   1271  CD  ARG A  79      31.134   2.131 -84.995  1.00  0.00           C  
ATOM   1272  HD2 ARG A  79      32.194   2.100 -85.245  1.00  0.00           H  
ATOM   1273  HD3 ARG A  79      30.630   2.824 -85.669  1.00  0.00           H  
ATOM   1274  NE  ARG A  79      30.542   0.792 -85.148  1.00  0.00           N  
ATOM   1275  HE  ARG A  79      30.121   0.390 -84.323  1.00  0.00           H  
ATOM   1276  NH1 ARG A  79      30.881   0.577 -87.410  1.00  0.00           N  
ATOM   1277 HH11 ARG A  79      30.779   0.050 -88.265  1.00  0.00           H  
ATOM   1278 HH12 ARG A  79      31.340   1.477 -87.410  1.00  0.00           H  
ATOM   1279  NH2 ARG A  79      29.839  -1.047 -86.281  1.00  0.00           N  
ATOM   1280 HH21 ARG A  79      29.738  -1.568 -87.140  1.00  0.00           H  
ATOM   1281 HH22 ARG A  79      29.442  -1.402 -85.423  1.00  0.00           H  
ATOM   1282  CZ  ARG A  79      30.427   0.116 -86.276  1.00  0.00           C  
ATOM   1283  N   ASP A  80      31.706   7.090 -82.294  1.00  0.00           N  
ATOM   1284  H   ASP A  80      30.696   7.091 -82.290  1.00  0.00           H  
ATOM   1285  CA  ASP A  80      32.333   8.408 -82.229  1.00  0.00           C  
ATOM   1286  HA  ASP A  80      33.122   8.460 -82.980  1.00  0.00           H  
ATOM   1287  C   ASP A  80      32.988   8.658 -80.861  1.00  0.00           C  
ATOM   1288  CB  ASP A  80      31.275   9.481 -82.564  1.00  0.00           C  
ATOM   1289  HB2 ASP A  80      31.758  10.458 -82.551  1.00  0.00           H  
ATOM   1290  HB3 ASP A  80      30.908   9.306 -83.576  1.00  0.00           H  
ATOM   1291  O   ASP A  80      34.173   8.991 -80.801  1.00  0.00           O  
ATOM   1292  CG  ASP A  80      30.072   9.494 -81.604  1.00  0.00           C  
ATOM   1293  OD1 ASP A  80      29.523   8.404 -81.310  1.00  0.00           O  
ATOM   1294  OD2 ASP A  80      29.709  10.577 -81.106  1.00  0.00           O  
ATOM   1295  N   LEU A  81      32.255   8.413 -79.768  1.00  0.00           N  
ATOM   1296  H   LEU A  81      31.289   8.145 -79.894  1.00  0.00           H  
ATOM   1297  CA  LEU A  81      32.759   8.586 -78.404  1.00  0.00           C  
ATOM   1298  HA  LEU A  81      33.332   9.512 -78.358  1.00  0.00           H  
ATOM   1299  C   LEU A  81      33.731   7.482 -78.002  1.00  0.00           C  
ATOM   1300  CB  LEU A  81      31.594   8.671 -77.404  1.00  0.00           C  
ATOM   1301  HB2 LEU A  81      32.005   8.697 -76.395  1.00  0.00           H  
ATOM   1302  HB3 LEU A  81      30.988   7.769 -77.490  1.00  0.00           H  
ATOM   1303  O   LEU A  81      34.750   7.781 -77.388  1.00  0.00           O  
ATOM   1304  CG  LEU A  81      30.688   9.899 -77.586  1.00  0.00           C  
ATOM   1305  HG  LEU A  81      30.227   9.854 -78.573  1.00  0.00           H  
ATOM   1306  CD1 LEU A  81      29.586   9.859 -76.534  1.00  0.00           C  
ATOM   1307 HD11 LEU A  81      28.937  10.729 -76.642  1.00  0.00           H  
ATOM   1308 HD12 LEU A  81      28.993   8.954 -76.662  1.00  0.00           H  
ATOM   1309 HD13 LEU A  81      30.015   9.880 -75.533  1.00  0.00           H  
ATOM   1310  CD2 LEU A  81      31.451  11.217 -77.453  1.00  0.00           C  
ATOM   1311 HD21 LEU A  81      31.870  11.321 -76.452  1.00  0.00           H  
ATOM   1312 HD22 LEU A  81      30.758  12.040 -77.628  1.00  0.00           H  
ATOM   1313 HD23 LEU A  81      32.231  11.301 -78.210  1.00  0.00           H  
ATOM   1314  N   TYR A  82      33.476   6.231 -78.387  1.00  0.00           N  
ATOM   1315  H   TYR A  82      32.604   6.051 -78.865  1.00  0.00           H  
ATOM   1316  CA  TYR A  82      34.380   5.111 -78.111  1.00  0.00           C  
ATOM   1317  HA  TYR A  82      34.509   5.020 -77.033  1.00  0.00           H  
ATOM   1318  C   TYR A  82      35.785   5.322 -78.714  1.00  0.00           C  
ATOM   1319  CB  TYR A  82      33.730   3.821 -78.626  1.00  0.00           C  
ATOM   1320  HB2 TYR A  82      32.887   3.568 -77.983  1.00  0.00           H  
ATOM   1321  HB3 TYR A  82      33.335   4.004 -79.625  1.00  0.00           H  
ATOM   1322  O   TYR A  82      36.785   5.205 -78.003  1.00  0.00           O  
ATOM   1323  CG  TYR A  82      34.675   2.639 -78.696  1.00  0.00           C  
ATOM   1324  CD1 TYR A  82      35.213   2.255 -79.937  1.00  0.00           C  
ATOM   1325  HD1 TYR A  82      34.967   2.807 -80.832  1.00  0.00           H  
ATOM   1326  CD2 TYR A  82      35.045   1.949 -77.528  1.00  0.00           C  
ATOM   1327  HD2 TYR A  82      34.640   2.265 -76.577  1.00  0.00           H  
ATOM   1328  CE1 TYR A  82      36.093   1.164 -80.019  1.00  0.00           C  
ATOM   1329  HE1 TYR A  82      36.510   0.902 -80.980  1.00  0.00           H  
ATOM   1330  CE2 TYR A  82      35.920   0.848 -77.600  1.00  0.00           C  
ATOM   1331  HE2 TYR A  82      36.173   0.297 -76.705  1.00  0.00           H  
ATOM   1332  OH  TYR A  82      37.248  -0.633 -78.976  1.00  0.00           O  
ATOM   1333  HH  TYR A  82      37.303  -0.839 -79.912  1.00  0.00           H  
ATOM   1334  CZ  TYR A  82      36.433   0.449 -78.854  1.00  0.00           C  
ATOM   1335  N   GLU A  83      35.878   5.687 -80.000  1.00  0.00           N  
ATOM   1336  H   GLU A  83      35.028   5.778 -80.538  1.00  0.00           H  
ATOM   1337  CA  GLU A  83      37.159   5.927 -80.691  1.00  0.00           C  
ATOM   1338  HA  GLU A  83      37.825   5.077 -80.549  1.00  0.00           H  
ATOM   1339  C   GLU A  83      37.890   7.171 -80.165  1.00  0.00           C  
ATOM   1340  CB  GLU A  83      36.898   6.120 -82.196  1.00  0.00           C  
ATOM   1341  HB2 GLU A  83      36.079   6.827 -82.324  1.00  0.00           H  
ATOM   1342  HB3 GLU A  83      37.774   6.572 -82.661  1.00  0.00           H  
ATOM   1343  O   GLU A  83      39.123   7.231 -80.143  1.00  0.00           O  
ATOM   1344  CG  GLU A  83      36.555   4.824 -82.949  1.00  0.00           C  
ATOM   1345  HG2 GLU A  83      35.700   4.346 -82.469  1.00  0.00           H  
ATOM   1346  HG3 GLU A  83      36.255   5.092 -83.962  1.00  0.00           H  
ATOM   1347  CD  GLU A  83      37.723   3.829 -83.033  1.00  0.00           C  
ATOM   1348  OE1 GLU A  83      37.438   2.628 -83.245  1.00  0.00           O  
ATOM   1349  OE2 GLU A  83      38.885   4.267 -82.877  1.00  0.00           O  
ATOM   1350  N   LYS A  84      37.140   8.199 -79.757  1.00  0.00           N  
ATOM   1351  H   LYS A  84      36.136   8.113 -79.825  1.00  0.00           H  
ATOM   1352  CA  LYS A  84      37.699   9.419 -79.162  1.00  0.00           C  
ATOM   1353  HA  LYS A  84      38.567   9.739 -79.739  1.00  0.00           H  
ATOM   1354  C   LYS A  84      38.211   9.133 -77.740  1.00  0.00           C  
ATOM   1355  CB  LYS A  84      36.624  10.513 -79.259  1.00  0.00           C  
ATOM   1356  HB2 LYS A  84      35.830  10.277 -78.550  1.00  0.00           H  
ATOM   1357  HB3 LYS A  84      36.182  10.470 -80.255  1.00  0.00           H  
ATOM   1358  O   LYS A  84      39.357   9.452 -77.437  1.00  0.00           O  
ATOM   1359  CG  LYS A  84      37.106  11.960 -79.065  1.00  0.00           C  
ATOM   1360  HG2 LYS A  84      37.791  12.036 -78.220  1.00  0.00           H  
ATOM   1361  HG3 LYS A  84      37.638  12.289 -79.958  1.00  0.00           H  
ATOM   1362  CD  LYS A  84      35.870  12.847 -78.838  1.00  0.00           C  
ATOM   1363  HD2 LYS A  84      35.240  12.800 -79.727  1.00  0.00           H  
ATOM   1364  HD3 LYS A  84      35.303  12.436 -78.004  1.00  0.00           H  
ATOM   1365  CE  LYS A  84      36.178  14.313 -78.515  1.00  0.00           C  
ATOM   1366  HE2 LYS A  84      36.807  14.343 -77.626  1.00  0.00           H  
ATOM   1367  HE3 LYS A  84      36.732  14.752 -79.344  1.00  0.00           H  
ATOM   1368  NZ  LYS A  84      34.904  15.058 -78.277  1.00  0.00           N  
ATOM   1369  HZ1 LYS A  84      34.284  15.023 -79.074  1.00  0.00           H  
ATOM   1370  HZ2 LYS A  84      34.358  14.649 -77.532  1.00  0.00           H  
ATOM   1371  HZ3 LYS A  84      35.050  16.025 -78.026  1.00  0.00           H  
ATOM   1372  N   ALA A  85      37.443   8.404 -76.924  1.00  0.00           N  
ATOM   1373  H   ALA A  85      36.522   8.141 -77.243  1.00  0.00           H  
ATOM   1374  CA  ALA A  85      37.797   8.062 -75.545  1.00  0.00           C  
ATOM   1375  HA  ALA A  85      38.078   8.978 -75.025  1.00  0.00           H  
ATOM   1376  C   ALA A  85      38.995   7.103 -75.448  1.00  0.00           C  
ATOM   1377  CB  ALA A  85      36.565   7.478 -74.844  1.00  0.00           C  
ATOM   1378  HB1 ALA A  85      35.732   8.180 -74.893  1.00  0.00           H  
ATOM   1379  HB2 ALA A  85      36.797   7.301 -73.794  1.00  0.00           H  
ATOM   1380  HB3 ALA A  85      36.268   6.545 -75.322  1.00  0.00           H  
ATOM   1381  O   ALA A  85      39.797   7.230 -74.524  1.00  0.00           O  
ATOM   1382  N   LYS A  86      39.161   6.186 -76.415  1.00  0.00           N  
ATOM   1383  H   LYS A  86      38.419   6.064 -77.089  1.00  0.00           H  
ATOM   1384  CA  LYS A  86      40.375   5.360 -76.528  1.00  0.00           C  
ATOM   1385  HA  LYS A  86      40.604   4.921 -75.557  1.00  0.00           H  
ATOM   1386  C   LYS A  86      41.622   6.165 -76.890  1.00  0.00           C  
ATOM   1387  CB  LYS A  86      40.180   4.244 -77.564  1.00  0.00           C  
ATOM   1388  HB2 LYS A  86      41.160   3.986 -77.968  1.00  0.00           H  
ATOM   1389  HB3 LYS A  86      39.558   4.586 -78.391  1.00  0.00           H  
ATOM   1390  O   LYS A  86      42.706   5.846 -76.418  1.00  0.00           O  
ATOM   1391  CG  LYS A  86      39.582   2.987 -76.926  1.00  0.00           C  
ATOM   1392  HG2 LYS A  86      40.074   2.807 -75.970  1.00  0.00           H  
ATOM   1393  HG3 LYS A  86      38.515   3.128 -76.755  1.00  0.00           H  
ATOM   1394  CD  LYS A  86      39.818   1.774 -77.830  1.00  0.00           C  
ATOM   1395  HD2 LYS A  86      39.165   1.836 -78.701  1.00  0.00           H  
ATOM   1396  HD3 LYS A  86      40.858   1.764 -78.158  1.00  0.00           H  
ATOM   1397  CE  LYS A  86      39.544   0.504 -77.029  1.00  0.00           C  
ATOM   1398  HE2 LYS A  86      40.153   0.532 -76.126  1.00  0.00           H  
ATOM   1399  HE3 LYS A  86      38.495   0.500 -76.731  1.00  0.00           H  
ATOM   1400  NZ  LYS A  86      39.863  -0.699 -77.827  1.00  0.00           N  
ATOM   1401  HZ1 LYS A  86      39.786  -1.528 -77.255  1.00  0.00           H  
ATOM   1402  HZ2 LYS A  86      40.798  -0.631 -78.202  1.00  0.00           H  
ATOM   1403  HZ3 LYS A  86      39.193  -0.766 -78.580  1.00  0.00           H  
ATOM   1404  N   ARG A  87      41.493   7.199 -77.728  1.00  0.00           N  
ATOM   1405  H   ARG A  87      40.571   7.414 -78.081  1.00  0.00           H  
ATOM   1406  CA  ARG A  87      42.621   8.080 -78.079  1.00  0.00           C  
ATOM   1407  HA  ARG A  87      43.510   7.472 -78.250  1.00  0.00           H  
ATOM   1408  C   ARG A  87      43.014   9.011 -76.935  1.00  0.00           C  
ATOM   1409  CB  ARG A  87      42.297   8.873 -79.352  1.00  0.00           C  
ATOM   1410  HB2 ARG A  87      42.964   9.734 -79.409  1.00  0.00           H  
ATOM   1411  HB3 ARG A  87      41.270   9.237 -79.321  1.00  0.00           H  
ATOM   1412  O   ARG A  87      44.198   9.285 -76.762  1.00  0.00           O  
ATOM   1413  CG  ARG A  87      42.523   8.002 -80.593  1.00  0.00           C  
ATOM   1414  HG2 ARG A  87      43.557   7.657 -80.587  1.00  0.00           H  
ATOM   1415  HG3 ARG A  87      41.872   7.129 -80.569  1.00  0.00           H  
ATOM   1416  CD  ARG A  87      42.295   8.789 -81.885  1.00  0.00           C  
ATOM   1417  HD2 ARG A  87      42.739   9.780 -81.789  1.00  0.00           H  
ATOM   1418  HD3 ARG A  87      42.801   8.254 -82.689  1.00  0.00           H  
ATOM   1419  NE  ARG A  87      40.865   8.895 -82.214  1.00  0.00           N  
ATOM   1420  HE  ARG A  87      40.226   8.457 -81.566  1.00  0.00           H  
ATOM   1421  NH1 ARG A  87      41.138   9.883 -84.270  1.00  0.00           N  
ATOM   1422 HH11 ARG A  87      42.134   9.901 -84.104  1.00  0.00           H  
ATOM   1423 HH12 ARG A  87      40.742  10.233 -85.130  1.00  0.00           H  
ATOM   1424  NH2 ARG A  87      39.089   9.347 -83.561  1.00  0.00           N  
ATOM   1425 HH21 ARG A  87      38.494   8.896 -82.880  1.00  0.00           H  
ATOM   1426 HH22 ARG A  87      38.700   9.673 -84.434  1.00  0.00           H  
ATOM   1427  CZ  ARG A  87      40.371   9.375 -83.341  1.00  0.00           C  
ATOM   1428  N   ASP A  88      42.038   9.453 -76.148  1.00  0.00           N  
ATOM   1429  H   ASP A  88      41.089   9.251 -76.431  1.00  0.00           H  
ATOM   1430  CA  ASP A  88      42.230  10.404 -75.049  1.00  0.00           C  
ATOM   1431  HA  ASP A  88      43.098  11.022 -75.277  1.00  0.00           H  
ATOM   1432  C   ASP A  88      42.516   9.745 -73.684  1.00  0.00           C  
ATOM   1433  CB  ASP A  88      41.005  11.326 -74.963  1.00  0.00           C  
ATOM   1434  HB2 ASP A  88      40.105  10.712 -74.930  1.00  0.00           H  
ATOM   1435  HB3 ASP A  88      41.045  11.892 -74.032  1.00  0.00           H  
ATOM   1436  O   ASP A  88      42.536  10.452 -72.661  1.00  0.00           O  
ATOM   1437  CG  ASP A  88      40.889  12.357 -76.088  1.00  0.00           C  
ATOM   1438  OD1 ASP A  88      41.809  12.472 -76.926  1.00  0.00           O  
ATOM   1439  OD2 ASP A  88      39.885  13.108 -76.022  1.00  0.00           O  
ATOM   1440  N   GLU A  89      42.723   8.420 -73.666  1.00  0.00           N  
ATOM   1441  H   GLU A  89      42.716   7.928 -74.549  1.00  0.00           H  
ATOM   1442  CA  GLU A  89      42.912   7.611 -72.461  1.00  0.00           C  
ATOM   1443  HA  GLU A  89      41.966   7.644 -71.919  1.00  0.00           H  
ATOM   1444  C   GLU A  89      44.041   8.183 -71.576  1.00  0.00           C  
ATOM   1445  CB  GLU A  89      43.131   6.132 -72.833  1.00  0.00           C  
ATOM   1446  HB2 GLU A  89      44.068   6.022 -73.380  1.00  0.00           H  
ATOM   1447  HB3 GLU A  89      42.309   5.830 -73.483  1.00  0.00           H  
ATOM   1448  O   GLU A  89      45.166   8.391 -72.048  1.00  0.00           O  
ATOM   1449  CG  GLU A  89      43.138   5.214 -71.596  1.00  0.00           C  
ATOM   1450  HG2 GLU A  89      44.071   5.361 -71.053  1.00  0.00           H  
ATOM   1451  HG3 GLU A  89      42.322   5.519 -70.941  1.00  0.00           H  
ATOM   1452  CD  GLU A  89      42.966   3.719 -71.927  1.00  0.00           C  
ATOM   1453  OE1 GLU A  89      42.559   2.983 -71.000  1.00  0.00           O  
ATOM   1454  OE2 GLU A  89      43.178   3.318 -73.095  1.00  0.00           O  
ATOM   1455  N   PRO A  90      43.761   8.511 -70.298  1.00  0.00           N  
ATOM   1456  CA  PRO A  90      44.781   9.017 -69.388  1.00  0.00           C  
ATOM   1457  HA  PRO A  90      45.190   9.938 -69.804  1.00  0.00           H  
ATOM   1458  C   PRO A  90      45.909   7.995 -69.193  1.00  0.00           C  
ATOM   1459  CB  PRO A  90      44.059   9.326 -68.070  1.00  0.00           C  
ATOM   1460  HB2 PRO A  90      44.171   8.490 -67.379  1.00  0.00           H  
ATOM   1461  HB3 PRO A  90      44.431  10.241 -67.609  1.00  0.00           H  
ATOM   1462  O   PRO A  90      45.658   6.806 -69.025  1.00  0.00           O  
ATOM   1463  CG  PRO A  90      42.589   9.454 -68.467  1.00  0.00           C  
ATOM   1464  HG2 PRO A  90      41.925   9.172 -67.650  1.00  0.00           H  
ATOM   1465  HG3 PRO A  90      42.384  10.472 -68.796  1.00  0.00           H  
ATOM   1466  CD  PRO A  90      42.459   8.502 -69.649  1.00  0.00           C  
ATOM   1467  HD2 PRO A  90      41.669   8.863 -70.307  1.00  0.00           H  
ATOM   1468  HD3 PRO A  90      42.235   7.495 -69.295  1.00  0.00           H  
ATOM   1469  N   LYS A  91      47.167   8.454 -69.170  1.00  0.00           N  
ATOM   1470  H   LYS A  91      47.322   9.443 -69.302  1.00  0.00           H  
ATOM   1471  CA  LYS A  91      48.303   7.594 -68.810  1.00  0.00           C  
ATOM   1472  HA  LYS A  91      48.199   6.638 -69.322  1.00  0.00           H  
ATOM   1473  C   LYS A  91      48.264   7.306 -67.308  1.00  0.00           C  
ATOM   1474  CB  LYS A  91      49.643   8.226 -69.221  1.00  0.00           C  
ATOM   1475  HB2 LYS A  91      49.714   9.235 -68.813  1.00  0.00           H  
ATOM   1476  HB3 LYS A  91      50.442   7.627 -68.785  1.00  0.00           H  
ATOM   1477  O   LYS A  91      48.640   8.166 -66.512  1.00  0.00           O  
ATOM   1478  CG  LYS A  91      49.841   8.268 -70.743  1.00  0.00           C  
ATOM   1479  HG2 LYS A  91      49.688   7.269 -71.151  1.00  0.00           H  
ATOM   1480  HG3 LYS A  91      49.116   8.948 -71.189  1.00  0.00           H  
ATOM   1481  CD  LYS A  91      51.263   8.735 -71.081  1.00  0.00           C  
ATOM   1482  HD2 LYS A  91      51.975   8.057 -70.609  1.00  0.00           H  
ATOM   1483  HD3 LYS A  91      51.415   9.740 -70.686  1.00  0.00           H  
ATOM   1484  CE  LYS A  91      51.481   8.730 -72.597  1.00  0.00           C  
ATOM   1485  HE2 LYS A  91      50.794   9.442 -73.054  1.00  0.00           H  
ATOM   1486  HE3 LYS A  91      51.228   7.739 -72.974  1.00  0.00           H  
ATOM   1487  NZ  LYS A  91      52.887   9.060 -72.941  1.00  0.00           N  
ATOM   1488  HZ1 LYS A  91      53.136   9.976 -72.597  1.00  0.00           H  
ATOM   1489  HZ2 LYS A  91      53.510   8.384 -72.524  1.00  0.00           H  
ATOM   1490  HZ3 LYS A  91      53.021   9.035 -73.942  1.00  0.00           H  
ATOM   1491  N   TRP A  92      47.816   6.112 -66.935  1.00  0.00           N  
ATOM   1492  H   TRP A  92      47.385   5.520 -67.630  1.00  0.00           H  
ATOM   1493  CA  TRP A  92      47.859   5.619 -65.558  1.00  0.00           C  
ATOM   1494  HA  TRP A  92      47.540   6.419 -64.891  1.00  0.00           H  
ATOM   1495  C   TRP A  92      49.304   5.238 -65.209  1.00  0.00           C  
ATOM   1496  CB  TRP A  92      46.859   4.462 -65.406  1.00  0.00           C  
ATOM   1497  HB2 TRP A  92      47.215   3.603 -65.976  1.00  0.00           H  
ATOM   1498  HB3 TRP A  92      46.810   4.166 -64.358  1.00  0.00           H  
ATOM   1499  O   TRP A  92      49.909   4.397 -65.867  1.00  0.00           O  
ATOM   1500  CG  TRP A  92      45.475   4.811 -65.870  1.00  0.00           C  
ATOM   1501  CD1 TRP A  92      44.847   4.294 -66.950  1.00  0.00           C  
ATOM   1502  HD1 TRP A  92      45.245   3.518 -67.586  1.00  0.00           H  
ATOM   1503  CD2 TRP A  92      44.567   5.815 -65.329  1.00  0.00           C  
ATOM   1504  CE2 TRP A  92      43.419   5.889 -66.175  1.00  0.00           C  
ATOM   1505  CE3 TRP A  92      44.616   6.687 -64.219  1.00  0.00           C  
ATOM   1506  HE3 TRP A  92      45.460   6.634 -63.546  1.00  0.00           H  
ATOM   1507  NE1 TRP A  92      43.633   4.925 -67.135  1.00  0.00           N  
ATOM   1508  HE1 TRP A  92      43.022   4.700 -67.906  1.00  0.00           H  
ATOM   1509  CH2 TRP A  92      42.501   7.695 -64.871  1.00  0.00           C  
ATOM   1510  HH2 TRP A  92      41.757   8.464 -64.720  1.00  0.00           H  
ATOM   1511  CZ2 TRP A  92      42.389   6.811 -65.954  1.00  0.00           C  
ATOM   1512  HZ2 TRP A  92      41.540   6.852 -66.620  1.00  0.00           H  
ATOM   1513  CZ3 TRP A  92      43.593   7.623 -63.992  1.00  0.00           C  
ATOM   1514  HZ3 TRP A  92      43.653   8.308 -63.159  1.00  0.00           H  
ATOM   1515  N   GLY A  93      49.906   5.930 -64.240  1.00  0.00           N  
ATOM   1516  H   GLY A  93      49.370   6.621 -63.734  1.00  0.00           H  
ATOM   1517  CA  GLY A  93      51.316   5.756 -63.897  1.00  0.00           C  
ATOM   1518  HA2 GLY A  93      51.630   6.560 -63.231  1.00  0.00           H  
ATOM   1519  HA3 GLY A  93      51.921   5.808 -64.802  1.00  0.00           H  
ATOM   1520  C   GLY A  93      51.583   4.428 -63.192  1.00  0.00           C  
ATOM   1521  O   GLY A  93      51.303   4.297 -62.004  1.00  0.00           O  
ATOM   1522  N   SER A  94      52.181   3.476 -63.906  1.00  0.00           N  
ATOM   1523  H   SER A  94      52.239   3.593 -64.907  1.00  0.00           H  
ATOM   1524  CA  SER A  94      52.917   2.353 -63.330  1.00  0.00           C  
ATOM   1525  HA  SER A  94      52.701   2.273 -62.265  1.00  0.00           H  
ATOM   1526  C   SER A  94      54.410   2.619 -63.504  1.00  0.00           C  
ATOM   1527  CB  SER A  94      52.502   1.028 -63.993  1.00  0.00           C  
ATOM   1528  HB2 SER A  94      51.428   0.884 -63.873  1.00  0.00           H  
ATOM   1529  HB3 SER A  94      53.019   0.209 -63.494  1.00  0.00           H  
ATOM   1530  O   SER A  94      54.950   2.315 -64.557  1.00  0.00           O  
ATOM   1531  OG  SER A  94      52.826   1.001 -65.371  1.00  0.00           O  
ATOM   1532  HG  SER A  94      53.723   1.335 -65.443  1.00  0.00           H  
ATOM   1533  N   ASP A  95      55.072   3.200 -62.507  1.00  0.00           N  
ATOM   1534  H   ASP A  95      54.560   3.563 -61.716  1.00  0.00           H  
ATOM   1535  CA  ASP A  95      56.523   3.056 -62.367  1.00  0.00           C  
ATOM   1536  HA  ASP A  95      56.764   2.024 -62.621  1.00  0.00           H  
ATOM   1537  C   ASP A  95      56.928   3.243 -60.905  1.00  0.00           C  
ATOM   1538  CB  ASP A  95      57.325   3.961 -63.326  1.00  0.00           C  
ATOM   1539  HB2 ASP A  95      58.251   4.258 -62.834  1.00  0.00           H  
ATOM   1540  HB3 ASP A  95      56.759   4.867 -63.538  1.00  0.00           H  
ATOM   1541  O   ASP A  95      56.809   4.309 -60.299  1.00  0.00           O  
ATOM   1542  CG  ASP A  95      57.718   3.255 -64.640  1.00  0.00           C  
ATOM   1543  OD1 ASP A  95      57.958   2.024 -64.599  1.00  0.00           O  
ATOM   1544  OD2 ASP A  95      57.835   3.971 -65.662  1.00  0.00           O  
ATOM   1545  N   ASN A  96      57.380   2.130 -60.336  1.00  0.00           N  
ATOM   1546  H   ASN A  96      57.475   1.339 -60.956  1.00  0.00           H  
ATOM   1547  CA  ASN A  96      58.093   2.061 -59.078  1.00  0.00           C  
ATOM   1548  HA  ASN A  96      57.540   2.613 -58.318  1.00  0.00           H  
ATOM   1549  C   ASN A  96      59.494   2.681 -59.233  1.00  0.00           C  
ATOM   1550  CB  ASN A  96      58.219   0.573 -58.676  1.00  0.00           C  
ATOM   1551  HB2 ASN A  96      58.481  -0.021 -59.552  1.00  0.00           H  
ATOM   1552  HB3 ASN A  96      59.032   0.468 -57.958  1.00  0.00           H  
ATOM   1553  O   ASN A  96      60.180   2.431 -60.217  1.00  0.00           O  
ATOM   1554  CG  ASN A  96      56.984   0.002 -58.006  1.00  0.00           C  
ATOM   1555  ND2 ASN A  96      56.592  -1.206 -58.339  1.00  0.00           N  
ATOM   1556 HD21 ASN A  96      55.751  -1.536 -57.887  1.00  0.00           H  
ATOM   1557 HD22 ASN A  96      57.048  -1.708 -59.088  1.00  0.00           H  
ATOM   1558  OD1 ASN A  96      56.396   0.606 -57.130  1.00  0.00           O  
ATOM   1559  N   ALA A  97      59.952   3.308 -58.146  1.00  0.00           N  
ATOM   1560  H   ALA A  97      59.250   3.521 -57.452  1.00  0.00           H  
ATOM   1561  CA  ALA A  97      61.350   3.485 -57.744  1.00  0.00           C  
ATOM   1562  HA  ALA A  97      61.279   3.659 -56.670  1.00  0.00           H  
ATOM   1563  C   ALA A  97      62.175   4.681 -58.291  1.00  0.00           C  
ATOM   1564  CB  ALA A  97      62.101   2.143 -57.844  1.00  0.00           C  
ATOM   1565  HB1 ALA A  97      63.064   2.211 -57.338  1.00  0.00           H  
ATOM   1566  HB2 ALA A  97      62.286   1.896 -58.889  1.00  0.00           H  
ATOM   1567  HB3 ALA A  97      61.512   1.346 -57.389  1.00  0.00           H  
ATOM   1568  O   ALA A  97      62.622   4.710 -59.429  1.00  0.00           O  
ATOM   1569  N   ARG A  98      62.575   5.506 -57.301  1.00  0.00           N  
ATOM   1570  H   ARG A  98      61.957   5.505 -56.502  1.00  0.00           H  
ATOM   1571  CA  ARG A  98      63.907   6.113 -57.065  1.00  0.00           C  
ATOM   1572  HA  ARG A  98      63.929   6.327 -55.997  1.00  0.00           H  
ATOM   1573  C   ARG A  98      64.270   7.467 -57.711  1.00  0.00           C  
ATOM   1574  CB  ARG A  98      65.021   5.058 -57.291  1.00  0.00           C  
ATOM   1575  HB2 ARG A  98      64.823   4.477 -58.192  1.00  0.00           H  
ATOM   1576  HB3 ARG A  98      65.974   5.555 -57.470  1.00  0.00           H  
ATOM   1577  O   ARG A  98      64.495   7.543 -58.906  1.00  0.00           O  
ATOM   1578  CG  ARG A  98      65.174   4.111 -56.090  1.00  0.00           C  
ATOM   1579  HG2 ARG A  98      64.231   3.597 -55.906  1.00  0.00           H  
ATOM   1580  HG3 ARG A  98      65.434   4.691 -55.205  1.00  0.00           H  
ATOM   1581  CD  ARG A  98      66.274   3.077 -56.354  1.00  0.00           C  
ATOM   1582  HD2 ARG A  98      66.033   2.538 -57.270  1.00  0.00           H  
ATOM   1583  HD3 ARG A  98      67.217   3.604 -56.495  1.00  0.00           H  
ATOM   1584  NE  ARG A  98      66.394   2.117 -55.237  1.00  0.00           N  
ATOM   1585  HE  ARG A  98      65.681   2.158 -54.523  1.00  0.00           H  
ATOM   1586  NH1 ARG A  98      68.286   1.040 -55.972  1.00  0.00           N  
ATOM   1587 HH11 ARG A  98      68.303   1.641 -56.783  1.00  0.00           H  
ATOM   1588 HH12 ARG A  98      68.987   0.321 -55.860  1.00  0.00           H  
ATOM   1589  NH2 ARG A  98      67.311   0.377 -54.081  1.00  0.00           N  
ATOM   1590 HH21 ARG A  98      66.584   0.445 -53.383  1.00  0.00           H  
ATOM   1591 HH22 ARG A  98      68.022  -0.335 -53.993  1.00  0.00           H  
ATOM   1592  CZ  ARG A  98      67.326   1.188 -55.102  1.00  0.00           C  
ATOM   1593  N   VAL A  99      64.595   8.403 -56.791  1.00  0.00           N  
ATOM   1594  H   VAL A  99      64.183   8.276 -55.878  1.00  0.00           H  
ATOM   1595  CA  VAL A  99      65.753   9.341 -56.823  1.00  0.00           C  
ATOM   1596  HA  VAL A  99      65.901   9.725 -55.813  1.00  0.00           H  
ATOM   1597  C   VAL A  99      65.551  10.573 -57.722  1.00  0.00           C  
ATOM   1598  CB  VAL A  99      67.025   8.522 -57.192  1.00  0.00           C  
ATOM   1599  HB  VAL A  99      66.857   8.007 -58.137  1.00  0.00           H  
ATOM   1600  O   VAL A  99      65.085  10.439 -58.838  1.00  0.00           O  
ATOM   1601  CG1 VAL A  99      68.326   9.293 -57.368  1.00  0.00           C  
ATOM   1602 HG11 VAL A  99      68.185  10.102 -58.084  1.00  0.00           H  
ATOM   1603 HG12 VAL A  99      68.692   9.670 -56.413  1.00  0.00           H  
ATOM   1604 HG13 VAL A  99      69.083   8.626 -57.781  1.00  0.00           H  
ATOM   1605  CG2 VAL A  99      67.348   7.463 -56.122  1.00  0.00           C  
ATOM   1606 HG21 VAL A  99      68.090   6.767 -56.515  1.00  0.00           H  
ATOM   1607 HG22 VAL A  99      66.464   6.901 -55.819  1.00  0.00           H  
ATOM   1608 HG23 VAL A  99      67.751   7.949 -55.234  1.00  0.00           H  
ATOM   1609  N   SER A 100      65.911  11.817 -57.399  1.00  0.00           N  
ATOM   1610  H   SER A 100      65.864  12.405 -58.219  1.00  0.00           H  
ATOM   1611  CA  SER A 100      66.284  12.605 -56.212  1.00  0.00           C  
ATOM   1612  HA  SER A 100      65.502  12.550 -55.455  1.00  0.00           H  
ATOM   1613  C   SER A 100      66.401  14.056 -56.731  1.00  0.00           C  
ATOM   1614  CB  SER A 100      67.637  12.210 -55.609  1.00  0.00           C  
ATOM   1615  HB2 SER A 100      67.938  12.964 -54.882  1.00  0.00           H  
ATOM   1616  HB3 SER A 100      67.545  11.255 -55.092  1.00  0.00           H  
ATOM   1617  O   SER A 100      66.684  14.251 -57.913  1.00  0.00           O  
ATOM   1618  OG  SER A 100      68.632  12.106 -56.594  1.00  0.00           O  
ATOM   1619  HG  SER A 100      68.693  12.932 -57.080  1.00  0.00           H  
ATOM   1620  N   ASN A 101      66.211  15.064 -55.877  1.00  0.00           N  
ATOM   1621  H   ASN A 101      65.948  14.842 -54.927  1.00  0.00           H  
ATOM   1622  CA  ASN A 101      66.353  16.494 -56.217  1.00  0.00           C  
ATOM   1623  HA  ASN A 101      65.540  16.790 -56.880  1.00  0.00           H  
ATOM   1624  C   ASN A 101      67.671  16.846 -56.938  1.00  0.00           C  
ATOM   1625  CB  ASN A 101      66.289  17.312 -54.909  1.00  0.00           C  
ATOM   1626  HB2 ASN A 101      66.846  16.800 -54.125  1.00  0.00           H  
ATOM   1627  HB3 ASN A 101      66.764  18.280 -55.068  1.00  0.00           H  
ATOM   1628  O   ASN A 101      68.709  16.241 -56.654  1.00  0.00           O  
ATOM   1629  CG  ASN A 101      64.889  17.613 -54.421  1.00  0.00           C  
ATOM   1630  ND2 ASN A 101      64.770  18.180 -53.246  1.00  0.00           N  
ATOM   1631 HD21 ASN A 101      63.830  18.432 -52.974  1.00  0.00           H  
ATOM   1632 HD22 ASN A 101      65.586  18.468 -52.726  1.00  0.00           H  
ATOM   1633  OD1 ASN A 101      63.895  17.353 -55.071  1.00  0.00           O  
ATOM   1634  N   PRO A 102      67.661  17.940 -57.722  1.00  0.00           N  
ATOM   1635  CA  PRO A 102      68.626  18.993 -57.422  1.00  0.00           C  
ATOM   1636  HA  PRO A 102      69.051  18.825 -56.432  1.00  0.00           H  
ATOM   1637  C   PRO A 102      68.037  20.413 -57.439  1.00  0.00           C  
ATOM   1638  CB  PRO A 102      69.749  18.828 -58.441  1.00  0.00           C  
ATOM   1639  HB2 PRO A 102      70.277  19.763 -58.631  1.00  0.00           H  
ATOM   1640  HB3 PRO A 102      70.444  18.063 -58.094  1.00  0.00           H  
ATOM   1641  O   PRO A 102      67.188  20.782 -58.246  1.00  0.00           O  
ATOM   1642  CG  PRO A 102      69.019  18.324 -59.682  1.00  0.00           C  
ATOM   1643  HG2 PRO A 102      68.834  19.150 -60.368  1.00  0.00           H  
ATOM   1644  HG3 PRO A 102      69.598  17.545 -60.178  1.00  0.00           H  
ATOM   1645  CD  PRO A 102      67.681  17.774 -59.171  1.00  0.00           C  
ATOM   1646  HD2 PRO A 102      67.586  16.722 -59.440  1.00  0.00           H  
ATOM   1647  HD3 PRO A 102      66.859  18.337 -59.615  1.00  0.00           H  
ATOM   1648  N   THR A 103      68.563  21.194 -56.506  1.00  0.00           N  
ATOM   1649  H   THR A 103      69.238  20.766 -55.887  1.00  0.00           H  
ATOM   1650  CA  THR A 103      68.437  22.633 -56.289  1.00  0.00           C  
ATOM   1651  HA  THR A 103      67.384  22.894 -56.181  1.00  0.00           H  
ATOM   1652  C   THR A 103      69.046  23.432 -57.445  1.00  0.00           C  
ATOM   1653  CB  THR A 103      69.219  22.996 -54.996  1.00  0.00           C  
ATOM   1654  HB  THR A 103      70.074  23.624 -55.248  1.00  0.00           H  
ATOM   1655  O   THR A 103      70.175  23.159 -57.848  1.00  0.00           O  
ATOM   1656  CG2 THR A 103      68.361  23.749 -53.986  1.00  0.00           C  
ATOM   1657 HG21 THR A 103      68.953  24.005 -53.107  1.00  0.00           H  
ATOM   1658 HG22 THR A 103      67.993  24.671 -54.437  1.00  0.00           H  
ATOM   1659 HG23 THR A 103      67.512  23.135 -53.687  1.00  0.00           H  
ATOM   1660  OG1 THR A 103      69.710  21.854 -54.305  1.00  0.00           O  
ATOM   1661  HG1 THR A 103      70.259  22.178 -53.586  1.00  0.00           H  
ATOM   1662  N   VAL A 104      68.359  24.485 -57.899  1.00  0.00           N  
ATOM   1663  H   VAL A 104      67.409  24.619 -57.585  1.00  0.00           H  
ATOM   1664  CA  VAL A 104      68.973  25.640 -58.576  1.00  0.00           C  
ATOM   1665  HA  VAL A 104      70.051  25.602 -58.423  1.00  0.00           H  
ATOM   1666  C   VAL A 104      68.445  26.903 -57.897  1.00  0.00           C  
ATOM   1667  CB  VAL A 104      68.734  25.659 -60.101  1.00  0.00           C  
ATOM   1668  HB  VAL A 104      67.663  25.624 -60.301  1.00  0.00           H  
ATOM   1669  O   VAL A 104      67.241  27.092 -57.761  1.00  0.00           O  
ATOM   1670  CG1 VAL A 104      69.318  26.922 -60.752  1.00  0.00           C  
ATOM   1671 HG11 VAL A 104      68.802  27.810 -60.388  1.00  0.00           H  
ATOM   1672 HG12 VAL A 104      69.179  26.881 -61.832  1.00  0.00           H  
ATOM   1673 HG13 VAL A 104      70.382  27.011 -60.531  1.00  0.00           H  
ATOM   1674  CG2 VAL A 104      69.404  24.452 -60.774  1.00  0.00           C  
ATOM   1675 HG21 VAL A 104      70.473  24.446 -60.559  1.00  0.00           H  
ATOM   1676 HG22 VAL A 104      68.960  23.528 -60.404  1.00  0.00           H  
ATOM   1677 HG23 VAL A 104      69.250  24.497 -61.852  1.00  0.00           H  
ATOM   1678  N   ILE A 105      69.384  27.713 -57.420  1.00  0.00           N  
ATOM   1679  H   ILE A 105      70.337  27.478 -57.660  1.00  0.00           H  
ATOM   1680  CA  ILE A 105      69.215  29.032 -56.805  1.00  0.00           C  
ATOM   1681  HA  ILE A 105      68.272  29.087 -56.260  1.00  0.00           H  
ATOM   1682  C   ILE A 105      69.232  30.071 -57.933  1.00  0.00           C  
ATOM   1683  CB  ILE A 105      70.417  29.261 -55.844  1.00  0.00           C  
ATOM   1684  HB  ILE A 105      71.329  29.094 -56.419  1.00  0.00           H  
ATOM   1685  O   ILE A 105      70.108  29.956 -58.784  1.00  0.00           O  
ATOM   1686  CG1 ILE A 105      70.414  28.250 -54.670  1.00  0.00           C  
ATOM   1687 HG12 ILE A 105      69.641  28.529 -53.954  1.00  0.00           H  
ATOM   1688 HG13 ILE A 105      70.177  27.252 -55.038  1.00  0.00           H  
ATOM   1689  CG2 ILE A 105      70.481  30.705 -55.312  1.00  0.00           C  
ATOM   1690 HG21 ILE A 105      69.558  30.955 -54.788  1.00  0.00           H  
ATOM   1691 HG22 ILE A 105      71.322  30.829 -54.629  1.00  0.00           H  
ATOM   1692 HG23 ILE A 105      70.635  31.405 -56.134  1.00  0.00           H  
ATOM   1693  CD1 ILE A 105      71.764  28.141 -53.945  1.00  0.00           C  
ATOM   1694 HD11 ILE A 105      71.706  27.348 -53.199  1.00  0.00           H  
ATOM   1695 HD12 ILE A 105      72.007  29.075 -53.437  1.00  0.00           H  
ATOM   1696 HD13 ILE A 105      72.551  27.898 -54.658  1.00  0.00           H  
ATOM   1697  N   CYS A 106      68.332  31.065 -57.916  1.00  0.00           N  
ATOM   1698  H   CYS A 106      67.506  30.923 -57.353  1.00  0.00           H  
ATOM   1699  CA  CYS A 106      68.615  32.471 -58.271  1.00  0.00           C  
ATOM   1700  HA  CYS A 106      69.362  32.853 -57.575  1.00  0.00           H  
ATOM   1701  C   CYS A 106      67.364  33.365 -58.112  1.00  0.00           C  
ATOM   1702  CB  CYS A 106      69.205  32.618 -59.687  1.00  0.00           C  
ATOM   1703  HB2 CYS A 106      68.916  31.765 -60.300  1.00  0.00           H  
ATOM   1704  HB3 CYS A 106      68.816  33.520 -60.160  1.00  0.00           H  
ATOM   1705  O   CYS A 106      66.476  33.349 -58.951  1.00  0.00           O  
ATOM   1706  SG  CYS A 106      71.023  32.742 -59.585  1.00  0.00           S  
ATOM   1707  HG  CYS A 106      71.072  34.001 -59.143  1.00  0.00           H  
ATOM   1708  N   GLN A 107      67.353  34.113 -57.003  1.00  0.00           N  
ATOM   1709  H   GLN A 107      68.001  33.810 -56.291  1.00  0.00           H  
ATOM   1710  CA  GLN A 107      66.970  35.526 -56.832  1.00  0.00           C  
ATOM   1711  HA  GLN A 107      66.585  35.641 -55.819  1.00  0.00           H  
ATOM   1712  C   GLN A 107      65.905  36.137 -57.763  1.00  0.00           C  
ATOM   1713  CB  GLN A 107      68.263  36.365 -56.929  1.00  0.00           C  
ATOM   1714  HB2 GLN A 107      68.769  36.132 -57.866  1.00  0.00           H  
ATOM   1715  HB3 GLN A 107      68.002  37.424 -56.941  1.00  0.00           H  
ATOM   1716  O   GLN A 107      66.224  36.521 -58.880  1.00  0.00           O  
ATOM   1717  CG  GLN A 107      69.218  36.129 -55.749  1.00  0.00           C  
ATOM   1718  HG2 GLN A 107      69.437  35.066 -55.646  1.00  0.00           H  
ATOM   1719  HG3 GLN A 107      68.729  36.466 -54.835  1.00  0.00           H  
ATOM   1720  CD  GLN A 107      70.551  36.857 -55.900  1.00  0.00           C  
ATOM   1721  NE2 GLN A 107      71.159  37.273 -54.812  1.00  0.00           N  
ATOM   1722 HE21 GLN A 107      70.683  37.229 -53.922  1.00  0.00           H  
ATOM   1723 HE22 GLN A 107      72.013  37.791 -54.962  1.00  0.00           H  
ATOM   1724  OE1 GLN A 107      71.107  37.022 -56.973  1.00  0.00           O  
ATOM   1725  N   GLU A 108      64.715  36.392 -57.210  1.00  0.00           N  
ATOM   1726  H   GLU A 108      64.468  35.892 -56.367  1.00  0.00           H  
ATOM   1727  CA  GLU A 108      63.914  37.601 -57.467  1.00  0.00           C  
ATOM   1728  HA  GLU A 108      64.590  38.456 -57.446  1.00  0.00           H  
ATOM   1729  C   GLU A 108      62.929  37.806 -56.294  1.00  0.00           C  
ATOM   1730  CB  GLU A 108      63.245  37.589 -58.863  1.00  0.00           C  
ATOM   1731  HB2 GLU A 108      63.339  36.600 -59.312  1.00  0.00           H  
ATOM   1732  HB3 GLU A 108      62.185  37.827 -58.776  1.00  0.00           H  
ATOM   1733  O   GLU A 108      61.793  37.335 -56.282  1.00  0.00           O  
ATOM   1734  CG  GLU A 108      63.903  38.643 -59.781  1.00  0.00           C  
ATOM   1735  HG2 GLU A 108      64.986  38.529 -59.753  1.00  0.00           H  
ATOM   1736  HG3 GLU A 108      63.678  39.630 -59.377  1.00  0.00           H  
ATOM   1737  CD  GLU A 108      63.441  38.594 -61.248  1.00  0.00           C  
ATOM   1738  OE1 GLU A 108      64.165  39.166 -62.099  1.00  0.00           O  
ATOM   1739  OE2 GLU A 108      62.353  38.039 -61.525  1.00  0.00           O  
ATOM   1740  N   ASP A 109      63.419  38.481 -55.250  1.00  0.00           N  
ATOM   1741  H   ASP A 109      64.375  38.804 -55.292  1.00  0.00           H  
ATOM   1742  CA  ASP A 109      62.655  38.876 -54.067  1.00  0.00           C  
ATOM   1743  HA  ASP A 109      62.115  38.009 -53.686  1.00  0.00           H  
ATOM   1744  C   ASP A 109      61.644  39.983 -54.424  1.00  0.00           C  
ATOM   1745  CB  ASP A 109      63.621  39.365 -52.966  1.00  0.00           C  
ATOM   1746  HB2 ASP A 109      64.267  40.142 -53.374  1.00  0.00           H  
ATOM   1747  HB3 ASP A 109      63.033  39.811 -52.165  1.00  0.00           H  
ATOM   1748  O   ASP A 109      62.029  41.068 -54.863  1.00  0.00           O  
ATOM   1749  CG  ASP A 109      64.477  38.250 -52.353  1.00  0.00           C  
ATOM   1750  OD1 ASP A 109      63.895  37.209 -51.985  1.00  0.00           O  
ATOM   1751  OD2 ASP A 109      65.711  38.448 -52.251  1.00  0.00           O  
ATOM   1752  N   SER A 110      60.347  39.697 -54.247  1.00  0.00           N  
ATOM   1753  H   SER A 110      60.181  38.720 -54.050  1.00  0.00           H  
ATOM   1754  CA  SER A 110      59.261  40.620 -53.818  1.00  0.00           C  
ATOM   1755  HA  SER A 110      59.207  40.536 -52.732  1.00  0.00           H  
ATOM   1756  C   SER A 110      57.858  40.230 -54.314  1.00  0.00           C  
ATOM   1757  CB  SER A 110      59.490  42.115 -54.108  1.00  0.00           C  
ATOM   1758  HB2 SER A 110      60.384  42.455 -53.586  1.00  0.00           H  
ATOM   1759  HB3 SER A 110      58.649  42.692 -53.724  1.00  0.00           H  
ATOM   1760  O   SER A 110      56.892  40.885 -53.935  1.00  0.00           O  
ATOM   1761  OG  SER A 110      59.623  42.365 -55.485  1.00  0.00           O  
ATOM   1762  HG  SER A 110      60.470  41.977 -55.717  1.00  0.00           H  
ATOM   1763  N   ILE A 111      57.702  39.151 -55.097  1.00  0.00           N  
ATOM   1764  H   ILE A 111      58.535  38.705 -55.455  1.00  0.00           H  
ATOM   1765  CA  ILE A 111      56.381  38.691 -55.585  1.00  0.00           C  
ATOM   1766  HA  ILE A 111      55.620  39.387 -55.234  1.00  0.00           H  
ATOM   1767  C   ILE A 111      55.950  37.338 -54.970  1.00  0.00           C  
ATOM   1768  CB  ILE A 111      56.333  38.776 -57.138  1.00  0.00           C  
ATOM   1769  HB  ILE A 111      57.166  38.200 -57.541  1.00  0.00           H  
ATOM   1770  O   ILE A 111      54.763  37.024 -54.956  1.00  0.00           O  
ATOM   1771  CG1 ILE A 111      56.490  40.257 -57.580  1.00  0.00           C  
ATOM   1772 HG12 ILE A 111      57.395  40.672 -57.137  1.00  0.00           H  
ATOM   1773 HG13 ILE A 111      55.646  40.836 -57.205  1.00  0.00           H  
ATOM   1774  CG2 ILE A 111      55.026  38.201 -57.722  1.00  0.00           C  
ATOM   1775 HG21 ILE A 111      54.950  37.138 -57.490  1.00  0.00           H  
ATOM   1776 HG22 ILE A 111      54.171  38.729 -57.301  1.00  0.00           H  
ATOM   1777 HG23 ILE A 111      55.018  38.289 -58.808  1.00  0.00           H  
ATOM   1778  CD1 ILE A 111      56.611  40.484 -59.093  1.00  0.00           C  
ATOM   1779 HD11 ILE A 111      57.391  39.844 -59.503  1.00  0.00           H  
ATOM   1780 HD12 ILE A 111      55.663  40.278 -59.591  1.00  0.00           H  
ATOM   1781 HD13 ILE A 111      56.875  41.525 -59.277  1.00  0.00           H  
ATOM   1782  N   GLU A 112      56.841  36.546 -54.362  1.00  0.00           N  
ATOM   1783  H   GLU A 112      57.819  36.798 -54.375  1.00  0.00           H  
ATOM   1784  CA  GLU A 112      56.467  35.217 -53.834  1.00  0.00           C  
ATOM   1785  HA  GLU A 112      55.784  34.758 -54.548  1.00  0.00           H  
ATOM   1786  C   GLU A 112      55.676  35.227 -52.507  1.00  0.00           C  
ATOM   1787  CB  GLU A 112      57.693  34.290 -53.758  1.00  0.00           C  
ATOM   1788  HB2 GLU A 112      57.437  33.432 -53.137  1.00  0.00           H  
ATOM   1789  HB3 GLU A 112      58.527  34.818 -53.295  1.00  0.00           H  
ATOM   1790  O   GLU A 112      54.890  34.306 -52.279  1.00  0.00           O  
ATOM   1791  CG  GLU A 112      58.091  33.765 -55.149  1.00  0.00           C  
ATOM   1792  HG2 GLU A 112      57.197  33.380 -55.640  1.00  0.00           H  
ATOM   1793  HG3 GLU A 112      58.468  34.595 -55.746  1.00  0.00           H  
ATOM   1794  CD  GLU A 112      59.149  32.648 -55.096  1.00  0.00           C  
ATOM   1795  OE1 GLU A 112      59.102  31.770 -55.989  1.00  0.00           O  
ATOM   1796  OE2 GLU A 112      59.966  32.649 -54.149  1.00  0.00           O  
ATOM   1797  N   GLU A 113      55.769  36.261 -51.660  1.00  0.00           N  
ATOM   1798  H   GLU A 113      56.421  37.005 -51.862  1.00  0.00           H  
ATOM   1799  CA  GLU A 113      55.003  36.305 -50.396  1.00  0.00           C  
ATOM   1800  HA  GLU A 113      55.078  35.328 -49.918  1.00  0.00           H  
ATOM   1801  C   GLU A 113      53.493  36.542 -50.609  1.00  0.00           C  
ATOM   1802  CB  GLU A 113      55.596  37.333 -49.415  1.00  0.00           C  
ATOM   1803  HB2 GLU A 113      54.854  37.533 -48.642  1.00  0.00           H  
ATOM   1804  HB3 GLU A 113      55.807  38.263 -49.943  1.00  0.00           H  
ATOM   1805  O   GLU A 113      52.670  35.923 -49.928  1.00  0.00           O  
ATOM   1806  CG  GLU A 113      56.868  36.809 -48.724  1.00  0.00           C  
ATOM   1807  HG2 GLU A 113      57.656  36.705 -49.470  1.00  0.00           H  
ATOM   1808  HG3 GLU A 113      56.657  35.819 -48.320  1.00  0.00           H  
ATOM   1809  CD  GLU A 113      57.362  37.719 -47.584  1.00  0.00           C  
ATOM   1810  OE1 GLU A 113      58.025  37.184 -46.666  1.00  0.00           O  
ATOM   1811  OE2 GLU A 113      57.060  38.933 -47.619  1.00  0.00           O  
ATOM   1812  N   GLU A 114      53.095  37.344 -51.605  1.00  0.00           N  
ATOM   1813  H   GLU A 114      53.797  37.826 -52.147  1.00  0.00           H  
ATOM   1814  CA  GLU A 114      51.675  37.538 -51.949  1.00  0.00           C  
ATOM   1815  HA  GLU A 114      51.114  37.706 -51.029  1.00  0.00           H  
ATOM   1816  C   GLU A 114      51.057  36.289 -52.600  1.00  0.00           C  
ATOM   1817  CB  GLU A 114      51.489  38.768 -52.859  1.00  0.00           C  
ATOM   1818  HB2 GLU A 114      50.644  38.584 -53.523  1.00  0.00           H  
ATOM   1819  HB3 GLU A 114      52.378  38.913 -53.473  1.00  0.00           H  
ATOM   1820  O   GLU A 114      49.911  35.931 -52.307  1.00  0.00           O  
ATOM   1821  CG  GLU A 114      51.179  40.040 -52.052  1.00  0.00           C  
ATOM   1822  HG2 GLU A 114      52.042  40.286 -51.434  1.00  0.00           H  
ATOM   1823  HG3 GLU A 114      50.341  39.827 -51.388  1.00  0.00           H  
ATOM   1824  CD  GLU A 114      50.816  41.247 -52.936  1.00  0.00           C  
ATOM   1825  OE1 GLU A 114      50.100  42.139 -52.421  1.00  0.00           O  
ATOM   1826  OE2 GLU A 114      51.209  41.259 -54.124  1.00  0.00           O  
ATOM   1827  N   TRP A 115      51.818  35.569 -53.434  1.00  0.00           N  
ATOM   1828  H   TRP A 115      52.754  35.896 -53.629  1.00  0.00           H  
ATOM   1829  CA  TRP A 115      51.346  34.338 -54.081  1.00  0.00           C  
ATOM   1830  HA  TRP A 115      50.314  34.495 -54.396  1.00  0.00           H  
ATOM   1831  C   TRP A 115      51.322  33.139 -53.128  1.00  0.00           C  
ATOM   1832  CB  TRP A 115      52.158  34.058 -55.347  1.00  0.00           C  
ATOM   1833  HB2 TRP A 115      52.002  33.020 -55.640  1.00  0.00           H  
ATOM   1834  HB3 TRP A 115      53.220  34.182 -55.136  1.00  0.00           H  
ATOM   1835  O   TRP A 115      50.407  32.317 -53.220  1.00  0.00           O  
ATOM   1836  CG  TRP A 115      51.775  34.919 -56.513  1.00  0.00           C  
ATOM   1837  CD1 TRP A 115      52.172  36.194 -56.715  1.00  0.00           C  
ATOM   1838  HD1 TRP A 115      52.812  36.756 -56.051  1.00  0.00           H  
ATOM   1839  CD2 TRP A 115      50.860  34.623 -57.613  1.00  0.00           C  
ATOM   1840  CE2 TRP A 115      50.796  35.765 -58.469  1.00  0.00           C  
ATOM   1841  CE3 TRP A 115      50.059  33.513 -57.962  1.00  0.00           C  
ATOM   1842  HE3 TRP A 115      50.084  32.638 -57.331  1.00  0.00           H  
ATOM   1843  NE1 TRP A 115      51.627  36.687 -57.878  1.00  0.00           N  
ATOM   1844  HE1 TRP A 115      51.802  37.627 -58.202  1.00  0.00           H  
ATOM   1845  CH2 TRP A 115      49.217  34.677 -59.942  1.00  0.00           C  
ATOM   1846  HH2 TRP A 115      48.596  34.690 -60.826  1.00  0.00           H  
ATOM   1847  CZ2 TRP A 115      49.997  35.800 -59.619  1.00  0.00           C  
ATOM   1848  HZ2 TRP A 115      49.983  36.684 -60.239  1.00  0.00           H  
ATOM   1849  CZ3 TRP A 115      49.245  33.540 -59.113  1.00  0.00           C  
ATOM   1850  HZ3 TRP A 115      48.645  32.678 -59.365  1.00  0.00           H  
ATOM   1851  N   MET A 116      52.245  33.061 -52.163  1.00  0.00           N  
ATOM   1852  H   MET A 116      53.008  33.722 -52.166  1.00  0.00           H  
ATOM   1853  CA  MET A 116      52.196  32.064 -51.088  1.00  0.00           C  
ATOM   1854  HA  MET A 116      52.029  31.083 -51.533  1.00  0.00           H  
ATOM   1855  C   MET A 116      51.019  32.311 -50.138  1.00  0.00           C  
ATOM   1856  CB  MET A 116      53.535  32.026 -50.336  1.00  0.00           C  
ATOM   1857  HB2 MET A 116      53.400  31.528 -49.376  1.00  0.00           H  
ATOM   1858  HB3 MET A 116      53.878  33.043 -50.141  1.00  0.00           H  
ATOM   1859  O   MET A 116      50.319  31.359 -49.790  1.00  0.00           O  
ATOM   1860  CG  MET A 116      54.596  31.264 -51.143  1.00  0.00           C  
ATOM   1861  HG2 MET A 116      54.662  31.703 -52.139  1.00  0.00           H  
ATOM   1862  HG3 MET A 116      55.565  31.403 -50.664  1.00  0.00           H  
ATOM   1863  SD  MET A 116      54.284  29.478 -51.321  1.00  0.00           S  
ATOM   1864  CE  MET A 116      54.703  28.922 -49.648  1.00  0.00           C  
ATOM   1865  HE1 MET A 116      55.721  29.228 -49.409  1.00  0.00           H  
ATOM   1866  HE2 MET A 116      54.014  29.362 -48.927  1.00  0.00           H  
ATOM   1867  HE3 MET A 116      54.633  27.835 -49.598  1.00  0.00           H  
ATOM   1868  N   GLY A 117      50.711  33.573 -49.813  1.00  0.00           N  
ATOM   1869  H   GLY A 117      51.344  34.312 -50.082  1.00  0.00           H  
ATOM   1870  CA  GLY A 117      49.502  33.936 -49.065  1.00  0.00           C  
ATOM   1871  HA2 GLY A 117      49.501  35.015 -48.911  1.00  0.00           H  
ATOM   1872  HA3 GLY A 117      49.516  33.442 -48.094  1.00  0.00           H  
ATOM   1873  C   GLY A 117      48.210  33.551 -49.799  1.00  0.00           C  
ATOM   1874  O   GLY A 117      47.298  32.974 -49.200  1.00  0.00           O  
ATOM   1875  N   LEU A 118      48.144  33.784 -51.115  1.00  0.00           N  
ATOM   1876  H   LEU A 118      48.896  34.310 -51.536  1.00  0.00           H  
ATOM   1877  CA  LEU A 118      47.022  33.370 -51.967  1.00  0.00           C  
ATOM   1878  HA  LEU A 118      46.099  33.704 -51.494  1.00  0.00           H  
ATOM   1879  C   LEU A 118      46.908  31.846 -52.106  1.00  0.00           C  
ATOM   1880  CB  LEU A 118      47.147  34.052 -53.344  1.00  0.00           C  
ATOM   1881  HB2 LEU A 118      46.844  33.363 -54.132  1.00  0.00           H  
ATOM   1882  HB3 LEU A 118      48.194  34.294 -53.527  1.00  0.00           H  
ATOM   1883  O   LEU A 118      45.798  31.321 -52.039  1.00  0.00           O  
ATOM   1884  CG  LEU A 118      46.295  35.328 -53.447  1.00  0.00           C  
ATOM   1885  HG  LEU A 118      46.303  35.855 -52.492  1.00  0.00           H  
ATOM   1886  CD1 LEU A 118      46.850  36.265 -54.515  1.00  0.00           C  
ATOM   1887 HD11 LEU A 118      47.861  36.566 -54.240  1.00  0.00           H  
ATOM   1888 HD12 LEU A 118      46.882  35.767 -55.484  1.00  0.00           H  
ATOM   1889 HD13 LEU A 118      46.237  37.164 -54.582  1.00  0.00           H  
ATOM   1890  CD2 LEU A 118      44.847  34.977 -53.816  1.00  0.00           C  
ATOM   1891 HD21 LEU A 118      44.820  34.497 -54.795  1.00  0.00           H  
ATOM   1892 HD22 LEU A 118      44.254  35.891 -53.847  1.00  0.00           H  
ATOM   1893 HD23 LEU A 118      44.428  34.306 -53.066  1.00  0.00           H  
ATOM   1894  N   LEU A 119      48.013  31.110 -52.254  1.00  0.00           N  
ATOM   1895  H   LEU A 119      48.896  31.592 -52.341  1.00  0.00           H  
ATOM   1896  CA  LEU A 119      48.010  29.643 -52.314  1.00  0.00           C  
ATOM   1897  HA  LEU A 119      47.275  29.327 -53.054  1.00  0.00           H  
ATOM   1898  C   LEU A 119      47.587  29.020 -50.981  1.00  0.00           C  
ATOM   1899  CB  LEU A 119      49.402  29.140 -52.737  1.00  0.00           C  
ATOM   1900  HB2 LEU A 119      50.160  29.760 -52.258  1.00  0.00           H  
ATOM   1901  HB3 LEU A 119      49.549  28.121 -52.378  1.00  0.00           H  
ATOM   1902  O   LEU A 119      46.778  28.088 -50.969  1.00  0.00           O  
ATOM   1903  CG  LEU A 119      49.608  29.153 -54.262  1.00  0.00           C  
ATOM   1904  HG  LEU A 119      49.208  30.076 -54.681  1.00  0.00           H  
ATOM   1905  CD1 LEU A 119      51.094  29.071 -54.597  1.00  0.00           C  
ATOM   1906 HD11 LEU A 119      51.533  28.163 -54.183  1.00  0.00           H  
ATOM   1907 HD12 LEU A 119      51.238  29.089 -55.677  1.00  0.00           H  
ATOM   1908 HD13 LEU A 119      51.609  29.933 -54.173  1.00  0.00           H  
ATOM   1909  CD2 LEU A 119      48.908  27.956 -54.921  1.00  0.00           C  
ATOM   1910 HD21 LEU A 119      47.834  28.000 -54.736  1.00  0.00           H  
ATOM   1911 HD22 LEU A 119      49.080  27.991 -55.997  1.00  0.00           H  
ATOM   1912 HD23 LEU A 119      49.313  27.025 -54.524  1.00  0.00           H  
ATOM   1913  N   GLU A 120      48.052  29.557 -49.853  1.00  0.00           N  
ATOM   1914  H   GLU A 120      48.751  30.284 -49.907  1.00  0.00           H  
ATOM   1915  CA  GLU A 120      47.623  29.103 -48.533  1.00  0.00           C  
ATOM   1916  HA  GLU A 120      47.744  28.021 -48.511  1.00  0.00           H  
ATOM   1917  C   GLU A 120      46.135  29.426 -48.302  1.00  0.00           C  
ATOM   1918  CB  GLU A 120      48.520  29.698 -47.436  1.00  0.00           C  
ATOM   1919  HB2 GLU A 120      48.076  30.621 -47.064  1.00  0.00           H  
ATOM   1920  HB3 GLU A 120      49.511  29.915 -47.835  1.00  0.00           H  
ATOM   1921  O   GLU A 120      45.377  28.561 -47.853  1.00  0.00           O  
ATOM   1922  CG  GLU A 120      48.692  28.685 -46.295  1.00  0.00           C  
ATOM   1923  HG2 GLU A 120      47.714  28.263 -46.065  1.00  0.00           H  
ATOM   1924  HG3 GLU A 120      49.332  27.870 -46.633  1.00  0.00           H  
ATOM   1925  CD  GLU A 120      49.264  29.300 -45.012  1.00  0.00           C  
ATOM   1926  OE1 GLU A 120      48.877  28.772 -43.936  1.00  0.00           O  
ATOM   1927  OE2 GLU A 120      49.935  30.345 -45.077  1.00  0.00           O  
ATOM   1928  N   TYR A 121      45.671  30.613 -48.711  1.00  0.00           N  
ATOM   1929  H   TYR A 121      46.343  31.289 -49.043  1.00  0.00           H  
ATOM   1930  CA  TYR A 121      44.263  31.021 -48.664  1.00  0.00           C  
ATOM   1931  HA  TYR A 121      43.910  30.910 -47.639  1.00  0.00           H  
ATOM   1932  C   TYR A 121      43.362  30.151 -49.561  1.00  0.00           C  
ATOM   1933  CB  TYR A 121      44.172  32.507 -49.037  1.00  0.00           C  
ATOM   1934  HB2 TYR A 121      44.833  33.071 -48.379  1.00  0.00           H  
ATOM   1935  HB3 TYR A 121      44.531  32.646 -50.056  1.00  0.00           H  
ATOM   1936  O   TYR A 121      42.321  29.661 -49.112  1.00  0.00           O  
ATOM   1937  CG  TYR A 121      42.786  33.102 -48.912  1.00  0.00           C  
ATOM   1938  CD1 TYR A 121      42.003  33.320 -50.061  1.00  0.00           C  
ATOM   1939  HD1 TYR A 121      42.394  33.071 -51.036  1.00  0.00           H  
ATOM   1940  CD2 TYR A 121      42.300  33.478 -47.645  1.00  0.00           C  
ATOM   1941  HD2 TYR A 121      42.927  33.352 -46.775  1.00  0.00           H  
ATOM   1942  CE1 TYR A 121      40.731  33.910 -49.939  1.00  0.00           C  
ATOM   1943  HE1 TYR A 121      40.136  34.114 -50.817  1.00  0.00           H  
ATOM   1944  CE2 TYR A 121      41.020  34.050 -47.518  1.00  0.00           C  
ATOM   1945  HE2 TYR A 121      40.656  34.351 -46.546  1.00  0.00           H  
ATOM   1946  OH  TYR A 121      38.984  34.789 -48.554  1.00  0.00           O  
ATOM   1947  HH  TYR A 121      38.828  35.140 -47.674  1.00  0.00           H  
ATOM   1948  CZ  TYR A 121      40.229  34.257 -48.668  1.00  0.00           C  
ATOM   1949  N   LEU A 122      43.777  29.864 -50.798  1.00  0.00           N  
ATOM   1950  H   LEU A 122      44.628  30.304 -51.119  1.00  0.00           H  
ATOM   1951  CA  LEU A 122      43.067  28.978 -51.726  1.00  0.00           C  
ATOM   1952  HA  LEU A 122      42.024  29.291 -51.776  1.00  0.00           H  
ATOM   1953  C   LEU A 122      43.068  27.523 -51.237  1.00  0.00           C  
ATOM   1954  CB  LEU A 122      43.693  29.085 -53.130  1.00  0.00           C  
ATOM   1955  HB2 LEU A 122      43.326  28.261 -53.742  1.00  0.00           H  
ATOM   1956  HB3 LEU A 122      44.772  28.963 -53.035  1.00  0.00           H  
ATOM   1957  O   LEU A 122      42.044  26.842 -51.350  1.00  0.00           O  
ATOM   1958  CG  LEU A 122      43.400  30.404 -53.876  1.00  0.00           C  
ATOM   1959  HG  LEU A 122      43.645  31.261 -53.249  1.00  0.00           H  
ATOM   1960  CD1 LEU A 122      44.244  30.463 -55.150  1.00  0.00           C  
ATOM   1961 HD11 LEU A 122      45.301  30.430 -54.884  1.00  0.00           H  
ATOM   1962 HD12 LEU A 122      44.009  29.627 -55.809  1.00  0.00           H  
ATOM   1963 HD13 LEU A 122      44.060  31.403 -55.670  1.00  0.00           H  
ATOM   1964  CD2 LEU A 122      41.926  30.526 -54.272  1.00  0.00           C  
ATOM   1965 HD21 LEU A 122      41.629  29.672 -54.880  1.00  0.00           H  
ATOM   1966 HD22 LEU A 122      41.302  30.589 -53.380  1.00  0.00           H  
ATOM   1967 HD23 LEU A 122      41.787  31.441 -54.846  1.00  0.00           H  
ATOM   1968  N   SER A 123      44.161  27.052 -50.625  1.00  0.00           N  
ATOM   1969  H   SER A 123      44.991  27.627 -50.621  1.00  0.00           H  
ATOM   1970  CA  SER A 123      44.219  25.731 -49.987  1.00  0.00           C  
ATOM   1971  HA  SER A 123      43.907  24.992 -50.725  1.00  0.00           H  
ATOM   1972  C   SER A 123      43.246  25.645 -48.806  1.00  0.00           C  
ATOM   1973  CB  SER A 123      45.650  25.368 -49.561  1.00  0.00           C  
ATOM   1974  HB2 SER A 123      46.366  25.702 -50.312  1.00  0.00           H  
ATOM   1975  HB3 SER A 123      45.720  24.282 -49.493  1.00  0.00           H  
ATOM   1976  O   SER A 123      42.494  24.673 -48.702  1.00  0.00           O  
ATOM   1977  OG  SER A 123      45.981  25.898 -48.294  1.00  0.00           O  
ATOM   1978  HG  SER A 123      46.021  26.856 -48.341  1.00  0.00           H  
ATOM   1979  N   ARG A 124      43.156  26.697 -47.977  1.00  0.00           N  
ATOM   1980  H   ARG A 124      43.822  27.445 -48.105  1.00  0.00           H  
ATOM   1981  CA  ARG A 124      42.190  26.805 -46.875  1.00  0.00           C  
ATOM   1982  HA  ARG A 124      42.277  25.918 -46.247  1.00  0.00           H  
ATOM   1983  C   ARG A 124      40.756  26.814 -47.401  1.00  0.00           C  
ATOM   1984  CB  ARG A 124      42.491  28.049 -46.018  1.00  0.00           C  
ATOM   1985  HB2 ARG A 124      41.631  28.253 -45.380  1.00  0.00           H  
ATOM   1986  HB3 ARG A 124      42.641  28.912 -46.667  1.00  0.00           H  
ATOM   1987  O   ARG A 124      39.927  26.084 -46.863  1.00  0.00           O  
ATOM   1988  CG  ARG A 124      43.722  27.872 -45.110  1.00  0.00           C  
ATOM   1989  HG2 ARG A 124      44.586  27.569 -45.701  1.00  0.00           H  
ATOM   1990  HG3 ARG A 124      43.518  27.091 -44.378  1.00  0.00           H  
ATOM   1991  CD  ARG A 124      44.045  29.181 -44.376  1.00  0.00           C  
ATOM   1992  HD2 ARG A 124      43.203  29.438 -43.733  1.00  0.00           H  
ATOM   1993  HD3 ARG A 124      44.180  29.970 -45.115  1.00  0.00           H  
ATOM   1994  NE  ARG A 124      45.282  29.069 -43.579  1.00  0.00           N  
ATOM   1995  HE  ARG A 124      46.027  28.501 -43.956  1.00  0.00           H  
ATOM   1996  NH1 ARG A 124      44.889  30.742 -42.043  1.00  0.00           N  
ATOM   1997 HH11 ARG A 124      44.026  30.974 -42.514  1.00  0.00           H  
ATOM   1998 HH12 ARG A 124      45.273  31.355 -41.338  1.00  0.00           H  
ATOM   1999  NH2 ARG A 124      46.858  29.672 -42.074  1.00  0.00           N  
ATOM   2000 HH21 ARG A 124      47.558  29.218 -42.642  1.00  0.00           H  
ATOM   2001 HH22 ARG A 124      47.237  30.319 -41.398  1.00  0.00           H  
ATOM   2002  CZ  ARG A 124      45.661  29.823 -42.562  1.00  0.00           C  
ATOM   2003  N   ILE A 125      40.458  27.542 -48.482  1.00  0.00           N  
ATOM   2004  H   ILE A 125      41.173  28.156 -48.846  1.00  0.00           H  
ATOM   2005  CA  ILE A 125      39.134  27.523 -49.129  1.00  0.00           C  
ATOM   2006  HA  ILE A 125      38.382  27.754 -48.373  1.00  0.00           H  
ATOM   2007  C   ILE A 125      38.805  26.127 -49.667  1.00  0.00           C  
ATOM   2008  CB  ILE A 125      39.028  28.594 -50.240  1.00  0.00           C  
ATOM   2009  HB  ILE A 125      39.896  28.514 -50.895  1.00  0.00           H  
ATOM   2010  O   ILE A 125      37.701  25.633 -49.435  1.00  0.00           O  
ATOM   2011  CG1 ILE A 125      39.001  29.998 -49.604  1.00  0.00           C  
ATOM   2012 HG12 ILE A 125      39.793  30.092 -48.861  1.00  0.00           H  
ATOM   2013 HG13 ILE A 125      38.052  30.136 -49.085  1.00  0.00           H  
ATOM   2014  CG2 ILE A 125      37.748  28.390 -51.087  1.00  0.00           C  
ATOM   2015 HG21 ILE A 125      36.868  28.425 -50.445  1.00  0.00           H  
ATOM   2016 HG22 ILE A 125      37.666  29.162 -51.852  1.00  0.00           H  
ATOM   2017 HG23 ILE A 125      37.788  27.437 -51.614  1.00  0.00           H  
ATOM   2018  CD1 ILE A 125      39.178  31.137 -50.611  1.00  0.00           C  
ATOM   2019 HD11 ILE A 125      38.465  31.077 -51.433  1.00  0.00           H  
ATOM   2020 HD12 ILE A 125      38.984  32.074 -50.089  1.00  0.00           H  
ATOM   2021 HD13 ILE A 125      40.194  31.130 -51.006  1.00  0.00           H  
ATOM   2022  N   SER A 126      39.740  25.472 -50.357  1.00  0.00           N  
ATOM   2023  H   SER A 126      40.615  25.944 -50.535  1.00  0.00           H  
ATOM   2024  CA  SER A 126      39.539  24.140 -50.941  1.00  0.00           C  
ATOM   2025  HA  SER A 126      38.645  24.163 -51.564  1.00  0.00           H  
ATOM   2026  C   SER A 126      39.326  23.067 -49.862  1.00  0.00           C  
ATOM   2027  CB  SER A 126      40.728  23.802 -51.845  1.00  0.00           C  
ATOM   2028  HB2 SER A 126      41.622  23.641 -51.243  1.00  0.00           H  
ATOM   2029  HB3 SER A 126      40.907  24.633 -52.527  1.00  0.00           H  
ATOM   2030  O   SER A 126      38.388  22.269 -49.942  1.00  0.00           O  
ATOM   2031  OG  SER A 126      40.435  22.647 -52.602  1.00  0.00           O  
ATOM   2032  HG  SER A 126      41.137  22.521 -53.244  1.00  0.00           H  
ATOM   2033  N   ILE A 127      40.110  23.109 -48.777  1.00  0.00           N  
ATOM   2034  H   ILE A 127      40.865  23.780 -48.768  1.00  0.00           H  
ATOM   2035  CA  ILE A 127      39.952  22.234 -47.605  1.00  0.00           C  
ATOM   2036  HA  ILE A 127      39.928  21.201 -47.953  1.00  0.00           H  
ATOM   2037  C   ILE A 127      38.613  22.500 -46.900  1.00  0.00           C  
ATOM   2038  CB  ILE A 127      41.162  22.395 -46.651  1.00  0.00           C  
ATOM   2039  HB  ILE A 127      41.296  23.456 -46.443  1.00  0.00           H  
ATOM   2040  O   ILE A 127      37.914  21.547 -46.546  1.00  0.00           O  
ATOM   2041  CG1 ILE A 127      42.452  21.843 -47.308  1.00  0.00           C  
ATOM   2042 HG12 ILE A 127      42.420  20.753 -47.316  1.00  0.00           H  
ATOM   2043 HG13 ILE A 127      42.512  22.166 -48.347  1.00  0.00           H  
ATOM   2044  CG2 ILE A 127      40.924  21.665 -45.313  1.00  0.00           C  
ATOM   2045 HG21 ILE A 127      41.797  21.767 -44.668  1.00  0.00           H  
ATOM   2046 HG22 ILE A 127      40.084  22.112 -44.782  1.00  0.00           H  
ATOM   2047 HG23 ILE A 127      40.721  20.608 -45.490  1.00  0.00           H  
ATOM   2048  CD1 ILE A 127      43.742  22.301 -46.612  1.00  0.00           C  
ATOM   2049 HD11 ILE A 127      43.768  23.389 -46.551  1.00  0.00           H  
ATOM   2050 HD12 ILE A 127      44.601  21.965 -47.193  1.00  0.00           H  
ATOM   2051 HD13 ILE A 127      43.816  21.879 -45.610  1.00  0.00           H  
ATOM   2052  N   CYS A 128      38.216  23.766 -46.734  1.00  0.00           N  
ATOM   2053  H   CYS A 128      38.855  24.508 -46.982  1.00  0.00           H  
ATOM   2054  CA  CYS A 128      36.929  24.144 -46.147  1.00  0.00           C  
ATOM   2055  HA  CYS A 128      36.818  23.642 -45.186  1.00  0.00           H  
ATOM   2056  C   CYS A 128      35.738  23.703 -47.012  1.00  0.00           C  
ATOM   2057  CB  CYS A 128      36.911  25.659 -45.905  1.00  0.00           C  
ATOM   2058  HB2 CYS A 128      35.887  26.000 -45.751  1.00  0.00           H  
ATOM   2059  HB3 CYS A 128      37.328  26.177 -46.769  1.00  0.00           H  
ATOM   2060  O   CYS A 128      34.755  23.197 -46.468  1.00  0.00           O  
ATOM   2061  SG  CYS A 128      37.881  26.045 -44.419  1.00  0.00           S  
ATOM   2062  HG  CYS A 128      38.216  27.293 -44.758  1.00  0.00           H  
ATOM   2063  N   LYS A 129      35.823  23.833 -48.345  1.00  0.00           N  
ATOM   2064  H   LYS A 129      36.644  24.284 -48.724  1.00  0.00           H  
ATOM   2065  CA  LYS A 129      34.803  23.337 -49.285  1.00  0.00           C  
ATOM   2066  HA  LYS A 129      33.828  23.731 -48.999  1.00  0.00           H  
ATOM   2067  C   LYS A 129      34.672  21.816 -49.197  1.00  0.00           C  
ATOM   2068  CB  LYS A 129      35.113  23.786 -50.726  1.00  0.00           C  
ATOM   2069  HB2 LYS A 129      36.174  23.647 -50.936  1.00  0.00           H  
ATOM   2070  HB3 LYS A 129      34.551  23.152 -51.412  1.00  0.00           H  
ATOM   2071  O   LYS A 129      33.571  21.322 -48.980  1.00  0.00           O  
ATOM   2072  CG  LYS A 129      34.713  25.247 -51.002  1.00  0.00           C  
ATOM   2073  HG2 LYS A 129      33.651  25.369 -50.790  1.00  0.00           H  
ATOM   2074  HG3 LYS A 129      35.276  25.916 -50.350  1.00  0.00           H  
ATOM   2075  CD  LYS A 129      34.975  25.624 -52.471  1.00  0.00           C  
ATOM   2076  HD2 LYS A 129      36.040  25.516 -52.679  1.00  0.00           H  
ATOM   2077  HD3 LYS A 129      34.420  24.942 -53.115  1.00  0.00           H  
ATOM   2078  CE  LYS A 129      34.539  27.069 -52.761  1.00  0.00           C  
ATOM   2079  HE2 LYS A 129      33.490  27.177 -52.484  1.00  0.00           H  
ATOM   2080  HE3 LYS A 129      35.121  27.740 -52.130  1.00  0.00           H  
ATOM   2081  NZ  LYS A 129      34.720  27.435 -54.192  1.00  0.00           N  
ATOM   2082  HZ1 LYS A 129      35.687  27.352 -54.470  1.00  0.00           H  
ATOM   2083  HZ2 LYS A 129      34.165  26.841 -54.792  1.00  0.00           H  
ATOM   2084  HZ3 LYS A 129      34.433  28.389 -54.357  1.00  0.00           H  
ATOM   2085  N   MET A 130      35.786  21.083 -49.254  1.00  0.00           N  
ATOM   2086  H   MET A 130      36.655  21.558 -49.453  1.00  0.00           H  
ATOM   2087  CA  MET A 130      35.807  19.620 -49.107  1.00  0.00           C  
ATOM   2088  HA  MET A 130      35.191  19.169 -49.885  1.00  0.00           H  
ATOM   2089  C   MET A 130      35.230  19.151 -47.763  1.00  0.00           C  
ATOM   2090  CB  MET A 130      37.251  19.120 -49.273  1.00  0.00           C  
ATOM   2091  HB2 MET A 130      37.934  19.812 -48.782  1.00  0.00           H  
ATOM   2092  HB3 MET A 130      37.361  18.148 -48.793  1.00  0.00           H  
ATOM   2093  O   MET A 130      34.455  18.197 -47.729  1.00  0.00           O  
ATOM   2094  CG  MET A 130      37.641  18.979 -50.749  1.00  0.00           C  
ATOM   2095  HG2 MET A 130      38.682  19.276 -50.872  1.00  0.00           H  
ATOM   2096  HG3 MET A 130      37.038  19.660 -51.350  1.00  0.00           H  
ATOM   2097  SD  MET A 130      37.442  17.293 -51.387  1.00  0.00           S  
ATOM   2098  CE  MET A 130      39.115  16.641 -51.139  1.00  0.00           C  
ATOM   2099  HE1 MET A 130      39.379  16.692 -50.082  1.00  0.00           H  
ATOM   2100  HE2 MET A 130      39.148  15.604 -51.474  1.00  0.00           H  
ATOM   2101  HE3 MET A 130      39.823  17.225 -51.728  1.00  0.00           H  
ATOM   2102  N   LYS A 131      35.554  19.837 -46.654  1.00  0.00           N  
ATOM   2103  H   LYS A 131      36.221  20.591 -46.734  1.00  0.00           H  
ATOM   2104  CA  LYS A 131      34.977  19.534 -45.333  1.00  0.00           C  
ATOM   2105  HA  LYS A 131      35.147  18.479 -45.118  1.00  0.00           H  
ATOM   2106  C   LYS A 131      33.456  19.720 -45.335  1.00  0.00           C  
ATOM   2107  CB  LYS A 131      35.658  20.379 -44.236  1.00  0.00           C  
ATOM   2108  HB2 LYS A 131      36.737  20.229 -44.284  1.00  0.00           H  
ATOM   2109  HB3 LYS A 131      35.445  21.434 -44.404  1.00  0.00           H  
ATOM   2110  O   LYS A 131      32.744  18.831 -44.878  1.00  0.00           O  
ATOM   2111  CG  LYS A 131      35.157  19.967 -42.840  1.00  0.00           C  
ATOM   2112  HG2 LYS A 131      35.412  18.921 -42.670  1.00  0.00           H  
ATOM   2113  HG3 LYS A 131      34.071  20.059 -42.815  1.00  0.00           H  
ATOM   2114  CD  LYS A 131      35.716  20.812 -41.686  1.00  0.00           C  
ATOM   2115  HD2 LYS A 131      36.793  20.667 -41.600  1.00  0.00           H  
ATOM   2116  HD3 LYS A 131      35.494  21.864 -41.869  1.00  0.00           H  
ATOM   2117  CE  LYS A 131      35.000  20.337 -40.410  1.00  0.00           C  
ATOM   2118  HE2 LYS A 131      33.928  20.332 -40.603  1.00  0.00           H  
ATOM   2119  HE3 LYS A 131      35.285  19.306 -40.201  1.00  0.00           H  
ATOM   2120  NZ  LYS A 131      35.248  21.175 -39.215  1.00  0.00           N  
ATOM   2121  HZ1 LYS A 131      36.180  21.056 -38.846  1.00  0.00           H  
ATOM   2122  HZ2 LYS A 131      34.995  22.139 -39.379  1.00  0.00           H  
ATOM   2123  HZ3 LYS A 131      34.597  20.886 -38.498  1.00  0.00           H  
ATOM   2124  N   LYS A 132      32.958  20.842 -45.869  1.00  0.00           N  
ATOM   2125  H   LYS A 132      33.606  21.523 -46.237  1.00  0.00           H  
ATOM   2126  CA  LYS A 132      31.513  21.120 -45.950  1.00  0.00           C  
ATOM   2127  HA  LYS A 132      31.078  21.034 -44.955  1.00  0.00           H  
ATOM   2128  C   LYS A 132      30.770  20.084 -46.801  1.00  0.00           C  
ATOM   2129  CB  LYS A 132      31.265  22.545 -46.475  1.00  0.00           C  
ATOM   2130  HB2 LYS A 132      30.224  22.616 -46.791  1.00  0.00           H  
ATOM   2131  HB3 LYS A 132      31.895  22.737 -47.344  1.00  0.00           H  
ATOM   2132  O   LYS A 132      29.692  19.653 -46.401  1.00  0.00           O  
ATOM   2133  CG  LYS A 132      31.509  23.618 -45.400  1.00  0.00           C  
ATOM   2134  HG2 LYS A 132      32.556  23.609 -45.098  1.00  0.00           H  
ATOM   2135  HG3 LYS A 132      30.894  23.389 -44.529  1.00  0.00           H  
ATOM   2136  CD  LYS A 132      31.134  25.016 -45.918  1.00  0.00           C  
ATOM   2137  HD2 LYS A 132      30.094  25.000 -46.245  1.00  0.00           H  
ATOM   2138  HD3 LYS A 132      31.769  25.267 -46.767  1.00  0.00           H  
ATOM   2139  CE  LYS A 132      31.301  26.067 -44.811  1.00  0.00           C  
ATOM   2140  HE2 LYS A 132      30.750  25.730 -43.933  1.00  0.00           H  
ATOM   2141  HE3 LYS A 132      32.355  26.124 -44.536  1.00  0.00           H  
ATOM   2142  NZ  LYS A 132      30.801  27.407 -45.222  1.00  0.00           N  
ATOM   2143  HZ1 LYS A 132      29.818  27.364 -45.448  1.00  0.00           H  
ATOM   2144  HZ2 LYS A 132      31.300  27.762 -46.026  1.00  0.00           H  
ATOM   2145  HZ3 LYS A 132      30.898  28.071 -44.468  1.00  0.00           H  
ATOM   2146  N   ILE A 133      31.363  19.645 -47.914  1.00  0.00           N  
ATOM   2147  H   ILE A 133      32.230  20.080 -48.196  1.00  0.00           H  
ATOM   2148  CA  ILE A 133      30.782  18.618 -48.795  1.00  0.00           C  
ATOM   2149  HA  ILE A 133      29.776  18.928 -49.077  1.00  0.00           H  
ATOM   2150  C   ILE A 133      30.633  17.282 -48.051  1.00  0.00           C  
ATOM   2151  CB  ILE A 133      31.617  18.485 -50.092  1.00  0.00           C  
ATOM   2152  HB  ILE A 133      32.661  18.335 -49.817  1.00  0.00           H  
ATOM   2153  O   ILE A 133      29.546  16.705 -48.047  1.00  0.00           O  
ATOM   2154  CG1 ILE A 133      31.502  19.770 -50.948  1.00  0.00           C  
ATOM   2155 HG12 ILE A 133      30.529  19.791 -51.438  1.00  0.00           H  
ATOM   2156 HG13 ILE A 133      31.555  20.654 -50.313  1.00  0.00           H  
ATOM   2157  CG2 ILE A 133      31.158  17.277 -50.930  1.00  0.00           C  
ATOM   2158 HG21 ILE A 133      31.325  16.344 -50.393  1.00  0.00           H  
ATOM   2159 HG22 ILE A 133      31.723  17.214 -51.861  1.00  0.00           H  
ATOM   2160 HG23 ILE A 133      30.099  17.363 -51.170  1.00  0.00           H  
ATOM   2161  CD1 ILE A 133      32.598  19.899 -52.016  1.00  0.00           C  
ATOM   2162 HD11 ILE A 133      33.582  19.846 -51.550  1.00  0.00           H  
ATOM   2163 HD12 ILE A 133      32.497  20.862 -52.517  1.00  0.00           H  
ATOM   2164 HD13 ILE A 133      32.506  19.110 -52.762  1.00  0.00           H  
ATOM   2165  N   TYR A 134      31.681  16.812 -47.360  1.00  0.00           N  
ATOM   2166  H   TYR A 134      32.561  17.306 -47.398  1.00  0.00           H  
ATOM   2167  CA  TYR A 134      31.603  15.541 -46.631  1.00  0.00           C  
ATOM   2168  HA  TYR A 134      31.186  14.794 -47.307  1.00  0.00           H  
ATOM   2169  C   TYR A 134      30.654  15.611 -45.423  1.00  0.00           C  
ATOM   2170  CB  TYR A 134      32.999  15.055 -46.226  1.00  0.00           C  
ATOM   2171  HB2 TYR A 134      33.425  15.739 -45.492  1.00  0.00           H  
ATOM   2172  HB3 TYR A 134      33.645  15.058 -47.104  1.00  0.00           H  
ATOM   2173  O   TYR A 134      29.859  14.695 -45.226  1.00  0.00           O  
ATOM   2174  CG  TYR A 134      32.963  13.648 -45.657  1.00  0.00           C  
ATOM   2175  CD1 TYR A 134      32.891  13.450 -44.264  1.00  0.00           C  
ATOM   2176  HD1 TYR A 134      32.914  14.299 -43.597  1.00  0.00           H  
ATOM   2177  CD2 TYR A 134      32.909  12.540 -46.525  1.00  0.00           C  
ATOM   2178  HD2 TYR A 134      32.954  12.672 -47.596  1.00  0.00           H  
ATOM   2179  CE1 TYR A 134      32.729  12.154 -43.738  1.00  0.00           C  
ATOM   2180  HE1 TYR A 134      32.630  12.005 -42.672  1.00  0.00           H  
ATOM   2181  CE2 TYR A 134      32.755  11.245 -46.000  1.00  0.00           C  
ATOM   2182  HE2 TYR A 134      32.693  10.389 -46.656  1.00  0.00           H  
ATOM   2183  OH  TYR A 134      32.415   9.809 -44.122  1.00  0.00           O  
ATOM   2184  HH  TYR A 134      32.384   9.765 -43.163  1.00  0.00           H  
ATOM   2185  CZ  TYR A 134      32.640  11.051 -44.611  1.00  0.00           C  
ATOM   2186  N   CYS A 135      30.659  16.711 -44.656  1.00  0.00           N  
ATOM   2187  H   CYS A 135      31.356  17.423 -44.824  1.00  0.00           H  
ATOM   2188  CA  CYS A 135      29.687  16.933 -43.577  1.00  0.00           C  
ATOM   2189  HA  CYS A 135      29.821  16.176 -42.805  1.00  0.00           H  
ATOM   2190  C   CYS A 135      28.237  16.815 -44.080  1.00  0.00           C  
ATOM   2191  CB  CYS A 135      29.906  18.326 -42.961  1.00  0.00           C  
ATOM   2192  HB2 CYS A 135      29.016  18.614 -42.401  1.00  0.00           H  
ATOM   2193  HB3 CYS A 135      30.061  19.057 -43.754  1.00  0.00           H  
ATOM   2194  O   CYS A 135      27.413  16.161 -43.440  1.00  0.00           O  
ATOM   2195  SG  CYS A 135      31.320  18.342 -41.822  1.00  0.00           S  
ATOM   2196  HG  CYS A 135      30.808  17.510 -40.911  1.00  0.00           H  
ATOM   2197  N   ALA A 136      27.922  17.411 -45.236  1.00  0.00           N  
ATOM   2198  H   ALA A 136      28.630  17.942 -45.724  1.00  0.00           H  
ATOM   2199  CA  ALA A 136      26.592  17.331 -45.836  1.00  0.00           C  
ATOM   2200  HA  ALA A 136      25.855  17.630 -45.091  1.00  0.00           H  
ATOM   2201  C   ALA A 136      26.237  15.899 -46.277  1.00  0.00           C  
ATOM   2202  CB  ALA A 136      26.522  18.325 -47.000  1.00  0.00           C  
ATOM   2203  HB1 ALA A 136      27.253  18.064 -47.765  1.00  0.00           H  
ATOM   2204  HB2 ALA A 136      25.526  18.302 -47.442  1.00  0.00           H  
ATOM   2205  HB3 ALA A 136      26.727  19.333 -46.640  1.00  0.00           H  
ATOM   2206  O   ALA A 136      25.146  15.416 -45.965  1.00  0.00           O  
ATOM   2207  N   LYS A 137      27.174  15.195 -46.930  1.00  0.00           N  
ATOM   2208  H   LYS A 137      28.033  15.666 -47.174  1.00  0.00           H  
ATOM   2209  CA  LYS A 137      27.010  13.789 -47.340  1.00  0.00           C  
ATOM   2210  HA  LYS A 137      26.130  13.711 -47.978  1.00  0.00           H  
ATOM   2211  C   LYS A 137      26.767  12.870 -46.138  1.00  0.00           C  
ATOM   2212  CB  LYS A 137      28.247  13.362 -48.152  1.00  0.00           C  
ATOM   2213  HB2 LYS A 137      29.124  13.356 -47.504  1.00  0.00           H  
ATOM   2214  HB3 LYS A 137      28.414  14.091 -48.945  1.00  0.00           H  
ATOM   2215  O   LYS A 137      25.836  12.067 -46.149  1.00  0.00           O  
ATOM   2216  CG  LYS A 137      28.087  11.974 -48.795  1.00  0.00           C  
ATOM   2217  HG2 LYS A 137      27.215  11.979 -49.449  1.00  0.00           H  
ATOM   2218  HG3 LYS A 137      27.941  11.223 -48.017  1.00  0.00           H  
ATOM   2219  CD  LYS A 137      29.332  11.602 -49.614  1.00  0.00           C  
ATOM   2220  HD2 LYS A 137      29.498  12.352 -50.388  1.00  0.00           H  
ATOM   2221  HD3 LYS A 137      30.197  11.578 -48.952  1.00  0.00           H  
ATOM   2222  CE  LYS A 137      29.170  10.227 -50.271  1.00  0.00           C  
ATOM   2223  HE2 LYS A 137      28.936   9.501 -49.492  1.00  0.00           H  
ATOM   2224  HE3 LYS A 137      28.346  10.246 -50.984  1.00  0.00           H  
ATOM   2225  NZ  LYS A 137      30.418   9.789 -50.937  1.00  0.00           N  
ATOM   2226  HZ1 LYS A 137      30.396   8.787 -51.067  1.00  0.00           H  
ATOM   2227  HZ2 LYS A 137      30.638  10.259 -51.804  1.00  0.00           H  
ATOM   2228  HZ3 LYS A 137      31.181   9.842 -50.278  1.00  0.00           H  
ATOM   2229  N   TYR A 138      27.549  13.036 -45.071  1.00  0.00           N  
ATOM   2230  H   TYR A 138      28.313  13.693 -45.139  1.00  0.00           H  
ATOM   2231  CA  TYR A 138      27.392  12.273 -43.834  1.00  0.00           C  
ATOM   2232  HA  TYR A 138      27.432  11.212 -44.079  1.00  0.00           H  
ATOM   2233  C   TYR A 138      26.033  12.532 -43.166  1.00  0.00           C  
ATOM   2234  CB  TYR A 138      28.555  12.589 -42.884  1.00  0.00           C  
ATOM   2235  HB2 TYR A 138      28.559  13.655 -42.656  1.00  0.00           H  
ATOM   2236  HB3 TYR A 138      29.495  12.352 -43.382  1.00  0.00           H  
ATOM   2237  O   TYR A 138      25.326  11.583 -42.827  1.00  0.00           O  
ATOM   2238  CG  TYR A 138      28.480  11.793 -41.597  1.00  0.00           C  
ATOM   2239  CD1 TYR A 138      28.200  12.427 -40.373  1.00  0.00           C  
ATOM   2240  HD1 TYR A 138      28.103  13.502 -40.347  1.00  0.00           H  
ATOM   2241  CD2 TYR A 138      28.646  10.398 -41.642  1.00  0.00           C  
ATOM   2242  HD2 TYR A 138      28.878   9.910 -42.577  1.00  0.00           H  
ATOM   2243  CE1 TYR A 138      28.059  11.660 -39.195  1.00  0.00           C  
ATOM   2244  HE1 TYR A 138      27.844  12.124 -38.243  1.00  0.00           H  
ATOM   2245  CE2 TYR A 138      28.501   9.634 -40.473  1.00  0.00           C  
ATOM   2246  HE2 TYR A 138      28.617   8.560 -40.496  1.00  0.00           H  
ATOM   2247  OH  TYR A 138      28.024   9.484 -38.151  1.00  0.00           O  
ATOM   2248  HH  TYR A 138      27.816   9.995 -37.366  1.00  0.00           H  
ATOM   2249  CZ  TYR A 138      28.194  10.256 -39.251  1.00  0.00           C  
ATOM   2250  N   ARG A 139      25.604  13.799 -43.048  1.00  0.00           N  
ATOM   2251  H   ARG A 139      26.220  14.543 -43.341  1.00  0.00           H  
ATOM   2252  CA  ARG A 139      24.271  14.137 -42.512  1.00  0.00           C  
ATOM   2253  HA  ARG A 139      24.173  13.702 -41.518  1.00  0.00           H  
ATOM   2254  C   ARG A 139      23.138  13.517 -43.337  1.00  0.00           C  
ATOM   2255  CB  ARG A 139      24.093  15.660 -42.406  1.00  0.00           C  
ATOM   2256  HB2 ARG A 139      24.429  16.137 -43.327  1.00  0.00           H  
ATOM   2257  HB3 ARG A 139      23.031  15.873 -42.281  1.00  0.00           H  
ATOM   2258  O   ARG A 139      22.178  13.020 -42.754  1.00  0.00           O  
ATOM   2259  CG  ARG A 139      24.838  16.261 -41.204  1.00  0.00           C  
ATOM   2260  HG2 ARG A 139      25.912  16.115 -41.317  1.00  0.00           H  
ATOM   2261  HG3 ARG A 139      24.511  15.760 -40.293  1.00  0.00           H  
ATOM   2262  CD  ARG A 139      24.527  17.759 -41.085  1.00  0.00           C  
ATOM   2263  HD2 ARG A 139      24.843  18.259 -42.000  1.00  0.00           H  
ATOM   2264  HD3 ARG A 139      23.449  17.874 -40.973  1.00  0.00           H  
ATOM   2265  NE  ARG A 139      25.213  18.373 -39.930  1.00  0.00           N  
ATOM   2266  HE  ARG A 139      25.966  17.849 -39.510  1.00  0.00           H  
ATOM   2267  NH1 ARG A 139      23.909  20.262 -39.752  1.00  0.00           N  
ATOM   2268 HH11 ARG A 139      23.286  19.899 -40.459  1.00  0.00           H  
ATOM   2269 HH12 ARG A 139      23.691  21.122 -39.269  1.00  0.00           H  
ATOM   2270  NH2 ARG A 139      25.618  19.973 -38.351  1.00  0.00           N  
ATOM   2271 HH21 ARG A 139      25.374  20.840 -37.893  1.00  0.00           H  
ATOM   2272 HH22 ARG A 139      26.367  19.428 -37.948  1.00  0.00           H  
ATOM   2273  CZ  ARG A 139      24.911  19.526 -39.351  1.00  0.00           C  
ATOM   2274  N   ALA A 140      23.245  13.493 -44.667  1.00  0.00           N  
ATOM   2275  H   ALA A 140      24.044  13.935 -45.099  1.00  0.00           H  
ATOM   2276  CA  ALA A 140      22.252  12.844 -45.526  1.00  0.00           C  
ATOM   2277  HA  ALA A 140      21.272  13.266 -45.302  1.00  0.00           H  
ATOM   2278  C   ALA A 140      22.161  11.326 -45.272  1.00  0.00           C  
ATOM   2279  CB  ALA A 140      22.581  13.159 -46.990  1.00  0.00           C  
ATOM   2280  HB1 ALA A 140      22.611  14.238 -47.141  1.00  0.00           H  
ATOM   2281  HB2 ALA A 140      21.816  12.731 -47.637  1.00  0.00           H  
ATOM   2282  HB3 ALA A 140      23.548  12.735 -47.261  1.00  0.00           H  
ATOM   2283  O   ALA A 140      21.058  10.788 -45.155  1.00  0.00           O  
ATOM   2284  N   TYR A 141      23.303  10.653 -45.105  1.00  0.00           N  
ATOM   2285  H   TYR A 141      24.177  11.141 -45.241  1.00  0.00           H  
ATOM   2286  CA  TYR A 141      23.351   9.232 -44.749  1.00  0.00           C  
ATOM   2287  HA  TYR A 141      22.785   8.663 -45.487  1.00  0.00           H  
ATOM   2288  C   TYR A 141      22.716   8.950 -43.382  1.00  0.00           C  
ATOM   2289  CB  TYR A 141      24.802   8.745 -44.784  1.00  0.00           C  
ATOM   2290  HB2 TYR A 141      25.442   9.457 -44.263  1.00  0.00           H  
ATOM   2291  HB3 TYR A 141      25.134   8.708 -45.822  1.00  0.00           H  
ATOM   2292  O   TYR A 141      21.853   8.076 -43.272  1.00  0.00           O  
ATOM   2293  CG  TYR A 141      24.984   7.380 -44.153  1.00  0.00           C  
ATOM   2294  CD1 TYR A 141      25.522   7.274 -42.856  1.00  0.00           C  
ATOM   2295  HD1 TYR A 141      25.816   8.158 -42.309  1.00  0.00           H  
ATOM   2296  CD2 TYR A 141      24.579   6.220 -44.844  1.00  0.00           C  
ATOM   2297  HD2 TYR A 141      24.157   6.298 -45.835  1.00  0.00           H  
ATOM   2298  CE1 TYR A 141      25.689   6.009 -42.271  1.00  0.00           C  
ATOM   2299  HE1 TYR A 141      26.091   5.927 -41.272  1.00  0.00           H  
ATOM   2300  CE2 TYR A 141      24.756   4.951 -44.260  1.00  0.00           C  
ATOM   2301  HE2 TYR A 141      24.491   4.054 -44.799  1.00  0.00           H  
ATOM   2302  OH  TYR A 141      25.584   3.631 -42.421  1.00  0.00           O  
ATOM   2303  HH  TYR A 141      26.357   3.699 -41.856  1.00  0.00           H  
ATOM   2304  CZ  TYR A 141      25.338   4.844 -42.980  1.00  0.00           C  
ATOM   2305  N   VAL A 142      23.080   9.719 -42.348  1.00  0.00           N  
ATOM   2306  H   VAL A 142      23.810  10.402 -42.492  1.00  0.00           H  
ATOM   2307  CA  VAL A 142      22.495   9.565 -41.007  1.00  0.00           C  
ATOM   2308  HA  VAL A 142      22.662   8.541 -40.674  1.00  0.00           H  
ATOM   2309  C   VAL A 142      20.980   9.769 -41.063  1.00  0.00           C  
ATOM   2310  CB  VAL A 142      23.167  10.512 -39.992  1.00  0.00           C  
ATOM   2311  HB  VAL A 142      23.133  11.533 -40.371  1.00  0.00           H  
ATOM   2312  O   VAL A 142      20.232   8.956 -40.523  1.00  0.00           O  
ATOM   2313  CG1 VAL A 142      22.490  10.475 -38.616  1.00  0.00           C  
ATOM   2314 HG11 VAL A 142      21.433  10.731 -38.683  1.00  0.00           H  
ATOM   2315 HG12 VAL A 142      22.964  11.205 -37.960  1.00  0.00           H  
ATOM   2316 HG13 VAL A 142      22.593   9.484 -38.174  1.00  0.00           H  
ATOM   2317  CG2 VAL A 142      24.630  10.096 -39.785  1.00  0.00           C  
ATOM   2318 HG21 VAL A 142      25.201  10.215 -40.706  1.00  0.00           H  
ATOM   2319 HG22 VAL A 142      24.687   9.052 -39.476  1.00  0.00           H  
ATOM   2320 HG23 VAL A 142      25.102  10.705 -39.014  1.00  0.00           H  
ATOM   2321  N   ARG A 143      20.497  10.781 -41.793  1.00  0.00           N  
ATOM   2322  H   ARG A 143      21.150  11.415 -42.230  1.00  0.00           H  
ATOM   2323  CA  ARG A 143      19.056  10.987 -41.988  1.00  0.00           C  
ATOM   2324  HA  ARG A 143      18.600  11.136 -41.009  1.00  0.00           H  
ATOM   2325  C   ARG A 143      18.392   9.746 -42.587  1.00  0.00           C  
ATOM   2326  CB  ARG A 143      18.831  12.239 -42.840  1.00  0.00           C  
ATOM   2327  HB2 ARG A 143      19.133  12.045 -43.869  1.00  0.00           H  
ATOM   2328  HB3 ARG A 143      19.455  13.040 -42.445  1.00  0.00           H  
ATOM   2329  O   ARG A 143      17.424   9.260 -42.014  1.00  0.00           O  
ATOM   2330  CG  ARG A 143      17.364  12.695 -42.812  1.00  0.00           C  
ATOM   2331  HG2 ARG A 143      17.082  12.948 -41.790  1.00  0.00           H  
ATOM   2332  HG3 ARG A 143      16.719  11.890 -43.164  1.00  0.00           H  
ATOM   2333  CD  ARG A 143      17.151  13.918 -43.709  1.00  0.00           C  
ATOM   2334  HD2 ARG A 143      17.376  13.627 -44.735  1.00  0.00           H  
ATOM   2335  HD3 ARG A 143      16.102  14.211 -43.654  1.00  0.00           H  
ATOM   2336  NE  ARG A 143      17.997  15.057 -43.296  1.00  0.00           N  
ATOM   2337  HE  ARG A 143      18.218  15.128 -42.313  1.00  0.00           H  
ATOM   2338  NH1 ARG A 143      18.211  16.064 -45.350  1.00  0.00           N  
ATOM   2339 HH11 ARG A 143      17.569  15.389 -45.739  1.00  0.00           H  
ATOM   2340 HH12 ARG A 143      18.581  16.810 -45.922  1.00  0.00           H  
ATOM   2341  NH2 ARG A 143      19.279  16.913 -43.593  1.00  0.00           N  
ATOM   2342 HH21 ARG A 143      19.605  16.834 -42.640  1.00  0.00           H  
ATOM   2343 HH22 ARG A 143      19.600  17.681 -44.165  1.00  0.00           H  
ATOM   2344  CZ  ARG A 143      18.489  16.001 -44.077  1.00  0.00           C  
ATOM   2345  N   SER A 144      18.946   9.187 -43.664  1.00  0.00           N  
ATOM   2346  H   SER A 144      19.762   9.629 -44.064  1.00  0.00           H  
ATOM   2347  CA  SER A 144      18.414   7.976 -44.304  1.00  0.00           C  
ATOM   2348  HA  SER A 144      17.389   8.168 -44.619  1.00  0.00           H  
ATOM   2349  C   SER A 144      18.400   6.760 -43.368  1.00  0.00           C  
ATOM   2350  CB  SER A 144      19.243   7.642 -45.546  1.00  0.00           C  
ATOM   2351  HB2 SER A 144      19.312   8.521 -46.186  1.00  0.00           H  
ATOM   2352  HB3 SER A 144      20.250   7.347 -45.249  1.00  0.00           H  
ATOM   2353  O   SER A 144      17.438   5.997 -43.376  1.00  0.00           O  
ATOM   2354  OG  SER A 144      18.642   6.592 -46.276  1.00  0.00           O  
ATOM   2355  HG  SER A 144      18.288   5.931 -45.677  1.00  0.00           H  
ATOM   2356  N   ARG A 145      19.444   6.568 -42.550  1.00  0.00           N  
ATOM   2357  H   ARG A 145      20.219   7.211 -42.625  1.00  0.00           H  
ATOM   2358  CA  ARG A 145      19.583   5.407 -41.650  1.00  0.00           C  
ATOM   2359  HA  ARG A 145      19.321   4.506 -42.206  1.00  0.00           H  
ATOM   2360  C   ARG A 145      18.630   5.448 -40.449  1.00  0.00           C  
ATOM   2361  CB  ARG A 145      21.058   5.306 -41.218  1.00  0.00           C  
ATOM   2362  HB2 ARG A 145      21.673   5.211 -42.113  1.00  0.00           H  
ATOM   2363  HB3 ARG A 145      21.349   6.222 -40.704  1.00  0.00           H  
ATOM   2364  O   ARG A 145      18.199   4.399 -39.968  1.00  0.00           O  
ATOM   2365  CG  ARG A 145      21.337   4.107 -40.295  1.00  0.00           C  
ATOM   2366  HG2 ARG A 145      20.840   4.262 -39.338  1.00  0.00           H  
ATOM   2367  HG3 ARG A 145      20.950   3.197 -40.755  1.00  0.00           H  
ATOM   2368  CD  ARG A 145      22.840   3.937 -40.045  1.00  0.00           C  
ATOM   2369  HD2 ARG A 145      23.322   3.745 -41.004  1.00  0.00           H  
ATOM   2370  HD3 ARG A 145      23.241   4.868 -39.644  1.00  0.00           H  
ATOM   2371  NE  ARG A 145      23.121   2.843 -39.087  1.00  0.00           N  
ATOM   2372  HE  ARG A 145      22.590   2.842 -38.228  1.00  0.00           H  
ATOM   2373  NH1 ARG A 145      24.849   1.807 -40.214  1.00  0.00           N  
ATOM   2374 HH11 ARG A 145      24.744   2.426 -41.005  1.00  0.00           H  
ATOM   2375 HH12 ARG A 145      25.591   1.122 -40.218  1.00  0.00           H  
ATOM   2376  NH2 ARG A 145      24.242   1.053 -38.211  1.00  0.00           N  
ATOM   2377 HH21 ARG A 145      23.712   1.079 -37.352  1.00  0.00           H  
ATOM   2378 HH22 ARG A 145      24.991   0.376 -38.249  1.00  0.00           H  
ATOM   2379  CZ  ARG A 145      24.062   1.911 -39.179  1.00  0.00           C  
ATOM   2380  N   PHE A 146      18.314   6.641 -39.944  1.00  0.00           N  
ATOM   2381  H   PHE A 146      18.750   7.453 -40.357  1.00  0.00           H  
ATOM   2382  CA  PHE A 146      17.522   6.821 -38.719  1.00  0.00           C  
ATOM   2383  HA  PHE A 146      17.402   5.853 -38.233  1.00  0.00           H  
ATOM   2384  C   PHE A 146      16.082   7.308 -38.963  1.00  0.00           C  
ATOM   2385  CB  PHE A 146      18.307   7.698 -37.730  1.00  0.00           C  
ATOM   2386  HB2 PHE A 146      17.660   7.948 -36.889  1.00  0.00           H  
ATOM   2387  HB3 PHE A 146      18.580   8.636 -38.215  1.00  0.00           H  
ATOM   2388  O   PHE A 146      15.307   7.405 -38.014  1.00  0.00           O  
ATOM   2389  CG  PHE A 146      19.555   7.026 -37.174  1.00  0.00           C  
ATOM   2390  CD1 PHE A 146      19.460   6.186 -36.049  1.00  0.00           C  
ATOM   2391  HD1 PHE A 146      18.500   6.039 -35.579  1.00  0.00           H  
ATOM   2392  CD2 PHE A 146      20.814   7.233 -37.765  1.00  0.00           C  
ATOM   2393  HD2 PHE A 146      20.911   7.893 -38.615  1.00  0.00           H  
ATOM   2394  CE1 PHE A 146      20.612   5.566 -35.527  1.00  0.00           C  
ATOM   2395  HE1 PHE A 146      20.553   4.945 -34.645  1.00  0.00           H  
ATOM   2396  CE2 PHE A 146      21.963   6.608 -37.257  1.00  0.00           C  
ATOM   2397  HE2 PHE A 146      22.926   6.785 -37.714  1.00  0.00           H  
ATOM   2398  CZ  PHE A 146      21.860   5.771 -36.137  1.00  0.00           C  
ATOM   2399  HZ  PHE A 146      22.742   5.296 -35.733  1.00  0.00           H  
ATOM   2400  N   GLN A 147      15.686   7.569 -40.215  1.00  0.00           N  
ATOM   2401  H   GLN A 147      16.378   7.550 -40.950  1.00  0.00           H  
ATOM   2402  CA  GLN A 147      14.340   8.046 -40.567  1.00  0.00           C  
ATOM   2403  HA  GLN A 147      14.126   8.936 -39.974  1.00  0.00           H  
ATOM   2404  C   GLN A 147      13.222   7.033 -40.277  1.00  0.00           C  
ATOM   2405  CB  GLN A 147      14.341   8.451 -42.049  1.00  0.00           C  
ATOM   2406  HB2 GLN A 147      15.041   9.278 -42.170  1.00  0.00           H  
ATOM   2407  HB3 GLN A 147      14.677   7.610 -42.657  1.00  0.00           H  
ATOM   2408  O   GLN A 147      12.100   7.447 -39.968  1.00  0.00           O  
ATOM   2409  CG  GLN A 147      12.988   8.946 -42.576  1.00  0.00           C  
ATOM   2410  HG2 GLN A 147      12.269   8.127 -42.579  1.00  0.00           H  
ATOM   2411  HG3 GLN A 147      12.618   9.736 -41.923  1.00  0.00           H  
ATOM   2412  CD  GLN A 147      13.083   9.492 -43.998  1.00  0.00           C  
ATOM   2413  NE2 GLN A 147      12.036  10.103 -44.505  1.00  0.00           N  
ATOM   2414 HE21 GLN A 147      12.142  10.402 -45.464  1.00  0.00           H  
ATOM   2415 HE22 GLN A 147      11.163  10.163 -44.000  1.00  0.00           H  
ATOM   2416  OE1 GLN A 147      14.086   9.403 -44.683  1.00  0.00           O  
ATOM   2417  N   CYS A 148      13.511   5.733 -40.366  1.00  0.00           N  
ATOM   2418  H   CYS A 148      14.455   5.469 -40.610  1.00  0.00           H  
ATOM   2419  CA  CYS A 148      12.539   4.662 -40.160  1.00  0.00           C  
ATOM   2420  HA  CYS A 148      11.570   5.102 -39.929  1.00  0.00           H  
ATOM   2421  C   CYS A 148      12.906   3.770 -38.963  1.00  0.00           C  
ATOM   2422  CB  CYS A 148      12.362   3.861 -41.458  1.00  0.00           C  
ATOM   2423  HB2 CYS A 148      13.321   3.456 -41.783  1.00  0.00           H  
ATOM   2424  HB3 CYS A 148      11.679   3.033 -41.266  1.00  0.00           H  
ATOM   2425  O   CYS A 148      14.078   3.614 -38.597  1.00  0.00           O  
ATOM   2426  SG  CYS A 148      11.656   4.914 -42.763  1.00  0.00           S  
ATOM   2427  HG  CYS A 148      11.561   3.966 -43.699  1.00  0.00           H  
ATOM   2428  N   ILE A 149      11.878   3.181 -38.355  1.00  0.00           N  
ATOM   2429  H   ILE A 149      10.948   3.375 -38.697  1.00  0.00           H  
ATOM   2430  CA  ILE A 149      11.983   2.121 -37.350  1.00  0.00           C  
ATOM   2431  HA  ILE A 149      13.022   1.799 -37.282  1.00  0.00           H  
ATOM   2432  C   ILE A 149      11.184   0.906 -37.818  1.00  0.00           C  
ATOM   2433  CB  ILE A 149      11.542   2.600 -35.946  1.00  0.00           C  
ATOM   2434  HB  ILE A 149      11.541   1.727 -35.293  1.00  0.00           H  
ATOM   2435  O   ILE A 149      10.106   1.056 -38.388  1.00  0.00           O  
ATOM   2436  CG1 ILE A 149      10.119   3.209 -35.927  1.00  0.00           C  
ATOM   2437 HG12 ILE A 149       9.427   2.516 -36.404  1.00  0.00           H  
ATOM   2438 HG13 ILE A 149      10.108   4.141 -36.493  1.00  0.00           H  
ATOM   2439  CG2 ILE A 149      12.592   3.585 -35.399  1.00  0.00           C  
ATOM   2440 HG21 ILE A 149      12.578   4.508 -35.978  1.00  0.00           H  
ATOM   2441 HG22 ILE A 149      13.579   3.128 -35.467  1.00  0.00           H  
ATOM   2442 HG23 ILE A 149      12.387   3.801 -34.351  1.00  0.00           H  
ATOM   2443  CD1 ILE A 149       9.577   3.485 -34.520  1.00  0.00           C  
ATOM   2444 HD11 ILE A 149       8.542   3.818 -34.594  1.00  0.00           H  
ATOM   2445 HD12 ILE A 149       9.613   2.574 -33.923  1.00  0.00           H  
ATOM   2446 HD13 ILE A 149      10.159   4.268 -34.032  1.00  0.00           H  
ATOM   2447  N   GLU A 150      11.727  -0.286 -37.593  1.00  0.00           N  
ATOM   2448  H   GLU A 150      12.619  -0.350 -37.124  1.00  0.00           H  
ATOM   2449  CA  GLU A 150      10.999  -1.541 -37.790  1.00  0.00           C  
ATOM   2450  HA  GLU A 150      10.385  -1.492 -38.689  1.00  0.00           H  
ATOM   2451  C   GLU A 150      10.093  -1.784 -36.585  1.00  0.00           C  
ATOM   2452  CB  GLU A 150      11.981  -2.711 -37.920  1.00  0.00           C  
ATOM   2453  HB2 GLU A 150      12.641  -2.695 -37.053  1.00  0.00           H  
ATOM   2454  HB3 GLU A 150      11.420  -3.645 -37.909  1.00  0.00           H  
ATOM   2455  O   GLU A 150      10.569  -1.770 -35.443  1.00  0.00           O  
ATOM   2456  CG  GLU A 150      12.820  -2.663 -39.204  1.00  0.00           C  
ATOM   2457  HG2 GLU A 150      13.325  -1.698 -39.265  1.00  0.00           H  
ATOM   2458  HG3 GLU A 150      12.153  -2.754 -40.061  1.00  0.00           H  
ATOM   2459  CD  GLU A 150      13.883  -3.773 -39.241  1.00  0.00           C  
ATOM   2460  OE1 GLU A 150      14.426  -3.994 -40.343  1.00  0.00           O  
ATOM   2461  OE2 GLU A 150      14.219  -4.325 -38.157  1.00  0.00           O  
ATOM   2462  N   ASP A 151       8.807  -2.031 -36.825  1.00  0.00           N  
ATOM   2463  H   ASP A 151       8.450  -2.009 -37.770  1.00  0.00           H  
ATOM   2464  CA  ASP A 151       7.869  -2.395 -35.767  1.00  0.00           C  
ATOM   2465  HA  ASP A 151       8.143  -1.820 -34.883  1.00  0.00           H  
ATOM   2466  C   ASP A 151       8.026  -3.887 -35.401  1.00  0.00           C  
ATOM   2467  CB  ASP A 151       6.436  -1.966 -36.147  1.00  0.00           C  
ATOM   2468  HB2 ASP A 151       6.482  -1.013 -36.675  1.00  0.00           H  
ATOM   2469  HB3 ASP A 151       5.976  -2.699 -36.809  1.00  0.00           H  
ATOM   2470  O   ASP A 151       7.263  -4.750 -35.827  1.00  0.00           O  
ATOM   2471  CG  ASP A 151       5.581  -1.767 -34.892  1.00  0.00           C  
ATOM   2472  OD1 ASP A 151       6.023  -2.239 -33.825  1.00  0.00           O  
ATOM   2473  OD2 ASP A 151       4.554  -1.050 -34.933  1.00  0.00           O  
ATOM   2474  N   ARG A 152       9.108  -4.215 -34.678  1.00  0.00           N  
ATOM   2475  H   ARG A 152       9.705  -3.439 -34.431  1.00  0.00           H  
ATOM   2476  CA  ARG A 152       9.651  -5.588 -34.567  1.00  0.00           C  
ATOM   2477  HA  ARG A 152       9.874  -5.935 -35.576  1.00  0.00           H  
ATOM   2478  C   ARG A 152       8.691  -6.658 -34.030  1.00  0.00           C  
ATOM   2479  CB  ARG A 152      10.954  -5.582 -33.746  1.00  0.00           C  
ATOM   2480  HB2 ARG A 152      10.823  -4.986 -32.843  1.00  0.00           H  
ATOM   2481  HB3 ARG A 152      11.188  -6.605 -33.450  1.00  0.00           H  
ATOM   2482  O   ARG A 152       8.944  -7.833 -34.278  1.00  0.00           O  
ATOM   2483  CG  ARG A 152      12.128  -5.045 -34.574  1.00  0.00           C  
ATOM   2484  HG2 ARG A 152      11.960  -3.996 -34.818  1.00  0.00           H  
ATOM   2485  HG3 ARG A 152      12.196  -5.613 -35.503  1.00  0.00           H  
ATOM   2486  CD  ARG A 152      13.448  -5.186 -33.813  1.00  0.00           C  
ATOM   2487  HD2 ARG A 152      13.416  -4.539 -32.936  1.00  0.00           H  
ATOM   2488  HD3 ARG A 152      13.558  -6.222 -33.494  1.00  0.00           H  
ATOM   2489  NE  ARG A 152      14.584  -4.819 -34.676  1.00  0.00           N  
ATOM   2490  HE  ARG A 152      14.371  -4.657 -35.650  1.00  0.00           H  
ATOM   2491  NH1 ARG A 152      16.256  -4.999 -33.108  1.00  0.00           N  
ATOM   2492 HH11 ARG A 152      17.232  -4.903 -32.867  1.00  0.00           H  
ATOM   2493 HH12 ARG A 152      15.561  -5.287 -32.434  1.00  0.00           H  
ATOM   2494  NH2 ARG A 152      16.736  -4.411 -35.220  1.00  0.00           N  
ATOM   2495 HH21 ARG A 152      16.416  -4.287 -36.170  1.00  0.00           H  
ATOM   2496 HH22 ARG A 152      17.724  -4.371 -35.012  1.00  0.00           H  
ATOM   2497  CZ  ARG A 152      15.852  -4.745 -34.326  1.00  0.00           C  
ATOM   2498  N   ASN A 153       7.619  -6.279 -33.333  1.00  0.00           N  
ATOM   2499  H   ASN A 153       7.434  -5.289 -33.263  1.00  0.00           H  
ATOM   2500  CA  ASN A 153       6.685  -7.223 -32.711  1.00  0.00           C  
ATOM   2501  HA  ASN A 153       6.937  -8.235 -33.028  1.00  0.00           H  
ATOM   2502  C   ASN A 153       5.221  -7.010 -33.158  1.00  0.00           C  
ATOM   2503  CB  ASN A 153       6.867  -7.163 -31.181  1.00  0.00           C  
ATOM   2504  HB2 ASN A 153       6.623  -6.156 -30.842  1.00  0.00           H  
ATOM   2505  HB3 ASN A 153       6.197  -7.877 -30.703  1.00  0.00           H  
ATOM   2506  O   ASN A 153       4.318  -7.636 -32.609  1.00  0.00           O  
ATOM   2507  CG  ASN A 153       8.264  -7.437 -30.665  1.00  0.00           C  
ATOM   2508  ND2 ASN A 153       8.595  -6.882 -29.522  1.00  0.00           N  
ATOM   2509 HD21 ASN A 153       9.501  -7.146 -29.165  1.00  0.00           H  
ATOM   2510 HD22 ASN A 153       7.912  -6.342 -29.009  1.00  0.00           H  
ATOM   2511  OD1 ASN A 153       9.090  -8.106 -31.254  1.00  0.00           O  
ATOM   2512  N   ALA A 154       4.947  -6.137 -34.131  1.00  0.00           N  
ATOM   2513  H   ALA A 154       5.709  -5.675 -34.607  1.00  0.00           H  
ATOM   2514  CA  ALA A 154       3.632  -6.072 -34.766  1.00  0.00           C  
ATOM   2515  HA  ALA A 154       2.872  -6.421 -34.066  1.00  0.00           H  
ATOM   2516  C   ALA A 154       3.612  -7.006 -35.981  1.00  0.00           C  
ATOM   2517  CB  ALA A 154       3.273  -4.626 -35.129  1.00  0.00           C  
ATOM   2518  HB1 ALA A 154       3.124  -4.027 -34.231  1.00  0.00           H  
ATOM   2519  HB2 ALA A 154       4.071  -4.187 -35.729  1.00  0.00           H  
ATOM   2520  HB3 ALA A 154       2.350  -4.605 -35.707  1.00  0.00           H  
ATOM   2521  O   ALA A 154       4.632  -7.264 -36.612  1.00  0.00           O  
ATOM   2522  N   ARG A 155       2.431  -7.505 -36.335  1.00  0.00           N  
ATOM   2523  H   ARG A 155       1.642  -7.226 -35.769  1.00  0.00           H  
ATOM   2524  CA  ARG A 155       2.166  -8.410 -37.467  1.00  0.00           C  
ATOM   2525  HA  ARG A 155       2.788  -9.297 -37.351  1.00  0.00           H  
ATOM   2526  C   ARG A 155       2.521  -7.875 -38.869  1.00  0.00           C  
ATOM   2527  CB  ARG A 155       0.687  -8.820 -37.402  1.00  0.00           C  
ATOM   2528  HB2 ARG A 155       0.076  -7.957 -37.138  1.00  0.00           H  
ATOM   2529  HB3 ARG A 155       0.347  -9.169 -38.377  1.00  0.00           H  
ATOM   2530  O   ARG A 155       2.045  -8.421 -39.857  1.00  0.00           O  
ATOM   2531  CG  ARG A 155       0.441  -9.964 -36.422  1.00  0.00           C  
ATOM   2532  HG2 ARG A 155       1.019 -10.837 -36.722  1.00  0.00           H  
ATOM   2533  HG3 ARG A 155       0.712  -9.668 -35.408  1.00  0.00           H  
ATOM   2534  CD  ARG A 155      -1.053 -10.275 -36.500  1.00  0.00           C  
ATOM   2535  HD2 ARG A 155      -1.335 -10.430 -37.541  1.00  0.00           H  
ATOM   2536  HD3 ARG A 155      -1.604  -9.421 -36.106  1.00  0.00           H  
ATOM   2537  NE  ARG A 155      -1.380 -11.482 -35.748  1.00  0.00           N  
ATOM   2538  HE  ARG A 155      -0.597 -12.058 -35.473  1.00  0.00           H  
ATOM   2539  NH1 ARG A 155      -3.619 -11.111 -35.557  1.00  0.00           N  
ATOM   2540 HH11 ARG A 155      -4.534 -11.354 -35.205  1.00  0.00           H  
ATOM   2541 HH12 ARG A 155      -3.482 -10.251 -36.069  1.00  0.00           H  
ATOM   2542  NH2 ARG A 155      -2.752 -12.972 -34.701  1.00  0.00           N  
ATOM   2543 HH21 ARG A 155      -1.949 -13.466 -34.338  1.00  0.00           H  
ATOM   2544 HH22 ARG A 155      -3.647 -13.151 -34.267  1.00  0.00           H  
ATOM   2545  CZ  ARG A 155      -2.575 -11.858 -35.354  1.00  0.00           C  
ATOM   2546  N   LEU A 156       3.348  -6.848 -39.005  1.00  0.00           N  
ATOM   2547  H   LEU A 156       3.840  -6.520 -38.187  1.00  0.00           H  
ATOM   2548  CA  LEU A 156       3.676  -6.221 -40.277  1.00  0.00           C  
ATOM   2549  HA  LEU A 156       3.506  -6.913 -41.102  1.00  0.00           H  
ATOM   2550  C   LEU A 156       5.159  -5.849 -40.261  1.00  0.00           C  
ATOM   2551  CB  LEU A 156       2.746  -5.001 -40.447  1.00  0.00           C  
ATOM   2552  HB2 LEU A 156       3.150  -4.360 -41.230  1.00  0.00           H  
ATOM   2553  HB3 LEU A 156       2.756  -4.422 -39.524  1.00  0.00           H  
ATOM   2554  O   LEU A 156       5.598  -5.106 -39.390  1.00  0.00           O  
ATOM   2555  CG  LEU A 156       1.288  -5.361 -40.818  1.00  0.00           C  
ATOM   2556  HG  LEU A 156       0.975  -6.260 -40.287  1.00  0.00           H  
ATOM   2557  CD1 LEU A 156       0.304  -4.282 -40.382  1.00  0.00           C  
ATOM   2558 HD11 LEU A 156       0.520  -3.349 -40.903  1.00  0.00           H  
ATOM   2559 HD12 LEU A 156       0.384  -4.117 -39.308  1.00  0.00           H  
ATOM   2560 HD13 LEU A 156      -0.713  -4.590 -40.625  1.00  0.00           H  
ATOM   2561  CD2 LEU A 156       1.145  -5.618 -42.319  1.00  0.00           C  
ATOM   2562 HD21 LEU A 156       1.808  -6.426 -42.627  1.00  0.00           H  
ATOM   2563 HD22 LEU A 156       0.116  -5.900 -42.542  1.00  0.00           H  
ATOM   2564 HD23 LEU A 156       1.386  -4.711 -42.874  1.00  0.00           H  
ATOM   2565  N   GLY A 157       5.931  -6.318 -41.247  1.00  0.00           N  
ATOM   2566  H   GLY A 157       5.495  -6.921 -41.929  1.00  0.00           H  
ATOM   2567  CA  GLY A 157       7.291  -5.834 -41.543  1.00  0.00           C  
ATOM   2568  HA2 GLY A 157       7.889  -5.877 -40.633  1.00  0.00           H  
ATOM   2569  HA3 GLY A 157       7.753  -6.467 -42.300  1.00  0.00           H  
ATOM   2570  C   GLY A 157       7.304  -4.385 -42.046  1.00  0.00           C  
ATOM   2571  O   GLY A 157       8.077  -4.026 -42.930  1.00  0.00           O  
ATOM   2572  N   GLU A 158       6.392  -3.569 -41.527  1.00  0.00           N  
ATOM   2573  H   GLU A 158       5.893  -3.898 -40.714  1.00  0.00           H  
ATOM   2574  CA  GLU A 158       6.219  -2.173 -41.847  1.00  0.00           C  
ATOM   2575  HA  GLU A 158       6.330  -2.038 -42.923  1.00  0.00           H  
ATOM   2576  C   GLU A 158       7.309  -1.372 -41.146  1.00  0.00           C  
ATOM   2577  CB  GLU A 158       4.810  -1.710 -41.450  1.00  0.00           C  
ATOM   2578  HB2 GLU A 158       4.817  -0.627 -41.326  1.00  0.00           H  
ATOM   2579  HB3 GLU A 158       4.527  -2.168 -40.502  1.00  0.00           H  
ATOM   2580  O   GLU A 158       7.428  -1.319 -39.920  1.00  0.00           O  
ATOM   2581  CG  GLU A 158       3.789  -2.064 -42.543  1.00  0.00           C  
ATOM   2582  HG2 GLU A 158       3.884  -3.117 -42.809  1.00  0.00           H  
ATOM   2583  HG3 GLU A 158       4.045  -1.492 -43.435  1.00  0.00           H  
ATOM   2584  CD  GLU A 158       2.336  -1.743 -42.156  1.00  0.00           C  
ATOM   2585  OE1 GLU A 158       1.452  -2.077 -42.974  1.00  0.00           O  
ATOM   2586  OE2 GLU A 158       2.106  -1.150 -41.076  1.00  0.00           O  
ATOM   2587  N   SER A 159       8.122  -0.716 -41.962  1.00  0.00           N  
ATOM   2588  H   SER A 159       8.053  -0.881 -42.956  1.00  0.00           H  
ATOM   2589  CA  SER A 159       8.972   0.362 -41.501  1.00  0.00           C  
ATOM   2590  HA  SER A 159       9.402   0.090 -40.537  1.00  0.00           H  
ATOM   2591  C   SER A 159       8.117   1.619 -41.343  1.00  0.00           C  
ATOM   2592  CB  SER A 159      10.119   0.564 -42.490  1.00  0.00           C  
ATOM   2593  HB2 SER A 159      10.691  -0.360 -42.580  1.00  0.00           H  
ATOM   2594  HB3 SER A 159      10.780   1.346 -42.117  1.00  0.00           H  
ATOM   2595  O   SER A 159       7.603   2.151 -42.331  1.00  0.00           O  
ATOM   2596  OG  SER A 159       9.623   0.938 -43.762  1.00  0.00           O  
ATOM   2597  HG  SER A 159       8.803   1.417 -43.621  1.00  0.00           H  
ATOM   2598  N   VAL A 160       7.978   2.122 -40.120  1.00  0.00           N  
ATOM   2599  H   VAL A 160       8.409   1.625 -39.354  1.00  0.00           H  
ATOM   2600  CA  VAL A 160       7.259   3.372 -39.839  1.00  0.00           C  
ATOM   2601  HA  VAL A 160       6.624   3.584 -40.699  1.00  0.00           H  
ATOM   2602  C   VAL A 160       8.245   4.528 -39.728  1.00  0.00           C  
ATOM   2603  CB  VAL A 160       6.333   3.298 -38.600  1.00  0.00           C  
ATOM   2604  HB  VAL A 160       6.608   4.094 -37.908  1.00  0.00           H  
ATOM   2605  O   VAL A 160       9.354   4.379 -39.213  1.00  0.00           O  
ATOM   2606  CG1 VAL A 160       4.879   3.546 -39.024  1.00  0.00           C  
ATOM   2607 HG11 VAL A 160       4.786   4.516 -39.512  1.00  0.00           H  
ATOM   2608 HG12 VAL A 160       4.232   3.527 -38.148  1.00  0.00           H  
ATOM   2609 HG13 VAL A 160       4.558   2.761 -39.709  1.00  0.00           H  
ATOM   2610  CG2 VAL A 160       6.390   1.978 -37.823  1.00  0.00           C  
ATOM   2611 HG21 VAL A 160       7.405   1.785 -37.474  1.00  0.00           H  
ATOM   2612 HG22 VAL A 160       5.733   2.022 -36.955  1.00  0.00           H  
ATOM   2613 HG23 VAL A 160       6.069   1.149 -38.453  1.00  0.00           H  
ATOM   2614  N   SER A 161       7.840   5.713 -40.190  1.00  0.00           N  
ATOM   2615  H   SER A 161       6.923   5.777 -40.608  1.00  0.00           H  
ATOM   2616  CA  SER A 161       8.650   6.919 -40.007  1.00  0.00           C  
ATOM   2617  HA  SER A 161       9.644   6.726 -40.411  1.00  0.00           H  
ATOM   2618  C   SER A 161       8.777   7.246 -38.519  1.00  0.00           C  
ATOM   2619  CB  SER A 161       8.049   8.104 -40.760  1.00  0.00           C  
ATOM   2620  HB2 SER A 161       8.042   7.889 -41.829  1.00  0.00           H  
ATOM   2621  HB3 SER A 161       7.025   8.263 -40.423  1.00  0.00           H  
ATOM   2622  O   SER A 161       7.769   7.455 -37.838  1.00  0.00           O  
ATOM   2623  OG  SER A 161       8.809   9.274 -40.515  1.00  0.00           O  
ATOM   2624  HG  SER A 161       9.703   9.110 -40.826  1.00  0.00           H  
ATOM   2625  N   LEU A 162      10.016   7.364 -38.031  1.00  0.00           N  
ATOM   2626  H   LEU A 162      10.794   7.186 -38.650  1.00  0.00           H  
ATOM   2627  CA  LEU A 162      10.303   7.696 -36.639  1.00  0.00           C  
ATOM   2628  HA  LEU A 162       9.871   6.916 -36.013  1.00  0.00           H  
ATOM   2629  C   LEU A 162       9.644   9.023 -36.245  1.00  0.00           C  
ATOM   2630  CB  LEU A 162      11.828   7.719 -36.425  1.00  0.00           C  
ATOM   2631  HB2 LEU A 162      12.228   6.737 -36.674  1.00  0.00           H  
ATOM   2632  HB3 LEU A 162      12.270   8.438 -37.115  1.00  0.00           H  
ATOM   2633  O   LEU A 162       9.016   9.093 -35.201  1.00  0.00           O  
ATOM   2634  CG  LEU A 162      12.267   8.091 -34.993  1.00  0.00           C  
ATOM   2635  HG  LEU A 162      11.948   9.109 -34.770  1.00  0.00           H  
ATOM   2636  CD1 LEU A 162      11.698   7.156 -33.925  1.00  0.00           C  
ATOM   2637 HD11 LEU A 162      12.066   7.469 -32.948  1.00  0.00           H  
ATOM   2638 HD12 LEU A 162      10.610   7.211 -33.907  1.00  0.00           H  
ATOM   2639 HD13 LEU A 162      12.008   6.129 -34.117  1.00  0.00           H  
ATOM   2640  CD2 LEU A 162      13.790   8.037 -34.888  1.00  0.00           C  
ATOM   2641 HD21 LEU A 162      14.152   7.045 -35.158  1.00  0.00           H  
ATOM   2642 HD22 LEU A 162      14.236   8.768 -35.563  1.00  0.00           H  
ATOM   2643 HD23 LEU A 162      14.095   8.266 -33.867  1.00  0.00           H  
ATOM   2644  N   ASN A 163       9.689  10.047 -37.102  1.00  0.00           N  
ATOM   2645  H   ASN A 163      10.201   9.925 -37.964  1.00  0.00           H  
ATOM   2646  CA  ASN A 163       9.055  11.340 -36.819  1.00  0.00           C  
ATOM   2647  HA  ASN A 163       9.406  11.696 -35.850  1.00  0.00           H  
ATOM   2648  C   ASN A 163       7.527  11.261 -36.689  1.00  0.00           C  
ATOM   2649  CB  ASN A 163       9.457  12.355 -37.905  1.00  0.00           C  
ATOM   2650  HB2 ASN A 163       9.374  11.899 -38.892  1.00  0.00           H  
ATOM   2651  HB3 ASN A 163       8.776  13.205 -37.867  1.00  0.00           H  
ATOM   2652  O   ASN A 163       6.955  12.018 -35.910  1.00  0.00           O  
ATOM   2653  CG  ASN A 163      10.854  12.909 -37.705  1.00  0.00           C  
ATOM   2654  ND2 ASN A 163      11.455  13.468 -38.727  1.00  0.00           N  
ATOM   2655 HD21 ASN A 163      10.979  13.592 -39.609  1.00  0.00           H  
ATOM   2656 HD22 ASN A 163      12.362  13.875 -38.548  1.00  0.00           H  
ATOM   2657  OD1 ASN A 163      11.416  12.869 -36.624  1.00  0.00           O  
ATOM   2658  N   LYS A 164       6.867  10.347 -37.416  1.00  0.00           N  
ATOM   2659  H   LYS A 164       7.402   9.705 -37.984  1.00  0.00           H  
ATOM   2660  CA  LYS A 164       5.410  10.165 -37.317  1.00  0.00           C  
ATOM   2661  HA  LYS A 164       4.927  11.142 -37.284  1.00  0.00           H  
ATOM   2662  C   LYS A 164       5.005   9.475 -36.016  1.00  0.00           C  
ATOM   2663  CB  LYS A 164       4.863   9.388 -38.525  1.00  0.00           C  
ATOM   2664  HB2 LYS A 164       3.824   9.133 -38.313  1.00  0.00           H  
ATOM   2665  HB3 LYS A 164       5.416   8.457 -38.650  1.00  0.00           H  
ATOM   2666  O   LYS A 164       3.967   9.810 -35.460  1.00  0.00           O  
ATOM   2667  CG  LYS A 164       4.898  10.199 -39.830  1.00  0.00           C  
ATOM   2668  HG2 LYS A 164       5.931  10.374 -40.130  1.00  0.00           H  
ATOM   2669  HG3 LYS A 164       4.412  11.161 -39.665  1.00  0.00           H  
ATOM   2670  CD  LYS A 164       4.151   9.449 -40.944  1.00  0.00           C  
ATOM   2671  HD2 LYS A 164       3.132   9.254 -40.609  1.00  0.00           H  
ATOM   2672  HD3 LYS A 164       4.646   8.497 -41.135  1.00  0.00           H  
ATOM   2673  CE  LYS A 164       4.102  10.277 -42.236  1.00  0.00           C  
ATOM   2674  HE2 LYS A 164       3.694  11.259 -41.997  1.00  0.00           H  
ATOM   2675  HE3 LYS A 164       5.118  10.419 -42.603  1.00  0.00           H  
ATOM   2676  NZ  LYS A 164       3.260   9.625 -43.274  1.00  0.00           N  
ATOM   2677  HZ1 LYS A 164       2.312   9.517 -42.943  1.00  0.00           H  
ATOM   2678  HZ2 LYS A 164       3.221  10.186 -44.113  1.00  0.00           H  
ATOM   2679  HZ3 LYS A 164       3.610   8.709 -43.517  1.00  0.00           H  
ATOM   2680  N   ARG A 165       5.812   8.521 -35.534  1.00  0.00           N  
ATOM   2681  H   ARG A 165       6.635   8.294 -36.073  1.00  0.00           H  
ATOM   2682  CA  ARG A 165       5.490   7.704 -34.351  1.00  0.00           C  
ATOM   2683  HA  ARG A 165       4.413   7.760 -34.189  1.00  0.00           H  
ATOM   2684  C   ARG A 165       6.113   8.215 -33.050  1.00  0.00           C  
ATOM   2685  CB  ARG A 165       5.866   6.240 -34.654  1.00  0.00           C  
ATOM   2686  HB2 ARG A 165       5.484   5.977 -35.640  1.00  0.00           H  
ATOM   2687  HB3 ARG A 165       6.952   6.155 -34.693  1.00  0.00           H  
ATOM   2688  O   ARG A 165       5.624   7.881 -31.977  1.00  0.00           O  
ATOM   2689  CG  ARG A 165       5.327   5.207 -33.646  1.00  0.00           C  
ATOM   2690  HG2 ARG A 165       5.609   4.212 -33.992  1.00  0.00           H  
ATOM   2691  HG3 ARG A 165       5.808   5.361 -32.680  1.00  0.00           H  
ATOM   2692  CD  ARG A 165       3.802   5.238 -33.443  1.00  0.00           C  
ATOM   2693  HD2 ARG A 165       3.511   6.204 -33.029  1.00  0.00           H  
ATOM   2694  HD3 ARG A 165       3.534   4.496 -32.691  1.00  0.00           H  
ATOM   2695  NE  ARG A 165       3.046   4.999 -34.693  1.00  0.00           N  
ATOM   2696  HE  ARG A 165       2.770   5.818 -35.215  1.00  0.00           H  
ATOM   2697  NH1 ARG A 165       2.580   2.770 -34.398  1.00  0.00           N  
ATOM   2698 HH11 ARG A 165       2.132   1.919 -34.705  1.00  0.00           H  
ATOM   2699 HH12 ARG A 165       3.120   2.749 -33.545  1.00  0.00           H  
ATOM   2700  NH2 ARG A 165       1.718   3.829 -36.130  1.00  0.00           N  
ATOM   2701 HH21 ARG A 165       1.185   2.990 -36.311  1.00  0.00           H  
ATOM   2702 HH22 ARG A 165       1.381   4.694 -36.527  1.00  0.00           H  
ATOM   2703  CZ  ARG A 165       2.469   3.870 -35.072  1.00  0.00           C  
ATOM   2704  N   TYR A 166       7.189   8.996 -33.124  1.00  0.00           N  
ATOM   2705  H   TYR A 166       7.572   9.207 -34.034  1.00  0.00           H  
ATOM   2706  CA  TYR A 166       7.905   9.488 -31.951  1.00  0.00           C  
ATOM   2707  HA  TYR A 166       8.132   8.634 -31.312  1.00  0.00           H  
ATOM   2708  C   TYR A 166       7.046  10.465 -31.152  1.00  0.00           C  
ATOM   2709  CB  TYR A 166       9.236  10.143 -32.346  1.00  0.00           C  
ATOM   2710  HB2 TYR A 166       9.856   9.403 -32.850  1.00  0.00           H  
ATOM   2711  HB3 TYR A 166       9.044  10.957 -33.045  1.00  0.00           H  
ATOM   2712  O   TYR A 166       6.567  11.473 -31.678  1.00  0.00           O  
ATOM   2713  CG  TYR A 166      10.021  10.673 -31.162  1.00  0.00           C  
ATOM   2714  CD1 TYR A 166       9.921  12.026 -30.782  1.00  0.00           C  
ATOM   2715  HD1 TYR A 166       9.281  12.695 -31.338  1.00  0.00           H  
ATOM   2716  CD2 TYR A 166      10.823   9.791 -30.418  1.00  0.00           C  
ATOM   2717  HD2 TYR A 166      10.892   8.754 -30.712  1.00  0.00           H  
ATOM   2718  CE1 TYR A 166      10.639  12.501 -29.666  1.00  0.00           C  
ATOM   2719  HE1 TYR A 166      10.574  13.540 -29.380  1.00  0.00           H  
ATOM   2720  CE2 TYR A 166      11.524  10.253 -29.288  1.00  0.00           C  
ATOM   2721  HE2 TYR A 166      12.142   9.584 -28.707  1.00  0.00           H  
ATOM   2722  OH  TYR A 166      12.158  12.057 -27.854  1.00  0.00           O  
ATOM   2723  HH  TYR A 166      12.221  13.014 -27.810  1.00  0.00           H  
ATOM   2724  CZ  TYR A 166      11.437  11.609 -28.913  1.00  0.00           C  
ATOM   2725  N   THR A 167       6.947  10.198 -29.857  1.00  0.00           N  
ATOM   2726  H   THR A 167       7.379   9.355 -29.506  1.00  0.00           H  
ATOM   2727  CA  THR A 167       6.352  11.085 -28.862  1.00  0.00           C  
ATOM   2728  HA  THR A 167       5.998  11.999 -29.338  1.00  0.00           H  
ATOM   2729  C   THR A 167       7.429  11.447 -27.846  1.00  0.00           C  
ATOM   2730  CB  THR A 167       5.144  10.415 -28.205  1.00  0.00           C  
ATOM   2731  HB  THR A 167       5.446   9.479 -27.736  1.00  0.00           H  
ATOM   2732  O   THR A 167       8.215  10.592 -27.436  1.00  0.00           O  
ATOM   2733  CG2 THR A 167       4.493  11.319 -27.174  1.00  0.00           C  
ATOM   2734 HG21 THR A 167       4.164  12.251 -27.634  1.00  0.00           H  
ATOM   2735 HG22 THR A 167       3.635  10.795 -26.753  1.00  0.00           H  
ATOM   2736 HG23 THR A 167       5.192  11.528 -26.364  1.00  0.00           H  
ATOM   2737  OG1 THR A 167       4.166  10.146 -29.179  1.00  0.00           O  
ATOM   2738  HG1 THR A 167       3.341   9.987 -28.715  1.00  0.00           H  
ATOM   2739  N   ARG A 168       7.500  12.726 -27.465  1.00  0.00           N  
ATOM   2740  H   ARG A 168       6.779  13.355 -27.790  1.00  0.00           H  
ATOM   2741  CA  ARG A 168       8.552  13.245 -26.580  1.00  0.00           C  
ATOM   2742  HA  ARG A 168       9.516  12.958 -27.000  1.00  0.00           H  
ATOM   2743  C   ARG A 168       8.457  12.613 -25.186  1.00  0.00           C  
ATOM   2744  CB  ARG A 168       8.457  14.779 -26.538  1.00  0.00           C  
ATOM   2745  HB2 ARG A 168       7.507  15.063 -26.085  1.00  0.00           H  
ATOM   2746  HB3 ARG A 168       8.474  15.157 -27.561  1.00  0.00           H  
ATOM   2747  O   ARG A 168       7.393  12.640 -24.575  1.00  0.00           O  
ATOM   2748  CG  ARG A 168       9.603  15.438 -25.756  1.00  0.00           C  
ATOM   2749  HG2 ARG A 168      10.557  15.153 -26.201  1.00  0.00           H  
ATOM   2750  HG3 ARG A 168       9.580  15.105 -24.719  1.00  0.00           H  
ATOM   2751  CD  ARG A 168       9.462  16.966 -25.788  1.00  0.00           C  
ATOM   2752  HD2 ARG A 168       8.511  17.244 -25.332  1.00  0.00           H  
ATOM   2753  HD3 ARG A 168       9.462  17.291 -26.828  1.00  0.00           H  
ATOM   2754  NE  ARG A 168      10.559  17.627 -25.056  1.00  0.00           N  
ATOM   2755  HE  ARG A 168      11.031  17.078 -24.353  1.00  0.00           H  
ATOM   2756  NH1 ARG A 168      10.442  19.689 -26.077  1.00  0.00           N  
ATOM   2757 HH11 ARG A 168      10.891  20.567 -26.296  1.00  0.00           H  
ATOM   2758 HH12 ARG A 168       9.579  19.432 -26.534  1.00  0.00           H  
ATOM   2759  NH2 ARG A 168      12.114  19.245 -24.676  1.00  0.00           N  
ATOM   2760 HH21 ARG A 168      12.599  20.063 -25.016  1.00  0.00           H  
ATOM   2761 HH22 ARG A 168      12.554  18.658 -23.982  1.00  0.00           H  
ATOM   2762  CZ  ARG A 168      11.023  18.849 -25.267  1.00  0.00           C  
ATOM   2763  N   LEU A 169       9.580  12.093 -24.691  1.00  0.00           N  
ATOM   2764  H   LEU A 169      10.408  12.101 -25.269  1.00  0.00           H  
ATOM   2765  CA  LEU A 169       9.712  11.543 -23.337  1.00  0.00           C  
ATOM   2766  HA  LEU A 169       8.768  11.084 -23.044  1.00  0.00           H  
ATOM   2767  C   LEU A 169      10.011  12.656 -22.321  1.00  0.00           C  
ATOM   2768  CB  LEU A 169      10.816  10.465 -23.319  1.00  0.00           C  
ATOM   2769  HB2 LEU A 169      10.876  10.046 -22.314  1.00  0.00           H  
ATOM   2770  HB3 LEU A 169      11.768  10.950 -23.533  1.00  0.00           H  
ATOM   2771  O   LEU A 169      10.655  13.650 -22.669  1.00  0.00           O  
ATOM   2772  CG  LEU A 169      10.611   9.314 -24.323  1.00  0.00           C  
ATOM   2773  HG  LEU A 169      10.484   9.723 -25.325  1.00  0.00           H  
ATOM   2774  CD1 LEU A 169      11.835   8.401 -24.351  1.00  0.00           C  
ATOM   2775 HD11 LEU A 169      11.739   7.687 -25.169  1.00  0.00           H  
ATOM   2776 HD12 LEU A 169      11.914   7.859 -23.408  1.00  0.00           H  
ATOM   2777 HD13 LEU A 169      12.735   8.997 -24.501  1.00  0.00           H  
ATOM   2778  CD2 LEU A 169       9.395   8.456 -23.981  1.00  0.00           C  
ATOM   2779 HD21 LEU A 169       9.243   7.716 -24.766  1.00  0.00           H  
ATOM   2780 HD22 LEU A 169       9.553   7.945 -23.031  1.00  0.00           H  
ATOM   2781 HD23 LEU A 169       8.502   9.077 -23.912  1.00  0.00           H  
ATOM   2782  N   ARG A 170       9.570  12.479 -21.069  1.00  0.00           N  
ATOM   2783  H   ARG A 170       9.041  11.643 -20.861  1.00  0.00           H  
ATOM   2784  CA  ARG A 170       9.942  13.360 -19.952  1.00  0.00           C  
ATOM   2785  HA  ARG A 170       9.965  14.384 -20.327  1.00  0.00           H  
ATOM   2786  C   ARG A 170      11.353  13.011 -19.475  1.00  0.00           C  
ATOM   2787  CB  ARG A 170       8.885  13.297 -18.828  1.00  0.00           C  
ATOM   2788  HB2 ARG A 170       7.901  13.439 -19.275  1.00  0.00           H  
ATOM   2789  HB3 ARG A 170       8.902  12.315 -18.356  1.00  0.00           H  
ATOM   2790  O   ARG A 170      11.637  11.849 -19.184  1.00  0.00           O  
ATOM   2791  CG  ARG A 170       9.095  14.394 -17.763  1.00  0.00           C  
ATOM   2792  HG2 ARG A 170       9.209  15.346 -18.282  1.00  0.00           H  
ATOM   2793  HG3 ARG A 170      10.014  14.207 -17.209  1.00  0.00           H  
ATOM   2794  CD  ARG A 170       7.920  14.554 -16.776  1.00  0.00           C  
ATOM   2795  HD2 ARG A 170       7.961  15.569 -16.383  1.00  0.00           H  
ATOM   2796  HD3 ARG A 170       6.976  14.442 -17.310  1.00  0.00           H  
ATOM   2797  NE  ARG A 170       7.961  13.624 -15.626  1.00  0.00           N  
ATOM   2798  HE  ARG A 170       8.696  12.932 -15.598  1.00  0.00           H  
ATOM   2799  NH1 ARG A 170       6.169  14.499 -14.444  1.00  0.00           N  
ATOM   2800 HH11 ARG A 170       5.580  14.519 -13.624  1.00  0.00           H  
ATOM   2801 HH12 ARG A 170       6.007  15.227 -15.125  1.00  0.00           H  
ATOM   2802  NH2 ARG A 170       7.345  12.852 -13.556  1.00  0.00           N  
ATOM   2803 HH21 ARG A 170       8.116  12.201 -13.517  1.00  0.00           H  
ATOM   2804 HH22 ARG A 170       6.713  12.915 -12.772  1.00  0.00           H  
ATOM   2805  CZ  ARG A 170       7.167  13.664 -14.558  1.00  0.00           C  
ATOM   2806  N   LEU A 171      12.212  14.025 -19.422  1.00  0.00           N  
ATOM   2807  H   LEU A 171      11.873  14.955 -19.623  1.00  0.00           H  
ATOM   2808  CA  LEU A 171      13.602  13.938 -18.982  1.00  0.00           C  
ATOM   2809  HA  LEU A 171      13.851  12.914 -18.702  1.00  0.00           H  
ATOM   2810  C   LEU A 171      13.764  14.839 -17.759  1.00  0.00           C  
ATOM   2811  CB  LEU A 171      14.544  14.400 -20.110  1.00  0.00           C  
ATOM   2812  HB2 LEU A 171      14.384  15.468 -20.257  1.00  0.00           H  
ATOM   2813  HB3 LEU A 171      15.572  14.267 -19.772  1.00  0.00           H  
ATOM   2814  O   LEU A 171      13.374  16.006 -17.826  1.00  0.00           O  
ATOM   2815  CG  LEU A 171      14.377  13.718 -21.477  1.00  0.00           C  
ATOM   2816  HG  LEU A 171      13.364  13.879 -21.845  1.00  0.00           H  
ATOM   2817  CD1 LEU A 171      15.347  14.327 -22.492  1.00  0.00           C  
ATOM   2818 HD11 LEU A 171      15.157  15.397 -22.577  1.00  0.00           H  
ATOM   2819 HD12 LEU A 171      15.209  13.855 -23.465  1.00  0.00           H  
ATOM   2820 HD13 LEU A 171      16.374  14.179 -22.159  1.00  0.00           H  
ATOM   2821  CD2 LEU A 171      14.637  12.220 -21.401  1.00  0.00           C  
ATOM   2822 HD21 LEU A 171      15.647  12.040 -21.032  1.00  0.00           H  
ATOM   2823 HD22 LEU A 171      14.522  11.778 -22.391  1.00  0.00           H  
ATOM   2824 HD23 LEU A 171      13.920  11.755 -20.724  1.00  0.00           H  
ATOM   2825  N   ILE A 172      14.331  14.321 -16.676  1.00  0.00           N  
ATOM   2826  H   ILE A 172      14.624  13.354 -16.685  1.00  0.00           H  
ATOM   2827  CA  ILE A 172      14.626  15.101 -15.466  1.00  0.00           C  
ATOM   2828  HA  ILE A 172      14.368  16.146 -15.635  1.00  0.00           H  
ATOM   2829  C   ILE A 172      16.126  15.082 -15.180  1.00  0.00           C  
ATOM   2830  CB  ILE A 172      13.787  14.637 -14.255  1.00  0.00           C  
ATOM   2831  HB  ILE A 172      14.102  15.236 -13.401  1.00  0.00           H  
ATOM   2832  O   ILE A 172      16.796  14.078 -15.442  1.00  0.00           O  
ATOM   2833  CG1 ILE A 172      14.014  13.152 -13.905  1.00  0.00           C  
ATOM   2834 HG12 ILE A 172      13.512  12.522 -14.639  1.00  0.00           H  
ATOM   2835 HG13 ILE A 172      15.084  12.944 -13.948  1.00  0.00           H  
ATOM   2836  CG2 ILE A 172      12.298  14.937 -14.516  1.00  0.00           C  
ATOM   2837 HG21 ILE A 172      12.178  15.996 -14.741  1.00  0.00           H  
ATOM   2838 HG22 ILE A 172      11.712  14.721 -13.623  1.00  0.00           H  
ATOM   2839 HG23 ILE A 172      11.930  14.342 -15.352  1.00  0.00           H  
ATOM   2840  CD1 ILE A 172      13.560  12.751 -12.495  1.00  0.00           C  
ATOM   2841 HD11 ILE A 172      14.238  13.184 -11.760  1.00  0.00           H  
ATOM   2842 HD12 ILE A 172      13.601  11.666 -12.395  1.00  0.00           H  
ATOM   2843 HD13 ILE A 172      12.548  13.098 -12.285  1.00  0.00           H  
ATOM   2844  N   LYS A 173      16.655  16.204 -14.689  1.00  0.00           N  
ATOM   2845  H   LYS A 173      16.036  16.965 -14.451  1.00  0.00           H  
ATOM   2846  CA  LYS A 173      18.017  16.262 -14.148  1.00  0.00           C  
ATOM   2847  HA  LYS A 173      18.702  15.748 -14.822  1.00  0.00           H  
ATOM   2848  C   LYS A 173      17.999  15.511 -12.805  1.00  0.00           C  
ATOM   2849  CB  LYS A 173      18.421  17.749 -14.021  1.00  0.00           C  
ATOM   2850  HB2 LYS A 173      17.969  18.164 -13.120  1.00  0.00           H  
ATOM   2851  HB3 LYS A 173      18.030  18.302 -14.874  1.00  0.00           H  
ATOM   2852  O   LYS A 173      17.085  15.752 -12.034  1.00  0.00           O  
ATOM   2853  CG  LYS A 173      19.942  17.966 -13.981  1.00  0.00           C  
ATOM   2854  HG2 LYS A 173      20.370  17.341 -13.197  1.00  0.00           H  
ATOM   2855  HG3 LYS A 173      20.368  17.664 -14.937  1.00  0.00           H  
ATOM   2856  CD  LYS A 173      20.310  19.435 -13.697  1.00  0.00           C  
ATOM   2857  HD2 LYS A 173      19.863  20.091 -14.445  1.00  0.00           H  
ATOM   2858  HD3 LYS A 173      19.920  19.700 -12.714  1.00  0.00           H  
ATOM   2859  CE  LYS A 173      21.838  19.598 -13.700  1.00  0.00           C  
ATOM   2860  HE2 LYS A 173      22.201  19.583 -14.728  1.00  0.00           H  
ATOM   2861  HE3 LYS A 173      22.275  18.747 -13.179  1.00  0.00           H  
ATOM   2862  NZ  LYS A 173      22.311  20.831 -13.027  1.00  0.00           N  
ATOM   2863  HZ1 LYS A 173      22.220  20.758 -12.023  1.00  0.00           H  
ATOM   2864  HZ2 LYS A 173      21.847  21.669 -13.345  1.00  0.00           H  
ATOM   2865  HZ3 LYS A 173      23.300  20.932 -13.204  1.00  0.00           H  
ATOM   2866  N   GLU A 174      18.964  14.619 -12.556  1.00  0.00           N  
ATOM   2867  H   GLU A 174      19.647  14.478 -13.286  1.00  0.00           H  
ATOM   2868  CA  GLU A 174      19.146  13.835 -11.305  1.00  0.00           C  
ATOM   2869  HA  GLU A 174      20.199  13.554 -11.307  1.00  0.00           H  
ATOM   2870  C   GLU A 174      18.398  12.488 -11.177  1.00  0.00           C  
ATOM   2871  CB  GLU A 174      18.992  14.688 -10.031  1.00  0.00           C  
ATOM   2872  HB2 GLU A 174      17.955  15.005  -9.919  1.00  0.00           H  
ATOM   2873  HB3 GLU A 174      19.229  14.072  -9.163  1.00  0.00           H  
ATOM   2874  O   GLU A 174      17.457  12.176 -11.906  1.00  0.00           O  
ATOM   2875  CG  GLU A 174      19.941  15.894 -10.018  1.00  0.00           C  
ATOM   2876  HG2 GLU A 174      19.949  16.377 -10.995  1.00  0.00           H  
ATOM   2877  HG3 GLU A 174      20.952  15.537  -9.825  1.00  0.00           H  
ATOM   2878  CD  GLU A 174      19.552  16.948  -8.978  1.00  0.00           C  
ATOM   2879  OE1 GLU A 174      20.042  18.081  -9.160  1.00  0.00           O  
ATOM   2880  OE2 GLU A 174      18.751  16.629  -8.071  1.00  0.00           O  
ATOM   2881  N   HIS A 175      18.922  11.639 -10.281  1.00  0.00           N  
ATOM   2882  H   HIS A 175      19.599  12.023  -9.638  1.00  0.00           H  
ATOM   2883  CA  HIS A 175      18.520  10.252 -10.028  1.00  0.00           C  
ATOM   2884  HA  HIS A 175      17.929   9.880 -10.865  1.00  0.00           H  
ATOM   2885  C   HIS A 175      17.656  10.177  -8.760  1.00  0.00           C  
ATOM   2886  CB  HIS A 175      19.810   9.403  -9.887  1.00  0.00           C  
ATOM   2887  HB2 HIS A 175      20.366   9.449 -10.824  1.00  0.00           H  
ATOM   2888  HB3 HIS A 175      20.439   9.852  -9.118  1.00  0.00           H  
ATOM   2889  O   HIS A 175      18.153  10.456  -7.670  1.00  0.00           O  
ATOM   2890  CG  HIS A 175      19.604   7.950  -9.510  1.00  0.00           C  
ATOM   2891  CD2 HIS A 175      19.862   6.842 -10.268  1.00  0.00           C  
ATOM   2892  HD2 HIS A 175      20.332   6.848 -11.241  1.00  0.00           H  
ATOM   2893  ND1 HIS A 175      19.174   7.484  -8.297  1.00  0.00           N  
ATOM   2894  HD1 HIS A 175      18.832   8.057  -7.538  1.00  0.00           H  
ATOM   2895  CE1 HIS A 175      19.070   6.145  -8.363  1.00  0.00           C  
ATOM   2896  HE1 HIS A 175      18.678   5.520  -7.575  1.00  0.00           H  
ATOM   2897  NE2 HIS A 175      19.458   5.703  -9.569  1.00  0.00           N  
ATOM   2898  N   ARG A 176      16.401   9.723  -8.870  1.00  0.00           N  
ATOM   2899  H   ARG A 176      16.047   9.495  -9.788  1.00  0.00           H  
ATOM   2900  CA  ARG A 176      15.560   9.425  -7.689  1.00  0.00           C  
ATOM   2901  HA  ARG A 176      15.577  10.272  -7.003  1.00  0.00           H  
ATOM   2902  C   ARG A 176      16.093   8.219  -6.926  1.00  0.00           C  
ATOM   2903  CB  ARG A 176      14.117   9.154  -8.114  1.00  0.00           C  
ATOM   2904  HB2 ARG A 176      14.102   8.363  -8.863  1.00  0.00           H  
ATOM   2905  HB3 ARG A 176      13.551   8.819  -7.245  1.00  0.00           H  
ATOM   2906  O   ARG A 176      16.546   7.266  -7.554  1.00  0.00           O  
ATOM   2907  CG  ARG A 176      13.456  10.412  -8.675  1.00  0.00           C  
ATOM   2908  HG2 ARG A 176      13.440  11.185  -7.907  1.00  0.00           H  
ATOM   2909  HG3 ARG A 176      14.007  10.773  -9.543  1.00  0.00           H  
ATOM   2910  CD  ARG A 176      12.028  10.072  -9.093  1.00  0.00           C  
ATOM   2911  HD2 ARG A 176      12.054   9.336  -9.896  1.00  0.00           H  
ATOM   2912  HD3 ARG A 176      11.503   9.643  -8.240  1.00  0.00           H  
ATOM   2913  NE  ARG A 176      11.326  11.278  -9.547  1.00  0.00           N  
ATOM   2914  HE  ARG A 176      11.865  12.131  -9.585  1.00  0.00           H  
ATOM   2915  NH1 ARG A 176       9.216  10.346  -9.717  1.00  0.00           N  
ATOM   2916 HH11 ARG A 176       9.539   9.394  -9.618  1.00  0.00           H  
ATOM   2917 HH12 ARG A 176       8.212  10.450  -9.755  1.00  0.00           H  
ATOM   2918  NH2 ARG A 176       9.515  12.556  -9.907  1.00  0.00           N  
ATOM   2919 HH21 ARG A 176      10.075  13.351  -9.634  1.00  0.00           H  
ATOM   2920 HH22 ARG A 176       8.541  12.611  -9.646  1.00  0.00           H  
ATOM   2921  CZ  ARG A 176      10.026  11.375  -9.729  1.00  0.00           C  
ATOM   2922  N   SER A 177      16.042   8.220  -5.597  1.00  0.00           N  
ATOM   2923  H   SER A 177      15.501   8.943  -5.145  1.00  0.00           H  
ATOM   2924  CA  SER A 177      16.537   7.090  -4.796  1.00  0.00           C  
ATOM   2925  HA  SER A 177      17.611   7.006  -4.962  1.00  0.00           H  
ATOM   2926  C   SER A 177      15.884   5.759  -5.223  1.00  0.00           C  
ATOM   2927  CB  SER A 177      16.317   7.362  -3.306  1.00  0.00           C  
ATOM   2928  HB2 SER A 177      16.791   6.574  -2.720  1.00  0.00           H  
ATOM   2929  HB3 SER A 177      16.760   8.320  -3.034  1.00  0.00           H  
ATOM   2930  O   SER A 177      14.737   5.725  -5.673  1.00  0.00           O  
ATOM   2931  OG  SER A 177      14.940   7.380  -3.030  1.00  0.00           O  
ATOM   2932  HG  SER A 177      14.566   8.166  -3.435  1.00  0.00           H  
ATOM   2933  N   GLN A 178      16.606   4.635  -5.102  1.00  0.00           N  
ATOM   2934  H   GLN A 178      17.552   4.688  -4.754  1.00  0.00           H  
ATOM   2935  CA  GLN A 178      16.064   3.317  -5.470  1.00  0.00           C  
ATOM   2936  HA  GLN A 178      15.809   3.335  -6.530  1.00  0.00           H  
ATOM   2937  C   GLN A 178      14.772   2.998  -4.698  1.00  0.00           C  
ATOM   2938  CB  GLN A 178      17.135   2.237  -5.247  1.00  0.00           C  
ATOM   2939  HB2 GLN A 178      18.020   2.498  -5.828  1.00  0.00           H  
ATOM   2940  HB3 GLN A 178      17.408   2.208  -4.192  1.00  0.00           H  
ATOM   2941  O   GLN A 178      13.840   2.449  -5.280  1.00  0.00           O  
ATOM   2942  CG  GLN A 178      16.650   0.842  -5.679  1.00  0.00           C  
ATOM   2943  HG2 GLN A 178      16.344   0.867  -6.725  1.00  0.00           H  
ATOM   2944  HG3 GLN A 178      15.786   0.556  -5.079  1.00  0.00           H  
ATOM   2945  CD  GLN A 178      17.702  -0.247  -5.512  1.00  0.00           C  
ATOM   2946  NE2 GLN A 178      17.306  -1.496  -5.586  1.00  0.00           N  
ATOM   2947 HE21 GLN A 178      18.006  -2.190  -5.368  1.00  0.00           H  
ATOM   2948 HE22 GLN A 178      16.322  -1.701  -5.486  1.00  0.00           H  
ATOM   2949  OE1 GLN A 178      18.878   0.003  -5.318  1.00  0.00           O  
ATOM   2950  N   GLN A 179      14.690   3.415  -3.430  1.00  0.00           N  
ATOM   2951  H   GLN A 179      15.480   3.904  -3.034  1.00  0.00           H  
ATOM   2952  CA  GLN A 179      13.496   3.262  -2.596  1.00  0.00           C  
ATOM   2953  HA  GLN A 179      13.211   2.210  -2.572  1.00  0.00           H  
ATOM   2954  C   GLN A 179      12.293   4.040  -3.138  1.00  0.00           C  
ATOM   2955  CB  GLN A 179      13.799   3.726  -1.165  1.00  0.00           C  
ATOM   2956  HB2 GLN A 179      14.274   4.706  -1.193  1.00  0.00           H  
ATOM   2957  HB3 GLN A 179      12.859   3.816  -0.621  1.00  0.00           H  
ATOM   2958  O   GLN A 179      11.203   3.482  -3.190  1.00  0.00           O  
ATOM   2959  CG  GLN A 179      14.691   2.731  -0.410  1.00  0.00           C  
ATOM   2960  HG2 GLN A 179      14.198   1.759  -0.388  1.00  0.00           H  
ATOM   2961  HG3 GLN A 179      15.643   2.620  -0.930  1.00  0.00           H  
ATOM   2962  CD  GLN A 179      14.974   3.168   1.024  1.00  0.00           C  
ATOM   2963  NE2 GLN A 179      15.514   2.297   1.846  1.00  0.00           N  
ATOM   2964 HE21 GLN A 179      15.695   2.637   2.780  1.00  0.00           H  
ATOM   2965 HE22 GLN A 179      15.729   1.361   1.536  1.00  0.00           H  
ATOM   2966  OE1 GLN A 179      14.735   4.287   1.440  1.00  0.00           O  
ATOM   2967  N   GLU A 180      12.469   5.286  -3.591  1.00  0.00           N  
ATOM   2968  H   GLU A 180      13.375   5.726  -3.513  1.00  0.00           H  
ATOM   2969  CA  GLU A 180      11.381   6.056  -4.215  1.00  0.00           C  
ATOM   2970  HA  GLU A 180      10.533   6.121  -3.533  1.00  0.00           H  
ATOM   2971  C   GLU A 180      10.889   5.385  -5.501  1.00  0.00           C  
ATOM   2972  CB  GLU A 180      11.858   7.473  -4.553  1.00  0.00           C  
ATOM   2973  HB2 GLU A 180      11.154   7.937  -5.243  1.00  0.00           H  
ATOM   2974  HB3 GLU A 180      12.817   7.390  -5.064  1.00  0.00           H  
ATOM   2975  O   GLU A 180       9.689   5.342  -5.760  1.00  0.00           O  
ATOM   2976  CG  GLU A 180      11.970   8.376  -3.315  1.00  0.00           C  
ATOM   2977  HG2 GLU A 180      12.438   7.828  -2.497  1.00  0.00           H  
ATOM   2978  HG3 GLU A 180      10.964   8.646  -2.995  1.00  0.00           H  
ATOM   2979  CD  GLU A 180      12.789   9.642  -3.606  1.00  0.00           C  
ATOM   2980  OE1 GLU A 180      12.456  10.700  -3.039  1.00  0.00           O  
ATOM   2981  OE2 GLU A 180      13.781   9.531  -4.372  1.00  0.00           O  
ATOM   2982  N   ARG A 181      11.803   4.804  -6.286  1.00  0.00           N  
ATOM   2983  H   ARG A 181      12.769   4.892  -6.006  1.00  0.00           H  
ATOM   2984  CA  ARG A 181      11.466   4.056  -7.505  1.00  0.00           C  
ATOM   2985  HA  ARG A 181      10.786   4.664  -8.102  1.00  0.00           H  
ATOM   2986  C   ARG A 181      10.723   2.761  -7.212  1.00  0.00           C  
ATOM   2987  CB  ARG A 181      12.748   3.755  -8.286  1.00  0.00           C  
ATOM   2988  HB2 ARG A 181      12.867   2.679  -8.406  1.00  0.00           H  
ATOM   2989  HB3 ARG A 181      13.615   4.121  -7.736  1.00  0.00           H  
ATOM   2990  O   ARG A 181       9.760   2.443  -7.901  1.00  0.00           O  
ATOM   2991  CG  ARG A 181      12.721   4.411  -9.666  1.00  0.00           C  
ATOM   2992  HG2 ARG A 181      11.871   4.046 -10.244  1.00  0.00           H  
ATOM   2993  HG3 ARG A 181      12.661   5.494  -9.558  1.00  0.00           H  
ATOM   2994  CD  ARG A 181      14.028   4.024 -10.345  1.00  0.00           C  
ATOM   2995  HD2 ARG A 181      14.044   2.944 -10.494  1.00  0.00           H  
ATOM   2996  HD3 ARG A 181      14.837   4.297  -9.668  1.00  0.00           H  
ATOM   2997  NE  ARG A 181      14.225   4.706 -11.631  1.00  0.00           N  
ATOM   2998  HE  ARG A 181      13.540   5.390 -11.917  1.00  0.00           H  
ATOM   2999  NH1 ARG A 181      16.462   4.272 -11.719  1.00  0.00           N  
ATOM   3000 HH11 ARG A 181      17.367   4.611 -12.013  1.00  0.00           H  
ATOM   3001 HH12 ARG A 181      16.393   3.969 -10.758  1.00  0.00           H  
ATOM   3002  NH2 ARG A 181      15.497   5.381 -13.384  1.00  0.00           N  
ATOM   3003 HH21 ARG A 181      14.763   6.069 -13.469  1.00  0.00           H  
ATOM   3004 HH22 ARG A 181      16.427   5.686 -13.635  1.00  0.00           H  
ATOM   3005  CZ  ARG A 181      15.383   4.769 -12.248  1.00  0.00           C  
ATOM   3006  N   GLU A 182      11.173   2.004  -6.216  1.00  0.00           N  
ATOM   3007  H   GLU A 182      12.001   2.300  -5.721  1.00  0.00           H  
ATOM   3008  CA  GLU A 182      10.490   0.791  -5.769  1.00  0.00           C  
ATOM   3009  HA  GLU A 182      10.321   0.134  -6.623  1.00  0.00           H  
ATOM   3010  C   GLU A 182       9.114   1.130  -5.205  1.00  0.00           C  
ATOM   3011  CB  GLU A 182      11.345   0.034  -4.742  1.00  0.00           C  
ATOM   3012  HB2 GLU A 182      11.755   0.741  -4.021  1.00  0.00           H  
ATOM   3013  HB3 GLU A 182      10.713  -0.679  -4.214  1.00  0.00           H  
ATOM   3014  O   GLU A 182       8.152   0.457  -5.548  1.00  0.00           O  
ATOM   3015  CG  GLU A 182      12.479  -0.741  -5.434  1.00  0.00           C  
ATOM   3016  HG2 GLU A 182      13.040  -0.059  -6.071  1.00  0.00           H  
ATOM   3017  HG3 GLU A 182      12.035  -1.500  -6.079  1.00  0.00           H  
ATOM   3018  CD  GLU A 182      13.454  -1.420  -4.458  1.00  0.00           C  
ATOM   3019  OE1 GLU A 182      14.493  -1.921  -4.957  1.00  0.00           O  
ATOM   3020  OE2 GLU A 182      13.179  -1.428  -3.237  1.00  0.00           O  
ATOM   3021  N   GLN A 183       8.978   2.215  -4.440  1.00  0.00           N  
ATOM   3022  H   GLN A 183       9.804   2.735  -4.178  1.00  0.00           H  
ATOM   3023  CA  GLN A 183       7.680   2.703  -3.976  1.00  0.00           C  
ATOM   3024  HA  GLN A 183       7.165   1.893  -3.460  1.00  0.00           H  
ATOM   3025  C   GLN A 183       6.771   3.136  -5.131  1.00  0.00           C  
ATOM   3026  CB  GLN A 183       7.868   3.859  -2.989  1.00  0.00           C  
ATOM   3027  HB2 GLN A 183       6.917   4.378  -2.872  1.00  0.00           H  
ATOM   3028  HB3 GLN A 183       8.596   4.567  -3.385  1.00  0.00           H  
ATOM   3029  O   GLN A 183       5.594   2.803  -5.102  1.00  0.00           O  
ATOM   3030  CG  GLN A 183       8.312   3.365  -1.605  1.00  0.00           C  
ATOM   3031  HG2 GLN A 183       7.548   2.699  -1.203  1.00  0.00           H  
ATOM   3032  HG3 GLN A 183       9.241   2.801  -1.687  1.00  0.00           H  
ATOM   3033  CD  GLN A 183       8.519   4.508  -0.617  1.00  0.00           C  
ATOM   3034  NE2 GLN A 183       8.876   4.212   0.613  1.00  0.00           N  
ATOM   3035 HE21 GLN A 183       9.047   5.006   1.214  1.00  0.00           H  
ATOM   3036 HE22 GLN A 183       9.074   3.258   0.878  1.00  0.00           H  
ATOM   3037  OE1 GLN A 183       8.347   5.680  -0.904  1.00  0.00           O  
ATOM   3038  N   GLU A 184       7.288   3.812  -6.160  1.00  0.00           N  
ATOM   3039  H   GLU A 184       8.240   4.139  -6.087  1.00  0.00           H  
ATOM   3040  CA  GLU A 184       6.512   4.220  -7.344  1.00  0.00           C  
ATOM   3041  HA  GLU A 184       5.600   4.712  -7.004  1.00  0.00           H  
ATOM   3042  C   GLU A 184       6.082   3.001  -8.186  1.00  0.00           C  
ATOM   3043  CB  GLU A 184       7.338   5.259  -8.137  1.00  0.00           C  
ATOM   3044  HB2 GLU A 184       7.725   5.986  -7.423  1.00  0.00           H  
ATOM   3045  HB3 GLU A 184       8.186   4.762  -8.608  1.00  0.00           H  
ATOM   3046  O   GLU A 184       4.951   2.942  -8.663  1.00  0.00           O  
ATOM   3047  CG  GLU A 184       6.555   6.054  -9.199  1.00  0.00           C  
ATOM   3048  HG2 GLU A 184       5.626   6.404  -8.750  1.00  0.00           H  
ATOM   3049  HG3 GLU A 184       6.301   5.387 -10.023  1.00  0.00           H  
ATOM   3050  CD  GLU A 184       7.334   7.276  -9.750  1.00  0.00           C  
ATOM   3051  OE1 GLU A 184       6.687   8.272 -10.157  1.00  0.00           O  
ATOM   3052  OE2 GLU A 184       8.588   7.279  -9.767  1.00  0.00           O  
ATOM   3053  N   LEU A 185       6.941   1.978  -8.300  1.00  0.00           N  
ATOM   3054  H   LEU A 185       7.859   2.096  -7.895  1.00  0.00           H  
ATOM   3055  CA  LEU A 185       6.619   0.693  -8.938  1.00  0.00           C  
ATOM   3056  HA  LEU A 185       6.149   0.894  -9.900  1.00  0.00           H  
ATOM   3057  C   LEU A 185       5.619  -0.141  -8.112  1.00  0.00           C  
ATOM   3058  CB  LEU A 185       7.915  -0.104  -9.178  1.00  0.00           C  
ATOM   3059  HB2 LEU A 185       7.650  -1.130  -9.432  1.00  0.00           H  
ATOM   3060  HB3 LEU A 185       8.470  -0.137  -8.241  1.00  0.00           H  
ATOM   3061  O   LEU A 185       4.728  -0.772  -8.676  1.00  0.00           O  
ATOM   3062  CG  LEU A 185       8.833   0.447 -10.287  1.00  0.00           C  
ATOM   3063  HG  LEU A 185       9.012   1.512 -10.139  1.00  0.00           H  
ATOM   3064  CD1 LEU A 185      10.181  -0.276 -10.245  1.00  0.00           C  
ATOM   3065 HD11 LEU A 185      10.038  -1.344 -10.406  1.00  0.00           H  
ATOM   3066 HD12 LEU A 185      10.847   0.133 -11.005  1.00  0.00           H  
ATOM   3067 HD13 LEU A 185      10.636  -0.119  -9.267  1.00  0.00           H  
ATOM   3068  CD2 LEU A 185       8.247   0.258 -11.688  1.00  0.00           C  
ATOM   3069 HD21 LEU A 185       7.887  -0.763 -11.814  1.00  0.00           H  
ATOM   3070 HD22 LEU A 185       7.427   0.965 -11.812  1.00  0.00           H  
ATOM   3071 HD23 LEU A 185       9.001   0.484 -12.443  1.00  0.00           H  
ATOM   3072  N   LEU A 186       5.731  -0.133  -6.782  1.00  0.00           N  
ATOM   3073  H   LEU A 186       6.516   0.360  -6.381  1.00  0.00           H  
ATOM   3074  CA  LEU A 186       4.779  -0.767  -5.859  1.00  0.00           C  
ATOM   3075  HA  LEU A 186       4.547  -1.770  -6.216  1.00  0.00           H  
ATOM   3076  C   LEU A 186       3.448  -0.005  -5.804  1.00  0.00           C  
ATOM   3077  CB  LEU A 186       5.412  -0.848  -4.456  1.00  0.00           C  
ATOM   3078  HB2 LEU A 186       5.785   0.142  -4.194  1.00  0.00           H  
ATOM   3079  HB3 LEU A 186       4.637  -1.101  -3.733  1.00  0.00           H  
ATOM   3080  O   LEU A 186       2.406  -0.595  -5.529  1.00  0.00           O  
ATOM   3081  CG  LEU A 186       6.554  -1.873  -4.324  1.00  0.00           C  
ATOM   3082  HG  LEU A 186       7.245  -1.791  -5.163  1.00  0.00           H  
ATOM   3083  CD1 LEU A 186       7.326  -1.645  -3.024  1.00  0.00           C  
ATOM   3084 HD11 LEU A 186       7.748  -0.640  -3.026  1.00  0.00           H  
ATOM   3085 HD12 LEU A 186       8.146  -2.358  -2.949  1.00  0.00           H  
ATOM   3086 HD13 LEU A 186       6.662  -1.755  -2.166  1.00  0.00           H  
ATOM   3087  CD2 LEU A 186       6.020  -3.302  -4.312  1.00  0.00           C  
ATOM   3088 HD21 LEU A 186       5.528  -3.503  -5.264  1.00  0.00           H  
ATOM   3089 HD22 LEU A 186       5.308  -3.427  -3.496  1.00  0.00           H  
ATOM   3090 HD23 LEU A 186       6.850  -3.998  -4.188  1.00  0.00           H  
ATOM   3091  N   ALA A 187       3.476   1.292  -6.107  1.00  0.00           N  
ATOM   3092  H   ALA A 187       4.380   1.731  -6.213  1.00  0.00           H  
ATOM   3093  CA  ALA A 187       2.313   2.150  -6.252  1.00  0.00           C  
ATOM   3094  HA  ALA A 187       1.545   1.798  -5.563  1.00  0.00           H  
ATOM   3095  C   ALA A 187       1.692   2.086  -7.658  1.00  0.00           C  
ATOM   3096  CB  ALA A 187       2.682   3.581  -5.839  1.00  0.00           C  
ATOM   3097  HB1 ALA A 187       1.797   4.217  -5.869  1.00  0.00           H  
ATOM   3098  HB2 ALA A 187       3.424   3.986  -6.527  1.00  0.00           H  
ATOM   3099  HB3 ALA A 187       3.083   3.586  -4.825  1.00  0.00           H  
ATOM   3100  O   ALA A 187       0.787   2.865  -7.938  1.00  0.00           O  
ATOM   3101  N   ILE A 188       2.092   1.159  -8.542  1.00  0.00           N  
ATOM   3102  H   ILE A 188       2.859   0.551  -8.295  1.00  0.00           H  
ATOM   3103  CA  ILE A 188       1.378   0.919  -9.809  1.00  0.00           C  
ATOM   3104  HA  ILE A 188       1.246   1.880 -10.306  1.00  0.00           H  
ATOM   3105  C   ILE A 188      -0.027   0.374  -9.477  1.00  0.00           C  
ATOM   3106  CB  ILE A 188       2.194   0.019 -10.769  1.00  0.00           C  
ATOM   3107  HB  ILE A 188       2.420  -0.920 -10.263  1.00  0.00           H  
ATOM   3108  O   ILE A 188      -0.243  -0.828  -9.342  1.00  0.00           O  
ATOM   3109  CG1 ILE A 188       3.513   0.714 -11.178  1.00  0.00           C  
ATOM   3110 HG12 ILE A 188       3.288   1.572 -11.811  1.00  0.00           H  
ATOM   3111 HG13 ILE A 188       4.013   1.101 -10.290  1.00  0.00           H  
ATOM   3112  CG2 ILE A 188       1.392  -0.283 -12.055  1.00  0.00           C  
ATOM   3113 HG21 ILE A 188       1.196   0.639 -12.604  1.00  0.00           H  
ATOM   3114 HG22 ILE A 188       0.440  -0.755 -11.811  1.00  0.00           H  
ATOM   3115 HG23 ILE A 188       1.935  -0.982 -12.691  1.00  0.00           H  
ATOM   3116  CD1 ILE A 188       4.499  -0.202 -11.920  1.00  0.00           C  
ATOM   3117 HD11 ILE A 188       5.391   0.373 -12.167  1.00  0.00           H  
ATOM   3118 HD12 ILE A 188       4.071  -0.561 -12.856  1.00  0.00           H  
ATOM   3119 HD13 ILE A 188       4.772  -1.053 -11.296  1.00  0.00           H  
ATOM   3120  N   GLY A 189      -0.977   1.296  -9.294  1.00  0.00           N  
ATOM   3121  H   GLY A 189      -0.664   2.255  -9.336  1.00  0.00           H  
ATOM   3122  CA  GLY A 189      -2.338   1.066  -8.794  1.00  0.00           C  
ATOM   3123  HA2 GLY A 189      -2.401   0.071  -8.354  1.00  0.00           H  
ATOM   3124  HA3 GLY A 189      -3.039   1.119  -9.627  1.00  0.00           H  
ATOM   3125  C   GLY A 189      -2.799   2.070  -7.724  1.00  0.00           C  
ATOM   3126  O   GLY A 189      -3.996   2.221  -7.523  1.00  0.00           O  
ATOM   3127  N   LYS A 190      -1.881   2.797  -7.073  1.00  0.00           N  
ATOM   3128  H   LYS A 190      -0.913   2.666  -7.329  1.00  0.00           H  
ATOM   3129  CA  LYS A 190      -2.173   3.924  -6.174  1.00  0.00           C  
ATOM   3130  HA  LYS A 190      -3.251   4.054  -6.087  1.00  0.00           H  
ATOM   3131  C   LYS A 190      -1.604   5.193  -6.800  1.00  0.00           C  
ATOM   3132  CB  LYS A 190      -1.602   3.662  -4.769  1.00  0.00           C  
ATOM   3133  HB2 LYS A 190      -0.549   3.392  -4.847  1.00  0.00           H  
ATOM   3134  HB3 LYS A 190      -1.684   4.579  -4.185  1.00  0.00           H  
ATOM   3135  O   LYS A 190      -0.399   5.305  -6.985  1.00  0.00           O  
ATOM   3136  CG  LYS A 190      -2.376   2.547  -4.047  1.00  0.00           C  
ATOM   3137  HG2 LYS A 190      -3.429   2.823  -3.998  1.00  0.00           H  
ATOM   3138  HG3 LYS A 190      -2.285   1.619  -4.611  1.00  0.00           H  
ATOM   3139  CD  LYS A 190      -1.850   2.320  -2.625  1.00  0.00           C  
ATOM   3140  HD2 LYS A 190      -1.925   3.250  -2.061  1.00  0.00           H  
ATOM   3141  HD3 LYS A 190      -0.807   2.008  -2.676  1.00  0.00           H  
ATOM   3142  CE  LYS A 190      -2.693   1.233  -1.948  1.00  0.00           C  
ATOM   3143  HE2 LYS A 190      -3.731   1.564  -1.929  1.00  0.00           H  
ATOM   3144  HE3 LYS A 190      -2.650   0.333  -2.562  1.00  0.00           H  
ATOM   3145  NZ  LYS A 190      -2.220   0.937  -0.573  1.00  0.00           N  
ATOM   3146  HZ1 LYS A 190      -1.265   0.609  -0.593  1.00  0.00           H  
ATOM   3147  HZ2 LYS A 190      -2.795   0.216  -0.161  1.00  0.00           H  
ATOM   3148  HZ3 LYS A 190      -2.279   1.764   0.004  1.00  0.00           H  
ATOM   3149  N   THR A 191      -2.474   6.132  -7.145  1.00  0.00           N  
ATOM   3150  H   THR A 191      -3.444   5.979  -6.908  1.00  0.00           H  
ATOM   3151  CA  THR A 191      -2.206   7.417  -7.812  1.00  0.00           C  
ATOM   3152  HA  THR A 191      -1.818   7.222  -8.812  1.00  0.00           H  
ATOM   3153  C   THR A 191      -1.174   8.288  -7.085  1.00  0.00           C  
ATOM   3154  CB  THR A 191      -3.535   8.186  -7.956  1.00  0.00           C  
ATOM   3155  HB  THR A 191      -3.344   9.239  -8.161  1.00  0.00           H  
ATOM   3156  O   THR A 191      -1.507   9.275  -6.443  1.00  0.00           O  
ATOM   3157  CG2 THR A 191      -4.380   7.626  -9.097  1.00  0.00           C  
ATOM   3158 HG21 THR A 191      -5.340   8.142  -9.140  1.00  0.00           H  
ATOM   3159 HG22 THR A 191      -3.867   7.779 -10.047  1.00  0.00           H  
ATOM   3160 HG23 THR A 191      -4.557   6.559  -8.963  1.00  0.00           H  
ATOM   3161  OG1 THR A 191      -4.292   8.055  -6.770  1.00  0.00           O  
ATOM   3162  HG1 THR A 191      -5.095   8.570  -6.881  1.00  0.00           H  
ATOM   3163  N   LYS A 192       0.112   7.948  -7.194  1.00  0.00           N  
ATOM   3164  H   LYS A 192       0.304   7.014  -7.528  1.00  0.00           H  
ATOM   3165  CA  LYS A 192       1.243   8.843  -6.941  1.00  0.00           C  
ATOM   3166  HA  LYS A 192       0.962   9.860  -7.216  1.00  0.00           H  
ATOM   3167  C   LYS A 192       2.405   8.443  -7.842  1.00  0.00           C  
ATOM   3168  CB  LYS A 192       1.667   8.852  -5.453  1.00  0.00           C  
ATOM   3169  HB2 LYS A 192       1.779   7.830  -5.092  1.00  0.00           H  
ATOM   3170  HB3 LYS A 192       2.637   9.344  -5.385  1.00  0.00           H  
ATOM   3171  O   LYS A 192       3.296   7.708  -7.429  1.00  0.00           O  
ATOM   3172  CG  LYS A 192       0.689   9.619  -4.548  1.00  0.00           C  
ATOM   3173  HG2 LYS A 192      -0.203   9.011  -4.400  1.00  0.00           H  
ATOM   3174  HG3 LYS A 192       0.416  10.555  -5.034  1.00  0.00           H  
ATOM   3175  CD  LYS A 192       1.259   9.939  -3.166  1.00  0.00           C  
ATOM   3176  HD2 LYS A 192       2.171  10.525  -3.278  1.00  0.00           H  
ATOM   3177  HD3 LYS A 192       1.484   9.009  -2.643  1.00  0.00           H  
ATOM   3178  CE  LYS A 192       0.207  10.747  -2.396  1.00  0.00           C  
ATOM   3179  HE2 LYS A 192      -0.709  10.159  -2.340  1.00  0.00           H  
ATOM   3180  HE3 LYS A 192      -0.022  11.646  -2.968  1.00  0.00           H  
ATOM   3181  NZ  LYS A 192       0.673  11.112  -1.037  1.00  0.00           N  
ATOM   3182  HZ1 LYS A 192       0.867  10.283  -0.493  1.00  0.00           H  
ATOM   3183  HZ2 LYS A 192       1.513  11.669  -1.096  1.00  0.00           H  
ATOM   3184  HZ3 LYS A 192      -0.034  11.657  -0.564  1.00  0.00           H  
ATOM   3185  N   THR A 193       2.460   9.014  -9.045  1.00  0.00           N  
ATOM   3186  H   THR A 193       1.670   9.556  -9.364  1.00  0.00           H  
ATOM   3187  CA  THR A 193       3.778   9.449  -9.511  1.00  0.00           C  
ATOM   3188  HA  THR A 193       4.472   8.610  -9.464  1.00  0.00           H  
ATOM   3189  C   THR A 193       4.216  10.521  -8.533  1.00  0.00           C  
ATOM   3190  CB  THR A 193       3.778  10.013 -10.937  1.00  0.00           C  
ATOM   3191  HB  THR A 193       4.688  10.593 -11.090  1.00  0.00           H  
ATOM   3192  O   THR A 193       3.545  11.544  -8.412  1.00  0.00           O  
ATOM   3193  CG2 THR A 193       3.743   8.895 -11.976  1.00  0.00           C  
ATOM   3194 HG21 THR A 193       4.622   8.261 -11.861  1.00  0.00           H  
ATOM   3195 HG22 THR A 193       3.741   9.329 -12.976  1.00  0.00           H  
ATOM   3196 HG23 THR A 193       2.846   8.292 -11.839  1.00  0.00           H  
ATOM   3197  OG1 THR A 193       2.658  10.836 -11.171  1.00  0.00           O  
ATOM   3198  HG1 THR A 193       2.670  11.554 -10.534  1.00  0.00           H  
ATOM   3199  N   CYS A 194       5.272  10.261  -7.768  1.00  0.00           N  
ATOM   3200  H   CYS A 194       5.764   9.389  -7.903  1.00  0.00           H  
ATOM   3201  CA  CYS A 194       5.800  11.248  -6.841  1.00  0.00           C  
ATOM   3202  HA  CYS A 194       5.000  11.582  -6.181  1.00  0.00           H  
ATOM   3203  C   CYS A 194       6.272  12.433  -7.693  1.00  0.00           C  
ATOM   3204  CB  CYS A 194       6.906  10.593  -5.994  1.00  0.00           C  
ATOM   3205  HB2 CYS A 194       6.644   9.555  -5.790  1.00  0.00           H  
ATOM   3206  HB3 CYS A 194       7.855  10.613  -6.529  1.00  0.00           H  
ATOM   3207  O   CYS A 194       7.301  12.353  -8.363  1.00  0.00           O  
ATOM   3208  SG  CYS A 194       7.063  11.452  -4.403  1.00  0.00           S  
ATOM   3209  HG  CYS A 194       8.104  10.760  -3.932  1.00  0.00           H  
ATOM   3210  N   GLU A 195       5.488  13.506  -7.769  1.00  0.00           N  
ATOM   3211  H   GLU A 195       4.565  13.468  -7.361  1.00  0.00           H  
ATOM   3212  CA  GLU A 195       5.920  14.777  -8.342  1.00  0.00           C  
ATOM   3213  HA  GLU A 195       6.571  14.594  -9.197  1.00  0.00           H  
ATOM   3214  C   GLU A 195       6.778  15.487  -7.300  1.00  0.00           C  
ATOM   3215  CB  GLU A 195       4.744  15.620  -8.853  1.00  0.00           C  
ATOM   3216  HB2 GLU A 195       5.140  16.577  -9.192  1.00  0.00           H  
ATOM   3217  HB3 GLU A 195       4.028  15.793  -8.049  1.00  0.00           H  
ATOM   3218  O   GLU A 195       6.421  16.519  -6.744  1.00  0.00           O  
ATOM   3219  CG  GLU A 195       4.048  14.929 -10.033  1.00  0.00           C  
ATOM   3220  HG2 GLU A 195       3.443  14.103  -9.662  1.00  0.00           H  
ATOM   3221  HG3 GLU A 195       4.811  14.511 -10.689  1.00  0.00           H  
ATOM   3222  CD  GLU A 195       3.170  15.885 -10.846  1.00  0.00           C  
ATOM   3223  OE1 GLU A 195       3.096  15.623 -12.071  1.00  0.00           O  
ATOM   3224  OE2 GLU A 195       2.650  16.853 -10.256  1.00  0.00           O  
ATOM   3225  N   SER A 196       7.938  14.901  -7.001  1.00  0.00           N  
ATOM   3226  H   SER A 196       8.169  14.013  -7.423  1.00  0.00           H  
ATOM   3227  CA  SER A 196       9.033  15.713  -6.501  1.00  0.00           C  
ATOM   3228  HA  SER A 196       8.700  16.170  -5.569  1.00  0.00           H  
ATOM   3229  C   SER A 196       9.304  16.805  -7.549  1.00  0.00           C  
ATOM   3230  CB  SER A 196      10.267  14.861  -6.183  1.00  0.00           C  
ATOM   3231  HB2 SER A 196      11.134  15.510  -6.061  1.00  0.00           H  
ATOM   3232  HB3 SER A 196      10.088  14.356  -5.234  1.00  0.00           H  
ATOM   3233  O   SER A 196       9.296  16.492  -8.748  1.00  0.00           O  
ATOM   3234  OG  SER A 196      10.545  13.867  -7.162  1.00  0.00           O  
ATOM   3235  HG  SER A 196      11.184  13.278  -6.754  1.00  0.00           H  
ATOM   3236  N   PRO A 197       9.493  18.073  -7.138  1.00  0.00           N  
ATOM   3237  CA  PRO A 197       9.714  19.200  -8.039  1.00  0.00           C  
ATOM   3238  HA  PRO A 197       8.974  19.189  -8.840  1.00  0.00           H  
ATOM   3239  C   PRO A 197      11.110  19.090  -8.662  1.00  0.00           C  
ATOM   3240  CB  PRO A 197       9.503  20.453  -7.178  1.00  0.00           C  
ATOM   3241  HB2 PRO A 197      10.090  21.307  -7.517  1.00  0.00           H  
ATOM   3242  HB3 PRO A 197       8.444  20.709  -7.173  1.00  0.00           H  
ATOM   3243  O   PRO A 197      12.035  19.808  -8.301  1.00  0.00           O  
ATOM   3244  CG  PRO A 197       9.914  19.991  -5.781  1.00  0.00           C  
ATOM   3245  HG2 PRO A 197      10.998  20.044  -5.680  1.00  0.00           H  
ATOM   3246  HG3 PRO A 197       9.426  20.576  -5.001  1.00  0.00           H  
ATOM   3247  CD  PRO A 197       9.467  18.532  -5.757  1.00  0.00           C  
ATOM   3248  HD2 PRO A 197      10.140  17.948  -5.129  1.00  0.00           H  
ATOM   3249  HD3 PRO A 197       8.447  18.471  -5.379  1.00  0.00           H  
ATOM   3250  N   VAL A 198      11.289  18.133  -9.570  1.00  0.00           N  
ATOM   3251  H   VAL A 198      10.507  17.526  -9.769  1.00  0.00           H  
ATOM   3252  CA  VAL A 198      12.546  17.926 -10.284  1.00  0.00           C  
ATOM   3253  HA  VAL A 198      13.351  18.343  -9.679  1.00  0.00           H  
ATOM   3254  C   VAL A 198      12.484  18.701 -11.591  1.00  0.00           C  
ATOM   3255  CB  VAL A 198      12.884  16.443 -10.508  1.00  0.00           C  
ATOM   3256  HB  VAL A 198      12.262  16.035 -11.304  1.00  0.00           H  
ATOM   3257  O   VAL A 198      11.528  18.574 -12.360  1.00  0.00           O  
ATOM   3258  CG1 VAL A 198      14.355  16.341 -10.910  1.00  0.00           C  
ATOM   3259 HG11 VAL A 198      14.639  15.298 -11.052  1.00  0.00           H  
ATOM   3260 HG12 VAL A 198      14.994  16.751 -10.127  1.00  0.00           H  
ATOM   3261 HG13 VAL A 198      14.547  16.884 -11.835  1.00  0.00           H  
ATOM   3262  CG2 VAL A 198      12.700  15.582  -9.253  1.00  0.00           C  
ATOM   3263 HG21 VAL A 198      11.645  15.531  -8.987  1.00  0.00           H  
ATOM   3264 HG22 VAL A 198      13.258  16.014  -8.423  1.00  0.00           H  
ATOM   3265 HG23 VAL A 198      13.065  14.571  -9.435  1.00  0.00           H  
ATOM   3266  N   SER A 199      13.508  19.513 -11.844  1.00  0.00           N  
ATOM   3267  H   SER A 199      14.287  19.528 -11.202  1.00  0.00           H  
ATOM   3268  CA  SER A 199      13.566  20.387 -13.010  1.00  0.00           C  
ATOM   3269  HA  SER A 199      12.661  20.994 -12.986  1.00  0.00           H  
ATOM   3270  C   SER A 199      13.606  19.564 -14.315  1.00  0.00           C  
ATOM   3271  CB  SER A 199      14.740  21.368 -12.888  1.00  0.00           C  
ATOM   3272  HB2 SER A 199      14.549  22.044 -12.055  1.00  0.00           H  
ATOM   3273  HB3 SER A 199      14.815  21.957 -13.802  1.00  0.00           H  
ATOM   3274  O   SER A 199      14.505  18.738 -14.526  1.00  0.00           O  
ATOM   3275  OG  SER A 199      15.962  20.694 -12.658  1.00  0.00           O  
ATOM   3276  HG  SER A 199      16.355  21.012 -11.842  1.00  0.00           H  
ATOM   3277  N   PRO A 200      12.622  19.738 -15.220  1.00  0.00           N  
ATOM   3278  CA  PRO A 200      12.631  19.049 -16.502  1.00  0.00           C  
ATOM   3279  HA  PRO A 200      12.773  17.981 -16.342  1.00  0.00           H  
ATOM   3280  C   PRO A 200      13.768  19.591 -17.372  1.00  0.00           C  
ATOM   3281  CB  PRO A 200      11.246  19.294 -17.109  1.00  0.00           C  
ATOM   3282  HB2 PRO A 200      11.275  19.340 -18.198  1.00  0.00           H  
ATOM   3283  HB3 PRO A 200      10.567  18.507 -16.780  1.00  0.00           H  
ATOM   3284  O   PRO A 200      13.909  20.801 -17.548  1.00  0.00           O  
ATOM   3285  CG  PRO A 200      10.812  20.624 -16.493  1.00  0.00           C  
ATOM   3286  HG2 PRO A 200      11.233  21.451 -17.067  1.00  0.00           H  
ATOM   3287  HG3 PRO A 200       9.727  20.712 -16.436  1.00  0.00           H  
ATOM   3288  CD  PRO A 200      11.447  20.593 -15.105  1.00  0.00           C  
ATOM   3289  HD2 PRO A 200      11.716  21.606 -14.804  1.00  0.00           H  
ATOM   3290  HD3 PRO A 200      10.750  20.158 -14.388  1.00  0.00           H  
ATOM   3291  N   ILE A 201      14.552  18.700 -17.982  1.00  0.00           N  
ATOM   3292  H   ILE A 201      14.362  17.720 -17.830  1.00  0.00           H  
ATOM   3293  CA  ILE A 201      15.646  19.083 -18.882  1.00  0.00           C  
ATOM   3294  HA  ILE A 201      15.807  20.154 -18.756  1.00  0.00           H  
ATOM   3295  C   ILE A 201      15.248  18.877 -20.346  1.00  0.00           C  
ATOM   3296  CB  ILE A 201      16.983  18.433 -18.467  1.00  0.00           C  
ATOM   3297  HB  ILE A 201      17.129  18.651 -17.409  1.00  0.00           H  
ATOM   3298  O   ILE A 201      14.699  17.848 -20.749  1.00  0.00           O  
ATOM   3299  CG1 ILE A 201      18.149  19.083 -19.245  1.00  0.00           C  
ATOM   3300 HG12 ILE A 201      18.125  18.753 -20.284  1.00  0.00           H  
ATOM   3301 HG13 ILE A 201      18.027  20.166 -19.232  1.00  0.00           H  
ATOM   3302  CG2 ILE A 201      16.969  16.905 -18.634  1.00  0.00           C  
ATOM   3303 HG21 ILE A 201      16.909  16.633 -19.688  1.00  0.00           H  
ATOM   3304 HG22 ILE A 201      17.873  16.478 -18.200  1.00  0.00           H  
ATOM   3305 HG23 ILE A 201      16.119  16.482 -18.099  1.00  0.00           H  
ATOM   3306  CD1 ILE A 201      19.531  18.773 -18.659  1.00  0.00           C  
ATOM   3307 HD11 ILE A 201      20.290  19.291 -19.245  1.00  0.00           H  
ATOM   3308 HD12 ILE A 201      19.582  19.119 -17.627  1.00  0.00           H  
ATOM   3309 HD13 ILE A 201      19.734  17.702 -18.690  1.00  0.00           H  
ATOM   3310  N   LYS A 202      15.508  19.882 -21.183  1.00  0.00           N  
ATOM   3311  H   LYS A 202      15.988  20.687 -20.806  1.00  0.00           H  
ATOM   3312  CA  LYS A 202      15.263  19.815 -22.629  1.00  0.00           C  
ATOM   3313  HA  LYS A 202      14.407  19.162 -22.799  1.00  0.00           H  
ATOM   3314  C   LYS A 202      16.461  19.168 -23.344  1.00  0.00           C  
ATOM   3315  CB  LYS A 202      14.916  21.217 -23.151  1.00  0.00           C  
ATOM   3316  HB2 LYS A 202      15.737  21.901 -22.936  1.00  0.00           H  
ATOM   3317  HB3 LYS A 202      14.798  21.156 -24.233  1.00  0.00           H  
ATOM   3318  O   LYS A 202      17.596  19.325 -22.906  1.00  0.00           O  
ATOM   3319  CG  LYS A 202      13.600  21.793 -22.602  1.00  0.00           C  
ATOM   3320  HG2 LYS A 202      12.792  21.079 -22.760  1.00  0.00           H  
ATOM   3321  HG3 LYS A 202      13.702  21.974 -21.532  1.00  0.00           H  
ATOM   3322  CD  LYS A 202      13.257  23.116 -23.310  1.00  0.00           C  
ATOM   3323  HD2 LYS A 202      13.183  22.953 -24.385  1.00  0.00           H  
ATOM   3324  HD3 LYS A 202      14.061  23.826 -23.119  1.00  0.00           H  
ATOM   3325  CE  LYS A 202      11.933  23.688 -22.780  1.00  0.00           C  
ATOM   3326  HE2 LYS A 202      11.987  23.719 -21.692  1.00  0.00           H  
ATOM   3327  HE3 LYS A 202      11.119  23.015 -23.048  1.00  0.00           H  
ATOM   3328  NZ  LYS A 202      11.662  25.058 -23.293  1.00  0.00           N  
ATOM   3329  HZ1 LYS A 202      11.611  25.086 -24.302  1.00  0.00           H  
ATOM   3330  HZ2 LYS A 202      10.797  25.414 -22.914  1.00  0.00           H  
ATOM   3331  HZ3 LYS A 202      12.389  25.693 -22.995  1.00  0.00           H  
ATOM   3332  N   MET A 203      16.224  18.451 -24.452  1.00  0.00           N  
ATOM   3333  H   MET A 203      15.311  18.515 -24.878  1.00  0.00           H  
ATOM   3334  CA  MET A 203      17.292  17.745 -25.192  1.00  0.00           C  
ATOM   3335  HA  MET A 203      17.787  17.047 -24.517  1.00  0.00           H  
ATOM   3336  C   MET A 203      18.357  18.706 -25.734  1.00  0.00           C  
ATOM   3337  CB  MET A 203      16.712  16.961 -26.379  1.00  0.00           C  
ATOM   3338  HB2 MET A 203      16.074  17.621 -26.968  1.00  0.00           H  
ATOM   3339  HB3 MET A 203      17.535  16.631 -27.013  1.00  0.00           H  
ATOM   3340  O   MET A 203      19.533  18.359 -25.840  1.00  0.00           O  
ATOM   3341  CG  MET A 203      15.929  15.716 -25.956  1.00  0.00           C  
ATOM   3342  HG2 MET A 203      15.062  16.016 -25.368  1.00  0.00           H  
ATOM   3343  HG3 MET A 203      16.574  15.107 -25.321  1.00  0.00           H  
ATOM   3344  SD  MET A 203      15.375  14.680 -27.343  1.00  0.00           S  
ATOM   3345  CE  MET A 203      14.158  15.764 -28.134  1.00  0.00           C  
ATOM   3346  HE1 MET A 203      14.648  16.667 -28.496  1.00  0.00           H  
ATOM   3347  HE2 MET A 203      13.713  15.248 -28.985  1.00  0.00           H  
ATOM   3348  HE3 MET A 203      13.382  16.036 -27.418  1.00  0.00           H  
ATOM   3349  N   GLU A 204      17.933  19.920 -26.067  1.00  0.00           N  
ATOM   3350  H   GLU A 204      16.948  20.123 -25.972  1.00  0.00           H  
ATOM   3351  CA  GLU A 204      18.758  20.987 -26.616  1.00  0.00           C  
ATOM   3352  HA  GLU A 204      19.307  20.613 -27.480  1.00  0.00           H  
ATOM   3353  C   GLU A 204      19.801  21.486 -25.600  1.00  0.00           C  
ATOM   3354  CB  GLU A 204      17.833  22.131 -27.081  1.00  0.00           C  
ATOM   3355  HB2 GLU A 204      17.333  22.569 -26.218  1.00  0.00           H  
ATOM   3356  HB3 GLU A 204      18.466  22.905 -27.515  1.00  0.00           H  
ATOM   3357  O   GLU A 204      20.902  21.842 -26.006  1.00  0.00           O  
ATOM   3358  CG  GLU A 204      16.775  21.745 -28.146  1.00  0.00           C  
ATOM   3359  HG2 GLU A 204      17.272  21.190 -28.942  1.00  0.00           H  
ATOM   3360  HG3 GLU A 204      16.401  22.669 -28.585  1.00  0.00           H  
ATOM   3361  CD  GLU A 204      15.554  20.940 -27.639  1.00  0.00           C  
ATOM   3362  OE1 GLU A 204      14.814  20.362 -28.462  1.00  0.00           O  
ATOM   3363  OE2 GLU A 204      15.334  20.840 -26.409  1.00  0.00           O  
ATOM   3364  N   LEU A 205      19.484  21.418 -24.299  1.00  0.00           N  
ATOM   3365  H   LEU A 205      18.594  21.005 -24.059  1.00  0.00           H  
ATOM   3366  CA  LEU A 205      20.270  21.976 -23.187  1.00  0.00           C  
ATOM   3367  HA  LEU A 205      20.932  22.751 -23.575  1.00  0.00           H  
ATOM   3368  C   LEU A 205      21.169  20.940 -22.484  1.00  0.00           C  
ATOM   3369  CB  LEU A 205      19.307  22.623 -22.169  1.00  0.00           C  
ATOM   3370  HB2 LEU A 205      18.700  21.834 -21.726  1.00  0.00           H  
ATOM   3371  HB3 LEU A 205      19.902  23.067 -21.370  1.00  0.00           H  
ATOM   3372  O   LEU A 205      21.784  21.231 -21.461  1.00  0.00           O  
ATOM   3373  CG  LEU A 205      18.370  23.712 -22.722  1.00  0.00           C  
ATOM   3374  HG  LEU A 205      17.759  23.295 -23.522  1.00  0.00           H  
ATOM   3375  CD1 LEU A 205      17.423  24.184 -21.617  1.00  0.00           C  
ATOM   3376 HD11 LEU A 205      16.735  24.931 -22.012  1.00  0.00           H  
ATOM   3377 HD12 LEU A 205      18.003  24.636 -20.812  1.00  0.00           H  
ATOM   3378 HD13 LEU A 205      16.860  23.342 -21.215  1.00  0.00           H  
ATOM   3379  CD2 LEU A 205      19.122  24.924 -23.262  1.00  0.00           C  
ATOM   3380 HD21 LEU A 205      18.427  25.705 -23.569  1.00  0.00           H  
ATOM   3381 HD22 LEU A 205      19.725  24.638 -24.124  1.00  0.00           H  
ATOM   3382 HD23 LEU A 205      19.794  25.321 -22.501  1.00  0.00           H  
ATOM   3383  N   LEU A 206      21.230  19.699 -22.982  1.00  0.00           N  
ATOM   3384  H   LEU A 206      20.690  19.504 -23.813  1.00  0.00           H  
ATOM   3385  CA  LEU A 206      21.890  18.591 -22.271  1.00  0.00           C  
ATOM   3386  HA  LEU A 206      21.428  18.483 -21.290  1.00  0.00           H  
ATOM   3387  C   LEU A 206      23.380  18.823 -22.005  1.00  0.00           C  
ATOM   3388  CB  LEU A 206      21.724  17.285 -23.062  1.00  0.00           C  
ATOM   3389  HB2 LEU A 206      22.045  17.457 -24.089  1.00  0.00           H  
ATOM   3390  HB3 LEU A 206      22.377  16.525 -22.631  1.00  0.00           H  
ATOM   3391  O   LEU A 206      23.884  18.368 -20.984  1.00  0.00           O  
ATOM   3392  CG  LEU A 206      20.295  16.734 -23.053  1.00  0.00           C  
ATOM   3393  HG  LEU A 206      19.611  17.512 -23.391  1.00  0.00           H  
ATOM   3394  CD1 LEU A 206      20.201  15.540 -23.997  1.00  0.00           C  
ATOM   3395 HD11 LEU A 206      20.628  15.793 -24.968  1.00  0.00           H  
ATOM   3396 HD12 LEU A 206      20.742  14.687 -23.587  1.00  0.00           H  
ATOM   3397 HD13 LEU A 206      19.148  15.301 -24.147  1.00  0.00           H  
ATOM   3398  CD2 LEU A 206      19.842  16.252 -21.678  1.00  0.00           C  
ATOM   3399 HD21 LEU A 206      19.799  17.092 -20.984  1.00  0.00           H  
ATOM   3400 HD22 LEU A 206      20.541  15.506 -21.301  1.00  0.00           H  
ATOM   3401 HD23 LEU A 206      18.844  15.817 -21.745  1.00  0.00           H  
ATOM   3402  N   PHE A 207      24.065  19.515 -22.913  1.00  0.00           N  
ATOM   3403  H   PHE A 207      23.552  19.919 -23.683  1.00  0.00           H  
ATOM   3404  CA  PHE A 207      25.498  19.792 -22.816  1.00  0.00           C  
ATOM   3405  HA  PHE A 207      25.937  19.165 -22.040  1.00  0.00           H  
ATOM   3406  C   PHE A 207      25.788  21.249 -22.413  1.00  0.00           C  
ATOM   3407  CB  PHE A 207      26.161  19.411 -24.145  1.00  0.00           C  
ATOM   3408  HB2 PHE A 207      27.225  19.638 -24.077  1.00  0.00           H  
ATOM   3409  HB3 PHE A 207      25.707  20.010 -24.935  1.00  0.00           H  
ATOM   3410  O   PHE A 207      26.944  21.674 -22.421  1.00  0.00           O  
ATOM   3411  CG  PHE A 207      26.054  17.968 -24.569  1.00  0.00           C  
ATOM   3412  CD1 PHE A 207      26.973  17.026 -24.079  1.00  0.00           C  
ATOM   3413  HD1 PHE A 207      27.726  17.320 -23.362  1.00  0.00           H  
ATOM   3414  CD2 PHE A 207      25.069  17.574 -25.493  1.00  0.00           C  
ATOM   3415  HD2 PHE A 207      24.361  18.295 -25.875  1.00  0.00           H  
ATOM   3416  CE1 PHE A 207      26.910  15.690 -24.495  1.00  0.00           C  
ATOM   3417  HE1 PHE A 207      27.603  14.964 -24.096  1.00  0.00           H  
ATOM   3418  CE2 PHE A 207      24.998  16.234 -25.907  1.00  0.00           C  
ATOM   3419  HE2 PHE A 207      24.232  15.922 -26.600  1.00  0.00           H  
ATOM   3420  CZ  PHE A 207      25.917  15.298 -25.404  1.00  0.00           C  
ATOM   3421  HZ  PHE A 207      25.855  14.265 -25.713  1.00  0.00           H  
ATOM   3422  N   ASP A 208      24.760  22.048 -22.130  1.00  0.00           N  
ATOM   3423  H   ASP A 208      23.835  21.656 -22.022  1.00  0.00           H  
ATOM   3424  CA  ASP A 208      24.943  23.440 -21.717  1.00  0.00           C  
ATOM   3425  HA  ASP A 208      25.743  23.862 -22.326  1.00  0.00           H  
ATOM   3426  C   ASP A 208      25.379  23.508 -20.244  1.00  0.00           C  
ATOM   3427  CB  ASP A 208      23.677  24.267 -22.001  1.00  0.00           C  
ATOM   3428  HB2 ASP A 208      22.818  23.788 -21.531  1.00  0.00           H  
ATOM   3429  HB3 ASP A 208      23.795  25.257 -21.559  1.00  0.00           H  
ATOM   3430  O   ASP A 208      25.001  22.617 -19.468  1.00  0.00           O  
ATOM   3431  CG  ASP A 208      23.411  24.445 -23.500  1.00  0.00           C  
ATOM   3432  OD1 ASP A 208      24.284  24.052 -24.316  1.00  0.00           O  
ATOM   3433  OD2 ASP A 208      22.320  24.943 -23.843  1.00  0.00           O  
ATOM   3434  N   PRO A 209      26.167  24.529 -19.856  1.00  0.00           N  
ATOM   3435  CA  PRO A 209      26.520  24.776 -18.458  1.00  0.00           C  
ATOM   3436  HA  PRO A 209      27.188  23.990 -18.107  1.00  0.00           H  
ATOM   3437  C   PRO A 209      25.273  24.831 -17.564  1.00  0.00           C  
ATOM   3438  CB  PRO A 209      27.272  26.113 -18.446  1.00  0.00           C  
ATOM   3439  HB2 PRO A 209      28.096  26.107 -17.733  1.00  0.00           H  
ATOM   3440  HB3 PRO A 209      26.585  26.928 -18.220  1.00  0.00           H  
ATOM   3441  O   PRO A 209      24.190  25.198 -18.025  1.00  0.00           O  
ATOM   3442  CG  PRO A 209      27.784  26.269 -19.874  1.00  0.00           C  
ATOM   3443  HG2 PRO A 209      28.727  25.734 -19.981  1.00  0.00           H  
ATOM   3444  HG3 PRO A 209      27.906  27.317 -20.147  1.00  0.00           H  
ATOM   3445  CD  PRO A 209      26.706  25.583 -20.704  1.00  0.00           C  
ATOM   3446  HD2 PRO A 209      27.156  25.187 -21.615  1.00  0.00           H  
ATOM   3447  HD3 PRO A 209      25.916  26.296 -20.942  1.00  0.00           H  
ATOM   3448  N   ASP A 210      25.406  24.441 -16.302  1.00  0.00           N  
ATOM   3449  H   ASP A 210      26.336  24.280 -15.943  1.00  0.00           H  
ATOM   3450  CA  ASP A 210      24.368  24.607 -15.278  1.00  0.00           C  
ATOM   3451  HA  ASP A 210      23.501  25.097 -15.720  1.00  0.00           H  
ATOM   3452  C   ASP A 210      24.832  25.552 -14.165  1.00  0.00           C  
ATOM   3453  CB  ASP A 210      23.887  23.247 -14.739  1.00  0.00           C  
ATOM   3454  HB2 ASP A 210      23.245  23.407 -13.873  1.00  0.00           H  
ATOM   3455  HB3 ASP A 210      23.257  22.796 -15.506  1.00  0.00           H  
ATOM   3456  O   ASP A 210      25.982  25.980 -14.137  1.00  0.00           O  
ATOM   3457  CG  ASP A 210      24.986  22.251 -14.356  1.00  0.00           C  
ATOM   3458  OD1 ASP A 210      26.120  22.656 -14.076  1.00  0.00           O  
ATOM   3459  OD2 ASP A 210      24.649  21.040 -14.410  1.00  0.00           O  
ATOM   3460  N   ASP A 211      23.924  25.902 -13.251  1.00  0.00           N  
ATOM   3461  H   ASP A 211      22.961  25.621 -13.367  1.00  0.00           H  
ATOM   3462  CA  ASP A 211      24.211  26.835 -12.152  1.00  0.00           C  
ATOM   3463  HA  ASP A 211      24.515  27.792 -12.577  1.00  0.00           H  
ATOM   3464  C   ASP A 211      25.359  26.359 -11.236  1.00  0.00           C  
ATOM   3465  CB  ASP A 211      22.927  27.057 -11.331  1.00  0.00           C  
ATOM   3466  HB2 ASP A 211      22.610  26.104 -10.908  1.00  0.00           H  
ATOM   3467  HB3 ASP A 211      23.151  27.732 -10.505  1.00  0.00           H  
ATOM   3468  O   ASP A 211      25.997  27.171 -10.569  1.00  0.00           O  
ATOM   3469  CG  ASP A 211      21.778  27.665 -12.146  1.00  0.00           C  
ATOM   3470  OD1 ASP A 211      22.042  28.584 -12.955  1.00  0.00           O  
ATOM   3471  OD2 ASP A 211      20.637  27.177 -11.989  1.00  0.00           O  
ATOM   3472  N   GLU A 212      25.646  25.052 -11.220  1.00  0.00           N  
ATOM   3473  H   GLU A 212      25.122  24.452 -11.842  1.00  0.00           H  
ATOM   3474  CA  GLU A 212      26.717  24.438 -10.425  1.00  0.00           C  
ATOM   3475  HA  GLU A 212      26.881  25.031  -9.525  1.00  0.00           H  
ATOM   3476  C   GLU A 212      28.061  24.379 -11.167  1.00  0.00           C  
ATOM   3477  CB  GLU A 212      26.291  23.025  -9.996  1.00  0.00           C  
ATOM   3478  HB2 GLU A 212      27.129  22.550  -9.485  1.00  0.00           H  
ATOM   3479  HB3 GLU A 212      26.048  22.442 -10.884  1.00  0.00           H  
ATOM   3480  O   GLU A 212      29.122  24.429 -10.534  1.00  0.00           O  
ATOM   3481  CG  GLU A 212      25.086  23.049  -9.041  1.00  0.00           C  
ATOM   3482  HG2 GLU A 212      25.325  23.697  -8.198  1.00  0.00           H  
ATOM   3483  HG3 GLU A 212      24.226  23.472  -9.561  1.00  0.00           H  
ATOM   3484  CD  GLU A 212      24.706  21.655  -8.521  1.00  0.00           C  
ATOM   3485  OE1 GLU A 212      24.061  21.607  -7.451  1.00  0.00           O  
ATOM   3486  OE2 GLU A 212      25.012  20.657  -9.213  1.00  0.00           O  
ATOM   3487  N   HIS A 213      28.048  24.297 -12.502  1.00  0.00           N  
ATOM   3488  H   HIS A 213      27.161  24.216 -12.977  1.00  0.00           H  
ATOM   3489  CA  HIS A 213      29.247  24.205 -13.328  1.00  0.00           C  
ATOM   3490  HA  HIS A 213      30.119  24.446 -12.720  1.00  0.00           H  
ATOM   3491  C   HIS A 213      29.200  25.213 -14.479  1.00  0.00           C  
ATOM   3492  CB  HIS A 213      29.430  22.766 -13.831  1.00  0.00           C  
ATOM   3493  HB2 HIS A 213      28.618  22.516 -14.513  1.00  0.00           H  
ATOM   3494  HB3 HIS A 213      30.361  22.710 -14.396  1.00  0.00           H  
ATOM   3495  O   HIS A 213      28.459  25.066 -15.450  1.00  0.00           O  
ATOM   3496  CG  HIS A 213      29.482  21.733 -12.730  1.00  0.00           C  
ATOM   3497  CD2 HIS A 213      28.836  20.528 -12.715  1.00  0.00           C  
ATOM   3498  HD2 HIS A 213      28.189  20.151 -13.494  1.00  0.00           H  
ATOM   3499  ND1 HIS A 213      30.145  21.850 -11.530  1.00  0.00           N  
ATOM   3500  HD1 HIS A 213      30.439  22.727 -11.124  1.00  0.00           H  
ATOM   3501  CE1 HIS A 213      29.921  20.731 -10.823  1.00  0.00           C  
ATOM   3502  HE1 HIS A 213      30.238  20.568  -9.804  1.00  0.00           H  
ATOM   3503  NE2 HIS A 213      29.153  19.879 -11.517  1.00  0.00           N  
ATOM   3504  N   SER A 214      30.076  26.220 -14.403  1.00  0.00           N  
ATOM   3505  H   SER A 214      30.673  26.281 -13.590  1.00  0.00           H  
ATOM   3506  CA  SER A 214      30.243  27.252 -15.435  1.00  0.00           C  
ATOM   3507  HA  SER A 214      29.264  27.679 -15.653  1.00  0.00           H  
ATOM   3508  C   SER A 214      30.804  26.716 -16.759  1.00  0.00           C  
ATOM   3509  CB  SER A 214      31.148  28.365 -14.893  1.00  0.00           C  
ATOM   3510  HB2 SER A 214      31.396  29.058 -15.697  1.00  0.00           H  
ATOM   3511  HB3 SER A 214      30.610  28.908 -14.116  1.00  0.00           H  
ATOM   3512  O   SER A 214      30.714  27.392 -17.786  1.00  0.00           O  
ATOM   3513  OG  SER A 214      32.336  27.827 -14.334  1.00  0.00           O  
ATOM   3514  HG  SER A 214      32.920  28.542 -14.071  1.00  0.00           H  
ATOM   3515  N   GLU A 215      31.369  25.508 -16.757  1.00  0.00           N  
ATOM   3516  H   GLU A 215      31.355  24.980 -15.896  1.00  0.00           H  
ATOM   3517  CA  GLU A 215      31.930  24.864 -17.940  1.00  0.00           C  
ATOM   3518  HA  GLU A 215      32.245  25.663 -18.611  1.00  0.00           H  
ATOM   3519  C   GLU A 215      30.897  23.989 -18.679  1.00  0.00           C  
ATOM   3520  CB  GLU A 215      33.196  24.070 -17.587  1.00  0.00           C  
ATOM   3521  HB2 GLU A 215      33.518  23.532 -18.479  1.00  0.00           H  
ATOM   3522  HB3 GLU A 215      32.970  23.348 -16.803  1.00  0.00           H  
ATOM   3523  O   GLU A 215      30.010  23.396 -18.062  1.00  0.00           O  
ATOM   3524  CG  GLU A 215      34.334  25.002 -17.135  1.00  0.00           C  
ATOM   3525  HG2 GLU A 215      34.451  25.788 -17.882  1.00  0.00           H  
ATOM   3526  HG3 GLU A 215      34.054  25.474 -16.193  1.00  0.00           H  
ATOM   3527  CD  GLU A 215      35.687  24.294 -16.957  1.00  0.00           C  
ATOM   3528  OE1 GLU A 215      36.674  25.022 -16.699  1.00  0.00           O  
ATOM   3529  OE2 GLU A 215      35.750  23.056 -17.127  1.00  0.00           O  
ATOM   3530  N   PRO A 216      30.989  23.872 -20.019  1.00  0.00           N  
ATOM   3531  CA  PRO A 216      30.125  22.985 -20.787  1.00  0.00           C  
ATOM   3532  HA  PRO A 216      29.090  23.292 -20.635  1.00  0.00           H  
ATOM   3533  C   PRO A 216      30.296  21.522 -20.369  1.00  0.00           C  
ATOM   3534  CB  PRO A 216      30.509  23.178 -22.258  1.00  0.00           C  
ATOM   3535  HB2 PRO A 216      31.198  22.396 -22.577  1.00  0.00           H  
ATOM   3536  HB3 PRO A 216      29.628  23.193 -22.900  1.00  0.00           H  
ATOM   3537  O   PRO A 216      31.407  21.000 -20.299  1.00  0.00           O  
ATOM   3538  CG  PRO A 216      31.239  24.518 -22.277  1.00  0.00           C  
ATOM   3539  HG2 PRO A 216      31.978  24.567 -23.077  1.00  0.00           H  
ATOM   3540  HG3 PRO A 216      30.513  25.326 -22.374  1.00  0.00           H  
ATOM   3541  CD  PRO A 216      31.891  24.589 -20.902  1.00  0.00           C  
ATOM   3542  HD2 PRO A 216      32.007  25.635 -20.617  1.00  0.00           H  
ATOM   3543  HD3 PRO A 216      32.857  24.085 -20.917  1.00  0.00           H  
ATOM   3544  N   VAL A 217      29.182  20.816 -20.197  1.00  0.00           N  
ATOM   3545  H   VAL A 217      28.293  21.294 -20.248  1.00  0.00           H  
ATOM   3546  CA  VAL A 217      29.211  19.383 -19.901  1.00  0.00           C  
ATOM   3547  HA  VAL A 217      29.926  19.220 -19.095  1.00  0.00           H  
ATOM   3548  C   VAL A 217      29.685  18.613 -21.136  1.00  0.00           C  
ATOM   3549  CB  VAL A 217      27.835  18.903 -19.416  1.00  0.00           C  
ATOM   3550  HB  VAL A 217      27.087  19.121 -20.178  1.00  0.00           H  
ATOM   3551  O   VAL A 217      29.138  18.771 -22.226  1.00  0.00           O  
ATOM   3552  CG1 VAL A 217      27.826  17.394 -19.154  1.00  0.00           C  
ATOM   3553 HG11 VAL A 217      28.011  16.849 -20.080  1.00  0.00           H  
ATOM   3554 HG12 VAL A 217      26.837  17.098 -18.802  1.00  0.00           H  
ATOM   3555 HG13 VAL A 217      28.568  17.133 -18.400  1.00  0.00           H  
ATOM   3556  CG2 VAL A 217      27.429  19.620 -18.125  1.00  0.00           C  
ATOM   3557 HG21 VAL A 217      26.492  19.209 -17.749  1.00  0.00           H  
ATOM   3558 HG22 VAL A 217      27.292  20.686 -18.304  1.00  0.00           H  
ATOM   3559 HG23 VAL A 217      28.199  19.492 -17.363  1.00  0.00           H  
ATOM   3560  N   HIS A 218      30.672  17.730 -20.967  1.00  0.00           N  
ATOM   3561  H   HIS A 218      31.159  17.752 -20.082  1.00  0.00           H  
ATOM   3562  CA  HIS A 218      31.201  16.879 -22.043  1.00  0.00           C  
ATOM   3563  HA  HIS A 218      30.893  17.292 -23.004  1.00  0.00           H  
ATOM   3564  C   HIS A 218      30.674  15.436 -22.011  1.00  0.00           C  
ATOM   3565  CB  HIS A 218      32.734  16.917 -22.004  1.00  0.00           C  
ATOM   3566  HB2 HIS A 218      33.084  16.684 -20.999  1.00  0.00           H  
ATOM   3567  HB3 HIS A 218      33.133  16.164 -22.684  1.00  0.00           H  
ATOM   3568  O   HIS A 218      30.934  14.666 -22.943  1.00  0.00           O  
ATOM   3569  CG  HIS A 218      33.289  18.248 -22.435  1.00  0.00           C  
ATOM   3570  CD2 HIS A 218      33.868  19.206 -21.643  1.00  0.00           C  
ATOM   3571  HD2 HIS A 218      34.002  19.164 -20.572  1.00  0.00           H  
ATOM   3572  ND1 HIS A 218      33.308  18.722 -23.728  1.00  0.00           N  
ATOM   3573  HD1 HIS A 218      32.993  18.231 -24.552  1.00  0.00           H  
ATOM   3574  CE1 HIS A 218      33.892  19.929 -23.717  1.00  0.00           C  
ATOM   3575  HE1 HIS A 218      34.078  20.543 -24.587  1.00  0.00           H  
ATOM   3576  NE2 HIS A 218      34.259  20.259 -22.477  1.00  0.00           N  
ATOM   3577  N   THR A 219      29.949  15.047 -20.963  1.00  0.00           N  
ATOM   3578  H   THR A 219      29.775  15.718 -20.228  1.00  0.00           H  
ATOM   3579  CA  THR A 219      29.450  13.681 -20.758  1.00  0.00           C  
ATOM   3580  HA  THR A 219      29.451  13.135 -21.701  1.00  0.00           H  
ATOM   3581  C   THR A 219      28.029  13.713 -20.202  1.00  0.00           C  
ATOM   3582  CB  THR A 219      30.355  12.923 -19.782  1.00  0.00           C  
ATOM   3583  HB  THR A 219      30.356  13.447 -18.826  1.00  0.00           H  
ATOM   3584  O   THR A 219      27.799  14.232 -19.114  1.00  0.00           O  
ATOM   3585  CG2 THR A 219      29.911  11.480 -19.562  1.00  0.00           C  
ATOM   3586 HG21 THR A 219      30.143  10.864 -20.431  1.00  0.00           H  
ATOM   3587 HG22 THR A 219      28.847  11.418 -19.335  1.00  0.00           H  
ATOM   3588 HG23 THR A 219      30.443  11.120 -18.681  1.00  0.00           H  
ATOM   3589  OG1 THR A 219      31.680  12.870 -20.270  1.00  0.00           O  
ATOM   3590  HG1 THR A 219      32.231  12.906 -19.484  1.00  0.00           H  
ATOM   3591  N   VAL A 220      27.081  13.111 -20.919  1.00  0.00           N  
ATOM   3592  H   VAL A 220      27.343  12.698 -21.803  1.00  0.00           H  
ATOM   3593  CA  VAL A 220      25.675  12.992 -20.505  1.00  0.00           C  
ATOM   3594  HA  VAL A 220      25.548  13.433 -19.517  1.00  0.00           H  
ATOM   3595  C   VAL A 220      25.296  11.517 -20.414  1.00  0.00           C  
ATOM   3596  CB  VAL A 220      24.748  13.755 -21.473  1.00  0.00           C  
ATOM   3597  HB  VAL A 220      24.879  13.354 -22.478  1.00  0.00           H  
ATOM   3598  O   VAL A 220      25.539  10.750 -21.345  1.00  0.00           O  
ATOM   3599  CG1 VAL A 220      23.269  13.617 -21.084  1.00  0.00           C  
ATOM   3600 HG11 VAL A 220      23.120  13.961 -20.060  1.00  0.00           H  
ATOM   3601 HG12 VAL A 220      22.656  14.216 -21.757  1.00  0.00           H  
ATOM   3602 HG13 VAL A 220      22.947  12.579 -21.167  1.00  0.00           H  
ATOM   3603  CG2 VAL A 220      25.087  15.251 -21.501  1.00  0.00           C  
ATOM   3604 HG21 VAL A 220      24.886  15.707 -20.532  1.00  0.00           H  
ATOM   3605 HG22 VAL A 220      24.492  15.754 -22.264  1.00  0.00           H  
ATOM   3606 HG23 VAL A 220      26.137  15.407 -21.746  1.00  0.00           H  
ATOM   3607  N   VAL A 221      24.675  11.111 -19.309  1.00  0.00           N  
ATOM   3608  H   VAL A 221      24.501  11.792 -18.584  1.00  0.00           H  
ATOM   3609  CA  VAL A 221      24.220   9.735 -19.083  1.00  0.00           C  
ATOM   3610  HA  VAL A 221      24.510   9.114 -19.931  1.00  0.00           H  
ATOM   3611  C   VAL A 221      22.704   9.710 -18.976  1.00  0.00           C  
ATOM   3612  CB  VAL A 221      24.871   9.111 -17.838  1.00  0.00           C  
ATOM   3613  HB  VAL A 221      24.575   9.671 -16.951  1.00  0.00           H  
ATOM   3614  O   VAL A 221      22.130  10.166 -17.989  1.00  0.00           O  
ATOM   3615  CG1 VAL A 221      24.437   7.647 -17.667  1.00  0.00           C  
ATOM   3616 HG11 VAL A 221      24.953   7.211 -16.811  1.00  0.00           H  
ATOM   3617 HG12 VAL A 221      23.364   7.587 -17.482  1.00  0.00           H  
ATOM   3618 HG13 VAL A 221      24.683   7.075 -18.561  1.00  0.00           H  
ATOM   3619  CG2 VAL A 221      26.398   9.133 -17.934  1.00  0.00           C  
ATOM   3620 HG21 VAL A 221      26.760  10.160 -17.980  1.00  0.00           H  
ATOM   3621 HG22 VAL A 221      26.812   8.669 -17.038  1.00  0.00           H  
ATOM   3622 HG23 VAL A 221      26.735   8.589 -18.817  1.00  0.00           H  
ATOM   3623  N   PHE A 222      22.055   9.127 -19.979  1.00  0.00           N  
ATOM   3624  H   PHE A 222      22.608   8.734 -20.728  1.00  0.00           H  
ATOM   3625  CA  PHE A 222      20.646   8.777 -19.925  1.00  0.00           C  
ATOM   3626  HA  PHE A 222      20.122   9.536 -19.345  1.00  0.00           H  
ATOM   3627  C   PHE A 222      20.437   7.441 -19.232  1.00  0.00           C  
ATOM   3628  CB  PHE A 222      20.046   8.708 -21.329  1.00  0.00           C  
ATOM   3629  HB2 PHE A 222      20.724   8.145 -21.969  1.00  0.00           H  
ATOM   3630  HB3 PHE A 222      19.114   8.146 -21.273  1.00  0.00           H  
ATOM   3631  O   PHE A 222      20.906   6.400 -19.693  1.00  0.00           O  
ATOM   3632  CG  PHE A 222      19.728  10.036 -21.970  1.00  0.00           C  
ATOM   3633  CD1 PHE A 222      19.106  11.068 -21.241  1.00  0.00           C  
ATOM   3634  HD1 PHE A 222      18.844  10.929 -20.203  1.00  0.00           H  
ATOM   3635  CD2 PHE A 222      19.970  10.203 -23.340  1.00  0.00           C  
ATOM   3636  HD2 PHE A 222      20.410   9.399 -23.912  1.00  0.00           H  
ATOM   3637  CE1 PHE A 222      18.772  12.273 -21.877  1.00  0.00           C  
ATOM   3638  HE1 PHE A 222      18.284  13.066 -21.330  1.00  0.00           H  
ATOM   3639  CE2 PHE A 222      19.603  11.393 -23.978  1.00  0.00           C  
ATOM   3640  HE2 PHE A 222      19.757  11.497 -25.042  1.00  0.00           H  
ATOM   3641  CZ  PHE A 222      19.003  12.426 -23.249  1.00  0.00           C  
ATOM   3642  HZ  PHE A 222      18.666  13.316 -23.760  1.00  0.00           H  
ATOM   3643  N   GLN A 223      19.627   7.451 -18.185  1.00  0.00           N  
ATOM   3644  H   GLN A 223      19.272   8.339 -17.860  1.00  0.00           H  
ATOM   3645  CA  GLN A 223      19.206   6.244 -17.492  1.00  0.00           C  
ATOM   3646  HA  GLN A 223      19.644   5.377 -17.987  1.00  0.00           H  
ATOM   3647  C   GLN A 223      17.688   6.059 -17.534  1.00  0.00           C  
ATOM   3648  CB  GLN A 223      19.754   6.241 -16.067  1.00  0.00           C  
ATOM   3649  HB2 GLN A 223      20.843   6.207 -16.091  1.00  0.00           H  
ATOM   3650  HB3 GLN A 223      19.398   5.324 -15.597  1.00  0.00           H  
ATOM   3651  O   GLN A 223      16.927   7.018 -17.626  1.00  0.00           O  
ATOM   3652  CG  GLN A 223      19.306   7.477 -15.264  1.00  0.00           C  
ATOM   3653  HG2 GLN A 223      18.279   7.734 -15.524  1.00  0.00           H  
ATOM   3654  HG3 GLN A 223      19.948   8.326 -15.497  1.00  0.00           H  
ATOM   3655  CD  GLN A 223      19.310   7.239 -13.771  1.00  0.00           C  
ATOM   3656  NE2 GLN A 223      18.948   8.218 -12.975  1.00  0.00           N  
ATOM   3657 HE21 GLN A 223      18.838   8.008 -11.993  1.00  0.00           H  
ATOM   3658 HE22 GLN A 223      18.674   9.127 -13.320  1.00  0.00           H  
ATOM   3659  OE1 GLN A 223      19.523   6.129 -13.318  1.00  0.00           O  
ATOM   3660  N   GLY A 224      17.231   4.812 -17.449  1.00  0.00           N  
ATOM   3661  H   GLY A 224      17.899   4.055 -17.413  1.00  0.00           H  
ATOM   3662  CA  GLY A 224      15.807   4.513 -17.305  1.00  0.00           C  
ATOM   3663  HA2 GLY A 224      15.474   4.863 -16.328  1.00  0.00           H  
ATOM   3664  HA3 GLY A 224      15.240   5.066 -18.054  1.00  0.00           H  
ATOM   3665  C   GLY A 224      15.486   3.027 -17.420  1.00  0.00           C  
ATOM   3666  O   GLY A 224      16.323   2.226 -17.854  1.00  0.00           O  
ATOM   3667  N   ALA A 225      14.262   2.657 -17.048  1.00  0.00           N  
ATOM   3668  H   ALA A 225      13.635   3.363 -16.691  1.00  0.00           H  
ATOM   3669  CA  ALA A 225      13.790   1.274 -17.039  1.00  0.00           C  
ATOM   3670  HA  ALA A 225      14.447   0.699 -16.386  1.00  0.00           H  
ATOM   3671  C   ALA A 225      13.818   0.604 -18.433  1.00  0.00           C  
ATOM   3672  CB  ALA A 225      12.390   1.254 -16.411  1.00  0.00           C  
ATOM   3673  HB1 ALA A 225      12.418   1.699 -15.417  1.00  0.00           H  
ATOM   3674  HB2 ALA A 225      11.689   1.814 -17.031  1.00  0.00           H  
ATOM   3675  HB3 ALA A 225      12.029   0.229 -16.316  1.00  0.00           H  
ATOM   3676  O   ALA A 225      14.033   1.235 -19.479  1.00  0.00           O  
ATOM   3677  N   ALA A 226      13.633  -0.717 -18.470  1.00  0.00           N  
ATOM   3678  H   ALA A 226      13.381  -1.189 -17.614  1.00  0.00           H  
ATOM   3679  CA  ALA A 226      13.441  -1.436 -19.729  1.00  0.00           C  
ATOM   3680  HA  ALA A 226      14.289  -1.226 -20.381  1.00  0.00           H  
ATOM   3681  C   ALA A 226      12.159  -0.945 -20.433  1.00  0.00           C  
ATOM   3682  CB  ALA A 226      13.420  -2.941 -19.450  1.00  0.00           C  
ATOM   3683  HB1 ALA A 226      13.319  -3.492 -20.385  1.00  0.00           H  
ATOM   3684  HB2 ALA A 226      14.343  -3.245 -18.956  1.00  0.00           H  
ATOM   3685  HB3 ALA A 226      12.575  -3.186 -18.807  1.00  0.00           H  
ATOM   3686  O   ALA A 226      11.184  -0.594 -19.783  1.00  0.00           O  
ATOM   3687  N   GLY A 227      12.164  -0.857 -21.766  1.00  0.00           N  
ATOM   3688  H   GLY A 227      12.960  -1.219 -22.272  1.00  0.00           H  
ATOM   3689  CA  GLY A 227      10.993  -0.402 -22.534  1.00  0.00           C  
ATOM   3690  HA2 GLY A 227      10.116  -0.942 -22.175  1.00  0.00           H  
ATOM   3691  HA3 GLY A 227      11.131  -0.659 -23.584  1.00  0.00           H  
ATOM   3692  C   GLY A 227      10.664   1.099 -22.450  1.00  0.00           C  
ATOM   3693  O   GLY A 227       9.809   1.558 -23.204  1.00  0.00           O  
ATOM   3694  N   ILE A 228      11.372   1.884 -21.623  1.00  0.00           N  
ATOM   3695  H   ILE A 228      11.964   1.428 -20.944  1.00  0.00           H  
ATOM   3696  CA  ILE A 228      11.069   3.313 -21.395  1.00  0.00           C  
ATOM   3697  HA  ILE A 228       9.996   3.360 -21.212  1.00  0.00           H  
ATOM   3698  C   ILE A 228      11.366   4.233 -22.597  1.00  0.00           C  
ATOM   3699  CB  ILE A 228      11.762   3.802 -20.104  1.00  0.00           C  
ATOM   3700  HB  ILE A 228      11.761   2.976 -19.392  1.00  0.00           H  
ATOM   3701  O   ILE A 228      10.995   5.401 -22.598  1.00  0.00           O  
ATOM   3702  CG1 ILE A 228      11.040   4.976 -19.413  1.00  0.00           C  
ATOM   3703 HG12 ILE A 228      11.017   5.848 -20.066  1.00  0.00           H  
ATOM   3704 HG13 ILE A 228      11.602   5.236 -18.516  1.00  0.00           H  
ATOM   3705  CG2 ILE A 228      13.227   4.185 -20.367  1.00  0.00           C  
ATOM   3706 HG21 ILE A 228      13.712   4.379 -19.410  1.00  0.00           H  
ATOM   3707 HG22 ILE A 228      13.288   5.096 -20.963  1.00  0.00           H  
ATOM   3708 HG23 ILE A 228      13.738   3.365 -20.871  1.00  0.00           H  
ATOM   3709  CD1 ILE A 228       9.609   4.653 -18.974  1.00  0.00           C  
ATOM   3710 HD11 ILE A 228       8.940   4.637 -19.834  1.00  0.00           H  
ATOM   3711 HD12 ILE A 228       9.261   5.422 -18.284  1.00  0.00           H  
ATOM   3712 HD13 ILE A 228       9.579   3.691 -18.462  1.00  0.00           H  
ATOM   3713  N   GLY A 229      12.050   3.719 -23.627  1.00  0.00           N  
ATOM   3714  H   GLY A 229      12.211   2.722 -23.601  1.00  0.00           H  
ATOM   3715  CA  GLY A 229      12.315   4.448 -24.873  1.00  0.00           C  
ATOM   3716  HA2 GLY A 229      12.073   3.790 -25.707  1.00  0.00           H  
ATOM   3717  HA3 GLY A 229      11.649   5.309 -24.942  1.00  0.00           H  
ATOM   3718  C   GLY A 229      13.747   4.953 -25.084  1.00  0.00           C  
ATOM   3719  O   GLY A 229      13.963   5.692 -26.037  1.00  0.00           O  
ATOM   3720  N   LYS A 230      14.739   4.531 -24.281  1.00  0.00           N  
ATOM   3721  H   LYS A 230      14.468   3.994 -23.469  1.00  0.00           H  
ATOM   3722  CA  LYS A 230      16.159   4.954 -24.403  1.00  0.00           C  
ATOM   3723  HA  LYS A 230      16.235   6.002 -24.112  1.00  0.00           H  
ATOM   3724  C   LYS A 230      16.719   4.881 -25.834  1.00  0.00           C  
ATOM   3725  CB  LYS A 230      17.066   4.129 -23.472  1.00  0.00           C  
ATOM   3726  HB2 LYS A 230      18.076   4.526 -23.563  1.00  0.00           H  
ATOM   3727  HB3 LYS A 230      17.083   3.089 -23.800  1.00  0.00           H  
ATOM   3728  O   LYS A 230      17.160   5.886 -26.379  1.00  0.00           O  
ATOM   3729  CG  LYS A 230      16.645   4.182 -21.998  1.00  0.00           C  
ATOM   3730  HG2 LYS A 230      16.444   5.217 -21.722  1.00  0.00           H  
ATOM   3731  HG3 LYS A 230      15.725   3.613 -21.863  1.00  0.00           H  
ATOM   3732  CD  LYS A 230      17.730   3.631 -21.065  1.00  0.00           C  
ATOM   3733  HD2 LYS A 230      17.497   3.914 -20.038  1.00  0.00           H  
ATOM   3734  HD3 LYS A 230      18.688   4.089 -21.313  1.00  0.00           H  
ATOM   3735  CE  LYS A 230      17.867   2.109 -21.154  1.00  0.00           C  
ATOM   3736  HE2 LYS A 230      18.809   1.834 -20.681  1.00  0.00           H  
ATOM   3737  HE3 LYS A 230      17.931   1.806 -22.199  1.00  0.00           H  
ATOM   3738  NZ  LYS A 230      16.754   1.426 -20.453  1.00  0.00           N  
ATOM   3739  HZ1 LYS A 230      16.860   0.423 -20.497  1.00  0.00           H  
ATOM   3740  HZ2 LYS A 230      16.779   1.681 -19.476  1.00  0.00           H  
ATOM   3741  HZ3 LYS A 230      15.836   1.706 -20.770  1.00  0.00           H  
ATOM   3742  N   THR A 231      16.621   3.713 -26.471  1.00  0.00           N  
ATOM   3743  H   THR A 231      16.369   2.898 -25.931  1.00  0.00           H  
ATOM   3744  CA  THR A 231      17.077   3.486 -27.856  1.00  0.00           C  
ATOM   3745  HA  THR A 231      18.136   3.733 -27.936  1.00  0.00           H  
ATOM   3746  C   THR A 231      16.311   4.347 -28.865  1.00  0.00           C  
ATOM   3747  CB  THR A 231      16.886   2.001 -28.204  1.00  0.00           C  
ATOM   3748  HB  THR A 231      15.825   1.769 -28.106  1.00  0.00           H  
ATOM   3749  O   THR A 231      16.884   4.871 -29.815  1.00  0.00           O  
ATOM   3750  CG2 THR A 231      17.316   1.579 -29.608  1.00  0.00           C  
ATOM   3751 HG21 THR A 231      18.385   1.738 -29.745  1.00  0.00           H  
ATOM   3752 HG22 THR A 231      17.105   0.518 -29.745  1.00  0.00           H  
ATOM   3753 HG23 THR A 231      16.771   2.145 -30.364  1.00  0.00           H  
ATOM   3754  OG1 THR A 231      17.585   1.206 -27.273  1.00  0.00           O  
ATOM   3755  HG1 THR A 231      18.507   1.463 -27.347  1.00  0.00           H  
ATOM   3756  N   ILE A 232      15.002   4.534 -28.664  1.00  0.00           N  
ATOM   3757  H   ILE A 232      14.594   4.195 -27.805  1.00  0.00           H  
ATOM   3758  CA  ILE A 232      14.175   5.368 -29.547  1.00  0.00           C  
ATOM   3759  HA  ILE A 232      14.387   5.100 -30.582  1.00  0.00           H  
ATOM   3760  C   ILE A 232      14.564   6.847 -29.415  1.00  0.00           C  
ATOM   3761  CB  ILE A 232      12.675   5.114 -29.273  1.00  0.00           C  
ATOM   3762  HB  ILE A 232      12.488   5.285 -28.213  1.00  0.00           H  
ATOM   3763  O   ILE A 232      14.672   7.532 -30.431  1.00  0.00           O  
ATOM   3764  CG1 ILE A 232      12.255   3.658 -29.585  1.00  0.00           C  
ATOM   3765 HG12 ILE A 232      11.202   3.540 -29.328  1.00  0.00           H  
ATOM   3766 HG13 ILE A 232      12.815   2.979 -28.941  1.00  0.00           H  
ATOM   3767  CG2 ILE A 232      11.785   6.095 -30.048  1.00  0.00           C  
ATOM   3768 HG21 ILE A 232      10.735   5.829 -29.924  1.00  0.00           H  
ATOM   3769 HG22 ILE A 232      12.040   6.084 -31.108  1.00  0.00           H  
ATOM   3770 HG23 ILE A 232      11.928   7.100 -29.652  1.00  0.00           H  
ATOM   3771  CD1 ILE A 232      12.445   3.204 -31.042  1.00  0.00           C  
ATOM   3772 HD11 ILE A 232      13.499   3.228 -31.318  1.00  0.00           H  
ATOM   3773 HD12 ILE A 232      12.086   2.180 -31.145  1.00  0.00           H  
ATOM   3774 HD13 ILE A 232      11.872   3.838 -31.719  1.00  0.00           H  
ATOM   3775  N   LEU A 233      14.844   7.317 -28.195  1.00  0.00           N  
ATOM   3776  H   LEU A 233      14.723   6.701 -27.404  1.00  0.00           H  
ATOM   3777  CA  LEU A 233      15.366   8.656 -27.926  1.00  0.00           C  
ATOM   3778  HA  LEU A 233      14.669   9.389 -28.334  1.00  0.00           H  
ATOM   3779  C   LEU A 233      16.720   8.869 -28.611  1.00  0.00           C  
ATOM   3780  CB  LEU A 233      15.460   8.849 -26.402  1.00  0.00           C  
ATOM   3781  HB2 LEU A 233      16.143   8.106 -25.989  1.00  0.00           H  
ATOM   3782  HB3 LEU A 233      14.477   8.670 -25.966  1.00  0.00           H  
ATOM   3783  O   LEU A 233      16.886   9.838 -29.344  1.00  0.00           O  
ATOM   3784  CG  LEU A 233      15.956  10.236 -25.961  1.00  0.00           C  
ATOM   3785  HG  LEU A 233      16.927  10.448 -26.408  1.00  0.00           H  
ATOM   3786  CD1 LEU A 233      14.972  11.331 -26.357  1.00  0.00           C  
ATOM   3787 HD11 LEU A 233      13.972  11.089 -25.997  1.00  0.00           H  
ATOM   3788 HD12 LEU A 233      15.292  12.272 -25.909  1.00  0.00           H  
ATOM   3789 HD13 LEU A 233      14.962  11.453 -27.440  1.00  0.00           H  
ATOM   3790  CD2 LEU A 233      16.111  10.257 -24.443  1.00  0.00           C  
ATOM   3791 HD21 LEU A 233      16.431  11.246 -24.114  1.00  0.00           H  
ATOM   3792 HD22 LEU A 233      16.884   9.545 -24.151  1.00  0.00           H  
ATOM   3793 HD23 LEU A 233      15.171   9.999 -23.955  1.00  0.00           H  
ATOM   3794  N   ALA A 234      17.653   7.926 -28.460  1.00  0.00           N  
ATOM   3795  H   ALA A 234      17.473   7.168 -27.817  1.00  0.00           H  
ATOM   3796  CA  ALA A 234      18.960   7.981 -29.108  1.00  0.00           C  
ATOM   3797  HA  ALA A 234      19.487   8.868 -28.756  1.00  0.00           H  
ATOM   3798  C   ALA A 234      18.854   8.075 -30.642  1.00  0.00           C  
ATOM   3799  CB  ALA A 234      19.740   6.737 -28.680  1.00  0.00           C  
ATOM   3800  HB1 ALA A 234      20.688   6.712 -29.218  1.00  0.00           H  
ATOM   3801  HB2 ALA A 234      19.187   5.828 -28.917  1.00  0.00           H  
ATOM   3802  HB3 ALA A 234      19.933   6.767 -27.608  1.00  0.00           H  
ATOM   3803  O   ALA A 234      19.460   8.945 -31.270  1.00  0.00           O  
ATOM   3804  N   ARG A 235      18.017   7.228 -31.257  1.00  0.00           N  
ATOM   3805  H   ARG A 235      17.567   6.524 -30.690  1.00  0.00           H  
ATOM   3806  CA  ARG A 235      17.744   7.276 -32.705  1.00  0.00           C  
ATOM   3807  HA  ARG A 235      18.688   7.208 -33.246  1.00  0.00           H  
ATOM   3808  C   ARG A 235      17.109   8.601 -33.130  1.00  0.00           C  
ATOM   3809  CB  ARG A 235      16.834   6.108 -33.107  1.00  0.00           C  
ATOM   3810  HB2 ARG A 235      15.952   6.097 -32.466  1.00  0.00           H  
ATOM   3811  HB3 ARG A 235      16.504   6.266 -34.134  1.00  0.00           H  
ATOM   3812  O   ARG A 235      17.456   9.130 -34.186  1.00  0.00           O  
ATOM   3813  CG  ARG A 235      17.547   4.749 -33.023  1.00  0.00           C  
ATOM   3814  HG2 ARG A 235      18.430   4.754 -33.660  1.00  0.00           H  
ATOM   3815  HG3 ARG A 235      17.890   4.564 -32.005  1.00  0.00           H  
ATOM   3816  CD  ARG A 235      16.613   3.606 -33.447  1.00  0.00           C  
ATOM   3817  HD2 ARG A 235      17.081   2.658 -33.183  1.00  0.00           H  
ATOM   3818  HD3 ARG A 235      15.686   3.681 -32.880  1.00  0.00           H  
ATOM   3819  NE  ARG A 235      16.314   3.632 -34.899  1.00  0.00           N  
ATOM   3820  HE  ARG A 235      15.440   4.052 -35.182  1.00  0.00           H  
ATOM   3821  NH1 ARG A 235      18.247   2.638 -35.632  1.00  0.00           N  
ATOM   3822 HH11 ARG A 235      18.567   2.560 -34.677  1.00  0.00           H  
ATOM   3823 HH12 ARG A 235      18.807   2.278 -36.391  1.00  0.00           H  
ATOM   3824  NH2 ARG A 235      16.703   3.271 -37.122  1.00  0.00           N  
ATOM   3825 HH21 ARG A 235      15.773   3.569 -37.382  1.00  0.00           H  
ATOM   3826 HH22 ARG A 235      17.320   3.018 -37.881  1.00  0.00           H  
ATOM   3827  CZ  ARG A 235      17.084   3.180 -35.875  1.00  0.00           C  
ATOM   3828  N   LYS A 236      16.205   9.149 -32.314  1.00  0.00           N  
ATOM   3829  H   LYS A 236      15.960   8.651 -31.470  1.00  0.00           H  
ATOM   3830  CA  LYS A 236      15.565  10.443 -32.571  1.00  0.00           C  
ATOM   3831  HA  LYS A 236      15.157  10.429 -33.582  1.00  0.00           H  
ATOM   3832  C   LYS A 236      16.579  11.587 -32.545  1.00  0.00           C  
ATOM   3833  CB  LYS A 236      14.414  10.647 -31.575  1.00  0.00           C  
ATOM   3834  HB2 LYS A 236      13.684   9.848 -31.706  1.00  0.00           H  
ATOM   3835  HB3 LYS A 236      14.795  10.589 -30.556  1.00  0.00           H  
ATOM   3836  O   LYS A 236      16.558  12.408 -33.456  1.00  0.00           O  
ATOM   3837  CG  LYS A 236      13.706  11.994 -31.734  1.00  0.00           C  
ATOM   3838  HG2 LYS A 236      14.400  12.803 -31.506  1.00  0.00           H  
ATOM   3839  HG3 LYS A 236      12.906  12.039 -30.994  1.00  0.00           H  
ATOM   3840  CD  LYS A 236      13.103  12.218 -33.123  1.00  0.00           C  
ATOM   3841  HD2 LYS A 236      13.909  12.392 -33.836  1.00  0.00           H  
ATOM   3842  HD3 LYS A 236      12.511  11.356 -33.433  1.00  0.00           H  
ATOM   3843  CE  LYS A 236      12.211  13.455 -33.039  1.00  0.00           C  
ATOM   3844  HE2 LYS A 236      11.209  13.162 -32.727  1.00  0.00           H  
ATOM   3845  HE3 LYS A 236      12.632  14.119 -32.284  1.00  0.00           H  
ATOM   3846  NZ  LYS A 236      12.189  14.187 -34.315  1.00  0.00           N  
ATOM   3847  HZ1 LYS A 236      11.640  15.033 -34.260  1.00  0.00           H  
ATOM   3848  HZ2 LYS A 236      11.913  13.616 -35.102  1.00  0.00           H  
ATOM   3849  HZ3 LYS A 236      13.126  14.517 -34.499  1.00  0.00           H  
ATOM   3850  N   MET A 237      17.512  11.592 -31.593  1.00  0.00           N  
ATOM   3851  H   MET A 237      17.452  10.902 -30.859  1.00  0.00           H  
ATOM   3852  CA  MET A 237      18.583  12.595 -31.532  1.00  0.00           C  
ATOM   3853  HA  MET A 237      18.136  13.588 -31.486  1.00  0.00           H  
ATOM   3854  C   MET A 237      19.482  12.561 -32.772  1.00  0.00           C  
ATOM   3855  CB  MET A 237      19.433  12.389 -30.275  1.00  0.00           C  
ATOM   3856  HB2 MET A 237      20.293  13.057 -30.319  1.00  0.00           H  
ATOM   3857  HB3 MET A 237      19.797  11.362 -30.234  1.00  0.00           H  
ATOM   3858  O   MET A 237      19.793  13.614 -33.325  1.00  0.00           O  
ATOM   3859  CG  MET A 237      18.644  12.697 -29.002  1.00  0.00           C  
ATOM   3860  HG2 MET A 237      18.308  13.734 -29.024  1.00  0.00           H  
ATOM   3861  HG3 MET A 237      17.758  12.064 -28.958  1.00  0.00           H  
ATOM   3862  SD  MET A 237      19.602  12.422 -27.501  1.00  0.00           S  
ATOM   3863  CE  MET A 237      20.610  13.926 -27.513  1.00  0.00           C  
ATOM   3864  HE1 MET A 237      19.967  14.796 -27.637  1.00  0.00           H  
ATOM   3865  HE2 MET A 237      21.140  14.029 -26.567  1.00  0.00           H  
ATOM   3866  HE3 MET A 237      21.333  13.884 -28.329  1.00  0.00           H  
ATOM   3867  N   MET A 238      19.841  11.366 -33.260  1.00  0.00           N  
ATOM   3868  H   MET A 238      19.602  10.539 -32.731  1.00  0.00           H  
ATOM   3869  CA  MET A 238      20.599  11.217 -34.511  1.00  0.00           C  
ATOM   3870  HA  MET A 238      21.540  11.759 -34.420  1.00  0.00           H  
ATOM   3871  C   MET A 238      19.844  11.811 -35.708  1.00  0.00           C  
ATOM   3872  CB  MET A 238      20.901   9.734 -34.789  1.00  0.00           C  
ATOM   3873  HB2 MET A 238      21.333   9.640 -35.785  1.00  0.00           H  
ATOM   3874  HB3 MET A 238      19.971   9.165 -34.782  1.00  0.00           H  
ATOM   3875  O   MET A 238      20.433  12.527 -36.520  1.00  0.00           O  
ATOM   3876  CG  MET A 238      21.866   9.104 -33.780  1.00  0.00           C  
ATOM   3877  HG2 MET A 238      21.428   9.172 -32.784  1.00  0.00           H  
ATOM   3878  HG3 MET A 238      21.970   8.047 -34.023  1.00  0.00           H  
ATOM   3879  SD  MET A 238      23.525   9.830 -33.705  1.00  0.00           S  
ATOM   3880  CE  MET A 238      24.129   9.500 -35.382  1.00  0.00           C  
ATOM   3881  HE1 MET A 238      23.887   8.479 -35.677  1.00  0.00           H  
ATOM   3882  HE2 MET A 238      23.666  10.203 -36.074  1.00  0.00           H  
ATOM   3883  HE3 MET A 238      25.210   9.635 -35.406  1.00  0.00           H  
ATOM   3884  N   LEU A 239      18.537  11.535 -35.809  1.00  0.00           N  
ATOM   3885  H   LEU A 239      18.119  10.942 -35.106  1.00  0.00           H  
ATOM   3886  CA  LEU A 239      17.685  12.042 -36.886  1.00  0.00           C  
ATOM   3887  HA  LEU A 239      18.172  11.805 -37.832  1.00  0.00           H  
ATOM   3888  C   LEU A 239      17.516  13.568 -36.826  1.00  0.00           C  
ATOM   3889  CB  LEU A 239      16.328  11.316 -36.827  1.00  0.00           C  
ATOM   3890  HB2 LEU A 239      16.503  10.243 -36.904  1.00  0.00           H  
ATOM   3891  HB3 LEU A 239      15.870  11.510 -35.857  1.00  0.00           H  
ATOM   3892  O   LEU A 239      17.588  14.225 -37.866  1.00  0.00           O  
ATOM   3893  CG  LEU A 239      15.331  11.738 -37.923  1.00  0.00           C  
ATOM   3894  HG  LEU A 239      15.106  12.801 -37.832  1.00  0.00           H  
ATOM   3895  CD1 LEU A 239      15.868  11.467 -39.332  1.00  0.00           C  
ATOM   3896 HD11 LEU A 239      16.728  12.108 -39.526  1.00  0.00           H  
ATOM   3897 HD12 LEU A 239      16.168  10.423 -39.426  1.00  0.00           H  
ATOM   3898 HD13 LEU A 239      15.101  11.693 -40.073  1.00  0.00           H  
ATOM   3899  CD2 LEU A 239      14.024  10.964 -37.749  1.00  0.00           C  
ATOM   3900 HD21 LEU A 239      13.314  11.255 -38.522  1.00  0.00           H  
ATOM   3901 HD22 LEU A 239      13.598  11.192 -36.772  1.00  0.00           H  
ATOM   3902 HD23 LEU A 239      14.218   9.894 -37.815  1.00  0.00           H  
ATOM   3903  N   ASP A 240      17.315  14.132 -35.637  1.00  0.00           N  
ATOM   3904  H   ASP A 240      17.227  13.531 -34.829  1.00  0.00           H  
ATOM   3905  CA  ASP A 240      17.126  15.572 -35.432  1.00  0.00           C  
ATOM   3906  HA  ASP A 240      16.402  15.946 -36.157  1.00  0.00           H  
ATOM   3907  C   ASP A 240      18.407  16.360 -35.690  1.00  0.00           C  
ATOM   3908  CB  ASP A 240      16.579  15.824 -34.016  1.00  0.00           C  
ATOM   3909  HB2 ASP A 240      16.692  16.882 -33.776  1.00  0.00           H  
ATOM   3910  HB3 ASP A 240      17.148  15.247 -33.288  1.00  0.00           H  
ATOM   3911  O   ASP A 240      18.391  17.356 -36.417  1.00  0.00           O  
ATOM   3912  CG  ASP A 240      15.093  15.483 -33.920  1.00  0.00           C  
ATOM   3913  OD1 ASP A 240      14.426  15.406 -34.979  1.00  0.00           O  
ATOM   3914  OD2 ASP A 240      14.559  15.287 -32.809  1.00  0.00           O  
ATOM   3915  N   TRP A 241      19.551  15.864 -35.218  1.00  0.00           N  
ATOM   3916  H   TRP A 241      19.525  15.050 -34.620  1.00  0.00           H  
ATOM   3917  CA  TRP A 241      20.846  16.452 -35.554  1.00  0.00           C  
ATOM   3918  HA  TRP A 241      20.853  17.502 -35.258  1.00  0.00           H  
ATOM   3919  C   TRP A 241      21.116  16.410 -37.066  1.00  0.00           C  
ATOM   3920  CB  TRP A 241      21.944  15.731 -34.777  1.00  0.00           C  
ATOM   3921  HB2 TRP A 241      21.806  14.655 -34.880  1.00  0.00           H  
ATOM   3922  HB3 TRP A 241      21.860  15.983 -33.720  1.00  0.00           H  
ATOM   3923  O   TRP A 241      21.480  17.422 -37.670  1.00  0.00           O  
ATOM   3924  CG  TRP A 241      23.312  16.075 -35.264  1.00  0.00           C  
ATOM   3925  CD1 TRP A 241      23.991  17.210 -34.982  1.00  0.00           C  
ATOM   3926  HD1 TRP A 241      23.628  17.997 -34.337  1.00  0.00           H  
ATOM   3927  CD2 TRP A 241      24.129  15.336 -36.216  1.00  0.00           C  
ATOM   3928  CE2 TRP A 241      25.316  16.088 -36.451  1.00  0.00           C  
ATOM   3929  CE3 TRP A 241      23.972  14.122 -36.923  1.00  0.00           C  
ATOM   3930  HE3 TRP A 241      23.082  13.531 -36.764  1.00  0.00           H  
ATOM   3931  NE1 TRP A 241      25.192  17.215 -35.666  1.00  0.00           N  
ATOM   3932  HE1 TRP A 241      25.888  17.939 -35.559  1.00  0.00           H  
ATOM   3933  CH2 TRP A 241      26.123  14.446 -38.024  1.00  0.00           C  
ATOM   3934  HH2 TRP A 241      26.873  14.121 -38.730  1.00  0.00           H  
ATOM   3935  CZ2 TRP A 241      26.306  15.651 -37.332  1.00  0.00           C  
ATOM   3936  HZ2 TRP A 241      27.190  16.252 -37.481  1.00  0.00           H  
ATOM   3937  CZ3 TRP A 241      24.962  13.682 -37.821  1.00  0.00           C  
ATOM   3938  HZ3 TRP A 241      24.827  12.756 -38.361  1.00  0.00           H  
ATOM   3939  N   ALA A 242      20.867  15.270 -37.718  1.00  0.00           N  
ATOM   3940  H   ALA A 242      20.580  14.461 -37.186  1.00  0.00           H  
ATOM   3941  CA  ALA A 242      21.043  15.135 -39.163  1.00  0.00           C  
ATOM   3942  HA  ALA A 242      22.056  15.444 -39.420  1.00  0.00           H  
ATOM   3943  C   ALA A 242      20.069  16.012 -39.968  1.00  0.00           C  
ATOM   3944  CB  ALA A 242      20.879  13.660 -39.526  1.00  0.00           C  
ATOM   3945  HB1 ALA A 242      21.002  13.530 -40.601  1.00  0.00           H  
ATOM   3946  HB2 ALA A 242      19.892  13.304 -39.231  1.00  0.00           H  
ATOM   3947  HB3 ALA A 242      21.642  13.082 -39.006  1.00  0.00           H  
ATOM   3948  O   ALA A 242      20.379  16.431 -41.087  1.00  0.00           O  
ATOM   3949  N   SER A 243      18.892  16.303 -39.414  1.00  0.00           N  
ATOM   3950  H   SER A 243      18.683  15.894 -38.514  1.00  0.00           H  
ATOM   3951  CA  SER A 243      17.899  17.227 -39.982  1.00  0.00           C  
ATOM   3952  HA  SER A 243      17.901  17.131 -41.068  1.00  0.00           H  
ATOM   3953  C   SER A 243      18.206  18.694 -39.674  1.00  0.00           C  
ATOM   3954  CB  SER A 243      16.494  16.856 -39.504  1.00  0.00           C  
ATOM   3955  HB2 SER A 243      15.762  17.498 -39.995  1.00  0.00           H  
ATOM   3956  HB3 SER A 243      16.418  16.991 -38.425  1.00  0.00           H  
ATOM   3957  O   SER A 243      17.597  19.575 -40.272  1.00  0.00           O  
ATOM   3958  OG  SER A 243      16.240  15.502 -39.841  1.00  0.00           O  
ATOM   3959  HG  SER A 243      16.639  14.979 -39.143  1.00  0.00           H  
ATOM   3960  N   GLY A 244      19.180  18.959 -38.800  1.00  0.00           N  
ATOM   3961  H   GLY A 244      19.618  18.187 -38.319  1.00  0.00           H  
ATOM   3962  CA  GLY A 244      19.582  20.299 -38.399  1.00  0.00           C  
ATOM   3963  HA2 GLY A 244      20.577  20.244 -37.957  1.00  0.00           H  
ATOM   3964  HA3 GLY A 244      19.620  20.949 -39.273  1.00  0.00           H  
ATOM   3965  C   GLY A 244      18.655  20.938 -37.370  1.00  0.00           C  
ATOM   3966  O   GLY A 244      18.684  22.151 -37.250  1.00  0.00           O  
ATOM   3967  N   THR A 245      17.834  20.180 -36.642  1.00  0.00           N  
ATOM   3968  H   THR A 245      17.843  19.178 -36.767  1.00  0.00           H  
ATOM   3969  CA  THR A 245      16.935  20.713 -35.599  1.00  0.00           C  
ATOM   3970  HA  THR A 245      16.760  21.774 -35.777  1.00  0.00           H  
ATOM   3971  C   THR A 245      17.521  20.616 -34.190  1.00  0.00           C  
ATOM   3972  CB  THR A 245      15.568  20.018 -35.634  1.00  0.00           C  
ATOM   3973  HB  THR A 245      14.957  20.384 -34.809  1.00  0.00           H  
ATOM   3974  O   THR A 245      17.019  21.272 -33.284  1.00  0.00           O  
ATOM   3975  CG2 THR A 245      14.831  20.273 -36.949  1.00  0.00           C  
ATOM   3976 HG21 THR A 245      15.374  19.827 -37.782  1.00  0.00           H  
ATOM   3977 HG22 THR A 245      13.833  19.838 -36.896  1.00  0.00           H  
ATOM   3978 HG23 THR A 245      14.739  21.346 -37.113  1.00  0.00           H  
ATOM   3979  OG1 THR A 245      15.725  18.624 -35.521  1.00  0.00           O  
ATOM   3980  HG1 THR A 245      14.952  18.271 -35.074  1.00  0.00           H  
ATOM   3981  N   LEU A 246      18.592  19.837 -33.999  1.00  0.00           N  
ATOM   3982  H   LEU A 246      18.941  19.320 -34.794  1.00  0.00           H  
ATOM   3983  CA  LEU A 246      19.261  19.634 -32.712  1.00  0.00           C  
ATOM   3984  HA  LEU A 246      18.847  20.336 -31.989  1.00  0.00           H  
ATOM   3985  C   LEU A 246      20.768  19.909 -32.834  1.00  0.00           C  
ATOM   3986  CB  LEU A 246      18.950  18.203 -32.233  1.00  0.00           C  
ATOM   3987  HB2 LEU A 246      19.404  17.503 -32.935  1.00  0.00           H  
ATOM   3988  HB3 LEU A 246      17.870  18.058 -32.257  1.00  0.00           H  
ATOM   3989  O   LEU A 246      21.407  19.471 -33.792  1.00  0.00           O  
ATOM   3990  CG  LEU A 246      19.437  17.861 -30.815  1.00  0.00           C  
ATOM   3991  HG  LEU A 246      20.497  18.103 -30.735  1.00  0.00           H  
ATOM   3992  CD1 LEU A 246      18.671  18.631 -29.739  1.00  0.00           C  
ATOM   3993 HD11 LEU A 246      19.018  18.324 -28.753  1.00  0.00           H  
ATOM   3994 HD12 LEU A 246      17.601  18.439 -29.821  1.00  0.00           H  
ATOM   3995 HD13 LEU A 246      18.851  19.701 -29.844  1.00  0.00           H  
ATOM   3996  CD2 LEU A 246      19.265  16.364 -30.556  1.00  0.00           C  
ATOM   3997 HD21 LEU A 246      18.211  16.094 -30.622  1.00  0.00           H  
ATOM   3998 HD22 LEU A 246      19.638  16.126 -29.560  1.00  0.00           H  
ATOM   3999 HD23 LEU A 246      19.835  15.796 -31.290  1.00  0.00           H  
ATOM   4000  N   TYR A 247      21.335  20.622 -31.855  1.00  0.00           N  
ATOM   4001  H   TYR A 247      20.745  20.913 -31.089  1.00  0.00           H  
ATOM   4002  CA  TYR A 247      22.765  20.971 -31.774  1.00  0.00           C  
ATOM   4003  HA  TYR A 247      22.861  21.701 -30.970  1.00  0.00           H  
ATOM   4004  C   TYR A 247      23.326  21.686 -33.014  1.00  0.00           C  
ATOM   4005  CB  TYR A 247      23.603  19.745 -31.374  1.00  0.00           C  
ATOM   4006  HB2 TYR A 247      24.621  20.070 -31.163  1.00  0.00           H  
ATOM   4007  HB3 TYR A 247      23.645  19.064 -32.224  1.00  0.00           H  
ATOM   4008  O   TYR A 247      24.457  21.414 -33.441  1.00  0.00           O  
ATOM   4009  CG  TYR A 247      23.113  18.984 -30.163  1.00  0.00           C  
ATOM   4010  CD1 TYR A 247      22.667  19.676 -29.018  1.00  0.00           C  
ATOM   4011  HD1 TYR A 247      22.691  20.754 -28.968  1.00  0.00           H  
ATOM   4012  CD2 TYR A 247      23.103  17.575 -30.190  1.00  0.00           C  
ATOM   4013  HD2 TYR A 247      23.454  17.042 -31.062  1.00  0.00           H  
ATOM   4014  CE1 TYR A 247      22.154  18.963 -27.923  1.00  0.00           C  
ATOM   4015  HE1 TYR A 247      21.784  19.491 -27.057  1.00  0.00           H  
ATOM   4016  CE2 TYR A 247      22.618  16.859 -29.083  1.00  0.00           C  
ATOM   4017  HE2 TYR A 247      22.594  15.780 -29.090  1.00  0.00           H  
ATOM   4018  OH  TYR A 247      21.582  16.870 -26.934  1.00  0.00           O  
ATOM   4019  HH  TYR A 247      21.070  17.452 -26.368  1.00  0.00           H  
ATOM   4020  CZ  TYR A 247      22.122  17.556 -27.963  1.00  0.00           C  
ATOM   4021  N   GLN A 248      22.535  22.599 -33.593  1.00  0.00           N  
ATOM   4022  H   GLN A 248      21.643  22.800 -33.163  1.00  0.00           H  
ATOM   4023  CA  GLN A 248      22.985  23.486 -34.669  1.00  0.00           C  
ATOM   4024  HA  GLN A 248      23.156  22.892 -35.567  1.00  0.00           H  
ATOM   4025  C   GLN A 248      24.304  24.162 -34.277  1.00  0.00           C  
ATOM   4026  CB  GLN A 248      21.926  24.553 -34.980  1.00  0.00           C  
ATOM   4027  HB2 GLN A 248      21.662  25.073 -34.059  1.00  0.00           H  
ATOM   4028  HB3 GLN A 248      22.363  25.280 -35.664  1.00  0.00           H  
ATOM   4029  O   GLN A 248      24.473  24.592 -33.140  1.00  0.00           O  
ATOM   4030  CG  GLN A 248      20.654  23.987 -35.631  1.00  0.00           C  
ATOM   4031  HG2 GLN A 248      20.923  23.475 -36.554  1.00  0.00           H  
ATOM   4032  HG3 GLN A 248      20.182  23.269 -34.959  1.00  0.00           H  
ATOM   4033  CD  GLN A 248      19.635  25.082 -35.961  1.00  0.00           C  
ATOM   4034  NE2 GLN A 248      18.508  24.761 -36.546  1.00  0.00           N  
ATOM   4035 HE21 GLN A 248      18.339  23.804 -36.820  1.00  0.00           H  
ATOM   4036 HE22 GLN A 248      17.869  25.525 -36.716  1.00  0.00           H  
ATOM   4037  OE1 GLN A 248      19.818  26.254 -35.708  1.00  0.00           O  
ATOM   4038  N   ASP A 249      25.261  24.171 -35.204  1.00  0.00           N  
ATOM   4039  H   ASP A 249      24.988  23.963 -36.154  1.00  0.00           H  
ATOM   4040  CA  ASP A 249      26.584  24.789 -35.053  1.00  0.00           C  
ATOM   4041  HA  ASP A 249      27.168  24.466 -35.914  1.00  0.00           H  
ATOM   4042  C   ASP A 249      27.422  24.356 -33.842  1.00  0.00           C  
ATOM   4043  CB  ASP A 249      26.460  26.314 -35.173  1.00  0.00           C  
ATOM   4044  HB2 ASP A 249      25.892  26.703 -34.328  1.00  0.00           H  
ATOM   4045  HB3 ASP A 249      27.452  26.765 -35.157  1.00  0.00           H  
ATOM   4046  O   ASP A 249      28.471  24.950 -33.602  1.00  0.00           O  
ATOM   4047  CG  ASP A 249      25.782  26.698 -36.485  1.00  0.00           C  
ATOM   4048  OD1 ASP A 249      26.116  26.055 -37.512  1.00  0.00           O  
ATOM   4049  OD2 ASP A 249      24.920  27.596 -36.455  1.00  0.00           O  
ATOM   4050  N   ARG A 250      27.034  23.302 -33.111  1.00  0.00           N  
ATOM   4051  H   ARG A 250      26.100  22.955 -33.279  1.00  0.00           H  
ATOM   4052  CA  ARG A 250      27.818  22.736 -32.004  1.00  0.00           C  
ATOM   4053  HA  ARG A 250      28.509  23.498 -31.643  1.00  0.00           H  
ATOM   4054  C   ARG A 250      28.668  21.560 -32.467  1.00  0.00           C  
ATOM   4055  CB  ARG A 250      26.884  22.390 -30.838  1.00  0.00           C  
ATOM   4056  HB2 ARG A 250      26.225  21.571 -31.126  1.00  0.00           H  
ATOM   4057  HB3 ARG A 250      26.272  23.263 -30.611  1.00  0.00           H  
ATOM   4058  O   ARG A 250      29.892  21.624 -32.361  1.00  0.00           O  
ATOM   4059  CG  ARG A 250      27.673  21.998 -29.582  1.00  0.00           C  
ATOM   4060  HG2 ARG A 250      28.368  22.800 -29.335  1.00  0.00           H  
ATOM   4061  HG3 ARG A 250      28.236  21.081 -29.762  1.00  0.00           H  
ATOM   4062  CD  ARG A 250      26.721  21.786 -28.406  1.00  0.00           C  
ATOM   4063  HD2 ARG A 250      26.110  20.901 -28.586  1.00  0.00           H  
ATOM   4064  HD3 ARG A 250      26.067  22.655 -28.334  1.00  0.00           H  
ATOM   4065  NE  ARG A 250      27.469  21.625 -27.149  1.00  0.00           N  
ATOM   4066  HE  ARG A 250      28.408  21.259 -27.202  1.00  0.00           H  
ATOM   4067  NH1 ARG A 250      25.836  22.411 -25.747  1.00  0.00           N  
ATOM   4068 HH11 ARG A 250      25.179  22.528 -26.505  1.00  0.00           H  
ATOM   4069 HH12 ARG A 250      25.551  22.897 -24.909  1.00  0.00           H  
ATOM   4070  NH2 ARG A 250      27.881  21.940 -24.953  1.00  0.00           N  
ATOM   4071 HH21 ARG A 250      28.816  21.565 -25.032  1.00  0.00           H  
ATOM   4072 HH22 ARG A 250      27.531  22.123 -24.023  1.00  0.00           H  
ATOM   4073  CZ  ARG A 250      27.055  21.997 -25.952  1.00  0.00           C  
ATOM   4074  N   PHE A 251      28.035  20.540 -33.049  1.00  0.00           N  
ATOM   4075  H   PHE A 251      27.031  20.605 -33.144  1.00  0.00           H  
ATOM   4076  CA  PHE A 251      28.700  19.315 -33.504  1.00  0.00           C  
ATOM   4077  HA  PHE A 251      29.743  19.352 -33.192  1.00  0.00           H  
ATOM   4078  C   PHE A 251      28.691  19.174 -35.033  1.00  0.00           C  
ATOM   4079  CB  PHE A 251      28.086  18.085 -32.820  1.00  0.00           C  
ATOM   4080  HB2 PHE A 251      27.056  17.973 -33.160  1.00  0.00           H  
ATOM   4081  HB3 PHE A 251      28.636  17.200 -33.142  1.00  0.00           H  
ATOM   4082  O   PHE A 251      27.638  19.188 -35.684  1.00  0.00           O  
ATOM   4083  CG  PHE A 251      28.110  18.127 -31.302  1.00  0.00           C  
ATOM   4084  CD1 PHE A 251      29.337  18.160 -30.612  1.00  0.00           C  
ATOM   4085  HD1 PHE A 251      30.271  18.149 -31.153  1.00  0.00           H  
ATOM   4086  CD2 PHE A 251      26.905  18.131 -30.572  1.00  0.00           C  
ATOM   4087  HD2 PHE A 251      25.958  18.084 -31.088  1.00  0.00           H  
ATOM   4088  CE1 PHE A 251      29.357  18.209 -29.209  1.00  0.00           C  
ATOM   4089  HE1 PHE A 251      30.303  18.242 -28.689  1.00  0.00           H  
ATOM   4090  CE2 PHE A 251      26.926  18.172 -29.166  1.00  0.00           C  
ATOM   4091  HE2 PHE A 251      26.002  18.157 -28.608  1.00  0.00           H  
ATOM   4092  CZ  PHE A 251      28.154  18.209 -28.483  1.00  0.00           C  
ATOM   4093  HZ  PHE A 251      28.174  18.224 -27.403  1.00  0.00           H  
ATOM   4094  N   ASP A 252      29.881  18.965 -35.597  1.00  0.00           N  
ATOM   4095  H   ASP A 252      30.674  18.864 -34.980  1.00  0.00           H  
ATOM   4096  CA  ASP A 252      30.089  18.678 -37.019  1.00  0.00           C  
ATOM   4097  HA  ASP A 252      29.443  19.317 -37.621  1.00  0.00           H  
ATOM   4098  C   ASP A 252      29.749  17.214 -37.347  1.00  0.00           C  
ATOM   4099  CB  ASP A 252      31.556  18.954 -37.408  1.00  0.00           C  
ATOM   4100  HB2 ASP A 252      32.212  18.444 -36.702  1.00  0.00           H  
ATOM   4101  HB3 ASP A 252      31.733  18.518 -38.391  1.00  0.00           H  
ATOM   4102  O   ASP A 252      29.279  16.931 -38.452  1.00  0.00           O  
ATOM   4103  CG  ASP A 252      31.965  20.430 -37.499  1.00  0.00           C  
ATOM   4104  OD1 ASP A 252      31.089  21.302 -37.646  1.00  0.00           O  
ATOM   4105  OD2 ASP A 252      33.200  20.685 -37.540  1.00  0.00           O  
ATOM   4106  N   TYR A 253      29.963  16.300 -36.389  1.00  0.00           N  
ATOM   4107  H   TYR A 253      30.330  16.619 -35.504  1.00  0.00           H  
ATOM   4108  CA  TYR A 253      29.742  14.858 -36.532  1.00  0.00           C  
ATOM   4109  HA  TYR A 253      29.050  14.679 -37.355  1.00  0.00           H  
ATOM   4110  C   TYR A 253      29.147  14.249 -35.258  1.00  0.00           C  
ATOM   4111  CB  TYR A 253      31.065  14.148 -36.865  1.00  0.00           C  
ATOM   4112  HB2 TYR A 253      31.763  14.292 -36.040  1.00  0.00           H  
ATOM   4113  HB3 TYR A 253      30.871  13.079 -36.942  1.00  0.00           H  
ATOM   4114  O   TYR A 253      29.675  14.453 -34.166  1.00  0.00           O  
ATOM   4115  CG  TYR A 253      31.717  14.612 -38.152  1.00  0.00           C  
ATOM   4116  CD1 TYR A 253      31.342  14.032 -39.378  1.00  0.00           C  
ATOM   4117  HD1 TYR A 253      30.615  13.234 -39.394  1.00  0.00           H  
ATOM   4118  CD2 TYR A 253      32.682  15.637 -38.122  1.00  0.00           C  
ATOM   4119  HD2 TYR A 253      32.966  16.074 -37.176  1.00  0.00           H  
ATOM   4120  CE1 TYR A 253      31.919  14.484 -40.579  1.00  0.00           C  
ATOM   4121  HE1 TYR A 253      31.628  14.045 -41.522  1.00  0.00           H  
ATOM   4122  CE2 TYR A 253      33.269  16.088 -39.318  1.00  0.00           C  
ATOM   4123  HE2 TYR A 253      34.012  16.872 -39.285  1.00  0.00           H  
ATOM   4124  OH  TYR A 253      33.461  15.933 -41.704  1.00  0.00           O  
ATOM   4125  HH  TYR A 253      34.030  16.691 -41.546  1.00  0.00           H  
ATOM   4126  CZ  TYR A 253      32.884  15.511 -40.549  1.00  0.00           C  
ATOM   4127  N   LEU A 254      28.088  13.452 -35.417  1.00  0.00           N  
ATOM   4128  H   LEU A 254      27.661  13.390 -36.330  1.00  0.00           H  
ATOM   4129  CA  LEU A 254      27.587  12.524 -34.402  1.00  0.00           C  
ATOM   4130  HA  LEU A 254      28.126  12.683 -33.468  1.00  0.00           H  
ATOM   4131  C   LEU A 254      27.830  11.090 -34.863  1.00  0.00           C  
ATOM   4132  CB  LEU A 254      26.086  12.743 -34.144  1.00  0.00           C  
ATOM   4133  HB2 LEU A 254      25.619  13.194 -35.020  1.00  0.00           H  
ATOM   4134  HB3 LEU A 254      25.624  11.767 -33.997  1.00  0.00           H  
ATOM   4135  O   LEU A 254      27.420  10.743 -35.971  1.00  0.00           O  
ATOM   4136  CG  LEU A 254      25.767  13.568 -32.893  1.00  0.00           C  
ATOM   4137  HG  LEU A 254      26.236  13.097 -32.029  1.00  0.00           H  
ATOM   4138  CD1 LEU A 254      26.258  15.008 -33.016  1.00  0.00           C  
ATOM   4139 HD11 LEU A 254      25.787  15.473 -33.882  1.00  0.00           H  
ATOM   4140 HD12 LEU A 254      27.340  15.032 -33.148  1.00  0.00           H  
ATOM   4141 HD13 LEU A 254      25.997  15.579 -32.125  1.00  0.00           H  
ATOM   4142  CD2 LEU A 254      24.253  13.582 -32.677  1.00  0.00           C  
ATOM   4143 HD21 LEU A 254      23.910  12.574 -32.441  1.00  0.00           H  
ATOM   4144 HD22 LEU A 254      23.749  13.926 -33.580  1.00  0.00           H  
ATOM   4145 HD23 LEU A 254      23.990  14.240 -31.848  1.00  0.00           H  
ATOM   4146  N   PHE A 255      28.437  10.254 -34.025  1.00  0.00           N  
ATOM   4147  H   PHE A 255      28.730  10.610 -33.127  1.00  0.00           H  
ATOM   4148  CA  PHE A 255      28.648   8.830 -34.300  1.00  0.00           C  
ATOM   4149  HA  PHE A 255      28.324   8.600 -35.315  1.00  0.00           H  
ATOM   4150  C   PHE A 255      27.812   7.980 -33.350  1.00  0.00           C  
ATOM   4151  CB  PHE A 255      30.138   8.484 -34.211  1.00  0.00           C  
ATOM   4152  HB2 PHE A 255      30.497   8.740 -33.214  1.00  0.00           H  
ATOM   4153  HB3 PHE A 255      30.262   7.410 -34.348  1.00  0.00           H  
ATOM   4154  O   PHE A 255      27.927   8.110 -32.134  1.00  0.00           O  
ATOM   4155  CG  PHE A 255      30.973   9.199 -35.251  1.00  0.00           C  
ATOM   4156  CD1 PHE A 255      30.783   8.909 -36.612  1.00  0.00           C  
ATOM   4157  HD1 PHE A 255      30.072   8.151 -36.908  1.00  0.00           H  
ATOM   4158  CD2 PHE A 255      31.896  10.190 -34.868  1.00  0.00           C  
ATOM   4159  HD2 PHE A 255      32.046  10.413 -33.823  1.00  0.00           H  
ATOM   4160  CE1 PHE A 255      31.481   9.627 -37.595  1.00  0.00           C  
ATOM   4161  HE1 PHE A 255      31.314   9.409 -38.639  1.00  0.00           H  
ATOM   4162  CE2 PHE A 255      32.612  10.898 -35.851  1.00  0.00           C  
ATOM   4163  HE2 PHE A 255      33.318  11.660 -35.556  1.00  0.00           H  
ATOM   4164  CZ  PHE A 255      32.390  10.626 -37.213  1.00  0.00           C  
ATOM   4165  HZ  PHE A 255      32.911  11.184 -37.976  1.00  0.00           H  
ATOM   4166  N   TYR A 256      26.968   7.117 -33.912  1.00  0.00           N  
ATOM   4167  H   TYR A 256      26.992   6.996 -34.914  1.00  0.00           H  
ATOM   4168  CA  TYR A 256      26.115   6.217 -33.145  1.00  0.00           C  
ATOM   4169  HA  TYR A 256      25.929   6.636 -32.156  1.00  0.00           H  
ATOM   4170  C   TYR A 256      26.817   4.873 -32.970  1.00  0.00           C  
ATOM   4171  CB  TYR A 256      24.767   6.077 -33.852  1.00  0.00           C  
ATOM   4172  HB2 TYR A 256      24.931   5.690 -34.858  1.00  0.00           H  
ATOM   4173  HB3 TYR A 256      24.325   7.069 -33.947  1.00  0.00           H  
ATOM   4174  O   TYR A 256      27.004   4.137 -33.937  1.00  0.00           O  
ATOM   4175  CG  TYR A 256      23.770   5.189 -33.138  1.00  0.00           C  
ATOM   4176  CD1 TYR A 256      23.719   3.816 -33.438  1.00  0.00           C  
ATOM   4177  HD1 TYR A 256      24.423   3.387 -34.136  1.00  0.00           H  
ATOM   4178  CD2 TYR A 256      22.881   5.737 -32.192  1.00  0.00           C  
ATOM   4179  HD2 TYR A 256      22.937   6.787 -31.946  1.00  0.00           H  
ATOM   4180  CE1 TYR A 256      22.756   2.999 -32.820  1.00  0.00           C  
ATOM   4181  HE1 TYR A 256      22.704   1.945 -33.050  1.00  0.00           H  
ATOM   4182  CE2 TYR A 256      21.940   4.909 -31.545  1.00  0.00           C  
ATOM   4183  HE2 TYR A 256      21.264   5.310 -30.804  1.00  0.00           H  
ATOM   4184  OH  TYR A 256      20.937   2.715 -31.322  1.00  0.00           O  
ATOM   4185  HH  TYR A 256      20.677   2.940 -30.426  1.00  0.00           H  
ATOM   4186  CZ  TYR A 256      21.873   3.537 -31.865  1.00  0.00           C  
ATOM   4187  N   ILE A 257      27.185   4.563 -31.734  1.00  0.00           N  
ATOM   4188  H   ILE A 257      26.947   5.205 -30.991  1.00  0.00           H  
ATOM   4189  CA  ILE A 257      27.813   3.312 -31.331  1.00  0.00           C  
ATOM   4190  HA  ILE A 257      28.128   2.752 -32.211  1.00  0.00           H  
ATOM   4191  C   ILE A 257      26.753   2.506 -30.590  1.00  0.00           C  
ATOM   4192  CB  ILE A 257      29.061   3.584 -30.463  1.00  0.00           C  
ATOM   4193  HB  ILE A 257      28.756   4.155 -29.586  1.00  0.00           H  
ATOM   4194  O   ILE A 257      26.421   2.795 -29.442  1.00  0.00           O  
ATOM   4195  CG1 ILE A 257      30.118   4.405 -31.239  1.00  0.00           C  
ATOM   4196 HG12 ILE A 257      30.565   3.781 -32.013  1.00  0.00           H  
ATOM   4197 HG13 ILE A 257      29.647   5.256 -31.731  1.00  0.00           H  
ATOM   4198  CG2 ILE A 257      29.666   2.245 -29.996  1.00  0.00           C  
ATOM   4199 HG21 ILE A 257      29.974   1.652 -30.857  1.00  0.00           H  
ATOM   4200 HG22 ILE A 257      28.943   1.676 -29.410  1.00  0.00           H  
ATOM   4201 HG23 ILE A 257      30.526   2.415 -29.349  1.00  0.00           H  
ATOM   4202  CD1 ILE A 257      31.225   4.973 -30.341  1.00  0.00           C  
ATOM   4203 HD11 ILE A 257      30.796   5.689 -29.639  1.00  0.00           H  
ATOM   4204 HD12 ILE A 257      31.967   5.477 -30.960  1.00  0.00           H  
ATOM   4205 HD13 ILE A 257      31.728   4.188 -29.777  1.00  0.00           H  
ATOM   4206  N   HIS A 258      26.219   1.477 -31.239  1.00  0.00           N  
ATOM   4207  H   HIS A 258      26.530   1.265 -32.176  1.00  0.00           H  
ATOM   4208  CA  HIS A 258      25.423   0.488 -30.528  1.00  0.00           C  
ATOM   4209  HA  HIS A 258      24.766   0.991 -29.818  1.00  0.00           H  
ATOM   4210  C   HIS A 258      26.392  -0.417 -29.760  1.00  0.00           C  
ATOM   4211  CB  HIS A 258      24.550  -0.280 -31.528  1.00  0.00           C  
ATOM   4212  HB2 HIS A 258      25.160  -0.994 -32.082  1.00  0.00           H  
ATOM   4213  HB3 HIS A 258      24.137   0.424 -32.249  1.00  0.00           H  
ATOM   4214  O   HIS A 258      27.166  -1.139 -30.386  1.00  0.00           O  
ATOM   4215  CG  HIS A 258      23.402  -1.005 -30.873  1.00  0.00           C  
ATOM   4216  CD2 HIS A 258      22.096  -0.999 -31.281  1.00  0.00           C  
ATOM   4217  HD2 HIS A 258      21.712  -0.487 -32.150  1.00  0.00           H  
ATOM   4218  ND1 HIS A 258      23.451  -1.746 -29.718  1.00  0.00           N  
ATOM   4219  HD1 HIS A 258      24.238  -1.834 -29.091  1.00  0.00           H  
ATOM   4220  CE1 HIS A 258      22.214  -2.180 -29.436  1.00  0.00           C  
ATOM   4221  HE1 HIS A 258      21.954  -2.731 -28.545  1.00  0.00           H  
ATOM   4222  NE2 HIS A 258      21.346  -1.767 -30.376  1.00  0.00           N  
ATOM   4223  N   CYS A 259      26.364  -0.397 -28.424  1.00  0.00           N  
ATOM   4224  H   CYS A 259      25.723   0.223 -27.950  1.00  0.00           H  
ATOM   4225  CA  CYS A 259      27.335  -1.127 -27.597  1.00  0.00           C  
ATOM   4226  HA  CYS A 259      28.334  -0.730 -27.776  1.00  0.00           H  
ATOM   4227  C   CYS A 259      27.388  -2.626 -27.948  1.00  0.00           C  
ATOM   4228  CB  CYS A 259      26.975  -0.893 -26.128  1.00  0.00           C  
ATOM   4229  HB2 CYS A 259      27.549  -1.579 -25.504  1.00  0.00           H  
ATOM   4230  HB3 CYS A 259      25.916  -1.092 -25.965  1.00  0.00           H  
ATOM   4231  O   CYS A 259      28.467  -3.188 -28.101  1.00  0.00           O  
ATOM   4232  SG  CYS A 259      27.365   0.820 -25.659  1.00  0.00           S  
ATOM   4233  HG  CYS A 259      26.768   0.766 -24.465  1.00  0.00           H  
ATOM   4234  N   ARG A 260      26.225  -3.230 -28.228  1.00  0.00           N  
ATOM   4235  H   ARG A 260      25.398  -2.787 -27.854  1.00  0.00           H  
ATOM   4236  CA  ARG A 260      26.068  -4.583 -28.792  1.00  0.00           C  
ATOM   4237  HA  ARG A 260      26.341  -5.307 -28.024  1.00  0.00           H  
ATOM   4238  C   ARG A 260      26.884  -4.912 -30.047  1.00  0.00           C  
ATOM   4239  CB  ARG A 260      24.598  -4.742 -29.180  1.00  0.00           C  
ATOM   4240  HB2 ARG A 260      23.960  -4.301 -28.415  1.00  0.00           H  
ATOM   4241  HB3 ARG A 260      24.416  -4.205 -30.111  1.00  0.00           H  
ATOM   4242  O   ARG A 260      27.197  -6.077 -30.269  1.00  0.00           O  
ATOM   4243  CG  ARG A 260      24.186  -6.195 -29.367  1.00  0.00           C  
ATOM   4244  HG2 ARG A 260      24.716  -6.621 -30.219  1.00  0.00           H  
ATOM   4245  HG3 ARG A 260      24.402  -6.762 -28.461  1.00  0.00           H  
ATOM   4246  CD  ARG A 260      22.691  -6.231 -29.639  1.00  0.00           C  
ATOM   4247  HD2 ARG A 260      22.433  -5.427 -30.329  1.00  0.00           H  
ATOM   4248  HD3 ARG A 260      22.179  -6.056 -28.693  1.00  0.00           H  
ATOM   4249  NE  ARG A 260      22.306  -7.514 -30.248  1.00  0.00           N  
ATOM   4250  HE  ARG A 260      23.013  -7.965 -30.810  1.00  0.00           H  
ATOM   4251  NH1 ARG A 260      20.195  -7.566 -29.395  1.00  0.00           N  
ATOM   4252 HH11 ARG A 260      19.710  -8.209 -28.786  1.00  0.00           H  
ATOM   4253 HH12 ARG A 260      20.445  -6.700 -28.939  1.00  0.00           H  
ATOM   4254  NH2 ARG A 260      20.849  -9.190 -30.755  1.00  0.00           N  
ATOM   4255 HH21 ARG A 260      19.907  -9.548 -30.685  1.00  0.00           H  
ATOM   4256 HH22 ARG A 260      21.515  -9.561 -31.418  1.00  0.00           H  
ATOM   4257  CZ  ARG A 260      21.128  -8.086 -30.129  1.00  0.00           C  
ATOM   4258  N   GLU A 261      27.101  -3.943 -30.934  1.00  0.00           N  
ATOM   4259  H   GLU A 261      26.882  -2.993 -30.670  1.00  0.00           H  
ATOM   4260  CA  GLU A 261      27.750  -4.157 -32.238  1.00  0.00           C  
ATOM   4261  HA  GLU A 261      27.538  -5.168 -32.585  1.00  0.00           H  
ATOM   4262  C   GLU A 261      29.279  -4.051 -32.146  1.00  0.00           C  
ATOM   4263  CB  GLU A 261      27.197  -3.172 -33.288  1.00  0.00           C  
ATOM   4264  HB2 GLU A 261      27.785  -3.275 -34.200  1.00  0.00           H  
ATOM   4265  HB3 GLU A 261      27.313  -2.153 -32.920  1.00  0.00           H  
ATOM   4266  O   GLU A 261      29.990  -4.454 -33.072  1.00  0.00           O  
ATOM   4267  CG  GLU A 261      25.720  -3.428 -33.642  1.00  0.00           C  
ATOM   4268  HG2 GLU A 261      25.629  -4.448 -34.017  1.00  0.00           H  
ATOM   4269  HG3 GLU A 261      25.121  -3.358 -32.734  1.00  0.00           H  
ATOM   4270  CD  GLU A 261      25.144  -2.454 -34.693  1.00  0.00           C  
ATOM   4271  OE1 GLU A 261      23.923  -2.554 -34.960  1.00  0.00           O  
ATOM   4272  OE2 GLU A 261      25.887  -1.606 -35.238  1.00  0.00           O  
ATOM   4273  N   VAL A 262      29.800  -3.533 -31.030  1.00  0.00           N  
ATOM   4274  H   VAL A 262      29.182  -3.287 -30.270  1.00  0.00           H  
ATOM   4275  CA  VAL A 262      31.238  -3.448 -30.789  1.00  0.00           C  
ATOM   4276  HA  VAL A 262      31.727  -3.174 -31.723  1.00  0.00           H  
ATOM   4277  C   VAL A 262      31.734  -4.826 -30.374  1.00  0.00           C  
ATOM   4278  CB  VAL A 262      31.589  -2.359 -29.759  1.00  0.00           C  
ATOM   4279  HB  VAL A 262      31.177  -2.613 -28.782  1.00  0.00           H  
ATOM   4280  O   VAL A 262      31.507  -5.284 -29.259  1.00  0.00           O  
ATOM   4281  CG1 VAL A 262      33.113  -2.212 -29.641  1.00  0.00           C  
ATOM   4282 HG11 VAL A 262      33.550  -1.964 -30.608  1.00  0.00           H  
ATOM   4283 HG12 VAL A 262      33.357  -1.425 -28.927  1.00  0.00           H  
ATOM   4284 HG13 VAL A 262      33.549  -3.141 -29.273  1.00  0.00           H  
ATOM   4285  CG2 VAL A 262      31.019  -1.003 -30.201  1.00  0.00           C  
ATOM   4286 HG21 VAL A 262      29.930  -1.028 -30.162  1.00  0.00           H  
ATOM   4287 HG22 VAL A 262      31.364  -0.217 -29.529  1.00  0.00           H  
ATOM   4288 HG23 VAL A 262      31.340  -0.776 -31.217  1.00  0.00           H  
ATOM   4289  N   SER A 263      32.412  -5.509 -31.298  1.00  0.00           N  
ATOM   4290  H   SER A 263      32.499  -5.107 -32.220  1.00  0.00           H  
ATOM   4291  CA  SER A 263      33.087  -6.766 -30.982  1.00  0.00           C  
ATOM   4292  HA  SER A 263      32.356  -7.463 -30.573  1.00  0.00           H  
ATOM   4293  C   SER A 263      34.172  -6.509 -29.943  1.00  0.00           C  
ATOM   4294  CB  SER A 263      33.709  -7.390 -32.228  1.00  0.00           C  
ATOM   4295  HB2 SER A 263      32.933  -7.557 -32.974  1.00  0.00           H  
ATOM   4296  HB3 SER A 263      34.457  -6.710 -32.636  1.00  0.00           H  
ATOM   4297  O   SER A 263      35.086  -5.720 -30.172  1.00  0.00           O  
ATOM   4298  OG  SER A 263      34.322  -8.624 -31.902  1.00  0.00           O  
ATOM   4299  HG  SER A 263      34.841  -8.897 -32.662  1.00  0.00           H  
ATOM   4300  N   LEU A 264      34.080  -7.201 -28.815  1.00  0.00           N  
ATOM   4301  H   LEU A 264      33.238  -7.730 -28.638  1.00  0.00           H  
ATOM   4302  CA  LEU A 264      35.060  -7.093 -27.739  1.00  0.00           C  
ATOM   4303  HA  LEU A 264      35.421  -6.066 -27.683  1.00  0.00           H  
ATOM   4304  C   LEU A 264      36.294  -7.973 -27.998  1.00  0.00           C  
ATOM   4305  CB  LEU A 264      34.352  -7.419 -26.421  1.00  0.00           C  
ATOM   4306  HB2 LEU A 264      35.110  -7.325 -25.643  1.00  0.00           H  
ATOM   4307  HB3 LEU A 264      33.997  -8.449 -26.450  1.00  0.00           H  
ATOM   4308  O   LEU A 264      37.353  -7.755 -27.420  1.00  0.00           O  
ATOM   4309  CG  LEU A 264      33.175  -6.465 -26.098  1.00  0.00           C  
ATOM   4310  HG  LEU A 264      32.627  -6.253 -27.017  1.00  0.00           H  
ATOM   4311  CD1 LEU A 264      32.134  -7.030 -25.138  1.00  0.00           C  
ATOM   4312 HD11 LEU A 264      31.913  -8.063 -25.408  1.00  0.00           H  
ATOM   4313 HD12 LEU A 264      31.218  -6.446 -25.224  1.00  0.00           H  
ATOM   4314 HD13 LEU A 264      32.474  -6.955 -24.105  1.00  0.00           H  
ATOM   4315  CD2 LEU A 264      33.678  -5.133 -25.550  1.00  0.00           C  
ATOM   4316 HD21 LEU A 264      32.835  -4.461 -25.391  1.00  0.00           H  
ATOM   4317 HD22 LEU A 264      34.362  -4.669 -26.261  1.00  0.00           H  
ATOM   4318 HD23 LEU A 264      34.188  -5.302 -24.601  1.00  0.00           H  
ATOM   4319  N   VAL A 265      36.170  -8.929 -28.924  1.00  0.00           N  
ATOM   4320  H   VAL A 265      35.261  -9.034 -29.353  1.00  0.00           H  
ATOM   4321  CA  VAL A 265      37.239  -9.858 -29.319  1.00  0.00           C  
ATOM   4322  HA  VAL A 265      37.920  -9.994 -28.478  1.00  0.00           H  
ATOM   4323  C   VAL A 265      38.055  -9.307 -30.490  1.00  0.00           C  
ATOM   4324  CB  VAL A 265      36.643 -11.235 -29.683  1.00  0.00           C  
ATOM   4325  HB  VAL A 265      36.058 -11.133 -30.597  1.00  0.00           H  
ATOM   4326  O   VAL A 265      39.271  -9.466 -30.548  1.00  0.00           O  
ATOM   4327  CG1 VAL A 265      37.740 -12.278 -29.924  1.00  0.00           C  
ATOM   4328 HG11 VAL A 265      38.373 -11.986 -30.762  1.00  0.00           H  
ATOM   4329 HG12 VAL A 265      38.355 -12.381 -29.031  1.00  0.00           H  
ATOM   4330 HG13 VAL A 265      37.291 -13.244 -30.154  1.00  0.00           H  
ATOM   4331  CG2 VAL A 265      35.714 -11.775 -28.586  1.00  0.00           C  
ATOM   4332 HG21 VAL A 265      35.362 -12.772 -28.850  1.00  0.00           H  
ATOM   4333 HG22 VAL A 265      36.250 -11.835 -27.639  1.00  0.00           H  
ATOM   4334 HG23 VAL A 265      34.843 -11.132 -28.458  1.00  0.00           H  
ATOM   4335  N   THR A 266      37.396  -8.666 -31.458  1.00  0.00           N  
ATOM   4336  H   THR A 266      36.416  -8.465 -31.320  1.00  0.00           H  
ATOM   4337  CA  THR A 266      38.062  -8.175 -32.669  1.00  0.00           C  
ATOM   4338  HA  THR A 266      38.825  -8.896 -32.962  1.00  0.00           H  
ATOM   4339  C   THR A 266      38.745  -6.848 -32.375  1.00  0.00           C  
ATOM   4340  CB  THR A 266      37.082  -8.008 -33.841  1.00  0.00           C  
ATOM   4341  HB  THR A 266      36.526  -7.078 -33.729  1.00  0.00           H  
ATOM   4342  O   THR A 266      38.064  -5.872 -32.070  1.00  0.00           O  
ATOM   4343  CG2 THR A 266      37.806  -8.002 -35.186  1.00  0.00           C  
ATOM   4344 HG21 THR A 266      37.080  -7.918 -35.995  1.00  0.00           H  
ATOM   4345 HG22 THR A 266      38.484  -7.150 -35.235  1.00  0.00           H  
ATOM   4346 HG23 THR A 266      38.381  -8.919 -35.313  1.00  0.00           H  
ATOM   4347  OG1 THR A 266      36.151  -9.072 -33.892  1.00  0.00           O  
ATOM   4348  HG1 THR A 266      36.660  -9.881 -33.972  1.00  0.00           H  
ATOM   4349  N   GLN A 267      40.072  -6.793 -32.508  1.00  0.00           N  
ATOM   4350  H   GLN A 267      40.598  -7.628 -32.721  1.00  0.00           H  
ATOM   4351  CA  GLN A 267      40.787  -5.530 -32.362  1.00  0.00           C  
ATOM   4352  HA  GLN A 267      40.481  -5.102 -31.407  1.00  0.00           H  
ATOM   4353  C   GLN A 267      40.383  -4.554 -33.467  1.00  0.00           C  
ATOM   4354  CB  GLN A 267      42.306  -5.721 -32.331  1.00  0.00           C  
ATOM   4355  HB2 GLN A 267      42.631  -6.284 -33.206  1.00  0.00           H  
ATOM   4356  HB3 GLN A 267      42.769  -4.734 -32.363  1.00  0.00           H  
ATOM   4357  O   GLN A 267      40.372  -4.906 -34.649  1.00  0.00           O  
ATOM   4358  CG  GLN A 267      42.772  -6.423 -31.049  1.00  0.00           C  
ATOM   4359  HG2 GLN A 267      42.300  -5.945 -30.191  1.00  0.00           H  
ATOM   4360  HG3 GLN A 267      42.472  -7.471 -31.066  1.00  0.00           H  
ATOM   4361  CD  GLN A 267      44.285  -6.342 -30.869  1.00  0.00           C  
ATOM   4362  NE2 GLN A 267      44.778  -6.458 -29.657  1.00  0.00           N  
ATOM   4363 HE21 GLN A 267      44.174  -6.505 -28.848  1.00  0.00           H  
ATOM   4364 HE22 GLN A 267      45.770  -6.286 -29.580  1.00  0.00           H  
ATOM   4365  OE1 GLN A 267      45.051  -6.177 -31.802  1.00  0.00           O  
ATOM   4366  N   ARG A 268      40.032  -3.334 -33.071  1.00  0.00           N  
ATOM   4367  H   ARG A 268      40.074  -3.132 -32.083  1.00  0.00           H  
ATOM   4368  CA  ARG A 268      39.655  -2.237 -33.963  1.00  0.00           C  
ATOM   4369  HA  ARG A 268      40.107  -2.383 -34.944  1.00  0.00           H  
ATOM   4370  C   ARG A 268      40.201  -0.935 -33.405  1.00  0.00           C  
ATOM   4371  CB  ARG A 268      38.128  -2.163 -34.117  1.00  0.00           C  
ATOM   4372  HB2 ARG A 268      37.874  -1.240 -34.638  1.00  0.00           H  
ATOM   4373  HB3 ARG A 268      37.664  -2.132 -33.131  1.00  0.00           H  
ATOM   4374  O   ARG A 268      40.274  -0.747 -32.194  1.00  0.00           O  
ATOM   4375  CG  ARG A 268      37.568  -3.351 -34.913  1.00  0.00           C  
ATOM   4376  HG2 ARG A 268      38.112  -3.444 -35.852  1.00  0.00           H  
ATOM   4377  HG3 ARG A 268      37.690  -4.267 -34.335  1.00  0.00           H  
ATOM   4378  CD  ARG A 268      36.082  -3.144 -35.211  1.00  0.00           C  
ATOM   4379  HD2 ARG A 268      35.556  -3.003 -34.267  1.00  0.00           H  
ATOM   4380  HD3 ARG A 268      35.972  -2.244 -35.817  1.00  0.00           H  
ATOM   4381  NE  ARG A 268      35.517  -4.302 -35.926  1.00  0.00           N  
ATOM   4382  HE  ARG A 268      36.156  -5.063 -36.107  1.00  0.00           H  
ATOM   4383  NH1 ARG A 268      33.391  -3.476 -36.180  1.00  0.00           N  
ATOM   4384 HH11 ARG A 268      32.423  -3.595 -36.443  1.00  0.00           H  
ATOM   4385 HH12 ARG A 268      33.691  -2.616 -35.743  1.00  0.00           H  
ATOM   4386  NH2 ARG A 268      33.873  -5.526 -36.919  1.00  0.00           N  
ATOM   4387 HH21 ARG A 268      32.916  -5.609 -37.232  1.00  0.00           H  
ATOM   4388 HH22 ARG A 268      34.531  -6.277 -37.071  1.00  0.00           H  
ATOM   4389  CZ  ARG A 268      34.269  -4.428 -36.339  1.00  0.00           C  
ATOM   4390  N   SER A 269      40.591  -0.034 -34.290  1.00  0.00           N  
ATOM   4391  H   SER A 269      40.514  -0.254 -35.273  1.00  0.00           H  
ATOM   4392  CA  SER A 269      40.916   1.337 -33.916  1.00  0.00           C  
ATOM   4393  HA  SER A 269      41.431   1.335 -32.955  1.00  0.00           H  
ATOM   4394  C   SER A 269      39.636   2.166 -33.756  1.00  0.00           C  
ATOM   4395  CB  SER A 269      41.875   1.927 -34.952  1.00  0.00           C  
ATOM   4396  HB2 SER A 269      42.255   2.881 -34.588  1.00  0.00           H  
ATOM   4397  HB3 SER A 269      42.721   1.254 -35.093  1.00  0.00           H  
ATOM   4398  O   SER A 269      38.563   1.792 -34.244  1.00  0.00           O  
ATOM   4399  OG  SER A 269      41.212   2.122 -36.187  1.00  0.00           O  
ATOM   4400  HG  SER A 269      41.151   1.269 -36.624  1.00  0.00           H  
ATOM   4401  N   LEU A 270      39.727   3.338 -33.118  1.00  0.00           N  
ATOM   4402  H   LEU A 270      40.624   3.626 -32.752  1.00  0.00           H  
ATOM   4403  CA  LEU A 270      38.608   4.291 -33.135  1.00  0.00           C  
ATOM   4404  HA  LEU A 270      37.724   3.783 -32.750  1.00  0.00           H  
ATOM   4405  C   LEU A 270      38.301   4.742 -34.568  1.00  0.00           C  
ATOM   4406  CB  LEU A 270      38.928   5.500 -32.246  1.00  0.00           C  
ATOM   4407  HB2 LEU A 270      39.194   5.140 -31.252  1.00  0.00           H  
ATOM   4408  HB3 LEU A 270      39.791   6.020 -32.663  1.00  0.00           H  
ATOM   4409  O   LEU A 270      37.141   4.980 -34.903  1.00  0.00           O  
ATOM   4410  CG  LEU A 270      37.765   6.497 -32.095  1.00  0.00           C  
ATOM   4411  HG  LEU A 270      37.461   6.863 -33.076  1.00  0.00           H  
ATOM   4412  CD1 LEU A 270      36.551   5.886 -31.391  1.00  0.00           C  
ATOM   4413 HD11 LEU A 270      35.792   6.650 -31.224  1.00  0.00           H  
ATOM   4414 HD12 LEU A 270      36.848   5.463 -30.431  1.00  0.00           H  
ATOM   4415 HD13 LEU A 270      36.115   5.103 -32.011  1.00  0.00           H  
ATOM   4416  CD2 LEU A 270      38.219   7.701 -31.278  1.00  0.00           C  
ATOM   4417 HD21 LEU A 270      37.396   8.414 -31.217  1.00  0.00           H  
ATOM   4418 HD22 LEU A 270      38.479   7.387 -30.267  1.00  0.00           H  
ATOM   4419 HD23 LEU A 270      39.078   8.175 -31.751  1.00  0.00           H  
ATOM   4420  N   GLY A 271      39.330   4.817 -35.418  1.00  0.00           N  
ATOM   4421  H   GLY A 271      40.251   4.593 -35.069  1.00  0.00           H  
ATOM   4422  CA  GLY A 271      39.182   5.062 -36.848  1.00  0.00           C  
ATOM   4423  HA2 GLY A 271      40.163   5.002 -37.319  1.00  0.00           H  
ATOM   4424  HA3 GLY A 271      38.766   6.058 -37.001  1.00  0.00           H  
ATOM   4425  C   GLY A 271      38.266   4.042 -37.526  1.00  0.00           C  
ATOM   4426  O   GLY A 271      37.348   4.446 -38.235  1.00  0.00           O  
ATOM   4427  N   ASP A 272      38.434   2.749 -37.243  1.00  0.00           N  
ATOM   4428  H   ASP A 272      39.225   2.482 -36.675  1.00  0.00           H  
ATOM   4429  CA  ASP A 272      37.589   1.682 -37.803  1.00  0.00           C  
ATOM   4430  HA  ASP A 272      37.584   1.769 -38.890  1.00  0.00           H  
ATOM   4431  C   ASP A 272      36.142   1.775 -37.303  1.00  0.00           C  
ATOM   4432  CB  ASP A 272      38.151   0.300 -37.440  1.00  0.00           C  
ATOM   4433  HB2 ASP A 272      38.114   0.180 -36.357  1.00  0.00           H  
ATOM   4434  HB3 ASP A 272      37.520  -0.468 -37.886  1.00  0.00           H  
ATOM   4435  O   ASP A 272      35.192   1.550 -38.057  1.00  0.00           O  
ATOM   4436  CG  ASP A 272      39.583   0.098 -37.923  1.00  0.00           C  
ATOM   4437  OD1 ASP A 272      39.864   0.452 -39.085  1.00  0.00           O  
ATOM   4438  OD2 ASP A 272      40.403  -0.342 -37.085  1.00  0.00           O  
ATOM   4439  N   LEU A 273      35.949   2.155 -36.035  1.00  0.00           N  
ATOM   4440  H   LEU A 273      36.764   2.301 -35.456  1.00  0.00           H  
ATOM   4441  CA  LEU A 273      34.616   2.356 -35.467  1.00  0.00           C  
ATOM   4442  HA  LEU A 273      34.031   1.462 -35.684  1.00  0.00           H  
ATOM   4443  C   LEU A 273      33.901   3.547 -36.128  1.00  0.00           C  
ATOM   4444  CB  LEU A 273      34.739   2.518 -33.942  1.00  0.00           C  
ATOM   4445  HB2 LEU A 273      35.392   1.737 -33.553  1.00  0.00           H  
ATOM   4446  HB3 LEU A 273      35.208   3.479 -33.730  1.00  0.00           H  
ATOM   4447  O   LEU A 273      32.748   3.425 -36.544  1.00  0.00           O  
ATOM   4448  CG  LEU A 273      33.392   2.445 -33.201  1.00  0.00           C  
ATOM   4449  HG  LEU A 273      32.697   3.173 -33.620  1.00  0.00           H  
ATOM   4450  CD1 LEU A 273      32.762   1.051 -33.276  1.00  0.00           C  
ATOM   4451 HD11 LEU A 273      31.842   1.039 -32.693  1.00  0.00           H  
ATOM   4452 HD12 LEU A 273      32.501   0.807 -34.306  1.00  0.00           H  
ATOM   4453 HD13 LEU A 273      33.451   0.305 -32.879  1.00  0.00           H  
ATOM   4454  CD2 LEU A 273      33.614   2.781 -31.728  1.00  0.00           C  
ATOM   4455 HD21 LEU A 273      32.687   2.637 -31.173  1.00  0.00           H  
ATOM   4456 HD22 LEU A 273      33.934   3.818 -31.628  1.00  0.00           H  
ATOM   4457 HD23 LEU A 273      34.377   2.127 -31.305  1.00  0.00           H  
ATOM   4458  N   ILE A 274      34.603   4.669 -36.308  1.00  0.00           N  
ATOM   4459  H   ILE A 274      35.546   4.694 -35.949  1.00  0.00           H  
ATOM   4460  CA  ILE A 274      34.108   5.835 -37.056  1.00  0.00           C  
ATOM   4461  HA  ILE A 274      33.165   6.162 -36.618  1.00  0.00           H  
ATOM   4462  C   ILE A 274      33.817   5.455 -38.514  1.00  0.00           C  
ATOM   4463  CB  ILE A 274      35.126   6.997 -36.954  1.00  0.00           C  
ATOM   4464  HB  ILE A 274      36.122   6.607 -37.164  1.00  0.00           H  
ATOM   4465  O   ILE A 274      32.783   5.847 -39.057  1.00  0.00           O  
ATOM   4466  CG1 ILE A 274      35.118   7.579 -35.521  1.00  0.00           C  
ATOM   4467 HG12 ILE A 274      35.205   6.768 -34.798  1.00  0.00           H  
ATOM   4468 HG13 ILE A 274      34.170   8.084 -35.338  1.00  0.00           H  
ATOM   4469  CG2 ILE A 274      34.826   8.100 -37.988  1.00  0.00           C  
ATOM   4470 HG21 ILE A 274      33.788   8.417 -37.886  1.00  0.00           H  
ATOM   4471 HG22 ILE A 274      34.985   7.725 -38.999  1.00  0.00           H  
ATOM   4472 HG23 ILE A 274      35.488   8.955 -37.852  1.00  0.00           H  
ATOM   4473  CD1 ILE A 274      36.268   8.560 -35.251  1.00  0.00           C  
ATOM   4474 HD11 ILE A 274      36.120   9.490 -35.799  1.00  0.00           H  
ATOM   4475 HD12 ILE A 274      37.217   8.108 -35.539  1.00  0.00           H  
ATOM   4476 HD13 ILE A 274      36.301   8.791 -34.186  1.00  0.00           H  
ATOM   4477  N   MET A 275      34.692   4.666 -39.141  1.00  0.00           N  
ATOM   4478  H   MET A 275      35.536   4.404 -38.653  1.00  0.00           H  
ATOM   4479  CA  MET A 275      34.526   4.187 -40.513  1.00  0.00           C  
ATOM   4480  HA  MET A 275      34.432   5.052 -41.169  1.00  0.00           H  
ATOM   4481  C   MET A 275      33.255   3.352 -40.667  1.00  0.00           C  
ATOM   4482  CB  MET A 275      35.767   3.389 -40.927  1.00  0.00           C  
ATOM   4483  HB2 MET A 275      36.657   3.973 -40.691  1.00  0.00           H  
ATOM   4484  HB3 MET A 275      35.814   2.454 -40.369  1.00  0.00           H  
ATOM   4485  O   MET A 275      32.487   3.594 -41.592  1.00  0.00           O  
ATOM   4486  CG  MET A 275      35.782   3.065 -42.421  1.00  0.00           C  
ATOM   4487  HG2 MET A 275      35.738   3.992 -42.993  1.00  0.00           H  
ATOM   4488  HG3 MET A 275      34.897   2.478 -42.666  1.00  0.00           H  
ATOM   4489  SD  MET A 275      37.235   2.121 -42.952  1.00  0.00           S  
ATOM   4490  CE  MET A 275      38.583   3.295 -42.648  1.00  0.00           C  
ATOM   4491  HE1 MET A 275      38.378   4.238 -43.155  1.00  0.00           H  
ATOM   4492  HE2 MET A 275      39.511   2.874 -43.036  1.00  0.00           H  
ATOM   4493  HE3 MET A 275      38.695   3.457 -41.576  1.00  0.00           H  
ATOM   4494  N   SER A 276      32.966   2.457 -39.716  1.00  0.00           N  
ATOM   4495  H   SER A 276      33.670   2.270 -39.016  1.00  0.00           H  
ATOM   4496  CA  SER A 276      31.737   1.646 -39.716  1.00  0.00           C  
ATOM   4497  HA  SER A 276      31.692   1.111 -40.665  1.00  0.00           H  
ATOM   4498  C   SER A 276      30.446   2.472 -39.611  1.00  0.00           C  
ATOM   4499  CB  SER A 276      31.804   0.604 -38.595  1.00  0.00           C  
ATOM   4500  HB2 SER A 276      31.051  -0.160 -38.789  1.00  0.00           H  
ATOM   4501  HB3 SER A 276      32.783   0.126 -38.606  1.00  0.00           H  
ATOM   4502  O   SER A 276      29.372   2.022 -40.014  1.00  0.00           O  
ATOM   4503  OG  SER A 276      31.559   1.150 -37.313  1.00  0.00           O  
ATOM   4504  HG  SER A 276      32.098   1.931 -37.165  1.00  0.00           H  
ATOM   4505  N   CYS A 277      30.550   3.705 -39.104  1.00  0.00           N  
ATOM   4506  H   CYS A 277      31.459   4.013 -38.788  1.00  0.00           H  
ATOM   4507  CA  CYS A 277      29.446   4.654 -39.042  1.00  0.00           C  
ATOM   4508  HA  CYS A 277      28.513   4.106 -38.906  1.00  0.00           H  
ATOM   4509  C   CYS A 277      29.301   5.495 -40.320  1.00  0.00           C  
ATOM   4510  CB  CYS A 277      29.641   5.572 -37.830  1.00  0.00           C  
ATOM   4511  HB2 CYS A 277      30.587   6.106 -37.921  1.00  0.00           H  
ATOM   4512  HB3 CYS A 277      28.831   6.301 -37.809  1.00  0.00           H  
ATOM   4513  O   CYS A 277      28.280   6.160 -40.478  1.00  0.00           O  
ATOM   4514  SG  CYS A 277      29.627   4.640 -36.274  1.00  0.00           S  
ATOM   4515  HG  CYS A 277      30.736   3.924 -36.480  1.00  0.00           H  
ATOM   4516  N   CYS A 278      30.294   5.518 -41.212  1.00  0.00           N  
ATOM   4517  H   CYS A 278      31.064   4.875 -41.098  1.00  0.00           H  
ATOM   4518  CA  CYS A 278      30.299   6.367 -42.402  1.00  0.00           C  
ATOM   4519  HA  CYS A 278      29.709   7.256 -42.183  1.00  0.00           H  
ATOM   4520  C   CYS A 278      29.665   5.671 -43.625  1.00  0.00           C  
ATOM   4521  CB  CYS A 278      31.736   6.821 -42.692  1.00  0.00           C  
ATOM   4522  HB2 CYS A 278      32.383   5.946 -42.755  1.00  0.00           H  
ATOM   4523  HB3 CYS A 278      31.772   7.325 -43.658  1.00  0.00           H  
ATOM   4524  O   CYS A 278      29.678   4.447 -43.713  1.00  0.00           O  
ATOM   4525  SG  CYS A 278      32.309   7.957 -41.389  1.00  0.00           S  
ATOM   4526  HG  CYS A 278      32.404   7.030 -40.432  1.00  0.00           H  
ATOM   4527  N   PRO A 279      29.121   6.439 -44.591  1.00  0.00           N  
ATOM   4528  CA  PRO A 279      28.617   5.886 -45.851  1.00  0.00           C  
ATOM   4529  HA  PRO A 279      27.963   5.035 -45.660  1.00  0.00           H  
ATOM   4530  C   PRO A 279      29.730   5.435 -46.806  1.00  0.00           C  
ATOM   4531  CB  PRO A 279      27.815   7.024 -46.490  1.00  0.00           C  
ATOM   4532  HB2 PRO A 279      27.853   6.995 -47.579  1.00  0.00           H  
ATOM   4533  HB3 PRO A 279      26.780   6.965 -46.155  1.00  0.00           H  
ATOM   4534  O   PRO A 279      29.498   4.562 -47.638  1.00  0.00           O  
ATOM   4535  CG  PRO A 279      28.468   8.292 -45.939  1.00  0.00           C  
ATOM   4536  HG2 PRO A 279      29.344   8.542 -46.538  1.00  0.00           H  
ATOM   4537  HG3 PRO A 279      27.772   9.130 -45.913  1.00  0.00           H  
ATOM   4538  CD  PRO A 279      28.909   7.878 -44.538  1.00  0.00           C  
ATOM   4539  HD2 PRO A 279      28.111   8.093 -43.827  1.00  0.00           H  
ATOM   4540  HD3 PRO A 279      29.819   8.411 -44.262  1.00  0.00           H  
ATOM   4541  N   ASP A 280      30.909   6.055 -46.714  1.00  0.00           N  
ATOM   4542  H   ASP A 280      31.061   6.694 -45.947  1.00  0.00           H  
ATOM   4543  CA  ASP A 280      32.024   5.824 -47.631  1.00  0.00           C  
ATOM   4544  HA  ASP A 280      31.618   5.429 -48.562  1.00  0.00           H  
ATOM   4545  C   ASP A 280      33.007   4.804 -47.041  1.00  0.00           C  
ATOM   4546  CB  ASP A 280      32.732   7.154 -47.951  1.00  0.00           C  
ATOM   4547  HB2 ASP A 280      33.631   6.941 -48.529  1.00  0.00           H  
ATOM   4548  HB3 ASP A 280      33.035   7.636 -47.022  1.00  0.00           H  
ATOM   4549  O   ASP A 280      33.288   4.877 -45.844  1.00  0.00           O  
ATOM   4550  CG  ASP A 280      31.857   8.113 -48.766  1.00  0.00           C  
ATOM   4551  OD1 ASP A 280      30.938   7.657 -49.477  1.00  0.00           O  
ATOM   4552  OD2 ASP A 280      32.086   9.346 -48.740  1.00  0.00           O  
ATOM   4553  N   PRO A 281      33.593   3.907 -47.857  1.00  0.00           N  
ATOM   4554  CA  PRO A 281      34.576   2.931 -47.385  1.00  0.00           C  
ATOM   4555  HA  PRO A 281      34.172   2.389 -46.530  1.00  0.00           H  
ATOM   4556  C   PRO A 281      35.900   3.573 -46.942  1.00  0.00           C  
ATOM   4557  CB  PRO A 281      34.767   1.954 -48.552  1.00  0.00           C  
ATOM   4558  HB2 PRO A 281      35.790   1.583 -48.617  1.00  0.00           H  
ATOM   4559  HB3 PRO A 281      34.074   1.120 -48.435  1.00  0.00           H  
ATOM   4560  O   PRO A 281      36.595   3.005 -46.113  1.00  0.00           O  
ATOM   4561  CG  PRO A 281      34.377   2.762 -49.789  1.00  0.00           C  
ATOM   4562  HG2 PRO A 281      35.236   3.340 -50.131  1.00  0.00           H  
ATOM   4563  HG3 PRO A 281      34.003   2.124 -50.590  1.00  0.00           H  
ATOM   4564  CD  PRO A 281      33.301   3.709 -49.269  1.00  0.00           C  
ATOM   4565  HD2 PRO A 281      33.331   4.647 -49.824  1.00  0.00           H  
ATOM   4566  HD3 PRO A 281      32.321   3.244 -49.372  1.00  0.00           H  
ATOM   4567  N   ASN A 282      36.237   4.766 -47.450  1.00  0.00           N  
ATOM   4568  H   ASN A 282      35.594   5.187 -48.105  1.00  0.00           H  
ATOM   4569  CA  ASN A 282      37.452   5.513 -47.093  1.00  0.00           C  
ATOM   4570  HA  ASN A 282      37.934   5.037 -46.238  1.00  0.00           H  
ATOM   4571  C   ASN A 282      37.115   6.955 -46.668  1.00  0.00           C  
ATOM   4572  CB  ASN A 282      38.441   5.459 -48.269  1.00  0.00           C  
ATOM   4573  HB2 ASN A 282      37.938   5.776 -49.183  1.00  0.00           H  
ATOM   4574  HB3 ASN A 282      39.265   6.146 -48.078  1.00  0.00           H  
ATOM   4575  O   ASN A 282      37.420   7.911 -47.390  1.00  0.00           O  
ATOM   4576  CG  ASN A 282      39.053   4.087 -48.465  1.00  0.00           C  
ATOM   4577  ND2 ASN A 282      39.312   3.695 -49.689  1.00  0.00           N  
ATOM   4578 HD21 ASN A 282      39.721   2.775 -49.766  1.00  0.00           H  
ATOM   4579 HD22 ASN A 282      39.074   4.269 -50.485  1.00  0.00           H  
ATOM   4580  OD1 ASN A 282      39.354   3.365 -47.536  1.00  0.00           O  
ATOM   4581  N   PRO A 283      36.452   7.149 -45.517  1.00  0.00           N  
ATOM   4582  CA  PRO A 283      36.091   8.473 -45.044  1.00  0.00           C  
ATOM   4583  HA  PRO A 283      35.572   9.005 -45.841  1.00  0.00           H  
ATOM   4584  C   PRO A 283      37.349   9.255 -44.625  1.00  0.00           C  
ATOM   4585  CB  PRO A 283      35.113   8.213 -43.901  1.00  0.00           C  
ATOM   4586  HB2 PRO A 283      35.112   9.005 -43.151  1.00  0.00           H  
ATOM   4587  HB3 PRO A 283      34.123   8.073 -44.334  1.00  0.00           H  
ATOM   4588  O   PRO A 283      38.340   8.660 -44.196  1.00  0.00           O  
ATOM   4589  CG  PRO A 283      35.540   6.868 -43.326  1.00  0.00           C  
ATOM   4590  HG2 PRO A 283      34.687   6.327 -42.917  1.00  0.00           H  
ATOM   4591  HG3 PRO A 283      36.306   7.005 -42.562  1.00  0.00           H  
ATOM   4592  CD  PRO A 283      36.130   6.133 -44.526  1.00  0.00           C  
ATOM   4593  HD2 PRO A 283      37.024   5.589 -44.224  1.00  0.00           H  
ATOM   4594  HD3 PRO A 283      35.395   5.434 -44.925  1.00  0.00           H  
ATOM   4595  N   PRO A 284      37.353  10.598 -44.700  1.00  0.00           N  
ATOM   4596  CA  PRO A 284      38.511  11.412 -44.339  1.00  0.00           C  
ATOM   4597  HA  PRO A 284      39.416  10.954 -44.738  1.00  0.00           H  
ATOM   4598  C   PRO A 284      38.671  11.523 -42.808  1.00  0.00           C  
ATOM   4599  CB  PRO A 284      38.270  12.745 -45.057  1.00  0.00           C  
ATOM   4600  HB2 PRO A 284      38.605  12.660 -46.091  1.00  0.00           H  
ATOM   4601  HB3 PRO A 284      38.767  13.585 -44.572  1.00  0.00           H  
ATOM   4602  O   PRO A 284      38.606  12.622 -42.256  1.00  0.00           O  
ATOM   4603  CG  PRO A 284      36.746  12.877 -45.031  1.00  0.00           C  
ATOM   4604  HG2 PRO A 284      36.378  13.526 -45.827  1.00  0.00           H  
ATOM   4605  HG3 PRO A 284      36.421  13.241 -44.057  1.00  0.00           H  
ATOM   4606  CD  PRO A 284      36.280  11.434 -45.221  1.00  0.00           C  
ATOM   4607  HD2 PRO A 284      35.352  11.263 -44.676  1.00  0.00           H  
ATOM   4608  HD3 PRO A 284      36.138  11.227 -46.282  1.00  0.00           H  
ATOM   4609  N   ILE A 285      38.886  10.397 -42.114  1.00  0.00           N  
ATOM   4610  H   ILE A 285      38.905   9.539 -42.645  1.00  0.00           H  
ATOM   4611  CA  ILE A 285      38.913  10.281 -40.641  1.00  0.00           C  
ATOM   4612  HA  ILE A 285      37.919  10.506 -40.256  1.00  0.00           H  
ATOM   4613  C   ILE A 285      39.882  11.288 -40.026  1.00  0.00           C  
ATOM   4614  CB  ILE A 285      39.283   8.845 -40.194  1.00  0.00           C  
ATOM   4615  HB  ILE A 285      40.261   8.596 -40.606  1.00  0.00           H  
ATOM   4616  O   ILE A 285      39.511  12.003 -39.100  1.00  0.00           O  
ATOM   4617  CG1 ILE A 285      38.253   7.827 -40.722  1.00  0.00           C  
ATOM   4618 HG12 ILE A 285      38.085   8.006 -41.784  1.00  0.00           H  
ATOM   4619 HG13 ILE A 285      37.303   7.954 -40.202  1.00  0.00           H  
ATOM   4620  CG2 ILE A 285      39.361   8.747 -38.657  1.00  0.00           C  
ATOM   4621 HG21 ILE A 285      39.653   7.741 -38.355  1.00  0.00           H  
ATOM   4622 HG22 ILE A 285      38.394   8.979 -38.211  1.00  0.00           H  
ATOM   4623 HG23 ILE A 285      40.115   9.420 -38.250  1.00  0.00           H  
ATOM   4624  CD1 ILE A 285      38.706   6.372 -40.598  1.00  0.00           C  
ATOM   4625 HD11 ILE A 285      39.656   6.231 -41.113  1.00  0.00           H  
ATOM   4626 HD12 ILE A 285      38.817   6.088 -39.551  1.00  0.00           H  
ATOM   4627 HD13 ILE A 285      37.956   5.732 -41.062  1.00  0.00           H  
ATOM   4628  N   HIS A 286      41.081  11.435 -40.600  1.00  0.00           N  
ATOM   4629  H   HIS A 286      41.322  10.807 -41.353  1.00  0.00           H  
ATOM   4630  CA  HIS A 286      42.086  12.401 -40.137  1.00  0.00           C  
ATOM   4631  HA  HIS A 286      42.348  12.151 -39.109  1.00  0.00           H  
ATOM   4632  C   HIS A 286      41.558  13.847 -40.113  1.00  0.00           C  
ATOM   4633  CB  HIS A 286      43.361  12.266 -40.993  1.00  0.00           C  
ATOM   4634  HB2 HIS A 286      44.180  11.972 -40.337  1.00  0.00           H  
ATOM   4635  HB3 HIS A 286      43.244  11.469 -41.727  1.00  0.00           H  
ATOM   4636  O   HIS A 286      41.941  14.629 -39.247  1.00  0.00           O  
ATOM   4637  CG  HIS A 286      43.769  13.519 -41.729  1.00  0.00           C  
ATOM   4638  CD2 HIS A 286      44.789  14.346 -41.370  1.00  0.00           C  
ATOM   4639  HD2 HIS A 286      45.449  14.201 -40.527  1.00  0.00           H  
ATOM   4640  ND1 HIS A 286      43.192  13.998 -42.908  1.00  0.00           N  
ATOM   4641  CE1 HIS A 286      43.902  15.077 -43.251  1.00  0.00           C  
ATOM   4642  HE1 HIS A 286      43.767  15.632 -44.168  1.00  0.00           H  
ATOM   4643  NE2 HIS A 286      44.867  15.307 -42.350  1.00  0.00           N  
ATOM   4644  HE2 HIS A 286      45.617  15.976 -42.456  1.00  0.00           H  
ATOM   4645  N   LYS A 287      40.658  14.220 -41.035  1.00  0.00           N  
ATOM   4646  H   LYS A 287      40.326  13.512 -41.674  1.00  0.00           H  
ATOM   4647  CA  LYS A 287      40.031  15.552 -41.064  1.00  0.00           C  
ATOM   4648  HA  LYS A 287      40.780  16.293 -40.788  1.00  0.00           H  
ATOM   4649  C   LYS A 287      38.911  15.680 -40.038  1.00  0.00           C  
ATOM   4650  CB  LYS A 287      39.482  15.897 -42.458  1.00  0.00           C  
ATOM   4651  HB2 LYS A 287      39.031  16.888 -42.408  1.00  0.00           H  
ATOM   4652  HB3 LYS A 287      38.698  15.189 -42.727  1.00  0.00           H  
ATOM   4653  O   LYS A 287      38.668  16.791 -39.570  1.00  0.00           O  
ATOM   4654  CG  LYS A 287      40.555  15.908 -43.551  1.00  0.00           C  
ATOM   4655  HG2 LYS A 287      40.899  14.885 -43.705  1.00  0.00           H  
ATOM   4656  HG3 LYS A 287      41.390  16.535 -43.236  1.00  0.00           H  
ATOM   4657  CD  LYS A 287      40.002  16.429 -44.884  1.00  0.00           C  
ATOM   4658  HD2 LYS A 287      39.142  15.825 -45.171  1.00  0.00           H  
ATOM   4659  HD3 LYS A 287      39.686  17.466 -44.771  1.00  0.00           H  
ATOM   4660  CE  LYS A 287      41.089  16.326 -45.961  1.00  0.00           C  
ATOM   4661  HE2 LYS A 287      41.500  15.317 -45.932  1.00  0.00           H  
ATOM   4662  HE3 LYS A 287      41.896  17.018 -45.718  1.00  0.00           H  
ATOM   4663  NZ  LYS A 287      40.557  16.604 -47.319  1.00  0.00           N  
ATOM   4664  HZ1 LYS A 287      39.835  15.938 -47.552  1.00  0.00           H  
ATOM   4665  HZ2 LYS A 287      40.173  17.536 -47.382  1.00  0.00           H  
ATOM   4666  HZ3 LYS A 287      41.289  16.506 -48.008  1.00  0.00           H  
ATOM   4667  N   ILE A 288      38.238  14.575 -39.721  1.00  0.00           N  
ATOM   4668  H   ILE A 288      38.533  13.710 -40.149  1.00  0.00           H  
ATOM   4669  CA  ILE A 288      37.161  14.506 -38.729  1.00  0.00           C  
ATOM   4670  HA  ILE A 288      36.466  15.328 -38.895  1.00  0.00           H  
ATOM   4671  C   ILE A 288      37.756  14.695 -37.330  1.00  0.00           C  
ATOM   4672  CB  ILE A 288      36.378  13.177 -38.882  1.00  0.00           C  
ATOM   4673  HB  ILE A 288      37.076  12.344 -38.787  1.00  0.00           H  
ATOM   4674  O   ILE A 288      37.401  15.649 -36.642  1.00  0.00           O  
ATOM   4675  CG1 ILE A 288      35.718  13.094 -40.279  1.00  0.00           C  
ATOM   4676 HG12 ILE A 288      35.008  13.914 -40.391  1.00  0.00           H  
ATOM   4677 HG13 ILE A 288      36.480  13.218 -41.049  1.00  0.00           H  
ATOM   4678  CG2 ILE A 288      35.334  13.010 -37.769  1.00  0.00           C  
ATOM   4679 HG21 ILE A 288      35.787  13.113 -36.783  1.00  0.00           H  
ATOM   4680 HG22 ILE A 288      34.535  13.743 -37.878  1.00  0.00           H  
ATOM   4681 HG23 ILE A 288      34.919  12.003 -37.814  1.00  0.00           H  
ATOM   4682  CD1 ILE A 288      34.994  11.775 -40.574  1.00  0.00           C  
ATOM   4683 HD11 ILE A 288      34.069  11.715 -40.002  1.00  0.00           H  
ATOM   4684 HD12 ILE A 288      34.754  11.728 -41.636  1.00  0.00           H  
ATOM   4685 HD13 ILE A 288      35.635  10.929 -40.323  1.00  0.00           H  
ATOM   4686  N   VAL A 289      38.730  13.861 -36.949  1.00  0.00           N  
ATOM   4687  H   VAL A 289      38.992  13.118 -37.581  1.00  0.00           H  
ATOM   4688  CA  VAL A 289      39.321  13.841 -35.594  1.00  0.00           C  
ATOM   4689  HA  VAL A 289      38.503  13.866 -34.873  1.00  0.00           H  
ATOM   4690  C   VAL A 289      40.190  15.060 -35.266  1.00  0.00           C  
ATOM   4691  CB  VAL A 289      40.098  12.537 -35.325  1.00  0.00           C  
ATOM   4692  HB  VAL A 289      40.449  12.551 -34.294  1.00  0.00           H  
ATOM   4693  O   VAL A 289      40.511  15.279 -34.106  1.00  0.00           O  
ATOM   4694  CG1 VAL A 289      39.191  11.308 -35.474  1.00  0.00           C  
ATOM   4695 HG11 VAL A 289      38.868  11.184 -36.508  1.00  0.00           H  
ATOM   4696 HG12 VAL A 289      38.319  11.412 -34.830  1.00  0.00           H  
ATOM   4697 HG13 VAL A 289      39.738  10.415 -35.170  1.00  0.00           H  
ATOM   4698  CG2 VAL A 289      41.321  12.394 -36.237  1.00  0.00           C  
ATOM   4699 HG21 VAL A 289      42.075  13.131 -35.963  1.00  0.00           H  
ATOM   4700 HG22 VAL A 289      41.048  12.529 -37.284  1.00  0.00           H  
ATOM   4701 HG23 VAL A 289      41.748  11.399 -36.108  1.00  0.00           H  
ATOM   4702  N   ARG A 290      40.533  15.899 -36.256  1.00  0.00           N  
ATOM   4703  H   ARG A 290      40.252  15.632 -37.188  1.00  0.00           H  
ATOM   4704  CA  ARG A 290      41.294  17.154 -36.071  1.00  0.00           C  
ATOM   4705  HA  ARG A 290      42.239  16.922 -35.579  1.00  0.00           H  
ATOM   4706  C   ARG A 290      40.621  18.181 -35.152  1.00  0.00           C  
ATOM   4707  CB  ARG A 290      41.555  17.803 -37.442  1.00  0.00           C  
ATOM   4708  HB2 ARG A 290      40.784  17.492 -38.146  1.00  0.00           H  
ATOM   4709  HB3 ARG A 290      41.496  18.888 -37.350  1.00  0.00           H  
ATOM   4710  O   ARG A 290      41.311  19.066 -34.662  1.00  0.00           O  
ATOM   4711  CG  ARG A 290      42.940  17.466 -38.003  1.00  0.00           C  
ATOM   4712  HG2 ARG A 290      43.701  17.917 -37.367  1.00  0.00           H  
ATOM   4713  HG3 ARG A 290      43.094  16.387 -38.010  1.00  0.00           H  
ATOM   4714  CD  ARG A 290      43.055  18.036 -39.421  1.00  0.00           C  
ATOM   4715  HD2 ARG A 290      42.897  19.113 -39.372  1.00  0.00           H  
ATOM   4716  HD3 ARG A 290      42.277  17.587 -40.037  1.00  0.00           H  
ATOM   4717  NE  ARG A 290      44.370  17.759 -40.023  1.00  0.00           N  
ATOM   4718  HE  ARG A 290      45.007  17.214 -39.460  1.00  0.00           H  
ATOM   4719  NH1 ARG A 290      44.023  18.851 -42.011  1.00  0.00           N  
ATOM   4720 HH11 ARG A 290      44.410  19.273 -42.843  1.00  0.00           H  
ATOM   4721 HH12 ARG A 290      43.098  19.088 -41.681  1.00  0.00           H  
ATOM   4722  NH2 ARG A 290      46.021  17.949 -41.585  1.00  0.00           N  
ATOM   4723 HH21 ARG A 290      46.400  18.413 -42.398  1.00  0.00           H  
ATOM   4724 HH22 ARG A 290      46.674  17.559 -40.920  1.00  0.00           H  
ATOM   4725  CZ  ARG A 290      44.795  18.182 -41.199  1.00  0.00           C  
ATOM   4726  N   LYS A 291      39.295  18.128 -34.982  1.00  0.00           N  
ATOM   4727  H   LYS A 291      38.809  17.350 -35.403  1.00  0.00           H  
ATOM   4728  CA  LYS A 291      38.540  19.006 -34.067  1.00  0.00           C  
ATOM   4729  HA  LYS A 291      39.232  19.543 -33.419  1.00  0.00           H  
ATOM   4730  C   LYS A 291      37.660  18.157 -33.141  1.00  0.00           C  
ATOM   4731  CB  LYS A 291      37.725  20.060 -34.838  1.00  0.00           C  
ATOM   4732  HB2 LYS A 291      37.108  19.574 -35.595  1.00  0.00           H  
ATOM   4733  HB3 LYS A 291      37.065  20.553 -34.125  1.00  0.00           H  
ATOM   4734  O   LYS A 291      36.450  18.099 -33.369  1.00  0.00           O  
ATOM   4735  CG  LYS A 291      38.611  21.130 -35.490  1.00  0.00           C  
ATOM   4736  HG2 LYS A 291      39.346  21.475 -34.762  1.00  0.00           H  
ATOM   4737  HG3 LYS A 291      39.135  20.702 -36.344  1.00  0.00           H  
ATOM   4738  CD  LYS A 291      37.767  22.331 -35.942  1.00  0.00           C  
ATOM   4739  HD2 LYS A 291      37.239  22.725 -35.074  1.00  0.00           H  
ATOM   4740  HD3 LYS A 291      37.039  22.011 -36.687  1.00  0.00           H  
ATOM   4741  CE  LYS A 291      38.684  23.418 -36.516  1.00  0.00           C  
ATOM   4742  HE2 LYS A 291      39.119  23.067 -37.451  1.00  0.00           H  
ATOM   4743  HE3 LYS A 291      39.504  23.565 -35.812  1.00  0.00           H  
ATOM   4744  NZ  LYS A 291      37.971  24.708 -36.707  1.00  0.00           N  
ATOM   4745  HZ1 LYS A 291      37.629  25.038 -35.816  1.00  0.00           H  
ATOM   4746  HZ2 LYS A 291      38.607  25.415 -37.047  1.00  0.00           H  
ATOM   4747  HZ3 LYS A 291      37.187  24.626 -37.339  1.00  0.00           H  
ATOM   4748  N   PRO A 292      38.244  17.484 -32.134  1.00  0.00           N  
ATOM   4749  CA  PRO A 292      37.510  16.550 -31.282  1.00  0.00           C  
ATOM   4750  HA  PRO A 292      37.090  15.758 -31.902  1.00  0.00           H  
ATOM   4751  C   PRO A 292      36.344  17.212 -30.537  1.00  0.00           C  
ATOM   4752  CB  PRO A 292      38.551  15.927 -30.349  1.00  0.00           C  
ATOM   4753  HB2 PRO A 292      38.168  15.779 -29.339  1.00  0.00           H  
ATOM   4754  HB3 PRO A 292      38.863  14.970 -30.768  1.00  0.00           H  
ATOM   4755  O   PRO A 292      35.273  16.619 -30.477  1.00  0.00           O  
ATOM   4756  CG  PRO A 292      39.737  16.893 -30.372  1.00  0.00           C  
ATOM   4757  HG2 PRO A 292      40.685  16.368 -30.254  1.00  0.00           H  
ATOM   4758  HG3 PRO A 292      39.629  17.645 -29.591  1.00  0.00           H  
ATOM   4759  CD  PRO A 292      39.642  17.578 -31.729  1.00  0.00           C  
ATOM   4760  HD2 PRO A 292      40.279  17.058 -32.445  1.00  0.00           H  
ATOM   4761  HD3 PRO A 292      39.964  18.614 -31.627  1.00  0.00           H  
ATOM   4762  N   SER A 293      36.475  18.477 -30.120  1.00  0.00           N  
ATOM   4763  H   SER A 293      37.397  18.889 -30.114  1.00  0.00           H  
ATOM   4764  CA  SER A 293      35.392  19.294 -29.531  1.00  0.00           C  
ATOM   4765  HA  SER A 293      35.073  18.832 -28.597  1.00  0.00           H  
ATOM   4766  C   SER A 293      34.122  19.438 -30.383  1.00  0.00           C  
ATOM   4767  CB  SER A 293      35.925  20.693 -29.193  1.00  0.00           C  
ATOM   4768  HB2 SER A 293      35.094  21.362 -28.971  1.00  0.00           H  
ATOM   4769  HB3 SER A 293      36.550  20.629 -28.302  1.00  0.00           H  
ATOM   4770  O   SER A 293      33.068  19.813 -29.874  1.00  0.00           O  
ATOM   4771  OG  SER A 293      36.707  21.225 -30.252  1.00  0.00           O  
ATOM   4772  HG  SER A 293      37.599  21.228 -29.896  1.00  0.00           H  
ATOM   4773  N   ARG A 294      34.188  19.133 -31.685  1.00  0.00           N  
ATOM   4774  H   ARG A 294      35.074  18.788 -32.027  1.00  0.00           H  
ATOM   4775  CA  ARG A 294      33.049  19.170 -32.619  1.00  0.00           C  
ATOM   4776  HA  ARG A 294      32.234  19.724 -32.153  1.00  0.00           H  
ATOM   4777  C   ARG A 294      32.455  17.784 -32.896  1.00  0.00           C  
ATOM   4778  CB  ARG A 294      33.468  19.902 -33.908  1.00  0.00           C  
ATOM   4779  HB2 ARG A 294      34.271  19.341 -34.387  1.00  0.00           H  
ATOM   4780  HB3 ARG A 294      32.626  19.923 -34.599  1.00  0.00           H  
ATOM   4781  O   ARG A 294      31.642  17.656 -33.813  1.00  0.00           O  
ATOM   4782  CG  ARG A 294      33.944  21.350 -33.691  1.00  0.00           C  
ATOM   4783  HG2 ARG A 294      34.274  21.748 -34.650  1.00  0.00           H  
ATOM   4784  HG3 ARG A 294      34.781  21.379 -32.994  1.00  0.00           H  
ATOM   4785  CD  ARG A 294      32.801  22.218 -33.167  1.00  0.00           C  
ATOM   4786  HD2 ARG A 294      31.950  22.050 -33.827  1.00  0.00           H  
ATOM   4787  HD3 ARG A 294      32.532  21.889 -32.163  1.00  0.00           H  
ATOM   4788  NE  ARG A 294      33.136  23.660 -33.122  1.00  0.00           N  
ATOM   4789  HE  ARG A 294      34.061  23.915 -32.808  1.00  0.00           H  
ATOM   4790  NH1 ARG A 294      30.991  24.311 -33.384  1.00  0.00           N  
ATOM   4791 HH11 ARG A 294      30.239  24.981 -33.460  1.00  0.00           H  
ATOM   4792 HH12 ARG A 294      30.710  23.349 -33.258  1.00  0.00           H  
ATOM   4793  NH2 ARG A 294      32.542  25.885 -33.162  1.00  0.00           N  
ATOM   4794 HH21 ARG A 294      33.455  26.178 -32.847  1.00  0.00           H  
ATOM   4795 HH22 ARG A 294      31.776  26.544 -33.165  1.00  0.00           H  
ATOM   4796  CZ  ARG A 294      32.234  24.620 -33.229  1.00  0.00           C  
ATOM   4797  N   ILE A 295      32.851  16.764 -32.136  1.00  0.00           N  
ATOM   4798  H   ILE A 295      33.514  16.947 -31.396  1.00  0.00           H  
ATOM   4799  CA  ILE A 295      32.397  15.377 -32.275  1.00  0.00           C  
ATOM   4800  HA  ILE A 295      31.750  15.300 -33.148  1.00  0.00           H  
ATOM   4801  C   ILE A 295      31.580  14.979 -31.044  1.00  0.00           C  
ATOM   4802  CB  ILE A 295      33.593  14.419 -32.496  1.00  0.00           C  
ATOM   4803  HB  ILE A 295      34.226  14.444 -31.609  1.00  0.00           H  
ATOM   4804  O   ILE A 295      31.992  15.231 -29.912  1.00  0.00           O  
ATOM   4805  CG1 ILE A 295      34.441  14.860 -33.713  1.00  0.00           C  
ATOM   4806 HG12 ILE A 295      34.777  15.886 -33.566  1.00  0.00           H  
ATOM   4807 HG13 ILE A 295      33.833  14.829 -34.617  1.00  0.00           H  
ATOM   4808  CG2 ILE A 295      33.089  12.974 -32.680  1.00  0.00           C  
ATOM   4809 HG21 ILE A 295      32.586  12.628 -31.777  1.00  0.00           H  
ATOM   4810 HG22 ILE A 295      33.920  12.290 -32.850  1.00  0.00           H  
ATOM   4811 HG23 ILE A 295      32.393  12.921 -33.517  1.00  0.00           H  
ATOM   4812  CD1 ILE A 295      35.701  14.015 -33.926  1.00  0.00           C  
ATOM   4813 HD11 ILE A 295      35.444  13.030 -34.317  1.00  0.00           H  
ATOM   4814 HD12 ILE A 295      36.243  13.904 -32.987  1.00  0.00           H  
ATOM   4815 HD13 ILE A 295      36.345  14.519 -34.647  1.00  0.00           H  
ATOM   4816  N   LEU A 296      30.445  14.318 -31.275  1.00  0.00           N  
ATOM   4817  H   LEU A 296      30.162  14.178 -32.234  1.00  0.00           H  
ATOM   4818  CA  LEU A 296      29.667  13.646 -30.236  1.00  0.00           C  
ATOM   4819  HA  LEU A 296      30.183  13.752 -29.282  1.00  0.00           H  
ATOM   4820  C   LEU A 296      29.569  12.148 -30.544  1.00  0.00           C  
ATOM   4821  CB  LEU A 296      28.301  14.340 -30.093  1.00  0.00           C  
ATOM   4822  HB2 LEU A 296      27.889  14.460 -31.095  1.00  0.00           H  
ATOM   4823  HB3 LEU A 296      28.461  15.336 -29.680  1.00  0.00           H  
ATOM   4824  O   LEU A 296      29.130  11.749 -31.624  1.00  0.00           O  
ATOM   4825  CG  LEU A 296      27.253  13.603 -29.234  1.00  0.00           C  
ATOM   4826  HG  LEU A 296      27.051  12.623 -29.666  1.00  0.00           H  
ATOM   4827  CD1 LEU A 296      27.712  13.422 -27.794  1.00  0.00           C  
ATOM   4828 HD11 LEU A 296      26.934  12.909 -27.228  1.00  0.00           H  
ATOM   4829 HD12 LEU A 296      28.596  12.786 -27.759  1.00  0.00           H  
ATOM   4830 HD13 LEU A 296      27.923  14.389 -27.336  1.00  0.00           H  
ATOM   4831  CD2 LEU A 296      25.938  14.381 -29.182  1.00  0.00           C  
ATOM   4832 HD21 LEU A 296      25.204  13.825 -28.598  1.00  0.00           H  
ATOM   4833 HD22 LEU A 296      25.546  14.528 -30.188  1.00  0.00           H  
ATOM   4834 HD23 LEU A 296      26.101  15.353 -28.717  1.00  0.00           H  
ATOM   4835  N   PHE A 297      29.942  11.316 -29.579  1.00  0.00           N  
ATOM   4836  H   PHE A 297      30.311  11.706 -28.724  1.00  0.00           H  
ATOM   4837  CA  PHE A 297      29.688   9.879 -29.614  1.00  0.00           C  
ATOM   4838  HA  PHE A 297      29.529   9.557 -30.643  1.00  0.00           H  
ATOM   4839  C   PHE A 297      28.419   9.563 -28.823  1.00  0.00           C  
ATOM   4840  CB  PHE A 297      30.912   9.128 -29.086  1.00  0.00           C  
ATOM   4841  HB2 PHE A 297      31.159   9.501 -28.092  1.00  0.00           H  
ATOM   4842  HB3 PHE A 297      30.663   8.072 -28.989  1.00  0.00           H  
ATOM   4843  O   PHE A 297      28.293   9.952 -27.664  1.00  0.00           O  
ATOM   4844  CG  PHE A 297      32.123   9.261 -29.987  1.00  0.00           C  
ATOM   4845  CD1 PHE A 297      32.257   8.428 -31.112  1.00  0.00           C  
ATOM   4846  HD1 PHE A 297      31.494   7.695 -31.331  1.00  0.00           H  
ATOM   4847  CD2 PHE A 297      33.112  10.222 -29.709  1.00  0.00           C  
ATOM   4848  HD2 PHE A 297      33.013  10.867 -28.848  1.00  0.00           H  
ATOM   4849  CE1 PHE A 297      33.381   8.541 -31.949  1.00  0.00           C  
ATOM   4850  HE1 PHE A 297      33.486   7.890 -32.804  1.00  0.00           H  
ATOM   4851  CE2 PHE A 297      34.237  10.337 -30.544  1.00  0.00           C  
ATOM   4852  HE2 PHE A 297      34.998  11.068 -30.316  1.00  0.00           H  
ATOM   4853  CZ  PHE A 297      34.373   9.495 -31.662  1.00  0.00           C  
ATOM   4854  HZ  PHE A 297      35.244   9.579 -32.294  1.00  0.00           H  
ATOM   4855  N   LEU A 298      27.477   8.858 -29.446  1.00  0.00           N  
ATOM   4856  H   LEU A 298      27.649   8.568 -30.398  1.00  0.00           H  
ATOM   4857  CA  LEU A 298      26.274   8.346 -28.802  1.00  0.00           C  
ATOM   4858  HA  LEU A 298      26.163   8.815 -27.824  1.00  0.00           H  
ATOM   4859  C   LEU A 298      26.451   6.842 -28.595  1.00  0.00           C  
ATOM   4860  CB  LEU A 298      25.042   8.724 -29.647  1.00  0.00           C  
ATOM   4861  HB2 LEU A 298      24.994   8.106 -30.544  1.00  0.00           H  
ATOM   4862  HB3 LEU A 298      25.160   9.761 -29.961  1.00  0.00           H  
ATOM   4863  O   LEU A 298      26.358   6.076 -29.549  1.00  0.00           O  
ATOM   4864  CG  LEU A 298      23.723   8.621 -28.864  1.00  0.00           C  
ATOM   4865  HG  LEU A 298      23.832   9.203 -27.949  1.00  0.00           H  
ATOM   4866  CD1 LEU A 298      22.583   9.254 -29.661  1.00  0.00           C  
ATOM   4867 HD11 LEU A 298      22.848  10.274 -29.937  1.00  0.00           H  
ATOM   4868 HD12 LEU A 298      21.686   9.290 -29.043  1.00  0.00           H  
ATOM   4869 HD13 LEU A 298      22.387   8.675 -30.564  1.00  0.00           H  
ATOM   4870  CD2 LEU A 298      23.315   7.194 -28.495  1.00  0.00           C  
ATOM   4871 HD21 LEU A 298      23.239   6.566 -29.383  1.00  0.00           H  
ATOM   4872 HD22 LEU A 298      22.371   7.220 -27.951  1.00  0.00           H  
ATOM   4873 HD23 LEU A 298      24.032   6.757 -27.801  1.00  0.00           H  
ATOM   4874  N   MET A 299      26.704   6.433 -27.355  1.00  0.00           N  
ATOM   4875  H   MET A 299      26.707   7.129 -26.624  1.00  0.00           H  
ATOM   4876  CA  MET A 299      26.813   5.038 -26.938  1.00  0.00           C  
ATOM   4877  HA  MET A 299      27.112   4.424 -27.788  1.00  0.00           H  
ATOM   4878  C   MET A 299      25.458   4.529 -26.435  1.00  0.00           C  
ATOM   4879  CB  MET A 299      27.899   4.903 -25.864  1.00  0.00           C  
ATOM   4880  HB2 MET A 299      27.863   3.888 -25.469  1.00  0.00           H  
ATOM   4881  HB3 MET A 299      27.707   5.600 -25.048  1.00  0.00           H  
ATOM   4882  O   MET A 299      25.001   4.915 -25.360  1.00  0.00           O  
ATOM   4883  CG  MET A 299      29.294   5.167 -26.442  1.00  0.00           C  
ATOM   4884  HG2 MET A 299      29.446   4.512 -27.300  1.00  0.00           H  
ATOM   4885  HG3 MET A 299      29.341   6.198 -26.792  1.00  0.00           H  
ATOM   4886  SD  MET A 299      30.666   4.897 -25.286  1.00  0.00           S  
ATOM   4887  CE  MET A 299      30.482   3.125 -24.969  1.00  0.00           C  
ATOM   4888  HE1 MET A 299      31.375   2.753 -24.467  1.00  0.00           H  
ATOM   4889  HE2 MET A 299      29.619   2.949 -24.328  1.00  0.00           H  
ATOM   4890  HE3 MET A 299      30.344   2.591 -25.910  1.00  0.00           H  
ATOM   4891  N   ASP A 300      24.800   3.675 -27.218  1.00  0.00           N  
ATOM   4892  H   ASP A 300      25.251   3.360 -28.065  1.00  0.00           H  
ATOM   4893  CA  ASP A 300      23.477   3.136 -26.892  1.00  0.00           C  
ATOM   4894  HA  ASP A 300      23.022   3.791 -26.149  1.00  0.00           H  
ATOM   4895  C   ASP A 300      23.586   1.729 -26.279  1.00  0.00           C  
ATOM   4896  CB  ASP A 300      22.571   3.188 -28.136  1.00  0.00           C  
ATOM   4897  HB2 ASP A 300      22.888   2.424 -28.847  1.00  0.00           H  
ATOM   4898  HB3 ASP A 300      22.704   4.158 -28.615  1.00  0.00           H  
ATOM   4899  O   ASP A 300      24.077   0.802 -26.930  1.00  0.00           O  
ATOM   4900  CG  ASP A 300      21.069   3.028 -27.849  1.00  0.00           C  
ATOM   4901  OD1 ASP A 300      20.620   3.090 -26.681  1.00  0.00           O  
ATOM   4902  OD2 ASP A 300      20.304   2.932 -28.836  1.00  0.00           O  
ATOM   4903  N   GLY A 301      23.114   1.578 -25.035  1.00  0.00           N  
ATOM   4904  H   GLY A 301      22.736   2.395 -24.577  1.00  0.00           H  
ATOM   4905  CA  GLY A 301      23.026   0.306 -24.313  1.00  0.00           C  
ATOM   4906  HA2 GLY A 301      22.202   0.364 -23.602  1.00  0.00           H  
ATOM   4907  HA3 GLY A 301      22.811  -0.498 -25.017  1.00  0.00           H  
ATOM   4908  C   GLY A 301      24.283  -0.072 -23.529  1.00  0.00           C  
ATOM   4909  O   GLY A 301      24.766  -1.190 -23.665  1.00  0.00           O  
ATOM   4910  N   PHE A 302      24.842   0.825 -22.709  1.00  0.00           N  
ATOM   4911  H   PHE A 302      24.393   1.724 -22.600  1.00  0.00           H  
ATOM   4912  CA  PHE A 302      26.016   0.514 -21.873  1.00  0.00           C  
ATOM   4913  HA  PHE A 302      26.843   0.223 -22.522  1.00  0.00           H  
ATOM   4914  C   PHE A 302      25.784  -0.661 -20.913  1.00  0.00           C  
ATOM   4915  CB  PHE A 302      26.440   1.757 -21.083  1.00  0.00           C  
ATOM   4916  HB2 PHE A 302      26.667   2.548 -21.798  1.00  0.00           H  
ATOM   4917  HB3 PHE A 302      25.609   2.089 -20.461  1.00  0.00           H  
ATOM   4918  O   PHE A 302      26.721  -1.395 -20.608  1.00  0.00           O  
ATOM   4919  CG  PHE A 302      27.661   1.532 -20.207  1.00  0.00           C  
ATOM   4920  CD1 PHE A 302      27.514   1.130 -18.863  1.00  0.00           C  
ATOM   4921  HD1 PHE A 302      26.530   1.009 -18.436  1.00  0.00           H  
ATOM   4922  CD2 PHE A 302      28.950   1.648 -20.759  1.00  0.00           C  
ATOM   4923  HD2 PHE A 302      29.075   1.938 -21.792  1.00  0.00           H  
ATOM   4924  CE1 PHE A 302      28.648   0.833 -18.084  1.00  0.00           C  
ATOM   4925  HE1 PHE A 302      28.532   0.505 -17.062  1.00  0.00           H  
ATOM   4926  CE2 PHE A 302      30.081   1.359 -19.976  1.00  0.00           C  
ATOM   4927  HE2 PHE A 302      31.071   1.423 -20.401  1.00  0.00           H  
ATOM   4928  CZ  PHE A 302      29.932   0.951 -18.640  1.00  0.00           C  
ATOM   4929  HZ  PHE A 302      30.804   0.715 -18.047  1.00  0.00           H  
ATOM   4930  N   ASP A 303      24.540  -0.890 -20.479  1.00  0.00           N  
ATOM   4931  H   ASP A 303      23.787  -0.309 -20.817  1.00  0.00           H  
ATOM   4932  CA  ASP A 303      24.180  -2.052 -19.665  1.00  0.00           C  
ATOM   4933  HA  ASP A 303      24.776  -2.014 -18.754  1.00  0.00           H  
ATOM   4934  C   ASP A 303      24.525  -3.390 -20.335  1.00  0.00           C  
ATOM   4935  CB  ASP A 303      22.697  -1.986 -19.253  1.00  0.00           C  
ATOM   4936  HB2 ASP A 303      22.574  -1.145 -18.570  1.00  0.00           H  
ATOM   4937  HB3 ASP A 303      22.446  -2.888 -18.695  1.00  0.00           H  
ATOM   4938  O   ASP A 303      24.749  -4.368 -19.637  1.00  0.00           O
[truncated: 937,260 more chars]
