# Supplementary material for: Assessment of AI-Based Protein Structure Prediction for the NLRP3 Target
Source: Molecules. 2022 Sep 7;27(18):5797. doi: 10.3390/molecules27185797 (PMC9505260; doi:10.3390/molecules27185797)
Supplement: Supplementary file 1 [file molecules-27-05797-s001.zip › AI_models/AlphaFold_predicted_structures/ranking_debug.txt]

{
    "plddts": {
        "model_1": 79.05226524876635,
        "model_2": 80.28325243802568,
        "model_3": 81.36752018211735,
        "model_4": 79.14931850183993,
        "model_5": 79.7897386448652
    },
    "order": [
        "model_3",
        "model_2",
        "model_5",
        "model_4",
        "model_1"
    ]
}
