# Supplementary material for: Assessment of AI-Based Protein Structure Prediction for the NLRP3 Target
Source: Molecules. 2022 Sep 7;27(18):5797. doi: 10.3390/molecules27185797 (PMC9505260; doi:10.3390/molecules27185797)
Supplement: Supplementary file 1 [file molecules-27-05797-s001.zip › AI_models/RoseTTAFold_predicted_structures/model_1.crderr.pdb]

ATOM      1  N   MET A   1      -1.940   2.419  -0.278  1.00  2.23           N  
ATOM      2  CA  MET A   1      -1.017   2.299  -1.399  1.00  2.23           C  
ATOM      3  C   MET A   1       0.105   3.317  -1.289  1.00  2.23           C  
ATOM      4  O   MET A   1      -0.137   4.518  -1.169  1.00  2.23           O  
ATOM      5  CB  MET A   1      -1.755   2.462  -2.727  1.00  2.23           C  
ATOM      6  CG  MET A   1      -0.865   2.320  -3.967  1.00  2.23           C  
ATOM      7  SD  MET A   1      -1.794   2.422  -5.523  1.00  2.23           S  
ATOM      8  CE  MET A   1      -0.494   2.250  -6.746  1.00  2.23           C  
ATOM      9 1H   MET A   1      -2.454   1.557  -0.168  1.00  2.23           H  
ATOM     10 2H   MET A   1      -1.417   2.610   0.565  1.00  2.23           H  
ATOM     11 3H   MET A   1      -2.583   3.177  -0.454  1.00  2.23           H  
ATOM     12  HA  MET A   1      -0.565   1.308  -1.371  1.00  2.23           H  
ATOM     13 1HB  MET A   1      -2.547   1.719  -2.797  1.00  2.23           H  
ATOM     14 2HB  MET A   1      -2.222   3.446  -2.764  1.00  2.23           H  
ATOM     15 1HG  MET A   1      -0.114   3.112  -3.962  1.00  2.23           H  
ATOM     16 2HG  MET A   1      -0.346   1.365  -3.935  1.00  2.23           H  
ATOM     17 1HE  MET A   1      -0.930   2.294  -7.740  1.00  2.23           H  
ATOM     18 2HE  MET A   1       0.229   3.059  -6.626  1.00  2.23           H  
ATOM     19 3HE  MET A   1       0.010   1.291  -6.616  1.00  2.23           H  
ATOM     20  N   ALA A   2       1.340   2.833  -1.307  1.00  1.71           N  
ATOM     21  CA  ALA A   2       2.504   3.715  -1.232  1.00  1.71           C  
ATOM     22  C   ALA A   2       2.529   4.670  -2.416  1.00  1.71           C  
ATOM     23  O   ALA A   2       2.150   4.299  -3.529  1.00  1.71           O  
ATOM     24  CB  ALA A   2       3.788   2.905  -1.198  1.00  1.71           C  
ATOM     25  H   ALA A   2       1.488   1.838  -1.386  1.00  1.71           H  
ATOM     26  HA  ALA A   2       2.428   4.308  -0.320  1.00  1.71           H  
ATOM     27 1HB  ALA A   2       4.637   3.586  -1.129  1.00  1.71           H  
ATOM     28 2HB  ALA A   2       3.781   2.242  -0.335  1.00  1.71           H  
ATOM     29 3HB  ALA A   2       3.875   2.319  -2.099  1.00  1.71           H  
ATOM     30  N   SER A   3       3.006   5.888  -2.178  1.00  1.30           N  
ATOM     31  CA  SER A   3       3.111   6.886  -3.233  1.00  1.30           C  
ATOM     32  C   SER A   3       4.163   6.527  -4.250  1.00  1.30           C  
ATOM     33  O   SER A   3       5.099   5.781  -3.948  1.00  1.30           O  
ATOM     34  CB  SER A   3       3.481   8.233  -2.641  1.00  1.30           C  
ATOM     35  OG  SER A   3       4.807   8.221  -2.104  1.00  1.30           O  
ATOM     36  H   SER A   3       3.287   6.132  -1.240  1.00  1.30           H  
ATOM     37  HA  SER A   3       2.145   6.960  -3.738  1.00  1.30           H  
ATOM     38 1HB  SER A   3       3.400   9.006  -3.407  1.00  1.30           H  
ATOM     39 2HB  SER A   3       2.772   8.480  -1.854  1.00  1.30           H  
ATOM     40  HG  SER A   3       4.852   8.981  -1.505  1.00  1.30           H  
ATOM     41  N   THR A   4       4.071   7.147  -5.422  1.00  1.01           N  
ATOM     42  CA  THR A   4       5.049   6.944  -6.474  1.00  1.01           C  
ATOM     43  C   THR A   4       6.427   7.309  -5.997  1.00  1.01           C  
ATOM     44  O   THR A   4       7.381   6.586  -6.248  1.00  1.01           O  
ATOM     45  CB  THR A   4       4.720   7.803  -7.674  1.00  1.01           C  
ATOM     46  OG1 THR A   4       3.453   7.424  -8.182  1.00  1.01           O  
ATOM     47  CG2 THR A   4       5.763   7.713  -8.716  1.00  1.01           C  
ATOM     48  H   THR A   4       3.281   7.763  -5.607  1.00  1.01           H  
ATOM     49  HA  THR A   4       5.043   5.893  -6.765  1.00  1.01           H  
ATOM     50  HB  THR A   4       4.670   8.819  -7.353  1.00  1.01           H  
ATOM     51  HG1 THR A   4       2.794   8.027  -7.765  1.00  1.01           H  
ATOM     52 1HG2 THR A   4       5.510   8.359  -9.540  1.00  1.01           H  
ATOM     53 2HG2 THR A   4       6.710   8.016  -8.291  1.00  1.01           H  
ATOM     54 3HG2 THR A   4       5.826   6.739  -9.047  1.00  1.01           H  
ATOM     55  N   ARG A   5       6.536   8.432  -5.298  1.00  0.83           N  
ATOM     56  CA  ARG A   5       7.821   8.866  -4.791  1.00  0.83           C  
ATOM     57  C   ARG A   5       8.469   7.788  -3.936  1.00  0.83           C  
ATOM     58  O   ARG A   5       9.652   7.473  -4.119  1.00  0.83           O  
ATOM     59  CB  ARG A   5       7.648  10.118  -3.959  1.00  0.83           C  
ATOM     60  CG  ARG A   5       8.908  10.663  -3.343  1.00  0.83           C  
ATOM     61  CD  ARG A   5       8.636  11.922  -2.621  1.00  0.83           C  
ATOM     62  NE  ARG A   5       9.804  12.422  -1.947  1.00  0.83           N  
ATOM     63  CZ  ARG A   5      10.146  12.169  -0.675  1.00  0.83           C  
ATOM     64  NH1 ARG A   5       9.391  11.427   0.108  1.00  0.83           N  
ATOM     65  NH2 ARG A   5      11.263  12.697  -0.243  1.00  0.83           N  
ATOM     66  H   ARG A   5       5.707   8.979  -5.118  1.00  0.83           H  
ATOM     67  HA  ARG A   5       8.473   9.086  -5.638  1.00  0.83           H  
ATOM     68 1HB  ARG A   5       7.195  10.899  -4.552  1.00  0.83           H  
ATOM     69 2HB  ARG A   5       6.962   9.904  -3.139  1.00  0.83           H  
ATOM     70 1HG  ARG A   5       9.318   9.936  -2.640  1.00  0.83           H  
ATOM     71 2HG  ARG A   5       9.643  10.868  -4.127  1.00  0.83           H  
ATOM     72 1HD  ARG A   5       8.303  12.680  -3.332  1.00  0.83           H  
ATOM     73 2HD  ARG A   5       7.858  11.751  -1.877  1.00  0.83           H  
ATOM     74  HE  ARG A   5      10.467  12.974  -2.469  1.00  0.83           H  
ATOM     75 1HH1 ARG A   5       8.533  11.028  -0.248  1.00  0.83           H  
ATOM     76 2HH1 ARG A   5       9.670  11.252   1.062  1.00  0.83           H  
ATOM     77 1HH2 ARG A   5      11.800  13.246  -0.914  1.00  0.83           H  
ATOM     78 2HH2 ARG A   5      11.578  12.548   0.701  1.00  0.83           H  
ATOM     79  N   CYS A   6       7.698   7.206  -3.009  1.00  0.73           N  
ATOM     80  CA  CYS A   6       8.269   6.179  -2.151  1.00  0.73           C  
ATOM     81  C   CYS A   6       8.640   4.933  -2.940  1.00  0.73           C  
ATOM     82  O   CYS A   6       9.705   4.347  -2.722  1.00  0.73           O  
ATOM     83  CB  CYS A   6       7.293   5.798  -1.049  1.00  0.73           C  
ATOM     84  SG  CYS A   6       7.037   7.100   0.173  1.00  0.73           S  
ATOM     85  H   CYS A   6       6.715   7.479  -2.889  1.00  0.73           H  
ATOM     86  HA  CYS A   6       9.170   6.580  -1.690  1.00  0.73           H  
ATOM     87 1HB  CYS A   6       6.323   5.562  -1.500  1.00  0.73           H  
ATOM     88 2HB  CYS A   6       7.645   4.907  -0.535  1.00  0.73           H  
ATOM     89  HG  CYS A   6       6.196   6.410   0.932  1.00  0.73           H  
ATOM     90  N   LYS A   7       7.789   4.543  -3.888  1.00  0.67           N  
ATOM     91  CA  LYS A   7       8.064   3.355  -4.674  1.00  0.67           C  
ATOM     92  C   LYS A   7       9.304   3.536  -5.534  1.00  0.67           C  
ATOM     93  O   LYS A   7      10.131   2.626  -5.627  1.00  0.67           O  
ATOM     94  CB  LYS A   7       6.866   3.012  -5.546  1.00  0.67           C  
ATOM     95  CG  LYS A   7       5.644   2.444  -4.802  1.00  0.67           C  
ATOM     96  CD  LYS A   7       4.502   2.163  -5.781  1.00  0.67           C  
ATOM     97  CE  LYS A   7       3.322   1.469  -5.131  1.00  0.67           C  
ATOM     98  NZ  LYS A   7       3.688   0.093  -4.703  1.00  0.67           N  
ATOM     99  H   LYS A   7       6.923   5.063  -4.039  1.00  0.67           H  
ATOM    100  HA  LYS A   7       8.246   2.525  -3.993  1.00  0.67           H  
ATOM    101 1HB  LYS A   7       6.542   3.921  -6.052  1.00  0.67           H  
ATOM    102 2HB  LYS A   7       7.170   2.289  -6.302  1.00  0.67           H  
ATOM    103 1HG  LYS A   7       5.915   1.522  -4.290  1.00  0.67           H  
ATOM    104 2HG  LYS A   7       5.303   3.171  -4.063  1.00  0.67           H  
ATOM    105 1HD  LYS A   7       4.159   3.104  -6.216  1.00  0.67           H  
ATOM    106 2HD  LYS A   7       4.862   1.517  -6.578  1.00  0.67           H  
ATOM    107 1HE  LYS A   7       2.983   2.032  -4.274  1.00  0.67           H  
ATOM    108 2HE  LYS A   7       2.511   1.405  -5.855  1.00  0.67           H  
ATOM    109 1HZ  LYS A   7       2.896  -0.371  -4.302  1.00  0.67           H  
ATOM    110 2HZ  LYS A   7       4.001  -0.428  -5.538  1.00  0.67           H  
ATOM    111 3HZ  LYS A   7       4.435   0.122  -4.037  1.00  0.67           H  
ATOM    112  N   LEU A   8       9.470   4.720  -6.123  1.00  0.65           N  
ATOM    113  CA  LEU A   8      10.635   4.946  -6.950  1.00  0.65           C  
ATOM    114  C   LEU A   8      11.881   4.951  -6.088  1.00  0.65           C  
ATOM    115  O   LEU A   8      12.920   4.435  -6.503  1.00  0.65           O  
ATOM    116  CB  LEU A   8      10.509   6.241  -7.748  1.00  0.65           C  
ATOM    117  CG  LEU A   8       9.418   6.206  -8.809  1.00  0.65           C  
ATOM    118  CD1 LEU A   8       9.357   7.568  -9.515  1.00  0.65           C  
ATOM    119  CD2 LEU A   8       9.675   5.025  -9.732  1.00  0.65           C  
ATOM    120  H   LEU A   8       8.771   5.450  -6.019  1.00  0.65           H  
ATOM    121  HA  LEU A   8      10.717   4.125  -7.658  1.00  0.65           H  
ATOM    122 1HB  LEU A   8      10.269   7.049  -7.052  1.00  0.65           H  
ATOM    123 2HB  LEU A   8      11.459   6.463  -8.230  1.00  0.65           H  
ATOM    124  HG  LEU A   8       8.463   6.052  -8.333  1.00  0.65           H  
ATOM    125 1HD1 LEU A   8       8.565   7.566 -10.242  1.00  0.65           H  
ATOM    126 2HD1 LEU A   8       9.163   8.349  -8.778  1.00  0.65           H  
ATOM    127 3HD1 LEU A   8      10.303   7.767 -10.012  1.00  0.65           H  
ATOM    128 1HD2 LEU A   8       8.907   4.942 -10.472  1.00  0.65           H  
ATOM    129 2HD2 LEU A   8      10.631   5.148 -10.209  1.00  0.65           H  
ATOM    130 3HD2 LEU A   8       9.679   4.120  -9.136  1.00  0.65           H  
ATOM    131  N   ALA A   9      11.785   5.497  -4.867  1.00  0.64           N  
ATOM    132  CA  ALA A   9      12.941   5.478  -3.990  1.00  0.64           C  
ATOM    133  C   ALA A   9      13.340   4.035  -3.715  1.00  0.64           C  
ATOM    134  O   ALA A   9      14.522   3.700  -3.769  1.00  0.64           O  
ATOM    135  CB  ALA A   9      12.639   6.195  -2.687  1.00  0.64           C  
ATOM    136  H   ALA A   9      10.922   5.946  -4.557  1.00  0.64           H  
ATOM    137  HA  ALA A   9      13.767   5.981  -4.493  1.00  0.64           H  
ATOM    138 1HB  ALA A   9      13.510   6.185  -2.044  1.00  0.64           H  
ATOM    139 2HB  ALA A   9      12.359   7.225  -2.902  1.00  0.64           H  
ATOM    140 3HB  ALA A   9      11.816   5.696  -2.185  1.00  0.64           H  
ATOM    141  N   ARG A  10      12.345   3.153  -3.510  1.00  0.64           N  
ATOM    142  CA  ARG A  10      12.647   1.749  -3.245  1.00  0.64           C  
ATOM    143  C   ARG A  10      13.289   1.102  -4.468  1.00  0.64           C  
ATOM    144  O   ARG A  10      14.236   0.320  -4.354  1.00  0.64           O  
ATOM    145  CB  ARG A  10      11.390   0.967  -2.871  1.00  0.64           C  
ATOM    146  CG  ARG A  10      10.734   1.339  -1.532  1.00  0.64           C  
ATOM    147  CD  ARG A  10      11.593   1.026  -0.342  1.00  0.64           C  
ATOM    148  NE  ARG A  10      10.853   1.215   0.912  1.00  0.64           N  
ATOM    149  CZ  ARG A  10      11.386   1.184   2.157  1.00  0.64           C  
ATOM    150  NH1 ARG A  10      12.676   0.985   2.343  1.00  0.64           N  
ATOM    151  NH2 ARG A  10      10.595   1.358   3.207  1.00  0.64           N  
ATOM    152  H   ARG A  10      11.377   3.481  -3.481  1.00  0.64           H  
ATOM    153  HA  ARG A  10      13.344   1.697  -2.407  1.00  0.64           H  
ATOM    154 1HB  ARG A  10      10.640   1.103  -3.646  1.00  0.64           H  
ATOM    155 2HB  ARG A  10      11.629  -0.094  -2.835  1.00  0.64           H  
ATOM    156 1HG  ARG A  10      10.549   2.404  -1.518  1.00  0.64           H  
ATOM    157 2HG  ARG A  10       9.788   0.810  -1.430  1.00  0.64           H  
ATOM    158 1HD  ARG A  10      11.942  -0.005  -0.387  1.00  0.64           H  
ATOM    159 2HD  ARG A  10      12.451   1.698  -0.335  1.00  0.64           H  
ATOM    160  HE  ARG A  10       9.859   1.375   0.837  1.00  0.64           H  
ATOM    161 1HH1 ARG A  10      13.319   0.862   1.544  1.00  0.64           H  
ATOM    162 2HH1 ARG A  10      13.054   0.970   3.275  1.00  0.64           H  
ATOM    163 1HH2 ARG A  10       9.605   1.511   3.076  1.00  0.64           H  
ATOM    164 2HH2 ARG A  10      10.983   1.336   4.139  1.00  0.64           H  
ATOM    165  N   TYR A  11      12.828   1.465  -5.660  1.00  0.65           N  
ATOM    166  CA  TYR A  11      13.428   0.884  -6.851  1.00  0.65           C  
ATOM    167  C   TYR A  11      14.889   1.279  -6.917  1.00  0.65           C  
ATOM    168  O   TYR A  11      15.754   0.479  -7.260  1.00  0.65           O  
ATOM    169  CB  TYR A  11      12.711   1.335  -8.108  1.00  0.65           C  
ATOM    170  CG  TYR A  11      11.361   0.783  -8.229  1.00  0.65           C  
ATOM    171  CD1 TYR A  11      10.478   1.306  -9.138  1.00  0.65           C  
ATOM    172  CD2 TYR A  11      10.987  -0.252  -7.404  1.00  0.65           C  
ATOM    173  CE1 TYR A  11       9.237   0.787  -9.234  1.00  0.65           C  
ATOM    174  CE2 TYR A  11       9.742  -0.773  -7.497  1.00  0.65           C  
ATOM    175  CZ  TYR A  11       8.868  -0.269  -8.401  1.00  0.65           C  
ATOM    176  OH  TYR A  11       7.638  -0.811  -8.481  1.00  0.65           O  
ATOM    177  H   TYR A  11      12.035   2.103  -5.728  1.00  0.65           H  
ATOM    178  HA  TYR A  11      13.381  -0.202  -6.776  1.00  0.65           H  
ATOM    179 1HB  TYR A  11      12.643   2.421  -8.124  1.00  0.65           H  
ATOM    180 2HB  TYR A  11      13.269   1.032  -8.957  1.00  0.65           H  
ATOM    181  HD1 TYR A  11      10.775   2.127  -9.781  1.00  0.65           H  
ATOM    182  HD2 TYR A  11      11.692  -0.657  -6.678  1.00  0.65           H  
ATOM    183  HE1 TYR A  11       8.549   1.195  -9.958  1.00  0.65           H  
ATOM    184  HE2 TYR A  11       9.443  -1.596  -6.847  1.00  0.65           H  
ATOM    185  HH  TYR A  11       7.483  -1.357  -7.702  1.00  0.65           H  
ATOM    186  N   LEU A  12      15.173   2.521  -6.553  1.00  0.68           N  
ATOM    187  CA  LEU A  12      16.533   3.009  -6.535  1.00  0.68           C  
ATOM    188  C   LEU A  12      17.354   2.340  -5.413  1.00  0.68           C  
ATOM    189  O   LEU A  12      18.551   2.126  -5.571  1.00  0.68           O  
ATOM    190  CB  LEU A  12      16.510   4.528  -6.465  1.00  0.68           C  
ATOM    191  CG  LEU A  12      15.978   5.169  -7.710  1.00  0.68           C  
ATOM    192  CD1 LEU A  12      15.898   6.684  -7.528  1.00  0.68           C  
ATOM    193  CD2 LEU A  12      16.862   4.763  -8.846  1.00  0.68           C  
ATOM    194  H   LEU A  12      14.411   3.152  -6.297  1.00  0.68           H  
ATOM    195  HA  LEU A  12      16.996   2.746  -7.479  1.00  0.68           H  
ATOM    196 1HB  LEU A  12      15.848   4.812  -5.662  1.00  0.68           H  
ATOM    197 2HB  LEU A  12      17.510   4.903  -6.274  1.00  0.68           H  
ATOM    198  HG  LEU A  12      14.971   4.807  -7.901  1.00  0.68           H  
ATOM    199 1HD1 LEU A  12      15.505   7.142  -8.431  1.00  0.68           H  
ATOM    200 2HD1 LEU A  12      15.240   6.919  -6.686  1.00  0.68           H  
ATOM    201 3HD1 LEU A  12      16.889   7.065  -7.329  1.00  0.68           H  
ATOM    202 1HD2 LEU A  12      16.482   5.173  -9.741  1.00  0.68           H  
ATOM    203 2HD2 LEU A  12      17.872   5.120  -8.676  1.00  0.68           H  
ATOM    204 3HD2 LEU A  12      16.868   3.680  -8.928  1.00  0.68           H  
ATOM    205  N   GLU A  13      16.719   1.934  -4.301  1.00  0.72           N  
ATOM    206  CA  GLU A  13      17.445   1.223  -3.228  1.00  0.72           C  
ATOM    207  C   GLU A  13      18.013  -0.106  -3.739  1.00  0.72           C  
ATOM    208  O   GLU A  13      19.048  -0.572  -3.260  1.00  0.72           O  
ATOM    209  CB  GLU A  13      16.584   0.971  -1.974  1.00  0.72           C  
ATOM    210  CG  GLU A  13      16.297   2.206  -1.189  1.00  0.72           C  
ATOM    211  CD  GLU A  13      15.458   2.061   0.084  1.00  0.72           C  
ATOM    212  OE1 GLU A  13      14.885   1.009   0.308  1.00  0.72           O  
ATOM    213  OE2 GLU A  13      15.403   3.034   0.842  1.00  0.72           O  
ATOM    214  H   GLU A  13      15.732   2.160  -4.184  1.00  0.72           H  
ATOM    215  HA  GLU A  13      18.286   1.845  -2.924  1.00  0.72           H  
ATOM    216 1HB  GLU A  13      15.640   0.525  -2.262  1.00  0.72           H  
ATOM    217 2HB  GLU A  13      17.093   0.265  -1.324  1.00  0.72           H  
ATOM    218 1HG  GLU A  13      17.253   2.641  -0.930  1.00  0.72           H  
ATOM    219 2HG  GLU A  13      15.788   2.870  -1.851  1.00  0.72           H  
ATOM    220  N   ASP A  14      17.364  -0.684  -4.751  1.00  0.78           N  
ATOM    221  CA  ASP A  14      17.821  -1.930  -5.372  1.00  0.78           C  
ATOM    222  C   ASP A  14      18.999  -1.729  -6.350  1.00  0.78           C  
ATOM    223  O   ASP A  14      19.503  -2.702  -6.927  1.00  0.78           O  
ATOM    224  CB  ASP A  14      16.676  -2.652  -6.092  1.00  0.78           C  
ATOM    225  CG  ASP A  14      15.661  -3.326  -5.142  1.00  0.78           C  
ATOM    226  OD1 ASP A  14      16.030  -3.666  -4.036  1.00  0.78           O  
ATOM    227  OD2 ASP A  14      14.537  -3.515  -5.547  1.00  0.78           O  
ATOM    228  H   ASP A  14      16.489  -0.252  -5.061  1.00  0.78           H  
ATOM    229  HA  ASP A  14      18.167  -2.585  -4.575  1.00  0.78           H  
ATOM    230 1HB  ASP A  14      16.138  -1.934  -6.712  1.00  0.78           H  
ATOM    231 2HB  ASP A  14      17.081  -3.404  -6.756  1.00  0.78           H  
ATOM    232  N   LEU A  15      19.419  -0.481  -6.578  1.00  0.85           N  
ATOM    233  CA  LEU A  15      20.548  -0.187  -7.459  1.00  0.85           C  
ATOM    234  C   LEU A  15      21.820   0.091  -6.653  1.00  0.85           C  
ATOM    235  O   LEU A  15      21.815   0.859  -5.694  1.00  0.85           O  
ATOM    236  CB  LEU A  15      20.262   1.026  -8.362  1.00  0.85           C  
ATOM    237  CG  LEU A  15      19.537   0.800  -9.689  1.00  0.85           C  
ATOM    238  CD1 LEU A  15      18.167   0.325  -9.457  1.00  0.85           C  
ATOM    239  CD2 LEU A  15      19.514   2.118 -10.469  1.00  0.85           C  
ATOM    240  H   LEU A  15      18.979   0.306  -6.103  1.00  0.85           H  
ATOM    241  HA  LEU A  15      20.737  -1.049  -8.089  1.00  0.85           H  
ATOM    242 1HB  LEU A  15      19.674   1.731  -7.795  1.00  0.85           H  
ATOM    243 2HB  LEU A  15      21.212   1.483  -8.606  1.00  0.85           H  
ATOM    244  HG  LEU A  15      20.065   0.043 -10.265  1.00  0.85           H  
ATOM    245 1HD1 LEU A  15      17.701   0.185 -10.416  1.00  0.85           H  
ATOM    246 2HD1 LEU A  15      18.174  -0.610  -8.913  1.00  0.85           H  
ATOM    247 3HD1 LEU A  15      17.619   1.061  -8.893  1.00  0.85           H  
ATOM    248 1HD2 LEU A  15      19.014   1.968 -11.418  1.00  0.85           H  
ATOM    249 2HD2 LEU A  15      18.981   2.869  -9.896  1.00  0.85           H  
ATOM    250 3HD2 LEU A  15      20.525   2.459 -10.646  1.00  0.85           H  
ATOM    251  N   GLU A  16      22.920  -0.534  -7.058  1.00  0.91           N  
ATOM    252  CA  GLU A  16      24.208  -0.314  -6.409  1.00  0.91           C  
ATOM    253  C   GLU A  16      24.714   1.035  -6.839  1.00  0.91           C  
ATOM    254  O   GLU A  16      24.192   1.586  -7.805  1.00  0.91           O  
ATOM    255  CB  GLU A  16      25.226  -1.402  -6.762  1.00  0.91           C  
ATOM    256  CG  GLU A  16      24.890  -2.768  -6.197  1.00  0.91           C  
ATOM    257  CD  GLU A  16      25.909  -3.827  -6.534  1.00  0.91           C  
ATOM    258  OE1 GLU A  16      26.411  -3.819  -7.644  1.00  0.91           O  
ATOM    259  OE2 GLU A  16      26.182  -4.649  -5.688  1.00  0.91           O  
ATOM    260  H   GLU A  16      22.863  -1.171  -7.842  1.00  0.91           H  
ATOM    261  HA  GLU A  16      24.066  -0.300  -5.327  1.00  0.91           H  
ATOM    262 1HB  GLU A  16      25.297  -1.492  -7.848  1.00  0.91           H  
ATOM    263 2HB  GLU A  16      26.211  -1.116  -6.393  1.00  0.91           H  
ATOM    264 1HG  GLU A  16      24.810  -2.688  -5.113  1.00  0.91           H  
ATOM    265 2HG  GLU A  16      23.916  -3.072  -6.582  1.00  0.91           H  
ATOM    266  N   ASP A  17      25.731   1.555  -6.162  1.00  0.96           N  
ATOM    267  CA  ASP A  17      26.257   2.868  -6.511  1.00  0.96           C  
ATOM    268  C   ASP A  17      26.641   2.976  -7.986  1.00  0.96           C  
ATOM    269  O   ASP A  17      26.413   4.006  -8.614  1.00  0.96           O  
ATOM    270  CB  ASP A  17      27.486   3.180  -5.661  1.00  0.96           C  
ATOM    271  CG  ASP A  17      27.164   3.452  -4.191  1.00  0.96           C  
ATOM    272  OD1 ASP A  17      26.018   3.654  -3.867  1.00  0.96           O  
ATOM    273  OD2 ASP A  17      28.079   3.447  -3.405  1.00  0.96           O  
ATOM    274  H   ASP A  17      26.123   1.050  -5.381  1.00  0.96           H  
ATOM    275  HA  ASP A  17      25.491   3.610  -6.301  1.00  0.96           H  
ATOM    276 1HB  ASP A  17      28.185   2.346  -5.715  1.00  0.96           H  
ATOM    277 2HB  ASP A  17      27.994   4.053  -6.071  1.00  0.96           H  
ATOM    278  N   VAL A  18      27.184   1.915  -8.579  1.00  0.99           N  
ATOM    279  CA  VAL A  18      27.548   2.027  -9.987  1.00  0.99           C  
ATOM    280  C   VAL A  18      26.288   2.229 -10.838  1.00  0.99           C  
ATOM    281  O   VAL A  18      26.245   3.102 -11.716  1.00  0.99           O  
ATOM    282  CB  VAL A  18      28.315   0.777 -10.446  1.00  0.99           C  
ATOM    283  CG1 VAL A  18      28.535   0.820 -11.950  1.00  0.99           C  
ATOM    284  CG2 VAL A  18      29.639   0.708  -9.705  1.00  0.99           C  
ATOM    285  H   VAL A  18      27.348   1.064  -8.061  1.00  0.99           H  
ATOM    286  HA  VAL A  18      28.195   2.897 -10.111  1.00  0.99           H  
ATOM    287  HB  VAL A  18      27.722  -0.114 -10.224  1.00  0.99           H  
ATOM    288 1HG1 VAL A  18      29.069  -0.075 -12.266  1.00  0.99           H  
ATOM    289 2HG1 VAL A  18      27.579   0.859 -12.440  1.00  0.99           H  
ATOM    290 3HG1 VAL A  18      29.119   1.702 -12.209  1.00  0.99           H  
ATOM    291 1HG2 VAL A  18      30.185  -0.183 -10.018  1.00  0.99           H  
ATOM    292 2HG2 VAL A  18      30.229   1.595  -9.934  1.00  0.99           H  
ATOM    293 3HG2 VAL A  18      29.454   0.661  -8.632  1.00  0.99           H  
ATOM    294  N   ASP A  19      25.253   1.427 -10.567  1.00  1.00           N  
ATOM    295  CA  ASP A  19      24.000   1.546 -11.300  1.00  1.00           C  
ATOM    296  C   ASP A  19      23.315   2.887 -11.026  1.00  1.00           C  
ATOM    297  O   ASP A  19      22.752   3.486 -11.944  1.00  1.00           O  
ATOM    298  CB  ASP A  19      23.067   0.368 -11.008  1.00  1.00           C  
ATOM    299  CG  ASP A  19      23.472  -1.009 -11.669  1.00  1.00           C  
ATOM    300  OD1 ASP A  19      24.309  -1.054 -12.587  1.00  1.00           O  
ATOM    301  OD2 ASP A  19      22.911  -2.007 -11.253  1.00  1.00           O  
ATOM    302  H   ASP A  19      25.337   0.749  -9.823  1.00  1.00           H  
ATOM    303  HA  ASP A  19      24.220   1.516 -12.352  1.00  1.00           H  
ATOM    304 1HB  ASP A  19      23.000   0.233  -9.929  1.00  1.00           H  
ATOM    305 2HB  ASP A  19      22.076   0.623 -11.362  1.00  1.00           H  
ATOM    306  N   LEU A  20      23.400   3.388  -9.786  1.00  1.00           N  
ATOM    307  CA  LEU A  20      22.811   4.683  -9.453  1.00  1.00           C  
ATOM    308  C   LEU A  20      23.501   5.801 -10.213  1.00  1.00           C  
ATOM    309  O   LEU A  20      22.848   6.730 -10.686  1.00  1.00           O  
ATOM    310  CB  LEU A  20      22.874   4.957  -7.944  1.00  1.00           C  
ATOM    311  CG  LEU A  20      21.938   4.104  -7.099  1.00  1.00           C  
ATOM    312  CD1 LEU A  20      22.231   4.284  -5.631  1.00  1.00           C  
ATOM    313  CD2 LEU A  20      20.489   4.516  -7.411  1.00  1.00           C  
ATOM    314  H   LEU A  20      23.868   2.851  -9.062  1.00  1.00           H  
ATOM    315  HA  LEU A  20      21.764   4.665  -9.745  1.00  1.00           H  
ATOM    316 1HB  LEU A  20      23.887   4.767  -7.610  1.00  1.00           H  
ATOM    317 2HB  LEU A  20      22.640   6.003  -7.765  1.00  1.00           H  
ATOM    318  HG  LEU A  20      22.093   3.069  -7.330  1.00  1.00           H  
ATOM    319 1HD1 LEU A  20      21.550   3.651  -5.054  1.00  1.00           H  
ATOM    320 2HD1 LEU A  20      23.261   3.983  -5.427  1.00  1.00           H  
ATOM    321 3HD1 LEU A  20      22.093   5.323  -5.351  1.00  1.00           H  
ATOM    322 1HD2 LEU A  20      19.809   3.910  -6.821  1.00  1.00           H  
ATOM    323 2HD2 LEU A  20      20.343   5.566  -7.162  1.00  1.00           H  
ATOM    324 3HD2 LEU A  20      20.289   4.365  -8.466  1.00  1.00           H  
ATOM    325  N   LYS A  21      24.822   5.718 -10.376  1.00  1.00           N  
ATOM    326  CA  LYS A  21      25.508   6.755 -11.132  1.00  1.00           C  
ATOM    327  C   LYS A  21      25.038   6.742 -12.584  1.00  1.00           C  
ATOM    328  O   LYS A  21      24.796   7.803 -13.167  1.00  1.00           O  
ATOM    329  CB  LYS A  21      27.022   6.578 -11.042  1.00  1.00           C  
ATOM    330  CG  LYS A  21      27.615   6.912  -9.669  1.00  1.00           C  
ATOM    331  CD  LYS A  21      29.113   6.647  -9.627  1.00  1.00           C  
ATOM    332  CE  LYS A  21      29.690   6.946  -8.251  1.00  1.00           C  
ATOM    333  NZ  LYS A  21      31.149   6.649  -8.183  1.00  1.00           N  
ATOM    334  H   LYS A  21      25.353   4.955  -9.952  1.00  1.00           H  
ATOM    335  HA  LYS A  21      25.250   7.723 -10.706  1.00  1.00           H  
ATOM    336 1HB  LYS A  21      27.273   5.537 -11.265  1.00  1.00           H  
ATOM    337 2HB  LYS A  21      27.509   7.201 -11.789  1.00  1.00           H  
ATOM    338 1HG  LYS A  21      27.440   7.964  -9.453  1.00  1.00           H  
ATOM    339 2HG  LYS A  21      27.125   6.323  -8.904  1.00  1.00           H  
ATOM    340 1HD  LYS A  21      29.296   5.596  -9.866  1.00  1.00           H  
ATOM    341 2HD  LYS A  21      29.616   7.266 -10.369  1.00  1.00           H  
ATOM    342 1HE  LYS A  21      29.532   7.997  -8.019  1.00  1.00           H  
ATOM    343 2HE  LYS A  21      29.170   6.337  -7.508  1.00  1.00           H  
ATOM    344 1HZ  LYS A  21      31.494   6.858  -7.257  1.00  1.00           H  
ATOM    345 2HZ  LYS A  21      31.301   5.672  -8.387  1.00  1.00           H  
ATOM    346 3HZ  LYS A  21      31.641   7.214  -8.860  1.00  1.00           H  
ATOM    347  N   LYS A  22      24.851   5.545 -13.158  1.00  1.00           N  
ATOM    348  CA  LYS A  22      24.355   5.456 -14.530  1.00  1.00           C  
ATOM    349  C   LYS A  22      22.914   5.974 -14.606  1.00  1.00           C  
ATOM    350  O   LYS A  22      22.557   6.706 -15.530  1.00  1.00           O  
ATOM    351  CB  LYS A  22      24.451   4.016 -15.030  1.00  1.00           C  
ATOM    352  CG  LYS A  22      25.883   3.526 -15.286  1.00  1.00           C  
ATOM    353  CD  LYS A  22      25.881   2.122 -15.861  1.00  1.00           C  
ATOM    354  CE  LYS A  22      25.418   1.190 -14.799  1.00  1.00           C  
ATOM    355  NZ  LYS A  22      25.559  -0.229 -15.107  1.00  1.00           N  
ATOM    356  H   LYS A  22      25.085   4.694 -12.640  1.00  1.00           H  
ATOM    357  HA  LYS A  22      24.976   6.085 -15.165  1.00  1.00           H  
ATOM    358 1HB  LYS A  22      23.992   3.348 -14.300  1.00  1.00           H  
ATOM    359 2HB  LYS A  22      23.891   3.918 -15.961  1.00  1.00           H  
ATOM    360 1HG  LYS A  22      26.386   4.202 -15.981  1.00  1.00           H  
ATOM    361 2HG  LYS A  22      26.433   3.522 -14.342  1.00  1.00           H  
ATOM    362 1HD  LYS A  22      25.173   2.072 -16.664  1.00  1.00           H  
ATOM    363 2HD  LYS A  22      26.870   1.837 -16.220  1.00  1.00           H  
ATOM    364 1HE  LYS A  22      25.968   1.407 -13.901  1.00  1.00           H  
ATOM    365 2HE  LYS A  22      24.361   1.391 -14.625  1.00  1.00           H  
ATOM    366 1HZ  LYS A  22      25.176  -0.726 -14.269  1.00  1.00           H  
ATOM    367 2HZ  LYS A  22      25.027  -0.465 -15.927  1.00  1.00           H  
ATOM    368 3HZ  LYS A  22      26.524  -0.472 -15.248  1.00  1.00           H  
ATOM    369  N   PHE A  23      22.093   5.638 -13.607  1.00  1.01           N  
ATOM    370  CA  PHE A  23      20.704   6.082 -13.568  1.00  1.01           C  
ATOM    371  C   PHE A  23      20.678   7.612 -13.593  1.00  1.01           C  
ATOM    372  O   PHE A  23      19.957   8.225 -14.389  1.00  1.01           O  
ATOM    373  CB  PHE A  23      19.996   5.552 -12.309  1.00  1.01           C  
ATOM    374  CG  PHE A  23      18.545   5.921 -12.186  1.00  1.01           C  
ATOM    375  CD1 PHE A  23      17.589   5.175 -12.837  1.00  1.01           C  
ATOM    376  CD2 PHE A  23      18.132   7.004 -11.437  1.00  1.01           C  
ATOM    377  CE1 PHE A  23      16.257   5.498 -12.761  1.00  1.01           C  
ATOM    378  CE2 PHE A  23      16.791   7.323 -11.352  1.00  1.01           C  
ATOM    379  CZ  PHE A  23      15.856   6.569 -12.025  1.00  1.01           C  
ATOM    380  H   PHE A  23      22.432   5.026 -12.868  1.00  1.01           H  
ATOM    381  HA  PHE A  23      20.193   5.704 -14.449  1.00  1.01           H  
ATOM    382 1HB  PHE A  23      20.079   4.468 -12.284  1.00  1.01           H  
ATOM    383 2HB  PHE A  23      20.507   5.929 -11.430  1.00  1.01           H  
ATOM    384  HD1 PHE A  23      17.904   4.313 -13.421  1.00  1.01           H  
ATOM    385  HD2 PHE A  23      18.878   7.602 -10.911  1.00  1.01           H  
ATOM    386  HE1 PHE A  23      15.523   4.884 -13.290  1.00  1.01           H  
ATOM    387  HE2 PHE A  23      16.471   8.165 -10.747  1.00  1.01           H  
ATOM    388  HZ  PHE A  23      14.804   6.816 -11.960  1.00  1.01           H  
ATOM    389  N   LYS A  24      21.494   8.225 -12.724  1.00  1.00           N  
ATOM    390  CA  LYS A  24      21.589   9.674 -12.655  1.00  1.00           C  
ATOM    391  C   LYS A  24      22.072  10.275 -13.964  1.00  1.00           C  
ATOM    392  O   LYS A  24      21.496  11.259 -14.427  1.00  1.00           O  
ATOM    393  CB  LYS A  24      22.501  10.086 -11.500  1.00  1.00           C  
ATOM    394  CG  LYS A  24      21.832   9.918 -10.162  1.00  1.00           C  
ATOM    395  CD  LYS A  24      22.595  10.583  -9.006  1.00  1.00           C  
ATOM    396  CE  LYS A  24      23.652   9.726  -8.374  1.00  1.00           C  
ATOM    397  NZ  LYS A  24      24.197  10.395  -7.120  1.00  1.00           N  
ATOM    398  H   LYS A  24      22.058   7.664 -12.088  1.00  1.00           H  
ATOM    399  HA  LYS A  24      20.598  10.070 -12.455  1.00  1.00           H  
ATOM    400 1HB  LYS A  24      23.389   9.458 -11.504  1.00  1.00           H  
ATOM    401 2HB  LYS A  24      22.831  11.111 -11.624  1.00  1.00           H  
ATOM    402 1HG  LYS A  24      20.844  10.332 -10.238  1.00  1.00           H  
ATOM    403 2HG  LYS A  24      21.736   8.859  -9.948  1.00  1.00           H  
ATOM    404 1HD  LYS A  24      23.103  11.448  -9.407  1.00  1.00           H  
ATOM    405 2HD  LYS A  24      21.915  10.920  -8.225  1.00  1.00           H  
ATOM    406 1HE  LYS A  24      23.215   8.764  -8.104  1.00  1.00           H  
ATOM    407 2HE  LYS A  24      24.466   9.559  -9.075  1.00  1.00           H  
ATOM    408 1HZ  LYS A  24      24.889   9.812  -6.692  1.00  1.00           H  
ATOM    409 2HZ  LYS A  24      24.623  11.316  -7.332  1.00  1.00           H  
ATOM    410 3HZ  LYS A  24      23.418  10.565  -6.443  1.00  1.00           H  
ATOM    411  N   MET A  25      23.062   9.655 -14.606  1.00  0.99           N  
ATOM    412  CA  MET A  25      23.559  10.133 -15.893  1.00  0.99           C  
ATOM    413  C   MET A  25      22.414  10.195 -16.894  1.00  0.99           C  
ATOM    414  O   MET A  25      22.235  11.185 -17.613  1.00  0.99           O  
ATOM    415  CB  MET A  25      24.655   9.195 -16.395  1.00  0.99           C  
ATOM    416  CG  MET A  25      25.243   9.508 -17.739  1.00  0.99           C  
ATOM    417  SD  MET A  25      26.386   8.213 -18.241  1.00  0.99           S  
ATOM    418  CE  MET A  25      25.244   6.864 -18.565  1.00  0.99           C  
ATOM    419  H   MET A  25      23.512   8.847 -14.175  1.00  0.99           H  
ATOM    420  HA  MET A  25      23.959  11.140 -15.768  1.00  0.99           H  
ATOM    421 1HB  MET A  25      25.465   9.171 -15.668  1.00  0.99           H  
ATOM    422 2HB  MET A  25      24.263   8.192 -16.460  1.00  0.99           H  
ATOM    423 1HG  MET A  25      24.448   9.580 -18.482  1.00  0.99           H  
ATOM    424 2HG  MET A  25      25.778  10.458 -17.706  1.00  0.99           H  
ATOM    425 1HE  MET A  25      25.804   5.988 -18.868  1.00  0.99           H  
ATOM    426 2HE  MET A  25      24.670   6.636 -17.663  1.00  0.99           H  
ATOM    427 3HE  MET A  25      24.560   7.153 -19.364  1.00  0.99           H  
ATOM    428  N   HIS A  26      21.609   9.139 -16.921  1.00  0.98           N  
ATOM    429  CA  HIS A  26      20.499   9.087 -17.846  1.00  0.98           C  
ATOM    430  C   HIS A  26      19.487  10.182 -17.545  1.00  0.98           C  
ATOM    431  O   HIS A  26      18.961  10.790 -18.472  1.00  0.98           O  
ATOM    432  CB  HIS A  26      19.867   7.714 -17.826  1.00  0.98           C  
ATOM    433  CG  HIS A  26      20.735   6.718 -18.434  1.00  0.98           C  
ATOM    434  ND1 HIS A  26      21.192   6.832 -19.707  1.00  0.98           N  
ATOM    435  CD2 HIS A  26      21.253   5.587 -17.951  1.00  0.98           C  
ATOM    436  CE1 HIS A  26      21.961   5.824 -19.978  1.00  0.98           C  
ATOM    437  NE2 HIS A  26      22.025   5.049 -18.930  1.00  0.98           N  
ATOM    438  H   HIS A  26      21.796   8.346 -16.305  1.00  0.98           H  
ATOM    439  HA  HIS A  26      20.867   9.260 -18.856  1.00  0.98           H  
ATOM    440 1HB  HIS A  26      19.690   7.421 -16.796  1.00  0.98           H  
ATOM    441 2HB  HIS A  26      18.923   7.732 -18.328  1.00  0.98           H  
ATOM    442  HD1 HIS A  26      20.987   7.581 -20.337  1.00  0.98           H  
ATOM    443  HD2 HIS A  26      21.165   5.108 -16.985  1.00  0.98           H  
ATOM    444  HE1 HIS A  26      22.429   5.759 -20.921  1.00  0.98           H  
ATOM    445  N   LEU A  27      19.230  10.465 -16.263  1.00  0.98           N  
ATOM    446  CA  LEU A  27      18.332  11.567 -15.921  1.00  0.98           C  
ATOM    447  C   LEU A  27      18.884  12.926 -16.364  1.00  0.98           C  
ATOM    448  O   LEU A  27      18.148  13.755 -16.910  1.00  0.98           O  
ATOM    449  CB  LEU A  27      18.068  11.624 -14.417  1.00  0.98           C  
ATOM    450  CG  LEU A  27      17.194  10.555 -13.839  1.00  0.98           C  
ATOM    451  CD1 LEU A  27      17.197  10.675 -12.340  1.00  0.98           C  
ATOM    452  CD2 LEU A  27      15.778  10.740 -14.378  1.00  0.98           C  
ATOM    453  H   LEU A  27      19.664   9.902 -15.528  1.00  0.98           H  
ATOM    454  HA  LEU A  27      17.384  11.396 -16.420  1.00  0.98           H  
ATOM    455 1HB  LEU A  27      19.024  11.564 -13.906  1.00  0.98           H  
ATOM    456 2HB  LEU A  27      17.634  12.580 -14.180  1.00  0.98           H  
ATOM    457  HG  LEU A  27      17.577   9.574 -14.114  1.00  0.98           H  
ATOM    458 1HD1 LEU A  27      16.556   9.937 -11.932  1.00  0.98           H  
ATOM    459 2HD1 LEU A  27      18.211  10.541 -11.966  1.00  0.98           H  
ATOM    460 3HD1 LEU A  27      16.828  11.643 -12.052  1.00  0.98           H  
ATOM    461 1HD2 LEU A  27      15.138   9.970 -13.974  1.00  0.98           H  
ATOM    462 2HD2 LEU A  27      15.401  11.712 -14.086  1.00  0.98           H  
ATOM    463 3HD2 LEU A  27      15.782  10.674 -15.458  1.00  0.98           H  
ATOM    464  N   GLU A  28      20.193  13.137 -16.204  1.00  1.01           N  
ATOM    465  CA  GLU A  28      20.792  14.424 -16.571  1.00  1.01           C  
ATOM    466  C   GLU A  28      20.654  14.707 -18.064  1.00  1.01           C  
ATOM    467  O   GLU A  28      20.370  15.834 -18.477  1.00  1.01           O  
ATOM    468  CB  GLU A  28      22.284  14.450 -16.228  1.00  1.01           C  
ATOM    469  CG  GLU A  28      22.604  14.445 -14.746  1.00  1.01           C  
ATOM    470  CD  GLU A  28      24.116  14.462 -14.406  1.00  1.01           C  
ATOM    471  OE1 GLU A  28      24.944  14.702 -15.276  1.00  1.01           O  
ATOM    472  OE2 GLU A  28      24.428  14.218 -13.275  1.00  1.01           O  
ATOM    473  H   GLU A  28      20.767  12.414 -15.766  1.00  1.01           H  
ATOM    474  HA  GLU A  28      20.283  15.212 -16.018  1.00  1.01           H  
ATOM    475 1HB  GLU A  28      22.775  13.588 -16.678  1.00  1.01           H  
ATOM    476 2HB  GLU A  28      22.718  15.329 -16.667  1.00  1.01           H  
ATOM    477 1HG  GLU A  28      22.108  15.292 -14.300  1.00  1.01           H  
ATOM    478 2HG  GLU A  28      22.173  13.568 -14.312  1.00  1.01           H  
ATOM    479  N   ASP A  29      20.817  13.653 -18.861  1.00  1.10           N  
ATOM    480  CA  ASP A  29      20.747  13.716 -20.315  1.00  1.10           C  
ATOM    481  C   ASP A  29      19.462  13.142 -20.883  1.00  1.10           C  
ATOM    482  O   ASP A  29      19.391  12.866 -22.079  1.00  1.10           O  
ATOM    483  CB  ASP A  29      21.953  12.995 -20.931  1.00  1.10           C  
ATOM    484  CG  ASP A  29      23.268  13.768 -20.718  1.00  1.10           C  
ATOM    485  OD1 ASP A  29      23.286  14.937 -21.037  1.00  1.10           O  
ATOM    486  OD2 ASP A  29      24.223  13.228 -20.209  1.00  1.10           O  
ATOM    487  H   ASP A  29      21.053  12.755 -18.429  1.00  1.10           H  
ATOM    488  HA  ASP A  29      20.795  14.764 -20.608  1.00  1.10           H  
ATOM    489 1HB  ASP A  29      22.045  12.000 -20.484  1.00  1.10           H  
ATOM    490 2HB  ASP A  29      21.785  12.864 -21.987  1.00  1.10           H  
ATOM    491  N   TYR A  30      18.442  12.970 -20.053  1.00  1.25           N  
ATOM    492  CA  TYR A  30      17.209  12.380 -20.533  1.00  1.25           C  
ATOM    493  C   TYR A  30      16.614  13.295 -21.620  1.00  1.25           C  
ATOM    494  O   TYR A  30      16.295  14.442 -21.325  1.00  1.25           O  
ATOM    495  CB  TYR A  30      16.233  12.260 -19.363  1.00  1.25           C  
ATOM    496  CG  TYR A  30      15.019  11.561 -19.672  1.00  1.25           C  
ATOM    497  CD1 TYR A  30      14.847  10.237 -19.280  1.00  1.25           C  
ATOM    498  CD2 TYR A  30      14.084  12.201 -20.391  1.00  1.25           C  
ATOM    499  CE1 TYR A  30      13.684   9.590 -19.618  1.00  1.25           C  
ATOM    500  CE2 TYR A  30      12.961  11.572 -20.744  1.00  1.25           C  
ATOM    501  CZ  TYR A  30      12.731  10.283 -20.370  1.00  1.25           C  
ATOM    502  OH  TYR A  30      11.563   9.673 -20.741  1.00  1.25           O  
ATOM    503  H   TYR A  30      18.513  13.231 -19.067  1.00  1.25           H  
ATOM    504  HA  TYR A  30      17.433  11.396 -20.922  1.00  1.25           H  
ATOM    505 1HB  TYR A  30      16.706  11.748 -18.551  1.00  1.25           H  
ATOM    506 2HB  TYR A  30      15.974  13.251 -19.011  1.00  1.25           H  
ATOM    507  HD1 TYR A  30      15.622   9.724 -18.711  1.00  1.25           H  
ATOM    508  HD2 TYR A  30      14.246  13.235 -20.708  1.00  1.25           H  
ATOM    509  HE1 TYR A  30      13.516   8.551 -19.320  1.00  1.25           H  
ATOM    510  HE2 TYR A  30      12.250  12.110 -21.343  1.00  1.25           H  
ATOM    511  HH  TYR A  30      11.722   8.723 -20.815  1.00  1.25           H  
ATOM    512  N   PRO A  31      16.451  12.857 -22.882  1.00  1.46           N  
ATOM    513  CA  PRO A  31      15.947  13.707 -23.946  1.00  1.46           C  
ATOM    514  C   PRO A  31      14.469  13.937 -23.644  1.00  1.46           C  
ATOM    515  O   PRO A  31      13.779  12.976 -23.340  1.00  1.46           O  
ATOM    516  CB  PRO A  31      16.211  12.857 -25.195  1.00  1.46           C  
ATOM    517  CG  PRO A  31      16.208  11.404 -24.690  1.00  1.46           C  
ATOM    518  CD  PRO A  31      16.747  11.465 -23.265  1.00  1.46           C  
ATOM    519  HA  PRO A  31      16.528  14.636 -23.949  1.00  1.46           H  
ATOM    520 1HB  PRO A  31      15.460  13.061 -25.967  1.00  1.46           H  
ATOM    521 2HB  PRO A  31      17.183  13.139 -25.627  1.00  1.46           H  
ATOM    522 1HG  PRO A  31      15.200  10.997 -24.723  1.00  1.46           H  
ATOM    523 2HG  PRO A  31      16.824  10.768 -25.346  1.00  1.46           H  
ATOM    524 1HD  PRO A  31      16.177  10.752 -22.640  1.00  1.46           H  
ATOM    525 2HD  PRO A  31      17.830  11.269 -23.245  1.00  1.46           H  
ATOM    526  N   PRO A  32      13.912  15.142 -23.840  1.00  1.65           N  
ATOM    527  CA  PRO A  32      12.539  15.427 -23.470  1.00  1.65           C  
ATOM    528  C   PRO A  32      11.509  14.563 -24.189  1.00  1.65           C  
ATOM    529  O   PRO A  32      10.470  14.237 -23.605  1.00  1.65           O  
ATOM    530  CB  PRO A  32      12.404  16.905 -23.862  1.00  1.65           C  
ATOM    531  CG  PRO A  32      13.513  17.148 -24.892  1.00  1.65           C  
ATOM    532  CD  PRO A  32      14.643  16.223 -24.477  1.00  1.65           C  
ATOM    533  HA  PRO A  32      12.446  15.317 -22.391  1.00  1.65           H  
ATOM    534 1HB  PRO A  32      11.398  17.089 -24.271  1.00  1.65           H  
ATOM    535 2HB  PRO A  32      12.507  17.534 -22.965  1.00  1.65           H  
ATOM    536 1HG  PRO A  32      13.137  16.931 -25.904  1.00  1.65           H  
ATOM    537 2HG  PRO A  32      13.807  18.208 -24.886  1.00  1.65           H  
ATOM    538 1HD  PRO A  32      15.179  15.867 -25.373  1.00  1.65           H  
ATOM    539 2HD  PRO A  32      15.311  16.713 -23.750  1.00  1.65           H  
ATOM    540  N   GLN A  33      11.828  14.094 -25.400  1.00  1.75           N  
ATOM    541  CA  GLN A  33      10.960  13.181 -26.143  1.00  1.75           C  
ATOM    542  C   GLN A  33       9.459  13.447 -25.952  1.00  1.75           C  
ATOM    543  O   GLN A  33       8.907  14.412 -26.483  1.00  1.75           O  
ATOM    544  CB  GLN A  33      11.338  11.740 -25.813  1.00  1.75           C  
ATOM    545  CG  GLN A  33      12.745  11.426 -26.249  1.00  1.75           C  
ATOM    546  CD  GLN A  33      12.962  11.473 -27.749  1.00  1.75           C  
ATOM    547  OE1 GLN A  33      13.743  12.307 -28.221  1.00  1.75           O  
ATOM    548  NE2 GLN A  33      12.302  10.599 -28.503  1.00  1.75           N  
ATOM    549  H   GLN A  33      12.696  14.382 -25.827  1.00  1.75           H  
ATOM    550  HA  GLN A  33      11.172  13.323 -27.202  1.00  1.75           H  
ATOM    551 1HB  GLN A  33      11.293  11.574 -24.732  1.00  1.75           H  
ATOM    552 2HB  GLN A  33      10.659  11.038 -26.304  1.00  1.75           H  
ATOM    553 1HG  GLN A  33      13.367  12.176 -25.807  1.00  1.75           H  
ATOM    554 2HG  GLN A  33      13.036  10.472 -25.897  1.00  1.75           H  
ATOM    555 1HE2 GLN A  33      12.424  10.607 -29.504  1.00  1.75           H  
ATOM    556 2HE2 GLN A  33      11.678   9.924 -28.084  1.00  1.75           H  
ATOM    557  N   LYS A  34       8.817  12.538 -25.209  1.00  1.72           N  
ATOM    558  CA  LYS A  34       7.388  12.483 -24.877  1.00  1.72           C  
ATOM    559  C   LYS A  34       6.858  13.705 -24.104  1.00  1.72           C  
ATOM    560  O   LYS A  34       5.653  13.958 -24.082  1.00  1.72           O  
ATOM    561  CB  LYS A  34       7.118  11.218 -24.050  1.00  1.72           C  
ATOM    562  CG  LYS A  34       5.650  10.926 -23.741  1.00  1.72           C  
ATOM    563  CD  LYS A  34       5.530   9.609 -22.984  1.00  1.72           C  
ATOM    564  CE  LYS A  34       4.079   9.122 -22.865  1.00  1.72           C  
ATOM    565  NZ  LYS A  34       3.225  10.024 -22.052  1.00  1.72           N  
ATOM    566  H   LYS A  34       9.387  11.808 -24.811  1.00  1.72           H  
ATOM    567  HA  LYS A  34       6.831  12.417 -25.812  1.00  1.72           H  
ATOM    568 1HB  LYS A  34       7.525  10.350 -24.572  1.00  1.72           H  
ATOM    569 2HB  LYS A  34       7.644  11.299 -23.094  1.00  1.72           H  
ATOM    570 1HG  LYS A  34       5.234  11.733 -23.135  1.00  1.72           H  
ATOM    571 2HG  LYS A  34       5.082  10.858 -24.670  1.00  1.72           H  
ATOM    572 1HD  LYS A  34       6.120   8.857 -23.497  1.00  1.72           H  
ATOM    573 2HD  LYS A  34       5.938   9.742 -21.981  1.00  1.72           H  
ATOM    574 1HE  LYS A  34       3.662   9.048 -23.859  1.00  1.72           H  
ATOM    575 2HE  LYS A  34       4.075   8.133 -22.409  1.00  1.72           H  
ATOM    576 1HZ  LYS A  34       2.284   9.650 -22.021  1.00  1.72           H  
ATOM    577 2HZ  LYS A  34       3.596  10.087 -21.118  1.00  1.72           H  
ATOM    578 3HZ  LYS A  34       3.208  10.941 -22.472  1.00  1.72           H  
ATOM    579  N   GLY A  35       7.750  14.411 -23.418  1.00  1.57           N  
ATOM    580  CA  GLY A  35       7.393  15.529 -22.550  1.00  1.57           C  
ATOM    581  C   GLY A  35       7.881  15.274 -21.123  1.00  1.57           C  
ATOM    582  O   GLY A  35       7.222  15.643 -20.141  1.00  1.57           O  
ATOM    583  H   GLY A  35       8.722  14.168 -23.522  1.00  1.57           H  
ATOM    584 1HA  GLY A  35       7.846  16.442 -22.937  1.00  1.57           H  
ATOM    585 2HA  GLY A  35       6.315  15.670 -22.557  1.00  1.57           H  
ATOM    586  N   CYS A  36       9.021  14.587 -21.037  1.00  1.35           N  
ATOM    587  CA  CYS A  36       9.683  14.196 -19.793  1.00  1.35           C  
ATOM    588  C   CYS A  36      11.012  14.947 -19.623  1.00  1.35           C  
ATOM    589  O   CYS A  36      12.019  14.620 -20.237  1.00  1.35           O  
ATOM    590  CB  CYS A  36       9.869  12.697 -19.781  1.00  1.35           C  
ATOM    591  SG  CYS A  36       8.325  11.743 -19.677  1.00  1.35           S  
ATOM    592  H   CYS A  36       9.494  14.355 -21.908  1.00  1.35           H  
ATOM    593  HA  CYS A  36       9.029  14.450 -18.964  1.00  1.35           H  
ATOM    594 1HB  CYS A  36      10.310  12.422 -20.709  1.00  1.35           H  
ATOM    595 2HB  CYS A  36      10.530  12.411 -19.000  1.00  1.35           H  
ATOM    596  HG  CYS A  36       8.907  10.549 -19.675  1.00  1.35           H  
ATOM    597  N   ILE A  37      10.983  15.973 -18.796  1.00  1.14           N  
ATOM    598  CA  ILE A  37      12.034  16.967 -18.631  1.00  1.14           C  
ATOM    599  C   ILE A  37      13.325  16.447 -17.963  1.00  1.14           C  
ATOM    600  O   ILE A  37      13.233  15.783 -16.925  1.00  1.14           O  
ATOM    601  CB  ILE A  37      11.445  18.104 -17.769  1.00  1.14           C  
ATOM    602  CG1 ILE A  37      10.301  18.760 -18.515  1.00  1.14           C  
ATOM    603  CG2 ILE A  37      12.486  19.118 -17.359  1.00  1.14           C  
ATOM    604  CD1 ILE A  37       9.493  19.681 -17.646  1.00  1.14           C  
ATOM    605  H   ILE A  37      10.142  16.098 -18.245  1.00  1.14           H  
ATOM    606  HA  ILE A  37      12.229  17.346 -19.625  1.00  1.14           H  
ATOM    607  HB  ILE A  37      11.020  17.669 -16.865  1.00  1.14           H  
ATOM    608 1HG1 ILE A  37      10.701  19.324 -19.354  1.00  1.14           H  
ATOM    609 2HG1 ILE A  37       9.636  17.983 -18.898  1.00  1.14           H  
ATOM    610 1HG2 ILE A  37      12.022  19.881 -16.737  1.00  1.14           H  
ATOM    611 2HG2 ILE A  37      13.255  18.619 -16.793  1.00  1.14           H  
ATOM    612 3HG2 ILE A  37      12.923  19.589 -18.233  1.00  1.14           H  
ATOM    613 1HD1 ILE A  37       8.685  20.116 -18.231  1.00  1.14           H  
ATOM    614 2HD1 ILE A  37       9.070  19.111 -16.807  1.00  1.14           H  
ATOM    615 3HD1 ILE A  37      10.129  20.473 -17.259  1.00  1.14           H  
ATOM    616  N   PRO A  38      14.534  16.716 -18.539  1.00  0.97           N  
ATOM    617  CA  PRO A  38      15.851  16.358 -18.017  1.00  0.97           C  
ATOM    618  C   PRO A  38      16.130  17.099 -16.735  1.00  0.97           C  
ATOM    619  O   PRO A  38      15.615  18.199 -16.523  1.00  0.97           O  
ATOM    620  CB  PRO A  38      16.822  16.790 -19.118  1.00  0.97           C  
ATOM    621  CG  PRO A  38      16.080  17.841 -19.908  1.00  0.97           C  
ATOM    622  CD  PRO A  38      14.612  17.438 -19.842  1.00  0.97           C  
ATOM    623  HA  PRO A  38      15.900  15.268 -17.846  1.00  0.97           H  
ATOM    624 1HB  PRO A  38      17.740  17.195 -18.645  1.00  0.97           H  
ATOM    625 2HB  PRO A  38      17.140  15.931 -19.704  1.00  0.97           H  
ATOM    626 1HG  PRO A  38      16.270  18.837 -19.476  1.00  0.97           H  
ATOM    627 2HG  PRO A  38      16.467  17.864 -20.939  1.00  0.97           H  
ATOM    628 1HD  PRO A  38      14.042  18.364 -19.852  1.00  0.97           H  
ATOM    629 2HD  PRO A  38      14.347  16.754 -20.677  1.00  0.97           H  
ATOM    630  N   LEU A  39      16.958  16.526 -15.885  1.00  0.86           N  
ATOM    631  CA  LEU A  39      17.234  17.183 -14.615  1.00  0.86           C  
ATOM    632  C   LEU A  39      18.573  17.945 -14.644  1.00  0.86           C  
ATOM    633  O   LEU A  39      19.483  17.534 -15.354  1.00  0.86           O  
ATOM    634  CB  LEU A  39      17.286  16.134 -13.516  1.00  0.86           C  
ATOM    635  CG  LEU A  39      15.966  15.561 -13.001  1.00  0.86           C  
ATOM    636  CD1 LEU A  39      15.236  14.769 -14.101  1.00  0.86           C  
ATOM    637  CD2 LEU A  39      16.283  14.683 -11.807  1.00  0.86           C  
ATOM    638  H   LEU A  39      17.383  15.626 -16.125  1.00  0.86           H  
ATOM    639  HA  LEU A  39      16.404  17.842 -14.410  1.00  0.86           H  
ATOM    640 1HB  LEU A  39      17.904  15.303 -13.858  1.00  0.86           H  
ATOM    641 2HB  LEU A  39      17.772  16.590 -12.661  1.00  0.86           H  
ATOM    642  HG  LEU A  39      15.331  16.349 -12.704  1.00  0.86           H  
ATOM    643 1HD1 LEU A  39      14.304  14.368 -13.702  1.00  0.86           H  
ATOM    644 2HD1 LEU A  39      15.006  15.416 -14.931  1.00  0.86           H  
ATOM    645 3HD1 LEU A  39      15.857  13.961 -14.447  1.00  0.86           H  
ATOM    646 1HD2 LEU A  39      15.362  14.262 -11.399  1.00  0.86           H  
ATOM    647 2HD2 LEU A  39      16.941  13.885 -12.121  1.00  0.86           H  
ATOM    648 3HD2 LEU A  39      16.784  15.279 -11.046  1.00  0.86           H  
ATOM    649  N   PRO A  40      18.725  19.069 -13.901  1.00  0.79           N  
ATOM    650  CA  PRO A  40      19.974  19.809 -13.740  1.00  0.79           C  
ATOM    651  C   PRO A  40      21.056  18.881 -13.194  1.00  0.79           C  
ATOM    652  O   PRO A  40      20.808  18.113 -12.252  1.00  0.79           O  
ATOM    653  CB  PRO A  40      19.585  20.887 -12.718  1.00  0.79           C  
ATOM    654  CG  PRO A  40      18.105  21.094 -12.940  1.00  0.79           C  
ATOM    655  CD  PRO A  40      17.563  19.712 -13.265  1.00  0.79           C  
ATOM    656  HA  PRO A  40      20.271  20.248 -14.699  1.00  0.79           H  
ATOM    657 1HB  PRO A  40      19.816  20.546 -11.703  1.00  0.79           H  
ATOM    658 2HB  PRO A  40      20.177  21.801 -12.893  1.00  0.79           H  
ATOM    659 1HG  PRO A  40      17.646  21.528 -12.038  1.00  0.79           H  
ATOM    660 2HG  PRO A  40      17.938  21.810 -13.756  1.00  0.79           H  
ATOM    661 1HD  PRO A  40      17.265  19.164 -12.362  1.00  0.79           H  
ATOM    662 2HD  PRO A  40      16.733  19.863 -13.973  1.00  0.79           H  
ATOM    663  N   ARG A  41      22.271  19.005 -13.741  1.00  0.75           N  
ATOM    664  CA  ARG A  41      23.363  18.108 -13.368  1.00  0.75           C  
ATOM    665  C   ARG A  41      23.831  18.240 -11.927  1.00  0.75           C  
ATOM    666  O   ARG A  41      24.079  17.245 -11.256  1.00  0.75           O  
ATOM    667  CB  ARG A  41      24.564  18.340 -14.272  1.00  0.75           C  
ATOM    668  CG  ARG A  41      24.334  17.967 -15.731  1.00  0.75           C  
ATOM    669  CD  ARG A  41      25.568  18.039 -16.552  1.00  0.75           C  
ATOM    670  NE  ARG A  41      25.266  17.954 -17.980  1.00  0.75           N  
ATOM    671  CZ  ARG A  41      25.032  16.828 -18.705  1.00  0.75           C  
ATOM    672  NH1 ARG A  41      25.057  15.612 -18.177  1.00  0.75           N  
ATOM    673  NH2 ARG A  41      24.757  16.960 -19.985  1.00  0.75           N  
ATOM    674  H   ARG A  41      22.417  19.681 -14.479  1.00  0.75           H  
ATOM    675  HA  ARG A  41      23.021  17.090 -13.510  1.00  0.75           H  
ATOM    676 1HB  ARG A  41      24.869  19.381 -14.228  1.00  0.75           H  
ATOM    677 2HB  ARG A  41      25.403  17.733 -13.914  1.00  0.75           H  
ATOM    678 1HG  ARG A  41      23.963  16.968 -15.778  1.00  0.75           H  
ATOM    679 2HG  ARG A  41      23.593  18.638 -16.161  1.00  0.75           H  
ATOM    680 1HD  ARG A  41      26.089  18.976 -16.365  1.00  0.75           H  
ATOM    681 2HD  ARG A  41      26.214  17.199 -16.290  1.00  0.75           H  
ATOM    682  HE  ARG A  41      25.216  18.829 -18.480  1.00  0.75           H  
ATOM    683 1HH1 ARG A  41      25.238  15.462 -17.179  1.00  0.75           H  
ATOM    684 2HH1 ARG A  41      24.867  14.784 -18.789  1.00  0.75           H  
ATOM    685 1HH2 ARG A  41      24.718  17.868 -20.411  1.00  0.75           H  
ATOM    686 2HH2 ARG A  41      24.521  16.122 -20.536  1.00  0.75           H  
ATOM    687  N   GLY A  42      23.921  19.464 -11.423  1.00  0.72           N  
ATOM    688  CA  GLY A  42      24.426  19.666 -10.062  1.00  0.72           C  
ATOM    689  C   GLY A  42      23.579  18.935  -9.030  1.00  0.72           C  
ATOM    690  O   GLY A  42      24.079  18.134  -8.231  1.00  0.72           O  
ATOM    691  H   GLY A  42      23.675  20.259 -11.991  1.00  0.72           H  
ATOM    692 1HA  GLY A  42      25.455  19.313 -10.004  1.00  0.72           H  
ATOM    693 2HA  GLY A  42      24.438  20.731  -9.837  1.00  0.72           H  
ATOM    694  N   GLN A  43      22.283  19.227  -9.056  1.00  0.71           N  
ATOM    695  CA  GLN A  43      21.344  18.632  -8.126  1.00  0.71           C  
ATOM    696  C   GLN A  43      21.227  17.129  -8.328  1.00  0.71           C  
ATOM    697  O   GLN A  43      21.133  16.382  -7.359  1.00  0.71           O  
ATOM    698  CB  GLN A  43      19.974  19.287  -8.307  1.00  0.71           C  
ATOM    699  CG  GLN A  43      18.912  18.883  -7.313  1.00  0.71           C  
ATOM    700  CD  GLN A  43      19.187  19.299  -5.872  1.00  0.71           C  
ATOM    701  OE1 GLN A  43      19.476  20.476  -5.627  1.00  0.71           O  
ATOM    702  NE2 GLN A  43      19.071  18.372  -4.908  1.00  0.71           N  
ATOM    703  H   GLN A  43      21.946  19.881  -9.745  1.00  0.71           H  
ATOM    704  HA  GLN A  43      21.699  18.812  -7.112  1.00  0.71           H  
ATOM    705 1HB  GLN A  43      20.084  20.368  -8.254  1.00  0.71           H  
ATOM    706 2HB  GLN A  43      19.598  19.048  -9.307  1.00  0.71           H  
ATOM    707 1HG  GLN A  43      17.961  19.304  -7.623  1.00  0.71           H  
ATOM    708 2HG  GLN A  43      18.875  17.824  -7.329  1.00  0.71           H  
ATOM    709 1HE2 GLN A  43      19.225  18.621  -3.955  1.00  0.71           H  
ATOM    710 2HE2 GLN A  43      18.805  17.390  -5.102  1.00  0.71           H  
ATOM    711  N   THR A  44      21.280  16.663  -9.578  1.00  0.71           N  
ATOM    712  CA  THR A  44      21.142  15.237  -9.794  1.00  0.71           C  
ATOM    713  C   THR A  44      22.362  14.485  -9.273  1.00  0.71           C  
ATOM    714  O   THR A  44      22.215  13.521  -8.528  1.00  0.71           O  
ATOM    715  CB  THR A  44      20.961  14.922 -11.281  1.00  0.71           C  
ATOM    716  OG1 THR A  44      19.818  15.608 -11.760  1.00  0.71           O  
ATOM    717  CG2 THR A  44      20.735  13.441 -11.476  1.00  0.71           C  
ATOM    718  H   THR A  44      21.366  17.280 -10.388  1.00  0.71           H  
ATOM    719  HA  THR A  44      20.265  14.885  -9.250  1.00  0.71           H  
ATOM    720  HB  THR A  44      21.845  15.242 -11.839  1.00  0.71           H  
ATOM    721  HG1 THR A  44      20.044  16.564 -11.844  1.00  0.71           H  
ATOM    722 1HG2 THR A  44      20.596  13.222 -12.536  1.00  0.71           H  
ATOM    723 2HG2 THR A  44      21.597  12.916 -11.107  1.00  0.71           H  
ATOM    724 3HG2 THR A  44      19.853  13.130 -10.928  1.00  0.71           H  
ATOM    725  N   GLU A  45      23.572  14.955  -9.600  1.00  0.73           N  
ATOM    726  CA  GLU A  45      24.797  14.266  -9.191  1.00  0.73           C  
ATOM    727  C   GLU A  45      24.891  14.085  -7.685  1.00  0.73           C  
ATOM    728  O   GLU A  45      25.260  13.006  -7.202  1.00  0.73           O  
ATOM    729  CB  GLU A  45      26.050  15.023  -9.664  1.00  0.73           C  
ATOM    730  CG  GLU A  45      27.381  14.321  -9.296  1.00  0.73           C  
ATOM    731  CD  GLU A  45      28.638  15.025  -9.802  1.00  0.73           C  
ATOM    732  OE1 GLU A  45      28.534  16.060 -10.414  1.00  0.73           O  
ATOM    733  OE2 GLU A  45      29.705  14.508  -9.565  1.00  0.73           O  
ATOM    734  H   GLU A  45      23.653  15.784 -10.189  1.00  0.73           H  
ATOM    735  HA  GLU A  45      24.801  13.282  -9.657  1.00  0.73           H  
ATOM    736 1HB  GLU A  45      26.012  15.142 -10.750  1.00  0.73           H  
ATOM    737 2HB  GLU A  45      26.055  16.024  -9.226  1.00  0.73           H  
ATOM    738 1HG  GLU A  45      27.437  14.249  -8.209  1.00  0.73           H  
ATOM    739 2HG  GLU A  45      27.356  13.309  -9.695  1.00  0.73           H  
ATOM    740  N   LYS A  46      24.499  15.116  -6.938  1.00  0.76           N  
ATOM    741  CA  LYS A  46      24.583  15.101  -5.484  1.00  0.76           C  
ATOM    742  C   LYS A  46      23.426  14.364  -4.806  1.00  0.76           C  
ATOM    743  O   LYS A  46      23.427  14.188  -3.584  1.00  0.76           O  
ATOM    744  CB  LYS A  46      24.617  16.539  -4.977  1.00  0.76           C  
ATOM    745  CG  LYS A  46      25.862  17.313  -5.384  1.00  0.76           C  
ATOM    746  CD  LYS A  46      25.819  18.745  -4.874  1.00  0.76           C  
ATOM    747  CE  LYS A  46      27.066  19.518  -5.287  1.00  0.76           C  
ATOM    748  NZ  LYS A  46      27.029  20.932  -4.811  1.00  0.76           N  
ATOM    749  H   LYS A  46      24.187  15.977  -7.399  1.00  0.76           H  
ATOM    750  HA  LYS A  46      25.509  14.602  -5.205  1.00  0.76           H  
ATOM    751 1HB  LYS A  46      23.751  17.075  -5.383  1.00  0.76           H  
ATOM    752 2HB  LYS A  46      24.535  16.551  -3.893  1.00  0.76           H  
ATOM    753 1HG  LYS A  46      26.746  16.814  -4.991  1.00  0.76           H  
ATOM    754 2HG  LYS A  46      25.927  17.327  -6.475  1.00  0.76           H  
ATOM    755 1HD  LYS A  46      24.939  19.243  -5.290  1.00  0.76           H  
ATOM    756 2HD  LYS A  46      25.739  18.746  -3.789  1.00  0.76           H  
ATOM    757 1HE  LYS A  46      27.944  19.027  -4.870  1.00  0.76           H  
ATOM    758 2HE  LYS A  46      27.142  19.513  -6.375  1.00  0.76           H  
ATOM    759 1HZ  LYS A  46      27.869  21.411  -5.105  1.00  0.76           H  
ATOM    760 2HZ  LYS A  46      26.222  21.397  -5.203  1.00  0.76           H  
ATOM    761 3HZ  LYS A  46      26.969  20.948  -3.803  1.00  0.76           H  
ATOM    762  N   ALA A  47      22.418  13.984  -5.576  1.00  0.80           N  
ATOM    763  CA  ALA A  47      21.224  13.362  -5.039  1.00  0.80           C  
ATOM    764  C   ALA A  47      21.414  11.911  -4.599  1.00  0.80           C  
ATOM    765  O   ALA A  47      22.096  11.107  -5.258  1.00  0.80           O  
ATOM    766  CB  ALA A  47      20.149  13.412  -6.094  1.00  0.80           C  
ATOM    767  H   ALA A  47      22.467  14.110  -6.585  1.00  0.80           H  
ATOM    768  HA  ALA A  47      20.903  13.940  -4.172  1.00  0.80           H  
ATOM    769 1HB  ALA A  47      19.232  12.988  -5.709  1.00  0.80           H  
ATOM    770 2HB  ALA A  47      19.968  14.438  -6.387  1.00  0.80           H  
ATOM    771 3HB  ALA A  47      20.478  12.849  -6.938  1.00  0.80           H  
ATOM    772  N   ASP A  48      20.752  11.561  -3.494  1.00  0.85           N  
ATOM    773  CA  ASP A  48      20.655  10.174  -3.050  1.00  0.85           C  
ATOM    774  C   ASP A  48      19.378   9.588  -3.646  1.00  0.85           C  
ATOM    775  O   ASP A  48      18.666  10.304  -4.344  1.00  0.85           O  
ATOM    776  CB  ASP A  48      20.703  10.083  -1.514  1.00  0.85           C  
ATOM    777  CG  ASP A  48      19.528  10.746  -0.792  1.00  0.85           C  
ATOM    778  OD1 ASP A  48      18.542  11.054  -1.438  1.00  0.85           O  
ATOM    779  OD2 ASP A  48      19.632  10.952   0.397  1.00  0.85           O  
ATOM    780  H   ASP A  48      20.274  12.280  -2.970  1.00  0.85           H  
ATOM    781  HA  ASP A  48      21.503   9.614  -3.443  1.00  0.85           H  
ATOM    782 1HB  ASP A  48      20.741   9.035  -1.215  1.00  0.85           H  
ATOM    783 2HB  ASP A  48      21.626  10.549  -1.161  1.00  0.85           H  
ATOM    784  N   HIS A  49      19.036   8.339  -3.343  1.00  0.88           N  
ATOM    785  CA  HIS A  49      17.843   7.740  -3.952  1.00  0.88           C  
ATOM    786  C   HIS A  49      16.495   8.370  -3.571  1.00  0.88           C  
ATOM    787  O   HIS A  49      15.529   8.326  -4.342  1.00  0.88           O  
ATOM    788  CB  HIS A  49      17.811   6.263  -3.618  1.00  0.88           C  
ATOM    789  CG  HIS A  49      17.661   5.937  -2.197  1.00  0.88           C  
ATOM    790  ND1 HIS A  49      18.696   6.018  -1.282  1.00  0.88           N  
ATOM    791  CD2 HIS A  49      16.606   5.464  -1.535  1.00  0.88           C  
ATOM    792  CE1 HIS A  49      18.256   5.598  -0.102  1.00  0.88           C  
ATOM    793  NE2 HIS A  49      16.993   5.243  -0.242  1.00  0.88           N  
ATOM    794  H   HIS A  49      19.621   7.787  -2.734  1.00  0.88           H  
ATOM    795  HA  HIS A  49      17.933   7.826  -5.032  1.00  0.88           H  
ATOM    796 1HB  HIS A  49      16.956   5.837  -4.089  1.00  0.88           H  
ATOM    797 2HB  HIS A  49      18.695   5.760  -4.013  1.00  0.88           H  
ATOM    798  HD2 HIS A  49      15.632   5.254  -1.956  1.00  0.88           H  
ATOM    799  HE1 HIS A  49      18.840   5.526   0.814  1.00  0.88           H  
ATOM    800  HE2 HIS A  49      16.365   4.821   0.463  1.00  0.88           H  
ATOM    801  N   VAL A  50      16.434   9.006  -2.411  1.00  0.91           N  
ATOM    802  CA  VAL A  50      15.198   9.630  -1.982  1.00  0.91           C  
ATOM    803  C   VAL A  50      15.060  10.948  -2.712  1.00  0.91           C  
ATOM    804  O   VAL A  50      13.984  11.297  -3.219  1.00  0.91           O  
ATOM    805  CB  VAL A  50      15.187   9.852  -0.470  1.00  0.91           C  
ATOM    806  CG1 VAL A  50      13.940  10.613  -0.076  1.00  0.91           C  
ATOM    807  CG2 VAL A  50      15.260   8.508   0.224  1.00  0.91           C  
ATOM    808  H   VAL A  50      17.261   9.062  -1.823  1.00  0.91           H  
ATOM    809  HA  VAL A  50      14.361   8.985  -2.250  1.00  0.91           H  
ATOM    810  HB  VAL A  50      16.055  10.458  -0.187  1.00  0.91           H  
ATOM    811 1HG1 VAL A  50      13.941  10.781   0.999  1.00  0.91           H  
ATOM    812 2HG1 VAL A  50      13.932  11.571  -0.595  1.00  0.91           H  
ATOM    813 3HG1 VAL A  50      13.057  10.036  -0.355  1.00  0.91           H  
ATOM    814 1HG2 VAL A  50      15.265   8.656   1.302  1.00  0.91           H  
ATOM    815 2HG2 VAL A  50      14.402   7.899  -0.058  1.00  0.91           H  
ATOM    816 3HG2 VAL A  50      16.177   8.011  -0.077  1.00  0.91           H  
ATOM    817  N   ASP A  51      16.168  11.689  -2.768  1.00  0.93           N  
ATOM    818  CA  ASP A  51      16.193  12.960  -3.456  1.00  0.93           C  
ATOM    819  C   ASP A  51      15.965  12.727  -4.947  1.00  0.93           C  
ATOM    820  O   ASP A  51      15.221  13.476  -5.558  1.00  0.93           O  
ATOM    821  CB  ASP A  51      17.511  13.696  -3.185  1.00  0.93           C  
ATOM    822  CG  ASP A  51      17.550  15.172  -3.690  1.00  0.93           C  
ATOM    823  OD1 ASP A  51      16.797  15.959  -3.171  1.00  0.93           O  
ATOM    824  OD2 ASP A  51      18.337  15.495  -4.569  1.00  0.93           O  
ATOM    825  H   ASP A  51      17.024  11.357  -2.316  1.00  0.93           H  
ATOM    826  HA  ASP A  51      15.381  13.576  -3.071  1.00  0.93           H  
ATOM    827 1HB  ASP A  51      17.702  13.686  -2.108  1.00  0.93           H  
ATOM    828 2HB  ASP A  51      18.314  13.137  -3.639  1.00  0.93           H  
ATOM    829  N   LEU A  52      16.518  11.659  -5.536  1.00  0.94           N  
ATOM    830  CA  LEU A  52      16.255  11.426  -6.952  1.00  0.94           C  
ATOM    831  C   LEU A  52      14.792  11.166  -7.197  1.00  0.94           C  
ATOM    832  O   LEU A  52      14.202  11.712  -8.131  1.00  0.94           O  
ATOM    833  CB  LEU A  52      17.033  10.231  -7.466  1.00  0.94           C  
ATOM    834  CG  LEU A  52      18.496  10.432  -7.595  1.00  0.94           C  
ATOM    835  CD1 LEU A  52      19.151   9.094  -7.910  1.00  0.94           C  
ATOM    836  CD2 LEU A  52      18.734  11.487  -8.677  1.00  0.94           C  
ATOM    837  H   LEU A  52      17.145  11.045  -5.020  1.00  0.94           H  
ATOM    838  HA  LEU A  52      16.549  12.310  -7.510  1.00  0.94           H  
ATOM    839 1HB  LEU A  52      16.878   9.414  -6.770  1.00  0.94           H  
ATOM    840 2HB  LEU A  52      16.638   9.939  -8.439  1.00  0.94           H  
ATOM    841  HG  LEU A  52      18.900  10.785  -6.665  1.00  0.94           H  
ATOM    842 1HD1 LEU A  52      20.212   9.220  -7.986  1.00  0.94           H  
ATOM    843 2HD1 LEU A  52      18.939   8.395  -7.109  1.00  0.94           H  
ATOM    844 3HD1 LEU A  52      18.757   8.706  -8.842  1.00  0.94           H  
ATOM    845 1HD2 LEU A  52      19.787  11.676  -8.789  1.00  0.94           H  
ATOM    846 2HD2 LEU A  52      18.327  11.138  -9.615  1.00  0.94           H  
ATOM    847 3HD2 LEU A  52      18.243  12.409  -8.391  1.00  0.94           H  
ATOM    848  N   ALA A  53      14.164  10.373  -6.333  1.00  0.94           N  
ATOM    849  CA  ALA A  53      12.748  10.150  -6.515  1.00  0.94           C  
ATOM    850  C   ALA A  53      12.001  11.466  -6.404  1.00  0.94           C  
ATOM    851  O   ALA A  53      11.119  11.754  -7.208  1.00  0.94           O  
ATOM    852  CB  ALA A  53      12.238   9.177  -5.491  1.00  0.94           C  
ATOM    853  H   ALA A  53      14.660   9.906  -5.571  1.00  0.94           H  
ATOM    854  HA  ALA A  53      12.586   9.746  -7.506  1.00  0.94           H  
ATOM    855 1HB  ALA A  53      11.175   9.004  -5.643  1.00  0.94           H  
ATOM    856 2HB  ALA A  53      12.777   8.235  -5.590  1.00  0.94           H  
ATOM    857 3HB  ALA A  53      12.398   9.577  -4.489  1.00  0.94           H  
ATOM    858  N   THR A  54      12.409  12.306  -5.453  1.00  0.95           N  
ATOM    859  CA  THR A  54      11.740  13.570  -5.223  1.00  0.95           C  
ATOM    860  C   THR A  54      11.870  14.480  -6.431  1.00  0.95           C  
ATOM    861  O   THR A  54      10.886  15.072  -6.870  1.00  0.95           O  
ATOM    862  CB  THR A  54      12.341  14.283  -4.004  1.00  0.95           C  
ATOM    863  OG1 THR A  54      12.212  13.431  -2.861  1.00  0.95           O  
ATOM    864  CG2 THR A  54      11.612  15.580  -3.758  1.00  0.95           C  
ATOM    865  H   THR A  54      13.164  12.028  -4.825  1.00  0.95           H  
ATOM    866  HA  THR A  54      10.682  13.381  -5.048  1.00  0.95           H  
ATOM    867  HB  THR A  54      13.389  14.495  -4.177  1.00  0.95           H  
ATOM    868  HG1 THR A  54      12.773  12.622  -3.015  1.00  0.95           H  
ATOM    869 1HG2 THR A  54      12.040  16.078  -2.891  1.00  0.95           H  
ATOM    870 2HG2 THR A  54      11.712  16.228  -4.635  1.00  0.95           H  
ATOM    871 3HG2 THR A  54      10.556  15.381  -3.578  1.00  0.95           H  
ATOM    872  N   LEU A  55      13.081  14.569  -6.982  1.00  0.97           N  
ATOM    873  CA  LEU A  55      13.351  15.435  -8.115  1.00  0.97           C  
ATOM    874  C   LEU A  55      12.565  14.992  -9.332  1.00  0.97           C  
ATOM    875  O   LEU A  55      11.952  15.815 -10.011  1.00  0.97           O  
ATOM    876  CB  LEU A  55      14.839  15.369  -8.452  1.00  0.97           C  
ATOM    877  CG  LEU A  55      15.789  15.959  -7.423  1.00  0.97           C  
ATOM    878  CD1 LEU A  55      17.222  15.569  -7.804  1.00  0.97           C  
ATOM    879  CD2 LEU A  55      15.606  17.447  -7.342  1.00  0.97           C  
ATOM    880  H   LEU A  55      13.844  14.042  -6.568  1.00  0.97           H  
ATOM    881  HA  LEU A  55      13.069  16.453  -7.855  1.00  0.97           H  
ATOM    882 1HB  LEU A  55      15.113  14.322  -8.585  1.00  0.97           H  
ATOM    883 2HB  LEU A  55      15.000  15.888  -9.389  1.00  0.97           H  
ATOM    884  HG  LEU A  55      15.573  15.550  -6.461  1.00  0.97           H  
ATOM    885 1HD1 LEU A  55      17.902  15.940  -7.052  1.00  0.97           H  
ATOM    886 2HD1 LEU A  55      17.298  14.499  -7.828  1.00  0.97           H  
ATOM    887 3HD1 LEU A  55      17.482  15.977  -8.778  1.00  0.97           H  
ATOM    888 1HD2 LEU A  55      16.281  17.842  -6.584  1.00  0.97           H  
ATOM    889 2HD2 LEU A  55      15.828  17.899  -8.298  1.00  0.97           H  
ATOM    890 3HD2 LEU A  55      14.578  17.669  -7.061  1.00  0.97           H  
ATOM    891  N   MET A  56      12.485  13.684  -9.570  1.00  1.01           N  
ATOM    892  CA  MET A  56      11.750  13.218 -10.733  1.00  1.01           C  
ATOM    893  C   MET A  56      10.273  13.591 -10.605  1.00  1.01           C  
ATOM    894  O   MET A  56       9.639  14.009 -11.582  1.00  1.01           O  
ATOM    895  CB  MET A  56      11.928  11.708 -10.906  1.00  1.01           C  
ATOM    896  CG  MET A  56      13.307  11.239 -11.372  1.00  1.01           C  
ATOM    897  SD  MET A  56      13.323   9.454 -11.769  1.00  1.01           S  
ATOM    898  CE  MET A  56      13.290   8.715 -10.136  1.00  1.01           C  
ATOM    899  H   MET A  56      12.978  13.014  -8.974  1.00  1.01           H  
ATOM    900  HA  MET A  56      12.145  13.719 -11.617  1.00  1.01           H  
ATOM    901 1HB  MET A  56      11.707  11.212  -9.957  1.00  1.01           H  
ATOM    902 2HB  MET A  56      11.221  11.352 -11.640  1.00  1.01           H  
ATOM    903 1HG  MET A  56      13.594  11.794 -12.264  1.00  1.01           H  
ATOM    904 2HG  MET A  56      14.049  11.432 -10.602  1.00  1.01           H  
ATOM    905 1HE  MET A  56      13.298   7.629 -10.218  1.00  1.01           H  
ATOM    906 2HE  MET A  56      14.161   9.046  -9.567  1.00  1.01           H  
ATOM    907 3HE  MET A  56      12.385   9.030  -9.629  1.00  1.01           H  
ATOM    908  N   ILE A  57       9.743  13.544  -9.382  1.00  1.07           N  
ATOM    909  CA  ILE A  57       8.346  13.898  -9.183  1.00  1.07           C  
ATOM    910  C   ILE A  57       8.151  15.405  -9.328  1.00  1.07           C  
ATOM    911  O   ILE A  57       7.274  15.858 -10.068  1.00  1.07           O  
ATOM    912  CB  ILE A  57       7.861  13.498  -7.776  1.00  1.07           C  
ATOM    913  CG1 ILE A  57       7.965  12.022  -7.572  1.00  1.07           C  
ATOM    914  CG2 ILE A  57       6.402  13.923  -7.616  1.00  1.07           C  
ATOM    915  CD1 ILE A  57       7.155  11.301  -8.454  1.00  1.07           C  
ATOM    916  H   ILE A  57      10.299  13.200  -8.594  1.00  1.07           H  
ATOM    917  HA  ILE A  57       7.743  13.390  -9.933  1.00  1.07           H  
ATOM    918  HB  ILE A  57       8.479  13.988  -7.020  1.00  1.07           H  
ATOM    919 1HG1 ILE A  57       8.946  11.715  -7.759  1.00  1.07           H  
ATOM    920 2HG1 ILE A  57       7.706  11.779  -6.561  1.00  1.07           H  
ATOM    921 1HG2 ILE A  57       6.050  13.651  -6.622  1.00  1.07           H  
ATOM    922 2HG2 ILE A  57       6.325  15.001  -7.745  1.00  1.07           H  
ATOM    923 3HG2 ILE A  57       5.791  13.421  -8.368  1.00  1.07           H  
ATOM    924 1HD1 ILE A  57       7.274  10.238  -8.282  1.00  1.07           H  
ATOM    925 2HD1 ILE A  57       6.158  11.594  -8.285  1.00  1.07           H  
ATOM    926 3HD1 ILE A  57       7.437  11.558  -9.440  1.00  1.07           H  
ATOM    927  N   ASP A  58       9.015  16.199  -8.691  1.00  1.16           N  
ATOM    928  CA  ASP A  58       8.895  17.652  -8.775  1.00  1.16           C  
ATOM    929  C   ASP A  58       9.007  18.185 -10.203  1.00  1.16           C  
ATOM    930  O   ASP A  58       8.318  19.140 -10.567  1.00  1.16           O  
ATOM    931  CB  ASP A  58       9.958  18.344  -7.914  1.00  1.16           C  
ATOM    932  CG  ASP A  58       9.700  18.275  -6.392  1.00  1.16           C  
ATOM    933  OD1 ASP A  58       8.612  17.920  -5.994  1.00  1.16           O  
ATOM    934  OD2 ASP A  58      10.592  18.620  -5.644  1.00  1.16           O  
ATOM    935  H   ASP A  58       9.747  15.788  -8.115  1.00  1.16           H  
ATOM    936  HA  ASP A  58       7.915  17.929  -8.391  1.00  1.16           H  
ATOM    937 1HB  ASP A  58      10.925  17.874  -8.115  1.00  1.16           H  
ATOM    938 2HB  ASP A  58      10.040  19.387  -8.212  1.00  1.16           H  
ATOM    939  N   PHE A  59       9.872  17.581 -11.017  1.00  1.26           N  
ATOM    940  CA  PHE A  59      10.037  18.037 -12.390  1.00  1.26           C  
ATOM    941  C   PHE A  59       8.975  17.528 -13.366  1.00  1.26           C  
ATOM    942  O   PHE A  59       8.579  18.268 -14.268  1.00  1.26           O  
ATOM    943  CB  PHE A  59      11.421  17.656 -12.935  1.00  1.26           C  
ATOM    944  CG  PHE A  59      12.568  18.487 -12.387  1.00  1.26           C  
ATOM    945  CD1 PHE A  59      13.537  17.934 -11.579  1.00  1.26           C  
ATOM    946  CD2 PHE A  59      12.666  19.835 -12.691  1.00  1.26           C  
ATOM    947  CE1 PHE A  59      14.576  18.684 -11.084  1.00  1.26           C  
ATOM    948  CE2 PHE A  59      13.707  20.599 -12.195  1.00  1.26           C  
ATOM    949  CZ  PHE A  59      14.662  20.019 -11.386  1.00  1.26           C  
ATOM    950  H   PHE A  59      10.444  16.810 -10.670  1.00  1.26           H  
ATOM    951  HA  PHE A  59       9.976  19.124 -12.381  1.00  1.26           H  
ATOM    952 1HB  PHE A  59      11.619  16.608 -12.694  1.00  1.26           H  
ATOM    953 2HB  PHE A  59      11.422  17.744 -14.023  1.00  1.26           H  
ATOM    954  HD1 PHE A  59      13.483  16.885 -11.343  1.00  1.26           H  
ATOM    955  HD2 PHE A  59      11.908  20.292 -13.330  1.00  1.26           H  
ATOM    956  HE1 PHE A  59      15.327  18.218 -10.459  1.00  1.26           H  
ATOM    957  HE2 PHE A  59      13.772  21.660 -12.441  1.00  1.26           H  
ATOM    958  HZ  PHE A  59      15.482  20.618 -10.993  1.00  1.26           H  
ATOM    959  N   ASN A  60       8.525  16.274 -13.213  1.00  1.37           N  
ATOM    960  CA  ASN A  60       7.606  15.694 -14.191  1.00  1.37           C  
ATOM    961  C   ASN A  60       6.229  15.171 -13.719  1.00  1.37           C  
ATOM    962  O   ASN A  60       5.366  14.905 -14.559  1.00  1.37           O  
ATOM    963  CB  ASN A  60       8.350  14.615 -14.937  1.00  1.37           C  
ATOM    964  CG  ASN A  60       9.442  15.174 -15.768  1.00  1.37           C  
ATOM    965  OD1 ASN A  60       9.127  15.733 -16.826  1.00  1.37           O  
ATOM    966  ND2 ASN A  60      10.681  15.045 -15.328  1.00  1.37           N  
ATOM    967  H   ASN A  60       8.862  15.682 -12.452  1.00  1.37           H  
ATOM    968  HA  ASN A  60       7.379  16.476 -14.913  1.00  1.37           H  
ATOM    969 1HB  ASN A  60       8.764  13.893 -14.227  1.00  1.37           H  
ATOM    970 2HB  ASN A  60       7.670  14.086 -15.581  1.00  1.37           H  
ATOM    971 1HD2 ASN A  60      11.484  15.386 -15.868  1.00  1.37           H  
ATOM    972 2HD2 ASN A  60      10.848  14.577 -14.457  1.00  1.37           H  
ATOM    973  N   GLY A  61       5.994  15.029 -12.417  1.00  1.45           N  
ATOM    974  CA  GLY A  61       4.737  14.462 -11.932  1.00  1.45           C  
ATOM    975  C   GLY A  61       4.887  12.968 -11.707  1.00  1.45           C  
ATOM    976  O   GLY A  61       5.774  12.338 -12.279  1.00  1.45           O  
ATOM    977  H   GLY A  61       6.681  15.299 -11.721  1.00  1.45           H  
ATOM    978 1HA  GLY A  61       4.467  14.947 -10.995  1.00  1.45           H  
ATOM    979 2HA  GLY A  61       3.939  14.658 -12.647  1.00  1.45           H  
ATOM    980  N   GLU A  62       4.001  12.385 -10.899  1.00  1.47           N  
ATOM    981  CA  GLU A  62       4.133  10.969 -10.563  1.00  1.47           C  
ATOM    982  C   GLU A  62       4.017   9.989 -11.736  1.00  1.47           C  
ATOM    983  O   GLU A  62       4.759   9.007 -11.807  1.00  1.47           O  
ATOM    984  CB  GLU A  62       3.076  10.590  -9.519  1.00  1.47           C  
ATOM    985  CG  GLU A  62       3.265  11.190  -8.109  1.00  1.47           C  
ATOM    986  CD  GLU A  62       2.266  10.682  -7.062  1.00  1.47           C  
ATOM    987  OE1 GLU A  62       2.159   9.466  -6.878  1.00  1.47           O  
ATOM    988  OE2 GLU A  62       1.616  11.499  -6.456  1.00  1.47           O  
ATOM    989  H   GLU A  62       3.268  12.940 -10.479  1.00  1.47           H  
ATOM    990  HA  GLU A  62       5.109  10.820 -10.136  1.00  1.47           H  
ATOM    991 1HB  GLU A  62       2.101  10.908  -9.876  1.00  1.47           H  
ATOM    992 2HB  GLU A  62       3.038   9.521  -9.431  1.00  1.47           H  
ATOM    993 1HG  GLU A  62       4.235  10.956  -7.758  1.00  1.47           H  
ATOM    994 2HG  GLU A  62       3.189  12.274  -8.176  1.00  1.47           H  
ATOM    995  N   GLU A  63       3.116  10.243 -12.679  1.00  1.44           N  
ATOM    996  CA  GLU A  63       2.960   9.275 -13.765  1.00  1.44           C  
ATOM    997  C   GLU A  63       4.194   9.243 -14.649  1.00  1.44           C  
ATOM    998  O   GLU A  63       4.715   8.168 -14.979  1.00  1.44           O  
ATOM    999  CB  GLU A  63       1.717   9.584 -14.589  1.00  1.44           C  
ATOM   1000  CG  GLU A  63       1.421   8.571 -15.714  1.00  1.44           C  
ATOM   1001  CD  GLU A  63       0.100   8.833 -16.426  1.00  1.44           C  
ATOM   1002  OE1 GLU A  63      -0.568   9.768 -16.052  1.00  1.44           O  
ATOM   1003  OE2 GLU A  63      -0.243   8.101 -17.338  1.00  1.44           O  
ATOM   1004  H   GLU A  63       2.536  11.068 -12.623  1.00  1.44           H  
ATOM   1005  HA  GLU A  63       2.843   8.284 -13.328  1.00  1.44           H  
ATOM   1006 1HB  GLU A  63       0.845   9.635 -13.937  1.00  1.44           H  
ATOM   1007 2HB  GLU A  63       1.828  10.566 -15.055  1.00  1.44           H  
ATOM   1008 1HG  GLU A  63       2.233   8.617 -16.443  1.00  1.44           H  
ATOM   1009 2HG  GLU A  63       1.411   7.566 -15.294  1.00  1.44           H  
ATOM   1010  N   LYS A  64       4.660  10.426 -15.031  1.00  1.37           N  
ATOM   1011  CA  LYS A  64       5.819  10.522 -15.886  1.00  1.37           C  
ATOM   1012  C   LYS A  64       7.077  10.111 -15.160  1.00  1.37           C  
ATOM   1013  O   LYS A  64       7.917   9.438 -15.742  1.00  1.37           O  
ATOM   1014  CB  LYS A  64       5.974  11.924 -16.428  1.00  1.37           C  
ATOM   1015  CG  LYS A  64       4.962  12.337 -17.458  1.00  1.37           C  
ATOM   1016  CD  LYS A  64       5.226  13.767 -17.895  1.00  1.37           C  
ATOM   1017  CE  LYS A  64       4.269  14.226 -18.962  1.00  1.37           C  
ATOM   1018  NZ  LYS A  64       4.526  15.640 -19.339  1.00  1.37           N  
ATOM   1019  H   LYS A  64       4.200  11.269 -14.717  1.00  1.37           H  
ATOM   1020  HA  LYS A  64       5.683   9.842 -16.726  1.00  1.37           H  
ATOM   1021 1HB  LYS A  64       5.888  12.619 -15.600  1.00  1.37           H  
ATOM   1022 2HB  LYS A  64       6.970  12.044 -16.856  1.00  1.37           H  
ATOM   1023 1HG  LYS A  64       5.035  11.681 -18.325  1.00  1.37           H  
ATOM   1024 2HG  LYS A  64       3.959  12.260 -17.039  1.00  1.37           H  
ATOM   1025 1HD  LYS A  64       5.136  14.428 -17.035  1.00  1.37           H  
ATOM   1026 2HD  LYS A  64       6.245  13.850 -18.280  1.00  1.37           H  
ATOM   1027 1HE  LYS A  64       4.396  13.602 -19.846  1.00  1.37           H  
ATOM   1028 2HE  LYS A  64       3.247  14.134 -18.600  1.00  1.37           H  
ATOM   1029 1HZ  LYS A  64       3.888  15.928 -20.062  1.00  1.37           H  
ATOM   1030 2HZ  LYS A  64       4.414  16.232 -18.529  1.00  1.37           H  
ATOM   1031 3HZ  LYS A  64       5.499  15.713 -19.684  1.00  1.37           H  
ATOM   1032  N   ALA A  65       7.219  10.487 -13.888  1.00  1.27           N  
ATOM   1033  CA  ALA A  65       8.420  10.139 -13.147  1.00  1.27           C  
ATOM   1034  C   ALA A  65       8.587   8.644 -13.073  1.00  1.27           C  
ATOM   1035  O   ALA A  65       9.688   8.118 -13.262  1.00  1.27           O  
ATOM   1036  CB  ALA A  65       8.327  10.681 -11.757  1.00  1.27           C  
ATOM   1037  H   ALA A  65       6.509  11.047 -13.419  1.00  1.27           H  
ATOM   1038  HA  ALA A  65       9.283  10.563 -13.660  1.00  1.27           H  
ATOM   1039 1HB  ALA A  65       9.211  10.426 -11.190  1.00  1.27           H  
ATOM   1040 2HB  ALA A  65       8.217  11.762 -11.801  1.00  1.27           H  
ATOM   1041 3HB  ALA A  65       7.453  10.240 -11.282  1.00  1.27           H  
ATOM   1042  N   TRP A  66       7.478   7.945 -12.843  1.00  1.17           N  
ATOM   1043  CA  TRP A  66       7.518   6.504 -12.806  1.00  1.17           C  
ATOM   1044  C   TRP A  66       8.014   5.994 -14.135  1.00  1.17           C  
ATOM   1045  O   TRP A  66       8.968   5.218 -14.202  1.00  1.17           O  
ATOM   1046  CB  TRP A  66       6.138   5.937 -12.520  1.00  1.17           C  
ATOM   1047  CG  TRP A  66       6.071   4.440 -12.478  1.00  1.17           C  
ATOM   1048  CD1 TRP A  66       5.957   3.585 -13.529  1.00  1.17           C  
ATOM   1049  CD2 TRP A  66       6.043   3.627 -11.305  1.00  1.17           C  
ATOM   1050  NE1 TRP A  66       5.881   2.298 -13.075  1.00  1.17           N  
ATOM   1051  CE2 TRP A  66       5.917   2.316 -11.714  1.00  1.17           C  
ATOM   1052  CE3 TRP A  66       6.098   3.901  -9.975  1.00  1.17           C  
ATOM   1053  CZ2 TRP A  66       5.837   1.293 -10.807  1.00  1.17           C  
ATOM   1054  CZ3 TRP A  66       6.005   2.898  -9.088  1.00  1.17           C  
ATOM   1055  CH2 TRP A  66       5.871   1.620  -9.481  1.00  1.17           C  
ATOM   1056  H   TRP A  66       6.586   8.416 -12.675  1.00  1.17           H  
ATOM   1057  HA  TRP A  66       8.210   6.193 -12.046  1.00  1.17           H  
ATOM   1058 1HB  TRP A  66       5.790   6.322 -11.562  1.00  1.17           H  
ATOM   1059 2HB  TRP A  66       5.436   6.295 -13.274  1.00  1.17           H  
ATOM   1060  HD1 TRP A  66       5.930   3.884 -14.577  1.00  1.17           H  
ATOM   1061  HE1 TRP A  66       5.794   1.480 -13.666  1.00  1.17           H  
ATOM   1062  HE3 TRP A  66       6.204   4.884  -9.646  1.00  1.17           H  
ATOM   1063  HZ2 TRP A  66       5.731   0.279 -11.087  1.00  1.17           H  
ATOM   1064  HZ3 TRP A  66       6.034   3.157  -8.065  1.00  1.17           H  
ATOM   1065  HH2 TRP A  66       5.791   0.830  -8.729  1.00  1.17           H  
ATOM   1066  N   ALA A  67       7.370   6.448 -15.209  1.00  1.08           N  
ATOM   1067  CA  ALA A  67       7.716   5.983 -16.535  1.00  1.08           C  
ATOM   1068  C   ALA A  67       9.175   6.264 -16.878  1.00  1.08           C  
ATOM   1069  O   ALA A  67       9.860   5.396 -17.419  1.00  1.08           O  
ATOM   1070  CB  ALA A  67       6.806   6.657 -17.532  1.00  1.08           C  
ATOM   1071  H   ALA A  67       6.598   7.112 -15.102  1.00  1.08           H  
ATOM   1072  HA  ALA A  67       7.561   4.907 -16.568  1.00  1.08           H  
ATOM   1073 1HB  ALA A  67       7.030   6.295 -18.505  1.00  1.08           H  
ATOM   1074 2HB  ALA A  67       5.769   6.433 -17.287  1.00  1.08           H  
ATOM   1075 3HB  ALA A  67       6.962   7.732 -17.496  1.00  1.08           H  
ATOM   1076  N   MET A  68       9.685   7.438 -16.490  1.00  1.01           N  
ATOM   1077  CA  MET A  68      11.073   7.774 -16.770  1.00  1.01           C  
ATOM   1078  C   MET A  68      11.984   6.806 -16.061  1.00  1.01           C  
ATOM   1079  O   MET A  68      12.925   6.284 -16.657  1.00  1.01           O  
ATOM   1080  CB  MET A  68      11.408   9.179 -16.286  1.00  1.01           C  
ATOM   1081  CG  MET A  68      10.761  10.298 -17.046  1.00  1.01           C  
ATOM   1082  SD  MET A  68      11.032  11.888 -16.256  1.00  1.01           S  
ATOM   1083  CE  MET A  68      12.756  12.245 -16.608  1.00  1.01           C  
ATOM   1084  H   MET A  68       9.087   8.117 -16.030  1.00  1.01           H  
ATOM   1085  HA  MET A  68      11.248   7.697 -17.842  1.00  1.01           H  
ATOM   1086 1HB  MET A  68      11.107   9.279 -15.242  1.00  1.01           H  
ATOM   1087 2HB  MET A  68      12.487   9.328 -16.329  1.00  1.01           H  
ATOM   1088 1HG  MET A  68      11.176  10.332 -18.037  1.00  1.01           H  
ATOM   1089 2HG  MET A  68       9.704  10.130 -17.139  1.00  1.01           H  
ATOM   1090 1HE  MET A  68      13.031  13.203 -16.163  1.00  1.01           H  
ATOM   1091 2HE  MET A  68      13.385  11.457 -16.200  1.00  1.01           H  
ATOM   1092 3HE  MET A  68      12.899  12.305 -17.680  1.00  1.01           H  
ATOM   1093  N   ALA A  69      11.695   6.533 -14.784  1.00  0.97           N  
ATOM   1094  CA  ALA A  69      12.543   5.637 -14.021  1.00  0.97           C  
ATOM   1095  C   ALA A  69      12.586   4.265 -14.651  1.00  0.97           C  
ATOM   1096  O   ALA A  69      13.657   3.676 -14.789  1.00  0.97           O  
ATOM   1097  CB  ALA A  69      12.026   5.517 -12.605  1.00  0.97           C  
ATOM   1098  H   ALA A  69      10.891   6.974 -14.331  1.00  0.97           H  
ATOM   1099  HA  ALA A  69      13.549   6.049 -14.017  1.00  0.97           H  
ATOM   1100 1HB  ALA A  69      12.675   4.862 -12.030  1.00  0.97           H  
ATOM   1101 2HB  ALA A  69      12.001   6.504 -12.146  1.00  0.97           H  
ATOM   1102 3HB  ALA A  69      11.019   5.107 -12.628  1.00  0.97           H  
ATOM   1103  N   VAL A  70      11.428   3.796 -15.108  1.00  0.94           N  
ATOM   1104  CA  VAL A  70      11.314   2.483 -15.708  1.00  0.94           C  
ATOM   1105  C   VAL A  70      12.070   2.413 -17.026  1.00  0.94           C  
ATOM   1106  O   VAL A  70      12.806   1.455 -17.274  1.00  0.94           O  
ATOM   1107  CB  VAL A  70       9.831   2.114 -15.858  1.00  0.94           C  
ATOM   1108  CG1 VAL A  70       9.672   0.866 -16.616  1.00  0.94           C  
ATOM   1109  CG2 VAL A  70       9.251   1.939 -14.470  1.00  0.94           C  
ATOM   1110  H   VAL A  70      10.584   4.360 -14.982  1.00  0.94           H  
ATOM   1111  HA  VAL A  70      11.754   1.762 -15.029  1.00  0.94           H  
ATOM   1112  HB  VAL A  70       9.309   2.911 -16.393  1.00  0.94           H  
ATOM   1113 1HG1 VAL A  70       8.624   0.636 -16.697  1.00  0.94           H  
ATOM   1114 2HG1 VAL A  70      10.092   1.011 -17.598  1.00  0.94           H  
ATOM   1115 3HG1 VAL A  70      10.184   0.055 -16.098  1.00  0.94           H  
ATOM   1116 1HG2 VAL A  70       8.202   1.676 -14.547  1.00  0.94           H  
ATOM   1117 2HG2 VAL A  70       9.795   1.153 -13.978  1.00  0.94           H  
ATOM   1118 3HG2 VAL A  70       9.355   2.853 -13.901  1.00  0.94           H  
ATOM   1119  N   TRP A  71      11.931   3.436 -17.856  1.00  0.93           N  
ATOM   1120  CA  TRP A  71      12.639   3.469 -19.123  1.00  0.93           C  
ATOM   1121  C   TRP A  71      14.146   3.517 -18.877  1.00  0.93           C  
ATOM   1122  O   TRP A  71      14.918   2.862 -19.582  1.00  0.93           O  
ATOM   1123  CB  TRP A  71      12.148   4.640 -19.943  1.00  0.93           C  
ATOM   1124  CG  TRP A  71      10.701   4.445 -20.295  1.00  0.93           C  
ATOM   1125  CD1 TRP A  71      10.048   3.248 -20.351  1.00  0.93           C  
ATOM   1126  CD2 TRP A  71       9.713   5.454 -20.597  1.00  0.93           C  
ATOM   1127  NE1 TRP A  71       8.734   3.443 -20.667  1.00  0.93           N  
ATOM   1128  CE2 TRP A  71       8.511   4.790 -20.819  1.00  0.93           C  
ATOM   1129  CE3 TRP A  71       9.753   6.838 -20.686  1.00  0.93           C  
ATOM   1130  CZ2 TRP A  71       7.355   5.466 -21.125  1.00  0.93           C  
ATOM   1131  CZ3 TRP A  71       8.592   7.529 -20.999  1.00  0.93           C  
ATOM   1132  CH2 TRP A  71       7.423   6.854 -21.211  1.00  0.93           C  
ATOM   1133  H   TRP A  71      11.305   4.204 -17.610  1.00  0.93           H  
ATOM   1134  HA  TRP A  71      12.412   2.554 -19.669  1.00  0.93           H  
ATOM   1135 1HB  TRP A  71      12.257   5.567 -19.376  1.00  0.93           H  
ATOM   1136 2HB  TRP A  71      12.733   4.733 -20.859  1.00  0.93           H  
ATOM   1137  HD1 TRP A  71      10.506   2.280 -20.163  1.00  0.93           H  
ATOM   1138  HE1 TRP A  71       8.043   2.718 -20.766  1.00  0.93           H  
ATOM   1139  HE3 TRP A  71      10.682   7.351 -20.512  1.00  0.93           H  
ATOM   1140  HZ2 TRP A  71       6.414   4.948 -21.294  1.00  0.93           H  
ATOM   1141  HZ3 TRP A  71       8.636   8.615 -21.068  1.00  0.93           H  
ATOM   1142  HH2 TRP A  71       6.526   7.408 -21.450  1.00  0.93           H  
ATOM   1143  N   ILE A  72      14.571   4.258 -17.857  1.00  0.93           N  
ATOM   1144  CA  ILE A  72      15.980   4.289 -17.528  1.00  0.93           C  
ATOM   1145  C   ILE A  72      16.440   2.925 -17.047  1.00  0.93           C  
ATOM   1146  O   ILE A  72      17.514   2.466 -17.439  1.00  0.93           O  
ATOM   1147  CB  ILE A  72      16.344   5.340 -16.502  1.00  0.93           C  
ATOM   1148  CG1 ILE A  72      16.152   6.723 -17.074  1.00  0.93           C  
ATOM   1149  CG2 ILE A  72      17.806   5.138 -16.166  1.00  0.93           C  
ATOM   1150  CD1 ILE A  72      16.247   7.788 -16.061  1.00  0.93           C  
ATOM   1151  H   ILE A  72      13.913   4.813 -17.309  1.00  0.93           H  
ATOM   1152  HA  ILE A  72      16.533   4.521 -18.431  1.00  0.93           H  
ATOM   1153  HB  ILE A  72      15.717   5.246 -15.622  1.00  0.93           H  
ATOM   1154 1HG1 ILE A  72      16.903   6.903 -17.808  1.00  0.93           H  
ATOM   1155 2HG1 ILE A  72      15.178   6.782 -17.555  1.00  0.93           H  
ATOM   1156 1HG2 ILE A  72      18.110   5.893 -15.453  1.00  0.93           H  
ATOM   1157 2HG2 ILE A  72      17.957   4.143 -15.750  1.00  0.93           H  
ATOM   1158 3HG2 ILE A  72      18.394   5.237 -17.071  1.00  0.93           H  
ATOM   1159 1HD1 ILE A  72      16.110   8.739 -16.552  1.00  0.93           H  
ATOM   1160 2HD1 ILE A  72      15.474   7.646 -15.303  1.00  0.93           H  
ATOM   1161 3HD1 ILE A  72      17.231   7.755 -15.590  1.00  0.93           H  
ATOM   1162  N   PHE A  73      15.634   2.257 -16.215  1.00  0.97           N  
ATOM   1163  CA  PHE A  73      16.013   0.940 -15.736  1.00  0.97           C  
ATOM   1164  C   PHE A  73      16.227   0.043 -16.960  1.00  0.97           C  
ATOM   1165  O   PHE A  73      17.208  -0.708 -17.023  1.00  0.97           O  
ATOM   1166  CB  PHE A  73      14.936   0.357 -14.812  1.00  0.97           C  
ATOM   1167  CG  PHE A  73      14.836   1.081 -13.472  1.00  0.97           C  
ATOM   1168  CD1 PHE A  73      15.953   1.666 -12.886  1.00  0.97           C  
ATOM   1169  CD2 PHE A  73      13.613   1.199 -12.816  1.00  0.97           C  
ATOM   1170  CE1 PHE A  73      15.845   2.343 -11.685  1.00  0.97           C  
ATOM   1171  CE2 PHE A  73      13.511   1.881 -11.630  1.00  0.97           C  
ATOM   1172  CZ  PHE A  73      14.630   2.457 -11.059  1.00  0.97           C  
ATOM   1173  H   PHE A  73      14.765   2.681 -15.894  1.00  0.97           H  
ATOM   1174  HA  PHE A  73      16.934   1.020 -15.170  1.00  0.97           H  
ATOM   1175 1HB  PHE A  73      13.969   0.409 -15.300  1.00  0.97           H  
ATOM   1176 2HB  PHE A  73      15.147  -0.698 -14.619  1.00  0.97           H  
ATOM   1177  HD1 PHE A  73      16.915   1.591 -13.383  1.00  0.97           H  
ATOM   1178  HD2 PHE A  73      12.729   0.748 -13.256  1.00  0.97           H  
ATOM   1179  HE1 PHE A  73      16.722   2.796 -11.237  1.00  0.97           H  
ATOM   1180  HE2 PHE A  73      12.549   1.965 -11.146  1.00  0.97           H  
ATOM   1181  HZ  PHE A  73      14.553   2.998 -10.116  1.00  0.97           H  
ATOM   1182  N   ALA A  74      15.353   0.166 -17.976  1.00  1.02           N  
ATOM   1183  CA  ALA A  74      15.546  -0.595 -19.207  1.00  1.02           C  
ATOM   1184  C   ALA A  74      16.866  -0.205 -19.890  1.00  1.02           C  
ATOM   1185  O   ALA A  74      17.606  -1.068 -20.359  1.00  1.02           O  
ATOM   1186  CB  ALA A  74      14.395  -0.365 -20.177  1.00  1.02           C  
ATOM   1187  H   ALA A  74      14.542   0.779 -17.875  1.00  1.02           H  
ATOM   1188  HA  ALA A  74      15.586  -1.652 -18.946  1.00  1.02           H  
ATOM   1189 1HB  ALA A  74      14.551  -0.962 -21.073  1.00  1.02           H  
ATOM   1190 2HB  ALA A  74      13.479  -0.648 -19.721  1.00  1.02           H  
ATOM   1191 3HB  ALA A  74      14.346   0.677 -20.453  1.00  1.02           H  
ATOM   1192  N   ALA A  75      17.198   1.094 -19.906  1.00  1.10           N  
ATOM   1193  CA  ALA A  75      18.429   1.576 -20.548  1.00  1.10           C  
ATOM   1194  C   ALA A  75      19.673   0.981 -19.923  1.00  1.10           C  
ATOM   1195  O   ALA A  75      20.623   0.642 -20.621  1.00  1.10           O  
ATOM   1196  CB  ALA A  75      18.520   3.080 -20.491  1.00  1.10           C  
ATOM   1197  H   ALA A  75      16.548   1.771 -19.504  1.00  1.10           H  
ATOM   1198  HA  ALA A  75      18.401   1.279 -21.588  1.00  1.10           H  
ATOM   1199 1HB  ALA A  75      19.422   3.400 -21.012  1.00  1.10           H  
ATOM   1200 2HB  ALA A  75      17.644   3.500 -20.968  1.00  1.10           H  
ATOM   1201 3HB  ALA A  75      18.565   3.415 -19.461  1.00  1.10           H  
ATOM   1202  N   ILE A  76      19.645   0.771 -18.615  1.00  1.21           N  
ATOM   1203  CA  ILE A  76      20.809   0.231 -17.925  1.00  1.21           C  
ATOM   1204  C   ILE A  76      20.731  -1.292 -17.834  1.00  1.21           C  
ATOM   1205  O   ILE A  76      21.520  -1.927 -17.127  1.00  1.21           O  
ATOM   1206  CB  ILE A  76      20.967   0.866 -16.521  1.00  1.21           C  
ATOM   1207  CG1 ILE A  76      19.803   0.507 -15.635  1.00  1.21           C  
ATOM   1208  CG2 ILE A  76      21.058   2.366 -16.656  1.00  1.21           C  
ATOM   1209  CD1 ILE A  76      19.963   0.893 -14.151  1.00  1.21           C  
ATOM   1210  H   ILE A  76      18.818   1.068 -18.090  1.00  1.21           H  
ATOM   1211  HA  ILE A  76      21.695   0.486 -18.499  1.00  1.21           H  
ATOM   1212  HB  ILE A  76      21.871   0.490 -16.054  1.00  1.21           H  
ATOM   1213 1HG1 ILE A  76      18.949   1.006 -16.029  1.00  1.21           H  
ATOM   1214 2HG1 ILE A  76      19.636  -0.564 -15.706  1.00  1.21           H  
ATOM   1215 1HG2 ILE A  76      21.183   2.821 -15.672  1.00  1.21           H  
ATOM   1216 2HG2 ILE A  76      21.911   2.618 -17.285  1.00  1.21           H  
ATOM   1217 3HG2 ILE A  76      20.142   2.743 -17.117  1.00  1.21           H  
ATOM   1218 1HD1 ILE A  76      19.070   0.599 -13.604  1.00  1.21           H  
ATOM   1219 2HD1 ILE A  76      20.828   0.377 -13.730  1.00  1.21           H  
ATOM   1220 3HD1 ILE A  76      20.103   1.971 -14.064  1.00  1.21           H  
ATOM   1221  N   ASN A  77      19.773  -1.869 -18.571  1.00  1.32           N  
ATOM   1222  CA  ASN A  77      19.525  -3.293 -18.683  1.00  1.32           C  
ATOM   1223  C   ASN A  77      19.201  -3.958 -17.358  1.00  1.32           C  
ATOM   1224  O   ASN A  77      19.424  -5.159 -17.171  1.00  1.32           O  
ATOM   1225  CB  ASN A  77      20.698  -3.962 -19.369  1.00  1.32           C  
ATOM   1226  CG  ASN A  77      20.854  -3.483 -20.806  1.00  1.32           C  
ATOM   1227  OD1 ASN A  77      19.922  -3.584 -21.617  1.00  1.32           O  
ATOM   1228  ND2 ASN A  77      22.010  -2.953 -21.123  1.00  1.32           N  
ATOM   1229  H   ASN A  77      19.160  -1.281 -19.129  1.00  1.32           H  
ATOM   1230  HA  ASN A  77      18.647  -3.420 -19.320  1.00  1.32           H  
ATOM   1231 1HB  ASN A  77      21.619  -3.768 -18.826  1.00  1.32           H  
ATOM   1232 2HB  ASN A  77      20.546  -5.036 -19.367  1.00  1.32           H  
ATOM   1233 1HD2 ASN A  77      22.166  -2.613 -22.051  1.00  1.32           H  
ATOM   1234 2HD2 ASN A  77      22.731  -2.880 -20.435  1.00  1.32           H  
ATOM   1235  N   ARG A  78      18.577  -3.220 -16.449  1.00  1.43           N  
ATOM   1236  CA  ARG A  78      18.208  -3.796 -15.173  1.00  1.43           C  
ATOM   1237  C   ARG A  78      16.822  -4.392 -15.331  1.00  1.43           C  
ATOM   1238  O   ARG A  78      15.836  -3.891 -14.780  1.00  1.43           O  
ATOM   1239  CB  ARG A  78      18.258  -2.762 -14.067  1.00  1.43           C  
ATOM   1240  CG  ARG A  78      17.969  -3.321 -12.705  1.00  1.43           C  
ATOM   1241  CD  ARG A  78      19.089  -4.172 -12.229  1.00  1.43           C  
ATOM   1242  NE  ARG A  78      18.792  -4.800 -10.955  1.00  1.43           N  
ATOM   1243  CZ  ARG A  78      19.028  -4.240  -9.763  1.00  1.43           C  
ATOM   1244  NH1 ARG A  78      19.556  -3.061  -9.678  1.00  1.43           N  
ATOM   1245  NH2 ARG A  78      18.735  -4.869  -8.645  1.00  1.43           N  
ATOM   1246  H   ARG A  78      18.342  -2.247 -16.651  1.00  1.43           H  
ATOM   1247  HA  ARG A  78      18.909  -4.593 -14.925  1.00  1.43           H  
ATOM   1248 1HB  ARG A  78      19.250  -2.314 -14.033  1.00  1.43           H  
ATOM   1249 2HB  ARG A  78      17.540  -1.963 -14.275  1.00  1.43           H  
ATOM   1250 1HG  ARG A  78      17.807  -2.509 -11.991  1.00  1.43           H  
ATOM   1251 2HG  ARG A  78      17.088  -3.948 -12.765  1.00  1.43           H  
ATOM   1252 1HD  ARG A  78      19.279  -4.958 -12.960  1.00  1.43           H  
ATOM   1253 2HD  ARG A  78      19.989  -3.561 -12.109  1.00  1.43           H  
ATOM   1254  HE  ARG A  78      18.386  -5.724 -10.965  1.00  1.43           H  
ATOM   1255 1HH1 ARG A  78      19.804  -2.543 -10.511  1.00  1.43           H  
ATOM   1256 2HH1 ARG A  78      19.714  -2.691  -8.736  1.00  1.43           H  
ATOM   1257 1HH2 ARG A  78      18.328  -5.794  -8.663  1.00  1.43           H  
ATOM   1258 2HH2 ARG A  78      18.933  -4.384  -7.754  1.00  1.43           H  
ATOM   1259  N   ARG A  79      16.771  -5.472 -16.107  1.00  1.54           N  
ATOM   1260  CA  ARG A  79      15.524  -6.116 -16.494  1.00  1.54           C  
ATOM   1261  C   ARG A  79      14.683  -6.583 -15.318  1.00  1.54           C  
ATOM   1262  O   ARG A  79      13.468  -6.430 -15.339  1.00  1.54           O  
ATOM   1263  CB  ARG A  79      15.777  -7.277 -17.434  1.00  1.54           C  
ATOM   1264  CG  ARG A  79      14.500  -7.949 -17.929  1.00  1.54           C  
ATOM   1265  CD  ARG A  79      14.771  -8.977 -18.952  1.00  1.54           C  
ATOM   1266  NE  ARG A  79      13.574  -9.704 -19.302  1.00  1.54           N  
ATOM   1267  CZ  ARG A  79      13.485 -10.665 -20.223  1.00  1.54           C  
ATOM   1268  NH1 ARG A  79      14.533 -11.029 -20.938  1.00  1.54           N  
ATOM   1269  NH2 ARG A  79      12.313 -11.227 -20.388  1.00  1.54           N  
ATOM   1270  H   ARG A  79      17.661  -5.795 -16.490  1.00  1.54           H  
ATOM   1271  HA  ARG A  79      14.946  -5.384 -17.055  1.00  1.54           H  
ATOM   1272 1HB  ARG A  79      16.336  -6.934 -18.302  1.00  1.54           H  
ATOM   1273 2HB  ARG A  79      16.381  -8.036 -16.931  1.00  1.54           H  
ATOM   1274 1HG  ARG A  79      13.992  -8.433 -17.090  1.00  1.54           H  
ATOM   1275 2HG  ARG A  79      13.834  -7.200 -18.363  1.00  1.54           H  
ATOM   1276 1HD  ARG A  79      15.164  -8.509 -19.853  1.00  1.54           H  
ATOM   1277 2HD  ARG A  79      15.489  -9.673 -18.568  1.00  1.54           H  
ATOM   1278  HE  ARG A  79      12.704  -9.486 -18.800  1.00  1.54           H  
ATOM   1279 1HH1 ARG A  79      15.425 -10.568 -20.799  1.00  1.54           H  
ATOM   1280 2HH1 ARG A  79      14.449 -11.757 -21.631  1.00  1.54           H  
ATOM   1281 1HH2 ARG A  79      11.539 -10.890 -19.789  1.00  1.54           H  
ATOM   1282 2HH2 ARG A  79      12.181 -11.947 -21.074  1.00  1.54           H  
ATOM   1283  N   ASP A  80      15.308  -7.114 -14.265  1.00  1.64           N  
ATOM   1284  CA  ASP A  80      14.523  -7.576 -13.116  1.00  1.64           C  
ATOM   1285  C   ASP A  80      13.689  -6.437 -12.544  1.00  1.64           C  
ATOM   1286  O   ASP A  80      12.489  -6.585 -12.309  1.00  1.64           O  
ATOM   1287  CB  ASP A  80      15.440  -8.143 -12.017  1.00  1.64           C  
ATOM   1288  CG  ASP A  80      14.679  -8.667 -10.759  1.00  1.64           C  
ATOM   1289  OD1 ASP A  80      13.928  -9.605 -10.873  1.00  1.64           O  
ATOM   1290  OD2 ASP A  80      14.863  -8.103  -9.677  1.00  1.64           O  
ATOM   1291  H   ASP A  80      16.312  -7.218 -14.278  1.00  1.64           H  
ATOM   1292  HA  ASP A  80      13.845  -8.362 -13.450  1.00  1.64           H  
ATOM   1293 1HB  ASP A  80      16.032  -8.973 -12.428  1.00  1.64           H  
ATOM   1294 2HB  ASP A  80      16.140  -7.376 -11.697  1.00  1.64           H  
ATOM   1295  N   LEU A  81      14.332  -5.301 -12.308  1.00  1.73           N  
ATOM   1296  CA  LEU A  81      13.658  -4.157 -11.728  1.00  1.73           C  
ATOM   1297  C   LEU A  81      12.639  -3.592 -12.704  1.00  1.73           C  
ATOM   1298  O   LEU A  81      11.537  -3.215 -12.307  1.00  1.73           O  
ATOM   1299  CB  LEU A  81      14.667  -3.105 -11.318  1.00  1.73           C  
ATOM   1300  CG  LEU A  81      14.128  -1.920 -10.614  1.00  1.73           C  
ATOM   1301  CD1 LEU A  81      13.400  -2.349  -9.367  1.00  1.73           C  
ATOM   1302  CD2 LEU A  81      15.272  -1.070 -10.269  1.00  1.73           C  
ATOM   1303  H   LEU A  81      15.308  -5.234 -12.546  1.00  1.73           H  
ATOM   1304  HA  LEU A  81      13.131  -4.489 -10.836  1.00  1.73           H  
ATOM   1305 1HB  LEU A  81      15.423  -3.567 -10.684  1.00  1.73           H  
ATOM   1306 2HB  LEU A  81      15.142  -2.735 -12.224  1.00  1.73           H  
ATOM   1307  HG  LEU A  81      13.436  -1.379 -11.257  1.00  1.73           H  
ATOM   1308 1HD1 LEU A  81      13.040  -1.486  -8.860  1.00  1.73           H  
ATOM   1309 2HD1 LEU A  81      12.563  -2.993  -9.630  1.00  1.73           H  
ATOM   1310 3HD1 LEU A  81      14.085  -2.893  -8.710  1.00  1.73           H  
ATOM   1311 1HD2 LEU A  81      14.946  -0.190  -9.751  1.00  1.73           H  
ATOM   1312 2HD2 LEU A  81      15.954  -1.629  -9.628  1.00  1.73           H  
ATOM   1313 3HD2 LEU A  81      15.776  -0.789 -11.187  1.00  1.73           H  
ATOM   1314  N   TYR A  82      13.002  -3.533 -13.988  1.00  1.81           N  
ATOM   1315  CA  TYR A  82      12.083  -3.046 -15.008  1.00  1.81           C  
ATOM   1316  C   TYR A  82      10.785  -3.841 -14.966  1.00  1.81           C  
ATOM   1317  O   TYR A  82       9.698  -3.265 -14.862  1.00  1.81           O  
ATOM   1318  CB  TYR A  82      12.715  -3.200 -16.393  1.00  1.81           C  
ATOM   1319  CG  TYR A  82      11.819  -2.875 -17.561  1.00  1.81           C  
ATOM   1320  CD1 TYR A  82      11.638  -1.590 -17.959  1.00  1.81           C  
ATOM   1321  CD2 TYR A  82      11.173  -3.899 -18.235  1.00  1.81           C  
ATOM   1322  CE1 TYR A  82      10.822  -1.298 -19.042  1.00  1.81           C  
ATOM   1323  CE2 TYR A  82      10.352  -3.617 -19.307  1.00  1.81           C  
ATOM   1324  CZ  TYR A  82      10.180  -2.315 -19.712  1.00  1.81           C  
ATOM   1325  OH  TYR A  82       9.374  -2.020 -20.789  1.00  1.81           O  
ATOM   1326  H   TYR A  82      13.935  -3.837 -14.265  1.00  1.81           H  
ATOM   1327  HA  TYR A  82      11.856  -1.998 -14.813  1.00  1.81           H  
ATOM   1328 1HB  TYR A  82      13.605  -2.566 -16.455  1.00  1.81           H  
ATOM   1329 2HB  TYR A  82      13.042  -4.216 -16.511  1.00  1.81           H  
ATOM   1330  HD1 TYR A  82      12.149  -0.800 -17.428  1.00  1.81           H  
ATOM   1331  HD2 TYR A  82      11.315  -4.931 -17.916  1.00  1.81           H  
ATOM   1332  HE1 TYR A  82      10.693  -0.268 -19.364  1.00  1.81           H  
ATOM   1333  HE2 TYR A  82       9.847  -4.427 -19.833  1.00  1.81           H  
ATOM   1334  HH  TYR A  82       8.903  -2.812 -21.062  1.00  1.81           H  
ATOM   1335  N   GLU A  83      10.891  -5.175 -15.023  1.00  1.87           N  
ATOM   1336  CA  GLU A  83       9.694  -5.998 -15.013  1.00  1.87           C  
ATOM   1337  C   GLU A  83       8.928  -5.863 -13.703  1.00  1.87           C  
ATOM   1338  O   GLU A  83       7.698  -5.779 -13.719  1.00  1.87           O  
ATOM   1339  CB  GLU A  83      10.023  -7.467 -15.315  1.00  1.87           C  
ATOM   1340  CG  GLU A  83      10.438  -7.718 -16.784  1.00  1.87           C  
ATOM   1341  CD  GLU A  83      10.721  -9.178 -17.142  1.00  1.87           C  
ATOM   1342  OE1 GLU A  83      10.773 -10.007 -16.267  1.00  1.87           O  
ATOM   1343  OE2 GLU A  83      10.892  -9.442 -18.323  1.00  1.87           O  
ATOM   1344  H   GLU A  83      11.811  -5.611 -15.087  1.00  1.87           H  
ATOM   1345  HA  GLU A  83       9.044  -5.646 -15.813  1.00  1.87           H  
ATOM   1346 1HB  GLU A  83      10.849  -7.787 -14.672  1.00  1.87           H  
ATOM   1347 2HB  GLU A  83       9.161  -8.093 -15.084  1.00  1.87           H  
ATOM   1348 1HG  GLU A  83       9.654  -7.339 -17.437  1.00  1.87           H  
ATOM   1349 2HG  GLU A  83      11.339  -7.135 -16.976  1.00  1.87           H  
ATOM   1350  N   LYS A  84       9.625  -5.780 -12.568  1.00  1.93           N  
ATOM   1351  CA  LYS A  84       8.913  -5.620 -11.308  1.00  1.93           C  
ATOM   1352  C   LYS A  84       8.151  -4.311 -11.274  1.00  1.93           C  
ATOM   1353  O   LYS A  84       6.996  -4.272 -10.832  1.00  1.93           O  
ATOM   1354  CB  LYS A  84       9.889  -5.723 -10.141  1.00  1.93           C  
ATOM   1355  CG  LYS A  84      10.362  -7.147  -9.894  1.00  1.93           C  
ATOM   1356  CD  LYS A  84      11.438  -7.222  -8.844  1.00  1.93           C  
ATOM   1357  CE  LYS A  84      11.775  -8.671  -8.533  1.00  1.93           C  
ATOM   1358  NZ  LYS A  84      12.997  -8.791  -7.712  1.00  1.93           N  
ATOM   1359  H   LYS A  84      10.644  -5.862 -12.571  1.00  1.93           H  
ATOM   1360  HA  LYS A  84       8.192  -6.427 -11.217  1.00  1.93           H  
ATOM   1361 1HB  LYS A  84      10.767  -5.112 -10.353  1.00  1.93           H  
ATOM   1362 2HB  LYS A  84       9.430  -5.340  -9.232  1.00  1.93           H  
ATOM   1363 1HG  LYS A  84       9.518  -7.755  -9.575  1.00  1.93           H  
ATOM   1364 2HG  LYS A  84      10.750  -7.567 -10.820  1.00  1.93           H  
ATOM   1365 1HD  LYS A  84      12.345  -6.742  -9.230  1.00  1.93           H  
ATOM   1366 2HD  LYS A  84      11.128  -6.710  -7.934  1.00  1.93           H  
ATOM   1367 1HE  LYS A  84      10.941  -9.112  -7.987  1.00  1.93           H  
ATOM   1368 2HE  LYS A  84      11.915  -9.217  -9.463  1.00  1.93           H  
ATOM   1369 1HZ  LYS A  84      13.188  -9.755  -7.535  1.00  1.93           H  
ATOM   1370 2HZ  LYS A  84      13.774  -8.395  -8.269  1.00  1.93           H  
ATOM   1371 3HZ  LYS A  84      12.900  -8.296  -6.848  1.00  1.93           H  
ATOM   1372  N   ALA A  85       8.766  -3.247 -11.781  1.00  2.00           N  
ATOM   1373  CA  ALA A  85       8.097  -1.970 -11.818  1.00  2.00           C  
ATOM   1374  C   ALA A  85       6.872  -2.049 -12.717  1.00  2.00           C  
ATOM   1375  O   ALA A  85       5.799  -1.586 -12.338  1.00  2.00           O  
ATOM   1376  CB  ALA A  85       9.051  -0.900 -12.298  1.00  2.00           C  
ATOM   1377  H   ALA A  85       9.721  -3.323 -12.127  1.00  2.00           H  
ATOM   1378  HA  ALA A  85       7.765  -1.729 -10.814  1.00  2.00           H  
ATOM   1379 1HB  ALA A  85       8.536   0.057 -12.297  1.00  2.00           H  
ATOM   1380 2HB  ALA A  85       9.914  -0.857 -11.633  1.00  2.00           H  
ATOM   1381 3HB  ALA A  85       9.385  -1.144 -13.306  1.00  2.00           H  
ATOM   1382  N   LYS A  86       6.992  -2.701 -13.874  1.00  2.10           N  
ATOM   1383  CA  LYS A  86       5.847  -2.799 -14.771  1.00  2.10           C  
ATOM   1384  C   LYS A  86       4.705  -3.594 -14.130  1.00  2.10           C  
ATOM   1385  O   LYS A  86       3.525  -3.268 -14.291  1.00  2.10           O  
ATOM   1386  CB  LYS A  86       6.267  -3.405 -16.114  1.00  2.10           C  
ATOM   1387  CG  LYS A  86       7.156  -2.487 -16.980  1.00  2.10           C  
ATOM   1388  CD  LYS A  86       6.384  -1.239 -17.409  1.00  2.10           C  
ATOM   1389  CE  LYS A  86       5.294  -1.555 -18.429  1.00  2.10           C  
ATOM   1390  NZ  LYS A  86       4.526  -0.327 -18.814  1.00  2.10           N  
ATOM   1391  H   LYS A  86       7.896  -3.088 -14.154  1.00  2.10           H  
ATOM   1392  HA  LYS A  86       5.476  -1.792 -14.963  1.00  2.10           H  
ATOM   1393 1HB  LYS A  86       6.822  -4.327 -15.932  1.00  2.10           H  
ATOM   1394 2HB  LYS A  86       5.380  -3.663 -16.689  1.00  2.10           H  
ATOM   1395 1HG  LYS A  86       8.027  -2.177 -16.405  1.00  2.10           H  
ATOM   1396 2HG  LYS A  86       7.500  -3.026 -17.861  1.00  2.10           H  
ATOM   1397 1HD  LYS A  86       5.930  -0.758 -16.536  1.00  2.10           H  
ATOM   1398 2HD  LYS A  86       7.071  -0.541 -17.874  1.00  2.10           H  
ATOM   1399 1HE  LYS A  86       5.755  -1.978 -19.320  1.00  2.10           H  
ATOM   1400 2HE  LYS A  86       4.603  -2.283 -18.006  1.00  2.10           H  
ATOM   1401 1HZ  LYS A  86       3.813  -0.562 -19.481  1.00  2.10           H  
ATOM   1402 2HZ  LYS A  86       4.078   0.059 -17.958  1.00  2.10           H  
ATOM   1403 3HZ  LYS A  86       5.144   0.359 -19.207  1.00  2.10           H  
ATOM   1404  N   ARG A  87       5.042  -4.623 -13.361  1.00  2.27           N  
ATOM   1405  CA  ARG A  87       4.017  -5.414 -12.696  1.00  2.27           C  
ATOM   1406  C   ARG A  87       3.304  -4.588 -11.617  1.00  2.27           C  
ATOM   1407  O   ARG A  87       2.082  -4.686 -11.457  1.00  2.27           O  
ATOM   1408  CB  ARG A  87       4.655  -6.645 -12.076  1.00  2.27           C  
ATOM   1409  CG  ARG A  87       5.152  -7.669 -13.094  1.00  2.27           C  
ATOM   1410  CD  ARG A  87       5.938  -8.751 -12.457  1.00  2.27           C  
ATOM   1411  NE  ARG A  87       6.542  -9.628 -13.448  1.00  2.27           N  
ATOM   1412  CZ  ARG A  87       7.446 -10.588 -13.174  1.00  2.27           C  
ATOM   1413  NH1 ARG A  87       7.822 -10.805 -11.932  1.00  2.27           N  
ATOM   1414  NH2 ARG A  87       7.962 -11.309 -14.153  1.00  2.27           N  
ATOM   1415  H   ARG A  87       6.024  -4.883 -13.265  1.00  2.27           H  
ATOM   1416  HA  ARG A  87       3.289  -5.733 -13.440  1.00  2.27           H  
ATOM   1417 1HB  ARG A  87       5.508  -6.343 -11.472  1.00  2.27           H  
ATOM   1418 2HB  ARG A  87       3.942  -7.137 -11.418  1.00  2.27           H  
ATOM   1419 1HG  ARG A  87       4.290  -8.126 -13.575  1.00  2.27           H  
ATOM   1420 2HG  ARG A  87       5.755  -7.186 -13.849  1.00  2.27           H  
ATOM   1421 1HD  ARG A  87       6.737  -8.311 -11.863  1.00  2.27           H  
ATOM   1422 2HD  ARG A  87       5.292  -9.348 -11.817  1.00  2.27           H  
ATOM   1423  HE  ARG A  87       6.285  -9.489 -14.416  1.00  2.27           H  
ATOM   1424 1HH1 ARG A  87       7.431 -10.252 -11.182  1.00  2.27           H  
ATOM   1425 2HH1 ARG A  87       8.503 -11.524 -11.730  1.00  2.27           H  
ATOM   1426 1HH2 ARG A  87       7.688 -11.134 -15.111  1.00  2.27           H  
ATOM   1427 2HH2 ARG A  87       8.647 -12.021 -13.949  1.00  2.27           H  
ATOM   1428  N   ASP A  88       4.083  -3.772 -10.891  1.00  2.55           N  
ATOM   1429  CA  ASP A  88       3.609  -2.915  -9.801  1.00  2.55           C  
ATOM   1430  C   ASP A  88       2.938  -1.616 -10.272  1.00  2.55           C  
ATOM   1431  O   ASP A  88       2.196  -0.989  -9.512  1.00  2.55           O  
ATOM   1432  CB  ASP A  88       4.765  -2.574  -8.859  1.00  2.55           C  
ATOM   1433  CG  ASP A  88       4.305  -2.134  -7.464  1.00  2.55           C  
ATOM   1434  OD1 ASP A  88       3.617  -2.885  -6.814  1.00  2.55           O  
ATOM   1435  OD2 ASP A  88       4.658  -1.059  -7.032  1.00  2.55           O  
ATOM   1436  H   ASP A  88       5.087  -3.769 -11.082  1.00  2.55           H  
ATOM   1437  HA  ASP A  88       2.869  -3.480  -9.236  1.00  2.55           H  
ATOM   1438 1HB  ASP A  88       5.423  -3.439  -8.768  1.00  2.55           H  
ATOM   1439 2HB  ASP A  88       5.351  -1.773  -9.311  1.00  2.55           H  
ATOM   1440  N   GLU A  89       3.217  -1.205 -11.510  1.00  2.99           N  
ATOM   1441  CA  GLU A  89       2.713   0.046 -12.058  1.00  2.99           C  
ATOM   1442  C   GLU A  89       1.222   0.203 -11.742  1.00  2.99           C  
ATOM   1443  O   GLU A  89       0.459  -0.741 -11.952  1.00  2.99           O  
ATOM   1444  CB  GLU A  89       2.929   0.091 -13.585  1.00  2.99           C  
ATOM   1445  CG  GLU A  89       2.554   1.422 -14.295  1.00  2.99           C  
ATOM   1446  CD  GLU A  89       2.806   1.409 -15.803  1.00  2.99           C  
ATOM   1447  OE1 GLU A  89       3.372   0.457 -16.297  1.00  2.99           O  
ATOM   1448  OE2 GLU A  89       2.415   2.348 -16.454  1.00  2.99           O  
ATOM   1449  H   GLU A  89       3.871  -1.751 -12.069  1.00  2.99           H  
ATOM   1450  HA  GLU A  89       3.297   0.836 -11.634  1.00  2.99           H  
ATOM   1451 1HB  GLU A  89       3.981  -0.104 -13.795  1.00  2.99           H  
ATOM   1452 2HB  GLU A  89       2.359  -0.708 -14.049  1.00  2.99           H  
ATOM   1453 1HG  GLU A  89       1.530   1.648 -14.132  1.00  2.99           H  
ATOM   1454 2HG  GLU A  89       3.139   2.222 -13.855  1.00  2.99           H  
ATOM   1455  N   PRO A  90       0.764   1.396 -11.285  1.00  3.63           N  
ATOM   1456  CA  PRO A  90      -0.622   1.781 -10.990  1.00  3.63           C  
ATOM   1457  C   PRO A  90      -1.599   1.581 -12.151  1.00  3.63           C  
ATOM   1458  O   PRO A  90      -2.812   1.599 -11.968  1.00  3.63           O  
ATOM   1459  CB  PRO A  90      -0.495   3.268 -10.668  1.00  3.63           C  
ATOM   1460  CG  PRO A  90       0.910   3.460 -10.173  1.00  3.63           C  
ATOM   1461  CD  PRO A  90       1.746   2.475 -10.932  1.00  3.63           C  
ATOM   1462  HA  PRO A  90      -0.963   1.214 -10.100  1.00  3.63           H  
ATOM   1463 1HB  PRO A  90      -0.689   3.840 -11.579  1.00  3.63           H  
ATOM   1464 2HB  PRO A  90      -1.259   3.568  -9.939  1.00  3.63           H  
ATOM   1465 1HG  PRO A  90       1.230   4.499 -10.353  1.00  3.63           H  
ATOM   1466 2HG  PRO A  90       0.961   3.306  -9.092  1.00  3.63           H  
ATOM   1467 1HD  PRO A  90       2.194   2.937 -11.818  1.00  3.63           H  
ATOM   1468 2HD  PRO A  90       2.491   2.107 -10.206  1.00  3.63           H  
ATOM   1469  N   LYS A  91      -1.043   1.460 -13.357  1.00  4.43           N  
ATOM   1470  CA  LYS A  91      -1.731   1.278 -14.633  1.00  4.43           C  
ATOM   1471  C   LYS A  91      -2.489   2.502 -15.115  1.00  4.43           C  
ATOM   1472  O   LYS A  91      -3.294   2.412 -16.042  1.00  4.43           O  
ATOM   1473  CB  LYS A  91      -2.686   0.073 -14.590  1.00  4.43           C  
ATOM   1474  CG  LYS A  91      -2.051  -1.267 -14.179  1.00  4.43           C  
ATOM   1475  CD  LYS A  91      -0.939  -1.674 -15.146  1.00  4.43           C  
ATOM   1476  CE  LYS A  91      -0.523  -3.141 -14.977  1.00  4.43           C  
ATOM   1477  NZ  LYS A  91       0.206  -3.411 -13.707  1.00  4.43           N  
ATOM   1478  H   LYS A  91      -0.039   1.454 -13.397  1.00  4.43           H  
ATOM   1479  HA  LYS A  91      -0.966   1.058 -15.383  1.00  4.43           H  
ATOM   1480 1HB  LYS A  91      -3.522   0.276 -13.925  1.00  4.43           H  
ATOM   1481 2HB  LYS A  91      -3.104  -0.075 -15.585  1.00  4.43           H  
ATOM   1482 1HG  LYS A  91      -1.648  -1.198 -13.174  1.00  4.43           H  
ATOM   1483 2HG  LYS A  91      -2.817  -2.042 -14.182  1.00  4.43           H  
ATOM   1484 1HD  LYS A  91      -1.263  -1.504 -16.176  1.00  4.43           H  
ATOM   1485 2HD  LYS A  91      -0.061  -1.046 -14.953  1.00  4.43           H  
ATOM   1486 1HE  LYS A  91      -1.418  -3.758 -14.999  1.00  4.43           H  
ATOM   1487 2HE  LYS A  91       0.121  -3.421 -15.809  1.00  4.43           H  
ATOM   1488 1HZ  LYS A  91       0.439  -4.393 -13.678  1.00  4.43           H  
ATOM   1489 2HZ  LYS A  91       1.072  -2.861 -13.677  1.00  4.43           H  
ATOM   1490 3HZ  LYS A  91      -0.367  -3.181 -12.903  1.00  4.43           H  
ATOM   1491  N   TRP A  92      -2.119   3.673 -14.609  1.00  5.36           N  
ATOM   1492  CA  TRP A  92      -2.718   4.934 -15.039  1.00  5.36           C  
ATOM   1493  C   TRP A  92      -2.536   5.063 -16.544  1.00  5.36           C  
ATOM   1494  O   TRP A  92      -3.451   5.447 -17.279  1.00  5.36           O  
ATOM   1495  CB  TRP A  92      -1.984   6.095 -14.373  1.00  5.36           C  
ATOM   1496  CG  TRP A  92      -2.136   6.159 -12.888  1.00  5.36           C  
ATOM   1497  CD1 TRP A  92      -3.176   5.707 -12.132  1.00  5.36           C  
ATOM   1498  CD2 TRP A  92      -1.162   6.684 -11.960  1.00  5.36           C  
ATOM   1499  NE1 TRP A  92      -2.924   5.938 -10.798  1.00  5.36           N  
ATOM   1500  CE2 TRP A  92      -1.690   6.534 -10.679  1.00  5.36           C  
ATOM   1501  CE3 TRP A  92       0.103   7.253 -12.114  1.00  5.36           C  
ATOM   1502  CZ2 TRP A  92      -0.999   6.942  -9.552  1.00  5.36           C  
ATOM   1503  CZ3 TRP A  92       0.802   7.662 -10.988  1.00  5.36           C  
ATOM   1504  CH2 TRP A  92       0.263   7.515  -9.738  1.00  5.36           C  
ATOM   1505  H   TRP A  92      -1.434   3.677 -13.865  1.00  5.36           H  
ATOM   1506  HA  TRP A  92      -3.778   4.943 -14.789  1.00  5.36           H  
ATOM   1507 1HB  TRP A  92      -0.922   6.042 -14.605  1.00  5.36           H  
ATOM   1508 2HB  TRP A  92      -2.352   7.035 -14.793  1.00  5.36           H  
ATOM   1509  HD1 TRP A  92      -4.076   5.236 -12.524  1.00  5.36           H  
ATOM   1510  HE1 TRP A  92      -3.541   5.703 -10.035  1.00  5.36           H  
ATOM   1511  HE3 TRP A  92       0.526   7.368 -13.103  1.00  5.36           H  
ATOM   1512  HZ2 TRP A  92      -1.408   6.828  -8.548  1.00  5.36           H  
ATOM   1513  HZ3 TRP A  92       1.788   8.103 -11.116  1.00  5.36           H  
ATOM   1514  HH2 TRP A  92       0.841   7.849  -8.872  1.00  5.36           H  
ATOM   1515  N   GLY A  93      -1.346   4.665 -16.991  1.00  6.34           N  
ATOM   1516  CA  GLY A  93      -0.963   4.695 -18.382  1.00  6.34           C  
ATOM   1517  C   GLY A  93      -1.885   3.868 -19.269  1.00  6.34           C  
ATOM   1518  O   GLY A  93      -2.051   4.201 -20.437  1.00  6.34           O  
ATOM   1519  H   GLY A  93      -0.667   4.350 -16.321  1.00  6.34           H  
ATOM   1520 1HA  GLY A  93      -0.951   5.732 -18.724  1.00  6.34           H  
ATOM   1521 2HA  GLY A  93       0.057   4.324 -18.477  1.00  6.34           H  
ATOM   1522  N   SER A  94      -2.460   2.770 -18.752  1.00  7.24           N  
ATOM   1523  CA  SER A  94      -3.334   1.933 -19.569  1.00  7.24           C  
ATOM   1524  C   SER A  94      -4.651   2.642 -19.811  1.00  7.24           C  
ATOM   1525  O   SER A  94      -5.186   2.646 -20.927  1.00  7.24           O  
ATOM   1526  CB  SER A  94      -3.583   0.593 -18.905  1.00  7.24           C  
ATOM   1527  OG  SER A  94      -2.405  -0.173 -18.836  1.00  7.24           O  
ATOM   1528  H   SER A  94      -2.349   2.545 -17.770  1.00  7.24           H  
ATOM   1529  HA  SER A  94      -2.851   1.759 -20.530  1.00  7.24           H  
ATOM   1530 1HB  SER A  94      -3.967   0.757 -17.900  1.00  7.24           H  
ATOM   1531 2HB  SER A  94      -4.346   0.048 -19.456  1.00  7.24           H  
ATOM   1532  HG  SER A  94      -2.122  -0.302 -19.744  1.00  7.24           H  
ATOM   1533  N   ASP A  95      -5.184   3.280 -18.768  1.00  7.97           N  
ATOM   1534  CA  ASP A  95      -6.438   3.989 -18.991  1.00  7.97           C  
ATOM   1535  C   ASP A  95      -6.196   5.121 -19.982  1.00  7.97           C  
ATOM   1536  O   ASP A  95      -6.969   5.322 -20.925  1.00  7.97           O  
ATOM   1537  CB  ASP A  95      -7.031   4.543 -17.687  1.00  7.97           C  
ATOM   1538  CG  ASP A  95      -7.666   3.475 -16.719  1.00  7.97           C  
ATOM   1539  OD1 ASP A  95      -7.900   2.338 -17.112  1.00  7.97           O  
ATOM   1540  OD2 ASP A  95      -7.959   3.847 -15.604  1.00  7.97           O  
ATOM   1541  H   ASP A  95      -4.711   3.256 -17.859  1.00  7.97           H  
ATOM   1542  HA  ASP A  95      -7.151   3.310 -19.437  1.00  7.97           H  
ATOM   1543 1HB  ASP A  95      -6.237   5.061 -17.140  1.00  7.97           H  
ATOM   1544 2HB  ASP A  95      -7.787   5.290 -17.928  1.00  7.97           H  
ATOM   1545  N   ASN A  96      -5.064   5.801 -19.820  1.00  8.53           N  
ATOM   1546  CA  ASN A  96      -4.728   6.904 -20.699  1.00  8.53           C  
ATOM   1547  C   ASN A  96      -4.416   6.415 -22.112  1.00  8.53           C  
ATOM   1548  O   ASN A  96      -4.748   7.081 -23.104  1.00  8.53           O  
ATOM   1549  CB  ASN A  96      -3.566   7.667 -20.102  1.00  8.53           C  
ATOM   1550  CG  ASN A  96      -3.998   8.449 -18.890  1.00  8.53           C  
ATOM   1551  OD1 ASN A  96      -5.180   8.805 -18.771  1.00  8.53           O  
ATOM   1552  ND2 ASN A  96      -3.090   8.719 -17.981  1.00  8.53           N  
ATOM   1553  H   ASN A  96      -4.446   5.580 -19.035  1.00  8.53           H  
ATOM   1554  HA  ASN A  96      -5.590   7.568 -20.764  1.00  8.53           H  
ATOM   1555 1HB  ASN A  96      -2.792   6.962 -19.806  1.00  8.53           H  
ATOM   1556 2HB  ASN A  96      -3.142   8.342 -20.840  1.00  8.53           H  
ATOM   1557 1HD2 ASN A  96      -3.335   9.231 -17.161  1.00  8.53           H  
ATOM   1558 2HD2 ASN A  96      -2.120   8.414 -18.076  1.00  8.53           H  
ATOM   1559  N   ALA A  97      -3.815   5.222 -22.211  1.00  9.02           N  
ATOM   1560  CA  ALA A  97      -3.469   4.659 -23.497  1.00  9.02           C  
ATOM   1561  C   ALA A  97      -4.701   4.458 -24.345  1.00  9.02           C  
ATOM   1562  O   ALA A  97      -4.709   4.758 -25.536  1.00  9.02           O  
ATOM   1563  CB  ALA A  97      -2.764   3.323 -23.340  1.00  9.02           C  
ATOM   1564  H   ALA A  97      -3.541   4.716 -21.377  1.00  9.02           H  
ATOM   1565  HA  ALA A  97      -2.802   5.342 -23.982  1.00  9.02           H  
ATOM   1566 1HB  ALA A  97      -2.502   2.934 -24.320  1.00  9.02           H  
ATOM   1567 2HB  ALA A  97      -1.863   3.451 -22.754  1.00  9.02           H  
ATOM   1568 3HB  ALA A  97      -3.427   2.625 -22.841  1.00  9.02           H  
ATOM   1569  N   ARG A  98      -5.775   3.983 -23.723  1.00  9.46           N  
ATOM   1570  CA  ARG A  98      -7.003   3.770 -24.469  1.00  9.46           C  
ATOM   1571  C   ARG A  98      -7.658   5.096 -24.855  1.00  9.46           C  
ATOM   1572  O   ARG A  98      -8.078   5.289 -25.999  1.00  9.46           O  
ATOM   1573  CB  ARG A  98      -7.981   2.952 -23.646  1.00  9.46           C  
ATOM   1574  CG  ARG A  98      -7.567   1.498 -23.408  1.00  9.46           C  
ATOM   1575  CD  ARG A  98      -8.686   0.676 -22.855  1.00  9.46           C  
ATOM   1576  NE  ARG A  98      -9.189   1.240 -21.619  1.00  9.46           N  
ATOM   1577  CZ  ARG A  98      -8.689   1.022 -20.390  1.00  9.46           C  
ATOM   1578  NH1 ARG A  98      -7.651   0.239 -20.206  1.00  9.46           N  
ATOM   1579  NH2 ARG A  98      -9.242   1.629 -19.365  1.00  9.46           N  
ATOM   1580  H   ARG A  98      -5.717   3.734 -22.732  1.00  9.46           H  
ATOM   1581  HA  ARG A  98      -6.762   3.221 -25.378  1.00  9.46           H  
ATOM   1582 1HB  ARG A  98      -8.096   3.421 -22.664  1.00  9.46           H  
ATOM   1583 2HB  ARG A  98      -8.956   2.954 -24.128  1.00  9.46           H  
ATOM   1584 1HG  ARG A  98      -7.246   1.054 -24.349  1.00  9.46           H  
ATOM   1585 2HG  ARG A  98      -6.739   1.472 -22.696  1.00  9.46           H  
ATOM   1586 1HD  ARG A  98      -9.505   0.636 -23.573  1.00  9.46           H  
ATOM   1587 2HD  ARG A  98      -8.331  -0.334 -22.651  1.00  9.46           H  
ATOM   1588  HE  ARG A  98      -9.978   1.865 -21.688  1.00  9.46           H  
ATOM   1589 1HH1 ARG A  98      -7.216  -0.216 -20.992  1.00  9.46           H  
ATOM   1590 2HH1 ARG A  98      -7.289   0.100 -19.270  1.00  9.46           H  
ATOM   1591 1HH2 ARG A  98     -10.025   2.243 -19.500  1.00  9.46           H  
ATOM   1592 2HH2 ARG A  98      -8.834   1.538 -18.431  1.00  9.46           H  
ATOM   1593  N   VAL A  99      -7.669   6.048 -23.921  1.00  9.75           N  
ATOM   1594  CA  VAL A  99      -8.337   7.325 -24.153  1.00  9.75           C  
ATOM   1595  C   VAL A  99      -7.785   8.108 -25.333  1.00  9.75           C  
ATOM   1596  O   VAL A  99      -8.553   8.669 -26.115  1.00  9.75           O  
ATOM   1597  CB  VAL A  99      -8.268   8.206 -22.892  1.00  9.75           C  
ATOM   1598  CG1 VAL A  99      -8.744   9.623 -23.206  1.00  9.75           C  
ATOM   1599  CG2 VAL A  99      -9.160   7.612 -21.817  1.00  9.75           C  
ATOM   1600  H   VAL A  99      -7.269   5.854 -23.000  1.00  9.75           H  
ATOM   1601  HA  VAL A  99      -9.387   7.113 -24.351  1.00  9.75           H  
ATOM   1602  HB  VAL A  99      -7.236   8.253 -22.543  1.00  9.75           H  
ATOM   1603 1HG1 VAL A  99      -8.686  10.230 -22.304  1.00  9.75           H  
ATOM   1604 2HG1 VAL A  99      -8.107  10.059 -23.977  1.00  9.75           H  
ATOM   1605 3HG1 VAL A  99      -9.772   9.593 -23.560  1.00  9.75           H  
ATOM   1606 1HG2 VAL A  99      -9.108   8.227 -20.919  1.00  9.75           H  
ATOM   1607 2HG2 VAL A  99     -10.188   7.581 -22.178  1.00  9.75           H  
ATOM   1608 3HG2 VAL A  99      -8.839   6.613 -21.585  1.00  9.75           H  
ATOM   1609  N   SER A 100      -6.466   8.148 -25.470  1.00  9.81           N  
ATOM   1610  CA  SER A 100      -5.864   8.922 -26.546  1.00  9.81           C  
ATOM   1611  C   SER A 100      -5.218   8.092 -27.674  1.00  9.81           C  
ATOM   1612  O   SER A 100      -4.322   8.597 -28.361  1.00  9.81           O  
ATOM   1613  CB  SER A 100      -4.862   9.897 -25.960  1.00  9.81           C  
ATOM   1614  OG  SER A 100      -5.480  10.840 -25.128  1.00  9.81           O  
ATOM   1615  H   SER A 100      -5.876   7.662 -24.789  1.00  9.81           H  
ATOM   1616  HA  SER A 100      -6.655   9.515 -27.004  1.00  9.81           H  
ATOM   1617 1HB  SER A 100      -4.119   9.358 -25.387  1.00  9.81           H  
ATOM   1618 2HB  SER A 100      -4.354  10.406 -26.765  1.00  9.81           H  
ATOM   1619  HG  SER A 100      -5.543  10.424 -24.265  1.00  9.81           H  
ATOM   1620  N   ASN A 101      -5.681   6.850 -27.878  1.00  9.60           N  
ATOM   1621  CA  ASN A 101      -5.189   5.929 -28.930  1.00  9.60           C  
ATOM   1622  C   ASN A 101      -4.149   6.453 -29.965  1.00  9.60           C  
ATOM   1623  O   ASN A 101      -2.978   6.128 -29.817  1.00  9.60           O  
ATOM   1624  CB  ASN A 101      -6.355   5.212 -29.594  1.00  9.60           C  
ATOM   1625  CG  ASN A 101      -6.905   4.093 -28.770  1.00  9.60           C  
ATOM   1626  OD1 ASN A 101      -6.165   3.416 -28.048  1.00  9.60           O  
ATOM   1627  ND2 ASN A 101      -8.194   3.877 -28.863  1.00  9.60           N  
ATOM   1628  H   ASN A 101      -6.425   6.498 -27.261  1.00  9.60           H  
ATOM   1629  HA  ASN A 101      -4.659   5.138 -28.391  1.00  9.60           H  
ATOM   1630 1HB  ASN A 101      -7.181   5.900 -29.735  1.00  9.60           H  
ATOM   1631 2HB  ASN A 101      -6.057   4.818 -30.567  1.00  9.60           H  
ATOM   1632 1HD2 ASN A 101      -8.614   3.147 -28.327  1.00  9.60           H  
ATOM   1633 2HD2 ASN A 101      -8.756   4.449 -29.457  1.00  9.60           H  
ATOM   1634  N   PRO A 102      -4.496   7.184 -31.058  1.00  9.09           N  
ATOM   1635  CA  PRO A 102      -3.545   7.577 -32.103  1.00  9.09           C  
ATOM   1636  C   PRO A 102      -2.389   8.453 -31.624  1.00  9.09           C  
ATOM   1637  O   PRO A 102      -1.300   8.445 -32.214  1.00  9.09           O  
ATOM   1638  CB  PRO A 102      -4.431   8.360 -33.077  1.00  9.09           C  
ATOM   1639  CG  PRO A 102      -5.622   8.818 -32.244  1.00  9.09           C  
ATOM   1640  CD  PRO A 102      -5.856   7.708 -31.255  1.00  9.09           C  
ATOM   1641  HA  PRO A 102      -3.155   6.673 -32.590  1.00  9.09           H  
ATOM   1642 1HB  PRO A 102      -3.861   9.208 -33.490  1.00  9.09           H  
ATOM   1643 2HB  PRO A 102      -4.717   7.722 -33.926  1.00  9.09           H  
ATOM   1644 1HG  PRO A 102      -5.387   9.773 -31.748  1.00  9.09           H  
ATOM   1645 2HG  PRO A 102      -6.492   9.001 -32.889  1.00  9.09           H  
ATOM   1646 1HD  PRO A 102      -6.273   8.113 -30.328  1.00  9.09           H  
ATOM   1647 2HD  PRO A 102      -6.501   6.957 -31.722  1.00  9.09           H  
ATOM   1648  N   THR A 103      -2.595   9.175 -30.525  1.00  8.30           N  
ATOM   1649  CA  THR A 103      -1.539  10.012 -29.990  1.00  8.30           C  
ATOM   1650  C   THR A 103      -0.606   9.097 -29.261  1.00  8.30           C  
ATOM   1651  O   THR A 103       0.613   9.193 -29.379  1.00  8.30           O  
ATOM   1652  CB  THR A 103      -2.050  11.092 -29.030  1.00  8.30           C  
ATOM   1653  OG1 THR A 103      -2.963  11.971 -29.705  1.00  8.30           O  
ATOM   1654  CG2 THR A 103      -0.882  11.875 -28.479  1.00  8.30           C  
ATOM   1655  H   THR A 103      -3.476   9.125 -30.023  1.00  8.30           H  
ATOM   1656  HA  THR A 103      -0.997  10.487 -30.808  1.00  8.30           H  
ATOM   1657  HB  THR A 103      -2.568  10.614 -28.207  1.00  8.30           H  
ATOM   1658  HG1 THR A 103      -3.267  12.646 -29.092  1.00  8.30           H  
ATOM   1659 1HG2 THR A 103      -1.244  12.628 -27.783  1.00  8.30           H  
ATOM   1660 2HG2 THR A 103      -0.217  11.190 -27.965  1.00  8.30           H  
ATOM   1661 3HG2 THR A 103      -0.349  12.359 -29.296  1.00  8.30           H  
ATOM   1662  N   VAL A 104      -1.207   8.181 -28.524  1.00  7.32           N  
ATOM   1663  CA  VAL A 104      -0.482   7.220 -27.726  1.00  7.32           C  
ATOM   1664  C   VAL A 104       0.371   6.340 -28.608  1.00  7.32           C  
ATOM   1665  O   VAL A 104       1.519   6.072 -28.280  1.00  7.32           O  
ATOM   1666  CB  VAL A 104      -1.458   6.402 -26.917  1.00  7.32           C  
ATOM   1667  CG1 VAL A 104      -0.746   5.259 -26.229  1.00  7.32           C  
ATOM   1668  CG2 VAL A 104      -2.108   7.364 -25.976  1.00  7.32           C  
ATOM   1669  H   VAL A 104      -2.229   8.170 -28.513  1.00  7.32           H  
ATOM   1670  HA  VAL A 104       0.159   7.762 -27.034  1.00  7.32           H  
ATOM   1671  HB  VAL A 104      -2.205   5.976 -27.562  1.00  7.32           H  
ATOM   1672 1HG1 VAL A 104      -1.451   4.684 -25.662  1.00  7.32           H  
ATOM   1673 2HG1 VAL A 104      -0.282   4.612 -26.978  1.00  7.32           H  
ATOM   1674 3HG1 VAL A 104       0.022   5.656 -25.566  1.00  7.32           H  
ATOM   1675 1HG2 VAL A 104      -2.858   6.890 -25.394  1.00  7.32           H  
ATOM   1676 2HG2 VAL A 104      -1.351   7.802 -25.326  1.00  7.32           H  
ATOM   1677 3HG2 VAL A 104      -2.564   8.135 -26.565  1.00  7.32           H  
ATOM   1678  N   ILE A 105      -0.176   5.919 -29.740  1.00  6.27           N  
ATOM   1679  CA  ILE A 105       0.581   5.101 -30.670  1.00  6.27           C  
ATOM   1680  C   ILE A 105       1.804   5.880 -31.149  1.00  6.27           C  
ATOM   1681  O   ILE A 105       2.919   5.348 -31.179  1.00  6.27           O  
ATOM   1682  CB  ILE A 105      -0.309   4.700 -31.855  1.00  6.27           C  
ATOM   1683  CG1 ILE A 105      -1.384   3.702 -31.356  1.00  6.27           C  
ATOM   1684  CG2 ILE A 105       0.534   4.108 -32.971  1.00  6.27           C  
ATOM   1685  CD1 ILE A 105      -2.509   3.462 -32.335  1.00  6.27           C  
ATOM   1686  H   ILE A 105      -1.147   6.151 -29.932  1.00  6.27           H  
ATOM   1687  HA  ILE A 105       0.915   4.203 -30.160  1.00  6.27           H  
ATOM   1688  HB  ILE A 105      -0.831   5.580 -32.227  1.00  6.27           H  
ATOM   1689 1HG1 ILE A 105      -0.899   2.748 -31.150  1.00  6.27           H  
ATOM   1690 2HG1 ILE A 105      -1.805   4.076 -30.428  1.00  6.27           H  
ATOM   1691 1HG2 ILE A 105      -0.111   3.835 -33.804  1.00  6.27           H  
ATOM   1692 2HG2 ILE A 105       1.265   4.846 -33.306  1.00  6.27           H  
ATOM   1693 3HG2 ILE A 105       1.055   3.222 -32.606  1.00  6.27           H  
ATOM   1694 1HD1 ILE A 105      -3.212   2.749 -31.908  1.00  6.27           H  
ATOM   1695 2HD1 ILE A 105      -3.021   4.393 -32.535  1.00  6.27           H  
ATOM   1696 3HD1 ILE A 105      -2.104   3.062 -33.262  1.00  6.27           H  
ATOM   1697  N   CYS A 106       1.624   7.157 -31.487  1.00  5.26           N  
ATOM   1698  CA  CYS A 106       2.765   7.954 -31.904  1.00  5.26           C  
ATOM   1699  C   CYS A 106       3.769   8.069 -30.742  1.00  5.26           C  
ATOM   1700  O   CYS A 106       4.994   7.991 -30.944  1.00  5.26           O  
ATOM   1701  CB  CYS A 106       2.292   9.346 -32.308  1.00  5.26           C  
ATOM   1702  SG  CYS A 106       1.290   9.352 -33.803  1.00  5.26           S  
ATOM   1703  H   CYS A 106       0.690   7.573 -31.486  1.00  5.26           H  
ATOM   1704  HA  CYS A 106       3.246   7.471 -32.750  1.00  5.26           H  
ATOM   1705 1HB  CYS A 106       1.707   9.787 -31.510  1.00  5.26           H  
ATOM   1706 2HB  CYS A 106       3.154   9.985 -32.475  1.00  5.26           H  
ATOM   1707  HG  CYS A 106       0.171   8.852 -33.208  1.00  5.26           H  
ATOM   1708  N   GLN A 107       3.250   8.200 -29.514  1.00  4.39           N  
ATOM   1709  CA  GLN A 107       4.104   8.284 -28.340  1.00  4.39           C  
ATOM   1710  C   GLN A 107       4.874   6.987 -28.145  1.00  4.39           C  
ATOM   1711  O   GLN A 107       6.045   7.039 -27.792  1.00  4.39           O  
ATOM   1712  CB  GLN A 107       3.304   8.611 -27.074  1.00  4.39           C  
ATOM   1713  CG  GLN A 107       2.745  10.031 -27.039  1.00  4.39           C  
ATOM   1714  CD  GLN A 107       1.807  10.288 -25.864  1.00  4.39           C  
ATOM   1715  OE1 GLN A 107       1.389   9.375 -25.138  1.00  4.39           O  
ATOM   1716  NE2 GLN A 107       1.465  11.556 -25.671  1.00  4.39           N  
ATOM   1717  H   GLN A 107       2.241   8.280 -29.403  1.00  4.39           H  
ATOM   1718  HA  GLN A 107       4.822   9.084 -28.497  1.00  4.39           H  
ATOM   1719 1HB  GLN A 107       2.492   7.917 -26.966  1.00  4.39           H  
ATOM   1720 2HB  GLN A 107       3.950   8.483 -26.211  1.00  4.39           H  
ATOM   1721 1HG  GLN A 107       3.583  10.719 -26.949  1.00  4.39           H  
ATOM   1722 2HG  GLN A 107       2.216  10.231 -27.954  1.00  4.39           H  
ATOM   1723 1HE2 GLN A 107       0.848  11.808 -24.926  1.00  4.39           H  
ATOM   1724 2HE2 GLN A 107       1.826  12.268 -26.279  1.00  4.39           H  
ATOM   1725  N   GLU A 108       4.261   5.827 -28.410  1.00  3.65           N  
ATOM   1726  CA  GLU A 108       4.979   4.569 -28.217  1.00  3.65           C  
ATOM   1727  C   GLU A 108       6.211   4.513 -29.108  1.00  3.65           C  
ATOM   1728  O   GLU A 108       7.279   4.082 -28.659  1.00  3.65           O  
ATOM   1729  CB  GLU A 108       4.076   3.353 -28.463  1.00  3.65           C  
ATOM   1730  CG  GLU A 108       3.013   3.115 -27.369  1.00  3.65           C  
ATOM   1731  CD  GLU A 108       2.087   1.937 -27.653  1.00  3.65           C  
ATOM   1732  OE1 GLU A 108       2.191   1.349 -28.706  1.00  3.65           O  
ATOM   1733  OE2 GLU A 108       1.278   1.630 -26.805  1.00  3.65           O  
ATOM   1734  H   GLU A 108       3.283   5.828 -28.693  1.00  3.65           H  
ATOM   1735  HA  GLU A 108       5.314   4.517 -27.191  1.00  3.65           H  
ATOM   1736 1HB  GLU A 108       3.552   3.481 -29.410  1.00  3.65           H  
ATOM   1737 2HB  GLU A 108       4.687   2.457 -28.546  1.00  3.65           H  
ATOM   1738 1HG  GLU A 108       3.526   2.935 -26.427  1.00  3.65           H  
ATOM   1739 2HG  GLU A 108       2.421   4.012 -27.252  1.00  3.65           H  
ATOM   1740  N   ASP A 109       6.106   5.001 -30.348  1.00  3.05           N  
ATOM   1741  CA  ASP A 109       7.305   5.022 -31.182  1.00  3.05           C  
ATOM   1742  C   ASP A 109       8.344   5.985 -30.601  1.00  3.05           C  
ATOM   1743  O   ASP A 109       9.535   5.665 -30.564  1.00  3.05           O  
ATOM   1744  CB  ASP A 109       6.993   5.394 -32.632  1.00  3.05           C  
ATOM   1745  CG  ASP A 109       6.302   4.265 -33.426  1.00  3.05           C  
ATOM   1746  OD1 ASP A 109       6.289   3.147 -32.957  1.00  3.05           O  
ATOM   1747  OD2 ASP A 109       5.824   4.530 -34.508  1.00  3.05           O  
ATOM   1748  H   ASP A 109       5.195   5.328 -30.688  1.00  3.05           H  
ATOM   1749  HA  ASP A 109       7.738   4.022 -31.183  1.00  3.05           H  
ATOM   1750 1HB  ASP A 109       6.337   6.270 -32.637  1.00  3.05           H  
ATOM   1751 2HB  ASP A 109       7.915   5.675 -33.143  1.00  3.05           H  
ATOM   1752  N   SER A 110       7.886   7.133 -30.080  1.00  2.56           N  
ATOM   1753  CA  SER A 110       8.796   8.113 -29.483  1.00  2.56           C  
ATOM   1754  C   SER A 110       9.496   7.514 -28.258  1.00  2.56           C  
ATOM   1755  O   SER A 110      10.675   7.780 -28.018  1.00  2.56           O  
ATOM   1756  CB  SER A 110       8.055   9.378 -29.093  1.00  2.56           C  
ATOM   1757  OG  SER A 110       7.547  10.039 -30.222  1.00  2.56           O  
ATOM   1758  H   SER A 110       6.886   7.345 -30.139  1.00  2.56           H  
ATOM   1759  HA  SER A 110       9.558   8.370 -30.222  1.00  2.56           H  
ATOM   1760 1HB  SER A 110       7.249   9.136 -28.415  1.00  2.56           H  
ATOM   1761 2HB  SER A 110       8.735  10.039 -28.559  1.00  2.56           H  
ATOM   1762  HG  SER A 110       6.901   9.428 -30.617  1.00  2.56           H  
ATOM   1763  N   ILE A 111       8.762   6.715 -27.482  1.00  2.18           N  
ATOM   1764  CA  ILE A 111       9.281   6.035 -26.303  1.00  2.18           C  
ATOM   1765  C   ILE A 111      10.365   5.048 -26.709  1.00  2.18           C  
ATOM   1766  O   ILE A 111      11.410   4.970 -26.065  1.00  2.18           O  
ATOM   1767  CB  ILE A 111       8.169   5.338 -25.514  1.00  2.18           C  
ATOM   1768  CG1 ILE A 111       7.243   6.395 -24.893  1.00  2.18           C  
ATOM   1769  CG2 ILE A 111       8.787   4.464 -24.430  1.00  2.18           C  
ATOM   1770  CD1 ILE A 111       5.940   5.835 -24.379  1.00  2.18           C  
ATOM   1771  H   ILE A 111       7.787   6.574 -27.732  1.00  2.18           H  
ATOM   1772  HA  ILE A 111       9.730   6.781 -25.645  1.00  2.18           H  
ATOM   1773  HB  ILE A 111       7.575   4.726 -26.187  1.00  2.18           H  
ATOM   1774 1HG1 ILE A 111       7.773   6.852 -24.064  1.00  2.18           H  
ATOM   1775 2HG1 ILE A 111       7.033   7.166 -25.620  1.00  2.18           H  
ATOM   1776 1HG2 ILE A 111       8.000   3.967 -23.870  1.00  2.18           H  
ATOM   1777 2HG2 ILE A 111       9.433   3.716 -24.888  1.00  2.18           H  
ATOM   1778 3HG2 ILE A 111       9.380   5.086 -23.754  1.00  2.18           H  
ATOM   1779 1HD1 ILE A 111       5.350   6.624 -23.942  1.00  2.18           H  
ATOM   1780 2HD1 ILE A 111       5.387   5.397 -25.189  1.00  2.18           H  
ATOM   1781 3HD1 ILE A 111       6.136   5.078 -23.638  1.00  2.18           H  
ATOM   1782  N   GLU A 112      10.127   4.289 -27.782  1.00  1.89           N  
ATOM   1783  CA  GLU A 112      11.164   3.371 -28.231  1.00  1.89           C  
ATOM   1784  C   GLU A 112      12.414   4.176 -28.591  1.00  1.89           C  
ATOM   1785  O   GLU A 112      13.524   3.793 -28.207  1.00  1.89           O  
ATOM   1786  CB  GLU A 112      10.699   2.583 -29.457  1.00  1.89           C  
ATOM   1787  CG  GLU A 112      11.685   1.510 -29.963  1.00  1.89           C  
ATOM   1788  CD  GLU A 112      11.814   0.305 -29.053  1.00  1.89           C  
ATOM   1789  OE1 GLU A 112      10.955   0.112 -28.225  1.00  1.89           O  
ATOM   1790  OE2 GLU A 112      12.760  -0.433 -29.210  1.00  1.89           O  
ATOM   1791  H   GLU A 112       9.233   4.348 -28.270  1.00  1.89           H  
ATOM   1792  HA  GLU A 112      11.405   2.683 -27.423  1.00  1.89           H  
ATOM   1793 1HB  GLU A 112       9.749   2.096 -29.234  1.00  1.89           H  
ATOM   1794 2HB  GLU A 112      10.519   3.273 -30.278  1.00  1.89           H  
ATOM   1795 1HG  GLU A 112      11.359   1.175 -30.947  1.00  1.89           H  
ATOM   1796 2HG  GLU A 112      12.667   1.974 -30.078  1.00  1.89           H  
ATOM   1797  N   GLU A 113      12.237   5.327 -29.261  1.00  1.67           N  
ATOM   1798  CA  GLU A 113      13.386   6.162 -29.587  1.00  1.67           C  
ATOM   1799  C   GLU A 113      14.059   6.680 -28.315  1.00  1.67           C  
ATOM   1800  O   GLU A 113      15.289   6.746 -28.256  1.00  1.67           O  
ATOM   1801  CB  GLU A 113      13.010   7.350 -30.488  1.00  1.67           C  
ATOM   1802  CG  GLU A 113      12.632   6.987 -31.924  1.00  1.67           C  
ATOM   1803  CD  GLU A 113      12.318   8.206 -32.787  1.00  1.67           C  
ATOM   1804  OE1 GLU A 113      12.297   9.300 -32.266  1.00  1.67           O  
ATOM   1805  OE2 GLU A 113      12.113   8.036 -33.968  1.00  1.67           O  
ATOM   1806  H   GLU A 113      11.298   5.592 -29.567  1.00  1.67           H  
ATOM   1807  HA  GLU A 113      14.108   5.551 -30.126  1.00  1.67           H  
ATOM   1808 1HB  GLU A 113      12.167   7.876 -30.056  1.00  1.67           H  
ATOM   1809 2HB  GLU A 113      13.841   8.051 -30.527  1.00  1.67           H  
ATOM   1810 1HG  GLU A 113      13.453   6.433 -32.377  1.00  1.67           H  
ATOM   1811 2HG  GLU A 113      11.760   6.332 -31.897  1.00  1.67           H  
ATOM   1812  N   GLU A 114      13.266   7.027 -27.293  1.00  1.50           N  
ATOM   1813  CA  GLU A 114      13.802   7.507 -26.022  1.00  1.50           C  
ATOM   1814  C   GLU A 114      14.708   6.456 -25.406  1.00  1.50           C  
ATOM   1815  O   GLU A 114      15.804   6.770 -24.929  1.00  1.50           O  
ATOM   1816  CB  GLU A 114      12.656   7.872 -25.057  1.00  1.50           C  
ATOM   1817  CG  GLU A 114      13.080   8.576 -23.784  1.00  1.50           C  
ATOM   1818  CD  GLU A 114      13.396   7.661 -22.659  1.00  1.50           C  
ATOM   1819  OE1 GLU A 114      12.736   6.671 -22.493  1.00  1.50           O  
ATOM   1820  OE2 GLU A 114      14.322   7.949 -21.972  1.00  1.50           O  
ATOM   1821  H   GLU A 114      12.258   6.981 -27.421  1.00  1.50           H  
ATOM   1822  HA  GLU A 114      14.396   8.401 -26.212  1.00  1.50           H  
ATOM   1823 1HB  GLU A 114      11.913   8.476 -25.574  1.00  1.50           H  
ATOM   1824 2HB  GLU A 114      12.157   6.964 -24.744  1.00  1.50           H  
ATOM   1825 1HG  GLU A 114      13.964   9.169 -23.989  1.00  1.50           H  
ATOM   1826 2HG  GLU A 114      12.288   9.260 -23.481  1.00  1.50           H  
ATOM   1827  N   TRP A 115      14.272   5.197 -25.470  1.00  1.38           N  
ATOM   1828  CA  TRP A 115      15.050   4.094 -24.939  1.00  1.38           C  
ATOM   1829  C   TRP A 115      16.360   4.000 -25.699  1.00  1.38           C  
ATOM   1830  O   TRP A 115      17.428   3.904 -25.091  1.00  1.38           O  
ATOM   1831  CB  TRP A 115      14.298   2.770 -25.056  1.00  1.38           C  
ATOM   1832  CG  TRP A 115      15.033   1.598 -24.443  1.00  1.38           C  
ATOM   1833  CD1 TRP A 115      16.007   1.636 -23.496  1.00  1.38           C  
ATOM   1834  CD2 TRP A 115      14.846   0.205 -24.752  1.00  1.38           C  
ATOM   1835  NE1 TRP A 115      16.419   0.357 -23.197  1.00  1.38           N  
ATOM   1836  CE2 TRP A 115      15.734  -0.516 -23.949  1.00  1.38           C  
ATOM   1837  CE3 TRP A 115      14.011  -0.480 -25.628  1.00  1.38           C  
ATOM   1838  CZ2 TRP A 115      15.813  -1.886 -23.996  1.00  1.38           C  
ATOM   1839  CZ3 TRP A 115      14.094  -1.860 -25.680  1.00  1.38           C  
ATOM   1840  CH2 TRP A 115      14.973  -2.546 -24.884  1.00  1.38           C  
ATOM   1841  H   TRP A 115      13.346   5.024 -25.864  1.00  1.38           H  
ATOM   1842  HA  TRP A 115      15.262   4.292 -23.889  1.00  1.38           H  
ATOM   1843 1HB  TRP A 115      13.321   2.864 -24.578  1.00  1.38           H  
ATOM   1844 2HB  TRP A 115      14.120   2.544 -26.106  1.00  1.38           H  
ATOM   1845  HD1 TRP A 115      16.395   2.542 -23.033  1.00  1.38           H  
ATOM   1846  HE1 TRP A 115      17.123   0.087 -22.511  1.00  1.38           H  
ATOM   1847  HE3 TRP A 115      13.307   0.060 -26.271  1.00  1.38           H  
ATOM   1848  HZ2 TRP A 115      16.508  -2.444 -23.366  1.00  1.38           H  
ATOM   1849  HZ3 TRP A 115      13.436  -2.386 -26.377  1.00  1.38           H  
ATOM   1850  HH2 TRP A 115      15.010  -3.634 -24.949  1.00  1.38           H  
ATOM   1851  N   MET A 116      16.286   4.049 -27.037  1.00  1.30           N  
ATOM   1852  CA  MET A 116      17.498   3.935 -27.835  1.00  1.30           C  
ATOM   1853  C   MET A 116      18.428   5.111 -27.537  1.00  1.30           C  
ATOM   1854  O   MET A 116      19.651   4.950 -27.498  1.00  1.30           O  
ATOM   1855  CB  MET A 116      17.173   3.907 -29.326  1.00  1.30           C  
ATOM   1856  CG  MET A 116      16.364   2.698 -29.796  1.00  1.30           C  
ATOM   1857  SD  MET A 116      17.131   1.127 -29.438  1.00  1.30           S  
ATOM   1858  CE  MET A 116      16.178   0.696 -27.989  1.00  1.30           C  
ATOM   1859  H   MET A 116      15.374   4.135 -27.492  1.00  1.30           H  
ATOM   1860  HA  MET A 116      18.011   3.018 -27.563  1.00  1.30           H  
ATOM   1861 1HB  MET A 116      16.602   4.800 -29.580  1.00  1.30           H  
ATOM   1862 2HB  MET A 116      18.097   3.937 -29.898  1.00  1.30           H  
ATOM   1863 1HG  MET A 116      15.392   2.710 -29.319  1.00  1.30           H  
ATOM   1864 2HG  MET A 116      16.207   2.767 -30.870  1.00  1.30           H  
ATOM   1865 1HE  MET A 116      16.505  -0.270 -27.606  1.00  1.30           H  
ATOM   1866 2HE  MET A 116      16.316   1.452 -27.225  1.00  1.30           H  
ATOM   1867 3HE  MET A 116      15.116   0.641 -28.254  1.00  1.30           H  
ATOM   1868  N   GLY A 117      17.835   6.278 -27.276  1.00  1.24           N  
ATOM   1869  CA  GLY A 117      18.558   7.486 -26.923  1.00  1.24           C  
ATOM   1870  C   GLY A 117      19.367   7.226 -25.668  1.00  1.24           C  
ATOM   1871  O   GLY A 117      20.578   7.464 -25.632  1.00  1.24           O  
ATOM   1872  H   GLY A 117      16.824   6.339 -27.354  1.00  1.24           H  
ATOM   1873 1HA  GLY A 117      19.214   7.784 -27.742  1.00  1.24           H  
ATOM   1874 2HA  GLY A 117      17.846   8.292 -26.749  1.00  1.24           H  
ATOM   1875  N   LEU A 118      18.707   6.722 -24.630  1.00  1.21           N  
ATOM   1876  CA  LEU A 118      19.427   6.469 -23.403  1.00  1.21           C  
ATOM   1877  C   LEU A 118      20.507   5.418 -23.626  1.00  1.21           C  
ATOM   1878  O   LEU A 118      21.597   5.539 -23.073  1.00  1.21           O  
ATOM   1879  CB  LEU A 118      18.497   6.036 -22.288  1.00  1.21           C  
ATOM   1880  CG  LEU A 118      17.502   7.087 -21.777  1.00  1.21           C  
ATOM   1881  CD1 LEU A 118      16.662   6.433 -20.691  1.00  1.21           C  
ATOM   1882  CD2 LEU A 118      18.229   8.334 -21.290  1.00  1.21           C  
ATOM   1883  H   LEU A 118      17.704   6.543 -24.703  1.00  1.21           H  
ATOM   1884  HA  LEU A 118      19.907   7.383 -23.085  1.00  1.21           H  
ATOM   1885 1HB  LEU A 118      17.916   5.186 -22.651  1.00  1.21           H  
ATOM   1886 2HB  LEU A 118      19.096   5.723 -21.446  1.00  1.21           H  
ATOM   1887  HG  LEU A 118      16.822   7.376 -22.584  1.00  1.21           H  
ATOM   1888 1HD1 LEU A 118      15.928   7.143 -20.311  1.00  1.21           H  
ATOM   1889 2HD1 LEU A 118      16.145   5.564 -21.101  1.00  1.21           H  
ATOM   1890 3HD1 LEU A 118      17.323   6.126 -19.897  1.00  1.21           H  
ATOM   1891 1HD2 LEU A 118      17.494   9.051 -20.931  1.00  1.21           H  
ATOM   1892 2HD2 LEU A 118      18.890   8.086 -20.504  1.00  1.21           H  
ATOM   1893 3HD2 LEU A 118      18.796   8.771 -22.111  1.00  1.21           H  
ATOM   1894  N   LEU A 119      20.250   4.416 -24.465  1.00  1.20           N  
ATOM   1895  CA  LEU A 119      21.283   3.419 -24.706  1.00  1.20           C  
ATOM   1896  C   LEU A 119      22.508   4.074 -25.356  1.00  1.20           C  
ATOM   1897  O   LEU A 119      23.644   3.738 -25.007  1.00  1.20           O  
ATOM   1898  CB  LEU A 119      20.740   2.275 -25.565  1.00  1.20           C  
ATOM   1899  CG  LEU A 119      19.700   1.385 -24.858  1.00  1.20           C  
ATOM   1900  CD1 LEU A 119      19.095   0.414 -25.844  1.00  1.20           C  
ATOM   1901  CD2 LEU A 119      20.375   0.655 -23.725  1.00  1.20           C  
ATOM   1902  H   LEU A 119      19.331   4.331 -24.903  1.00  1.20           H  
ATOM   1903  HA  LEU A 119      21.587   3.003 -23.746  1.00  1.20           H  
ATOM   1904 1HB  LEU A 119      20.277   2.692 -26.453  1.00  1.20           H  
ATOM   1905 2HB  LEU A 119      21.570   1.643 -25.873  1.00  1.20           H  
ATOM   1906  HG  LEU A 119      18.902   2.005 -24.464  1.00  1.20           H  
ATOM   1907 1HD1 LEU A 119      18.354  -0.202 -25.343  1.00  1.20           H  
ATOM   1908 2HD1 LEU A 119      18.628   0.968 -26.634  1.00  1.20           H  
ATOM   1909 3HD1 LEU A 119      19.873  -0.219 -26.258  1.00  1.20           H  
ATOM   1910 1HD2 LEU A 119      19.652   0.024 -23.205  1.00  1.20           H  
ATOM   1911 2HD2 LEU A 119      21.176   0.032 -24.116  1.00  1.20           H  
ATOM   1912 3HD2 LEU A 119      20.791   1.381 -23.028  1.00  1.20           H  
ATOM   1913  N   GLU A 120      22.299   5.032 -26.271  1.00  1.21           N  
ATOM   1914  CA  GLU A 120      23.440   5.731 -26.860  1.00  1.21           C  
ATOM   1915  C   GLU A 120      24.222   6.474 -25.775  1.00  1.21           C  
ATOM   1916  O   GLU A 120      25.454   6.449 -25.772  1.00  1.21           O  
ATOM   1917  CB  GLU A 120      23.033   6.706 -27.973  1.00  1.21           C  
ATOM   1918  CG  GLU A 120      24.248   7.382 -28.683  1.00  1.21           C  
ATOM   1919  CD  GLU A 120      23.878   8.256 -29.884  1.00  1.21           C  
ATOM   1920  OE1 GLU A 120      22.715   8.381 -30.177  1.00  1.21           O  
ATOM   1921  OE2 GLU A 120      24.776   8.787 -30.511  1.00  1.21           O  
ATOM   1922  H   GLU A 120      21.345   5.260 -26.561  1.00  1.21           H  
ATOM   1923  HA  GLU A 120      24.102   4.988 -27.301  1.00  1.21           H  
ATOM   1924 1HB  GLU A 120      22.439   6.179 -28.720  1.00  1.21           H  
ATOM   1925 2HB  GLU A 120      22.406   7.493 -27.552  1.00  1.21           H  
ATOM   1926 1HG  GLU A 120      24.767   8.002 -27.951  1.00  1.21           H  
ATOM   1927 2HG  GLU A 120      24.940   6.605 -29.007  1.00  1.21           H  
ATOM   1928  N   TYR A 121      23.508   7.078 -24.805  1.00  1.24           N  
ATOM   1929  CA  TYR A 121      24.176   7.802 -23.714  1.00  1.24           C  
ATOM   1930  C   TYR A 121      24.914   6.841 -22.774  1.00  1.24           C  
ATOM   1931  O   TYR A 121      25.885   7.223 -22.124  1.00  1.24           O  
ATOM   1932  CB  TYR A 121      23.185   8.649 -22.896  1.00  1.24           C  
ATOM   1933  CG  TYR A 121      22.684   9.924 -23.590  1.00  1.24           C  
ATOM   1934  CD1 TYR A 121      21.354  10.046 -23.982  1.00  1.24           C  
ATOM   1935  CD2 TYR A 121      23.565  10.968 -23.832  1.00  1.24           C  
ATOM   1936  CE1 TYR A 121      20.908  11.187 -24.600  1.00  1.24           C  
ATOM   1937  CE2 TYR A 121      23.117  12.118 -24.458  1.00  1.24           C  
ATOM   1938  CZ  TYR A 121      21.792  12.228 -24.839  1.00  1.24           C  
ATOM   1939  OH  TYR A 121      21.344  13.371 -25.456  1.00  1.24           O  
ATOM   1940  H   TYR A 121      22.487   7.066 -24.870  1.00  1.24           H  
ATOM   1941  HA  TYR A 121      24.919   8.468 -24.152  1.00  1.24           H  
ATOM   1942 1HB  TYR A 121      22.318   8.039 -22.650  1.00  1.24           H  
ATOM   1943 2HB  TYR A 121      23.652   8.937 -21.951  1.00  1.24           H  
ATOM   1944  HD1 TYR A 121      20.665   9.250 -23.800  1.00  1.24           H  
ATOM   1945  HD2 TYR A 121      24.609  10.885 -23.527  1.00  1.24           H  
ATOM   1946  HE1 TYR A 121      19.864  11.273 -24.899  1.00  1.24           H  
ATOM   1947  HE2 TYR A 121      23.807  12.940 -24.645  1.00  1.24           H  
ATOM   1948  HH  TYR A 121      20.390  13.320 -25.562  1.00  1.24           H  
ATOM   1949  N   LEU A 122      24.437   5.599 -22.685  1.00  1.31           N  
ATOM   1950  CA  LEU A 122      25.090   4.574 -21.878  1.00  1.31           C  
ATOM   1951  C   LEU A 122      26.409   4.193 -22.555  1.00  1.31           C  
ATOM   1952  O   LEU A 122      27.453   4.026 -21.911  1.00  1.31           O  
ATOM   1953  CB  LEU A 122      24.184   3.348 -21.734  1.00  1.31           C  
ATOM   1954  CG  LEU A 122      24.685   2.259 -20.860  1.00  1.31           C  
ATOM   1955  CD1 LEU A 122      24.935   2.812 -19.475  1.00  1.31           C  
ATOM   1956  CD2 LEU A 122      23.650   1.191 -20.787  1.00  1.31           C  
ATOM   1957  H   LEU A 122      23.587   5.367 -23.194  1.00  1.31           H  
ATOM   1958  HA  LEU A 122      25.304   4.977 -20.896  1.00  1.31           H  
ATOM   1959 1HB  LEU A 122      23.216   3.649 -21.371  1.00  1.31           H  
ATOM   1960 2HB  LEU A 122      24.045   2.915 -22.714  1.00  1.31           H  
ATOM   1961  HG  LEU A 122      25.603   1.858 -21.262  1.00  1.31           H  
ATOM   1962 1HD1 LEU A 122      25.281   2.011 -18.854  1.00  1.31           H  
ATOM   1963 2HD1 LEU A 122      25.687   3.598 -19.520  1.00  1.31           H  
ATOM   1964 3HD1 LEU A 122      24.014   3.213 -19.069  1.00  1.31           H  
ATOM   1965 1HD2 LEU A 122      23.988   0.385 -20.138  1.00  1.31           H  
ATOM   1966 2HD2 LEU A 122      22.756   1.638 -20.383  1.00  1.31           H  
ATOM   1967 3HD2 LEU A 122      23.451   0.799 -21.785  1.00  1.31           H  
ATOM   1968  N   SER A 123      26.352   4.049 -23.876  1.00  1.40           N  
ATOM   1969  CA  SER A 123      27.532   3.697 -24.632  1.00  1.40           C  
ATOM   1970  C   SER A 123      28.416   4.921 -24.558  1.00  1.40           C  
ATOM   1971  O   SER A 123      28.021   5.922 -23.976  1.00  1.40           O  
ATOM   1972  CB  SER A 123      27.199   3.316 -26.070  1.00  1.40           C  
ATOM   1973  OG  SER A 123      26.845   4.422 -26.872  1.00  1.40           O  
ATOM   1974  H   SER A 123      25.460   4.178 -24.358  1.00  1.40           H  
ATOM   1975  HA  SER A 123      28.041   2.861 -24.150  1.00  1.40           H  
ATOM   1976 1HB  SER A 123      28.041   2.792 -26.517  1.00  1.40           H  
ATOM   1977 2HB  SER A 123      26.360   2.621 -26.047  1.00  1.40           H  
ATOM   1978  HG  SER A 123      26.379   5.074 -26.300  1.00  1.40           H  
ATOM   1979  N   ARG A 124      29.639   4.830 -25.052  1.00  1.50           N  
ATOM   1980  CA  ARG A 124      30.624   5.924 -25.000  1.00  1.50           C  
ATOM   1981  C   ARG A 124      31.233   6.079 -23.587  1.00  1.50           C  
ATOM   1982  O   ARG A 124      32.290   6.693 -23.439  1.00  1.50           O  
ATOM   1983  CB  ARG A 124      29.995   7.275 -25.391  1.00  1.50           C  
ATOM   1984  CG  ARG A 124      29.409   7.368 -26.815  1.00  1.50           C  
ATOM   1985  CD  ARG A 124      28.770   8.698 -27.045  1.00  1.50           C  
ATOM   1986  NE  ARG A 124      28.036   8.754 -28.308  1.00  1.50           N  
ATOM   1987  CZ  ARG A 124      28.569   9.036 -29.509  1.00  1.50           C  
ATOM   1988  NH1 ARG A 124      29.857   9.294 -29.624  1.00  1.50           N  
ATOM   1989  NH2 ARG A 124      27.789   9.055 -30.575  1.00  1.50           N  
ATOM   1990  H   ARG A 124      29.900   3.972 -25.513  1.00  1.50           H  
ATOM   1991  HA  ARG A 124      31.429   5.696 -25.700  1.00  1.50           H  
ATOM   1992 1HB  ARG A 124      29.290   7.657 -24.670  1.00  1.50           H  
ATOM   1993 2HB  ARG A 124      30.806   8.000 -25.390  1.00  1.50           H  
ATOM   1994 1HG  ARG A 124      30.199   7.229 -27.549  1.00  1.50           H  
ATOM   1995 2HG  ARG A 124      28.643   6.604 -26.952  1.00  1.50           H  
ATOM   1996 1HD  ARG A 124      28.063   8.893 -26.235  1.00  1.50           H  
ATOM   1997 2HD  ARG A 124      29.533   9.474 -27.056  1.00  1.50           H  
ATOM   1998  HE  ARG A 124      27.036   8.560 -28.277  1.00  1.50           H  
ATOM   1999 1HH1 ARG A 124      30.450   9.281 -28.805  1.00  1.50           H  
ATOM   2000 2HH1 ARG A 124      30.251   9.507 -30.529  1.00  1.50           H  
ATOM   2001 1HH2 ARG A 124      26.775   8.861 -30.479  1.00  1.50           H  
ATOM   2002 2HH2 ARG A 124      28.173   9.266 -31.481  1.00  1.50           H  
ATOM   2003  N   ILE A 125      30.621   5.462 -22.566  1.00  1.61           N  
ATOM   2004  CA  ILE A 125      31.153   5.468 -21.217  1.00  1.61           C  
ATOM   2005  C   ILE A 125      32.076   4.276 -21.142  1.00  1.61           C  
ATOM   2006  O   ILE A 125      31.635   3.159 -21.401  1.00  1.61           O  
ATOM   2007  CB  ILE A 125      30.028   5.324 -20.181  1.00  1.61           C  
ATOM   2008  CG1 ILE A 125      28.995   6.432 -20.383  1.00  1.61           C  
ATOM   2009  CG2 ILE A 125      30.595   5.323 -18.773  1.00  1.61           C  
ATOM   2010  CD1 ILE A 125      29.539   7.824 -20.263  1.00  1.61           C  
ATOM   2011  H   ILE A 125      29.720   4.998 -22.700  1.00  1.61           H  
ATOM   2012  HA  ILE A 125      31.718   6.383 -21.040  1.00  1.61           H  
ATOM   2013  HB  ILE A 125      29.508   4.380 -20.354  1.00  1.61           H  
ATOM   2014 1HG1 ILE A 125      28.557   6.324 -21.380  1.00  1.61           H  
ATOM   2015 2HG1 ILE A 125      28.205   6.297 -19.655  1.00  1.61           H  
ATOM   2016 1HG2 ILE A 125      29.783   5.197 -18.056  1.00  1.61           H  
ATOM   2017 2HG2 ILE A 125      31.297   4.508 -18.671  1.00  1.61           H  
ATOM   2018 3HG2 ILE A 125      31.105   6.267 -18.585  1.00  1.61           H  
ATOM   2019 1HD1 ILE A 125      28.730   8.537 -20.428  1.00  1.61           H  
ATOM   2020 2HD1 ILE A 125      29.957   7.969 -19.269  1.00  1.61           H  
ATOM   2021 3HD1 ILE A 125      30.313   7.974 -21.013  1.00  1.61           H  
ATOM   2022  N   SER A 126      33.338   4.491 -20.785  1.00  1.69           N  
ATOM   2023  CA  SER A 126      34.368   3.446 -20.856  1.00  1.69           C  
ATOM   2024  C   SER A 126      33.950   2.030 -20.451  1.00  1.69           C  
ATOM   2025  O   SER A 126      34.326   1.061 -21.115  1.00  1.69           O  
ATOM   2026  CB  SER A 126      35.539   3.845 -19.984  1.00  1.69           C  
ATOM   2027  OG  SER A 126      36.177   4.989 -20.481  1.00  1.69           O  
ATOM   2028  H   SER A 126      33.611   5.433 -20.535  1.00  1.69           H  
ATOM   2029  HA  SER A 126      34.715   3.408 -21.888  1.00  1.69           H  
ATOM   2030 1HB  SER A 126      35.191   4.031 -18.968  1.00  1.69           H  
ATOM   2031 2HB  SER A 126      36.249   3.021 -19.938  1.00  1.69           H  
ATOM   2032  HG  SER A 126      36.938   5.137 -19.913  1.00  1.69           H  
ATOM   2033  N   ILE A 127      33.188   1.881 -19.378  1.00  1.72           N  
ATOM   2034  CA  ILE A 127      32.834   0.541 -18.930  1.00  1.72           C  
ATOM   2035  C   ILE A 127      31.791  -0.143 -19.834  1.00  1.72           C  
ATOM   2036  O   ILE A 127      31.780  -1.372 -19.976  1.00  1.72           O  
ATOM   2037  CB  ILE A 127      32.364   0.605 -17.461  1.00  1.72           C  
ATOM   2038  CG1 ILE A 127      31.051   1.402 -17.328  1.00  1.72           C  
ATOM   2039  CG2 ILE A 127      33.450   1.269 -16.630  1.00  1.72           C  
ATOM   2040  CD1 ILE A 127      30.435   1.371 -15.944  1.00  1.72           C  
ATOM   2041  H   ILE A 127      32.874   2.693 -18.868  1.00  1.72           H  
ATOM   2042  HA  ILE A 127      33.737  -0.068 -18.956  1.00  1.72           H  
ATOM   2043  HB  ILE A 127      32.186  -0.390 -17.093  1.00  1.72           H  
ATOM   2044 1HG1 ILE A 127      31.239   2.430 -17.603  1.00  1.72           H  
ATOM   2045 2HG1 ILE A 127      30.326   0.992 -17.992  1.00  1.72           H  
ATOM   2046 1HG2 ILE A 127      33.139   1.312 -15.586  1.00  1.72           H  
ATOM   2047 2HG2 ILE A 127      34.372   0.693 -16.710  1.00  1.72           H  
ATOM   2048 3HG2 ILE A 127      33.621   2.280 -17.000  1.00  1.72           H  
ATOM   2049 1HD1 ILE A 127      29.514   1.952 -15.947  1.00  1.72           H  
ATOM   2050 2HD1 ILE A 127      30.214   0.341 -15.667  1.00  1.72           H  
ATOM   2051 3HD1 ILE A 127      31.131   1.800 -15.224  1.00  1.72           H  
ATOM   2052  N   CYS A 128      30.952   0.655 -20.494  1.00  1.69           N  
ATOM   2053  CA  CYS A 128      29.902   0.122 -21.346  1.00  1.69           C  
ATOM   2054  C   CYS A 128      30.417   0.100 -22.763  1.00  1.69           C  
ATOM   2055  O   CYS A 128      29.959  -0.673 -23.606  1.00  1.69           O  
ATOM   2056  CB  CYS A 128      28.663   0.995 -21.264  1.00  1.69           C  
ATOM   2057  SG  CYS A 128      27.964   1.103 -19.617  1.00  1.69           S  
ATOM   2058  H   CYS A 128      31.050   1.660 -20.413  1.00  1.69           H  
ATOM   2059  HA  CYS A 128      29.657  -0.890 -21.029  1.00  1.69           H  
ATOM   2060 1HB  CYS A 128      28.921   2.006 -21.585  1.00  1.69           H  
ATOM   2061 2HB  CYS A 128      27.895   0.621 -21.937  1.00  1.69           H  
ATOM   2062  HG  CYS A 128      27.074   2.055 -19.926  1.00  1.69           H  
ATOM   2063  N   LYS A 129      31.418   0.935 -23.013  1.00  1.61           N  
ATOM   2064  CA  LYS A 129      32.061   0.987 -24.301  1.00  1.61           C  
ATOM   2065  C   LYS A 129      32.794  -0.326 -24.455  1.00  1.61           C  
ATOM   2066  O   LYS A 129      32.604  -1.033 -25.444  1.00  1.61           O  
ATOM   2067  CB  LYS A 129      33.007   2.180 -24.392  1.00  1.61           C  
ATOM   2068  CG  LYS A 129      33.710   2.342 -25.720  1.00  1.61           C  
ATOM   2069  CD  LYS A 129      34.564   3.603 -25.729  1.00  1.61           C  
ATOM   2070  CE  LYS A 129      35.284   3.779 -27.057  1.00  1.61           C  
ATOM   2071  NZ  LYS A 129      36.120   5.013 -27.070  1.00  1.61           N  
ATOM   2072  H   LYS A 129      31.721   1.569 -22.282  1.00  1.61           H  
ATOM   2073  HA  LYS A 129      31.308   1.056 -25.085  1.00  1.61           H  
ATOM   2074 1HB  LYS A 129      32.460   3.098 -24.172  1.00  1.61           H  
ATOM   2075 2HB  LYS A 129      33.776   2.076 -23.634  1.00  1.61           H  
ATOM   2076 1HG  LYS A 129      34.353   1.481 -25.885  1.00  1.61           H  
ATOM   2077 2HG  LYS A 129      32.979   2.392 -26.525  1.00  1.61           H  
ATOM   2078 1HD  LYS A 129      33.930   4.474 -25.542  1.00  1.61           H  
ATOM   2079 2HD  LYS A 129      35.304   3.539 -24.930  1.00  1.61           H  
ATOM   2080 1HE  LYS A 129      35.924   2.914 -27.235  1.00  1.61           H  
ATOM   2081 2HE  LYS A 129      34.547   3.843 -27.857  1.00  1.61           H  
ATOM   2082 1HZ  LYS A 129      36.581   5.100 -27.965  1.00  1.61           H  
ATOM   2083 2HZ  LYS A 129      35.529   5.820 -26.914  1.00  1.61           H  
ATOM   2084 3HZ  LYS A 129      36.814   4.958 -26.339  1.00  1.61           H  
ATOM   2085  N   MET A 130      33.583  -0.706 -23.441  1.00  1.50           N  
ATOM   2086  CA  MET A 130      34.265  -1.975 -23.557  1.00  1.50           C  
ATOM   2087  C   MET A 130      33.308  -3.145 -23.545  1.00  1.50           C  
ATOM   2088  O   MET A 130      33.534  -4.109 -24.267  1.00  1.50           O  
ATOM   2089  CB  MET A 130      35.319  -2.154 -22.490  1.00  1.50           C  
ATOM   2090  CG  MET A 130      36.521  -1.296 -22.688  1.00  1.50           C  
ATOM   2091  SD  MET A 130      37.204  -1.527 -24.354  1.00  1.50           S  
ATOM   2092  CE  MET A 130      37.526  -3.289 -24.409  1.00  1.50           C  
ATOM   2093  H   MET A 130      33.730  -0.110 -22.624  1.00  1.50           H  
ATOM   2094  HA  MET A 130      34.777  -1.990 -24.512  1.00  1.50           H  
ATOM   2095 1HB  MET A 130      34.888  -1.907 -21.516  1.00  1.50           H  
ATOM   2096 2HB  MET A 130      35.636  -3.184 -22.460  1.00  1.50           H  
ATOM   2097 1HG  MET A 130      36.247  -0.247 -22.560  1.00  1.50           H  
ATOM   2098 2HG  MET A 130      37.285  -1.552 -21.956  1.00  1.50           H  
ATOM   2099 1HE  MET A 130      37.945  -3.554 -25.379  1.00  1.50           H  
ATOM   2100 2HE  MET A 130      38.230  -3.561 -23.620  1.00  1.50           H  
ATOM   2101 3HE  MET A 130      36.591  -3.830 -24.265  1.00  1.50           H  
ATOM   2102  N   LYS A 131      32.204  -3.082 -22.791  1.00  1.38           N  
ATOM   2103  CA  LYS A 131      31.283  -4.206 -22.871  1.00  1.38           C  
ATOM   2104  C   LYS A 131      30.779  -4.369 -24.300  1.00  1.38           C  
ATOM   2105  O   LYS A 131      30.779  -5.478 -24.843  1.00  1.38           O  
ATOM   2106  CB  LYS A 131      30.098  -4.058 -21.940  1.00  1.38           C  
ATOM   2107  CG  LYS A 131      29.164  -5.247 -22.044  1.00  1.38           C  
ATOM   2108  CD  LYS A 131      27.993  -5.160 -21.118  1.00  1.38           C  
ATOM   2109  CE  LYS A 131      27.070  -6.335 -21.365  1.00  1.38           C  
ATOM   2110  NZ  LYS A 131      25.885  -6.298 -20.508  1.00  1.38           N  
ATOM   2111  H   LYS A 131      32.022  -2.310 -22.149  1.00  1.38           H  
ATOM   2112  HA  LYS A 131      31.817  -5.115 -22.599  1.00  1.38           H  
ATOM   2113 1HB  LYS A 131      30.442  -3.955 -20.909  1.00  1.38           H  
ATOM   2114 2HB  LYS A 131      29.541  -3.157 -22.198  1.00  1.38           H  
ATOM   2115 1HG  LYS A 131      28.787  -5.299 -23.065  1.00  1.38           H  
ATOM   2116 2HG  LYS A 131      29.717  -6.163 -21.837  1.00  1.38           H  
ATOM   2117 1HD  LYS A 131      28.334  -5.176 -20.081  1.00  1.38           H  
ATOM   2118 2HD  LYS A 131      27.451  -4.232 -21.297  1.00  1.38           H  
ATOM   2119 1HE  LYS A 131      26.749  -6.318 -22.406  1.00  1.38           H  
ATOM   2120 2HE  LYS A 131      27.609  -7.264 -21.179  1.00  1.38           H  
ATOM   2121 1HZ  LYS A 131      25.289  -7.111 -20.737  1.00  1.38           H  
ATOM   2122 2HZ  LYS A 131      26.150  -6.331 -19.542  1.00  1.38           H  
ATOM   2123 3HZ  LYS A 131      25.369  -5.462 -20.693  1.00  1.38           H  
ATOM   2124  N   LYS A 132      30.352  -3.259 -24.918  1.00  1.27           N  
ATOM   2125  CA  LYS A 132      29.851  -3.297 -26.286  1.00  1.27           C  
ATOM   2126  C   LYS A 132      30.892  -3.875 -27.230  1.00  1.27           C  
ATOM   2127  O   LYS A 132      30.567  -4.715 -28.068  1.00  1.27           O  
ATOM   2128  CB  LYS A 132      29.438  -1.903 -26.758  1.00  1.27           C  
ATOM   2129  CG  LYS A 132      28.861  -1.863 -28.178  1.00  1.27           C  
ATOM   2130  CD  LYS A 132      28.413  -0.453 -28.568  1.00  1.27           C  
ATOM   2131  CE  LYS A 132      27.888  -0.417 -30.002  1.00  1.27           C  
ATOM   2132  NZ  LYS A 132      27.447   0.948 -30.404  1.00  1.27           N  
ATOM   2133  H   LYS A 132      30.365  -2.363 -24.428  1.00  1.27           H  
ATOM   2134  HA  LYS A 132      28.976  -3.944 -26.313  1.00  1.27           H  
ATOM   2135 1HB  LYS A 132      28.697  -1.494 -26.071  1.00  1.27           H  
ATOM   2136 2HB  LYS A 132      30.306  -1.242 -26.724  1.00  1.27           H  
ATOM   2137 1HG  LYS A 132      29.624  -2.202 -28.881  1.00  1.27           H  
ATOM   2138 2HG  LYS A 132      28.009  -2.539 -28.241  1.00  1.27           H  
ATOM   2139 1HD  LYS A 132      27.626  -0.118 -27.888  1.00  1.27           H  
ATOM   2140 2HD  LYS A 132      29.258   0.230 -28.479  1.00  1.27           H  
ATOM   2141 1HE  LYS A 132      28.678  -0.746 -30.676  1.00  1.27           H  
ATOM   2142 2HE  LYS A 132      27.043  -1.101 -30.088  1.00  1.27           H  
ATOM   2143 1HZ  LYS A 132      27.109   0.926 -31.356  1.00  1.27           H  
ATOM   2144 2HZ  LYS A 132      26.705   1.258 -29.792  1.00  1.27           H  
ATOM   2145 3HZ  LYS A 132      28.225   1.589 -30.338  1.00  1.27           H  
ATOM   2146  N   ILE A 133      32.147  -3.455 -27.072  1.00  1.17           N  
ATOM   2147  CA  ILE A 133      33.241  -3.953 -27.894  1.00  1.17           C  
ATOM   2148  C   ILE A 133      33.456  -5.443 -27.691  1.00  1.17           C  
ATOM   2149  O   ILE A 133      33.598  -6.195 -28.660  1.00  1.17           O  
ATOM   2150  CB  ILE A 133      34.531  -3.189 -27.578  1.00  1.17           C  
ATOM   2151  CG1 ILE A 133      34.389  -1.740 -28.077  1.00  1.17           C  
ATOM   2152  CG2 ILE A 133      35.735  -3.895 -28.185  1.00  1.17           C  
ATOM   2153  CD1 ILE A 133      35.443  -0.804 -27.557  1.00  1.17           C  
ATOM   2154  H   ILE A 133      32.345  -2.743 -26.366  1.00  1.17           H  
ATOM   2155  HA  ILE A 133      32.991  -3.781 -28.936  1.00  1.17           H  
ATOM   2156  HB  ILE A 133      34.660  -3.147 -26.505  1.00  1.17           H  
ATOM   2157 1HG1 ILE A 133      34.445  -1.745 -29.164  1.00  1.17           H  
ATOM   2158 2HG1 ILE A 133      33.411  -1.357 -27.785  1.00  1.17           H  
ATOM   2159 1HG2 ILE A 133      36.638  -3.341 -27.933  1.00  1.17           H  
ATOM   2160 2HG2 ILE A 133      35.805  -4.906 -27.782  1.00  1.17           H  
ATOM   2161 3HG2 ILE A 133      35.622  -3.941 -29.267  1.00  1.17           H  
ATOM   2162 1HD1 ILE A 133      35.274   0.192 -27.962  1.00  1.17           H  
ATOM   2163 2HD1 ILE A 133      35.376  -0.767 -26.482  1.00  1.17           H  
ATOM   2164 3HD1 ILE A 133      36.428  -1.155 -27.853  1.00  1.17           H  
ATOM   2165  N   TYR A 134      33.459  -5.898 -26.443  1.00  1.08           N  
ATOM   2166  CA  TYR A 134      33.635  -7.316 -26.194  1.00  1.08           C  
ATOM   2167  C   TYR A 134      32.496  -8.109 -26.824  1.00  1.08           C  
ATOM   2168  O   TYR A 134      32.728  -9.171 -27.406  1.00  1.08           O  
ATOM   2169  CB  TYR A 134      33.698  -7.613 -24.692  1.00  1.08           C  
ATOM   2170  CG  TYR A 134      35.003  -7.231 -24.006  1.00  1.08           C  
ATOM   2171  CD1 TYR A 134      34.995  -6.363 -22.928  1.00  1.08           C  
ATOM   2172  CD2 TYR A 134      36.203  -7.759 -24.451  1.00  1.08           C  
ATOM   2173  CE1 TYR A 134      36.171  -6.024 -22.298  1.00  1.08           C  
ATOM   2174  CE2 TYR A 134      37.381  -7.420 -23.818  1.00  1.08           C  
ATOM   2175  CZ  TYR A 134      37.366  -6.557 -22.746  1.00  1.08           C  
ATOM   2176  OH  TYR A 134      38.540  -6.222 -22.115  1.00  1.08           O  
ATOM   2177  H   TYR A 134      33.346  -5.253 -25.664  1.00  1.08           H  
ATOM   2178  HA  TYR A 134      34.567  -7.637 -26.660  1.00  1.08           H  
ATOM   2179 1HB  TYR A 134      32.885  -7.077 -24.191  1.00  1.08           H  
ATOM   2180 2HB  TYR A 134      33.531  -8.673 -24.530  1.00  1.08           H  
ATOM   2181  HD1 TYR A 134      34.055  -5.949 -22.574  1.00  1.08           H  
ATOM   2182  HD2 TYR A 134      36.223  -8.445 -25.302  1.00  1.08           H  
ATOM   2183  HE1 TYR A 134      36.155  -5.343 -21.449  1.00  1.08           H  
ATOM   2184  HE2 TYR A 134      38.324  -7.839 -24.172  1.00  1.08           H  
ATOM   2185  HH  TYR A 134      39.264  -6.723 -22.505  1.00  1.08           H  
ATOM   2186  N   CYS A 135      31.268  -7.585 -26.731  1.00  1.00           N  
ATOM   2187  CA  CYS A 135      30.106  -8.259 -27.290  1.00  1.00           C  
ATOM   2188  C   CYS A 135      30.200  -8.280 -28.813  1.00  1.00           C  
ATOM   2189  O   CYS A 135      29.923  -9.296 -29.457  1.00  1.00           O  
ATOM   2190  CB  CYS A 135      28.827  -7.526 -26.890  1.00  1.00           C  
ATOM   2191  SG  CYS A 135      28.451  -7.591 -25.118  1.00  1.00           S  
ATOM   2192  H   CYS A 135      31.135  -6.707 -26.227  1.00  1.00           H  
ATOM   2193  HA  CYS A 135      30.073  -9.280 -26.911  1.00  1.00           H  
ATOM   2194 1HB  CYS A 135      28.901  -6.482 -27.179  1.00  1.00           H  
ATOM   2195 2HB  CYS A 135      27.983  -7.957 -27.425  1.00  1.00           H  
ATOM   2196  HG  CYS A 135      29.503  -6.803 -24.764  1.00  1.00           H  
ATOM   2197  N   ALA A 136      30.615  -7.153 -29.401  1.00  0.93           N  
ATOM   2198  CA  ALA A 136      30.741  -7.050 -30.845  1.00  0.93           C  
ATOM   2199  C   ALA A 136      31.763  -8.034 -31.372  1.00  0.93           C  
ATOM   2200  O   ALA A 136      31.517  -8.718 -32.374  1.00  0.93           O  
ATOM   2201  CB  ALA A 136      31.153  -5.643 -31.229  1.00  0.93           C  
ATOM   2202  H   ALA A 136      30.823  -6.337 -28.834  1.00  0.93           H  
ATOM   2203  HA  ALA A 136      29.774  -7.284 -31.289  1.00  0.93           H  
ATOM   2204 1HB  ALA A 136      31.228  -5.567 -32.312  1.00  0.93           H  
ATOM   2205 2HB  ALA A 136      30.411  -4.935 -30.861  1.00  0.93           H  
ATOM   2206 3HB  ALA A 136      32.119  -5.419 -30.780  1.00  0.93           H  
ATOM   2207  N   LYS A 137      32.893  -8.154 -30.667  1.00  0.89           N  
ATOM   2208  CA  LYS A 137      33.901  -9.089 -31.108  1.00  0.89           C  
ATOM   2209  C   LYS A 137      33.393 -10.496 -30.932  1.00  0.89           C  
ATOM   2210  O   LYS A 137      33.557 -11.324 -31.825  1.00  0.89           O  
ATOM   2211  CB  LYS A 137      35.208  -8.960 -30.329  1.00  0.89           C  
ATOM   2212  CG  LYS A 137      36.040  -7.725 -30.565  1.00  0.89           C  
ATOM   2213  CD  LYS A 137      37.329  -7.870 -29.766  1.00  0.89           C  
ATOM   2214  CE  LYS A 137      38.226  -6.665 -29.840  1.00  0.89           C  
ATOM   2215  NZ  LYS A 137      39.511  -6.933 -29.134  1.00  0.89           N  
ATOM   2216  H   LYS A 137      33.058  -7.568 -29.849  1.00  0.89           H  
ATOM   2217  HA  LYS A 137      34.098  -8.924 -32.165  1.00  0.89           H  
ATOM   2218 1HB  LYS A 137      34.975  -8.976 -29.259  1.00  0.89           H  
ATOM   2219 2HB  LYS A 137      35.833  -9.823 -30.528  1.00  0.89           H  
ATOM   2220 1HG  LYS A 137      36.269  -7.623 -31.624  1.00  0.89           H  
ATOM   2221 2HG  LYS A 137      35.499  -6.841 -30.230  1.00  0.89           H  
ATOM   2222 1HD  LYS A 137      37.082  -8.044 -28.713  1.00  0.89           H  
ATOM   2223 2HD  LYS A 137      37.885  -8.736 -30.127  1.00  0.89           H  
ATOM   2224 1HE  LYS A 137      38.429  -6.402 -30.875  1.00  0.89           H  
ATOM   2225 2HE  LYS A 137      37.729  -5.832 -29.352  1.00  0.89           H  
ATOM   2226 1HZ  LYS A 137      40.106  -6.129 -29.152  1.00  0.89           H  
ATOM   2227 2HZ  LYS A 137      39.325  -7.201 -28.163  1.00  0.89           H  
ATOM   2228 3HZ  LYS A 137      39.987  -7.708 -29.574  1.00  0.89           H  
ATOM   2229  N   TYR A 138      32.713 -10.753 -29.814  1.00  0.86           N  
ATOM   2230  CA  TYR A 138      32.211 -12.079 -29.541  1.00  0.86           C  
ATOM   2231  C   TYR A 138      31.318 -12.502 -30.703  1.00  0.86           C  
ATOM   2232  O   TYR A 138      31.499 -13.583 -31.263  1.00  0.86           O  
ATOM   2233  CB  TYR A 138      31.454 -12.108 -28.209  1.00  0.86           C  
ATOM   2234  CG  TYR A 138      31.027 -13.472 -27.809  1.00  0.86           C  
ATOM   2235  CD1 TYR A 138      31.930 -14.279 -27.186  1.00  0.86           C  
ATOM   2236  CD2 TYR A 138      29.786 -13.925 -28.082  1.00  0.86           C  
ATOM   2237  CE1 TYR A 138      31.606 -15.550 -26.841  1.00  0.86           C  
ATOM   2238  CE2 TYR A 138      29.441 -15.202 -27.735  1.00  0.86           C  
ATOM   2239  CZ  TYR A 138      30.369 -16.020 -27.119  1.00  0.86           C  
ATOM   2240  OH  TYR A 138      30.075 -17.308 -26.796  1.00  0.86           O  
ATOM   2241  H   TYR A 138      32.583 -10.030 -29.109  1.00  0.86           H  
ATOM   2242  HA  TYR A 138      33.048 -12.774 -29.490  1.00  0.86           H  
ATOM   2243 1HB  TYR A 138      32.085 -11.701 -27.419  1.00  0.86           H  
ATOM   2244 2HB  TYR A 138      30.568 -11.481 -28.275  1.00  0.86           H  
ATOM   2245  HD1 TYR A 138      32.901 -13.897 -26.978  1.00  0.86           H  
ATOM   2246  HD2 TYR A 138      29.098 -13.281 -28.584  1.00  0.86           H  
ATOM   2247  HE1 TYR A 138      32.329 -16.186 -26.357  1.00  0.86           H  
ATOM   2248  HE2 TYR A 138      28.451 -15.569 -27.969  1.00  0.86           H  
ATOM   2249  HH  TYR A 138      29.158 -17.493 -27.027  1.00  0.86           H  
ATOM   2250  N   ARG A 139      30.384 -11.632 -31.108  1.00  0.84           N  
ATOM   2251  CA  ARG A 139      29.490 -11.966 -32.211  1.00  0.84           C  
ATOM   2252  C   ARG A 139      30.273 -12.215 -33.500  1.00  0.84           C  
ATOM   2253  O   ARG A 139      29.982 -13.160 -34.239  1.00  0.84           O  
ATOM   2254  CB  ARG A 139      28.493 -10.838 -32.465  1.00  0.84           C  
ATOM   2255  CG  ARG A 139      27.389 -10.649 -31.416  1.00  0.84           C  
ATOM   2256  CD  ARG A 139      26.523  -9.474 -31.741  1.00  0.84           C  
ATOM   2257  NE  ARG A 139      25.465  -9.241 -30.738  1.00  0.84           N  
ATOM   2258  CZ  ARG A 139      24.622  -8.173 -30.746  1.00  0.84           C  
ATOM   2259  NH1 ARG A 139      24.724  -7.277 -31.701  1.00  0.84           N  
ATOM   2260  NH2 ARG A 139      23.699  -8.017 -29.805  1.00  0.84           N  
ATOM   2261  H   ARG A 139      30.283 -10.739 -30.623  1.00  0.84           H  
ATOM   2262  HA  ARG A 139      28.941 -12.869 -31.949  1.00  0.84           H  
ATOM   2263 1HB  ARG A 139      29.037  -9.895 -32.531  1.00  0.84           H  
ATOM   2264 2HB  ARG A 139      28.001 -11.000 -33.426  1.00  0.84           H  
ATOM   2265 1HG  ARG A 139      26.752 -11.518 -31.426  1.00  0.84           H  
ATOM   2266 2HG  ARG A 139      27.824 -10.517 -30.425  1.00  0.84           H  
ATOM   2267 1HD  ARG A 139      27.144  -8.579 -31.796  1.00  0.84           H  
ATOM   2268 2HD  ARG A 139      26.044  -9.647 -32.709  1.00  0.84           H  
ATOM   2269  HE  ARG A 139      25.365  -9.921 -29.992  1.00  0.84           H  
ATOM   2270 1HH1 ARG A 139      25.421  -7.387 -32.423  1.00  0.84           H  
ATOM   2271 2HH1 ARG A 139      24.103  -6.473 -31.713  1.00  0.84           H  
ATOM   2272 1HH2 ARG A 139      23.611  -8.696 -29.056  1.00  0.84           H  
ATOM   2273 2HH2 ARG A 139      23.074  -7.188 -29.832  1.00  0.84           H  
ATOM   2274  N   ALA A 140      31.311 -11.409 -33.760  1.00  0.84           N  
ATOM   2275  CA  ALA A 140      32.116 -11.599 -34.964  1.00  0.84           C  
ATOM   2276  C   ALA A 140      32.775 -12.975 -34.978  1.00  0.84           C  
ATOM   2277  O   ALA A 140      32.860 -13.629 -36.033  1.00  0.84           O  
ATOM   2278  CB  ALA A 140      33.191 -10.528 -35.050  1.00  0.84           C  
ATOM   2279  H   ALA A 140      31.525 -10.630 -33.134  1.00  0.84           H  
ATOM   2280  HA  ALA A 140      31.458 -11.524 -35.827  1.00  0.84           H  
ATOM   2281 1HB  ALA A 140      33.769 -10.665 -35.960  1.00  0.84           H  
ATOM   2282 2HB  ALA A 140      32.722  -9.545 -35.056  1.00  0.84           H  
ATOM   2283 3HB  ALA A 140      33.850 -10.607 -34.191  1.00  0.84           H  
ATOM   2284  N   TYR A 141      33.232 -13.420 -33.805  1.00  0.86           N  
ATOM   2285  CA  TYR A 141      33.904 -14.702 -33.694  1.00  0.86           C  
ATOM   2286  C   TYR A 141      32.931 -15.865 -33.677  1.00  0.86           C  
ATOM   2287  O   TYR A 141      33.267 -16.956 -34.140  1.00  0.86           O  
ATOM   2288  CB  TYR A 141      34.840 -14.709 -32.497  1.00  0.86           C  
ATOM   2289  CG  TYR A 141      36.077 -13.868 -32.756  1.00  0.86           C  
ATOM   2290  CD1 TYR A 141      36.283 -12.701 -32.076  1.00  0.86           C  
ATOM   2291  CD2 TYR A 141      37.001 -14.282 -33.703  1.00  0.86           C  
ATOM   2292  CE1 TYR A 141      37.397 -11.931 -32.314  1.00  0.86           C  
ATOM   2293  CE2 TYR A 141      38.124 -13.517 -33.951  1.00  0.86           C  
ATOM   2294  CZ  TYR A 141      38.322 -12.342 -33.255  1.00  0.86           C  
ATOM   2295  OH  TYR A 141      39.441 -11.575 -33.495  1.00  0.86           O  
ATOM   2296  H   TYR A 141      33.136 -12.823 -32.979  1.00  0.86           H  
ATOM   2297  HA  TYR A 141      34.527 -14.824 -34.576  1.00  0.86           H  
ATOM   2298 1HB  TYR A 141      34.322 -14.308 -31.619  1.00  0.86           H  
ATOM   2299 2HB  TYR A 141      35.154 -15.725 -32.277  1.00  0.86           H  
ATOM   2300  HD1 TYR A 141      35.568 -12.390 -31.351  1.00  0.86           H  
ATOM   2301  HD2 TYR A 141      36.840 -15.211 -34.252  1.00  0.86           H  
ATOM   2302  HE1 TYR A 141      37.548 -11.005 -31.763  1.00  0.86           H  
ATOM   2303  HE2 TYR A 141      38.852 -13.842 -34.694  1.00  0.86           H  
ATOM   2304  HH  TYR A 141      39.979 -11.997 -34.169  1.00  0.86           H  
ATOM   2305  N   VAL A 142      31.727 -15.668 -33.149  1.00  0.88           N  
ATOM   2306  CA  VAL A 142      30.741 -16.739 -33.205  1.00  0.88           C  
ATOM   2307  C   VAL A 142      30.356 -16.935 -34.650  1.00  0.88           C  
ATOM   2308  O   VAL A 142      30.348 -18.056 -35.164  1.00  0.88           O  
ATOM   2309  CB  VAL A 142      29.504 -16.429 -32.352  1.00  0.88           C  
ATOM   2310  CG1 VAL A 142      28.399 -17.452 -32.601  1.00  0.88           C  
ATOM   2311  CG2 VAL A 142      29.890 -16.488 -30.895  1.00  0.88           C  
ATOM   2312  H   VAL A 142      31.497 -14.774 -32.714  1.00  0.88           H  
ATOM   2313  HA  VAL A 142      31.186 -17.656 -32.831  1.00  0.88           H  
ATOM   2314  HB  VAL A 142      29.126 -15.436 -32.607  1.00  0.88           H  
ATOM   2315 1HG1 VAL A 142      27.530 -17.211 -31.982  1.00  0.88           H  
ATOM   2316 2HG1 VAL A 142      28.107 -17.425 -33.655  1.00  0.88           H  
ATOM   2317 3HG1 VAL A 142      28.758 -18.443 -32.346  1.00  0.88           H  
ATOM   2318 1HG2 VAL A 142      29.017 -16.268 -30.295  1.00  0.88           H  
ATOM   2319 2HG2 VAL A 142      30.255 -17.484 -30.655  1.00  0.88           H  
ATOM   2320 3HG2 VAL A 142      30.665 -15.766 -30.686  1.00  0.88           H  
ATOM   2321  N   ARG A 143      30.093 -15.832 -35.340  1.00  0.90           N  
ATOM   2322  CA  ARG A 143      29.742 -15.946 -36.728  1.00  0.90           C  
ATOM   2323  C   ARG A 143      30.841 -16.649 -37.490  1.00  0.90           C  
ATOM   2324  O   ARG A 143      30.599 -17.651 -38.162  1.00  0.90           O  
ATOM   2325  CB  ARG A 143      29.499 -14.590 -37.357  1.00  0.90           C  
ATOM   2326  CG  ARG A 143      29.119 -14.644 -38.815  1.00  0.90           C  
ATOM   2327  CD  ARG A 143      28.724 -13.322 -39.325  1.00  0.90           C  
ATOM   2328  NE  ARG A 143      28.374 -13.367 -40.739  1.00  0.90           N  
ATOM   2329  CZ  ARG A 143      27.846 -12.324 -41.417  1.00  0.90           C  
ATOM   2330  NH1 ARG A 143      27.625 -11.186 -40.789  1.00  0.90           N  
ATOM   2331  NH2 ARG A 143      27.544 -12.429 -42.700  1.00  0.90           N  
ATOM   2332  H   ARG A 143      30.121 -14.915 -34.895  1.00  0.90           H  
ATOM   2333  HA  ARG A 143      28.831 -16.514 -36.798  1.00  0.90           H  
ATOM   2334 1HB  ARG A 143      28.700 -14.081 -36.826  1.00  0.90           H  
ATOM   2335 2HB  ARG A 143      30.395 -13.975 -37.261  1.00  0.90           H  
ATOM   2336 1HG  ARG A 143      29.973 -14.997 -39.398  1.00  0.90           H  
ATOM   2337 2HG  ARG A 143      28.283 -15.328 -38.954  1.00  0.90           H  
ATOM   2338 1HD  ARG A 143      27.855 -12.964 -38.768  1.00  0.90           H  
ATOM   2339 2HD  ARG A 143      29.551 -12.623 -39.198  1.00  0.90           H  
ATOM   2340  HE  ARG A 143      28.551 -14.252 -41.245  1.00  0.90           H  
ATOM   2341 1HH1 ARG A 143      27.852 -11.097 -39.807  1.00  0.90           H  
ATOM   2342 2HH1 ARG A 143      27.229 -10.402 -41.288  1.00  0.90           H  
ATOM   2343 1HH2 ARG A 143      27.697 -13.296 -43.197  1.00  0.90           H  
ATOM   2344 2HH2 ARG A 143      27.149 -11.641 -43.188  1.00  0.90           H  
ATOM   2345  N   SER A 144      32.075 -16.176 -37.339  1.00  0.93           N  
ATOM   2346  CA  SER A 144      33.161 -16.744 -38.102  1.00  0.93           C  
ATOM   2347  C   SER A 144      33.469 -18.203 -37.772  1.00  0.93           C  
ATOM   2348  O   SER A 144      33.650 -19.008 -38.690  1.00  0.93           O  
ATOM   2349  CB  SER A 144      34.415 -15.922 -37.859  1.00  0.93           C  
ATOM   2350  OG  SER A 144      34.255 -14.608 -38.328  1.00  0.93           O  
ATOM   2351  H   SER A 144      32.260 -15.367 -36.744  1.00  0.93           H  
ATOM   2352  HA  SER A 144      32.895 -16.683 -39.157  1.00  0.93           H  
ATOM   2353 1HB  SER A 144      34.638 -15.907 -36.793  1.00  0.93           H  
ATOM   2354 2HB  SER A 144      35.256 -16.393 -38.363  1.00  0.93           H  
ATOM   2355  HG  SER A 144      33.658 -14.169 -37.674  1.00  0.93           H  
ATOM   2356  N   ARG A 145      33.529 -18.572 -36.483  1.00  0.98           N  
ATOM   2357  CA  ARG A 145      33.942 -19.935 -36.170  1.00  0.98           C  
ATOM   2358  C   ARG A 145      32.900 -20.966 -36.617  1.00  0.98           C  
ATOM   2359  O   ARG A 145      33.256 -22.081 -36.996  1.00  0.98           O  
ATOM   2360  CB  ARG A 145      34.217 -20.090 -34.677  1.00  0.98           C  
ATOM   2361  CG  ARG A 145      33.011 -20.238 -33.808  1.00  0.98           C  
ATOM   2362  CD  ARG A 145      33.337 -20.222 -32.350  1.00  0.98           C  
ATOM   2363  NE  ARG A 145      33.559 -18.880 -31.854  1.00  0.98           N  
ATOM   2364  CZ  ARG A 145      33.904 -18.570 -30.576  1.00  0.98           C  
ATOM   2365  NH1 ARG A 145      34.129 -19.470 -29.645  1.00  0.98           N  
ATOM   2366  NH2 ARG A 145      34.026 -17.324 -30.192  1.00  0.98           N  
ATOM   2367  H   ARG A 145      33.343 -17.914 -35.728  1.00  0.98           H  
ATOM   2368  HA  ARG A 145      34.871 -20.139 -36.702  1.00  0.98           H  
ATOM   2369 1HB  ARG A 145      34.901 -20.905 -34.496  1.00  0.98           H  
ATOM   2370 2HB  ARG A 145      34.719 -19.187 -34.330  1.00  0.98           H  
ATOM   2371 1HG  ARG A 145      32.322 -19.428 -34.016  1.00  0.98           H  
ATOM   2372 2HG  ARG A 145      32.534 -21.180 -34.036  1.00  0.98           H  
ATOM   2373 1HD  ARG A 145      32.529 -20.663 -31.784  1.00  0.98           H  
ATOM   2374 2HD  ARG A 145      34.247 -20.797 -32.181  1.00  0.98           H  
ATOM   2375  HE  ARG A 145      33.408 -18.106 -32.515  1.00  0.98           H  
ATOM   2376 1HH1 ARG A 145      34.098 -20.493 -29.799  1.00  0.98           H  
ATOM   2377 2HH1 ARG A 145      34.372 -19.107 -28.720  1.00  0.98           H  
ATOM   2378 1HH2 ARG A 145      33.868 -16.567 -30.833  1.00  0.98           H  
ATOM   2379 2HH2 ARG A 145      34.273 -17.152 -29.208  1.00  0.98           H  
ATOM   2380  N   PHE A 146      31.614 -20.586 -36.651  1.00  1.05           N  
ATOM   2381  CA  PHE A 146      30.599 -21.535 -37.097  1.00  1.05           C  
ATOM   2382  C   PHE A 146      30.422 -21.490 -38.611  1.00  1.05           C  
ATOM   2383  O   PHE A 146      30.352 -22.527 -39.271  1.00  1.05           O  
ATOM   2384  CB  PHE A 146      29.293 -21.335 -36.319  1.00  1.05           C  
ATOM   2385  CG  PHE A 146      29.462 -21.829 -34.911  1.00  1.05           C  
ATOM   2386  CD1 PHE A 146      29.662 -20.965 -33.868  1.00  1.05           C  
ATOM   2387  CD2 PHE A 146      29.469 -23.179 -34.651  1.00  1.05           C  
ATOM   2388  CE1 PHE A 146      29.882 -21.423 -32.598  1.00  1.05           C  
ATOM   2389  CE2 PHE A 146      29.685 -23.655 -33.380  1.00  1.05           C  
ATOM   2390  CZ  PHE A 146      29.901 -22.763 -32.350  1.00  1.05           C  
ATOM   2391  H   PHE A 146      31.330 -19.657 -36.326  1.00  1.05           H  
ATOM   2392  HA  PHE A 146      30.948 -22.533 -36.842  1.00  1.05           H  
ATOM   2393 1HB  PHE A 146      29.046 -20.277 -36.277  1.00  1.05           H  
ATOM   2394 2HB  PHE A 146      28.473 -21.865 -36.791  1.00  1.05           H  
ATOM   2395  HD1 PHE A 146      29.657 -19.914 -34.055  1.00  1.05           H  
ATOM   2396  HD2 PHE A 146      29.309 -23.866 -35.469  1.00  1.05           H  
ATOM   2397  HE1 PHE A 146      30.044 -20.716 -31.788  1.00  1.05           H  
ATOM   2398  HE2 PHE A 146      29.696 -24.727 -33.185  1.00  1.05           H  
ATOM   2399  HZ  PHE A 146      30.083 -23.120 -31.347  1.00  1.05           H  
ATOM   2400  N   GLN A 147      30.414 -20.296 -39.184  1.00  1.14           N  
ATOM   2401  CA  GLN A 147      30.232 -20.123 -40.617  1.00  1.14           C  
ATOM   2402  C   GLN A 147      31.331 -20.847 -41.394  1.00  1.14           C  
ATOM   2403  O   GLN A 147      31.091 -21.393 -42.475  1.00  1.14           O  
ATOM   2404  CB  GLN A 147      30.198 -18.627 -40.943  1.00  1.14           C  
ATOM   2405  CG  GLN A 147      29.959 -18.254 -42.366  1.00  1.14           C  
ATOM   2406  CD  GLN A 147      29.823 -16.735 -42.512  1.00  1.14           C  
ATOM   2407  OE1 GLN A 147      29.042 -16.092 -41.783  1.00  1.14           O  
ATOM   2408  NE2 GLN A 147      30.585 -16.165 -43.441  1.00  1.14           N  
ATOM   2409  H   GLN A 147      30.512 -19.452 -38.623  1.00  1.14           H  
ATOM   2410  HA  GLN A 147      29.275 -20.560 -40.899  1.00  1.14           H  
ATOM   2411 1HB  GLN A 147      29.416 -18.153 -40.354  1.00  1.14           H  
ATOM   2412 2HB  GLN A 147      31.146 -18.180 -40.639  1.00  1.14           H  
ATOM   2413 1HG  GLN A 147      30.806 -18.590 -42.967  1.00  1.14           H  
ATOM   2414 2HG  GLN A 147      29.037 -18.723 -42.710  1.00  1.14           H  
ATOM   2415 1HE2 GLN A 147      30.552 -15.177 -43.587  1.00  1.14           H  
ATOM   2416 2HE2 GLN A 147      31.197 -16.730 -43.998  1.00  1.14           H  
ATOM   2417  N   CYS A 148      32.544 -20.877 -40.829  1.00  1.25           N  
ATOM   2418  CA  CYS A 148      33.694 -21.498 -41.470  1.00  1.25           C  
ATOM   2419  C   CYS A 148      33.794 -23.018 -41.283  1.00  1.25           C  
ATOM   2420  O   CYS A 148      34.790 -23.615 -41.685  1.00  1.25           O  
ATOM   2421  CB  CYS A 148      34.977 -20.876 -40.942  1.00  1.25           C  
ATOM   2422  SG  CYS A 148      35.144 -19.123 -41.332  1.00  1.25           S  
ATOM   2423  H   CYS A 148      32.704 -20.400 -39.940  1.00  1.25           H  
ATOM   2424  HA  CYS A 148      33.631 -21.292 -42.539  1.00  1.25           H  
ATOM   2425 1HB  CYS A 148      35.016 -20.988 -39.853  1.00  1.25           H  
ATOM   2426 2HB  CYS A 148      35.832 -21.399 -41.360  1.00  1.25           H  
ATOM   2427  HG  CYS A 148      34.337 -18.730 -40.322  1.00  1.25           H  
ATOM   2428  N   ILE A 149      32.782 -23.657 -40.677  1.00  1.35           N  
ATOM   2429  CA  ILE A 149      32.839 -25.114 -40.511  1.00  1.35           C  
ATOM   2430  C   ILE A 149      32.859 -25.894 -41.813  1.00  1.35           C  
ATOM   2431  O   ILE A 149      33.566 -26.900 -41.888  1.00  1.35           O  
ATOM   2432  CB  ILE A 149      31.663 -25.653 -39.687  1.00  1.35           C  
ATOM   2433  CG1 ILE A 149      31.826 -25.248 -38.264  1.00  1.35           C  
ATOM   2434  CG2 ILE A 149      31.555 -27.191 -39.831  1.00  1.35           C  
ATOM   2435  CD1 ILE A 149      30.623 -25.508 -37.462  1.00  1.35           C  
ATOM   2436  H   ILE A 149      31.980 -23.143 -40.319  1.00  1.35           H  
ATOM   2437  HA  ILE A 149      33.744 -25.351 -39.972  1.00  1.35           H  
ATOM   2438  HB  ILE A 149      30.755 -25.191 -40.040  1.00  1.35           H  
ATOM   2439 1HG1 ILE A 149      32.655 -25.804 -37.834  1.00  1.35           H  
ATOM   2440 2HG1 ILE A 149      32.062 -24.186 -38.221  1.00  1.35           H  
ATOM   2441 1HG2 ILE A 149      30.709 -27.550 -39.252  1.00  1.35           H  
ATOM   2442 2HG2 ILE A 149      31.411 -27.453 -40.874  1.00  1.35           H  
ATOM   2443 3HG2 ILE A 149      32.469 -27.659 -39.467  1.00  1.35           H  
ATOM   2444 1HD1 ILE A 149      30.788 -25.215 -36.447  1.00  1.35           H  
ATOM   2445 2HD1 ILE A 149      29.810 -24.957 -37.867  1.00  1.35           H  
ATOM   2446 3HD1 ILE A 149      30.413 -26.558 -37.506  1.00  1.35           H  
ATOM   2447  N   GLU A 150      32.056 -25.476 -42.791  1.00  1.42           N  
ATOM   2448  CA  GLU A 150      31.930 -26.163 -44.079  1.00  1.42           C  
ATOM   2449  C   GLU A 150      31.321 -27.525 -43.812  1.00  1.42           C  
ATOM   2450  O   GLU A 150      32.053 -28.509 -43.751  1.00  1.42           O  
ATOM   2451  CB  GLU A 150      33.281 -26.350 -44.790  1.00  1.42           C  
ATOM   2452  CG  GLU A 150      34.126 -25.082 -44.979  1.00  1.42           C  
ATOM   2453  CD  GLU A 150      33.547 -24.067 -45.853  1.00  1.42           C  
ATOM   2454  OE1 GLU A 150      32.630 -24.359 -46.569  1.00  1.42           O  
ATOM   2455  OE2 GLU A 150      34.026 -22.968 -45.840  1.00  1.42           O  
ATOM   2456  H   GLU A 150      31.521 -24.637 -42.621  1.00  1.42           H  
ATOM   2457  HA  GLU A 150      31.250 -25.615 -44.714  1.00  1.42           H  
ATOM   2458 1HB  GLU A 150      33.884 -27.097 -44.280  1.00  1.42           H  
ATOM   2459 2HB  GLU A 150      33.086 -26.741 -45.789  1.00  1.42           H  
ATOM   2460 1HG  GLU A 150      34.303 -24.633 -44.009  1.00  1.42           H  
ATOM   2461 2HG  GLU A 150      35.091 -25.379 -45.382  1.00  1.42           H  
ATOM   2462  N   ASP A 151      29.990 -27.587 -43.629  1.00  1.45           N  
ATOM   2463  CA  ASP A 151      29.372 -28.834 -43.163  1.00  1.45           C  
ATOM   2464  C   ASP A 151      30.055 -30.032 -43.789  1.00  1.45           C  
ATOM   2465  O   ASP A 151      30.064 -30.239 -45.007  1.00  1.45           O  
ATOM   2466  CB  ASP A 151      27.871 -28.870 -43.413  1.00  1.45           C  
ATOM   2467  CG  ASP A 151      27.192 -30.132 -42.760  1.00  1.45           C  
ATOM   2468  OD1 ASP A 151      27.764 -31.226 -42.812  1.00  1.45           O  
ATOM   2469  OD2 ASP A 151      26.134 -29.977 -42.178  1.00  1.45           O  
ATOM   2470  H   ASP A 151      29.422 -26.750 -43.775  1.00  1.45           H  
ATOM   2471  HA  ASP A 151      29.516 -28.895 -42.085  1.00  1.45           H  
ATOM   2472 1HB  ASP A 151      27.416 -27.967 -42.996  1.00  1.45           H  
ATOM   2473 2HB  ASP A 151      27.674 -28.860 -44.482  1.00  1.45           H  
ATOM   2474  N   ARG A 152      30.598 -30.834 -42.890  1.00  1.46           N  
ATOM   2475  CA  ARG A 152      31.509 -31.907 -43.176  1.00  1.46           C  
ATOM   2476  C   ARG A 152      30.944 -33.172 -43.792  1.00  1.46           C  
ATOM   2477  O   ARG A 152      31.693 -34.090 -44.085  1.00  1.46           O  
ATOM   2478  CB  ARG A 152      32.215 -32.227 -41.894  1.00  1.46           C  
ATOM   2479  CG  ARG A 152      33.021 -31.062 -41.319  1.00  1.46           C  
ATOM   2480  CD  ARG A 152      34.273 -30.803 -42.054  1.00  1.46           C  
ATOM   2481  NE  ARG A 152      34.991 -29.704 -41.454  1.00  1.46           N  
ATOM   2482  CZ  ARG A 152      36.235 -29.300 -41.774  1.00  1.46           C  
ATOM   2483  NH1 ARG A 152      36.946 -29.916 -42.706  1.00  1.46           N  
ATOM   2484  NH2 ARG A 152      36.747 -28.263 -41.131  1.00  1.46           N  
ATOM   2485  H   ARG A 152      30.429 -30.613 -41.922  1.00  1.46           H  
ATOM   2486  HA  ARG A 152      32.250 -31.512 -43.871  1.00  1.46           H  
ATOM   2487 1HB  ARG A 152      31.494 -32.544 -41.154  1.00  1.46           H  
ATOM   2488 2HB  ARG A 152      32.896 -33.037 -42.080  1.00  1.46           H  
ATOM   2489 1HG  ARG A 152      32.418 -30.151 -41.388  1.00  1.46           H  
ATOM   2490 2HG  ARG A 152      33.269 -31.250 -40.276  1.00  1.46           H  
ATOM   2491 1HD  ARG A 152      34.911 -31.684 -42.033  1.00  1.46           H  
ATOM   2492 2HD  ARG A 152      34.041 -30.536 -43.088  1.00  1.46           H  
ATOM   2493  HE  ARG A 152      34.502 -29.169 -40.748  1.00  1.46           H  
ATOM   2494 1HH1 ARG A 152      36.557 -30.712 -43.229  1.00  1.46           H  
ATOM   2495 2HH1 ARG A 152      37.875 -29.594 -42.921  1.00  1.46           H  
ATOM   2496 1HH2 ARG A 152      36.193 -27.788 -40.427  1.00  1.46           H  
ATOM   2497 2HH2 ARG A 152      37.674 -27.937 -41.350  1.00  1.46           H  
ATOM   2498  N   ASN A 153      29.657 -33.251 -44.067  1.00  1.45           N  
ATOM   2499  CA  ASN A 153      29.277 -34.465 -44.799  1.00  1.45           C  
ATOM   2500  C   ASN A 153      29.228 -34.160 -46.300  1.00  1.45           C  
ATOM   2501  O   ASN A 153      28.793 -35.001 -47.082  1.00  1.45           O  
ATOM   2502  CB  ASN A 153      28.015 -35.122 -44.283  1.00  1.45           C  
ATOM   2503  CG  ASN A 153      28.197 -35.727 -42.986  1.00  1.45           C  
ATOM   2504  OD1 ASN A 153      28.718 -36.829 -42.869  1.00  1.45           O  
ATOM   2505  ND2 ASN A 153      27.822 -35.006 -41.969  1.00  1.45           N  
ATOM   2506  H   ASN A 153      28.997 -32.505 -43.785  1.00  1.45           H  
ATOM   2507  HA  ASN A 153      30.053 -35.214 -44.671  1.00  1.45           H  
ATOM   2508 1HB  ASN A 153      27.215 -34.472 -44.203  1.00  1.45           H  
ATOM   2509 2HB  ASN A 153      27.719 -35.897 -44.986  1.00  1.45           H  
ATOM   2510 1HD2 ASN A 153      27.936 -35.347 -41.037  1.00  1.45           H  
ATOM   2511 2HD2 ASN A 153      27.415 -34.096 -42.115  1.00  1.45           H  
ATOM   2512  N   ALA A 154      29.748 -32.973 -46.687  1.00  1.47           N  
ATOM   2513  CA  ALA A 154      29.899 -32.497 -48.067  1.00  1.47           C  
ATOM   2514  C   ALA A 154      31.103 -33.139 -48.758  1.00  1.47           C  
ATOM   2515  O   ALA A 154      32.038 -33.613 -48.094  1.00  1.47           O  
ATOM   2516  CB  ALA A 154      30.098 -30.997 -48.104  1.00  1.47           C  
ATOM   2517  H   ALA A 154      30.047 -32.314 -45.966  1.00  1.47           H  
ATOM   2518  HA  ALA A 154      28.993 -32.740 -48.616  1.00  1.47           H  
ATOM   2519 1HB  ALA A 154      30.192 -30.667 -49.136  1.00  1.47           H  
ATOM   2520 2HB  ALA A 154      29.271 -30.506 -47.647  1.00  1.47           H  
ATOM   2521 3HB  ALA A 154      31.008 -30.740 -47.559  1.00  1.47           H  
ATOM   2522  N   ARG A 155      31.114 -33.096 -50.097  1.00  1.50           N  
ATOM   2523  CA  ARG A 155      32.268 -33.547 -50.865  1.00  1.50           C  
ATOM   2524  C   ARG A 155      33.530 -32.931 -50.305  1.00  1.50           C  
ATOM   2525  O   ARG A 155      33.599 -31.744 -49.986  1.00  1.50           O  
ATOM   2526  CB  ARG A 155      32.117 -33.196 -52.343  1.00  1.50           C  
ATOM   2527  CG  ARG A 155      33.215 -33.657 -53.292  1.00  1.50           C  
ATOM   2528  CD  ARG A 155      32.895 -33.236 -54.708  1.00  1.50           C  
ATOM   2529  NE  ARG A 155      33.920 -33.636 -55.665  1.00  1.50           N  
ATOM   2530  CZ  ARG A 155      35.022 -32.911 -55.951  1.00  1.50           C  
ATOM   2531  NH1 ARG A 155      35.217 -31.769 -55.332  1.00  1.50           N  
ATOM   2532  NH2 ARG A 155      35.889 -33.342 -56.851  1.00  1.50           N  
ATOM   2533  H   ARG A 155      30.305 -32.768 -50.617  1.00  1.50           H  
ATOM   2534  HA  ARG A 155      32.355 -34.628 -50.771  1.00  1.50           H  
ATOM   2535 1HB  ARG A 155      31.233 -33.680 -52.722  1.00  1.50           H  
ATOM   2536 2HB  ARG A 155      31.980 -32.119 -52.462  1.00  1.50           H  
ATOM   2537 1HG  ARG A 155      34.155 -33.203 -53.017  1.00  1.50           H  
ATOM   2538 2HG  ARG A 155      33.302 -34.743 -53.260  1.00  1.50           H  
ATOM   2539 1HD  ARG A 155      31.951 -33.690 -55.023  1.00  1.50           H  
ATOM   2540 2HD  ARG A 155      32.799 -32.150 -54.746  1.00  1.50           H  
ATOM   2541  HE  ARG A 155      33.756 -34.492 -56.212  1.00  1.50           H  
ATOM   2542 1HH1 ARG A 155      34.518 -31.452 -54.676  1.00  1.50           H  
ATOM   2543 2HH1 ARG A 155      36.031 -31.204 -55.537  1.00  1.50           H  
ATOM   2544 1HH2 ARG A 155      35.725 -34.224 -57.329  1.00  1.50           H  
ATOM   2545 2HH2 ARG A 155      36.707 -32.797 -57.069  1.00  1.50           H  
ATOM   2546  N   LEU A 156      34.525 -33.781 -50.200  1.00  1.54           N  
ATOM   2547  CA  LEU A 156      35.832 -33.518 -49.638  1.00  1.54           C  
ATOM   2548  C   LEU A 156      36.529 -32.277 -50.200  1.00  1.54           C  
ATOM   2549  O   LEU A 156      37.262 -31.585 -49.498  1.00  1.54           O  
ATOM   2550  CB  LEU A 156      36.640 -34.770 -49.910  1.00  1.54           C  
ATOM   2551  CG  LEU A 156      36.400 -35.821 -48.886  1.00  1.54           C  
ATOM   2552  CD1 LEU A 156      34.898 -36.140 -48.819  1.00  1.54           C  
ATOM   2553  CD2 LEU A 156      37.220 -37.071 -49.223  1.00  1.54           C  
ATOM   2554  H   LEU A 156      34.345 -34.725 -50.505  1.00  1.54           H  
ATOM   2555  HA  LEU A 156      35.723 -33.396 -48.565  1.00  1.54           H  
ATOM   2556 1HB  LEU A 156      36.383 -35.166 -50.889  1.00  1.54           H  
ATOM   2557 2HB  LEU A 156      37.701 -34.513 -49.894  1.00  1.54           H  
ATOM   2558  HG  LEU A 156      36.658 -35.427 -47.941  1.00  1.54           H  
ATOM   2559 1HD1 LEU A 156      34.725 -36.881 -48.050  1.00  1.54           H  
ATOM   2560 2HD1 LEU A 156      34.340 -35.237 -48.568  1.00  1.54           H  
ATOM   2561 3HD1 LEU A 156      34.556 -36.525 -49.777  1.00  1.54           H  
ATOM   2562 1HD2 LEU A 156      37.057 -37.831 -48.466  1.00  1.54           H  
ATOM   2563 2HD2 LEU A 156      36.917 -37.459 -50.194  1.00  1.54           H  
ATOM   2564 3HD2 LEU A 156      38.277 -36.814 -49.251  1.00  1.54           H  
ATOM   2565  N   GLY A 157      36.312 -32.015 -51.479  1.00  1.56           N  
ATOM   2566  CA  GLY A 157      36.919 -30.896 -52.182  1.00  1.56           C  
ATOM   2567  C   GLY A 157      36.027 -29.648 -52.293  1.00  1.56           C  
ATOM   2568  O   GLY A 157      36.313 -28.781 -53.122  1.00  1.56           O  
ATOM   2569  H   GLY A 157      35.691 -32.624 -51.982  1.00  1.56           H  
ATOM   2570 1HA  GLY A 157      37.846 -30.624 -51.675  1.00  1.56           H  
ATOM   2571 2HA  GLY A 157      37.204 -31.221 -53.180  1.00  1.56           H  
ATOM   2572  N   GLU A 158      34.937 -29.560 -51.517  1.00  1.56           N  
ATOM   2573  CA  GLU A 158      34.014 -28.430 -51.679  1.00  1.56           C  
ATOM   2574  C   GLU A 158      33.623 -27.703 -50.388  1.00  1.56           C  
ATOM   2575  O   GLU A 158      33.274 -28.314 -49.379  1.00  1.56           O  
ATOM   2576  CB  GLU A 158      32.749 -28.927 -52.388  1.00  1.56           C  
ATOM   2577  CG  GLU A 158      31.702 -27.864 -52.702  1.00  1.56           C  
ATOM   2578  CD  GLU A 158      30.554 -28.416 -53.515  1.00  1.56           C  
ATOM   2579  OE1 GLU A 158      30.618 -29.579 -53.885  1.00  1.56           O  
ATOM   2580  OE2 GLU A 158      29.629 -27.685 -53.791  1.00  1.56           O  
ATOM   2581  H   GLU A 158      34.718 -30.292 -50.838  1.00  1.56           H  
ATOM   2582  HA  GLU A 158      34.494 -27.696 -52.324  1.00  1.56           H  
ATOM   2583 1HB  GLU A 158      33.027 -29.415 -53.322  1.00  1.56           H  
ATOM   2584 2HB  GLU A 158      32.267 -29.681 -51.760  1.00  1.56           H  
ATOM   2585 1HG  GLU A 158      31.311 -27.463 -51.772  1.00  1.56           H  
ATOM   2586 2HG  GLU A 158      32.174 -27.047 -53.245  1.00  1.56           H  
ATOM   2587  N   SER A 159      33.686 -26.371 -50.454  1.00  1.51           N  
ATOM   2588  CA  SER A 159      33.295 -25.475 -49.367  1.00  1.51           C  
ATOM   2589  C   SER A 159      31.794 -25.190 -49.454  1.00  1.51           C  
ATOM   2590  O   SER A 159      31.294 -24.859 -50.531  1.00  1.51           O  
ATOM   2591  CB  SER A 159      34.092 -24.190 -49.465  1.00  1.51           C  
ATOM   2592  OG  SER A 159      35.461 -24.429 -49.261  1.00  1.51           O  
ATOM   2593  H   SER A 159      34.005 -25.959 -51.318  1.00  1.51           H  
ATOM   2594  HA  SER A 159      33.503 -25.959 -48.411  1.00  1.51           H  
ATOM   2595 1HB  SER A 159      33.943 -23.750 -50.448  1.00  1.51           H  
ATOM   2596 2HB  SER A 159      33.730 -23.475 -48.730  1.00  1.51           H  
ATOM   2597  HG  SER A 159      35.544 -24.670 -48.329  1.00  1.51           H  
ATOM   2598  N   VAL A 160      31.074 -25.383 -48.348  1.00  1.42           N  
ATOM   2599  CA  VAL A 160      29.613 -25.223 -48.327  1.00  1.42           C  
ATOM   2600  C   VAL A 160      29.074 -24.352 -47.178  1.00  1.42           C  
ATOM   2601  O   VAL A 160      27.872 -24.103 -47.104  1.00  1.42           O  
ATOM   2602  CB  VAL A 160      28.941 -26.608 -48.244  1.00  1.42           C  
ATOM   2603  CG1 VAL A 160      29.287 -27.461 -49.486  1.00  1.42           C  
ATOM   2604  CG2 VAL A 160      29.400 -27.298 -46.969  1.00  1.42           C  
ATOM   2605  H   VAL A 160      31.584 -25.594 -47.494  1.00  1.42           H  
ATOM   2606  HA  VAL A 160      29.315 -24.757 -49.267  1.00  1.42           H  
ATOM   2607  HB  VAL A 160      27.872 -26.474 -48.226  1.00  1.42           H  
ATOM   2608 1HG1 VAL A 160      28.803 -28.423 -49.432  1.00  1.42           H  
ATOM   2609 2HG1 VAL A 160      28.958 -26.949 -50.388  1.00  1.42           H  
ATOM   2610 3HG1 VAL A 160      30.362 -27.619 -49.537  1.00  1.42           H  
ATOM   2611 1HG2 VAL A 160      28.935 -28.268 -46.863  1.00  1.42           H  
ATOM   2612 2HG2 VAL A 160      30.484 -27.426 -46.991  1.00  1.42           H  
ATOM   2613 3HG2 VAL A 160      29.126 -26.684 -46.122  1.00  1.42           H  
ATOM   2614  N   SER A 161      29.950 -23.939 -46.262  1.00  1.34           N  
ATOM   2615  CA  SER A 161      29.582 -23.217 -45.039  1.00  1.34           C  
ATOM   2616  C   SER A 161      28.396 -23.882 -44.308  1.00  1.34           C  
ATOM   2617  O   SER A 161      28.278 -25.116 -44.281  1.00  1.34           O  
ATOM   2618  CB  SER A 161      29.284 -21.762 -45.383  1.00  1.34           C  
ATOM   2619  OG  SER A 161      29.073 -21.015 -44.231  1.00  1.34           O  
ATOM   2620  H   SER A 161      30.934 -24.129 -46.416  1.00  1.34           H  
ATOM   2621  HA  SER A 161      30.444 -23.225 -44.368  1.00  1.34           H  
ATOM   2622 1HB  SER A 161      30.125 -21.347 -45.938  1.00  1.34           H  
ATOM   2623 2HB  SER A 161      28.405 -21.706 -46.024  1.00  1.34           H  
ATOM   2624  HG  SER A 161      29.863 -21.175 -43.657  1.00  1.34           H  
ATOM   2625  N   LEU A 162      27.556 -23.070 -43.648  1.00  1.27           N  
ATOM   2626  CA  LEU A 162      26.363 -23.592 -42.986  1.00  1.27           C  
ATOM   2627  C   LEU A 162      25.088 -22.979 -43.595  1.00  1.27           C  
ATOM   2628  O   LEU A 162      24.176 -23.681 -44.050  1.00  1.27           O  
ATOM   2629  CB  LEU A 162      26.402 -23.278 -41.485  1.00  1.27           C  
ATOM   2630  CG  LEU A 162      27.601 -23.857 -40.644  1.00  1.27           C  
ATOM   2631  CD1 LEU A 162      27.390 -23.460 -39.197  1.00  1.27           C  
ATOM   2632  CD2 LEU A 162      27.736 -25.360 -40.786  1.00  1.27           C  
ATOM   2633  H   LEU A 162      27.767 -22.086 -43.645  1.00  1.27           H  
ATOM   2634  HA  LEU A 162      26.322 -24.673 -43.123  1.00  1.27           H  
ATOM   2635 1HB  LEU A 162      26.462 -22.204 -41.391  1.00  1.27           H  
ATOM   2636 2HB  LEU A 162      25.489 -23.580 -41.032  1.00  1.27           H  
ATOM   2637  HG  LEU A 162      28.529 -23.394 -40.986  1.00  1.27           H  
ATOM   2638 1HD1 LEU A 162      28.197 -23.808 -38.601  1.00  1.27           H  
ATOM   2639 2HD1 LEU A 162      27.332 -22.410 -39.101  1.00  1.27           H  
ATOM   2640 3HD1 LEU A 162      26.464 -23.906 -38.855  1.00  1.27           H  
ATOM   2641 1HD2 LEU A 162      28.569 -25.708 -40.193  1.00  1.27           H  
ATOM   2642 2HD2 LEU A 162      26.859 -25.832 -40.438  1.00  1.27           H  
ATOM   2643 3HD2 LEU A 162      27.900 -25.623 -41.825  1.00  1.27           H  
ATOM   2644  N   ASN A 163      25.065 -21.644 -43.673  1.00  1.23           N  
ATOM   2645  CA  ASN A 163      23.896 -20.893 -44.144  1.00  1.23           C  
ATOM   2646  C   ASN A 163      23.550 -21.121 -45.608  1.00  1.23           C  
ATOM   2647  O   ASN A 163      22.427 -20.863 -46.036  1.00  1.23           O  
ATOM   2648  CB  ASN A 163      24.070 -19.410 -43.895  1.00  1.23           C  
ATOM   2649  CG  ASN A 163      23.885 -19.033 -42.459  1.00  1.23           C  
ATOM   2650  OD1 ASN A 163      23.338 -19.813 -41.671  1.00  1.23           O  
ATOM   2651  ND2 ASN A 163      24.318 -17.852 -42.109  1.00  1.23           N  
ATOM   2652  H   ASN A 163      25.863 -21.127 -43.338  1.00  1.23           H  
ATOM   2653  HA  ASN A 163      23.033 -21.228 -43.565  1.00  1.23           H  
ATOM   2654 1HB  ASN A 163      25.071 -19.108 -44.209  1.00  1.23           H  
ATOM   2655 2HB  ASN A 163      23.356 -18.854 -44.503  1.00  1.23           H  
ATOM   2656 1HD2 ASN A 163      24.213 -17.538 -41.165  1.00  1.23           H  
ATOM   2657 2HD2 ASN A 163      24.749 -17.258 -42.788  1.00  1.23           H  
ATOM   2658  N   LYS A 164      24.507 -21.607 -46.383  1.00  1.21           N  
ATOM   2659  CA  LYS A 164      24.276 -21.824 -47.798  1.00  1.21           C  
ATOM   2660  C   LYS A 164      23.568 -23.148 -48.059  1.00  1.21           C  
ATOM   2661  O   LYS A 164      23.201 -23.434 -49.203  1.00  1.21           O  
ATOM   2662  CB  LYS A 164      25.589 -21.820 -48.574  1.00  1.21           C  
ATOM   2663  CG  LYS A 164      26.343 -20.504 -48.588  1.00  1.21           C  
ATOM   2664  CD  LYS A 164      27.627 -20.636 -49.410  1.00  1.21           C  
ATOM   2665  CE  LYS A 164      28.406 -19.329 -49.459  1.00  1.21           C  
ATOM   2666  NZ  LYS A 164      29.652 -19.456 -50.272  1.00  1.21           N  
ATOM   2667  H   LYS A 164      25.411 -21.824 -45.985  1.00  1.21           H  
ATOM   2668  HA  LYS A 164      23.640 -21.023 -48.173  1.00  1.21           H  
ATOM   2669 1HB  LYS A 164      26.247 -22.583 -48.172  1.00  1.21           H  
ATOM   2670 2HB  LYS A 164      25.391 -22.075 -49.604  1.00  1.21           H  
ATOM   2671 1HG  LYS A 164      25.714 -19.726 -49.019  1.00  1.21           H  
ATOM   2672 2HG  LYS A 164      26.599 -20.222 -47.566  1.00  1.21           H  
ATOM   2673 1HD  LYS A 164      28.260 -21.413 -48.965  1.00  1.21           H  
ATOM   2674 2HD  LYS A 164      27.378 -20.937 -50.427  1.00  1.21           H  
ATOM   2675 1HE  LYS A 164      27.777 -18.554 -49.894  1.00  1.21           H  
ATOM   2676 2HE  LYS A 164      28.676 -19.039 -48.443  1.00  1.21           H  
ATOM   2677 1HZ  LYS A 164      30.142 -18.572 -50.280  1.00  1.21           H  
ATOM   2678 2HZ  LYS A 164      30.248 -20.166 -49.872  1.00  1.21           H  
ATOM   2679 3HZ  LYS A 164      29.410 -19.715 -51.218  1.00  1.21           H  
ATOM   2680  N   ARG A 165      23.407 -23.979 -47.019  1.00  1.20           N  
ATOM   2681  CA  ARG A 165      22.775 -25.278 -47.198  1.00  1.20           C  
ATOM   2682  C   ARG A 165      21.635 -25.525 -46.206  1.00  1.20           C  
ATOM   2683  O   ARG A 165      20.720 -26.310 -46.472  1.00  1.20           O  
ATOM   2684  CB  ARG A 165      23.813 -26.375 -47.059  1.00  1.20           C  
ATOM   2685  CG  ARG A 165      24.919 -26.331 -48.124  1.00  1.20           C  
ATOM   2686  CD  ARG A 165      24.401 -26.629 -49.499  1.00  1.20           C  
ATOM   2687  NE  ARG A 165      25.467 -26.608 -50.513  1.00  1.20           N  
ATOM   2688  CZ  ARG A 165      25.845 -25.538 -51.237  1.00  1.20           C  
ATOM   2689  NH1 ARG A 165      25.246 -24.385 -51.093  1.00  1.20           N  
ATOM   2690  NH2 ARG A 165      26.824 -25.648 -52.125  1.00  1.20           N  
ATOM   2691  H   ARG A 165      23.729 -23.712 -46.092  1.00  1.20           H  
ATOM   2692  HA  ARG A 165      22.362 -25.326 -48.205  1.00  1.20           H  
ATOM   2693 1HB  ARG A 165      24.290 -26.299 -46.078  1.00  1.20           H  
ATOM   2694 2HB  ARG A 165      23.330 -27.353 -47.117  1.00  1.20           H  
ATOM   2695 1HG  ARG A 165      25.402 -25.355 -48.130  1.00  1.20           H  
ATOM   2696 2HG  ARG A 165      25.655 -27.081 -47.870  1.00  1.20           H  
ATOM   2697 1HD  ARG A 165      23.903 -27.591 -49.528  1.00  1.20           H  
ATOM   2698 2HD  ARG A 165      23.682 -25.869 -49.765  1.00  1.20           H  
ATOM   2699  HE  ARG A 165      25.966 -27.463 -50.676  1.00  1.20           H  
ATOM   2700 1HH1 ARG A 165      24.471 -24.265 -50.425  1.00  1.20           H  
ATOM   2701 2HH1 ARG A 165      25.536 -23.602 -51.656  1.00  1.20           H  
ATOM   2702 1HH2 ARG A 165      27.293 -26.536 -52.285  1.00  1.20           H  
ATOM   2703 2HH2 ARG A 165      27.093 -24.848 -52.677  1.00  1.20           H  
ATOM   2704  N   TYR A 166      21.647 -24.833 -45.073  1.00  1.20           N  
ATOM   2705  CA  TYR A 166      20.660 -25.113 -44.038  1.00  1.20           C  
ATOM   2706  C   TYR A 166      19.277 -24.525 -44.297  1.00  1.20           C  
ATOM   2707  O   TYR A 166      18.947 -23.420 -43.855  1.00  1.20           O  
ATOM   2708  CB  TYR A 166      21.170 -24.666 -42.672  1.00  1.20           C  
ATOM   2709  CG  TYR A 166      22.324 -25.498 -42.173  1.00  1.20           C  
ATOM   2710  CD1 TYR A 166      22.610 -26.725 -42.776  1.00  1.20           C  
ATOM   2711  CD2 TYR A 166      23.075 -25.066 -41.103  1.00  1.20           C  
ATOM   2712  CE1 TYR A 166      23.649 -27.497 -42.308  1.00  1.20           C  
ATOM   2713  CE2 TYR A 166      24.106 -25.851 -40.633  1.00  1.20           C  
ATOM   2714  CZ  TYR A 166      24.393 -27.060 -41.236  1.00  1.20           C  
ATOM   2715  OH  TYR A 166      25.420 -27.839 -40.761  1.00  1.20           O  
ATOM   2716  H   TYR A 166      22.397 -24.177 -44.875  1.00  1.20           H  
ATOM   2717  HA  TYR A 166      20.528 -26.194 -43.994  1.00  1.20           H  
ATOM   2718 1HB  TYR A 166      21.503 -23.626 -42.732  1.00  1.20           H  
ATOM   2719 2HB  TYR A 166      20.365 -24.717 -41.940  1.00  1.20           H  
ATOM   2720  HD1 TYR A 166      22.015 -27.073 -43.617  1.00  1.20           H  
ATOM   2721  HD2 TYR A 166      22.851 -24.115 -40.623  1.00  1.20           H  
ATOM   2722  HE1 TYR A 166      23.880 -28.457 -42.777  1.00  1.20           H  
ATOM   2723  HE2 TYR A 166      24.690 -25.514 -39.779  1.00  1.20           H  
ATOM   2724  HH  TYR A 166      25.544 -28.628 -41.339  1.00  1.20           H  
ATOM   2725  N   THR A 167      18.471 -25.318 -44.997  1.00  1.19           N  
ATOM   2726  CA  THR A 167      17.099 -24.980 -45.376  1.00  1.19           C  
ATOM   2727  C   THR A 167      16.215 -25.048 -44.122  1.00  1.19           C  
ATOM   2728  O   THR A 167      16.674 -25.493 -43.069  1.00  1.19           O  
ATOM   2729  CB  THR A 167      16.564 -25.955 -46.462  1.00  1.19           C  
ATOM   2730  OG1 THR A 167      16.537 -27.276 -45.943  1.00  1.19           O  
ATOM   2731  CG2 THR A 167      17.414 -25.943 -47.722  1.00  1.19           C  
ATOM   2732  H   THR A 167      18.895 -26.176 -45.341  1.00  1.19           H  
ATOM   2733  HA  THR A 167      17.076 -23.962 -45.766  1.00  1.19           H  
ATOM   2734  HB  THR A 167      15.556 -25.664 -46.729  1.00  1.19           H  
ATOM   2735  HG1 THR A 167      16.439 -27.906 -46.664  1.00  1.19           H  
ATOM   2736 1HG2 THR A 167      16.991 -26.638 -48.452  1.00  1.19           H  
ATOM   2737 2HG2 THR A 167      17.419 -24.946 -48.137  1.00  1.19           H  
ATOM   2738 3HG2 THR A 167      18.426 -26.242 -47.487  1.00  1.19           H  
ATOM   2739  N   ARG A 168      14.966 -24.578 -44.205  1.00  1.18           N  
ATOM   2740  CA  ARG A 168      14.083 -24.585 -43.028  1.00  1.18           C  
ATOM   2741  C   ARG A 168      13.778 -25.980 -42.468  1.00  1.18           C  
ATOM   2742  O   ARG A 168      13.329 -26.872 -43.186  1.00  1.18           O  
ATOM   2743  CB  ARG A 168      12.768 -23.893 -43.345  1.00  1.18           C  
ATOM   2744  CG  ARG A 168      11.821 -23.715 -42.154  1.00  1.18           C  
ATOM   2745  CD  ARG A 168      10.599 -22.935 -42.534  1.00  1.18           C  
ATOM   2746  NE  ARG A 168       9.696 -22.739 -41.405  1.00  1.18           N  
ATOM   2747  CZ  ARG A 168       8.536 -22.050 -41.457  1.00  1.18           C  
ATOM   2748  NH1 ARG A 168       8.148 -21.500 -42.586  1.00  1.18           N  
ATOM   2749  NH2 ARG A 168       7.789 -21.928 -40.374  1.00  1.18           N  
ATOM   2750  H   ARG A 168      14.629 -24.217 -45.084  1.00  1.18           H  
ATOM   2751  HA  ARG A 168      14.579 -24.014 -42.244  1.00  1.18           H  
ATOM   2752 1HB  ARG A 168      12.964 -22.908 -43.765  1.00  1.18           H  
ATOM   2753 2HB  ARG A 168      12.232 -24.467 -44.090  1.00  1.18           H  
ATOM   2754 1HG  ARG A 168      11.502 -24.694 -41.788  1.00  1.18           H  
ATOM   2755 2HG  ARG A 168      12.337 -23.183 -41.354  1.00  1.18           H  
ATOM   2756 1HD  ARG A 168      10.895 -21.954 -42.905  1.00  1.18           H  
ATOM   2757 2HD  ARG A 168      10.058 -23.469 -43.313  1.00  1.18           H  
ATOM   2758  HE  ARG A 168       9.962 -23.147 -40.519  1.00  1.18           H  
ATOM   2759 1HH1 ARG A 168       8.717 -21.593 -43.415  1.00  1.18           H  
ATOM   2760 2HH1 ARG A 168       7.281 -20.983 -42.626  1.00  1.18           H  
ATOM   2761 1HH2 ARG A 168       8.086 -22.349 -39.504  1.00  1.18           H  
ATOM   2762 2HH2 ARG A 168       6.922 -21.411 -40.415  1.00  1.18           H  
ATOM   2763  N   LEU A 169      13.985 -26.105 -41.157  1.00  1.18           N  
ATOM   2764  CA  LEU A 169      13.817 -27.312 -40.334  1.00  1.18           C  
ATOM   2765  C   LEU A 169      12.487 -27.282 -39.565  1.00  1.18           C  
ATOM   2766  O   LEU A 169      12.135 -26.247 -38.997  1.00  1.18           O  
ATOM   2767  CB  LEU A 169      15.013 -27.371 -39.373  1.00  1.18           C  
ATOM   2768  CG  LEU A 169      15.107 -28.494 -38.402  1.00  1.18           C  
ATOM   2769  CD1 LEU A 169      15.330 -29.781 -39.147  1.00  1.18           C  
ATOM   2770  CD2 LEU A 169      16.277 -28.198 -37.466  1.00  1.18           C  
ATOM   2771  H   LEU A 169      14.341 -25.287 -40.686  1.00  1.18           H  
ATOM   2772  HA  LEU A 169      13.825 -28.188 -40.986  1.00  1.18           H  
ATOM   2773 1HB  LEU A 169      15.920 -27.394 -39.976  1.00  1.18           H  
ATOM   2774 2HB  LEU A 169      15.022 -26.448 -38.794  1.00  1.18           H  
ATOM   2775  HG  LEU A 169      14.179 -28.574 -37.837  1.00  1.18           H  
ATOM   2776 1HD1 LEU A 169      15.415 -30.609 -38.468  1.00  1.18           H  
ATOM   2777 2HD1 LEU A 169      14.499 -29.950 -39.824  1.00  1.18           H  
ATOM   2778 3HD1 LEU A 169      16.243 -29.698 -39.702  1.00  1.18           H  
ATOM   2779 1HD2 LEU A 169      16.391 -28.978 -36.749  1.00  1.18           H  
ATOM   2780 2HD2 LEU A 169      17.196 -28.118 -38.045  1.00  1.18           H  
ATOM   2781 3HD2 LEU A 169      16.094 -27.262 -36.955  1.00  1.18           H  
ATOM   2782  N   ARG A 170      11.714 -28.380 -39.580  1.00  1.18           N  
ATOM   2783  CA  ARG A 170      10.424 -28.378 -38.876  1.00  1.18           C  
ATOM   2784  C   ARG A 170      10.558 -28.604 -37.362  1.00  1.18           C  
ATOM   2785  O   ARG A 170      11.075 -29.633 -36.911  1.00  1.18           O  
ATOM   2786  CB  ARG A 170       9.503 -29.444 -39.460  1.00  1.18           C  
ATOM   2787  CG  ARG A 170       8.127 -29.533 -38.805  1.00  1.18           C  
ATOM   2788  CD  ARG A 170       7.215 -28.465 -39.277  1.00  1.18           C  
ATOM   2789  NE  ARG A 170       6.806 -28.650 -40.666  1.00  1.18           N  
ATOM   2790  CZ  ARG A 170       6.272 -27.678 -41.432  1.00  1.18           C  
ATOM   2791  NH1 ARG A 170       6.118 -26.471 -40.937  1.00  1.18           N  
ATOM   2792  NH2 ARG A 170       5.909 -27.926 -42.678  1.00  1.18           N  
ATOM   2793  H   ARG A 170      12.015 -29.231 -40.063  1.00  1.18           H  
ATOM   2794  HA  ARG A 170       9.958 -27.406 -39.033  1.00  1.18           H  
ATOM   2795 1HB  ARG A 170       9.354 -29.253 -40.522  1.00  1.18           H  
ATOM   2796 2HB  ARG A 170       9.980 -30.425 -39.375  1.00  1.18           H  
ATOM   2797 1HG  ARG A 170       7.684 -30.480 -39.044  1.00  1.18           H  
ATOM   2798 2HG  ARG A 170       8.228 -29.448 -37.722  1.00  1.18           H  
ATOM   2799 1HD  ARG A 170       6.321 -28.463 -38.664  1.00  1.18           H  
ATOM   2800 2HD  ARG A 170       7.711 -27.499 -39.192  1.00  1.18           H  
ATOM   2801  HE  ARG A 170       6.915 -29.572 -41.076  1.00  1.18           H  
ATOM   2802 1HH1 ARG A 170       6.411 -26.274 -39.991  1.00  1.18           H  
ATOM   2803 2HH1 ARG A 170       5.723 -25.739 -41.507  1.00  1.18           H  
ATOM   2804 1HH2 ARG A 170       6.026 -28.852 -43.071  1.00  1.18           H  
ATOM   2805 2HH2 ARG A 170       5.525 -27.184 -43.245  1.00  1.18           H  
ATOM   2806  N   LEU A 171      10.090 -27.620 -36.578  1.00  1.20           N  
ATOM   2807  CA  LEU A 171      10.186 -27.654 -35.113  1.00  1.20           C  
ATOM   2808  C   LEU A 171       8.812 -27.706 -34.442  1.00  1.20           C  
ATOM   2809  O   LEU A 171       7.981 -26.820 -34.669  1.00  1.20           O  
ATOM   2810  CB  LEU A 171      10.892 -26.399 -34.635  1.00  1.20           C  
ATOM   2811  CG  LEU A 171      12.189 -26.103 -35.295  1.00  1.20           C  
ATOM   2812  CD1 LEU A 171      12.750 -24.818 -34.717  1.00  1.20           C  
ATOM   2813  CD2 LEU A 171      13.098 -27.250 -35.135  1.00  1.20           C  
ATOM   2814  H   LEU A 171       9.681 -26.806 -37.015  1.00  1.20           H  
ATOM   2815  HA  LEU A 171      10.752 -28.536 -34.814  1.00  1.20           H  
ATOM   2816 1HB  LEU A 171      10.240 -25.558 -34.805  1.00  1.20           H  
ATOM   2817 2HB  LEU A 171      11.072 -26.478 -33.599  1.00  1.20           H  
ATOM   2818  HG  LEU A 171      12.019 -25.942 -36.361  1.00  1.20           H  
ATOM   2819 1HD1 LEU A 171      13.686 -24.596 -35.218  1.00  1.20           H  
ATOM   2820 2HD1 LEU A 171      12.038 -24.003 -34.883  1.00  1.20           H  
ATOM   2821 3HD1 LEU A 171      12.921 -24.933 -33.650  1.00  1.20           H  
ATOM   2822 1HD2 LEU A 171      14.013 -27.044 -35.643  1.00  1.20           H  
ATOM   2823 2HD2 LEU A 171      13.278 -27.410 -34.088  1.00  1.20           H  
ATOM   2824 3HD2 LEU A 171      12.659 -28.136 -35.561  1.00  1.20           H  
ATOM   2825  N   ILE A 172       8.558 -28.745 -33.653  1.00  1.26           N  
ATOM   2826  CA  ILE A 172       7.264 -28.932 -33.008  1.00  1.26           C  
ATOM   2827  C   ILE A 172       7.232 -28.809 -31.478  1.00  1.26           C  
ATOM   2828  O   ILE A 172       8.022 -29.430 -30.790  1.00  1.26           O  
ATOM   2829  CB  ILE A 172       6.706 -30.289 -33.387  1.00  1.26           C  
ATOM   2830  CG1 ILE A 172       6.621 -30.429 -34.869  1.00  1.26           C  
ATOM   2831  CG2 ILE A 172       5.435 -30.494 -32.788  1.00  1.26           C  
ATOM   2832  CD1 ILE A 172       5.864 -29.392 -35.578  1.00  1.26           C  
ATOM   2833  H   ILE A 172       9.278 -29.449 -33.504  1.00  1.26           H  
ATOM   2834  HA  ILE A 172       6.589 -28.176 -33.404  1.00  1.26           H  
ATOM   2835  HB  ILE A 172       7.394 -31.068 -33.035  1.00  1.26           H  
ATOM   2836 1HG1 ILE A 172       7.620 -30.512 -35.294  1.00  1.26           H  
ATOM   2837 2HG1 ILE A 172       6.080 -31.337 -35.043  1.00  1.26           H  
ATOM   2838 1HG2 ILE A 172       5.085 -31.465 -33.063  1.00  1.26           H  
ATOM   2839 2HG2 ILE A 172       5.516 -30.445 -31.727  1.00  1.26           H  
ATOM   2840 3HG2 ILE A 172       4.771 -29.724 -33.146  1.00  1.26           H  
ATOM   2841 1HD1 ILE A 172       5.814 -29.654 -36.632  1.00  1.26           H  
ATOM   2842 2HD1 ILE A 172       4.883 -29.305 -35.179  1.00  1.26           H  
ATOM   2843 3HD1 ILE A 172       6.353 -28.464 -35.467  1.00  1.26           H  
ATOM   2844  N   LYS A 173       6.287 -28.058 -30.926  1.00  1.37           N  
ATOM   2845  CA  LYS A 173       6.179 -27.950 -29.463  1.00  1.37           C  
ATOM   2846  C   LYS A 173       5.594 -29.236 -28.866  1.00  1.37           C  
ATOM   2847  O   LYS A 173       4.780 -29.883 -29.516  1.00  1.37           O  
ATOM   2848  CB  LYS A 173       5.252 -26.798 -29.080  1.00  1.37           C  
ATOM   2849  CG  LYS A 173       5.757 -25.433 -29.414  1.00  1.37           C  
ATOM   2850  CD  LYS A 173       4.641 -24.382 -29.241  1.00  1.37           C  
ATOM   2851  CE  LYS A 173       4.306 -24.108 -27.772  1.00  1.37           C  
ATOM   2852  NZ  LYS A 173       3.290 -23.011 -27.627  1.00  1.37           N  
ATOM   2853  H   LYS A 173       5.632 -27.557 -31.513  1.00  1.37           H  
ATOM   2854  HA  LYS A 173       7.170 -27.791 -29.039  1.00  1.37           H  
ATOM   2855 1HB  LYS A 173       4.286 -26.931 -29.573  1.00  1.37           H  
ATOM   2856 2HB  LYS A 173       5.071 -26.829 -28.004  1.00  1.37           H  
ATOM   2857 1HG  LYS A 173       6.608 -25.179 -28.778  1.00  1.37           H  
ATOM   2858 2HG  LYS A 173       6.083 -25.456 -30.436  1.00  1.37           H  
ATOM   2859 1HD  LYS A 173       4.926 -23.449 -29.719  1.00  1.37           H  
ATOM   2860 2HD  LYS A 173       3.741 -24.749 -29.736  1.00  1.37           H  
ATOM   2861 1HE  LYS A 173       3.912 -25.016 -27.317  1.00  1.37           H  
ATOM   2862 2HE  LYS A 173       5.214 -23.813 -27.248  1.00  1.37           H  
ATOM   2863 1HZ  LYS A 173       3.076 -22.829 -26.634  1.00  1.37           H  
ATOM   2864 2HZ  LYS A 173       3.640 -22.151 -28.028  1.00  1.37           H  
ATOM   2865 3HZ  LYS A 173       2.436 -23.255 -28.088  1.00  1.37           H  
ATOM   2866  N   GLU A 174       5.933 -29.538 -27.605  1.00  1.53           N  
ATOM   2867  CA  GLU A 174       5.363 -30.676 -26.852  1.00  1.53           C  
ATOM   2868  C   GLU A 174       5.865 -32.036 -27.346  1.00  1.53           C  
ATOM   2869  O   GLU A 174       5.186 -32.741 -28.112  1.00  1.53           O  
ATOM   2870  CB  GLU A 174       3.826 -30.662 -26.875  1.00  1.53           C  
ATOM   2871  CG  GLU A 174       3.178 -29.378 -26.322  1.00  1.53           C  
ATOM   2872  CD  GLU A 174       3.384 -29.170 -24.846  1.00  1.53           C  
ATOM   2873  OE1 GLU A 174       3.730 -30.107 -24.169  1.00  1.53           O  
ATOM   2874  OE2 GLU A 174       3.196 -28.065 -24.397  1.00  1.53           O  
ATOM   2875  H   GLU A 174       6.668 -28.981 -27.171  1.00  1.53           H  
ATOM   2876  HA  GLU A 174       5.678 -30.576 -25.812  1.00  1.53           H  
ATOM   2877 1HB  GLU A 174       3.435 -30.865 -27.863  1.00  1.53           H  
ATOM   2878 2HB  GLU A 174       3.474 -31.475 -26.239  1.00  1.53           H  
ATOM   2879 1HG  GLU A 174       3.577 -28.519 -26.852  1.00  1.53           H  
ATOM   2880 2HG  GLU A 174       2.109 -29.421 -26.524  1.00  1.53           H  
ATOM   2881  N   HIS A 175       7.069 -32.382 -26.883  1.00  1.77           N  
ATOM   2882  CA  HIS A 175       7.782 -33.577 -27.310  1.00  1.77           C  
ATOM   2883  C   HIS A 175       6.920 -34.812 -27.154  1.00  1.77           C  
ATOM   2884  O   HIS A 175       6.100 -34.901 -26.236  1.00  1.77           O  
ATOM   2885  CB  HIS A 175       9.036 -33.780 -26.435  1.00  1.77           C  
ATOM   2886  CG  HIS A 175       8.738 -34.264 -24.984  1.00  1.77           C  
ATOM   2887  ND1 HIS A 175       8.305 -33.417 -23.953  1.00  1.77           N  
ATOM   2888  CD2 HIS A 175       8.832 -35.494 -24.430  1.00  1.77           C  
ATOM   2889  CE1 HIS A 175       8.128 -34.139 -22.849  1.00  1.77           C  
ATOM   2890  NE2 HIS A 175       8.444 -35.386 -23.111  1.00  1.77           N  
ATOM   2891  H   HIS A 175       7.520 -31.753 -26.237  1.00  1.77           H  
ATOM   2892  HA  HIS A 175       8.071 -33.490 -28.356  1.00  1.77           H  
ATOM   2893 1HB  HIS A 175       9.674 -34.515 -26.906  1.00  1.77           H  
ATOM   2894 2HB  HIS A 175       9.600 -32.858 -26.387  1.00  1.77           H  
ATOM   2895  HD2 HIS A 175       9.153 -36.400 -24.933  1.00  1.77           H  
ATOM   2896  HE1 HIS A 175       7.789 -33.761 -21.882  1.00  1.77           H  
ATOM   2897  HE2 HIS A 175       8.410 -36.151 -22.453  1.00  1.77           H  
ATOM   2898  N   ARG A 176       7.145 -35.794 -28.018  1.00  2.08           N  
ATOM   2899  CA  ARG A 176       6.403 -37.037 -27.943  1.00  2.08           C  
ATOM   2900  C   ARG A 176       6.952 -37.930 -26.824  1.00  2.08           C  
ATOM   2901  O   ARG A 176       8.163 -37.939 -26.554  1.00  2.08           O  
ATOM   2902  CB  ARG A 176       6.456 -37.694 -29.301  1.00  2.08           C  
ATOM   2903  CG  ARG A 176       5.832 -36.830 -30.417  1.00  2.08           C  
ATOM   2904  CD  ARG A 176       4.337 -36.621 -30.253  1.00  2.08           C  
ATOM   2905  NE  ARG A 176       3.981 -35.408 -29.443  1.00  2.08           N  
ATOM   2906  CZ  ARG A 176       2.747 -35.143 -28.968  1.00  2.08           C  
ATOM   2907  NH1 ARG A 176       1.749 -35.971 -29.186  1.00  2.08           N  
ATOM   2908  NH2 ARG A 176       2.562 -34.034 -28.279  1.00  2.08           N  
ATOM   2909  H   ARG A 176       7.812 -35.654 -28.782  1.00  2.08           H  
ATOM   2910  HA  ARG A 176       5.361 -36.806 -27.717  1.00  2.08           H  
ATOM   2911 1HB  ARG A 176       7.495 -37.887 -29.577  1.00  2.08           H  
ATOM   2912 2HB  ARG A 176       5.950 -38.631 -29.287  1.00  2.08           H  
ATOM   2913 1HG  ARG A 176       6.296 -35.846 -30.401  1.00  2.08           H  
ATOM   2914 2HG  ARG A 176       6.028 -37.291 -31.377  1.00  2.08           H  
ATOM   2915 1HD  ARG A 176       3.885 -36.514 -31.240  1.00  2.08           H  
ATOM   2916 2HD  ARG A 176       3.910 -37.496 -29.758  1.00  2.08           H  
ATOM   2917  HE  ARG A 176       4.708 -34.698 -29.217  1.00  2.08           H  
ATOM   2918 1HH1 ARG A 176       1.910 -36.813 -29.714  1.00  2.08           H  
ATOM   2919 2HH1 ARG A 176       0.833 -35.761 -28.814  1.00  2.08           H  
ATOM   2920 1HH2 ARG A 176       3.374 -33.403 -28.130  1.00  2.08           H  
ATOM   2921 2HH2 ARG A 176       1.656 -33.804 -27.909  1.00  2.08           H  
ATOM   2922  N   SER A 177       6.067 -38.715 -26.197  1.00  2.46           N  
ATOM   2923  CA  SER A 177       6.437 -39.570 -25.071  1.00  2.46           C  
ATOM   2924  C   SER A 177       7.193 -40.752 -25.591  1.00  2.46           C  
ATOM   2925  O   SER A 177       7.080 -41.077 -26.772  1.00  2.46           O  
ATOM   2926  CB  SER A 177       5.212 -40.115 -24.365  1.00  2.46           C  
ATOM   2927  OG  SER A 177       4.345 -39.098 -23.984  1.00  2.46           O  
ATOM   2928  H   SER A 177       5.080 -38.730 -26.477  1.00  2.46           H  
ATOM   2929  HA  SER A 177       7.068 -39.008 -24.380  1.00  2.46           H  
ATOM   2930 1HB  SER A 177       4.698 -40.832 -24.999  1.00  2.46           H  
ATOM   2931 2HB  SER A 177       5.536 -40.654 -23.479  1.00  2.46           H  
ATOM   2932  HG  SER A 177       3.787 -38.969 -24.792  1.00  2.46           H  
ATOM   2933  N   GLN A 178       7.898 -41.471 -24.729  1.00  2.90           N  
ATOM   2934  CA  GLN A 178       8.581 -42.637 -25.254  1.00  2.90           C  
ATOM   2935  C   GLN A 178       7.571 -43.609 -25.839  1.00  2.90           C  
ATOM   2936  O   GLN A 178       7.811 -44.187 -26.892  1.00  2.90           O  
ATOM   2937  CB  GLN A 178       9.467 -43.278 -24.202  1.00  2.90           C  
ATOM   2938  CG  GLN A 178      10.585 -42.361 -23.864  1.00  2.90           C  
ATOM   2939  CD  GLN A 178      11.242 -41.906 -25.140  1.00  2.90           C  
ATOM   2940  OE1 GLN A 178      11.617 -42.722 -25.993  1.00  2.90           O  
ATOM   2941  NE2 GLN A 178      11.347 -40.590 -25.297  1.00  2.90           N  
ATOM   2942  H   GLN A 178       7.987 -41.203 -23.758  1.00  2.90           H  
ATOM   2943  HA  GLN A 178       9.231 -42.313 -26.065  1.00  2.90           H  
ATOM   2944 1HB  GLN A 178       8.894 -43.487 -23.299  1.00  2.90           H  
ATOM   2945 2HB  GLN A 178       9.864 -44.216 -24.569  1.00  2.90           H  
ATOM   2946 1HG  GLN A 178      10.200 -41.489 -23.332  1.00  2.90           H  
ATOM   2947 2HG  GLN A 178      11.322 -42.881 -23.247  1.00  2.90           H  
ATOM   2948 1HE2 GLN A 178      11.732 -40.209 -26.135  1.00  2.90           H  
ATOM   2949 2HE2 GLN A 178      11.001 -39.976 -24.583  1.00  2.90           H  
ATOM   2950  N   GLN A 179       6.377 -43.668 -25.267  1.00  3.38           N  
ATOM   2951  CA  GLN A 179       5.333 -44.518 -25.819  1.00  3.38           C  
ATOM   2952  C   GLN A 179       5.041 -44.178 -27.285  1.00  3.38           C  
ATOM   2953  O   GLN A 179       4.646 -45.069 -28.038  1.00  3.38           O  
ATOM   2954  CB  GLN A 179       4.048 -44.388 -25.008  1.00  3.38           C  
ATOM   2955  CG  GLN A 179       2.926 -45.320 -25.454  1.00  3.38           C  
ATOM   2956  CD  GLN A 179       1.716 -45.259 -24.526  1.00  3.38           C  
ATOM   2957  OE1 GLN A 179       1.712 -44.517 -23.541  1.00  3.38           O  
ATOM   2958  NE2 GLN A 179       0.687 -46.048 -24.825  1.00  3.38           N  
ATOM   2959  H   GLN A 179       6.204 -43.152 -24.419  1.00  3.38           H  
ATOM   2960  HA  GLN A 179       5.677 -45.552 -25.781  1.00  3.38           H  
ATOM   2961 1HB  GLN A 179       4.258 -44.566 -23.956  1.00  3.38           H  
ATOM   2962 2HB  GLN A 179       3.674 -43.364 -25.099  1.00  3.38           H  
ATOM   2963 1HG  GLN A 179       2.615 -45.009 -26.433  1.00  3.38           H  
ATOM   2964 2HG  GLN A 179       3.284 -46.344 -25.493  1.00  3.38           H  
ATOM   2965 1HE2 GLN A 179      -0.130 -46.050 -24.244  1.00  3.38           H  
ATOM   2966 2HE2 GLN A 179       0.725 -46.643 -25.628  1.00  3.38           H  
ATOM   2967  N   GLU A 180       5.176 -42.883 -27.674  1.00  3.89           N  
ATOM   2968  CA  GLU A 180       4.909 -42.405 -29.037  1.00  3.89           C  
ATOM   2969  C   GLU A 180       6.159 -42.423 -29.891  1.00  3.89           C  
ATOM   2970  O   GLU A 180       6.093 -42.215 -31.109  1.00  3.89           O  
ATOM   2971  CB  GLU A 180       4.351 -40.976 -29.065  1.00  3.89           C  
ATOM   2972  CG  GLU A 180       2.919 -40.728 -28.578  1.00  3.89           C  
ATOM   2973  CD  GLU A 180       2.725 -40.497 -27.108  1.00  3.89           C  
ATOM   2974  OE1 GLU A 180       3.325 -39.557 -26.562  1.00  3.89           O  
ATOM   2975  OE2 GLU A 180       1.983 -41.255 -26.512  1.00  3.89           O  
ATOM   2976  H   GLU A 180       5.553 -42.209 -27.022  1.00  3.89           H  
ATOM   2977  HA  GLU A 180       4.209 -43.058 -29.517  1.00  3.89           H  
ATOM   2978 1HB  GLU A 180       4.976 -40.378 -28.416  1.00  3.89           H  
ATOM   2979 2HB  GLU A 180       4.439 -40.573 -30.061  1.00  3.89           H  
ATOM   2980 1HG  GLU A 180       2.565 -39.845 -29.097  1.00  3.89           H  
ATOM   2981 2HG  GLU A 180       2.305 -41.546 -28.885  1.00  3.89           H  
ATOM   2982  N   ARG A 181       7.302 -42.660 -29.258  1.00  4.38           N  
ATOM   2983  CA  ARG A 181       8.542 -42.751 -29.989  1.00  4.38           C  
ATOM   2984  C   ARG A 181       8.712 -44.192 -30.398  1.00  4.38           C  
ATOM   2985  O   ARG A 181       9.255 -44.506 -31.454  1.00  4.38           O  
ATOM   2986  CB  ARG A 181       9.757 -42.351 -29.195  1.00  4.38           C  
ATOM   2987  CG  ARG A 181      11.004 -42.250 -30.067  1.00  4.38           C  
ATOM   2988  CD  ARG A 181      12.145 -41.813 -29.344  1.00  4.38           C  
ATOM   2989  NE  ARG A 181      12.795 -42.813 -28.524  1.00  4.38           N  
ATOM   2990  CZ  ARG A 181      13.812 -43.614 -28.962  1.00  4.38           C  
ATOM   2991  NH1 ARG A 181      14.316 -43.475 -30.169  1.00  4.38           N  
ATOM   2992  NH2 ARG A 181      14.337 -44.548 -28.209  1.00  4.38           N  
ATOM   2993  H   ARG A 181       7.313 -42.790 -28.251  1.00  4.38           H  
ATOM   2994  HA  ARG A 181       8.487 -42.101 -30.851  1.00  4.38           H  
ATOM   2995 1HB  ARG A 181       9.586 -41.391 -28.706  1.00  4.38           H  
ATOM   2996 2HB  ARG A 181       9.947 -43.093 -28.411  1.00  4.38           H  
ATOM   2997 1HG  ARG A 181      11.207 -43.195 -30.549  1.00  4.38           H  
ATOM   2998 2HG  ARG A 181      10.833 -41.502 -30.810  1.00  4.38           H  
ATOM   2999 1HD  ARG A 181      12.870 -41.417 -30.045  1.00  4.38           H  
ATOM   3000 2HD  ARG A 181      11.780 -41.041 -28.695  1.00  4.38           H  
ATOM   3001  HE  ARG A 181      12.435 -42.936 -27.574  1.00  4.38           H  
ATOM   3002 1HH1 ARG A 181      13.957 -42.774 -30.803  1.00  4.38           H  
ATOM   3003 2HH1 ARG A 181      15.075 -44.124 -30.450  1.00  4.38           H  
ATOM   3004 1HH2 ARG A 181      14.005 -44.698 -27.271  1.00  4.38           H  
ATOM   3005 2HH2 ARG A 181      15.078 -45.141 -28.621  1.00  4.38           H  
ATOM   3006  N   GLU A 182       8.229 -45.070 -29.526  1.00  4.85           N  
ATOM   3007  CA  GLU A 182       8.412 -46.498 -29.619  1.00  4.85           C  
ATOM   3008  C   GLU A 182       7.872 -47.097 -30.954  1.00  4.85           C  
ATOM   3009  O   GLU A 182       8.409 -48.110 -31.405  1.00  4.85           O  
ATOM   3010  CB  GLU A 182       7.896 -47.146 -28.354  1.00  4.85           C  
ATOM   3011  CG  GLU A 182       8.317 -48.586 -28.167  1.00  4.85           C  
ATOM   3012  CD  GLU A 182       7.621 -49.244 -27.009  1.00  4.85           C  
ATOM   3013  OE1 GLU A 182       6.878 -48.583 -26.346  1.00  4.85           O  
ATOM   3014  OE2 GLU A 182       7.787 -50.415 -26.828  1.00  4.85           O  
ATOM   3015  H   GLU A 182       7.782 -44.708 -28.688  1.00  4.85           H  
ATOM   3016  HA  GLU A 182       9.468 -46.664 -29.596  1.00  4.85           H  
ATOM   3017 1HB  GLU A 182       8.358 -46.631 -27.514  1.00  4.85           H  
ATOM   3018 2HB  GLU A 182       6.855 -46.973 -28.241  1.00  4.85           H  
ATOM   3019 1HG  GLU A 182       8.201 -49.135 -29.073  1.00  4.85           H  
ATOM   3020 2HG  GLU A 182       9.384 -48.587 -27.946  1.00  4.85           H  
ATOM   3021  N   GLN A 183       6.804 -46.525 -31.567  1.00  5.28           N  
ATOM   3022  CA  GLN A 183       6.414 -46.920 -32.940  1.00  5.28           C  
ATOM   3023  C   GLN A 183       6.655 -45.819 -33.957  1.00  5.28           C  
ATOM   3024  O   GLN A 183       5.974 -45.771 -34.978  1.00  5.28           O  
ATOM   3025  CB  GLN A 183       4.994 -47.363 -33.332  1.00  5.28           C  
ATOM   3026  CG  GLN A 183       4.333 -48.662 -32.987  1.00  5.28           C  
ATOM   3027  CD  GLN A 183       4.875 -49.985 -33.659  1.00  5.28           C  
ATOM   3028  OE1 GLN A 183       5.457 -50.015 -34.740  1.00  5.28           O  
ATOM   3029  NE2 GLN A 183       4.617 -51.089 -33.017  1.00  5.28           N  
ATOM   3030  H   GLN A 183       6.284 -45.771 -31.121  1.00  5.28           H  
ATOM   3031  HA  GLN A 183       7.042 -47.752 -33.207  1.00  5.28           H  
ATOM   3032 1HB  GLN A 183       4.362 -46.651 -32.973  1.00  5.28           H  
ATOM   3033 2HB  GLN A 183       4.929 -47.312 -34.407  1.00  5.28           H  
ATOM   3034 1HG  GLN A 183       4.414 -48.735 -32.045  1.00  5.28           H  
ATOM   3035 2HG  GLN A 183       3.278 -48.582 -33.247  1.00  5.28           H  
ATOM   3036 1HE2 GLN A 183       4.921 -51.959 -33.394  1.00  5.28           H  
ATOM   3037 2HE2 GLN A 183       4.079 -51.051 -32.175  1.00  5.28           H  
ATOM   3038  N   GLU A 184       7.756 -45.054 -33.819  1.00  5.65           N  
ATOM   3039  CA  GLU A 184       8.154 -44.170 -34.944  1.00  5.65           C  
ATOM   3040  C   GLU A 184       8.687 -45.072 -36.062  1.00  5.65           C  
ATOM   3041  O   GLU A 184       9.073 -44.632 -37.123  1.00  5.65           O  
ATOM   3042  CB  GLU A 184       9.209 -43.147 -34.560  1.00  5.65           C  
ATOM   3043  CG  GLU A 184       8.726 -42.060 -33.710  1.00  5.65           C  
ATOM   3044  CD  GLU A 184       9.844 -41.130 -33.249  1.00  5.65           C  
ATOM   3045  OE1 GLU A 184      10.967 -41.379 -33.587  1.00  5.65           O  
ATOM   3046  OE2 GLU A 184       9.575 -40.187 -32.548  1.00  5.65           O  
ATOM   3047  H   GLU A 184       8.305 -45.058 -32.960  1.00  5.65           H  
ATOM   3048  HA  GLU A 184       7.277 -43.654 -35.306  1.00  5.65           H  
ATOM   3049 1HB  GLU A 184      10.021 -43.650 -34.027  1.00  5.65           H  
ATOM   3050 2HB  GLU A 184       9.628 -42.720 -35.464  1.00  5.65           H  
ATOM   3051 1HG  GLU A 184       8.001 -41.491 -34.278  1.00  5.65           H  
ATOM   3052 2HG  GLU A 184       8.198 -42.491 -32.895  1.00  5.65           H  
ATOM   3053  N   LEU A 185       8.676 -46.333 -35.739  1.00  5.94           N  
ATOM   3054  CA  LEU A 185       8.916 -47.564 -36.380  1.00  5.94           C  
ATOM   3055  C   LEU A 185       7.818 -47.971 -37.441  1.00  5.94           C  
ATOM   3056  O   LEU A 185       8.134 -48.758 -38.318  1.00  5.94           O  
ATOM   3057  CB  LEU A 185       8.841 -48.519 -35.209  1.00  5.94           C  
ATOM   3058  CG  LEU A 185       9.562 -49.738 -35.176  1.00  5.94           C  
ATOM   3059  CD1 LEU A 185      11.013 -49.470 -35.167  1.00  5.94           C  
ATOM   3060  CD2 LEU A 185       9.015 -50.452 -33.950  1.00  5.94           C  
ATOM   3061  H   LEU A 185       8.435 -46.469 -34.780  1.00  5.94           H  
ATOM   3062  HA  LEU A 185       9.897 -47.547 -36.835  1.00  5.94           H  
ATOM   3063 1HB  LEU A 185       9.112 -47.970 -34.329  1.00  5.94           H  
ATOM   3064 2HB  LEU A 185       7.794 -48.802 -35.106  1.00  5.94           H  
ATOM   3065  HG  LEU A 185       9.412 -50.304 -36.038  1.00  5.94           H  
ATOM   3066 1HD1 LEU A 185      11.551 -50.363 -35.131  1.00  5.94           H  
ATOM   3067 2HD1 LEU A 185      11.261 -48.931 -36.050  1.00  5.94           H  
ATOM   3068 3HD1 LEU A 185      11.307 -48.923 -34.372  1.00  5.94           H  
ATOM   3069 1HD2 LEU A 185       9.455 -51.366 -33.833  1.00  5.94           H  
ATOM   3070 2HD2 LEU A 185       9.193 -49.853 -33.065  1.00  5.94           H  
ATOM   3071 3HD2 LEU A 185       7.946 -50.598 -34.071  1.00  5.94           H  
ATOM   3072  N   LEU A 186       6.533 -47.452 -37.403  1.00  6.12           N  
ATOM   3073  CA  LEU A 186       5.488 -47.985 -38.377  1.00  6.12           C  
ATOM   3074  C   LEU A 186       4.651 -47.105 -39.378  1.00  6.12           C  
ATOM   3075  O   LEU A 186       3.692 -46.454 -39.013  1.00  6.12           O  
ATOM   3076  CB  LEU A 186       4.463 -48.724 -37.502  1.00  6.12           C  
ATOM   3077  CG  LEU A 186       3.275 -49.366 -38.107  1.00  6.12           C  
ATOM   3078  CD1 LEU A 186       3.673 -50.383 -39.160  1.00  6.12           C  
ATOM   3079  CD2 LEU A 186       2.576 -50.078 -36.989  1.00  6.12           C  
ATOM   3080  H   LEU A 186       6.283 -46.775 -36.681  1.00  6.12           H  
ATOM   3081  HA  LEU A 186       5.998 -48.702 -39.004  1.00  6.12           H  
ATOM   3082 1HB  LEU A 186       4.946 -49.461 -36.967  1.00  6.12           H  
ATOM   3083 2HB  LEU A 186       4.085 -48.015 -36.774  1.00  6.12           H  
ATOM   3084  HG  LEU A 186       2.630 -48.614 -38.555  1.00  6.12           H  
ATOM   3085 1HD1 LEU A 186       2.778 -50.856 -39.569  1.00  6.12           H  
ATOM   3086 2HD1 LEU A 186       4.215 -49.873 -39.946  1.00  6.12           H  
ATOM   3087 3HD1 LEU A 186       4.308 -51.142 -38.715  1.00  6.12           H  
ATOM   3088 1HD2 LEU A 186       1.697 -50.565 -37.374  1.00  6.12           H  
ATOM   3089 2HD2 LEU A 186       3.252 -50.825 -36.567  1.00  6.12           H  
ATOM   3090 3HD2 LEU A 186       2.303 -49.390 -36.215  1.00  6.12           H  
ATOM   3091  N   ALA A 187       5.047 -47.077 -40.654  1.00  6.18           N  
ATOM   3092  CA  ALA A 187       4.359 -46.418 -41.820  1.00  6.18           C  
ATOM   3093  C   ALA A 187       5.320 -46.587 -42.997  1.00  6.18           C  
ATOM   3094  O   ALA A 187       6.428 -47.001 -42.741  1.00  6.18           O  
ATOM   3095  CB  ALA A 187       3.946 -44.960 -41.606  1.00  6.18           C  
ATOM   3096  H   ALA A 187       5.910 -47.585 -40.843  1.00  6.18           H  
ATOM   3097  HA  ALA A 187       3.463 -46.939 -42.037  1.00  6.18           H  
ATOM   3098 1HB  ALA A 187       3.452 -44.606 -42.507  1.00  6.18           H  
ATOM   3099 2HB  ALA A 187       3.248 -44.886 -40.780  1.00  6.18           H  
ATOM   3100 3HB  ALA A 187       4.776 -44.333 -41.417  1.00  6.18           H  
ATOM   3101  N   ILE A 188       5.015 -46.204 -44.240  1.00  6.16           N  
ATOM   3102  CA  ILE A 188       6.220 -45.952 -45.081  1.00  6.16           C  
ATOM   3103  C   ILE A 188       7.063 -47.291 -45.319  1.00  6.16           C  
ATOM   3104  O   ILE A 188       6.595 -48.355 -44.884  1.00  6.16           O  
ATOM   3105  CB  ILE A 188       6.860 -44.690 -44.319  1.00  6.16           C  
ATOM   3106  CG1 ILE A 188       5.854 -43.532 -44.483  1.00  6.16           C  
ATOM   3107  CG2 ILE A 188       8.198 -44.249 -44.614  1.00  6.16           C  
ATOM   3108  CD1 ILE A 188       6.148 -42.364 -43.613  1.00  6.16           C  
ATOM   3109  H   ILE A 188       4.076 -45.969 -44.540  1.00  6.16           H  
ATOM   3110  HA  ILE A 188       5.876 -45.592 -46.049  1.00  6.16           H  
ATOM   3111  HB  ILE A 188       6.917 -44.872 -43.286  1.00  6.16           H  
ATOM   3112 1HG1 ILE A 188       5.872 -43.195 -45.528  1.00  6.16           H  
ATOM   3113 2HG1 ILE A 188       4.859 -43.887 -44.262  1.00  6.16           H  
ATOM   3114 1HG2 ILE A 188       8.425 -43.415 -43.996  1.00  6.16           H  
ATOM   3115 2HG2 ILE A 188       8.880 -45.048 -44.384  1.00  6.16           H  
ATOM   3116 3HG2 ILE A 188       8.293 -43.937 -45.619  1.00  6.16           H  
ATOM   3117 1HD1 ILE A 188       5.410 -41.582 -43.785  1.00  6.16           H  
ATOM   3118 2HD1 ILE A 188       6.128 -42.667 -42.569  1.00  6.16           H  
ATOM   3119 3HD1 ILE A 188       7.138 -42.000 -43.869  1.00  6.16           H  
ATOM   3120  N   GLY A 189       8.163 -47.367 -46.158  1.00  6.07           N  
ATOM   3121  CA  GLY A 189       8.901 -46.359 -46.959  1.00  6.07           C  
ATOM   3122  C   GLY A 189       8.016 -45.628 -47.942  1.00  6.07           C  
ATOM   3123  O   GLY A 189       7.664 -44.467 -47.763  1.00  6.07           O  
ATOM   3124  H   GLY A 189       8.510 -48.304 -46.284  1.00  6.07           H  
ATOM   3125 1HA  GLY A 189       9.472 -45.690 -46.349  1.00  6.07           H  
ATOM   3126 2HA  GLY A 189       9.651 -46.895 -47.538  1.00  6.07           H  
ATOM   3127  N   LYS A 190       7.575 -46.339 -48.939  1.00  5.92           N  
ATOM   3128  CA  LYS A 190       6.580 -45.827 -49.838  1.00  5.92           C  
ATOM   3129  C   LYS A 190       6.835 -44.392 -50.351  1.00  5.92           C  
ATOM   3130  O   LYS A 190       7.804 -44.169 -51.082  1.00  5.92           O  
ATOM   3131  CB  LYS A 190       5.252 -45.950 -49.139  1.00  5.92           C  
ATOM   3132  CG  LYS A 190       4.901 -47.366 -48.726  1.00  5.92           C  
ATOM   3133  CD  LYS A 190       4.640 -48.244 -49.906  1.00  5.92           C  
ATOM   3134  CE  LYS A 190       4.294 -49.658 -49.463  1.00  5.92           C  
ATOM   3135  NZ  LYS A 190       3.815 -50.489 -50.594  1.00  5.92           N  
ATOM   3136  H   LYS A 190       7.938 -47.278 -49.103  1.00  5.92           H  
ATOM   3137  HA  LYS A 190       6.565 -46.479 -50.713  1.00  5.92           H  
ATOM   3138 1HB  LYS A 190       5.272 -45.358 -48.251  1.00  5.92           H  
ATOM   3139 2HB  LYS A 190       4.461 -45.587 -49.790  1.00  5.92           H  
ATOM   3140 1HG  LYS A 190       5.712 -47.791 -48.136  1.00  5.92           H  
ATOM   3141 2HG  LYS A 190       4.003 -47.332 -48.107  1.00  5.92           H  
ATOM   3142 1HD  LYS A 190       3.826 -47.833 -50.496  1.00  5.92           H  
ATOM   3143 2HD  LYS A 190       5.539 -48.281 -50.526  1.00  5.92           H  
ATOM   3144 1HE  LYS A 190       5.188 -50.118 -49.043  1.00  5.92           H  
ATOM   3145 2HE  LYS A 190       3.529 -49.617 -48.699  1.00  5.92           H  
ATOM   3146 1HZ  LYS A 190       3.594 -51.416 -50.273  1.00  5.92           H  
ATOM   3147 2HZ  LYS A 190       2.962 -50.032 -50.950  1.00  5.92           H  
ATOM   3148 3HZ  LYS A 190       4.519 -50.534 -51.315  1.00  5.92           H  
ATOM   3149  N   THR A 191       5.914 -43.446 -50.058  1.00  5.72           N  
ATOM   3150  CA  THR A 191       5.981 -42.108 -50.635  1.00  5.72           C  
ATOM   3151  C   THR A 191       5.709 -40.838 -49.768  1.00  5.72           C  
ATOM   3152  O   THR A 191       5.991 -39.723 -50.215  1.00  5.72           O  
ATOM   3153  CB  THR A 191       4.991 -42.100 -51.834  1.00  5.72           C  
ATOM   3154  OG1 THR A 191       3.620 -42.420 -51.373  1.00  5.72           O  
ATOM   3155  CG2 THR A 191       5.398 -43.100 -52.947  1.00  5.72           C  
ATOM   3156  H   THR A 191       5.160 -43.628 -49.392  1.00  5.72           H  
ATOM   3157  HA  THR A 191       6.989 -41.990 -51.032  1.00  5.72           H  
ATOM   3158  HB  THR A 191       4.989 -41.101 -52.262  1.00  5.72           H  
ATOM   3159  HG1 THR A 191       3.604 -43.087 -50.595  1.00  5.72           H  
ATOM   3160 1HG2 THR A 191       4.688 -43.027 -53.770  1.00  5.72           H  
ATOM   3161 2HG2 THR A 191       6.398 -42.855 -53.307  1.00  5.72           H  
ATOM   3162 3HG2 THR A 191       5.388 -44.115 -52.574  1.00  5.72           H  
ATOM   3163  N   LYS A 192       5.065 -40.992 -48.616  1.00  5.52           N  
ATOM   3164  CA  LYS A 192       4.453 -39.892 -47.845  1.00  5.52           C  
ATOM   3165  C   LYS A 192       5.064 -39.549 -46.456  1.00  5.52           C  
ATOM   3166  O   LYS A 192       6.048 -40.142 -45.997  1.00  5.52           O  
ATOM   3167  CB  LYS A 192       2.969 -40.228 -47.659  1.00  5.52           C  
ATOM   3168  CG  LYS A 192       2.169 -40.557 -48.997  1.00  5.52           C  
ATOM   3169  CD  LYS A 192       2.039 -39.398 -50.027  1.00  5.52           C  
ATOM   3170  CE  LYS A 192       1.100 -39.778 -51.197  1.00  5.52           C  
ATOM   3171  NZ  LYS A 192       1.789 -40.540 -52.254  1.00  5.52           N  
ATOM   3172  H   LYS A 192       4.904 -41.937 -48.296  1.00  5.52           H  
ATOM   3173  HA  LYS A 192       4.527 -38.990 -48.451  1.00  5.52           H  
ATOM   3174 1HB  LYS A 192       2.887 -41.096 -47.013  1.00  5.52           H  
ATOM   3175 2HB  LYS A 192       2.467 -39.431 -47.157  1.00  5.52           H  
ATOM   3176 1HG  LYS A 192       2.657 -41.380 -49.469  1.00  5.52           H  
ATOM   3177 2HG  LYS A 192       1.169 -40.896 -48.731  1.00  5.52           H  
ATOM   3178 1HD  LYS A 192       1.654 -38.534 -49.592  1.00  5.52           H  
ATOM   3179 2HD  LYS A 192       3.026 -39.170 -50.430  1.00  5.52           H  
ATOM   3180 1HE  LYS A 192       0.299 -40.396 -50.795  1.00  5.52           H  
ATOM   3181 2HE  LYS A 192       0.666 -38.876 -51.627  1.00  5.52           H  
ATOM   3182 1HZ  LYS A 192       1.139 -40.789 -52.980  1.00  5.52           H  
ATOM   3183 2HZ  LYS A 192       2.531 -39.979 -52.644  1.00  5.52           H  
ATOM   3184 3HZ  LYS A 192       2.191 -41.379 -51.851  1.00  5.52           H  
ATOM   3185  N   THR A 193       4.461 -38.539 -45.809  1.00  5.32           N  
ATOM   3186  CA  THR A 193       4.754 -38.115 -44.429  1.00  5.32           C  
ATOM   3187  C   THR A 193       3.472 -38.259 -43.587  1.00  5.32           C  
ATOM   3188  O   THR A 193       2.406 -37.850 -44.027  1.00  5.32           O  
ATOM   3189  CB  THR A 193       5.245 -36.659 -44.377  1.00  5.32           C  
ATOM   3190  OG1 THR A 193       6.449 -36.530 -45.140  1.00  5.32           O  
ATOM   3191  CG2 THR A 193       5.495 -36.214 -42.924  1.00  5.32           C  
ATOM   3192  H   THR A 193       3.717 -38.061 -46.288  1.00  5.32           H  
ATOM   3193  HA  THR A 193       5.514 -38.769 -44.004  1.00  5.32           H  
ATOM   3194  HB  THR A 193       4.489 -36.015 -44.819  1.00  5.32           H  
ATOM   3195  HG1 THR A 193       6.648 -35.592 -45.243  1.00  5.32           H  
ATOM   3196 1HG2 THR A 193       5.841 -35.182 -42.916  1.00  5.32           H  
ATOM   3197 2HG2 THR A 193       4.571 -36.285 -42.362  1.00  5.32           H  
ATOM   3198 3HG2 THR A 193       6.229 -36.836 -42.459  1.00  5.32           H  
ATOM   3199  N   CYS A 194       3.577 -38.848 -42.395  1.00  5.12           N  
ATOM   3200  CA  CYS A 194       2.421 -39.085 -41.508  1.00  5.12           C  
ATOM   3201  C   CYS A 194       1.832 -37.718 -41.045  1.00  5.12           C  
ATOM   3202  O   CYS A 194       2.591 -36.762 -40.885  1.00  5.12           O  
ATOM   3203  CB  CYS A 194       2.911 -39.938 -40.357  1.00  5.12           C  
ATOM   3204  SG  CYS A 194       3.673 -41.494 -40.863  1.00  5.12           S  
ATOM   3205  H   CYS A 194       4.489 -39.158 -42.089  1.00  5.12           H  
ATOM   3206  HA  CYS A 194       1.651 -39.628 -42.060  1.00  5.12           H  
ATOM   3207 1HB  CYS A 194       3.600 -39.379 -39.728  1.00  5.12           H  
ATOM   3208 2HB  CYS A 194       2.080 -40.225 -39.786  1.00  5.12           H  
ATOM   3209  HG  CYS A 194       4.553 -41.540 -39.836  1.00  5.12           H  
ATOM   3210  N   GLU A 195       0.500 -37.593 -40.827  1.00  4.87           N  
ATOM   3211  CA  GLU A 195      -0.049 -36.232 -40.582  1.00  4.87           C  
ATOM   3212  C   GLU A 195      -0.273 -35.653 -39.151  1.00  4.87           C  
ATOM   3213  O   GLU A 195       0.581 -34.942 -38.640  1.00  4.87           O  
ATOM   3214  CB  GLU A 195      -1.399 -36.284 -41.235  1.00  4.87           C  
ATOM   3215  CG  GLU A 195      -1.318 -36.791 -42.619  1.00  4.87           C  
ATOM   3216  CD  GLU A 195      -1.245 -38.334 -42.561  1.00  4.87           C  
ATOM   3217  OE1 GLU A 195      -1.152 -38.836 -41.463  1.00  4.87           O  
ATOM   3218  OE2 GLU A 195      -1.276 -38.983 -43.568  1.00  4.87           O  
ATOM   3219  H   GLU A 195      -0.113 -38.392 -40.905  1.00  4.87           H  
ATOM   3220  HA  GLU A 195       0.599 -35.535 -41.106  1.00  4.87           H  
ATOM   3221 1HB  GLU A 195      -2.051 -36.968 -40.706  1.00  4.87           H  
ATOM   3222 2HB  GLU A 195      -1.849 -35.316 -41.211  1.00  4.87           H  
ATOM   3223 1HG  GLU A 195      -2.185 -36.483 -43.151  1.00  4.87           H  
ATOM   3224 2HG  GLU A 195      -0.436 -36.388 -43.120  1.00  4.87           H  
ATOM   3225  N   SER A 196      -1.387 -36.008 -38.484  1.00  4.50           N  
ATOM   3226  CA  SER A 196      -1.618 -35.613 -37.083  1.00  4.50           C  
ATOM   3227  C   SER A 196      -1.200 -34.118 -36.680  1.00  4.50           C  
ATOM   3228  O   SER A 196      -0.056 -33.872 -36.300  1.00  4.50           O  
ATOM   3229  CB  SER A 196      -1.007 -36.666 -36.243  1.00  4.50           C  
ATOM   3230  OG  SER A 196       0.373 -36.652 -36.369  1.00  4.50           O  
ATOM   3231  H   SER A 196      -2.077 -36.581 -38.951  1.00  4.50           H  
ATOM   3232  HA  SER A 196      -2.684 -35.728 -36.920  1.00  4.50           H  
ATOM   3233 1HB  SER A 196      -1.324 -36.562 -35.245  1.00  4.50           H  
ATOM   3234 2HB  SER A 196      -1.389 -37.607 -36.562  1.00  4.50           H  
ATOM   3235  HG  SER A 196       0.721 -37.335 -35.733  1.00  4.50           H  
ATOM   3236  N   PRO A 197      -2.096 -33.116 -36.719  1.00  3.98           N  
ATOM   3237  CA  PRO A 197      -1.850 -31.655 -36.658  1.00  3.98           C  
ATOM   3238  C   PRO A 197      -1.355 -30.958 -35.352  1.00  3.98           C  
ATOM   3239  O   PRO A 197      -2.126 -30.275 -34.676  1.00  3.98           O  
ATOM   3240  CB  PRO A 197      -3.232 -31.113 -37.009  1.00  3.98           C  
ATOM   3241  CG  PRO A 197      -4.187 -32.132 -36.461  1.00  3.98           C  
ATOM   3242  CD  PRO A 197      -3.529 -33.461 -36.722  1.00  3.98           C  
ATOM   3243  HA  PRO A 197      -1.151 -31.420 -37.463  1.00  3.98           H  
ATOM   3244 1HB  PRO A 197      -3.367 -30.108 -36.584  1.00  3.98           H  
ATOM   3245 2HB  PRO A 197      -3.336 -31.014 -38.104  1.00  3.98           H  
ATOM   3246 1HG  PRO A 197      -4.363 -31.954 -35.391  1.00  3.98           H  
ATOM   3247 2HG  PRO A 197      -5.168 -32.048 -36.967  1.00  3.98           H  
ATOM   3248 1HD  PRO A 197      -3.778 -34.140 -35.892  1.00  3.98           H  
ATOM   3249 2HD  PRO A 197      -3.840 -33.853 -37.708  1.00  3.98           H  
ATOM   3250  N   VAL A 198      -0.055 -31.081 -35.072  1.00  3.35           N  
ATOM   3251  CA  VAL A 198       0.695 -30.482 -33.922  1.00  3.35           C  
ATOM   3252  C   VAL A 198       0.816 -28.947 -33.710  1.00  3.35           C  
ATOM   3253  O   VAL A 198       1.197 -28.541 -32.616  1.00  3.35           O  
ATOM   3254  CB  VAL A 198       2.156 -30.883 -34.015  1.00  3.35           C  
ATOM   3255  CG1 VAL A 198       2.372 -32.207 -33.853  1.00  3.35           C  
ATOM   3256  CG2 VAL A 198       2.541 -30.645 -35.285  1.00  3.35           C  
ATOM   3257  H   VAL A 198       0.448 -31.721 -35.684  1.00  3.35           H  
ATOM   3258  HA  VAL A 198       0.257 -30.903 -33.014  1.00  3.35           H  
ATOM   3259  HB  VAL A 198       2.731 -30.341 -33.311  1.00  3.35           H  
ATOM   3260 1HG1 VAL A 198       3.411 -32.456 -34.017  1.00  3.35           H  
ATOM   3261 2HG1 VAL A 198       2.110 -32.457 -32.853  1.00  3.35           H  
ATOM   3262 3HG1 VAL A 198       1.766 -32.712 -34.583  1.00  3.35           H  
ATOM   3263 1HG2 VAL A 198       3.552 -30.964 -35.412  1.00  3.35           H  
ATOM   3264 2HG2 VAL A 198       1.883 -31.252 -35.863  1.00  3.35           H  
ATOM   3265 3HG2 VAL A 198       2.451 -29.616 -35.557  1.00  3.35           H  
ATOM   3266  N   SER A 199       0.573 -28.107 -34.725  1.00  2.69           N  
ATOM   3267  CA  SER A 199       0.764 -26.637 -34.593  1.00  2.69           C  
ATOM   3268  C   SER A 199       2.251 -26.195 -34.331  1.00  2.69           C  
ATOM   3269  O   SER A 199       2.595 -25.844 -33.202  1.00  2.69           O  
ATOM   3270  CB  SER A 199      -0.126 -26.087 -33.497  1.00  2.69           C  
ATOM   3271  OG  SER A 199      -0.295 -24.708 -33.641  1.00  2.69           O  
ATOM   3272  H   SER A 199       0.230 -28.498 -35.588  1.00  2.69           H  
ATOM   3273  HA  SER A 199       0.425 -26.179 -35.522  1.00  2.69           H  
ATOM   3274 1HB  SER A 199      -1.096 -26.587 -33.527  1.00  2.69           H  
ATOM   3275 2HB  SER A 199       0.313 -26.288 -32.523  1.00  2.69           H  
ATOM   3276  HG  SER A 199       0.593 -24.333 -33.646  1.00  2.69           H  
ATOM   3277  N   PRO A 200       3.143 -26.233 -35.357  1.00  2.10           N  
ATOM   3278  CA  PRO A 200       4.601 -25.956 -35.348  1.00  2.10           C  
ATOM   3279  C   PRO A 200       5.041 -24.556 -34.871  1.00  2.10           C  
ATOM   3280  O   PRO A 200       4.286 -23.582 -34.970  1.00  2.10           O  
ATOM   3281  CB  PRO A 200       4.978 -26.115 -36.830  1.00  2.10           C  
ATOM   3282  CG  PRO A 200       3.890 -26.981 -37.419  1.00  2.10           C  
ATOM   3283  CD  PRO A 200       2.650 -26.569 -36.698  1.00  2.10           C  
ATOM   3284  HA  PRO A 200       5.093 -26.715 -34.728  1.00  2.10           H  
ATOM   3285 1HB  PRO A 200       5.059 -25.131 -37.301  1.00  2.10           H  
ATOM   3286 2HB  PRO A 200       5.978 -26.575 -36.893  1.00  2.10           H  
ATOM   3287 1HG  PRO A 200       3.819 -26.821 -38.504  1.00  2.10           H  
ATOM   3288 2HG  PRO A 200       4.109 -28.043 -37.281  1.00  2.10           H  
ATOM   3289 1HD  PRO A 200       2.188 -25.683 -37.177  1.00  2.10           H  
ATOM   3290 2HD  PRO A 200       2.002 -27.400 -36.685  1.00  2.10           H  
ATOM   3291  N   ILE A 201       6.282 -24.482 -34.352  1.00  1.64           N  
ATOM   3292  CA  ILE A 201       6.904 -23.257 -33.818  1.00  1.64           C  
ATOM   3293  C   ILE A 201       8.116 -22.762 -34.634  1.00  1.64           C  
ATOM   3294  O   ILE A 201       8.938 -23.545 -35.095  1.00  1.64           O  
ATOM   3295  CB  ILE A 201       7.339 -23.497 -32.345  1.00  1.64           C  
ATOM   3296  CG1 ILE A 201       7.857 -22.220 -31.700  1.00  1.64           C  
ATOM   3297  CG2 ILE A 201       8.410 -24.591 -32.242  1.00  1.64           C  
ATOM   3298  CD1 ILE A 201       8.003 -22.298 -30.175  1.00  1.64           C  
ATOM   3299  H   ILE A 201       6.841 -25.338 -34.344  1.00  1.64           H  
ATOM   3300  HA  ILE A 201       6.154 -22.468 -33.826  1.00  1.64           H  
ATOM   3301  HB  ILE A 201       6.468 -23.785 -31.796  1.00  1.64           H  
ATOM   3302 1HG1 ILE A 201       8.833 -21.989 -32.112  1.00  1.64           H  
ATOM   3303 2HG1 ILE A 201       7.176 -21.413 -31.938  1.00  1.64           H  
ATOM   3304 1HG2 ILE A 201       8.669 -24.751 -31.197  1.00  1.64           H  
ATOM   3305 2HG2 ILE A 201       8.025 -25.506 -32.651  1.00  1.64           H  
ATOM   3306 3HG2 ILE A 201       9.301 -24.285 -32.792  1.00  1.64           H  
ATOM   3307 1HD1 ILE A 201       8.379 -21.351 -29.802  1.00  1.64           H  
ATOM   3308 2HD1 ILE A 201       7.048 -22.501 -29.722  1.00  1.64           H  
ATOM   3309 3HD1 ILE A 201       8.698 -23.091 -29.917  1.00  1.64           H  
ATOM   3310  N   LYS A 202       8.222 -21.447 -34.812  1.00  1.31           N  
ATOM   3311  CA  LYS A 202       9.356 -20.843 -35.516  1.00  1.31           C  
ATOM   3312  C   LYS A 202      10.523 -20.641 -34.546  1.00  1.31           C  
ATOM   3313  O   LYS A 202      10.296 -20.405 -33.363  1.00  1.31           O  
ATOM   3314  CB  LYS A 202       8.947 -19.508 -36.124  1.00  1.31           C  
ATOM   3315  CG  LYS A 202       7.881 -19.591 -37.196  1.00  1.31           C  
ATOM   3316  CD  LYS A 202       7.620 -18.211 -37.778  1.00  1.31           C  
ATOM   3317  CE  LYS A 202       6.867 -17.331 -36.782  1.00  1.31           C  
ATOM   3318  NZ  LYS A 202       6.624 -15.966 -37.315  1.00  1.31           N  
ATOM   3319  H   LYS A 202       7.504 -20.850 -34.434  1.00  1.31           H  
ATOM   3320  HA  LYS A 202       9.687 -21.517 -36.305  1.00  1.31           H  
ATOM   3321 1HB  LYS A 202       8.569 -18.857 -35.345  1.00  1.31           H  
ATOM   3322 2HB  LYS A 202       9.818 -19.020 -36.561  1.00  1.31           H  
ATOM   3323 1HG  LYS A 202       8.213 -20.259 -37.988  1.00  1.31           H  
ATOM   3324 2HG  LYS A 202       6.958 -19.984 -36.768  1.00  1.31           H  
ATOM   3325 1HD  LYS A 202       8.571 -17.726 -38.015  1.00  1.31           H  
ATOM   3326 2HD  LYS A 202       7.036 -18.297 -38.692  1.00  1.31           H  
ATOM   3327 1HE  LYS A 202       5.912 -17.795 -36.549  1.00  1.31           H  
ATOM   3328 2HE  LYS A 202       7.452 -17.247 -35.864  1.00  1.31           H  
ATOM   3329 1HZ  LYS A 202       6.141 -15.420 -36.623  1.00  1.31           H  
ATOM   3330 2HZ  LYS A 202       7.535 -15.519 -37.507  1.00  1.31           H  
ATOM   3331 3HZ  LYS A 202       6.081 -16.006 -38.157  1.00  1.31           H  
ATOM   3332  N   MET A 203      11.770 -20.622 -35.035  1.00  1.09           N  
ATOM   3333  CA  MET A 203      12.892 -20.406 -34.110  1.00  1.09           C  
ATOM   3334  C   MET A 203      12.794 -19.090 -33.337  1.00  1.09           C  
ATOM   3335  O   MET A 203      13.144 -19.019 -32.156  1.00  1.09           O  
ATOM   3336  CB  MET A 203      14.249 -20.475 -34.807  1.00  1.09           C  
ATOM   3337  CG  MET A 203      14.655 -21.863 -35.252  1.00  1.09           C  
ATOM   3338  SD  MET A 203      16.232 -21.913 -36.137  1.00  1.09           S  
ATOM   3339  CE  MET A 203      17.399 -21.570 -34.831  1.00  1.09           C  
ATOM   3340  H   MET A 203      11.940 -20.799 -36.016  1.00  1.09           H  
ATOM   3341  HA  MET A 203      12.876 -21.221 -33.404  1.00  1.09           H  
ATOM   3342 1HB  MET A 203      14.245 -19.823 -35.679  1.00  1.09           H  
ATOM   3343 2HB  MET A 203      15.020 -20.104 -34.127  1.00  1.09           H  
ATOM   3344 1HG  MET A 203      14.734 -22.509 -34.379  1.00  1.09           H  
ATOM   3345 2HG  MET A 203      13.884 -22.264 -35.907  1.00  1.09           H  
ATOM   3346 1HE  MET A 203      18.408 -21.583 -35.239  1.00  1.09           H  
ATOM   3347 2HE  MET A 203      17.193 -20.595 -34.403  1.00  1.09           H  
ATOM   3348 3HE  MET A 203      17.315 -22.320 -34.060  1.00  1.09           H  
ATOM   3349  N   GLU A 204      12.259 -18.057 -33.976  1.00  0.97           N  
ATOM   3350  CA  GLU A 204      12.124 -16.747 -33.347  1.00  0.97           C  
ATOM   3351  C   GLU A 204      11.224 -16.763 -32.112  1.00  0.97           C  
ATOM   3352  O   GLU A 204      11.270 -15.837 -31.309  1.00  0.97           O  
ATOM   3353  CB  GLU A 204      11.626 -15.712 -34.360  1.00  0.97           C  
ATOM   3354  CG  GLU A 204      10.197 -15.887 -34.852  1.00  0.97           C  
ATOM   3355  CD  GLU A 204       9.827 -14.867 -35.917  1.00  0.97           C  
ATOM   3356  OE1 GLU A 204      10.643 -14.032 -36.212  1.00  0.97           O  
ATOM   3357  OE2 GLU A 204       8.719 -14.923 -36.432  1.00  0.97           O  
ATOM   3358  H   GLU A 204      11.962 -18.180 -34.933  1.00  0.97           H  
ATOM   3359  HA  GLU A 204      13.106 -16.425 -33.013  1.00  0.97           H  
ATOM   3360 1HB  GLU A 204      11.701 -14.717 -33.921  1.00  0.97           H  
ATOM   3361 2HB  GLU A 204      12.275 -15.728 -35.235  1.00  0.97           H  
ATOM   3362 1HG  GLU A 204      10.084 -16.887 -35.253  1.00  0.97           H  
ATOM   3363 2HG  GLU A 204       9.523 -15.780 -34.010  1.00  0.97           H  
ATOM   3364  N   LEU A 205      10.379 -17.790 -31.985  1.00  0.91           N  
ATOM   3365  CA  LEU A 205       9.437 -17.913 -30.890  1.00  0.91           C  
ATOM   3366  C   LEU A 205       9.913 -18.842 -29.772  1.00  0.91           C  
ATOM   3367  O   LEU A 205       9.221 -19.004 -28.771  1.00  0.91           O  
ATOM   3368  CB  LEU A 205       8.143 -18.494 -31.441  1.00  0.91           C  
ATOM   3369  CG  LEU A 205       7.481 -17.699 -32.531  1.00  0.91           C  
ATOM   3370  CD1 LEU A 205       6.263 -18.459 -33.022  1.00  0.91           C  
ATOM   3371  CD2 LEU A 205       7.123 -16.325 -32.007  1.00  0.91           C  
ATOM   3372  H   LEU A 205      10.405 -18.551 -32.658  1.00  0.91           H  
ATOM   3373  HA  LEU A 205       9.258 -16.922 -30.473  1.00  0.91           H  
ATOM   3374 1HB  LEU A 205       8.382 -19.454 -31.858  1.00  0.91           H  
ATOM   3375 2HB  LEU A 205       7.434 -18.627 -30.625  1.00  0.91           H  
ATOM   3376  HG  LEU A 205       8.164 -17.596 -33.363  1.00  0.91           H  
ATOM   3377 1HD1 LEU A 205       5.787 -17.900 -33.822  1.00  0.91           H  
ATOM   3378 2HD1 LEU A 205       6.567 -19.431 -33.392  1.00  0.91           H  
ATOM   3379 3HD1 LEU A 205       5.561 -18.589 -32.200  1.00  0.91           H  
ATOM   3380 1HD2 LEU A 205       6.652 -15.743 -32.799  1.00  0.91           H  
ATOM   3381 2HD2 LEU A 205       6.435 -16.420 -31.167  1.00  0.91           H  
ATOM   3382 3HD2 LEU A 205       8.032 -15.812 -31.674  1.00  0.91           H  
ATOM   3383  N   LEU A 206      11.101 -19.428 -29.892  1.00  0.91           N  
ATOM   3384  CA  LEU A 206      11.517 -20.454 -28.927  1.00  0.91           C  
ATOM   3385  C   LEU A 206      11.593 -20.002 -27.475  1.00  0.91           C  
ATOM   3386  O   LEU A 206      11.297 -20.790 -26.576  1.00  0.91           O  
ATOM   3387  CB  LEU A 206      12.875 -21.010 -29.341  1.00  0.91           C  
ATOM   3388  CG  LEU A 206      12.844 -21.829 -30.588  1.00  0.91           C  
ATOM   3389  CD1 LEU A 206      14.285 -22.140 -31.012  1.00  0.91           C  
ATOM   3390  CD2 LEU A 206      12.028 -23.081 -30.354  1.00  0.91           C  
ATOM   3391  H   LEU A 206      11.695 -19.227 -30.698  1.00  0.91           H  
ATOM   3392  HA  LEU A 206      10.796 -21.264 -28.982  1.00  0.91           H  
ATOM   3393 1HB  LEU A 206      13.555 -20.181 -29.499  1.00  0.91           H  
ATOM   3394 2HB  LEU A 206      13.267 -21.626 -28.540  1.00  0.91           H  
ATOM   3395  HG  LEU A 206      12.359 -21.268 -31.351  1.00  0.91           H  
ATOM   3396 1HD1 LEU A 206      14.285 -22.721 -31.929  1.00  0.91           H  
ATOM   3397 2HD1 LEU A 206      14.807 -21.204 -31.184  1.00  0.91           H  
ATOM   3398 3HD1 LEU A 206      14.786 -22.694 -30.224  1.00  0.91           H  
ATOM   3399 1HD2 LEU A 206      11.982 -23.667 -31.273  1.00  0.91           H  
ATOM   3400 2HD2 LEU A 206      12.482 -23.669 -29.567  1.00  0.91           H  
ATOM   3401 3HD2 LEU A 206      11.024 -22.799 -30.059  1.00  0.91           H  
ATOM   3402  N   PHE A 207      11.964 -18.753 -27.231  1.00  0.97           N  
ATOM   3403  CA  PHE A 207      12.091 -18.276 -25.863  1.00  0.97           C  
ATOM   3404  C   PHE A 207      10.897 -17.392 -25.424  1.00  0.97           C  
ATOM   3405  O   PHE A 207      10.883 -16.843 -24.310  1.00  0.97           O  
ATOM   3406  CB  PHE A 207      13.442 -17.562 -25.731  1.00  0.97           C  
ATOM   3407  CG  PHE A 207      14.597 -18.542 -25.941  1.00  0.97           C  
ATOM   3408  CD1 PHE A 207      15.281 -18.576 -27.151  1.00  0.97           C  
ATOM   3409  CD2 PHE A 207      14.983 -19.434 -24.935  1.00  0.97           C  
ATOM   3410  CE1 PHE A 207      16.305 -19.475 -27.367  1.00  0.97           C  
ATOM   3411  CE2 PHE A 207      16.020 -20.336 -25.152  1.00  0.97           C  
ATOM   3412  CZ  PHE A 207      16.670 -20.354 -26.376  1.00  0.97           C  
ATOM   3413  H   PHE A 207      12.173 -18.134 -28.003  1.00  0.97           H  
ATOM   3414  HA  PHE A 207      12.133 -19.147 -25.218  1.00  0.97           H  
ATOM   3415 1HB  PHE A 207      13.518 -16.762 -26.467  1.00  0.97           H  
ATOM   3416 2HB  PHE A 207      13.533 -17.122 -24.736  1.00  0.97           H  
ATOM   3417  HD1 PHE A 207      14.988 -17.887 -27.941  1.00  0.97           H  
ATOM   3418  HD2 PHE A 207      14.456 -19.423 -23.971  1.00  0.97           H  
ATOM   3419  HE1 PHE A 207      16.822 -19.491 -28.327  1.00  0.97           H  
ATOM   3420  HE2 PHE A 207      16.313 -21.035 -24.360  1.00  0.97           H  
ATOM   3421  HZ  PHE A 207      17.471 -21.055 -26.553  1.00  0.97           H  
ATOM   3422  N   ASP A 208       9.897 -17.257 -26.309  1.00  1.09           N  
ATOM   3423  CA  ASP A 208       8.727 -16.426 -26.033  1.00  1.09           C  
ATOM   3424  C   ASP A 208       7.558 -17.293 -25.513  1.00  1.09           C  
ATOM   3425  O   ASP A 208       7.117 -18.206 -26.218  1.00  1.09           O  
ATOM   3426  CB  ASP A 208       8.289 -15.634 -27.268  1.00  1.09           C  
ATOM   3427  CG  ASP A 208       9.276 -14.499 -27.687  1.00  1.09           C  
ATOM   3428  OD1 ASP A 208      10.137 -14.099 -26.913  1.00  1.09           O  
ATOM   3429  OD2 ASP A 208       9.141 -14.036 -28.783  1.00  1.09           O  
ATOM   3430  H   ASP A 208       9.922 -17.774 -27.189  1.00  1.09           H  
ATOM   3431  HA  ASP A 208       9.034 -15.695 -25.301  1.00  1.09           H  
ATOM   3432 1HB  ASP A 208       8.174 -16.322 -28.111  1.00  1.09           H  
ATOM   3433 2HB  ASP A 208       7.309 -15.190 -27.079  1.00  1.09           H  
ATOM   3434  N   PRO A 209       7.041 -17.049 -24.302  1.00  1.28           N  
ATOM   3435  CA  PRO A 209       6.012 -17.829 -23.637  1.00  1.28           C  
ATOM   3436  C   PRO A 209       4.636 -17.620 -24.243  1.00  1.28           C  
ATOM   3437  O   PRO A 209       4.364 -16.580 -24.843  1.00  1.28           O  
ATOM   3438  CB  PRO A 209       6.056 -17.288 -22.233  1.00  1.28           C  
ATOM   3439  CG  PRO A 209       6.476 -15.849 -22.401  1.00  1.28           C  
ATOM   3440  CD  PRO A 209       7.459 -15.864 -23.548  1.00  1.28           C  
ATOM   3441  HA  PRO A 209       6.289 -18.890 -23.646  1.00  1.28           H  
ATOM   3442 1HB  PRO A 209       5.089 -17.441 -21.749  1.00  1.28           H  
ATOM   3443 2HB  PRO A 209       6.775 -17.874 -21.677  1.00  1.28           H  
ATOM   3444 1HG  PRO A 209       5.588 -15.241 -22.621  1.00  1.28           H  
ATOM   3445 2HG  PRO A 209       6.889 -15.457 -21.475  1.00  1.28           H  
ATOM   3446 1HD  PRO A 209       7.327 -14.946 -24.144  1.00  1.28           H  
ATOM   3447 2HD  PRO A 209       8.483 -15.991 -23.182  1.00  1.28           H  
ATOM   3448  N   ASP A 210       3.747 -18.578 -24.026  1.00  1.54           N  
ATOM   3449  CA  ASP A 210       2.367 -18.431 -24.461  1.00  1.54           C  
ATOM   3450  C   ASP A 210       1.662 -17.415 -23.572  1.00  1.54           C  
ATOM   3451  O   ASP A 210       1.857 -17.418 -22.360  1.00  1.54           O  
ATOM   3452  CB  ASP A 210       1.660 -19.784 -24.419  1.00  1.54           C  
ATOM   3453  CG  ASP A 210       2.179 -20.751 -25.523  1.00  1.54           C  
ATOM   3454  OD1 ASP A 210       2.295 -20.352 -26.659  1.00  1.54           O  
ATOM   3455  OD2 ASP A 210       2.507 -21.879 -25.218  1.00  1.54           O  
ATOM   3456  H   ASP A 210       4.021 -19.414 -23.533  1.00  1.54           H  
ATOM   3457  HA  ASP A 210       2.357 -18.061 -25.486  1.00  1.54           H  
ATOM   3458 1HB  ASP A 210       1.805 -20.244 -23.443  1.00  1.54           H  
ATOM   3459 2HB  ASP A 210       0.582 -19.630 -24.555  1.00  1.54           H  
ATOM   3460  N   ASP A 211       0.811 -16.588 -24.168  1.00  1.82           N  
ATOM   3461  CA  ASP A 211       0.047 -15.546 -23.468  1.00  1.82           C  
ATOM   3462  C   ASP A 211      -0.628 -15.979 -22.159  1.00  1.82           C  
ATOM   3463  O   ASP A 211      -0.537 -15.292 -21.139  1.00  1.82           O  
ATOM   3464  CB  ASP A 211      -1.000 -15.002 -24.434  1.00  1.82           C  
ATOM   3465  CG  ASP A 211      -1.887 -16.122 -25.051  1.00  1.82           C  
ATOM   3466  OD1 ASP A 211      -1.621 -17.290 -24.790  1.00  1.82           O  
ATOM   3467  OD2 ASP A 211      -2.799 -15.800 -25.767  1.00  1.82           O  
ATOM   3468  H   ASP A 211       0.710 -16.660 -25.171  1.00  1.82           H  
ATOM   3469  HA  ASP A 211       0.738 -14.738 -23.237  1.00  1.82           H  
ATOM   3470 1HB  ASP A 211      -1.646 -14.298 -23.908  1.00  1.82           H  
ATOM   3471 2HB  ASP A 211      -0.509 -14.458 -25.240  1.00  1.82           H  
ATOM   3472  N   GLU A 212      -1.265 -17.141 -22.197  1.00  2.03           N  
ATOM   3473  CA  GLU A 212      -1.990 -17.727 -21.071  1.00  2.03           C  
ATOM   3474  C   GLU A 212      -1.110 -17.884 -19.829  1.00  2.03           C  
ATOM   3475  O   GLU A 212      -1.595 -17.804 -18.699  1.00  2.03           O  
ATOM   3476  CB  GLU A 212      -2.552 -19.097 -21.465  1.00  2.03           C  
ATOM   3477  CG  GLU A 212      -3.447 -19.746 -20.408  1.00  2.03           C  
ATOM   3478  CD  GLU A 212      -4.021 -21.082 -20.842  1.00  2.03           C  
ATOM   3479  OE1 GLU A 212      -3.734 -21.509 -21.935  1.00  2.03           O  
ATOM   3480  OE2 GLU A 212      -4.737 -21.678 -20.069  1.00  2.03           O  
ATOM   3481  H   GLU A 212      -1.281 -17.600 -23.105  1.00  2.03           H  
ATOM   3482  HA  GLU A 212      -2.819 -17.065 -20.822  1.00  2.03           H  
ATOM   3483 1HB  GLU A 212      -3.125 -19.001 -22.388  1.00  2.03           H  
ATOM   3484 2HB  GLU A 212      -1.724 -19.778 -21.666  1.00  2.03           H  
ATOM   3485 1HG  GLU A 212      -2.870 -19.884 -19.496  1.00  2.03           H  
ATOM   3486 2HG  GLU A 212      -4.265 -19.066 -20.180  1.00  2.03           H  
ATOM   3487  N   HIS A 213       0.169 -18.167 -20.053  1.00  2.09           N  
ATOM   3488  CA  HIS A 213       1.148 -18.410 -19.013  1.00  2.09           C  
ATOM   3489  C   HIS A 213       2.395 -17.611 -19.355  1.00  2.09           C  
ATOM   3490  O   HIS A 213       3.482 -18.178 -19.479  1.00  2.09           O  
ATOM   3491  CB  HIS A 213       1.507 -19.902 -18.961  1.00  2.09           C  
ATOM   3492  CG  HIS A 213       0.347 -20.820 -18.701  1.00  2.09           C  
ATOM   3493  ND1 HIS A 213      -0.237 -20.955 -17.459  1.00  2.09           N  
ATOM   3494  CD2 HIS A 213      -0.336 -21.644 -19.530  1.00  2.09           C  
ATOM   3495  CE1 HIS A 213      -1.233 -21.823 -17.538  1.00  2.09           C  
ATOM   3496  NE2 HIS A 213      -1.311 -22.256 -18.781  1.00  2.09           N  
ATOM   3497  H   HIS A 213       0.511 -18.150 -21.011  1.00  2.09           H  
ATOM   3498  HA  HIS A 213       0.773 -18.086 -18.045  1.00  2.09           H  
ATOM   3499 1HB  HIS A 213       1.960 -20.191 -19.912  1.00  2.09           H  
ATOM   3500 2HB  HIS A 213       2.253 -20.066 -18.184  1.00  2.09           H  
ATOM   3501  HD2 HIS A 213      -0.152 -21.791 -20.595  1.00  2.09           H  
ATOM   3502  HE1 HIS A 213      -1.881 -22.127 -16.718  1.00  2.09           H  
ATOM   3503  HE2 HIS A 213      -1.985 -22.926 -19.135  1.00  2.09           H  
ATOM   3504  N   SER A 214       2.253 -16.289 -19.501  1.00  1.96           N  
ATOM   3505  CA  SER A 214       3.330 -15.456 -20.063  1.00  1.96           C  
ATOM   3506  C   SER A 214       4.545 -15.152 -19.172  1.00  1.96           C  
ATOM   3507  O   SER A 214       4.933 -13.995 -19.002  1.00  1.96           O  
ATOM   3508  CB  SER A 214       2.743 -14.141 -20.542  1.00  1.96           C  
ATOM   3509  OG  SER A 214       2.121 -13.445 -19.496  1.00  1.96           O  
ATOM   3510  H   SER A 214       1.345 -15.873 -19.326  1.00  1.96           H  
ATOM   3511  HA  SER A 214       3.687 -15.974 -20.946  1.00  1.96           H  
ATOM   3512 1HB  SER A 214       3.538 -13.532 -20.965  1.00  1.96           H  
ATOM   3513 2HB  SER A 214       2.027 -14.331 -21.329  1.00  1.96           H  
ATOM   3514  HG  SER A 214       1.309 -13.933 -19.309  1.00  1.96           H  
ATOM   3515  N   GLU A 215       5.157 -16.201 -18.640  1.00  1.69           N  
ATOM   3516  CA  GLU A 215       6.407 -16.128 -17.899  1.00  1.69           C  
ATOM   3517  C   GLU A 215       7.509 -16.504 -18.900  1.00  1.69           C  
ATOM   3518  O   GLU A 215       7.417 -17.591 -19.468  1.00  1.69           O  
ATOM   3519  CB  GLU A 215       6.392 -17.056 -16.688  1.00  1.69           C  
ATOM   3520  CG  GLU A 215       7.666 -17.013 -15.850  1.00  1.69           C  
ATOM   3521  CD  GLU A 215       7.605 -17.885 -14.627  1.00  1.69           C  
ATOM   3522  OE1 GLU A 215       6.570 -18.455 -14.374  1.00  1.69           O  
ATOM   3523  OE2 GLU A 215       8.596 -17.973 -13.938  1.00  1.69           O  
ATOM   3524  H   GLU A 215       4.741 -17.103 -18.829  1.00  1.69           H  
ATOM   3525  HA  GLU A 215       6.524 -15.121 -17.530  1.00  1.69           H  
ATOM   3526 1HB  GLU A 215       5.559 -16.788 -16.040  1.00  1.69           H  
ATOM   3527 2HB  GLU A 215       6.228 -18.073 -17.019  1.00  1.69           H  
ATOM   3528 1HG  GLU A 215       8.505 -17.337 -16.474  1.00  1.69           H  
ATOM   3529 2HG  GLU A 215       7.851 -15.986 -15.546  1.00  1.69           H  
ATOM   3530  N   PRO A 216       8.578 -15.704 -19.103  1.00  1.38           N  
ATOM   3531  CA  PRO A 216       9.599 -15.917 -20.126  1.00  1.38           C  
ATOM   3532  C   PRO A 216      10.110 -17.334 -20.094  1.00  1.38           C  
ATOM   3533  O   PRO A 216      10.282 -17.907 -19.024  1.00  1.38           O  
ATOM   3534  CB  PRO A 216      10.688 -14.934 -19.703  1.00  1.38           C  
ATOM   3535  CG  PRO A 216       9.933 -13.810 -19.036  1.00  1.38           C  
ATOM   3536  CD  PRO A 216       8.809 -14.493 -18.275  1.00  1.38           C  
ATOM   3537  HA  PRO A 216       9.206 -15.660 -21.108  1.00  1.38           H  
ATOM   3538 1HB  PRO A 216      11.406 -15.435 -19.032  1.00  1.38           H  
ATOM   3539 2HB  PRO A 216      11.253 -14.609 -20.589  1.00  1.38           H  
ATOM   3540 1HG  PRO A 216      10.610 -13.241 -18.372  1.00  1.38           H  
ATOM   3541 2HG  PRO A 216       9.557 -13.101 -19.786  1.00  1.38           H  
ATOM   3542 1HD  PRO A 216       9.116 -14.760 -17.255  1.00  1.38           H  
ATOM   3543 2HD  PRO A 216       7.954 -13.804 -18.305  1.00  1.38           H  
ATOM   3544  N   VAL A 217      10.346 -17.921 -21.268  1.00  1.11           N  
ATOM   3545  CA  VAL A 217      10.776 -19.305 -21.264  1.00  1.11           C  
ATOM   3546  C   VAL A 217      12.246 -19.341 -20.970  1.00  1.11           C  
ATOM   3547  O   VAL A 217      13.052 -18.839 -21.753  1.00  1.11           O  
ATOM   3548  CB  VAL A 217      10.550 -19.919 -22.641  1.00  1.11           C  
ATOM   3549  CG1 VAL A 217      11.033 -21.349 -22.685  1.00  1.11           C  
ATOM   3550  CG2 VAL A 217       9.105 -19.795 -23.020  1.00  1.11           C  
ATOM   3551  H   VAL A 217      10.259 -17.434 -22.161  1.00  1.11           H  
ATOM   3552  HA  VAL A 217      10.227 -19.859 -20.508  1.00  1.11           H  
ATOM   3553  HB  VAL A 217      11.132 -19.381 -23.334  1.00  1.11           H  
ATOM   3554 1HG1 VAL A 217      10.893 -21.734 -23.690  1.00  1.11           H  
ATOM   3555 2HG1 VAL A 217      12.092 -21.385 -22.430  1.00  1.11           H  
ATOM   3556 3HG1 VAL A 217      10.471 -21.958 -21.976  1.00  1.11           H  
ATOM   3557 1HG2 VAL A 217       8.968 -20.190 -24.016  1.00  1.11           H  
ATOM   3558 2HG2 VAL A 217       8.489 -20.343 -22.312  1.00  1.11           H  
ATOM   3559 3HG2 VAL A 217       8.839 -18.745 -23.004  1.00  1.11           H  
ATOM   3560  N   HIS A 218      12.618 -19.909 -19.843  1.00  0.92           N  
ATOM   3561  CA  HIS A 218      14.020 -19.877 -19.528  1.00  0.92           C  
ATOM   3562  C   HIS A 218      14.732 -20.987 -20.256  1.00  0.92           C  
ATOM   3563  O   HIS A 218      15.775 -20.743 -20.861  1.00  0.92           O  
ATOM   3564  CB  HIS A 218      14.254 -19.918 -18.028  1.00  0.92           C  
ATOM   3565  CG  HIS A 218      13.736 -18.681 -17.354  1.00  0.92           C  
ATOM   3566  ND1 HIS A 218      12.405 -18.512 -17.038  1.00  0.92           N  
ATOM   3567  CD2 HIS A 218      14.362 -17.552 -16.960  1.00  0.92           C  
ATOM   3568  CE1 HIS A 218      12.228 -17.330 -16.480  1.00  0.92           C  
ATOM   3569  NE2 HIS A 218      13.401 -16.721 -16.417  1.00  0.92           N  
ATOM   3570  H   HIS A 218      11.941 -20.330 -19.218  1.00  0.92           H  
ATOM   3571  HA  HIS A 218      14.449 -18.940 -19.878  1.00  0.92           H  
ATOM   3572 1HB  HIS A 218      13.778 -20.803 -17.589  1.00  0.92           H  
ATOM   3573 2HB  HIS A 218      15.315 -19.973 -17.837  1.00  0.92           H  
ATOM   3574  HD1 HIS A 218      11.665 -19.166 -17.209  1.00  0.92           H  
ATOM   3575  HD2 HIS A 218      15.401 -17.237 -17.014  1.00  0.92           H  
ATOM   3576  HE1 HIS A 218      11.228 -17.017 -16.166  1.00  0.92           H  
ATOM   3577  N   THR A 219      14.159 -22.188 -20.278  1.00  0.80           N  
ATOM   3578  CA  THR A 219      14.900 -23.220 -20.965  1.00  0.80           C  
ATOM   3579  C   THR A 219      14.094 -23.820 -22.111  1.00  0.80           C  
ATOM   3580  O   THR A 219      12.869 -23.924 -22.027  1.00  0.80           O  
ATOM   3581  CB  THR A 219      15.336 -24.310 -19.956  1.00  0.80           C  
ATOM   3582  OG1 THR A 219      14.211 -24.956 -19.404  1.00  0.80           O  
ATOM   3583  CG2 THR A 219      16.079 -23.676 -18.791  1.00  0.80           C  
ATOM   3584  H   THR A 219      13.280 -22.389 -19.794  1.00  0.80           H  
ATOM   3585  HA  THR A 219      15.793 -22.787 -21.391  1.00  0.80           H  
ATOM   3586  HB  THR A 219      15.981 -25.032 -20.462  1.00  0.80           H  
ATOM   3587  HG1 THR A 219      13.598 -24.288 -19.057  1.00  0.80           H  
ATOM   3588 1HG2 THR A 219      16.390 -24.450 -18.086  1.00  0.80           H  
ATOM   3589 2HG2 THR A 219      16.932 -23.152 -19.146  1.00  0.80           H  
ATOM   3590 3HG2 THR A 219      15.419 -22.979 -18.284  1.00  0.80           H  
ATOM   3591  N   VAL A 220      14.806 -24.225 -23.159  1.00  0.76           N  
ATOM   3592  CA  VAL A 220      14.231 -24.873 -24.331  1.00  0.76           C  
ATOM   3593  C   VAL A 220      14.991 -26.159 -24.612  1.00  0.76           C  
ATOM   3594  O   VAL A 220      16.216 -26.136 -24.690  1.00  0.76           O  
ATOM   3595  CB  VAL A 220      14.290 -23.958 -25.580  1.00  0.76           C  
ATOM   3596  CG1 VAL A 220      13.712 -24.686 -26.784  1.00  0.76           C  
ATOM   3597  CG2 VAL A 220      13.490 -22.683 -25.346  1.00  0.76           C  
ATOM   3598  H   VAL A 220      15.811 -24.073 -23.123  1.00  0.76           H  
ATOM   3599  HA  VAL A 220      13.196 -25.095 -24.125  1.00  0.76           H  
ATOM   3600  HB  VAL A 220      15.330 -23.711 -25.790  1.00  0.76           H  
ATOM   3601 1HG1 VAL A 220      13.768 -24.040 -27.650  1.00  0.76           H  
ATOM   3602 2HG1 VAL A 220      14.277 -25.595 -26.972  1.00  0.76           H  
ATOM   3603 3HG1 VAL A 220      12.670 -24.945 -26.588  1.00  0.76           H  
ATOM   3604 1HG2 VAL A 220      13.549 -22.052 -26.226  1.00  0.76           H  
ATOM   3605 2HG2 VAL A 220      12.455 -22.932 -25.156  1.00  0.76           H  
ATOM   3606 3HG2 VAL A 220      13.883 -22.145 -24.496  1.00  0.76           H  
ATOM   3607  N   VAL A 221      14.290 -27.262 -24.777  1.00  0.77           N  
ATOM   3608  CA  VAL A 221      14.981 -28.511 -25.049  1.00  0.77           C  
ATOM   3609  C   VAL A 221      14.641 -29.037 -26.414  1.00  0.77           C  
ATOM   3610  O   VAL A 221      13.469 -29.084 -26.785  1.00  0.77           O  
ATOM   3611  CB  VAL A 221      14.600 -29.583 -24.037  1.00  0.77           C  
ATOM   3612  CG1 VAL A 221      15.310 -30.866 -24.334  1.00  0.77           C  
ATOM   3613  CG2 VAL A 221      14.909 -29.129 -22.704  1.00  0.77           C  
ATOM   3614  H   VAL A 221      13.276 -27.222 -24.682  1.00  0.77           H  
ATOM   3615  HA  VAL A 221      16.055 -28.344 -24.998  1.00  0.77           H  
ATOM   3616  HB  VAL A 221      13.543 -29.780 -24.120  1.00  0.77           H  
ATOM   3617 1HG1 VAL A 221      15.008 -31.607 -23.608  1.00  0.77           H  
ATOM   3618 2HG1 VAL A 221      15.058 -31.220 -25.330  1.00  0.77           H  
ATOM   3619 3HG1 VAL A 221      16.387 -30.703 -24.268  1.00  0.77           H  
ATOM   3620 1HG2 VAL A 221      14.602 -29.915 -22.027  1.00  0.77           H  
ATOM   3621 2HG2 VAL A 221      15.970 -28.947 -22.614  1.00  0.77           H  
ATOM   3622 3HG2 VAL A 221      14.361 -28.212 -22.483  1.00  0.77           H  
ATOM   3623  N   PHE A 222      15.664 -29.418 -27.163  1.00  0.82           N  
ATOM   3624  CA  PHE A 222      15.458 -30.001 -28.468  1.00  0.82           C  
ATOM   3625  C   PHE A 222      15.657 -31.496 -28.467  1.00  0.82           C  
ATOM   3626  O   PHE A 222      16.730 -32.017 -28.149  1.00  0.82           O  
ATOM   3627  CB  PHE A 222      16.285 -29.327 -29.546  1.00  0.82           C  
ATOM   3628  CG  PHE A 222      15.733 -28.016 -29.880  1.00  0.82           C  
ATOM   3629  CD1 PHE A 222      16.072 -26.880 -29.217  1.00  0.82           C  
ATOM   3630  CD2 PHE A 222      14.798 -27.943 -30.871  1.00  0.82           C  
ATOM   3631  CE1 PHE A 222      15.485 -25.692 -29.578  1.00  0.82           C  
ATOM   3632  CE2 PHE A 222      14.236 -26.786 -31.216  1.00  0.82           C  
ATOM   3633  CZ  PHE A 222      14.572 -25.672 -30.585  1.00  0.82           C  
ATOM   3634  H   PHE A 222      16.602 -29.343 -26.780  1.00  0.82           H  
ATOM   3635  HA  PHE A 222      14.432 -29.812 -28.745  1.00  0.82           H  
ATOM   3636 1HB  PHE A 222      17.315 -29.202 -29.209  1.00  0.82           H  
ATOM   3637 2HB  PHE A 222      16.294 -29.943 -30.446  1.00  0.82           H  
ATOM   3638  HD1 PHE A 222      16.802 -26.931 -28.412  1.00  0.82           H  
ATOM   3639  HD2 PHE A 222      14.509 -28.847 -31.377  1.00  0.82           H  
ATOM   3640  HE1 PHE A 222      15.738 -24.773 -29.063  1.00  0.82           H  
ATOM   3641  HE2 PHE A 222      13.508 -26.753 -32.004  1.00  0.82           H  
ATOM   3642  HZ  PHE A 222      14.109 -24.774 -30.880  1.00  0.82           H  
ATOM   3643  N   GLN A 223      14.580 -32.175 -28.822  1.00  0.90           N  
ATOM   3644  CA  GLN A 223      14.514 -33.622 -28.866  1.00  0.90           C  
ATOM   3645  C   GLN A 223      14.481 -34.150 -30.282  1.00  0.90           C  
ATOM   3646  O   GLN A 223      13.798 -33.608 -31.154  1.00  0.90           O  
ATOM   3647  CB  GLN A 223      13.283 -34.132 -28.101  1.00  0.90           C  
ATOM   3648  CG  GLN A 223      13.091 -35.662 -28.180  1.00  0.90           C  
ATOM   3649  CD  GLN A 223      11.929 -36.312 -27.309  1.00  0.90           C  
ATOM   3650  OE1 GLN A 223      12.054 -36.386 -26.086  1.00  0.90           O  
ATOM   3651  NE2 GLN A 223      10.840 -36.796 -27.952  1.00  0.90           N  
ATOM   3652  H   GLN A 223      13.742 -31.636 -29.055  1.00  0.90           H  
ATOM   3653  HA  GLN A 223      15.402 -34.019 -28.382  1.00  0.90           H  
ATOM   3654 1HB  GLN A 223      13.376 -33.856 -27.069  1.00  0.90           H  
ATOM   3655 2HB  GLN A 223      12.383 -33.650 -28.492  1.00  0.90           H  
ATOM   3656 1HG  GLN A 223      12.860 -35.891 -29.217  1.00  0.90           H  
ATOM   3657 2HG  GLN A 223      14.033 -36.109 -27.898  1.00  0.90           H  
ATOM   3658 1HE2 GLN A 223      10.058 -37.237 -27.436  1.00  0.90           H  
ATOM   3659 2HE2 GLN A 223      10.764 -36.739 -28.976  1.00  0.90           H  
ATOM   3660  N   GLY A 224      15.224 -35.210 -30.530  1.00  0.98           N  
ATOM   3661  CA  GLY A 224      15.093 -35.821 -31.851  1.00  0.98           C  
ATOM   3662  C   GLY A 224      16.129 -36.875 -32.217  1.00  0.98           C  
ATOM   3663  O   GLY A 224      17.150 -37.037 -31.540  1.00  0.98           O  
ATOM   3664  H   GLY A 224      15.848 -35.556 -29.794  1.00  0.98           H  
ATOM   3665 1HA  GLY A 224      14.104 -36.275 -31.916  1.00  0.98           H  
ATOM   3666 2HA  GLY A 224      15.094 -35.035 -32.596  1.00  0.98           H  
ATOM   3667  N   ALA A 225      15.862 -37.557 -33.331  1.00  1.04           N  
ATOM   3668  CA  ALA A 225      16.687 -38.645 -33.847  1.00  1.04           C  
ATOM   3669  C   ALA A 225      18.098 -38.186 -34.124  1.00  1.04           C  
ATOM   3670  O   ALA A 225      18.359 -37.017 -34.418  1.00  1.04           O  
ATOM   3671  CB  ALA A 225      16.082 -39.216 -35.121  1.00  1.04           C  
ATOM   3672  H   ALA A 225      15.012 -37.326 -33.833  1.00  1.04           H  
ATOM   3673  HA  ALA A 225      16.728 -39.428 -33.089  1.00  1.04           H  
ATOM   3674 1HB  ALA A 225      16.702 -40.041 -35.479  1.00  1.04           H  
ATOM   3675 2HB  ALA A 225      15.077 -39.581 -34.918  1.00  1.04           H  
ATOM   3676 3HB  ALA A 225      16.038 -38.443 -35.886  1.00  1.04           H  
ATOM   3677  N   ALA A 226      19.043 -39.083 -33.971  1.00  1.06           N  
ATOM   3678  CA  ALA A 226      20.391 -38.676 -34.258  1.00  1.06           C  
ATOM   3679  C   ALA A 226      20.487 -38.179 -35.695  1.00  1.06           C  
ATOM   3680  O   ALA A 226      19.986 -38.815 -36.618  1.00  1.06           O  
ATOM   3681  CB  ALA A 226      21.324 -39.819 -34.025  1.00  1.06           C  
ATOM   3682  H   ALA A 226      18.832 -40.033 -33.696  1.00  1.06           H  
ATOM   3683  HA  ALA A 226      20.655 -37.855 -33.594  1.00  1.06           H  
ATOM   3684 1HB  ALA A 226      22.309 -39.486 -34.224  1.00  1.06           H  
ATOM   3685 2HB  ALA A 226      21.250 -40.134 -33.007  1.00  1.06           H  
ATOM   3686 3HB  ALA A 226      21.072 -40.649 -34.683  1.00  1.06           H  
ATOM   3687  N   GLY A 227      21.137 -37.034 -35.872  1.00  1.06           N  
ATOM   3688  CA  GLY A 227      21.346 -36.432 -37.185  1.00  1.06           C  
ATOM   3689  C   GLY A 227      20.174 -35.587 -37.684  1.00  1.06           C  
ATOM   3690  O   GLY A 227      20.271 -34.962 -38.743  1.00  1.06           O  
ATOM   3691  H   GLY A 227      21.508 -36.563 -35.065  1.00  1.06           H  
ATOM   3692 1HA  GLY A 227      22.244 -35.821 -37.166  1.00  1.06           H  
ATOM   3693 2HA  GLY A 227      21.531 -37.233 -37.901  1.00  1.06           H  
ATOM   3694  N   ILE A 228      19.068 -35.557 -36.923  1.00  1.03           N  
ATOM   3695  CA  ILE A 228      17.820 -34.852 -37.271  1.00  1.03           C  
ATOM   3696  C   ILE A 228      17.936 -33.363 -37.504  1.00  1.03           C  
ATOM   3697  O   ILE A 228      17.079 -32.770 -38.159  1.00  1.03           O  
ATOM   3698  CB  ILE A 228      16.747 -35.069 -36.216  1.00  1.03           C  
ATOM   3699  CG1 ILE A 228      15.433 -34.669 -36.711  1.00  1.03           C  
ATOM   3700  CG2 ILE A 228      17.044 -34.271 -35.005  1.00  1.03           C  
ATOM   3701  CD1 ILE A 228      14.947 -35.445 -37.813  1.00  1.03           C  
ATOM   3702  H   ILE A 228      19.055 -36.097 -36.059  1.00  1.03           H  
ATOM   3703  HA  ILE A 228      17.445 -35.291 -38.188  1.00  1.03           H  
ATOM   3704  HB  ILE A 228      16.703 -36.116 -35.969  1.00  1.03           H  
ATOM   3705 1HG1 ILE A 228      14.736 -34.761 -35.892  1.00  1.03           H  
ATOM   3706 2HG1 ILE A 228      15.481 -33.654 -37.022  1.00  1.03           H  
ATOM   3707 1HG2 ILE A 228      16.289 -34.447 -34.283  1.00  1.03           H  
ATOM   3708 2HG2 ILE A 228      18.004 -34.576 -34.616  1.00  1.03           H  
ATOM   3709 3HG2 ILE A 228      17.053 -33.218 -35.246  1.00  1.03           H  
ATOM   3710 1HD1 ILE A 228      13.978 -35.099 -38.091  1.00  1.03           H  
ATOM   3711 2HD1 ILE A 228      15.625 -35.322 -38.641  1.00  1.03           H  
ATOM   3712 3HD1 ILE A 228      14.885 -36.486 -37.515  1.00  1.03           H  
ATOM   3713  N   GLY A 229      18.960 -32.744 -36.946  1.00  0.99           N  
ATOM   3714  CA  GLY A 229      19.119 -31.321 -37.112  1.00  0.99           C  
ATOM   3715  C   GLY A 229      19.229 -30.574 -35.803  1.00  0.99           C  
ATOM   3716  O   GLY A 229      19.304 -29.359 -35.812  1.00  0.99           O  
ATOM   3717  H   GLY A 229      19.636 -33.284 -36.433  1.00  0.99           H  
ATOM   3718 1HA  GLY A 229      20.011 -31.149 -37.700  1.00  0.99           H  
ATOM   3719 2HA  GLY A 229      18.284 -30.923 -37.685  1.00  0.99           H  
ATOM   3720  N   LYS A 230      19.286 -31.276 -34.673  1.00  0.96           N  
ATOM   3721  CA  LYS A 230      19.432 -30.593 -33.382  1.00  0.96           C  
ATOM   3722  C   LYS A 230      20.700 -29.732 -33.330  1.00  0.96           C  
ATOM   3723  O   LYS A 230      20.636 -28.534 -33.039  1.00  0.96           O  
ATOM   3724  CB  LYS A 230      19.490 -31.573 -32.224  1.00  0.96           C  
ATOM   3725  CG  LYS A 230      18.284 -32.493 -31.979  1.00  0.96           C  
ATOM   3726  CD  LYS A 230      18.439 -33.355 -30.733  1.00  0.96           C  
ATOM   3727  CE  LYS A 230      19.604 -34.325 -30.807  1.00  0.96           C  
ATOM   3728  NZ  LYS A 230      19.403 -35.370 -31.801  1.00  0.96           N  
ATOM   3729  H   LYS A 230      19.203 -32.281 -34.705  1.00  0.96           H  
ATOM   3730  HA  LYS A 230      18.595 -29.921 -33.238  1.00  0.96           H  
ATOM   3731 1HB  LYS A 230      20.394 -32.173 -32.277  1.00  0.96           H  
ATOM   3732 2HB  LYS A 230      19.548 -30.955 -31.357  1.00  0.96           H  
ATOM   3733 1HG  LYS A 230      17.414 -31.897 -31.777  1.00  0.96           H  
ATOM   3734 2HG  LYS A 230      18.102 -33.111 -32.820  1.00  0.96           H  
ATOM   3735 1HD  LYS A 230      18.513 -32.740 -29.847  1.00  0.96           H  
ATOM   3736 2HD  LYS A 230      17.551 -33.952 -30.628  1.00  0.96           H  
ATOM   3737 1HE  LYS A 230      20.504 -33.774 -31.061  1.00  0.96           H  
ATOM   3738 2HE  LYS A 230      19.738 -34.788 -29.833  1.00  0.96           H  
ATOM   3739 1HZ  LYS A 230      20.202 -35.967 -31.796  1.00  0.96           H  
ATOM   3740 2HZ  LYS A 230      18.562 -35.930 -31.589  1.00  0.96           H  
ATOM   3741 3HZ  LYS A 230      19.294 -34.942 -32.698  1.00  0.96           H  
ATOM   3742  N   THR A 231      21.854 -30.341 -33.623  1.00  0.93           N  
ATOM   3743  CA  THR A 231      23.123 -29.615 -33.614  1.00  0.93           C  
ATOM   3744  C   THR A 231      23.081 -28.506 -34.654  1.00  0.93           C  
ATOM   3745  O   THR A 231      23.541 -27.390 -34.413  1.00  0.93           O  
ATOM   3746  CB  THR A 231      24.319 -30.541 -33.876  1.00  0.93           C  
ATOM   3747  OG1 THR A 231      24.395 -31.530 -32.842  1.00  0.93           O  
ATOM   3748  CG2 THR A 231      25.607 -29.723 -33.907  1.00  0.93           C  
ATOM   3749  H   THR A 231      21.847 -31.322 -33.851  1.00  0.93           H  
ATOM   3750  HA  THR A 231      23.257 -29.156 -32.633  1.00  0.93           H  
ATOM   3751  HB  THR A 231      24.191 -31.042 -34.834  1.00  0.93           H  
ATOM   3752  HG1 THR A 231      24.379 -31.093 -31.986  1.00  0.93           H  
ATOM   3753 1HG2 THR A 231      26.454 -30.380 -34.097  1.00  0.93           H  
ATOM   3754 2HG2 THR A 231      25.540 -28.981 -34.700  1.00  0.93           H  
ATOM   3755 3HG2 THR A 231      25.746 -29.219 -32.950  1.00  0.93           H  
ATOM   3756  N   ILE A 232      22.514 -28.821 -35.816  1.00  0.91           N  
ATOM   3757  CA  ILE A 232      22.388 -27.857 -36.893  1.00  0.91           C  
ATOM   3758  C   ILE A 232      21.567 -26.662 -36.460  1.00  0.91           C  
ATOM   3759  O   ILE A 232      21.960 -25.529 -36.725  1.00  0.91           O  
ATOM   3760  CB  ILE A 232      21.788 -28.513 -38.141  1.00  0.91           C  
ATOM   3761  CG1 ILE A 232      22.822 -29.462 -38.731  1.00  0.91           C  
ATOM   3762  CG2 ILE A 232      21.254 -27.511 -39.100  1.00  0.91           C  
ATOM   3763  CD1 ILE A 232      22.291 -30.346 -39.803  1.00  0.91           C  
ATOM   3764  H   ILE A 232      22.151 -29.752 -35.939  1.00  0.91           H  
ATOM   3765  HA  ILE A 232      23.381 -27.504 -37.156  1.00  0.91           H  
ATOM   3766  HB  ILE A 232      20.967 -29.120 -37.837  1.00  0.91           H  
ATOM   3767 1HG1 ILE A 232      23.638 -28.878 -39.136  1.00  0.91           H  
ATOM   3768 2HG1 ILE A 232      23.215 -30.092 -37.932  1.00  0.91           H  
ATOM   3769 1HG2 ILE A 232      20.819 -28.016 -39.959  1.00  0.91           H  
ATOM   3770 2HG2 ILE A 232      20.493 -26.902 -38.615  1.00  0.91           H  
ATOM   3771 3HG2 ILE A 232      22.035 -26.900 -39.405  1.00  0.91           H  
ATOM   3772 1HD1 ILE A 232      23.089 -30.994 -40.173  1.00  0.91           H  
ATOM   3773 2HD1 ILE A 232      21.501 -30.946 -39.404  1.00  0.91           H  
ATOM   3774 3HD1 ILE A 232      21.913 -29.737 -40.622  1.00  0.91           H  
ATOM   3775  N   LEU A 233      20.459 -26.905 -35.770  1.00  0.90           N  
ATOM   3776  CA  LEU A 233      19.627 -25.845 -35.245  1.00  0.90           C  
ATOM   3777  C   LEU A 233      20.439 -24.966 -34.327  1.00  0.90           C  
ATOM   3778  O   LEU A 233      20.407 -23.745 -34.465  1.00  0.90           O  
ATOM   3779  CB  LEU A 233      18.433 -26.415 -34.485  1.00  0.90           C  
ATOM   3780  CG  LEU A 233      17.420 -25.384 -33.975  1.00  0.90           C  
ATOM   3781  CD1 LEU A 233      16.144 -26.035 -33.878  1.00  0.90           C  
ATOM   3782  CD2 LEU A 233      17.829 -24.843 -32.592  1.00  0.90           C  
ATOM   3783  H   LEU A 233      20.179 -27.860 -35.607  1.00  0.90           H  
ATOM   3784  HA  LEU A 233      19.260 -25.246 -36.073  1.00  0.90           H  
ATOM   3785 1HB  LEU A 233      17.913 -27.118 -35.129  1.00  0.90           H  
ATOM   3786 2HB  LEU A 233      18.797 -26.963 -33.622  1.00  0.90           H  
ATOM   3787  HG  LEU A 233      17.337 -24.571 -34.684  1.00  0.90           H  
ATOM   3788 1HD1 LEU A 233      15.398 -25.329 -33.534  1.00  0.90           H  
ATOM   3789 2HD1 LEU A 233      15.891 -26.395 -34.844  1.00  0.90           H  
ATOM   3790 3HD1 LEU A 233      16.224 -26.861 -33.189  1.00  0.90           H  
ATOM   3791 1HD2 LEU A 233      17.079 -24.133 -32.247  1.00  0.90           H  
ATOM   3792 2HD2 LEU A 233      17.897 -25.670 -31.884  1.00  0.90           H  
ATOM   3793 3HD2 LEU A 233      18.791 -24.344 -32.659  1.00  0.90           H  
ATOM   3794  N   ALA A 234      21.164 -25.565 -33.375  1.00  0.88           N  
ATOM   3795  CA  ALA A 234      21.963 -24.760 -32.463  1.00  0.88           C  
ATOM   3796  C   ALA A 234      23.003 -23.938 -33.240  1.00  0.88           C  
ATOM   3797  O   ALA A 234      23.196 -22.752 -32.955  1.00  0.88           O  
ATOM   3798  CB  ALA A 234      22.641 -25.655 -31.437  1.00  0.88           C  
ATOM   3799  H   ALA A 234      21.146 -26.584 -33.292  1.00  0.88           H  
ATOM   3800  HA  ALA A 234      21.299 -24.070 -31.945  1.00  0.88           H  
ATOM   3801 1HB  ALA A 234      23.215 -25.042 -30.746  1.00  0.88           H  
ATOM   3802 2HB  ALA A 234      21.883 -26.215 -30.887  1.00  0.88           H  
ATOM   3803 3HB  ALA A 234      23.305 -26.353 -31.951  1.00  0.88           H  
ATOM   3804  N   ARG A 235      23.630 -24.538 -34.265  1.00  0.86           N  
ATOM   3805  CA  ARG A 235      24.614 -23.813 -35.063  1.00  0.86           C  
ATOM   3806  C   ARG A 235      23.975 -22.690 -35.870  1.00  0.86           C  
ATOM   3807  O   ARG A 235      24.539 -21.595 -35.998  1.00  0.86           O  
ATOM   3808  CB  ARG A 235      25.415 -24.750 -35.952  1.00  0.86           C  
ATOM   3809  CG  ARG A 235      26.433 -25.651 -35.198  1.00  0.86           C  
ATOM   3810  CD  ARG A 235      27.163 -26.608 -36.120  1.00  0.86           C  
ATOM   3811  NE  ARG A 235      28.245 -27.345 -35.412  1.00  0.86           N  
ATOM   3812  CZ  ARG A 235      28.995 -28.366 -35.932  1.00  0.86           C  
ATOM   3813  NH1 ARG A 235      28.767 -28.808 -37.145  1.00  0.86           N  
ATOM   3814  NH2 ARG A 235      29.975 -28.905 -35.208  1.00  0.86           N  
ATOM   3815  H   ARG A 235      23.448 -25.522 -34.466  1.00  0.86           H  
ATOM   3816  HA  ARG A 235      25.314 -23.370 -34.397  1.00  0.86           H  
ATOM   3817 1HB  ARG A 235      24.738 -25.392 -36.511  1.00  0.86           H  
ATOM   3818 2HB  ARG A 235      25.978 -24.161 -36.658  1.00  0.86           H  
ATOM   3819 1HG  ARG A 235      27.164 -25.026 -34.698  1.00  0.86           H  
ATOM   3820 2HG  ARG A 235      25.897 -26.239 -34.451  1.00  0.86           H  
ATOM   3821 1HD  ARG A 235      26.451 -27.336 -36.517  1.00  0.86           H  
ATOM   3822 2HD  ARG A 235      27.607 -26.053 -36.947  1.00  0.86           H  
ATOM   3823  HE  ARG A 235      28.461 -27.045 -34.472  1.00  0.86           H  
ATOM   3824 1HH1 ARG A 235      28.028 -28.404 -37.700  1.00  0.86           H  
ATOM   3825 2HH1 ARG A 235      29.329 -29.563 -37.517  1.00  0.86           H  
ATOM   3826 1HH2 ARG A 235      30.155 -28.560 -34.273  1.00  0.86           H  
ATOM   3827 2HH2 ARG A 235      30.581 -29.654 -35.600  1.00  0.86           H  
ATOM   3828  N   LYS A 236      22.772 -22.939 -36.369  1.00  0.84           N  
ATOM   3829  CA  LYS A 236      22.040 -21.955 -37.134  1.00  0.84           C  
ATOM   3830  C   LYS A 236      21.680 -20.815 -36.193  1.00  0.84           C  
ATOM   3831  O   LYS A 236      21.867 -19.651 -36.534  1.00  0.84           O  
ATOM   3832  CB  LYS A 236      20.792 -22.580 -37.755  1.00  0.84           C  
ATOM   3833  CG  LYS A 236      19.997 -21.664 -38.671  1.00  0.84           C  
ATOM   3834  CD  LYS A 236      20.819 -21.295 -39.918  1.00  0.84           C  
ATOM   3835  CE  LYS A 236      19.950 -20.669 -41.029  1.00  0.84           C  
ATOM   3836  NZ  LYS A 236      19.408 -19.320 -40.646  1.00  0.84           N  
ATOM   3837  H   LYS A 236      22.362 -23.857 -36.240  1.00  0.84           H  
ATOM   3838  HA  LYS A 236      22.678 -21.563 -37.925  1.00  0.84           H  
ATOM   3839 1HB  LYS A 236      21.075 -23.472 -38.319  1.00  0.84           H  
ATOM   3840 2HB  LYS A 236      20.123 -22.903 -36.960  1.00  0.84           H  
ATOM   3841 1HG  LYS A 236      19.079 -22.160 -38.978  1.00  0.84           H  
ATOM   3842 2HG  LYS A 236      19.734 -20.749 -38.133  1.00  0.84           H  
ATOM   3843 1HD  LYS A 236      21.585 -20.566 -39.635  1.00  0.84           H  
ATOM   3844 2HD  LYS A 236      21.313 -22.180 -40.314  1.00  0.84           H  
ATOM   3845 1HE  LYS A 236      20.554 -20.563 -41.929  1.00  0.84           H  
ATOM   3846 2HE  LYS A 236      19.116 -21.337 -41.238  1.00  0.84           H  
ATOM   3847 1HZ  LYS A 236      18.851 -18.948 -41.385  1.00  0.84           H  
ATOM   3848 2HZ  LYS A 236      18.845 -19.347 -39.792  1.00  0.84           H  
ATOM   3849 3HZ  LYS A 236      20.160 -18.650 -40.433  1.00  0.84           H  
ATOM   3850  N   MET A 237      21.234 -21.151 -34.976  1.00  0.83           N  
ATOM   3851  CA  MET A 237      20.871 -20.152 -33.984  1.00  0.83           C  
ATOM   3852  C   MET A 237      22.040 -19.242 -33.694  1.00  0.83           C  
ATOM   3853  O   MET A 237      21.877 -18.026 -33.608  1.00  0.83           O  
ATOM   3854  CB  MET A 237      20.389 -20.807 -32.689  1.00  0.83           C  
ATOM   3855  CG  MET A 237      19.965 -19.820 -31.650  1.00  0.83           C  
ATOM   3856  SD  MET A 237      19.281 -20.577 -30.204  1.00  0.83           S  
ATOM   3857  CE  MET A 237      17.769 -21.171 -30.953  1.00  0.83           C  
ATOM   3858  H   MET A 237      21.114 -22.132 -34.745  1.00  0.83           H  
ATOM   3859  HA  MET A 237      20.065 -19.542 -34.390  1.00  0.83           H  
ATOM   3860 1HB  MET A 237      19.570 -21.485 -32.897  1.00  0.83           H  
ATOM   3861 2HB  MET A 237      21.195 -21.400 -32.264  1.00  0.83           H  
ATOM   3862 1HG  MET A 237      20.829 -19.224 -31.350  1.00  0.83           H  
ATOM   3863 2HG  MET A 237      19.232 -19.160 -32.077  1.00  0.83           H  
ATOM   3864 1HE  MET A 237      17.157 -21.657 -30.212  1.00  0.83           H  
ATOM   3865 2HE  MET A 237      17.215 -20.340 -31.379  1.00  0.83           H  
ATOM   3866 3HE  MET A 237      18.014 -21.875 -31.742  1.00  0.83           H  
ATOM   3867  N   MET A 238      23.231 -19.810 -33.565  1.00  0.81           N  
ATOM   3868  CA  MET A 238      24.404 -18.997 -33.315  1.00  0.81           C  
ATOM   3869  C   MET A 238      24.750 -18.075 -34.466  1.00  0.81           C  
ATOM   3870  O   MET A 238      25.126 -16.919 -34.246  1.00  0.81           O  
ATOM   3871  CB  MET A 238      25.558 -19.893 -32.955  1.00  0.81           C  
ATOM   3872  CG  MET A 238      25.404 -20.452 -31.661  1.00  0.81           C  
ATOM   3873  SD  MET A 238      26.759 -21.282 -31.154  1.00  0.81           S  
ATOM   3874  CE  MET A 238      26.545 -22.680 -32.131  1.00  0.81           C  
ATOM   3875  H   MET A 238      23.313 -20.827 -33.612  1.00  0.81           H  
ATOM   3876  HA  MET A 238      24.192 -18.364 -32.468  1.00  0.81           H  
ATOM   3877 1HB  MET A 238      25.610 -20.715 -33.668  1.00  0.81           H  
ATOM   3878 2HB  MET A 238      26.485 -19.361 -33.012  1.00  0.81           H  
ATOM   3879 1HG  MET A 238      25.212 -19.678 -30.949  1.00  0.81           H  
ATOM   3880 2HG  MET A 238      24.566 -21.131 -31.673  1.00  0.81           H  
ATOM   3881 1HE  MET A 238      27.302 -23.399 -31.932  1.00  0.81           H  
ATOM   3882 2HE  MET A 238      25.573 -23.125 -31.930  1.00  0.81           H  
ATOM   3883 3HE  MET A 238      26.620 -22.356 -33.151  1.00  0.81           H  
ATOM   3884  N   LEU A 239      24.578 -18.529 -35.706  1.00  0.80           N  
ATOM   3885  CA  LEU A 239      24.875 -17.618 -36.800  1.00  0.80           C  
ATOM   3886  C   LEU A 239      23.778 -16.563 -36.948  1.00  0.80           C  
ATOM   3887  O   LEU A 239      24.042 -15.397 -37.275  1.00  0.80           O  
ATOM   3888  CB  LEU A 239      25.027 -18.346 -38.136  1.00  0.80           C  
ATOM   3889  CG  LEU A 239      26.212 -19.254 -38.292  1.00  0.80           C  
ATOM   3890  CD1 LEU A 239      26.204 -19.833 -39.696  1.00  0.80           C  
ATOM   3891  CD2 LEU A 239      27.421 -18.480 -38.016  1.00  0.80           C  
ATOM   3892  H   LEU A 239      24.283 -19.494 -35.878  1.00  0.80           H  
ATOM   3893  HA  LEU A 239      25.812 -17.112 -36.578  1.00  0.80           H  
ATOM   3894 1HB  LEU A 239      24.126 -18.952 -38.291  1.00  0.80           H  
ATOM   3895 2HB  LEU A 239      25.072 -17.603 -38.928  1.00  0.80           H  
ATOM   3896  HG  LEU A 239      26.151 -20.086 -37.584  1.00  0.80           H  
ATOM   3897 1HD1 LEU A 239      27.056 -20.459 -39.830  1.00  0.80           H  
ATOM   3898 2HD1 LEU A 239      25.287 -20.406 -39.855  1.00  0.80           H  
ATOM   3899 3HD1 LEU A 239      26.258 -19.020 -40.412  1.00  0.80           H  
ATOM   3900 1HD2 LEU A 239      28.282 -19.101 -38.121  1.00  0.80           H  
ATOM   3901 2HD2 LEU A 239      27.492 -17.646 -38.712  1.00  0.80           H  
ATOM   3902 3HD2 LEU A 239      27.358 -18.113 -36.998  1.00  0.80           H  
ATOM   3903  N   ASP A 240      22.535 -16.956 -36.698  1.00  0.79           N  
ATOM   3904  CA  ASP A 240      21.436 -16.026 -36.838  1.00  0.79           C  
ATOM   3905  C   ASP A 240      21.459 -14.996 -35.701  1.00  0.79           C  
ATOM   3906  O   ASP A 240      21.104 -13.826 -35.885  1.00  0.79           O  
ATOM   3907  CB  ASP A 240      20.106 -16.755 -36.907  1.00  0.79           C  
ATOM   3908  CG  ASP A 240      19.862 -17.558 -38.201  1.00  0.79           C  
ATOM   3909  OD1 ASP A 240      20.603 -17.423 -39.152  1.00  0.79           O  
ATOM   3910  OD2 ASP A 240      18.897 -18.301 -38.273  1.00  0.79           O  
ATOM   3911  H   ASP A 240      22.349 -17.919 -36.434  1.00  0.79           H  
ATOM   3912  HA  ASP A 240      21.561 -15.494 -37.778  1.00  0.79           H  
ATOM   3913 1HB  ASP A 240      19.989 -17.410 -36.039  1.00  0.79           H  
ATOM   3914 2HB  ASP A 240      19.362 -16.015 -36.882  1.00  0.79           H  
ATOM   3915  N   TRP A 241      21.851 -15.409 -34.499  1.00  0.80           N  
ATOM   3916  CA  TRP A 241      22.014 -14.440 -33.425  1.00  0.80           C  
ATOM   3917  C   TRP A 241      23.176 -13.496 -33.712  1.00  0.80           C  
ATOM   3918  O   TRP A 241      23.015 -12.274 -33.683  1.00  0.80           O  
ATOM   3919  CB  TRP A 241      22.230 -15.125 -32.077  1.00  0.80           C  
ATOM   3920  CG  TRP A 241      22.646 -14.160 -30.963  1.00  0.80           C  
ATOM   3921  CD1 TRP A 241      21.855 -13.345 -30.193  1.00  0.80           C  
ATOM   3922  CD2 TRP A 241      24.005 -13.947 -30.483  1.00  0.80           C  
ATOM   3923  NE1 TRP A 241      22.633 -12.644 -29.301  1.00  0.80           N  
ATOM   3924  CE2 TRP A 241      23.932 -13.005 -29.460  1.00  0.80           C  
ATOM   3925  CE3 TRP A 241      25.265 -14.480 -30.837  1.00  0.80           C  
ATOM   3926  CZ2 TRP A 241      25.036 -12.581 -28.792  1.00  0.80           C  
ATOM   3927  CZ3 TRP A 241      26.384 -14.044 -30.148  1.00  0.80           C  
ATOM   3928  CH2 TRP A 241      26.256 -13.111 -29.146  1.00  0.80           C  
ATOM   3929  H   TRP A 241      22.072 -16.387 -34.327  1.00  0.80           H  
ATOM   3930  HA  TRP A 241      21.104 -13.849 -33.355  1.00  0.80           H  
ATOM   3931 1HB  TRP A 241      21.319 -15.643 -31.777  1.00  0.80           H  
ATOM   3932 2HB  TRP A 241      23.011 -15.879 -32.191  1.00  0.80           H  
ATOM   3933  HD1 TRP A 241      20.793 -13.246 -30.272  1.00  0.80           H  
ATOM   3934  HE1 TRP A 241      22.334 -11.949 -28.599  1.00  0.80           H  
ATOM   3935  HE3 TRP A 241      25.351 -15.224 -31.633  1.00  0.80           H  
ATOM   3936  HZ2 TRP A 241      24.965 -11.844 -27.999  1.00  0.80           H  
ATOM   3937  HZ3 TRP A 241      27.355 -14.456 -30.420  1.00  0.80           H  
ATOM   3938  HH2 TRP A 241      27.119 -12.765 -28.610  1.00  0.80           H  
ATOM   3939  N   ALA A 242      24.343 -14.066 -34.033  1.00  0.82           N  
ATOM   3940  CA  ALA A 242      25.560 -13.293 -34.244  1.00  0.82           C  
ATOM   3941  C   ALA A 242      25.431 -12.276 -35.371  1.00  0.82           C  
ATOM   3942  O   ALA A 242      25.971 -11.171 -35.279  1.00  0.82           O  
ATOM   3943  CB  ALA A 242      26.704 -14.237 -34.531  1.00  0.82           C  
ATOM   3944  H   ALA A 242      24.418 -15.081 -34.094  1.00  0.82           H  
ATOM   3945  HA  ALA A 242      25.769 -12.749 -33.326  1.00  0.82           H  
ATOM   3946 1HB  ALA A 242      27.612 -13.671 -34.647  1.00  0.82           H  
ATOM   3947 2HB  ALA A 242      26.815 -14.937 -33.708  1.00  0.82           H  
ATOM   3948 3HB  ALA A 242      26.495 -14.789 -35.447  1.00  0.82           H  
ATOM   3949  N   SER A 243      24.696 -12.634 -36.426  1.00  0.86           N  
ATOM   3950  CA  SER A 243      24.479 -11.757 -37.569  1.00  0.86           C  
ATOM   3951  C   SER A 243      23.371 -10.719 -37.351  1.00  0.86           C  
ATOM   3952  O   SER A 243      23.135  -9.885 -38.226  1.00  0.86           O  
ATOM   3953  CB  SER A 243      24.168 -12.579 -38.808  1.00  0.86           C  
ATOM   3954  OG  SER A 243      22.964 -13.275 -38.660  1.00  0.86           O  
ATOM   3955  H   SER A 243      24.297 -13.572 -36.469  1.00  0.86           H  
ATOM   3956  HA  SER A 243      25.408 -11.217 -37.751  1.00  0.86           H  
ATOM   3957 1HB  SER A 243      24.104 -11.918 -39.669  1.00  0.86           H  
ATOM   3958 2HB  SER A 243      24.978 -13.285 -38.992  1.00  0.86           H  
ATOM   3959  HG  SER A 243      23.189 -14.026 -38.058  1.00  0.86           H  
ATOM   3960  N   GLY A 244      22.654 -10.791 -36.221  1.00  0.91           N  
ATOM   3961  CA  GLY A 244      21.545  -9.878 -35.959  1.00  0.91           C  
ATOM   3962  C   GLY A 244      20.254 -10.242 -36.709  1.00  0.91           C  
ATOM   3963  O   GLY A 244      19.435  -9.369 -36.993  1.00  0.91           O  
ATOM   3964  H   GLY A 244      22.892 -11.469 -35.500  1.00  0.91           H  
ATOM   3965 1HA  GLY A 244      21.351  -9.875 -34.887  1.00  0.91           H  
ATOM   3966 2HA  GLY A 244      21.842  -8.865 -36.223  1.00  0.91           H  
ATOM   3967  N   THR A 245      20.089 -11.515 -37.073  1.00  0.97           N  
ATOM   3968  CA  THR A 245      18.920 -11.945 -37.827  1.00  0.97           C  
ATOM   3969  C   THR A 245      17.765 -12.486 -36.960  1.00  0.97           C  
ATOM   3970  O   THR A 245      16.600 -12.184 -37.215  1.00  0.97           O  
ATOM   3971  CB  THR A 245      19.325 -13.030 -38.840  1.00  0.97           C  
ATOM   3972  OG1 THR A 245      20.336 -12.520 -39.734  1.00  0.97           O  
ATOM   3973  CG2 THR A 245      18.122 -13.480 -39.632  1.00  0.97           C  
ATOM   3974  H   THR A 245      20.772 -12.218 -36.806  1.00  0.97           H  
ATOM   3975  HA  THR A 245      18.544 -11.087 -38.383  1.00  0.97           H  
ATOM   3976  HB  THR A 245      19.730 -13.884 -38.309  1.00  0.97           H  
ATOM   3977  HG1 THR A 245      21.231 -12.672 -39.342  1.00  0.97           H  
ATOM   3978 1HG2 THR A 245      18.424 -14.255 -40.335  1.00  0.97           H  
ATOM   3979 2HG2 THR A 245      17.371 -13.880 -38.950  1.00  0.97           H  
ATOM   3980 3HG2 THR A 245      17.706 -12.634 -40.177  1.00  0.97           H  
ATOM   3981  N   LEU A 246      18.091 -13.321 -35.968  1.00  1.03           N  
ATOM   3982  CA  LEU A 246      17.060 -14.010 -35.161  1.00  1.03           C  
ATOM   3983  C   LEU A 246      16.696 -13.390 -33.808  1.00  1.03           C  
ATOM   3984  O   LEU A 246      15.541 -13.038 -33.573  1.00  1.03           O  
ATOM   3985  CB  LEU A 246      17.540 -15.439 -34.932  1.00  1.03           C  
ATOM   3986  CG  LEU A 246      16.751 -16.377 -34.105  1.00  1.03           C  
ATOM   3987  CD1 LEU A 246      15.436 -16.632 -34.714  1.00  1.03           C  
ATOM   3988  CD2 LEU A 246      17.546 -17.666 -33.979  1.00  1.03           C  
ATOM   3989  H   LEU A 246      19.081 -13.499 -35.815  1.00  1.03           H  
ATOM   3990  HA  LEU A 246      16.151 -14.048 -35.759  1.00  1.03           H  
ATOM   3991 1HB  LEU A 246      17.529 -15.906 -35.894  1.00  1.03           H  
ATOM   3992 2HB  LEU A 246      18.561 -15.424 -34.556  1.00  1.03           H  
ATOM   3993  HG  LEU A 246      16.587 -15.955 -33.147  1.00  1.03           H  
ATOM   3994 1HD1 LEU A 246      14.914 -17.324 -34.083  1.00  1.03           H  
ATOM   3995 2HD1 LEU A 246      14.878 -15.699 -34.793  1.00  1.03           H  
ATOM   3996 3HD1 LEU A 246      15.566 -17.066 -35.702  1.00  1.03           H  
ATOM   3997 1HD2 LEU A 246      16.994 -18.374 -33.363  1.00  1.03           H  
ATOM   3998 2HD2 LEU A 246      17.709 -18.097 -34.969  1.00  1.03           H  
ATOM   3999 3HD2 LEU A 246      18.511 -17.449 -33.517  1.00  1.03           H  
ATOM   4000  N   TYR A 247      17.672 -13.261 -32.920  1.00  1.07           N  
ATOM   4001  CA  TYR A 247      17.427 -12.764 -31.567  1.00  1.07           C  
ATOM   4002  C   TYR A 247      18.180 -11.477 -31.302  1.00  1.07           C  
ATOM   4003  O   TYR A 247      18.701 -11.281 -30.195  1.00  1.07           O  
ATOM   4004  CB  TYR A 247      17.804 -13.780 -30.490  1.00  1.07           C  
ATOM   4005  CG  TYR A 247      17.095 -15.059 -30.522  1.00  1.07           C  
ATOM   4006  CD1 TYR A 247      17.835 -16.204 -30.518  1.00  1.07           C  
ATOM   4007  CD2 TYR A 247      15.709 -15.115 -30.582  1.00  1.07           C  
ATOM   4008  CE1 TYR A 247      17.214 -17.397 -30.564  1.00  1.07           C  
ATOM   4009  CE2 TYR A 247      15.085 -16.342 -30.644  1.00  1.07           C  
ATOM   4010  CZ  TYR A 247      15.849 -17.479 -30.636  1.00  1.07           C  
ATOM   4011  OH  TYR A 247      15.270 -18.701 -30.713  1.00  1.07           O  
ATOM   4012  H   TYR A 247      18.605 -13.537 -33.177  1.00  1.07           H  
ATOM   4013  HA  TYR A 247      16.364 -12.541 -31.466  1.00  1.07           H  
ATOM   4014 1HB  TYR A 247      18.846 -14.005 -30.579  1.00  1.07           H  
ATOM   4015 2HB  TYR A 247      17.653 -13.348 -29.527  1.00  1.07           H  
ATOM   4016  HD1 TYR A 247      18.925 -16.156 -30.475  1.00  1.07           H  
ATOM   4017  HD2 TYR A 247      15.121 -14.196 -30.595  1.00  1.07           H  
ATOM   4018  HE1 TYR A 247      17.793 -18.276 -30.558  1.00  1.07           H  
ATOM   4019  HE2 TYR A 247      13.997 -16.410 -30.704  1.00  1.07           H  
ATOM   4020  HH  TYR A 247      14.375 -18.615 -31.090  1.00  1.07           H  
ATOM   4021  N   GLN A 248      18.305 -10.635 -32.324  1.00  1.08           N  
ATOM   4022  CA  GLN A 248      19.070  -9.412 -32.160  1.00  1.08           C  
ATOM   4023  C   GLN A 248      18.663  -8.642 -30.926  1.00  1.08           C  
ATOM   4024  O   GLN A 248      17.484  -8.354 -30.703  1.00  1.08           O  
ATOM   4025  CB  GLN A 248      18.918  -8.460 -33.350  1.00  1.08           C  
ATOM   4026  CG  GLN A 248      19.761  -7.194 -33.157  1.00  1.08           C  
ATOM   4027  CD  GLN A 248      19.708  -6.160 -34.249  1.00  1.08           C  
ATOM   4028  OE1 GLN A 248      19.559  -6.440 -35.440  1.00  1.08           O  
ATOM   4029  NE2 GLN A 248      19.832  -4.906 -33.824  1.00  1.08           N  
ATOM   4030  H   GLN A 248      17.854 -10.847 -33.205  1.00  1.08           H  
ATOM   4031  HA  GLN A 248      20.123  -9.677 -32.060  1.00  1.08           H  
ATOM   4032 1HB  GLN A 248      19.209  -8.951 -34.268  1.00  1.08           H  
ATOM   4033 2HB  GLN A 248      17.877  -8.162 -33.451  1.00  1.08           H  
ATOM   4034 1HG  GLN A 248      19.382  -6.701 -32.280  1.00  1.08           H  
ATOM   4035 2HG  GLN A 248      20.801  -7.475 -32.997  1.00  1.08           H  
ATOM   4036 1HE2 GLN A 248      19.810  -4.147 -34.467  1.00  1.08           H  
ATOM   4037 2HE2 GLN A 248      19.950  -4.718 -32.808  1.00  1.08           H  
ATOM   4038  N   ASP A 249      19.674  -8.328 -30.130  1.00  1.05           N  
ATOM   4039  CA  ASP A 249      19.578  -7.564 -28.900  1.00  1.05           C  
ATOM   4040  C   ASP A 249      18.628  -8.152 -27.847  1.00  1.05           C  
ATOM   4041  O   ASP A 249      18.190  -7.444 -26.938  1.00  1.05           O  
ATOM   4042  CB  ASP A 249      19.227  -6.111 -29.229  1.00  1.05           C  
ATOM   4043  CG  ASP A 249      20.362  -5.407 -30.071  1.00  1.05           C  
ATOM   4044  OD1 ASP A 249      21.522  -5.796 -29.964  1.00  1.05           O  
ATOM   4045  OD2 ASP A 249      20.040  -4.532 -30.856  1.00  1.05           O  
ATOM   4046  H   ASP A 249      20.589  -8.651 -30.406  1.00  1.05           H  
ATOM   4047  HA  ASP A 249      20.572  -7.551 -28.452  1.00  1.05           H  
ATOM   4048 1HB  ASP A 249      18.286  -6.069 -29.782  1.00  1.05           H  
ATOM   4049 2HB  ASP A 249      19.084  -5.555 -28.304  1.00  1.05           H  
ATOM   4050  N   ARG A 250      18.411  -9.472 -27.891  1.00  0.99           N  
ATOM   4051  CA  ARG A 250      17.644 -10.133 -26.840  1.00  0.99           C  
ATOM   4052  C   ARG A 250      18.643 -10.696 -25.846  1.00  0.99           C  
ATOM   4053  O   ARG A 250      18.333 -10.880 -24.668  1.00  0.99           O  
ATOM   4054  CB  ARG A 250      16.795 -11.280 -27.367  1.00  0.99           C  
ATOM   4055  CG  ARG A 250      15.690 -10.923 -28.374  1.00  0.99           C  
ATOM   4056  CD  ARG A 250      14.574 -10.145 -27.749  1.00  0.99           C  
ATOM   4057  NE  ARG A 250      13.893 -10.889 -26.666  1.00  0.99           N  
ATOM   4058  CZ  ARG A 250      12.857 -11.775 -26.816  1.00  0.99           C  
ATOM   4059  NH1 ARG A 250      12.334 -12.067 -27.973  1.00  0.99           N  
ATOM   4060  NH2 ARG A 250      12.328 -12.378 -25.779  1.00  0.99           N  
ATOM   4061  H   ARG A 250      18.734 -10.016 -28.690  1.00  0.99           H  
ATOM   4062  HA  ARG A 250      17.004  -9.407 -26.339  1.00  0.99           H  
ATOM   4063 1HB  ARG A 250      17.450 -11.978 -27.843  1.00  0.99           H  
ATOM   4064 2HB  ARG A 250      16.329 -11.800 -26.531  1.00  0.99           H  
ATOM   4065 1HG  ARG A 250      16.126 -10.314 -29.174  1.00  0.99           H  
ATOM   4066 2HG  ARG A 250      15.282 -11.839 -28.804  1.00  0.99           H  
ATOM   4067 1HD  ARG A 250      14.981  -9.225 -27.326  1.00  0.99           H  
ATOM   4068 2HD  ARG A 250      13.837  -9.895 -28.510  1.00  0.99           H  
ATOM   4069  HE  ARG A 250      14.225 -10.728 -25.726  1.00  0.99           H  
ATOM   4070 1HH1 ARG A 250      12.672 -11.652 -28.824  1.00  0.99           H  
ATOM   4071 2HH1 ARG A 250      11.544 -12.750 -27.972  1.00  0.99           H  
ATOM   4072 1HH2 ARG A 250      12.670 -12.210 -24.851  1.00  0.99           H  
ATOM   4073 2HH2 ARG A 250      11.543 -13.035 -25.957  1.00  0.99           H  
ATOM   4074  N   PHE A 251      19.858 -10.954 -26.340  1.00  0.92           N  
ATOM   4075  CA  PHE A 251      20.915 -11.508 -25.514  1.00  0.92           C  
ATOM   4076  C   PHE A 251      22.234 -10.776 -25.820  1.00  0.92           C  
ATOM   4077  O   PHE A 251      22.573 -10.554 -26.989  1.00  0.92           O  
ATOM   4078  CB  PHE A 251      21.101 -13.017 -25.791  1.00  0.92           C  
ATOM   4079  CG  PHE A 251      19.837 -13.863 -25.640  1.00  0.92           C  
ATOM   4080  CD1 PHE A 251      19.085 -14.207 -26.774  1.00  0.92           C  
ATOM   4081  CD2 PHE A 251      19.371 -14.275 -24.402  1.00  0.92           C  
ATOM   4082  CE1 PHE A 251      17.922 -14.961 -26.667  1.00  0.92           C  
ATOM   4083  CE2 PHE A 251      18.202 -15.022 -24.297  1.00  0.92           C  
ATOM   4084  CZ  PHE A 251      17.484 -15.369 -25.432  1.00  0.92           C  
ATOM   4085  H   PHE A 251      20.032 -10.761 -27.312  1.00  0.92           H  
ATOM   4086  HA  PHE A 251      20.661 -11.355 -24.469  1.00  0.92           H  
ATOM   4087 1HB  PHE A 251      21.480 -13.158 -26.795  1.00  0.92           H  
ATOM   4088 2HB  PHE A 251      21.856 -13.415 -25.108  1.00  0.92           H  
ATOM   4089  HD1 PHE A 251      19.431 -13.880 -27.756  1.00  0.92           H  
ATOM   4090  HD2 PHE A 251      19.927 -14.009 -23.505  1.00  0.92           H  
ATOM   4091  HE1 PHE A 251      17.356 -15.228 -27.560  1.00  0.92           H  
ATOM   4092  HE2 PHE A 251      17.851 -15.337 -23.316  1.00  0.92           H  
ATOM   4093  HZ  PHE A 251      16.571 -15.960 -25.341  1.00  0.92           H  
ATOM   4094  N   ASP A 252      23.001 -10.449 -24.775  1.00  0.85           N  
ATOM   4095  CA  ASP A 252      24.325  -9.832 -24.930  1.00  0.85           C  
ATOM   4096  C   ASP A 252      25.320 -10.877 -25.384  1.00  0.85           C  
ATOM   4097  O   ASP A 252      26.187 -10.615 -26.220  1.00  0.85           O  
ATOM   4098  CB  ASP A 252      24.855  -9.255 -23.610  1.00  0.85           C  
ATOM   4099  CG  ASP A 252      24.149  -8.019 -23.090  1.00  0.85           C  
ATOM   4100  OD1 ASP A 252      23.412  -7.388 -23.814  1.00  0.85           O  
ATOM   4101  OD2 ASP A 252      24.322  -7.727 -21.911  1.00  0.85           O  
ATOM   4102  H   ASP A 252      22.660 -10.689 -23.854  1.00  0.85           H  
ATOM   4103  HA  ASP A 252      24.271  -9.047 -25.682  1.00  0.85           H  
ATOM   4104 1HB  ASP A 252      24.784 -10.029 -22.843  1.00  0.85           H  
ATOM   4105 2HB  ASP A 252      25.912  -9.019 -23.730  1.00  0.85           H  
ATOM   4106  N   TYR A 253      25.175 -12.068 -24.815  1.00  0.80           N  
ATOM   4107  CA  TYR A 253      26.057 -13.181 -25.125  1.00  0.80           C  
ATOM   4108  C   TYR A 253      25.321 -14.475 -25.379  1.00  0.80           C  
ATOM   4109  O   TYR A 253      24.259 -14.733 -24.799  1.00  0.80           O  
ATOM   4110  CB  TYR A 253      27.094 -13.416 -24.043  1.00  0.80           C  
ATOM   4111  CG  TYR A 253      28.114 -12.330 -23.855  1.00  0.80           C  
ATOM   4112  CD1 TYR A 253      27.875 -11.251 -23.036  1.00  0.80           C  
ATOM   4113  CD2 TYR A 253      29.327 -12.444 -24.520  1.00  0.80           C  
ATOM   4114  CE1 TYR A 253      28.841 -10.281 -22.892  1.00  0.80           C  
ATOM   4115  CE2 TYR A 253      30.293 -11.487 -24.373  1.00  0.80           C  
ATOM   4116  CZ  TYR A 253      30.057 -10.404 -23.564  1.00  0.80           C  
ATOM   4117  OH  TYR A 253      31.022  -9.439 -23.417  1.00  0.80           O  
ATOM   4118  H   TYR A 253      24.407 -12.189 -24.152  1.00  0.80           H  
ATOM   4119  HA  TYR A 253      26.595 -12.939 -26.043  1.00  0.80           H  
ATOM   4120 1HB  TYR A 253      26.604 -13.595 -23.113  1.00  0.80           H  
ATOM   4121 2HB  TYR A 253      27.624 -14.322 -24.313  1.00  0.80           H  
ATOM   4122  HD1 TYR A 253      26.929 -11.162 -22.509  1.00  0.80           H  
ATOM   4123  HD2 TYR A 253      29.509 -13.304 -25.160  1.00  0.80           H  
ATOM   4124  HE1 TYR A 253      28.655  -9.422 -22.249  1.00  0.80           H  
ATOM   4125  HE2 TYR A 253      31.244 -11.585 -24.899  1.00  0.80           H  
ATOM   4126  HH  TYR A 253      31.832  -9.742 -23.831  1.00  0.80           H  
ATOM   4127  N   LEU A 254      25.922 -15.288 -26.234  1.00  0.77           N  
ATOM   4128  CA  LEU A 254      25.428 -16.610 -26.546  1.00  0.77           C  
ATOM   4129  C   LEU A 254      26.584 -17.591 -26.376  1.00  0.77           C  
ATOM   4130  O   LEU A 254      27.501 -17.612 -27.197  1.00  0.77           O  
ATOM   4131  CB  LEU A 254      24.888 -16.596 -27.967  1.00  0.77           C  
ATOM   4132  CG  LEU A 254      24.307 -17.849 -28.492  1.00  0.77           C  
ATOM   4133  CD1 LEU A 254      23.235 -18.197 -27.639  1.00  0.77           C  
ATOM   4134  CD2 LEU A 254      23.758 -17.594 -29.855  1.00  0.77           C  
ATOM   4135  H   LEU A 254      26.776 -14.979 -26.671  1.00  0.77           H  
ATOM   4136  HA  LEU A 254      24.627 -16.858 -25.867  1.00  0.77           H  
ATOM   4137 1HB  LEU A 254      24.123 -15.822 -28.038  1.00  0.77           H  
ATOM   4138 2HB  LEU A 254      25.705 -16.335 -28.624  1.00  0.77           H  
ATOM   4139  HG  LEU A 254      25.045 -18.655 -28.516  1.00  0.77           H  
ATOM   4140 1HD1 LEU A 254      22.745 -19.071 -27.999  1.00  0.77           H  
ATOM   4141 2HD1 LEU A 254      23.609 -18.371 -26.639  1.00  0.77           H  
ATOM   4142 3HD1 LEU A 254      22.551 -17.368 -27.636  1.00  0.77           H  
ATOM   4143 1HD2 LEU A 254      23.281 -18.492 -30.241  1.00  0.77           H  
ATOM   4144 2HD2 LEU A 254      23.023 -16.802 -29.790  1.00  0.77           H  
ATOM   4145 3HD2 LEU A 254      24.566 -17.291 -30.511  1.00  0.77           H  
ATOM   4146  N   PHE A 255      26.546 -18.398 -25.319  1.00  0.77           N  
ATOM   4147  CA  PHE A 255      27.685 -19.253 -24.986  1.00  0.77           C  
ATOM   4148  C   PHE A 255      27.488 -20.703 -25.355  1.00  0.77           C  
ATOM   4149  O   PHE A 255      26.707 -21.420 -24.729  1.00  0.77           O  
ATOM   4150  CB  PHE A 255      28.001 -19.172 -23.499  1.00  0.77           C  
ATOM   4151  CG  PHE A 255      28.435 -17.815 -23.066  1.00  0.77           C  
ATOM   4152  CD1 PHE A 255      27.719 -17.100 -22.125  1.00  0.77           C  
ATOM   4153  CD2 PHE A 255      29.530 -17.232 -23.637  1.00  0.77           C  
ATOM   4154  CE1 PHE A 255      28.129 -15.837 -21.751  1.00  0.77           C  
ATOM   4155  CE2 PHE A 255      29.921 -15.979 -23.290  1.00  0.77           C  
ATOM   4156  CZ  PHE A 255      29.228 -15.280 -22.334  1.00  0.77           C  
ATOM   4157  H   PHE A 255      25.719 -18.379 -24.726  1.00  0.77           H  
ATOM   4158  HA  PHE A 255      28.554 -18.893 -25.530  1.00  0.77           H  
ATOM   4159 1HB  PHE A 255      27.118 -19.434 -22.941  1.00  0.77           H  
ATOM   4160 2HB  PHE A 255      28.787 -19.888 -23.247  1.00  0.77           H  
ATOM   4161  HD1 PHE A 255      26.834 -17.552 -21.675  1.00  0.77           H  
ATOM   4162  HD2 PHE A 255      30.085 -17.787 -24.387  1.00  0.77           H  
ATOM   4163  HE1 PHE A 255      27.579 -15.281 -21.001  1.00  0.77           H  
ATOM   4164  HE2 PHE A 255      30.784 -15.538 -23.764  1.00  0.77           H  
ATOM   4165  HZ  PHE A 255      29.548 -14.283 -22.054  1.00  0.77           H  
ATOM   4166  N   TYR A 256      28.204 -21.143 -26.376  1.00  0.79           N  
ATOM   4167  CA  TYR A 256      28.048 -22.510 -26.834  1.00  0.79           C  
ATOM   4168  C   TYR A 256      28.950 -23.414 -26.034  1.00  0.79           C  
ATOM   4169  O   TYR A 256      30.176 -23.291 -26.081  1.00  0.79           O  
ATOM   4170  CB  TYR A 256      28.368 -22.598 -28.309  1.00  0.79           C  
ATOM   4171  CG  TYR A 256      28.050 -23.930 -29.001  1.00  0.79           C  
ATOM   4172  CD1 TYR A 256      26.736 -24.299 -29.254  1.00  0.79           C  
ATOM   4173  CD2 TYR A 256      29.057 -24.738 -29.422  1.00  0.79           C  
ATOM   4174  CE1 TYR A 256      26.453 -25.457 -29.935  1.00  0.79           C  
ATOM   4175  CE2 TYR A 256      28.772 -25.901 -30.105  1.00  0.79           C  
ATOM   4176  CZ  TYR A 256      27.491 -26.252 -30.366  1.00  0.79           C  
ATOM   4177  OH  TYR A 256      27.240 -27.400 -31.070  1.00  0.79           O  
ATOM   4178  H   TYR A 256      28.845 -20.520 -26.848  1.00  0.79           H  
ATOM   4179  HA  TYR A 256      27.023 -22.832 -26.665  1.00  0.79           H  
ATOM   4180 1HB  TYR A 256      27.830 -21.827 -28.772  1.00  0.79           H  
ATOM   4181 2HB  TYR A 256      29.426 -22.383 -28.463  1.00  0.79           H  
ATOM   4182  HD1 TYR A 256      25.940 -23.669 -28.945  1.00  0.79           H  
ATOM   4183  HD2 TYR A 256      30.080 -24.450 -29.232  1.00  0.79           H  
ATOM   4184  HE1 TYR A 256      25.424 -25.730 -30.147  1.00  0.79           H  
ATOM   4185  HE2 TYR A 256      29.567 -26.538 -30.455  1.00  0.79           H  
ATOM   4186  HH  TYR A 256      28.031 -27.958 -31.063  1.00  0.79           H  
ATOM   4187  N   ILE A 257      28.339 -24.333 -25.329  1.00  0.82           N  
ATOM   4188  CA  ILE A 257      29.042 -25.257 -24.486  1.00  0.82           C  
ATOM   4189  C   ILE A 257      29.196 -26.579 -25.178  1.00  0.82           C  
ATOM   4190  O   ILE A 257      28.208 -27.245 -25.508  1.00  0.82           O  
ATOM   4191  CB  ILE A 257      28.278 -25.486 -23.174  1.00  0.82           C  
ATOM   4192  CG1 ILE A 257      28.157 -24.174 -22.380  1.00  0.82           C  
ATOM   4193  CG2 ILE A 257      28.925 -26.600 -22.360  1.00  0.82           C  
ATOM   4194  CD1 ILE A 257      27.199 -24.271 -21.216  1.00  0.82           C  
ATOM   4195  H   ILE A 257      27.328 -24.380 -25.363  1.00  0.82           H  
ATOM   4196  HA  ILE A 257      30.031 -24.859 -24.267  1.00  0.82           H  
ATOM   4197  HB  ILE A 257      27.265 -25.785 -23.423  1.00  0.82           H  
ATOM   4198 1HG1 ILE A 257      29.141 -23.904 -22.001  1.00  0.82           H  
ATOM   4199 2HG1 ILE A 257      27.809 -23.378 -23.048  1.00  0.82           H  
ATOM   4200 1HG2 ILE A 257      28.343 -26.760 -21.480  1.00  0.82           H  
ATOM   4201 2HG2 ILE A 257      28.945 -27.514 -22.947  1.00  0.82           H  
ATOM   4202 3HG2 ILE A 257      29.941 -26.322 -22.088  1.00  0.82           H  
ATOM   4203 1HD1 ILE A 257      27.163 -23.334 -20.688  1.00  0.82           H  
ATOM   4204 2HD1 ILE A 257      26.207 -24.516 -21.584  1.00  0.82           H  
ATOM   4205 3HD1 ILE A 257      27.534 -25.042 -20.540  1.00  0.82           H  
ATOM   4206  N   HIS A 258      30.443 -26.979 -25.354  1.00  0.86           N  
ATOM   4207  CA  HIS A 258      30.705 -28.249 -25.976  1.00  0.86           C  
ATOM   4208  C   HIS A 258      30.760 -29.254 -24.854  1.00  0.86           C  
ATOM   4209  O   HIS A 258      31.751 -29.366 -24.126  1.00  0.86           O  
ATOM   4210  CB  HIS A 258      32.014 -28.277 -26.766  1.00  0.86           C  
ATOM   4211  CG  HIS A 258      32.107 -27.383 -27.972  1.00  0.86           C  
ATOM   4212  ND1 HIS A 258      32.520 -26.066 -27.903  1.00  0.86           N  
ATOM   4213  CD2 HIS A 258      31.880 -27.637 -29.281  1.00  0.86           C  
ATOM   4214  CE1 HIS A 258      32.540 -25.551 -29.122  1.00  0.86           C  
ATOM   4215  NE2 HIS A 258      32.154 -26.483 -29.972  1.00  0.86           N  
ATOM   4216  H   HIS A 258      31.204 -26.381 -25.065  1.00  0.86           H  
ATOM   4217  HA  HIS A 258      29.893 -28.526 -26.646  1.00  0.86           H  
ATOM   4218 1HB  HIS A 258      32.838 -28.019 -26.097  1.00  0.86           H  
ATOM   4219 2HB  HIS A 258      32.193 -29.297 -27.109  1.00  0.86           H  
ATOM   4220  HD1 HIS A 258      32.802 -25.562 -27.084  1.00  0.86           H  
ATOM   4221  HD2 HIS A 258      31.551 -28.533 -29.814  1.00  0.86           H  
ATOM   4222  HE1 HIS A 258      32.837 -24.514 -29.281  1.00  0.86           H  
ATOM   4223  N   CYS A 259      29.668 -29.974 -24.706  1.00  0.90           N  
ATOM   4224  CA  CYS A 259      29.476 -30.913 -23.615  1.00  0.90           C  
ATOM   4225  C   CYS A 259      30.454 -32.051 -23.770  1.00  0.90           C  
ATOM   4226  O   CYS A 259      30.888 -32.673 -22.801  1.00  0.90           O  
ATOM   4227  CB  CYS A 259      28.053 -31.411 -23.644  1.00  0.90           C  
ATOM   4228  SG  CYS A 259      26.860 -30.132 -23.234  1.00  0.90           S  
ATOM   4229  H   CYS A 259      28.917 -29.837 -25.391  1.00  0.90           H  
ATOM   4230  HA  CYS A 259      29.657 -30.401 -22.670  1.00  0.90           H  
ATOM   4231 1HB  CYS A 259      27.850 -31.743 -24.644  1.00  0.90           H  
ATOM   4232 2HB  CYS A 259      27.924 -32.249 -22.998  1.00  0.90           H  
ATOM   4233  HG  CYS A 259      27.180 -29.336 -24.275  1.00  0.90           H  
ATOM   4234  N   ARG A 260      30.865 -32.259 -25.010  1.00  0.95           N  
ATOM   4235  CA  ARG A 260      31.813 -33.286 -25.326  1.00  0.95           C  
ATOM   4236  C   ARG A 260      33.135 -32.921 -24.648  1.00  0.95           C  
ATOM   4237  O   ARG A 260      33.726 -33.754 -23.970  1.00  0.95           O  
ATOM   4238  CB  ARG A 260      31.972 -33.383 -26.830  1.00  0.95           C  
ATOM   4239  CG  ARG A 260      30.791 -34.033 -27.557  1.00  0.95           C  
ATOM   4240  CD  ARG A 260      29.587 -33.148 -27.626  1.00  0.95           C  
ATOM   4241  NE  ARG A 260      28.491 -33.793 -28.345  1.00  0.95           N  
ATOM   4242  CZ  ARG A 260      28.269 -33.724 -29.665  1.00  0.95           C  
ATOM   4243  NH1 ARG A 260      29.061 -33.023 -30.446  1.00  0.95           N  
ATOM   4244  NH2 ARG A 260      27.232 -34.378 -30.154  1.00  0.95           N  
ATOM   4245  H   ARG A 260      30.464 -31.693 -25.748  1.00  0.95           H  
ATOM   4246  HA  ARG A 260      31.457 -34.242 -24.936  1.00  0.95           H  
ATOM   4247 1HB  ARG A 260      32.137 -32.393 -27.255  1.00  0.95           H  
ATOM   4248 2HB  ARG A 260      32.840 -33.986 -27.054  1.00  0.95           H  
ATOM   4249 1HG  ARG A 260      31.084 -34.277 -28.575  1.00  0.95           H  
ATOM   4250 2HG  ARG A 260      30.488 -34.935 -27.032  1.00  0.95           H  
ATOM   4251 1HD  ARG A 260      29.243 -32.915 -26.620  1.00  0.95           H  
ATOM   4252 2HD  ARG A 260      29.834 -32.217 -28.145  1.00  0.95           H  
ATOM   4253  HE  ARG A 260      27.821 -34.359 -27.810  1.00  0.95           H  
ATOM   4254 1HH1 ARG A 260      29.840 -32.516 -30.041  1.00  0.95           H  
ATOM   4255 2HH1 ARG A 260      28.885 -32.972 -31.437  1.00  0.95           H  
ATOM   4256 1HH2 ARG A 260      26.643 -34.901 -29.490  1.00  0.95           H  
ATOM   4257 2HH2 ARG A 260      27.019 -34.356 -31.137  1.00  0.95           H  
ATOM   4258  N   GLU A 261      33.584 -31.662 -24.762  1.00  1.01           N  
ATOM   4259  CA  GLU A 261      34.810 -31.273 -24.059  1.00  1.01           C  
ATOM   4260  C   GLU A 261      34.633 -31.391 -22.558  1.00  1.01           C  
ATOM   4261  O   GLU A 261      35.543 -31.805 -21.850  1.00  1.01           O  
ATOM   4262  CB  GLU A 261      35.287 -29.864 -24.407  1.00  1.01           C  
ATOM   4263  CG  GLU A 261      36.642 -29.516 -23.760  1.00  1.01           C  
ATOM   4264  CD  GLU A 261      37.229 -28.188 -24.204  1.00  1.01           C  
ATOM   4265  OE1 GLU A 261      36.646 -27.536 -25.037  1.00  1.01           O  
ATOM   4266  OE2 GLU A 261      38.267 -27.828 -23.694  1.00  1.01           O  
ATOM   4267  H   GLU A 261      33.073 -30.977 -25.300  1.00  1.01           H  
ATOM   4268  HA  GLU A 261      35.592 -31.969 -24.331  1.00  1.01           H  
ATOM   4269 1HB  GLU A 261      35.371 -29.753 -25.484  1.00  1.01           H  
ATOM   4270 2HB  GLU A 261      34.548 -29.139 -24.060  1.00  1.01           H  
ATOM   4271 1HG  GLU A 261      36.510 -29.499 -22.676  1.00  1.01           H  
ATOM   4272 2HG  GLU A 261      37.350 -30.314 -23.993  1.00  1.01           H  
ATOM   4273  N   VAL A 262      33.453 -31.053 -22.055  1.00  1.07           N  
ATOM   4274  CA  VAL A 262      33.208 -31.150 -20.619  1.00  1.07           C  
ATOM   4275  C   VAL A 262      33.373 -32.604 -20.147  1.00  1.07           C  
ATOM   4276  O   VAL A 262      33.857 -32.869 -19.048  1.00  1.07           O  
ATOM   4277  CB  VAL A 262      31.848 -30.576 -20.215  1.00  1.07           C  
ATOM   4278  CG1 VAL A 262      31.590 -30.882 -18.738  1.00  1.07           C  
ATOM   4279  CG2 VAL A 262      31.856 -29.066 -20.486  1.00  1.07           C  
ATOM   4280  H   VAL A 262      32.732 -30.693 -22.682  1.00  1.07           H  
ATOM   4281  HA  VAL A 262      33.961 -30.543 -20.115  1.00  1.07           H  
ATOM   4282  HB  VAL A 262      31.065 -31.050 -20.791  1.00  1.07           H  
ATOM   4283 1HG1 VAL A 262      30.634 -30.489 -18.430  1.00  1.07           H  
ATOM   4284 2HG1 VAL A 262      31.595 -31.961 -18.585  1.00  1.07           H  
ATOM   4285 3HG1 VAL A 262      32.370 -30.426 -18.139  1.00  1.07           H  
ATOM   4286 1HG2 VAL A 262      30.914 -28.619 -20.216  1.00  1.07           H  
ATOM   4287 2HG2 VAL A 262      32.648 -28.601 -19.902  1.00  1.07           H  
ATOM   4288 3HG2 VAL A 262      32.039 -28.895 -21.550  1.00  1.07           H  
ATOM   4289  N   SER A 263      32.979 -33.574 -20.964  1.00  1.11           N  
ATOM   4290  CA  SER A 263      33.159 -34.964 -20.556  1.00  1.11           C  
ATOM   4291  C   SER A 263      34.665 -35.320 -20.367  1.00  1.11           C  
ATOM   4292  O   SER A 263      34.975 -36.373 -19.805  1.00  1.11           O  
ATOM   4293  CB  SER A 263      32.497 -35.936 -21.535  1.00  1.11           C  
ATOM   4294  OG  SER A 263      33.167 -36.030 -22.762  1.00  1.11           O  
ATOM   4295  H   SER A 263      32.535 -33.345 -21.856  1.00  1.11           H  
ATOM   4296  HA  SER A 263      32.667 -35.092 -19.593  1.00  1.11           H  
ATOM   4297 1HB  SER A 263      32.430 -36.926 -21.083  1.00  1.11           H  
ATOM   4298 2HB  SER A 263      31.477 -35.599 -21.720  1.00  1.11           H  
ATOM   4299  HG  SER A 263      33.296 -35.126 -23.085  1.00  1.11           H  
ATOM   4300  N   LEU A 264      35.598 -34.476 -20.869  1.00  1.12           N  
ATOM   4301  CA  LEU A 264      37.039 -34.694 -20.726  1.00  1.12           C  
ATOM   4302  C   LEU A 264      37.681 -33.792 -19.673  1.00  1.12           C  
ATOM   4303  O   LEU A 264      38.909 -33.650 -19.666  1.00  1.12           O  
ATOM   4304  CB  LEU A 264      37.791 -34.342 -22.015  1.00  1.12           C  
ATOM   4305  CG  LEU A 264      37.780 -35.326 -23.120  1.00  1.12           C  
ATOM   4306  CD1 LEU A 264      36.381 -35.379 -23.650  1.00  1.12           C  
ATOM   4307  CD2 LEU A 264      38.795 -34.874 -24.186  1.00  1.12           C  
ATOM   4308  H   LEU A 264      35.312 -33.614 -21.322  1.00  1.12           H  
ATOM   4309  HA  LEU A 264      37.209 -35.734 -20.454  1.00  1.12           H  
ATOM   4310 1HB  LEU A 264      37.371 -33.419 -22.407  1.00  1.12           H  
ATOM   4311 2HB  LEU A 264      38.832 -34.151 -21.758  1.00  1.12           H  
ATOM   4312  HG  LEU A 264      38.049 -36.317 -22.758  1.00  1.12           H  
ATOM   4313 1HD1 LEU A 264      36.306 -36.060 -24.460  1.00  1.12           H  
ATOM   4314 2HD1 LEU A 264      35.715 -35.689 -22.872  1.00  1.12           H  
ATOM   4315 3HD1 LEU A 264      36.112 -34.389 -23.982  1.00  1.12           H  
ATOM   4316 1HD2 LEU A 264      38.814 -35.561 -25.009  1.00  1.12           H  
ATOM   4317 2HD2 LEU A 264      38.521 -33.885 -24.549  1.00  1.12           H  
ATOM   4318 3HD2 LEU A 264      39.783 -34.839 -23.738  1.00  1.12           H  
ATOM   4319  N   VAL A 265      36.900 -33.212 -18.764  1.00  1.10           N  
ATOM   4320  CA  VAL A 265      37.520 -32.348 -17.764  1.00  1.10           C  
ATOM   4321  C   VAL A 265      37.171 -32.865 -16.395  1.00  1.10           C  
ATOM   4322  O   VAL A 265      36.347 -33.767 -16.246  1.00  1.10           O  
ATOM   4323  CB  VAL A 265      37.062 -30.862 -17.844  1.00  1.10           C  
ATOM   4324  CG1 VAL A 265      37.355 -30.313 -19.226  1.00  1.10           C  
ATOM   4325  CG2 VAL A 265      35.623 -30.700 -17.445  1.00  1.10           C  
ATOM   4326  H   VAL A 265      35.885 -33.321 -18.796  1.00  1.10           H  
ATOM   4327  HA  VAL A 265      38.602 -32.380 -17.879  1.00  1.10           H  
ATOM   4328  HB  VAL A 265      37.664 -30.286 -17.151  1.00  1.10           H  
ATOM   4329 1HG1 VAL A 265      37.081 -29.262 -19.271  1.00  1.10           H  
ATOM   4330 2HG1 VAL A 265      38.413 -30.425 -19.449  1.00  1.10           H  
ATOM   4331 3HG1 VAL A 265      36.775 -30.862 -19.955  1.00  1.10           H  
ATOM   4332 1HG2 VAL A 265      35.345 -29.664 -17.487  1.00  1.10           H  
ATOM   4333 2HG2 VAL A 265      35.031 -31.229 -18.097  1.00  1.10           H  
ATOM   4334 3HG2 VAL A 265      35.475 -31.074 -16.431  1.00  1.10           H  
ATOM   4335  N   THR A 266      37.808 -32.297 -15.395  1.00  1.04           N  
ATOM   4336  CA  THR A 266      37.532 -32.664 -14.029  1.00  1.04           C  
ATOM   4337  C   THR A 266      36.700 -31.532 -13.453  1.00  1.04           C  
ATOM   4338  O   THR A 266      35.468 -31.618 -13.456  1.00  1.04           O  
ATOM   4339  CB  THR A 266      38.841 -32.893 -13.235  1.00  1.04           C  
ATOM   4340  OG1 THR A 266      39.664 -31.715 -13.288  1.00  1.04           O  
ATOM   4341  CG2 THR A 266      39.607 -34.058 -13.836  1.00  1.04           C  
ATOM   4342  H   THR A 266      38.490 -31.580 -15.589  1.00  1.04           H  
ATOM   4343  HA  THR A 266      36.938 -33.578 -14.003  1.00  1.04           H  
ATOM   4344  HB  THR A 266      38.600 -33.114 -12.194  1.00  1.04           H  
ATOM   4345  HG1 THR A 266      40.499 -31.890 -12.836  1.00  1.04           H  
ATOM   4346 1HG2 THR A 266      40.526 -34.218 -13.274  1.00  1.04           H  
ATOM   4347 2HG2 THR A 266      38.992 -34.958 -13.794  1.00  1.04           H  
ATOM   4348 3HG2 THR A 266      39.852 -33.836 -14.875  1.00  1.04           H  
ATOM   4349  N   GLN A 267      37.362 -30.460 -13.025  1.00  0.97           N  
ATOM   4350  CA  GLN A 267      36.645 -29.312 -12.505  1.00  0.97           C  
ATOM   4351  C   GLN A 267      36.775 -28.069 -13.384  1.00  0.97           C  
ATOM   4352  O   GLN A 267      37.846 -27.761 -13.921  1.00  0.97           O  
ATOM   4353  CB  GLN A 267      37.127 -28.975 -11.097  1.00  0.97           C  
ATOM   4354  CG  GLN A 267      36.899 -30.046 -10.064  1.00  0.97           C  
ATOM   4355  CD  GLN A 267      37.329 -29.589  -8.681  1.00  0.97           C  
ATOM   4356  OE1 GLN A 267      38.289 -28.826  -8.538  1.00  0.97           O  
ATOM   4357  NE2 GLN A 267      36.622 -30.053  -7.655  1.00  0.97           N  
ATOM   4358  H   GLN A 267      38.368 -30.487 -13.059  1.00  0.97           H  
ATOM   4359  HA  GLN A 267      35.600 -29.573 -12.463  1.00  0.97           H  
ATOM   4360 1HB  GLN A 267      38.188 -28.738 -11.119  1.00  0.97           H  
ATOM   4361 2HB  GLN A 267      36.604 -28.093 -10.749  1.00  0.97           H  
ATOM   4362 1HG  GLN A 267      35.853 -30.299 -10.033  1.00  0.97           H  
ATOM   4363 2HG  GLN A 267      37.488 -30.923 -10.333  1.00  0.97           H  
ATOM   4364 1HE2 GLN A 267      36.863 -29.784  -6.720  1.00  0.97           H  
ATOM   4365 2HE2 GLN A 267      35.857 -30.672  -7.813  1.00  0.97           H  
ATOM   4366  N   ARG A 268      35.668 -27.342 -13.506  1.00  0.89           N  
ATOM   4367  CA  ARG A 268      35.585 -26.079 -14.249  1.00  0.89           C  
ATOM   4368  C   ARG A 268      34.642 -25.103 -13.573  1.00  0.89           C  
ATOM   4369  O   ARG A 268      33.676 -25.517 -12.928  1.00  0.89           O  
ATOM   4370  CB  ARG A 268      35.119 -26.288 -15.693  1.00  0.89           C  
ATOM   4371  CG  ARG A 268      36.081 -27.038 -16.623  1.00  0.89           C  
ATOM   4372  CD  ARG A 268      37.268 -26.188 -16.925  1.00  0.89           C  
ATOM   4373  NE  ARG A 268      38.180 -26.781 -17.904  1.00  0.89           N  
ATOM   4374  CZ  ARG A 268      39.188 -27.637 -17.623  1.00  0.89           C  
ATOM   4375  NH1 ARG A 268      39.422 -28.033 -16.389  1.00  0.89           N  
ATOM   4376  NH2 ARG A 268      39.958 -28.079 -18.606  1.00  0.89           N  
ATOM   4377  H   ARG A 268      34.839 -27.682 -13.019  1.00  0.89           H  
ATOM   4378  HA  ARG A 268      36.578 -25.626 -14.275  1.00  0.89           H  
ATOM   4379 1HB  ARG A 268      34.176 -26.834 -15.687  1.00  0.89           H  
ATOM   4380 2HB  ARG A 268      34.920 -25.311 -16.144  1.00  0.89           H  
ATOM   4381 1HG  ARG A 268      36.421 -27.960 -16.168  1.00  0.89           H  
ATOM   4382 2HG  ARG A 268      35.576 -27.260 -17.563  1.00  0.89           H  
ATOM   4383 1HD  ARG A 268      36.927 -25.229 -17.317  1.00  0.89           H  
ATOM   4384 2HD  ARG A 268      37.826 -26.016 -16.004  1.00  0.89           H  
ATOM   4385  HE  ARG A 268      38.054 -26.517 -18.871  1.00  0.89           H  
ATOM   4386 1HH1 ARG A 268      38.831 -27.714 -15.602  1.00  0.89           H  
ATOM   4387 2HH1 ARG A 268      40.184 -28.662 -16.200  1.00  0.89           H  
ATOM   4388 1HH2 ARG A 268      39.786 -27.777 -19.558  1.00  0.89           H  
ATOM   4389 2HH2 ARG A 268      40.717 -28.713 -18.408  1.00  0.89           H  
ATOM   4390  N   SER A 269      34.911 -23.808 -13.693  1.00  0.83           N  
ATOM   4391  CA  SER A 269      33.960 -22.821 -13.199  1.00  0.83           C  
ATOM   4392  C   SER A 269      33.064 -22.336 -14.326  1.00  0.83           C  
ATOM   4393  O   SER A 269      33.333 -22.582 -15.506  1.00  0.83           O  
ATOM   4394  CB  SER A 269      34.678 -21.645 -12.591  1.00  0.83           C  
ATOM   4395  OG  SER A 269      35.342 -20.905 -13.573  1.00  0.83           O  
ATOM   4396  H   SER A 269      35.771 -23.473 -14.154  1.00  0.83           H  
ATOM   4397  HA  SER A 269      33.333 -23.280 -12.433  1.00  0.83           H  
ATOM   4398 1HB  SER A 269      33.976 -21.020 -12.057  1.00  0.83           H  
ATOM   4399 2HB  SER A 269      35.404 -21.997 -11.878  1.00  0.83           H  
ATOM   4400  HG  SER A 269      36.114 -21.461 -13.834  1.00  0.83           H  
ATOM   4401  N   LEU A 270      32.032 -21.595 -13.971  1.00  0.79           N  
ATOM   4402  CA  LEU A 270      31.157 -20.993 -14.960  1.00  0.79           C  
ATOM   4403  C   LEU A 270      31.969 -19.984 -15.731  1.00  0.79           C  
ATOM   4404  O   LEU A 270      31.919 -19.941 -16.965  1.00  0.79           O  
ATOM   4405  CB  LEU A 270      29.982 -20.346 -14.295  1.00  0.79           C  
ATOM   4406  CG  LEU A 270      28.916 -19.807 -15.188  1.00  0.79           C  
ATOM   4407  CD1 LEU A 270      29.340 -18.492 -15.711  1.00  0.79           C  
ATOM   4408  CD2 LEU A 270      28.698 -20.769 -16.292  1.00  0.79           C  
ATOM   4409  H   LEU A 270      31.860 -21.436 -12.987  1.00  0.79           H  
ATOM   4410  HA  LEU A 270      30.806 -21.757 -15.649  1.00  0.79           H  
ATOM   4411 1HB  LEU A 270      29.570 -21.070 -13.651  1.00  0.79           H  
ATOM   4412 2HB  LEU A 270      30.350 -19.531 -13.712  1.00  0.79           H  
ATOM   4413  HG  LEU A 270      27.994 -19.673 -14.628  1.00  0.79           H  
ATOM   4414 1HD1 LEU A 270      28.574 -18.102 -16.362  1.00  0.79           H  
ATOM   4415 2HD1 LEU A 270      29.503 -17.805 -14.888  1.00  0.79           H  
ATOM   4416 3HD1 LEU A 270      30.262 -18.617 -16.269  1.00  0.79           H  
ATOM   4417 1HD2 LEU A 270      27.920 -20.400 -16.951  1.00  0.79           H  
ATOM   4418 2HD2 LEU A 270      29.621 -20.892 -16.851  1.00  0.79           H  
ATOM   4419 3HD2 LEU A 270      28.399 -21.719 -15.867  1.00  0.79           H  
ATOM   4420  N   GLY A 271      32.723 -19.158 -14.996  1.00  0.77           N  
ATOM   4421  CA  GLY A 271      33.577 -18.177 -15.631  1.00  0.77           C  
ATOM   4422  C   GLY A 271      34.509 -18.856 -16.643  1.00  0.77           C  
ATOM   4423  O   GLY A 271      34.735 -18.304 -17.712  1.00  0.77           O  
ATOM   4424  H   GLY A 271      32.713 -19.213 -13.976  1.00  0.77           H  
ATOM   4425 1HA  GLY A 271      32.963 -17.432 -16.136  1.00  0.77           H  
ATOM   4426 2HA  GLY A 271      34.162 -17.661 -14.870  1.00  0.77           H  
ATOM   4427  N   ASP A 272      34.947 -20.105 -16.393  1.00  0.79           N  
ATOM   4428  CA  ASP A 272      35.828 -20.770 -17.362  1.00  0.79           C  
ATOM   4429  C   ASP A 272      35.035 -21.195 -18.586  1.00  0.79           C  
ATOM   4430  O   ASP A 272      35.556 -21.116 -19.701  1.00  0.79           O  
ATOM   4431  CB  ASP A 272      36.477 -22.042 -16.801  1.00  0.79           C  
ATOM   4432  CG  ASP A 272      37.494 -21.820 -15.732  1.00  0.79           C  
ATOM   4433  OD1 ASP A 272      38.424 -21.076 -15.933  1.00  0.79           O  
ATOM   4434  OD2 ASP A 272      37.316 -22.418 -14.673  1.00  0.79           O  
ATOM   4435  H   ASP A 272      34.750 -20.534 -15.491  1.00  0.79           H  
ATOM   4436  HA  ASP A 272      36.605 -20.077 -17.673  1.00  0.79           H  
ATOM   4437 1HB  ASP A 272      35.694 -22.692 -16.415  1.00  0.79           H  
ATOM   4438 2HB  ASP A 272      36.957 -22.580 -17.618  1.00  0.79           H  
ATOM   4439  N   LEU A 273      33.775 -21.615 -18.417  1.00  0.82           N  
ATOM   4440  CA  LEU A 273      33.023 -21.978 -19.613  1.00  0.82           C  
ATOM   4441  C   LEU A 273      32.904 -20.736 -20.504  1.00  0.82           C  
ATOM   4442  O   LEU A 273      33.140 -20.793 -21.717  1.00  0.82           O  
ATOM   4443  CB  LEU A 273      31.602 -22.489 -19.274  1.00  0.82           C  
ATOM   4444  CG  LEU A 273      31.453 -23.865 -18.591  1.00  0.82           C  
ATOM   4445  CD1 LEU A 273      29.980 -24.067 -18.205  1.00  0.82           C  
ATOM   4446  CD2 LEU A 273      31.887 -24.968 -19.541  1.00  0.82           C  
ATOM   4447  H   LEU A 273      33.376 -21.697 -17.477  1.00  0.82           H  
ATOM   4448  HA  LEU A 273      33.565 -22.752 -20.154  1.00  0.82           H  
ATOM   4449 1HB  LEU A 273      31.136 -21.759 -18.616  1.00  0.82           H  
ATOM   4450 2HB  LEU A 273      31.025 -22.519 -20.198  1.00  0.82           H  
ATOM   4451  HG  LEU A 273      32.066 -23.892 -17.685  1.00  0.82           H  
ATOM   4452 1HD1 LEU A 273      29.858 -25.033 -17.722  1.00  0.82           H  
ATOM   4453 2HD1 LEU A 273      29.675 -23.283 -17.525  1.00  0.82           H  
ATOM   4454 3HD1 LEU A 273      29.365 -24.033 -19.097  1.00  0.82           H  
ATOM   4455 1HD2 LEU A 273      31.770 -25.937 -19.051  1.00  0.82           H  
ATOM   4456 2HD2 LEU A 273      31.268 -24.937 -20.436  1.00  0.82           H  
ATOM   4457 3HD2 LEU A 273      32.932 -24.821 -19.814  1.00  0.82           H  
ATOM   4458  N   ILE A 274      32.656 -19.582 -19.881  1.00  0.86           N  
ATOM   4459  CA  ILE A 274      32.554 -18.334 -20.628  1.00  0.86           C  
ATOM   4460  C   ILE A 274      33.879 -17.915 -21.265  1.00  0.86           C  
ATOM   4461  O   ILE A 274      33.935 -17.580 -22.456  1.00  0.86           O  
ATOM   4462  CB  ILE A 274      32.056 -17.190 -19.740  1.00  0.86           C  
ATOM   4463  CG1 ILE A 274      30.621 -17.402 -19.332  1.00  0.86           C  
ATOM   4464  CG2 ILE A 274      32.230 -15.888 -20.452  1.00  0.86           C  
ATOM   4465  CD1 ILE A 274      30.186 -16.429 -18.275  1.00  0.86           C  
ATOM   4466  H   ILE A 274      32.501 -19.592 -18.868  1.00  0.86           H  
ATOM   4467  HA  ILE A 274      31.828 -18.477 -21.427  1.00  0.86           H  
ATOM   4468  HB  ILE A 274      32.633 -17.185 -18.825  1.00  0.86           H  
ATOM   4469 1HG1 ILE A 274      29.992 -17.289 -20.196  1.00  0.86           H  
ATOM   4470 2HG1 ILE A 274      30.496 -18.417 -18.942  1.00  0.86           H  
ATOM   4471 1HG2 ILE A 274      31.880 -15.080 -19.827  1.00  0.86           H  
ATOM   4472 2HG2 ILE A 274      33.276 -15.736 -20.695  1.00  0.86           H  
ATOM   4473 3HG2 ILE A 274      31.676 -15.906 -21.334  1.00  0.86           H  
ATOM   4474 1HD1 ILE A 274      29.145 -16.603 -18.022  1.00  0.86           H  
ATOM   4475 2HD1 ILE A 274      30.806 -16.551 -17.393  1.00  0.86           H  
ATOM   4476 3HD1 ILE A 274      30.301 -15.427 -18.649  1.00  0.86           H  
ATOM   4477  N   MET A 275      34.963 -17.973 -20.495  1.00  0.92           N  
ATOM   4478  CA  MET A 275      36.267 -17.564 -20.993  1.00  0.92           C  
ATOM   4479  C   MET A 275      36.748 -18.469 -22.118  1.00  0.92           C  
ATOM   4480  O   MET A 275      37.466 -18.017 -23.007  1.00  0.92           O  
ATOM   4481  CB  MET A 275      37.278 -17.497 -19.852  1.00  0.92           C  
ATOM   4482  CG  MET A 275      37.005 -16.343 -18.909  1.00  0.92           C  
ATOM   4483  SD  MET A 275      38.261 -16.031 -17.678  1.00  0.92           S  
ATOM   4484  CE  MET A 275      37.838 -17.272 -16.451  1.00  0.92           C  
ATOM   4485  H   MET A 275      34.875 -18.270 -19.525  1.00  0.92           H  
ATOM   4486  HA  MET A 275      36.171 -16.561 -21.403  1.00  0.92           H  
ATOM   4487 1HB  MET A 275      37.249 -18.421 -19.284  1.00  0.92           H  
ATOM   4488 2HB  MET A 275      38.287 -17.378 -20.255  1.00  0.92           H  
ATOM   4489 1HG  MET A 275      36.834 -15.470 -19.468  1.00  0.92           H  
ATOM   4490 2HG  MET A 275      36.110 -16.556 -18.386  1.00  0.92           H  
ATOM   4491 1HE  MET A 275      38.530 -17.207 -15.614  1.00  0.92           H  
ATOM   4492 2HE  MET A 275      36.823 -17.098 -16.097  1.00  0.92           H  
ATOM   4493 3HE  MET A 275      37.904 -18.266 -16.894  1.00  0.92           H  
ATOM   4494  N   SER A 276      36.301 -19.735 -22.125  1.00  0.98           N  
ATOM   4495  CA  SER A 276      36.681 -20.683 -23.165  1.00  0.98           C  
ATOM   4496  C   SER A 276      35.951 -20.401 -24.478  1.00  0.98           C  
ATOM   4497  O   SER A 276      36.277 -20.997 -25.505  1.00  0.98           O  
ATOM   4498  CB  SER A 276      36.389 -22.123 -22.755  1.00  0.98           C  
ATOM   4499  OG  SER A 276      35.004 -22.438 -22.778  1.00  0.98           O  
ATOM   4500  H   SER A 276      35.728 -20.074 -21.351  1.00  0.98           H  
ATOM   4501  HA  SER A 276      37.751 -20.583 -23.343  1.00  0.98           H  
ATOM   4502 1HB  SER A 276      36.926 -22.803 -23.414  1.00  0.98           H  
ATOM   4503 2HB  SER A 276      36.773 -22.281 -21.749  1.00  0.98           H  
ATOM   4504  HG  SER A 276      34.509 -21.698 -22.358  1.00  0.98           H  
ATOM   4505  N   CYS A 277      34.950 -19.513 -24.448  1.00  1.05           N  
ATOM   4506  CA  CYS A 277      34.177 -19.185 -25.631  1.00  1.05           C  
ATOM   4507  C   CYS A 277      34.583 -17.808 -26.154  1.00  1.05           C  
ATOM   4508  O   CYS A 277      34.558 -17.549 -27.365  1.00  1.05           O  
ATOM   4509  CB  CYS A 277      32.685 -19.096 -25.281  1.00  1.05           C  
ATOM   4510  SG  CYS A 277      31.921 -20.597 -24.595  1.00  1.05           S  
ATOM   4511  H   CYS A 277      34.718 -19.038 -23.582  1.00  1.05           H  
ATOM   4512  HA  CYS A 277      34.347 -19.941 -26.396  1.00  1.05           H  
ATOM   4513 1HB  CYS A 277      32.543 -18.293 -24.552  1.00  1.05           H  
ATOM   4514 2HB  CYS A 277      32.128 -18.821 -26.171  1.00  1.05           H  
ATOM   4515  HG  CYS A 277      32.607 -20.607 -23.423  1.00  1.05           H  
ATOM   4516  N   CYS A 278      34.971 -16.936 -25.228  1.00  1.12           N  
ATOM   4517  CA  CYS A 278      35.278 -15.547 -25.526  1.00  1.12           C  
ATOM   4518  C   CYS A 278      36.665 -15.264 -26.133  1.00  1.12           C  
ATOM   4519  O   CYS A 278      37.636 -15.941 -25.804  1.00  1.12           O  
ATOM   4520  CB  CYS A 278      35.148 -14.729 -24.256  1.00  1.12           C  
ATOM   4521  SG  CYS A 278      33.471 -14.676 -23.596  1.00  1.12           S  
ATOM   4522  H   CYS A 278      34.973 -17.234 -24.252  1.00  1.12           H  
ATOM   4523  HA  CYS A 278      34.509 -15.233 -26.205  1.00  1.12           H  
ATOM   4524 1HB  CYS A 278      35.799 -15.157 -23.492  1.00  1.12           H  
ATOM   4525 2HB  CYS A 278      35.487 -13.706 -24.431  1.00  1.12           H  
ATOM   4526  HG  CYS A 278      33.469 -15.968 -23.169  1.00  1.12           H  
ATOM   4527  N   PRO A 279      36.771 -14.273 -27.046  1.00  1.20           N  
ATOM   4528  CA  PRO A 279      37.994 -13.728 -27.598  1.00  1.20           C  
ATOM   4529  C   PRO A 279      38.558 -12.878 -26.491  1.00  1.20           C  
ATOM   4530  O   PRO A 279      37.849 -12.644 -25.515  1.00  1.20           O  
ATOM   4531  CB  PRO A 279      37.511 -12.906 -28.782  1.00  1.20           C  
ATOM   4532  CG  PRO A 279      36.140 -12.442 -28.356  1.00  1.20           C  
ATOM   4533  CD  PRO A 279      35.565 -13.592 -27.558  1.00  1.20           C  
ATOM   4534  HA  PRO A 279      38.681 -14.537 -27.885  1.00  1.20           H  
ATOM   4535 1HB  PRO A 279      38.205 -12.068 -28.969  1.00  1.20           H  
ATOM   4536 2HB  PRO A 279      37.505 -13.528 -29.683  1.00  1.20           H  
ATOM   4537 1HG  PRO A 279      36.241 -11.527 -27.756  1.00  1.20           H  
ATOM   4538 2HG  PRO A 279      35.520 -12.174 -29.209  1.00  1.20           H  
ATOM   4539 1HD  PRO A 279      34.977 -13.151 -26.743  1.00  1.20           H  
ATOM   4540 2HD  PRO A 279      34.978 -14.264 -28.210  1.00  1.20           H  
ATOM   4541  N   ASP A 280      39.797 -12.423 -26.601  1.00  1.25           N  
ATOM   4542  CA  ASP A 280      40.350 -11.595 -25.528  1.00  1.25           C  
ATOM   4543  C   ASP A 280      40.136 -12.303 -24.187  1.00  1.25           C  
ATOM   4544  O   ASP A 280      39.508 -11.730 -23.306  1.00  1.25           O  
ATOM   4545  CB  ASP A 280      39.679 -10.213 -25.450  1.00  1.25           C  
ATOM   4546  CG  ASP A 280      39.864  -9.340 -26.702  1.00  1.25           C  
ATOM   4547  OD1 ASP A 280      40.693  -9.654 -27.523  1.00  1.25           O  
ATOM   4548  OD2 ASP A 280      39.181  -8.329 -26.814  1.00  1.25           O  
ATOM   4549  H   ASP A 280      40.352 -12.640 -27.417  1.00  1.25           H  
ATOM   4550  HA  ASP A 280      41.414 -11.446 -25.701  1.00  1.25           H  
ATOM   4551 1HB  ASP A 280      38.611 -10.326 -25.257  1.00  1.25           H  
ATOM   4552 2HB  ASP A 280      40.093  -9.672 -24.595  1.00  1.25           H  
ATOM   4553  N   PRO A 281      40.820 -13.447 -23.936  1.00  1.28           N  
ATOM   4554  CA  PRO A 281      40.612 -14.481 -22.893  1.00  1.28           C  
ATOM   4555  C   PRO A 281      40.274 -14.086 -21.445  1.00  1.28           C  
ATOM   4556  O   PRO A 281      40.075 -14.970 -20.614  1.00  1.28           O  
ATOM   4557  CB  PRO A 281      41.952 -15.220 -22.902  1.00  1.28           C  
ATOM   4558  CG  PRO A 281      42.488 -15.045 -24.295  1.00  1.28           C  
ATOM   4559  CD  PRO A 281      42.061 -13.677 -24.723  1.00  1.28           C  
ATOM   4560  HA  PRO A 281      39.825 -15.157 -23.264  1.00  1.28           H  
ATOM   4561 1HB  PRO A 281      42.614 -14.792 -22.133  1.00  1.28           H  
ATOM   4562 2HB  PRO A 281      41.792 -16.276 -22.633  1.00  1.28           H  
ATOM   4563 1HG  PRO A 281      43.582 -15.162 -24.295  1.00  1.28           H  
ATOM   4564 2HG  PRO A 281      42.087 -15.833 -24.952  1.00  1.28           H  
ATOM   4565 1HD  PRO A 281      42.826 -12.930 -24.463  1.00  1.28           H  
ATOM   4566 2HD  PRO A 281      41.872 -13.720 -25.795  1.00  1.28           H  
ATOM   4567  N   ASN A 282      40.257 -12.798 -21.119  1.00  1.28           N  
ATOM   4568  CA  ASN A 282      39.938 -12.314 -19.788  1.00  1.28           C  
ATOM   4569  C   ASN A 282      38.833 -11.235 -19.855  1.00  1.28           C  
ATOM   4570  O   ASN A 282      39.080 -10.080 -19.509  1.00  1.28           O  
ATOM   4571  CB  ASN A 282      41.179 -11.746 -19.130  1.00  1.28           C  
ATOM   4572  CG  ASN A 282      42.280 -12.765 -19.003  1.00  1.28           C  
ATOM   4573  OD1 ASN A 282      42.262 -13.613 -18.106  1.00  1.28           O  
ATOM   4574  ND2 ASN A 282      43.246 -12.690 -19.883  1.00  1.28           N  
ATOM   4575  H   ASN A 282      40.392 -12.112 -21.838  1.00  1.28           H  
ATOM   4576  HA  ASN A 282      39.585 -13.139 -19.170  1.00  1.28           H  
ATOM   4577 1HB  ASN A 282      41.544 -10.905 -19.721  1.00  1.28           H  
ATOM   4578 2HB  ASN A 282      40.927 -11.367 -18.139  1.00  1.28           H  
ATOM   4579 1HD2 ASN A 282      44.007 -13.338 -19.845  1.00  1.28           H  
ATOM   4580 2HD2 ASN A 282      43.225 -11.982 -20.588  1.00  1.28           H  
ATOM   4581  N   PRO A 283      37.609 -11.584 -20.319  1.00  1.25           N  
ATOM   4582  CA  PRO A 283      36.446 -10.735 -20.454  1.00  1.25           C  
ATOM   4583  C   PRO A 283      35.910 -10.395 -19.079  1.00  1.25           C  
ATOM   4584  O   PRO A 283      36.218 -11.079 -18.099  1.00  1.25           O  
ATOM   4585  CB  PRO A 283      35.454 -11.631 -21.213  1.00  1.25           C  
ATOM   4586  CG  PRO A 283      35.869 -13.001 -20.848  1.00  1.25           C  
ATOM   4587  CD  PRO A 283      37.354 -12.939 -20.795  1.00  1.25           C  
ATOM   4588  HA  PRO A 283      36.730  -9.843 -21.030  1.00  1.25           H  
ATOM   4589 1HB  PRO A 283      34.420 -11.435 -20.899  1.00  1.25           H  
ATOM   4590 2HB  PRO A 283      35.514 -11.433 -22.296  1.00  1.25           H  
ATOM   4591 1HG  PRO A 283      35.444 -13.256 -19.890  1.00  1.25           H  
ATOM   4592 2HG  PRO A 283      35.504 -13.731 -21.560  1.00  1.25           H  
ATOM   4593 1HD  PRO A 283      37.735 -13.673 -20.121  1.00  1.25           H  
ATOM   4594 2HD  PRO A 283      37.721 -13.063 -21.823  1.00  1.25           H  
ATOM   4595  N   PRO A 284      35.055  -9.389 -18.972  1.00  1.21           N  
ATOM   4596  CA  PRO A 284      34.414  -8.958 -17.758  1.00  1.21           C  
ATOM   4597  C   PRO A 284      33.337  -9.947 -17.344  1.00  1.21           C  
ATOM   4598  O   PRO A 284      32.138  -9.664 -17.427  1.00  1.21           O  
ATOM   4599  CB  PRO A 284      33.865  -7.591 -18.160  1.00  1.21           C  
ATOM   4600  CG  PRO A 284      33.573  -7.721 -19.629  1.00  1.21           C  
ATOM   4601  CD  PRO A 284      34.702  -8.583 -20.153  1.00  1.21           C  
ATOM   4602  HA  PRO A 284      35.173  -8.861 -16.968  1.00  1.21           H  
ATOM   4603 1HB  PRO A 284      32.979  -7.357 -17.566  1.00  1.21           H  
ATOM   4604 2HB  PRO A 284      34.609  -6.809 -17.946  1.00  1.21           H  
ATOM   4605 1HG  PRO A 284      32.585  -8.186 -19.778  1.00  1.21           H  
ATOM   4606 2HG  PRO A 284      33.533  -6.729 -20.104  1.00  1.21           H  
ATOM   4607 1HD  PRO A 284      34.329  -9.174 -20.985  1.00  1.21           H  
ATOM   4608 2HD  PRO A 284      35.552  -7.964 -20.433  1.00  1.21           H  
ATOM   4609  N   ILE A 285      33.789 -11.101 -16.852  1.00  1.15           N  
ATOM   4610  CA  ILE A 285      32.899 -12.187 -16.470  1.00  1.15           C  
ATOM   4611  C   ILE A 285      31.893 -11.704 -15.464  1.00  1.15           C  
ATOM   4612  O   ILE A 285      30.733 -12.085 -15.540  1.00  1.15           O  
ATOM   4613  CB  ILE A 285      33.622 -13.380 -15.842  1.00  1.15           C  
ATOM   4614  CG1 ILE A 285      34.566 -14.024 -16.821  1.00  1.15           C  
ATOM   4615  CG2 ILE A 285      32.547 -14.390 -15.441  1.00  1.15           C  
ATOM   4616  CD1 ILE A 285      33.864 -14.548 -17.972  1.00  1.15           C  
ATOM   4617  H   ILE A 285      34.800 -11.239 -16.828  1.00  1.15           H  
ATOM   4618  HA  ILE A 285      32.367 -12.534 -17.346  1.00  1.15           H  
ATOM   4619  HB  ILE A 285      34.191 -13.064 -14.971  1.00  1.15           H  
ATOM   4620 1HG1 ILE A 285      35.299 -13.292 -17.162  1.00  1.15           H  
ATOM   4621 2HG1 ILE A 285      35.096 -14.846 -16.335  1.00  1.15           H  
ATOM   4622 1HG2 ILE A 285      33.013 -15.253 -14.988  1.00  1.15           H  
ATOM   4623 2HG2 ILE A 285      31.862 -13.927 -14.731  1.00  1.15           H  
ATOM   4624 3HG2 ILE A 285      31.990 -14.698 -16.323  1.00  1.15           H  
ATOM   4625 1HD1 ILE A 285      34.545 -15.004 -18.659  1.00  1.15           H  
ATOM   4626 2HD1 ILE A 285      33.150 -15.286 -17.634  1.00  1.15           H  
ATOM   4627 3HD1 ILE A 285      33.351 -13.741 -18.468  1.00  1.15           H  
ATOM   4628  N   HIS A 286      32.334 -10.860 -14.528  1.00  1.10           N  
ATOM   4629  CA  HIS A 286      31.450 -10.335 -13.503  1.00  1.10           C  
ATOM   4630  C   HIS A 286      30.253  -9.643 -14.162  1.00  1.10           C  
ATOM   4631  O   HIS A 286      29.109  -9.955 -13.854  1.00  1.10           O  
ATOM   4632  CB  HIS A 286      32.191  -9.331 -12.607  1.00  1.10           C  
ATOM   4633  CG  HIS A 286      31.376  -8.802 -11.442  1.00  1.10           C  
ATOM   4634  ND1 HIS A 286      31.188  -9.528 -10.285  1.00  1.10           N  
ATOM   4635  CD2 HIS A 286      30.709  -7.637 -11.264  1.00  1.10           C  
ATOM   4636  CE1 HIS A 286      30.443  -8.840  -9.442  1.00  1.10           C  
ATOM   4637  NE2 HIS A 286      30.124  -7.689 -10.005  1.00  1.10           N  
ATOM   4638  H   HIS A 286      33.304 -10.587 -14.542  1.00  1.10           H  
ATOM   4639  HA  HIS A 286      31.084 -11.143 -12.877  1.00  1.10           H  
ATOM   4640 1HB  HIS A 286      33.088  -9.799 -12.206  1.00  1.10           H  
ATOM   4641 2HB  HIS A 286      32.511  -8.480 -13.207  1.00  1.10           H  
ATOM   4642  HD1 HIS A 286      31.562 -10.433 -10.096  1.00  1.10           H  
ATOM   4643  HD2 HIS A 286      30.568  -6.761 -11.900  1.00  1.10           H  
ATOM   4644  HE1 HIS A 286      30.185  -9.253  -8.466  1.00  1.10           H  
ATOM   4645  N   LYS A 287      30.495  -8.723 -15.098  1.00  1.07           N  
ATOM   4646  CA  LYS A 287      29.371  -8.028 -15.724  1.00  1.07           C  
ATOM   4647  C   LYS A 287      28.469  -8.993 -16.483  1.00  1.07           C  
ATOM   4648  O   LYS A 287      27.252  -8.803 -16.551  1.00  1.07           O  
ATOM   4649  CB  LYS A 287      29.848  -6.938 -16.672  1.00  1.07           C  
ATOM   4650  CG  LYS A 287      30.459  -5.721 -15.988  1.00  1.07           C  
ATOM   4651  CD  LYS A 287      30.828  -4.642 -17.008  1.00  1.07           C  
ATOM   4652  CE  LYS A 287      31.283  -3.354 -16.328  1.00  1.07           C  
ATOM   4653  NZ  LYS A 287      32.558  -3.539 -15.569  1.00  1.07           N  
ATOM   4654  H   LYS A 287      31.442  -8.511 -15.378  1.00  1.07           H  
ATOM   4655  HA  LYS A 287      28.777  -7.563 -14.939  1.00  1.07           H  
ATOM   4656 1HB  LYS A 287      30.591  -7.358 -17.351  1.00  1.07           H  
ATOM   4657 2HB  LYS A 287      29.015  -6.596 -17.279  1.00  1.07           H  
ATOM   4658 1HG  LYS A 287      29.751  -5.312 -15.268  1.00  1.07           H  
ATOM   4659 2HG  LYS A 287      31.359  -6.027 -15.455  1.00  1.07           H  
ATOM   4660 1HD  LYS A 287      31.629  -5.008 -17.652  1.00  1.07           H  
ATOM   4661 2HD  LYS A 287      29.961  -4.422 -17.633  1.00  1.07           H  
ATOM   4662 1HE  LYS A 287      31.428  -2.591 -17.090  1.00  1.07           H  
ATOM   4663 2HE  LYS A 287      30.508  -3.021 -15.639  1.00  1.07           H  
ATOM   4664 1HZ  LYS A 287      32.825  -2.668 -15.135  1.00  1.07           H  
ATOM   4665 2HZ  LYS A 287      32.428  -4.242 -14.856  1.00  1.07           H  
ATOM   4666 3HZ  LYS A 287      33.285  -3.835 -16.205  1.00  1.07           H  
ATOM   4667  N   ILE A 288      29.060 -10.043 -17.051  1.00  1.05           N  
ATOM   4668  CA  ILE A 288      28.269 -11.010 -17.793  1.00  1.05           C  
ATOM   4669  C   ILE A 288      27.313 -11.746 -16.838  1.00  1.05           C  
ATOM   4670  O   ILE A 288      26.095 -11.746 -17.038  1.00  1.05           O  
ATOM   4671  CB  ILE A 288      29.212 -12.013 -18.518  1.00  1.05           C  
ATOM   4672  CG1 ILE A 288      29.998 -11.277 -19.596  1.00  1.05           C  
ATOM   4673  CG2 ILE A 288      28.454 -13.125 -19.147  1.00  1.05           C  
ATOM   4674  CD1 ILE A 288      31.159 -12.067 -20.208  1.00  1.05           C  
ATOM   4675  H   ILE A 288      30.074 -10.143 -16.987  1.00  1.05           H  
ATOM   4676  HA  ILE A 288      27.677 -10.484 -18.537  1.00  1.05           H  
ATOM   4677  HB  ILE A 288      29.911 -12.426 -17.813  1.00  1.05           H  
ATOM   4678 1HG1 ILE A 288      29.315 -11.020 -20.366  1.00  1.05           H  
ATOM   4679 2HG1 ILE A 288      30.401 -10.356 -19.170  1.00  1.05           H  
ATOM   4680 1HG2 ILE A 288      29.145 -13.785 -19.644  1.00  1.05           H  
ATOM   4681 2HG2 ILE A 288      27.896 -13.676 -18.391  1.00  1.05           H  
ATOM   4682 3HG2 ILE A 288      27.786 -12.708 -19.864  1.00  1.05           H  
ATOM   4683 1HD1 ILE A 288      31.644 -11.458 -20.970  1.00  1.05           H  
ATOM   4684 2HD1 ILE A 288      31.869 -12.312 -19.455  1.00  1.05           H  
ATOM   4685 3HD1 ILE A 288      30.785 -12.975 -20.659  1.00  1.05           H  
ATOM   4686  N   VAL A 289      27.845 -12.271 -15.735  1.00  1.03           N  
ATOM   4687  CA  VAL A 289      27.027 -13.005 -14.768  1.00  1.03           C  
ATOM   4688  C   VAL A 289      26.092 -12.107 -13.952  1.00  1.03           C  
ATOM   4689  O   VAL A 289      25.102 -12.590 -13.404  1.00  1.03           O  
ATOM   4690  CB  VAL A 289      27.900 -13.836 -13.817  1.00  1.03           C  
ATOM   4691  CG1 VAL A 289      28.742 -14.836 -14.611  1.00  1.03           C  
ATOM   4692  CG2 VAL A 289      28.752 -12.948 -13.026  1.00  1.03           C  
ATOM   4693  H   VAL A 289      28.853 -12.190 -15.590  1.00  1.03           H  
ATOM   4694  HA  VAL A 289      26.408 -13.706 -15.328  1.00  1.03           H  
ATOM   4695  HB  VAL A 289      27.262 -14.402 -13.149  1.00  1.03           H  
ATOM   4696 1HG1 VAL A 289      29.347 -15.427 -13.927  1.00  1.03           H  
ATOM   4697 2HG1 VAL A 289      28.087 -15.494 -15.180  1.00  1.03           H  
ATOM   4698 3HG1 VAL A 289      29.394 -14.294 -15.294  1.00  1.03           H  
ATOM   4699 1HG2 VAL A 289      29.337 -13.527 -12.385  1.00  1.03           H  
ATOM   4700 2HG2 VAL A 289      29.369 -12.412 -13.680  1.00  1.03           H  
ATOM   4701 3HG2 VAL A 289      28.154 -12.256 -12.442  1.00  1.03           H  
ATOM   4702  N   ARG A 290      26.384 -10.799 -13.878  1.00  1.01           N  
ATOM   4703  CA  ARG A 290      25.517  -9.856 -13.170  1.00  1.01           C  
ATOM   4704  C   ARG A 290      24.284  -9.442 -13.966  1.00  1.01           C  
ATOM   4705  O   ARG A 290      23.392  -8.782 -13.423  1.00  1.01           O  
ATOM   4706  CB  ARG A 290      26.249  -8.593 -12.765  1.00  1.01           C  
ATOM   4707  CG  ARG A 290      27.304  -8.730 -11.686  1.00  1.01           C  
ATOM   4708  CD  ARG A 290      26.724  -8.996 -10.370  1.00  1.01           C  
ATOM   4709  NE  ARG A 290      25.790  -7.971  -9.973  1.00  1.01           N  
ATOM   4710  CZ  ARG A 290      26.095  -6.784  -9.398  1.00  1.01           C  
ATOM   4711  NH1 ARG A 290      27.327  -6.389  -9.134  1.00  1.01           N  
ATOM   4712  NH2 ARG A 290      25.128  -5.962  -9.081  1.00  1.01           N  
ATOM   4713  H   ARG A 290      27.248 -10.454 -14.292  1.00  1.01           H  
ATOM   4714  HA  ARG A 290      25.177 -10.345 -12.259  1.00  1.01           H  
ATOM   4715 1HB  ARG A 290      26.745  -8.182 -13.643  1.00  1.01           H  
ATOM   4716 2HB  ARG A 290      25.528  -7.855 -12.426  1.00  1.01           H  
ATOM   4717 1HG  ARG A 290      27.953  -9.561 -11.885  1.00  1.01           H  
ATOM   4718 2HG  ARG A 290      27.878  -7.815 -11.639  1.00  1.01           H  
ATOM   4719 1HD  ARG A 290      26.195  -9.948 -10.398  1.00  1.01           H  
ATOM   4720 2HD  ARG A 290      27.511  -9.044  -9.628  1.00  1.01           H  
ATOM   4721  HE  ARG A 290      24.811  -8.166 -10.126  1.00  1.01           H  
ATOM   4722 1HH1 ARG A 290      28.157  -6.952  -9.370  1.00  1.01           H  
ATOM   4723 2HH1 ARG A 290      27.431  -5.468  -8.677  1.00  1.01           H  
ATOM   4724 1HH2 ARG A 290      24.166  -6.198  -9.256  1.00  1.01           H  
ATOM   4725 2HH2 ARG A 290      25.383  -5.066  -8.652  1.00  1.01           H  
ATOM   4726  N   LYS A 291      24.210  -9.831 -15.242  1.00  0.98           N  
ATOM   4727  CA  LYS A 291      23.031  -9.552 -16.048  1.00  0.98           C  
ATOM   4728  C   LYS A 291      22.623 -10.822 -16.783  1.00  0.98           C  
ATOM   4729  O   LYS A 291      22.475 -10.799 -18.008  1.00  0.98           O  
ATOM   4730  CB  LYS A 291      23.301  -8.436 -17.069  1.00  0.98           C  
ATOM   4731  CG  LYS A 291      23.607  -7.044 -16.485  1.00  0.98           C  
ATOM   4732  CD  LYS A 291      22.355  -6.456 -15.810  1.00  0.98           C  
ATOM   4733  CE  LYS A 291      22.549  -4.997 -15.380  1.00  0.98           C  
ATOM   4734  NZ  LYS A 291      23.515  -4.869 -14.251  1.00  0.98           N  
ATOM   4735  H   LYS A 291      24.972 -10.367 -15.668  1.00  0.98           H  
ATOM   4736  HA  LYS A 291      22.218  -9.229 -15.404  1.00  0.98           H  
ATOM   4737 1HB  LYS A 291      24.160  -8.725 -17.684  1.00  0.98           H  
ATOM   4738 2HB  LYS A 291      22.443  -8.335 -17.735  1.00  0.98           H  
ATOM   4739 1HG  LYS A 291      24.416  -7.115 -15.756  1.00  0.98           H  
ATOM   4740 2HG  LYS A 291      23.920  -6.377 -17.284  1.00  0.98           H  
ATOM   4741 1HD  LYS A 291      21.516  -6.505 -16.505  1.00  0.98           H  
ATOM   4742 2HD  LYS A 291      22.103  -7.047 -14.929  1.00  0.98           H  
ATOM   4743 1HE  LYS A 291      22.914  -4.421 -16.231  1.00  0.98           H  
ATOM   4744 2HE  LYS A 291      21.586  -4.588 -15.071  1.00  0.98           H  
ATOM   4745 1HZ  LYS A 291      23.611  -3.890 -13.997  1.00  0.98           H  
ATOM   4746 2HZ  LYS A 291      23.172  -5.391 -13.457  1.00  0.98           H  
ATOM   4747 3HZ  LYS A 291      24.409  -5.233 -14.531  1.00  0.98           H  
ATOM   4748  N   PRO A 292      22.302 -11.906 -16.049  1.00  0.94           N  
ATOM   4749  CA  PRO A 292      22.073 -13.233 -16.569  1.00  0.94           C  
ATOM   4750  C   PRO A 292      20.868 -13.306 -17.485  1.00  0.94           C  
ATOM   4751  O   PRO A 292      20.824 -14.149 -18.369  1.00  0.94           O  
ATOM   4752  CB  PRO A 292      21.880 -14.048 -15.289  1.00  0.94           C  
ATOM   4753  CG  PRO A 292      21.417 -13.056 -14.249  1.00  0.94           C  
ATOM   4754  CD  PRO A 292      22.070 -11.792 -14.587  1.00  0.94           C  
ATOM   4755  HA  PRO A 292      22.979 -13.569 -17.092  1.00  0.94           H  
ATOM   4756 1HB  PRO A 292      21.156 -14.860 -15.465  1.00  0.94           H  
ATOM   4757 2HB  PRO A 292      22.830 -14.524 -15.011  1.00  0.94           H  
ATOM   4758 1HG  PRO A 292      20.355 -12.935 -14.238  1.00  0.94           H  
ATOM   4759 2HG  PRO A 292      21.698 -13.408 -13.248  1.00  0.94           H  
ATOM   4760 1HD  PRO A 292      21.390 -10.964 -14.335  1.00  0.94           H  
ATOM   4761 2HD  PRO A 292      22.977 -11.768 -14.031  1.00  0.94           H  
ATOM   4762  N   SER A 293      19.937 -12.364 -17.356  1.00  0.89           N  
ATOM   4763  CA  SER A 293      18.731 -12.361 -18.178  1.00  0.89           C  
ATOM   4764  C   SER A 293      19.008 -12.121 -19.655  1.00  0.89           C  
ATOM   4765  O   SER A 293      18.146 -12.369 -20.497  1.00  0.89           O  
ATOM   4766  CB  SER A 293      17.763 -11.313 -17.689  1.00  0.89           C  
ATOM   4767  OG  SER A 293      18.250 -10.017 -17.910  1.00  0.89           O  
ATOM   4768  H   SER A 293      20.021 -11.669 -16.629  1.00  0.89           H  
ATOM   4769  HA  SER A 293      18.258 -13.336 -18.083  1.00  0.89           H  
ATOM   4770 1HB  SER A 293      16.814 -11.450 -18.192  1.00  0.89           H  
ATOM   4771 2HB  SER A 293      17.591 -11.457 -16.628  1.00  0.89           H  
ATOM   4772  HG  SER A 293      19.177 -10.039 -17.663  1.00  0.89           H  
ATOM   4773  N   ARG A 294      20.201 -11.614 -19.967  1.00  0.83           N  
ATOM   4774  CA  ARG A 294      20.586 -11.346 -21.340  1.00  0.83           C  
ATOM   4775  C   ARG A 294      21.641 -12.347 -21.812  1.00  0.83           C  
ATOM   4776  O   ARG A 294      22.321 -12.127 -22.826  1.00  0.83           O  
ATOM   4777  CB  ARG A 294      21.067  -9.912 -21.462  1.00  0.83           C  
ATOM   4778  CG  ARG A 294      19.959  -8.870 -21.196  1.00  0.83           C  
ATOM   4779  CD  ARG A 294      20.464  -7.462 -21.211  1.00  0.83           C  
ATOM   4780  NE  ARG A 294      20.929  -7.029 -22.523  1.00  0.83           N  
ATOM   4781  CZ  ARG A 294      20.186  -6.498 -23.503  1.00  0.83           C  
ATOM   4782  NH1 ARG A 294      18.890  -6.305 -23.371  1.00  0.83           N  
ATOM   4783  NH2 ARG A 294      20.815  -6.170 -24.602  1.00  0.83           N  
ATOM   4784  H   ARG A 294      20.881 -11.422 -19.230  1.00  0.83           H  
ATOM   4785  HA  ARG A 294      19.705 -11.457 -21.976  1.00  0.83           H  
ATOM   4786 1HB  ARG A 294      21.881  -9.735 -20.754  1.00  0.83           H  
ATOM   4787 2HB  ARG A 294      21.452  -9.727 -22.460  1.00  0.83           H  
ATOM   4788 1HG  ARG A 294      19.192  -8.966 -21.968  1.00  0.83           H  
ATOM   4789 2HG  ARG A 294      19.513  -9.057 -20.219  1.00  0.83           H  
ATOM   4790 1HD  ARG A 294      19.666  -6.791 -20.901  1.00  0.83           H  
ATOM   4791 2HD  ARG A 294      21.301  -7.375 -20.514  1.00  0.83           H  
ATOM   4792  HE  ARG A 294      21.930  -7.128 -22.744  1.00  0.83           H  
ATOM   4793 1HH1 ARG A 294      18.430  -6.564 -22.516  1.00  0.83           H  
ATOM   4794 2HH1 ARG A 294      18.359  -5.895 -24.128  1.00  0.83           H  
ATOM   4795 1HH2 ARG A 294      21.830  -6.357 -24.630  1.00  0.83           H  
ATOM   4796 2HH2 ARG A 294      20.327  -5.749 -25.378  1.00  0.83           H  
ATOM   4797  N   ILE A 295      21.792 -13.436 -21.065  1.00  0.78           N  
ATOM   4798  CA  ILE A 295      22.740 -14.462 -21.441  1.00  0.78           C  
ATOM   4799  C   ILE A 295      22.014 -15.739 -21.863  1.00  0.78           C  
ATOM   4800  O   ILE A 295      21.138 -16.222 -21.138  1.00  0.78           O  
ATOM   4801  CB  ILE A 295      23.685 -14.782 -20.268  1.00  0.78           C  
ATOM   4802  CG1 ILE A 295      24.337 -13.483 -19.732  1.00  0.78           C  
ATOM   4803  CG2 ILE A 295      24.742 -15.746 -20.742  1.00  0.78           C  
ATOM   4804  CD1 ILE A 295      25.165 -12.743 -20.719  1.00  0.78           C  
ATOM   4805  H   ILE A 295      21.240 -13.574 -20.216  1.00  0.78           H  
ATOM   4806  HA  ILE A 295      23.333 -14.115 -22.287  1.00  0.78           H  
ATOM   4807  HB  ILE A 295      23.117 -15.227 -19.447  1.00  0.78           H  
ATOM   4808 1HG1 ILE A 295      23.547 -12.817 -19.388  1.00  0.78           H  
ATOM   4809 2HG1 ILE A 295      24.970 -13.732 -18.878  1.00  0.78           H  
ATOM   4810 1HG2 ILE A 295      25.414 -15.974 -19.920  1.00  0.78           H  
ATOM   4811 2HG2 ILE A 295      24.278 -16.664 -21.096  1.00  0.78           H  
ATOM   4812 3HG2 ILE A 295      25.293 -15.286 -21.559  1.00  0.78           H  
ATOM   4813 1HD1 ILE A 295      25.574 -11.847 -20.243  1.00  0.78           H  
ATOM   4814 2HD1 ILE A 295      25.963 -13.386 -21.038  1.00  0.78           H  
ATOM   4815 3HD1 ILE A 295      24.566 -12.455 -21.572  1.00  0.78           H  
ATOM   4816  N   LEU A 296      22.371 -16.271 -23.028  1.00  0.75           N  
ATOM   4817  CA  LEU A 296      21.833 -17.548 -23.485  1.00  0.75           C  
ATOM   4818  C   LEU A 296      22.949 -18.562 -23.591  1.00  0.75           C  
ATOM   4819  O   LEU A 296      23.982 -18.296 -24.198  1.00  0.75           O  
ATOM   4820  CB  LEU A 296      21.067 -17.407 -24.825  1.00  0.75           C  
ATOM   4821  CG  LEU A 296      20.598 -18.751 -25.580  1.00  0.75           C  
ATOM   4822  CD1 LEU A 296      19.667 -19.540 -24.751  1.00  0.75           C  
ATOM   4823  CD2 LEU A 296      19.822 -18.381 -26.884  1.00  0.75           C  
ATOM   4824  H   LEU A 296      23.061 -15.784 -23.606  1.00  0.75           H  
ATOM   4825  HA  LEU A 296      21.127 -17.909 -22.744  1.00  0.75           H  
ATOM   4826 1HB  LEU A 296      20.170 -16.887 -24.612  1.00  0.75           H  
ATOM   4827 2HB  LEU A 296      21.655 -16.799 -25.506  1.00  0.75           H  
ATOM   4828  HG  LEU A 296      21.465 -19.364 -25.792  1.00  0.75           H  
ATOM   4829 1HD1 LEU A 296      19.382 -20.437 -25.287  1.00  0.75           H  
ATOM   4830 2HD1 LEU A 296      20.155 -19.819 -23.839  1.00  0.75           H  
ATOM   4831 3HD1 LEU A 296      18.796 -18.950 -24.542  1.00  0.75           H  
ATOM   4832 1HD2 LEU A 296      19.506 -19.295 -27.379  1.00  0.75           H  
ATOM   4833 2HD2 LEU A 296      18.946 -17.795 -26.618  1.00  0.75           H  
ATOM   4834 3HD2 LEU A 296      20.423 -17.808 -27.560  1.00  0.75           H  
ATOM   4835  N   PHE A 297      22.758 -19.699 -22.962  1.00  0.73           N  
ATOM   4836  CA  PHE A 297      23.727 -20.768 -23.062  1.00  0.73           C  
ATOM   4837  C   PHE A 297      23.152 -21.817 -23.991  1.00  0.73           C  
ATOM   4838  O   PHE A 297      21.937 -22.021 -24.009  1.00  0.73           O  
ATOM   4839  CB  PHE A 297      24.008 -21.389 -21.693  1.00  0.73           C  
ATOM   4840  CG  PHE A 297      24.751 -20.503 -20.722  1.00  0.73           C  
ATOM   4841  CD1 PHE A 297      24.068 -19.611 -19.921  1.00  0.73           C  
ATOM   4842  CD2 PHE A 297      26.133 -20.573 -20.607  1.00  0.73           C  
ATOM   4843  CE1 PHE A 297      24.751 -18.809 -19.028  1.00  0.73           C  
ATOM   4844  CE2 PHE A 297      26.823 -19.775 -19.717  1.00  0.73           C  
ATOM   4845  CZ  PHE A 297      26.132 -18.891 -18.926  1.00  0.73           C  
ATOM   4846  H   PHE A 297      21.905 -19.827 -22.415  1.00  0.73           H  
ATOM   4847  HA  PHE A 297      24.655 -20.390 -23.489  1.00  0.73           H  
ATOM   4848 1HB  PHE A 297      23.062 -21.636 -21.236  1.00  0.73           H  
ATOM   4849 2HB  PHE A 297      24.572 -22.315 -21.819  1.00  0.73           H  
ATOM   4850  HD1 PHE A 297      22.977 -19.545 -20.003  1.00  0.73           H  
ATOM   4851  HD2 PHE A 297      26.675 -21.266 -21.244  1.00  0.73           H  
ATOM   4852  HE1 PHE A 297      24.197 -18.107 -18.404  1.00  0.73           H  
ATOM   4853  HE2 PHE A 297      27.911 -19.842 -19.644  1.00  0.73           H  
ATOM   4854  HZ  PHE A 297      26.670 -18.257 -18.225  1.00  0.73           H  
ATOM   4855  N   LEU A 298      24.003 -22.434 -24.789  1.00  0.74           N  
ATOM   4856  CA  LEU A 298      23.563 -23.524 -25.645  1.00  0.74           C  
ATOM   4857  C   LEU A 298      24.361 -24.785 -25.303  1.00  0.74           C  
ATOM   4858  O   LEU A 298      25.587 -24.770 -25.364  1.00  0.74           O  
ATOM   4859  CB  LEU A 298      23.795 -23.172 -27.126  1.00  0.74           C  
ATOM   4860  CG  LEU A 298      23.185 -21.879 -27.678  1.00  0.74           C  
ATOM   4861  CD1 LEU A 298      23.622 -21.731 -29.092  1.00  0.74           C  
ATOM   4862  CD2 LEU A 298      21.717 -21.889 -27.609  1.00  0.74           C  
ATOM   4863  H   LEU A 298      24.986 -22.166 -24.763  1.00  0.74           H  
ATOM   4864  HA  LEU A 298      22.506 -23.723 -25.470  1.00  0.74           H  
ATOM   4865 1HB  LEU A 298      24.844 -23.068 -27.247  1.00  0.74           H  
ATOM   4866 2HB  LEU A 298      23.453 -24.005 -27.742  1.00  0.74           H  
ATOM   4867  HG  LEU A 298      23.569 -21.037 -27.106  1.00  0.74           H  
ATOM   4868 1HD1 LEU A 298      23.226 -20.813 -29.509  1.00  0.74           H  
ATOM   4869 2HD1 LEU A 298      24.700 -21.705 -29.114  1.00  0.74           H  
ATOM   4870 3HD1 LEU A 298      23.262 -22.574 -29.683  1.00  0.74           H  
ATOM   4871 1HD2 LEU A 298      21.325 -20.967 -28.013  1.00  0.74           H  
ATOM   4872 2HD2 LEU A 298      21.353 -22.722 -28.190  1.00  0.74           H  
ATOM   4873 3HD2 LEU A 298      21.412 -21.981 -26.576  1.00  0.74           H  
ATOM   4874  N   MET A 299      23.693 -25.878 -24.971  1.00  0.77           N  
ATOM   4875  CA  MET A 299      24.400 -27.134 -24.693  1.00  0.77           C  
ATOM   4876  C   MET A 299      24.141 -28.138 -25.807  1.00  0.77           C  
ATOM   4877  O   MET A 299      22.991 -28.482 -26.085  1.00  0.77           O  
ATOM   4878  CB  MET A 299      23.999 -27.702 -23.335  1.00  0.77           C  
ATOM   4879  CG  MET A 299      24.441 -26.876 -22.134  1.00  0.77           C  
ATOM   4880  SD  MET A 299      23.898 -27.587 -20.561  1.00  0.77           S  
ATOM   4881  CE  MET A 299      24.236 -26.268 -19.399  1.00  0.77           C  
ATOM   4882  H   MET A 299      22.679 -25.840 -24.909  1.00  0.77           H  
ATOM   4883  HA  MET A 299      25.474 -26.943 -24.677  1.00  0.77           H  
ATOM   4884 1HB  MET A 299      22.912 -27.761 -23.290  1.00  0.77           H  
ATOM   4885 2HB  MET A 299      24.374 -28.706 -23.230  1.00  0.77           H  
ATOM   4886 1HG  MET A 299      25.529 -26.859 -22.127  1.00  0.77           H  
ATOM   4887 2HG  MET A 299      24.101 -25.858 -22.217  1.00  0.77           H  
ATOM   4888 1HE  MET A 299      23.969 -26.594 -18.411  1.00  0.77           H  
ATOM   4889 2HE  MET A 299      25.276 -26.008 -19.418  1.00  0.77           H  
ATOM   4890 3HE  MET A 299      23.655 -25.392 -19.654  1.00  0.77           H  
ATOM   4891  N   ASP A 300      25.209 -28.597 -26.459  1.00  0.82           N  
ATOM   4892  CA  ASP A 300      25.034 -29.514 -27.596  1.00  0.82           C  
ATOM   4893  C   ASP A 300      24.843 -31.001 -27.244  1.00  0.82           C  
ATOM   4894  O   ASP A 300      23.952 -31.672 -27.746  1.00  0.82           O  
ATOM   4895  CB  ASP A 300      26.219 -29.392 -28.551  1.00  0.82           C  
ATOM   4896  CG  ASP A 300      27.634 -29.674 -27.884  1.00  0.82           C  
ATOM   4897  OD1 ASP A 300      27.692 -29.872 -26.673  1.00  0.82           O  
ATOM   4898  OD2 ASP A 300      28.609 -29.740 -28.597  1.00  0.82           O  
ATOM   4899  H   ASP A 300      26.138 -28.253 -26.191  1.00  0.82           H  
ATOM   4900  HA  ASP A 300      24.152 -29.187 -28.143  1.00  0.82           H  
ATOM   4901 1HB  ASP A 300      26.081 -30.079 -29.385  1.00  0.82           H  
ATOM   4902 2HB  ASP A 300      26.225 -28.392 -28.955  1.00  0.82           H  
ATOM   4903  N   GLY A 301      25.750 -31.526 -26.471  1.00  0.87           N  
ATOM   4904  CA  GLY A 301      25.780 -32.926 -26.105  1.00  0.87           C  
ATOM   4905  C   GLY A 301      25.316 -33.257 -24.703  1.00  0.87           C  
ATOM   4906  O   GLY A 301      26.085 -33.844 -23.952  1.00  0.87           O  
ATOM   4907  H   GLY A 301      26.464 -30.901 -26.128  1.00  0.87           H  
ATOM   4908 1HA  GLY A 301      25.163 -33.476 -26.813  1.00  0.87           H  
ATOM   4909 2HA  GLY A 301      26.791 -33.295 -26.235  1.00  0.87           H  
ATOM   4910  N   PHE A 302      24.088 -32.959 -24.308  1.00  0.94           N  
ATOM   4911  CA  PHE A 302      23.710 -33.351 -22.943  1.00  0.94           C  
ATOM   4912  C   PHE A 302      23.983 -34.840 -22.717  1.00  0.94           C  
ATOM   4913  O   PHE A 302      24.558 -35.259 -21.713  1.00  0.94           O  
ATOM   4914  CB  PHE A 302      22.250 -33.017 -22.669  1.00  0.94           C  
ATOM   4915  CG  PHE A 302      21.729 -33.533 -21.342  1.00  0.94           C  
ATOM   4916  CD1 PHE A 302      22.059 -32.923 -20.143  1.00  0.94           C  
ATOM   4917  CD2 PHE A 302      20.882 -34.639 -21.311  1.00  0.94           C  
ATOM   4918  CE1 PHE A 302      21.569 -33.418 -18.938  1.00  0.94           C  
ATOM   4919  CE2 PHE A 302      20.389 -35.127 -20.117  1.00  0.94           C  
ATOM   4920  CZ  PHE A 302      20.733 -34.517 -18.927  1.00  0.94           C  
ATOM   4921  H   PHE A 302      23.408 -32.504 -24.926  1.00  0.94           H  
ATOM   4922  HA  PHE A 302      24.322 -32.782 -22.243  1.00  0.94           H  
ATOM   4923 1HB  PHE A 302      22.130 -31.947 -22.687  1.00  0.94           H  
ATOM   4924 2HB  PHE A 302      21.627 -33.429 -23.464  1.00  0.94           H  
ATOM   4925  HD1 PHE A 302      22.717 -32.057 -20.155  1.00  0.94           H  
ATOM   4926  HD2 PHE A 302      20.611 -35.128 -22.256  1.00  0.94           H  
ATOM   4927  HE1 PHE A 302      21.841 -32.938 -18.000  1.00  0.94           H  
ATOM   4928  HE2 PHE A 302      19.728 -35.997 -20.118  1.00  0.94           H  
ATOM   4929  HZ  PHE A 302      20.345 -34.903 -17.984  1.00  0.94           H  
ATOM   4930  N   ASP A 303      23.586 -35.629 -23.694  1.00  1.02           N  
ATOM   4931  CA  ASP A 303      23.697 -37.078 -23.705  1.00  1.02           C  
ATOM   4932  C   ASP A 303      25.143 -37.580 -23.676  1.00  1.02           C  
ATOM   4933  O   ASP A 303      25.390 -38.755 -23.392  1.00  1.02           O  
ATOM   4934  CB  ASP A 303      23.103 -37.585 -24.984  1.00  1.02           C  
ATOM   4935  CG  ASP A 303      21.715 -37.268 -25.092  1.00  1.02           C  
ATOM   4936  OD1 ASP A 303      21.102 -36.843 -24.145  1.00  1.02           O  
ATOM   4937  OD2 ASP A 303      21.231 -37.437 -26.160  1.00  1.02           O  
ATOM   4938  H   ASP A 303      23.163 -35.181 -24.495  1.00  1.02           H
[truncated: 936,847 more chars]
