# Supplementary material for: Assessment of AI-Based Protein Structure Prediction for the NLRP3 Target
Source: Molecules. 2022 Sep 7;27(18):5797. doi: 10.3390/molecules27185797 (PMC9505260; doi:10.3390/molecules27185797)
Supplement: Supplementary file 1 [file molecules-27-05797-s001.zip › AI_models/RoseTTAFold_predicted_structures/model_2.crderr.pdb]

ATOM      1  N   MET A   1      -0.072   1.584   0.865  1.00  2.27           N  
ATOM      2  CA  MET A   1       1.022   1.962   1.750  1.00  2.27           C  
ATOM      3  C   MET A   1       2.206   2.460   0.924  1.00  2.27           C  
ATOM      4  O   MET A   1       2.032   2.933  -0.199  1.00  2.27           O  
ATOM      5  CB  MET A   1       1.417   0.765   2.622  1.00  2.27           C  
ATOM      6  CG  MET A   1       0.306   0.250   3.529  1.00  2.27           C  
ATOM      7  SD  MET A   1      -0.220   1.469   4.756  1.00  2.27           S  
ATOM      8  CE  MET A   1       1.205   1.500   5.846  1.00  2.27           C  
ATOM      9 1H   MET A   1      -0.705   0.967   1.354  1.00  2.27           H  
ATOM     10 2H   MET A   1      -0.569   2.413   0.570  1.00  2.27           H  
ATOM     11 3H   MET A   1       0.303   1.111   0.056  1.00  2.27           H  
ATOM     12  HA  MET A   1       0.694   2.780   2.391  1.00  2.27           H  
ATOM     13 1HB  MET A   1       1.746  -0.057   1.987  1.00  2.27           H  
ATOM     14 2HB  MET A   1       2.241   1.029   3.275  1.00  2.27           H  
ATOM     15 1HG  MET A   1      -0.556  -0.027   2.925  1.00  2.27           H  
ATOM     16 2HG  MET A   1       0.654  -0.639   4.054  1.00  2.27           H  
ATOM     17 1HE  MET A   1       1.029   2.210   6.655  1.00  2.27           H  
ATOM     18 2HE  MET A   1       1.365   0.504   6.264  1.00  2.27           H  
ATOM     19 3HE  MET A   1       2.090   1.802   5.282  1.00  2.27           H  
ATOM     20  N   ALA A   2       3.412   2.359   1.475  1.00  1.74           N  
ATOM     21  CA  ALA A   2       4.613   2.774   0.760  1.00  1.74           C  
ATOM     22  C   ALA A   2       5.842   2.101   1.366  1.00  1.74           C  
ATOM     23  O   ALA A   2       5.864   1.792   2.557  1.00  1.74           O  
ATOM     24  CB  ALA A   2       4.757   4.286   0.810  1.00  1.74           C  
ATOM     25  H   ALA A   2       3.520   1.985   2.404  1.00  1.74           H  
ATOM     26  HA  ALA A   2       4.532   2.452  -0.278  1.00  1.74           H  
ATOM     27 1HB  ALA A   2       5.649   4.584   0.271  1.00  1.74           H  
ATOM     28 2HB  ALA A   2       3.888   4.760   0.357  1.00  1.74           H  
ATOM     29 3HB  ALA A   2       4.840   4.590   1.838  1.00  1.74           H  
ATOM     30  N   SER A   3       6.875   1.911   0.547  1.00  1.33           N  
ATOM     31  CA  SER A   3       8.149   1.370   1.016  1.00  1.33           C  
ATOM     32  C   SER A   3       8.958   2.409   1.752  1.00  1.33           C  
ATOM     33  O   SER A   3       8.720   3.608   1.579  1.00  1.33           O  
ATOM     34  CB  SER A   3       8.971   0.875  -0.162  1.00  1.33           C  
ATOM     35  OG  SER A   3       9.375   1.956  -1.018  1.00  1.33           O  
ATOM     36  H   SER A   3       6.779   2.165  -0.426  1.00  1.33           H  
ATOM     37  HA  SER A   3       7.949   0.539   1.697  1.00  1.33           H  
ATOM     38 1HB  SER A   3       9.857   0.348   0.206  1.00  1.33           H  
ATOM     39 2HB  SER A   3       8.385   0.159  -0.731  1.00  1.33           H  
ATOM     40  HG  SER A   3       9.687   1.532  -1.830  1.00  1.33           H  
ATOM     41  N   THR A   4       9.965   1.970   2.497  1.00  1.03           N  
ATOM     42  CA  THR A   4      10.870   2.900   3.148  1.00  1.03           C  
ATOM     43  C   THR A   4      11.564   3.797   2.153  1.00  1.03           C  
ATOM     44  O   THR A   4      11.687   4.985   2.384  1.00  1.03           O  
ATOM     45  CB  THR A   4      11.902   2.196   4.009  1.00  1.03           C  
ATOM     46  OG1 THR A   4      11.263   1.529   5.105  1.00  1.03           O  
ATOM     47  CG2 THR A   4      12.972   3.167   4.483  1.00  1.03           C  
ATOM     48  H   THR A   4      10.116   0.971   2.602  1.00  1.03           H  
ATOM     49  HA  THR A   4      10.272   3.539   3.806  1.00  1.03           H  
ATOM     50  HB  THR A   4      12.371   1.452   3.406  1.00  1.03           H  
ATOM     51  HG1 THR A   4      11.927   1.043   5.608  1.00  1.03           H  
ATOM     52 1HG2 THR A   4      13.720   2.644   5.053  1.00  1.03           H  
ATOM     53 2HG2 THR A   4      13.424   3.606   3.613  1.00  1.03           H  
ATOM     54 3HG2 THR A   4      12.552   3.948   5.085  1.00  1.03           H  
ATOM     55  N   ARG A   5      12.039   3.238   1.039  1.00  0.84           N  
ATOM     56  CA  ARG A   5      12.710   4.080   0.056  1.00  0.84           C  
ATOM     57  C   ARG A   5      11.797   5.223  -0.379  1.00  0.84           C  
ATOM     58  O   ARG A   5      12.224   6.380  -0.446  1.00  0.84           O  
ATOM     59  CB  ARG A   5      13.124   3.261  -1.151  1.00  0.84           C  
ATOM     60  CG  ARG A   5      13.839   4.027  -2.251  1.00  0.84           C  
ATOM     61  CD  ARG A   5      14.312   3.102  -3.316  1.00  0.84           C  
ATOM     62  NE  ARG A   5      14.920   3.801  -4.427  1.00  0.84           N  
ATOM     63  CZ  ARG A   5      14.300   4.179  -5.556  1.00  0.84           C  
ATOM     64  NH1 ARG A   5      13.031   3.909  -5.770  1.00  0.84           N  
ATOM     65  NH2 ARG A   5      15.013   4.825  -6.446  1.00  0.84           N  
ATOM     66  H   ARG A   5      11.923   2.247   0.881  1.00  0.84           H  
ATOM     67  HA  ARG A   5      13.607   4.502   0.510  1.00  0.84           H  
ATOM     68 1HB  ARG A   5      13.750   2.436  -0.844  1.00  0.84           H  
ATOM     69 2HB  ARG A   5      12.230   2.829  -1.599  1.00  0.84           H  
ATOM     70 1HG  ARG A   5      13.158   4.754  -2.697  1.00  0.84           H  
ATOM     71 2HG  ARG A   5      14.708   4.546  -1.836  1.00  0.84           H  
ATOM     72 1HD  ARG A   5      15.058   2.426  -2.893  1.00  0.84           H  
ATOM     73 2HD  ARG A   5      13.471   2.524  -3.694  1.00  0.84           H  
ATOM     74  HE  ARG A   5      15.883   4.089  -4.353  1.00  0.84           H  
ATOM     75 1HH1 ARG A   5      12.499   3.409  -5.073  1.00  0.84           H  
ATOM     76 2HH1 ARG A   5      12.591   4.202  -6.629  1.00  0.84           H  
ATOM     77 1HH2 ARG A   5      15.987   5.011  -6.211  1.00  0.84           H  
ATOM     78 2HH2 ARG A   5      14.607   5.133  -7.313  1.00  0.84           H  
ATOM     79  N   CYS A   6      10.525   4.901  -0.661  1.00  0.73           N  
ATOM     80  CA  CYS A   6       9.574   5.937  -1.048  1.00  0.73           C  
ATOM     81  C   CYS A   6       9.361   6.956   0.064  1.00  0.73           C  
ATOM     82  O   CYS A   6       9.405   8.167  -0.177  1.00  0.73           O  
ATOM     83  CB  CYS A   6       8.232   5.334  -1.425  1.00  0.73           C  
ATOM     84  SG  CYS A   6       7.009   6.540  -1.924  1.00  0.73           S  
ATOM     85  H   CYS A   6      10.204   3.931  -0.600  1.00  0.73           H  
ATOM     86  HA  CYS A   6       9.971   6.455  -1.919  1.00  0.73           H  
ATOM     87 1HB  CYS A   6       8.364   4.622  -2.237  1.00  0.73           H  
ATOM     88 2HB  CYS A   6       7.842   4.784  -0.573  1.00  0.73           H  
ATOM     89  HG  CYS A   6       7.682   6.969  -2.988  1.00  0.73           H  
ATOM     90  N   LYS A   7       9.117   6.477   1.287  1.00  0.67           N  
ATOM     91  CA  LYS A   7       8.855   7.387   2.391  1.00  0.67           C  
ATOM     92  C   LYS A   7      10.062   8.281   2.658  1.00  0.67           C  
ATOM     93  O   LYS A   7       9.897   9.481   2.888  1.00  0.67           O  
ATOM     94  CB  LYS A   7       8.466   6.601   3.639  1.00  0.67           C  
ATOM     95  CG  LYS A   7       7.085   5.900   3.543  1.00  0.67           C  
ATOM     96  CD  LYS A   7       5.924   6.904   3.531  1.00  0.67           C  
ATOM     97  CE  LYS A   7       5.773   7.565   4.885  1.00  0.67           C  
ATOM     98  NZ  LYS A   7       4.588   8.473   4.976  1.00  0.67           N  
ATOM     99  H   LYS A   7       9.097   5.468   1.442  1.00  0.67           H  
ATOM    100  HA  LYS A   7       8.019   8.028   2.116  1.00  0.67           H  
ATOM    101 1HB  LYS A   7       9.221   5.835   3.816  1.00  0.67           H  
ATOM    102 2HB  LYS A   7       8.458   7.264   4.505  1.00  0.67           H  
ATOM    103 1HG  LYS A   7       7.060   5.320   2.619  1.00  0.67           H  
ATOM    104 2HG  LYS A   7       6.954   5.215   4.374  1.00  0.67           H  
ATOM    105 1HD  LYS A   7       6.107   7.665   2.774  1.00  0.67           H  
ATOM    106 2HD  LYS A   7       4.995   6.395   3.295  1.00  0.67           H  
ATOM    107 1HE  LYS A   7       5.683   6.798   5.652  1.00  0.67           H  
ATOM    108 2HE  LYS A   7       6.665   8.144   5.073  1.00  0.67           H  
ATOM    109 1HZ  LYS A   7       4.584   8.881   5.923  1.00  0.67           H  
ATOM    110 2HZ  LYS A   7       4.658   9.207   4.301  1.00  0.67           H  
ATOM    111 3HZ  LYS A   7       3.737   7.959   4.831  1.00  0.67           H  
ATOM    112  N   LEU A   8      11.274   7.728   2.550  1.00  0.65           N  
ATOM    113  CA  LEU A   8      12.471   8.523   2.745  1.00  0.65           C  
ATOM    114  C   LEU A   8      12.546   9.589   1.686  1.00  0.65           C  
ATOM    115  O   LEU A   8      12.839  10.741   1.990  1.00  0.65           O  
ATOM    116  CB  LEU A   8      13.731   7.661   2.628  1.00  0.65           C  
ATOM    117  CG  LEU A   8      14.035   6.700   3.718  1.00  0.65           C  
ATOM    118  CD1 LEU A   8      15.175   5.795   3.277  1.00  0.65           C  
ATOM    119  CD2 LEU A   8      14.430   7.457   4.899  1.00  0.65           C  
ATOM    120  H   LEU A   8      11.363   6.738   2.352  1.00  0.65           H  
ATOM    121  HA  LEU A   8      12.433   8.993   3.723  1.00  0.65           H  
ATOM    122 1HB  LEU A   8      13.630   7.072   1.723  1.00  0.65           H  
ATOM    123 2HB  LEU A   8      14.593   8.317   2.513  1.00  0.65           H  
ATOM    124  HG  LEU A   8      13.171   6.095   3.941  1.00  0.65           H  
ATOM    125 1HD1 LEU A   8      15.393   5.103   4.078  1.00  0.65           H  
ATOM    126 2HD1 LEU A   8      14.879   5.244   2.388  1.00  0.65           H  
ATOM    127 3HD1 LEU A   8      16.048   6.377   3.054  1.00  0.65           H  
ATOM    128 1HD2 LEU A   8      14.685   6.788   5.688  1.00  0.65           H  
ATOM    129 2HD2 LEU A   8      15.295   8.052   4.644  1.00  0.65           H  
ATOM    130 3HD2 LEU A   8      13.614   8.106   5.214  1.00  0.65           H  
ATOM    131  N   ALA A   9      12.236   9.233   0.436  1.00  0.63           N  
ATOM    132  CA  ALA A   9      12.297  10.228  -0.615  1.00  0.63           C  
ATOM    133  C   ALA A   9      11.328  11.356  -0.322  1.00  0.63           C  
ATOM    134  O   ALA A   9      11.679  12.525  -0.464  1.00  0.63           O  
ATOM    135  CB  ALA A   9      11.982   9.602  -1.957  1.00  0.63           C  
ATOM    136  H   ALA A   9      11.996   8.266   0.209  1.00  0.63           H  
ATOM    137  HA  ALA A   9      13.306  10.637  -0.641  1.00  0.63           H  
ATOM    138 1HB  ALA A   9      12.050  10.359  -2.736  1.00  0.63           H  
ATOM    139 2HB  ALA A   9      12.695   8.801  -2.157  1.00  0.63           H  
ATOM    140 3HB  ALA A   9      10.974   9.190  -1.938  1.00  0.63           H  
ATOM    141  N   ARG A  10      10.130  11.016   0.165  1.00  0.63           N  
ATOM    142  CA  ARG A  10       9.134  12.038   0.467  1.00  0.63           C  
ATOM    143  C   ARG A  10       9.597  12.927   1.624  1.00  0.63           C  
ATOM    144  O   ARG A  10       9.427  14.150   1.594  1.00  0.63           O  
ATOM    145  CB  ARG A  10       7.795  11.388   0.789  1.00  0.63           C  
ATOM    146  CG  ARG A  10       7.105  10.737  -0.425  1.00  0.63           C  
ATOM    147  CD  ARG A  10       5.840  10.036  -0.056  1.00  0.63           C  
ATOM    148  NE  ARG A  10       5.212   9.395  -1.211  1.00  0.63           N  
ATOM    149  CZ  ARG A  10       4.133   8.581  -1.155  1.00  0.63           C  
ATOM    150  NH1 ARG A  10       3.554   8.337  -0.008  1.00  0.63           N  
ATOM    151  NH2 ARG A  10       3.661   8.025  -2.257  1.00  0.63           N  
ATOM    152  H   ARG A  10       9.895  10.027   0.274  1.00  0.63           H  
ATOM    153  HA  ARG A  10       9.004  12.659  -0.421  1.00  0.63           H  
ATOM    154 1HB  ARG A  10       7.937  10.615   1.543  1.00  0.63           H  
ATOM    155 2HB  ARG A  10       7.119  12.134   1.202  1.00  0.63           H  
ATOM    156 1HG  ARG A  10       6.874  11.509  -1.161  1.00  0.63           H  
ATOM    157 2HG  ARG A  10       7.780  10.006  -0.870  1.00  0.63           H  
ATOM    158 1HD  ARG A  10       6.067   9.261   0.677  1.00  0.63           H  
ATOM    159 2HD  ARG A  10       5.134  10.745   0.370  1.00  0.63           H  
ATOM    160  HE  ARG A  10       5.632   9.553  -2.117  1.00  0.63           H  
ATOM    161 1HH1 ARG A  10       3.905   8.777   0.824  1.00  0.63           H  
ATOM    162 2HH1 ARG A  10       2.751   7.725   0.033  1.00  0.63           H  
ATOM    163 1HH2 ARG A  10       4.107   8.208  -3.146  1.00  0.63           H  
ATOM    164 2HH2 ARG A  10       2.859   7.413  -2.209  1.00  0.63           H  
ATOM    165  N   TYR A  11      10.225  12.325   2.634  1.00  0.63           N  
ATOM    166  CA  TYR A  11      10.709  13.106   3.762  1.00  0.63           C  
ATOM    167  C   TYR A  11      11.784  14.065   3.276  1.00  0.63           C  
ATOM    168  O   TYR A  11      11.855  15.216   3.695  1.00  0.63           O  
ATOM    169  CB  TYR A  11      11.284  12.209   4.848  1.00  0.63           C  
ATOM    170  CG  TYR A  11      10.285  11.326   5.532  1.00  0.63           C  
ATOM    171  CD1 TYR A  11      10.695  10.100   6.051  1.00  0.63           C  
ATOM    172  CD2 TYR A  11       8.965  11.718   5.635  1.00  0.63           C  
ATOM    173  CE1 TYR A  11       9.786   9.280   6.658  1.00  0.63           C  
ATOM    174  CE2 TYR A  11       8.057  10.895   6.250  1.00  0.63           C  
ATOM    175  CZ  TYR A  11       8.460   9.688   6.751  1.00  0.63           C  
ATOM    176  OH  TYR A  11       7.550   8.879   7.345  1.00  0.63           O  
ATOM    177  H   TYR A  11      10.336  11.310   2.630  1.00  0.63           H  
ATOM    178  HA  TYR A  11       9.883  13.694   4.162  1.00  0.63           H  
ATOM    179 1HB  TYR A  11      12.071  11.582   4.428  1.00  0.63           H  
ATOM    180 2HB  TYR A  11      11.720  12.832   5.592  1.00  0.63           H  
ATOM    181  HD1 TYR A  11      11.735   9.793   5.967  1.00  0.63           H  
ATOM    182  HD2 TYR A  11       8.643  12.676   5.226  1.00  0.63           H  
ATOM    183  HE1 TYR A  11      10.101   8.319   7.059  1.00  0.63           H  
ATOM    184  HE2 TYR A  11       7.011  11.193   6.336  1.00  0.63           H  
ATOM    185  HH  TYR A  11       6.664   9.318   7.386  1.00  0.63           H  
ATOM    186  N   LEU A  12      12.635  13.587   2.376  1.00  0.64           N  
ATOM    187  CA  LEU A  12      13.687  14.425   1.838  1.00  0.64           C  
ATOM    188  C   LEU A  12      13.091  15.556   0.993  1.00  0.64           C  
ATOM    189  O   LEU A  12      13.538  16.695   1.083  1.00  0.64           O  
ATOM    190  CB  LEU A  12      14.646  13.566   1.031  1.00  0.64           C  
ATOM    191  CG  LEU A  12      15.437  12.576   1.842  1.00  0.64           C  
ATOM    192  CD1 LEU A  12      16.204  11.680   0.901  1.00  0.64           C  
ATOM    193  CD2 LEU A  12      16.319  13.299   2.772  1.00  0.64           C  
ATOM    194  H   LEU A  12      12.559  12.617   2.070  1.00  0.64           H  
ATOM    195  HA  LEU A  12      14.235  14.865   2.667  1.00  0.64           H  
ATOM    196 1HB  LEU A  12      14.081  13.015   0.288  1.00  0.64           H  
ATOM    197 2HB  LEU A  12      15.352  14.214   0.522  1.00  0.64           H  
ATOM    198  HG  LEU A  12      14.774  11.966   2.425  1.00  0.64           H  
ATOM    199 1HD1 LEU A  12      16.776  10.957   1.461  1.00  0.64           H  
ATOM    200 2HD1 LEU A  12      15.505  11.162   0.253  1.00  0.64           H  
ATOM    201 3HD1 LEU A  12      16.868  12.287   0.298  1.00  0.64           H  
ATOM    202 1HD2 LEU A  12      16.840  12.568   3.331  1.00  0.64           H  
ATOM    203 2HD2 LEU A  12      17.015  13.921   2.218  1.00  0.64           H  
ATOM    204 3HD2 LEU A  12      15.725  13.918   3.442  1.00  0.64           H  
ATOM    205  N   GLU A  13      12.019  15.276   0.236  1.00  0.67           N  
ATOM    206  CA  GLU A  13      11.367  16.302  -0.589  1.00  0.67           C  
ATOM    207  C   GLU A  13      10.844  17.452   0.272  1.00  0.67           C  
ATOM    208  O   GLU A  13      10.863  18.608  -0.152  1.00  0.67           O  
ATOM    209  CB  GLU A  13      10.243  15.708  -1.453  1.00  0.67           C  
ATOM    210  CG  GLU A  13      10.729  14.844  -2.629  1.00  0.67           C  
ATOM    211  CD  GLU A  13       9.612  14.139  -3.373  1.00  0.67           C  
ATOM    212  OE1 GLU A  13       8.495  14.157  -2.908  1.00  0.67           O  
ATOM    213  OE2 GLU A  13       9.882  13.589  -4.418  1.00  0.67           O  
ATOM    214  H   GLU A  13      11.686  14.315   0.187  1.00  0.67           H  
ATOM    215  HA  GLU A  13      12.111  16.713  -1.264  1.00  0.67           H  
ATOM    216 1HB  GLU A  13       9.598  15.094  -0.833  1.00  0.67           H  
ATOM    217 2HB  GLU A  13       9.634  16.514  -1.858  1.00  0.67           H  
ATOM    218 1HG  GLU A  13      11.243  15.496  -3.331  1.00  0.67           H  
ATOM    219 2HG  GLU A  13      11.449  14.121  -2.277  1.00  0.67           H  
ATOM    220  N   ASP A  14      10.395  17.139   1.494  1.00  0.70           N  
ATOM    221  CA  ASP A  14       9.936  18.159   2.446  1.00  0.70           C  
ATOM    222  C   ASP A  14      11.059  19.138   2.875  1.00  0.70           C  
ATOM    223  O   ASP A  14      10.776  20.214   3.410  1.00  0.70           O  
ATOM    224  CB  ASP A  14       9.322  17.526   3.707  1.00  0.70           C  
ATOM    225  CG  ASP A  14       7.894  16.897   3.519  1.00  0.70           C  
ATOM    226  OD1 ASP A  14       7.259  17.147   2.519  1.00  0.70           O  
ATOM    227  OD2 ASP A  14       7.454  16.177   4.417  1.00  0.70           O  
ATOM    228  H   ASP A  14      10.354  16.151   1.751  1.00  0.70           H  
ATOM    229  HA  ASP A  14       9.159  18.742   1.955  1.00  0.70           H  
ATOM    230 1HB  ASP A  14       9.987  16.745   4.063  1.00  0.70           H  
ATOM    231 2HB  ASP A  14       9.270  18.276   4.493  1.00  0.70           H  
ATOM    232  N   LEU A  15      12.328  18.754   2.705  1.00  0.73           N  
ATOM    233  CA  LEU A  15      13.452  19.597   3.109  1.00  0.73           C  
ATOM    234  C   LEU A  15      13.743  20.669   2.052  1.00  0.73           C  
ATOM    235  O   LEU A  15      13.588  20.431   0.856  1.00  0.73           O  
ATOM    236  CB  LEU A  15      14.737  18.755   3.280  1.00  0.73           C  
ATOM    237  CG  LEU A  15      14.761  17.624   4.346  1.00  0.73           C  
ATOM    238  CD1 LEU A  15      16.119  16.906   4.259  1.00  0.73           C  
ATOM    239  CD2 LEU A  15      14.550  18.202   5.732  1.00  0.73           C  
ATOM    240  H   LEU A  15      12.541  17.875   2.238  1.00  0.73           H  
ATOM    241  HA  LEU A  15      13.204  20.087   4.049  1.00  0.73           H  
ATOM    242 1HB  LEU A  15      14.964  18.294   2.320  1.00  0.73           H  
ATOM    243 2HB  LEU A  15      15.554  19.433   3.508  1.00  0.73           H  
ATOM    244  HG  LEU A  15      13.970  16.896   4.129  1.00  0.73           H  
ATOM    245 1HD1 LEU A  15      16.160  16.107   4.979  1.00  0.73           H  
ATOM    246 2HD1 LEU A  15      16.246  16.495   3.256  1.00  0.73           H  
ATOM    247 3HD1 LEU A  15      16.915  17.617   4.467  1.00  0.73           H  
ATOM    248 1HD2 LEU A  15      14.586  17.405   6.460  1.00  0.73           H  
ATOM    249 2HD2 LEU A  15      15.321  18.909   5.956  1.00  0.73           H  
ATOM    250 3HD2 LEU A  15      13.578  18.699   5.771  1.00  0.73           H  
ATOM    251  N   GLU A  16      14.221  21.833   2.483  1.00  0.76           N  
ATOM    252  CA  GLU A  16      14.658  22.863   1.540  1.00  0.76           C  
ATOM    253  C   GLU A  16      16.048  22.470   1.094  1.00  0.76           C  
ATOM    254  O   GLU A  16      16.669  21.646   1.762  1.00  0.76           O  
ATOM    255  CB  GLU A  16      14.679  24.258   2.175  1.00  0.76           C  
ATOM    256  CG  GLU A  16      13.317  24.768   2.625  1.00  0.76           C  
ATOM    257  CD  GLU A  16      13.373  26.162   3.206  1.00  0.76           C  
ATOM    258  OE1 GLU A  16      14.457  26.655   3.416  1.00  0.76           O  
ATOM    259  OE2 GLU A  16      12.330  26.725   3.448  1.00  0.76           O  
ATOM    260  H   GLU A  16      14.298  22.001   3.478  1.00  0.76           H  
ATOM    261  HA  GLU A  16      13.996  22.868   0.671  1.00  0.76           H  
ATOM    262 1HB  GLU A  16      15.339  24.249   3.046  1.00  0.76           H  
ATOM    263 2HB  GLU A  16      15.088  24.975   1.463  1.00  0.76           H  
ATOM    264 1HG  GLU A  16      12.642  24.768   1.769  1.00  0.76           H  
ATOM    265 2HG  GLU A  16      12.915  24.082   3.370  1.00  0.76           H  
ATOM    266  N   ASP A  17      16.559  23.054   0.012  1.00  0.79           N  
ATOM    267  CA  ASP A  17      17.902  22.701  -0.452  1.00  0.79           C  
ATOM    268  C   ASP A  17      18.964  22.907   0.630  1.00  0.79           C  
ATOM    269  O   ASP A  17      19.907  22.125   0.746  1.00  0.79           O  
ATOM    270  CB  ASP A  17      18.278  23.534  -1.677  1.00  0.79           C  
ATOM    271  CG  ASP A  17      17.507  23.147  -2.942  1.00  0.79           C  
ATOM    272  OD1 ASP A  17      16.890  22.105  -2.961  1.00  0.79           O  
ATOM    273  OD2 ASP A  17      17.542  23.909  -3.877  1.00  0.79           O  
ATOM    274  H   ASP A  17      16.008  23.727  -0.502  1.00  0.79           H  
ATOM    275  HA  ASP A  17      17.900  21.647  -0.733  1.00  0.79           H  
ATOM    276 1HB  ASP A  17      18.097  24.588  -1.467  1.00  0.79           H  
ATOM    277 2HB  ASP A  17      19.344  23.422  -1.873  1.00  0.79           H  
ATOM    278  N   VAL A  18      18.812  23.937   1.457  1.00  0.81           N  
ATOM    279  CA  VAL A  18      19.804  24.152   2.502  1.00  0.81           C  
ATOM    280  C   VAL A  18      19.769  22.988   3.491  1.00  0.81           C  
ATOM    281  O   VAL A  18      20.812  22.447   3.877  1.00  0.81           O  
ATOM    282  CB  VAL A  18      19.536  25.470   3.240  1.00  0.81           C  
ATOM    283  CG1 VAL A  18      20.463  25.588   4.432  1.00  0.81           C  
ATOM    284  CG2 VAL A  18      19.723  26.628   2.279  1.00  0.81           C  
ATOM    285  H   VAL A  18      18.025  24.561   1.354  1.00  0.81           H  
ATOM    286  HA  VAL A  18      20.793  24.196   2.044  1.00  0.81           H  
ATOM    287  HB  VAL A  18      18.511  25.470   3.619  1.00  0.81           H  
ATOM    288 1HG1 VAL A  18      20.258  26.517   4.962  1.00  0.81           H  
ATOM    289 2HG1 VAL A  18      20.295  24.750   5.095  1.00  0.81           H  
ATOM    290 3HG1 VAL A  18      21.498  25.583   4.091  1.00  0.81           H  
ATOM    291 1HG2 VAL A  18      19.524  27.567   2.797  1.00  0.81           H  
ATOM    292 2HG2 VAL A  18      20.747  26.629   1.906  1.00  0.81           H  
ATOM    293 3HG2 VAL A  18      19.031  26.521   1.443  1.00  0.81           H  
ATOM    294  N   ASP A  19      18.560  22.601   3.895  1.00  0.83           N  
ATOM    295  CA  ASP A  19      18.389  21.492   4.819  1.00  0.83           C  
ATOM    296  C   ASP A  19      18.802  20.164   4.200  1.00  0.83           C  
ATOM    297  O   ASP A  19      19.359  19.313   4.895  1.00  0.83           O  
ATOM    298  CB  ASP A  19      16.971  21.433   5.364  1.00  0.83           C  
ATOM    299  CG  ASP A  19      16.639  22.525   6.403  1.00  0.83           C  
ATOM    300  OD1 ASP A  19      17.549  23.173   6.908  1.00  0.83           O  
ATOM    301  OD2 ASP A  19      15.481  22.709   6.675  1.00  0.83           O  
ATOM    302  H   ASP A  19      17.746  23.073   3.527  1.00  0.83           H  
ATOM    303  HA  ASP A  19      19.042  21.658   5.660  1.00  0.83           H  
ATOM    304 1HB  ASP A  19      16.269  21.505   4.538  1.00  0.83           H  
ATOM    305 2HB  ASP A  19      16.834  20.476   5.833  1.00  0.83           H  
ATOM    306  N   LEU A  20      18.582  19.991   2.893  1.00  0.85           N  
ATOM    307  CA  LEU A  20      19.001  18.759   2.241  1.00  0.85           C  
ATOM    308  C   LEU A  20      20.512  18.657   2.337  1.00  0.85           C  
ATOM    309  O   LEU A  20      21.048  17.592   2.643  1.00  0.85           O  
ATOM    310  CB  LEU A  20      18.613  18.690   0.765  1.00  0.85           C  
ATOM    311  CG  LEU A  20      19.032  17.359   0.085  1.00  0.85           C  
ATOM    312  CD1 LEU A  20      18.297  16.177   0.773  1.00  0.85           C  
ATOM    313  CD2 LEU A  20      18.738  17.419  -1.404  1.00  0.85           C  
ATOM    314  H   LEU A  20      18.101  20.710   2.359  1.00  0.85           H  
ATOM    315  HA  LEU A  20      18.558  17.915   2.760  1.00  0.85           H  
ATOM    316 1HB  LEU A  20      17.530  18.807   0.677  1.00  0.85           H  
ATOM    317 2HB  LEU A  20      19.096  19.514   0.236  1.00  0.85           H  
ATOM    318  HG  LEU A  20      20.096  17.210   0.231  1.00  0.85           H  
ATOM    319 1HD1 LEU A  20      18.602  15.238   0.311  1.00  0.85           H  
ATOM    320 2HD1 LEU A  20      18.544  16.155   1.835  1.00  0.85           H  
ATOM    321 3HD1 LEU A  20      17.218  16.300   0.656  1.00  0.85           H  
ATOM    322 1HD2 LEU A  20      19.036  16.485  -1.883  1.00  0.85           H  
ATOM    323 2HD2 LEU A  20      17.702  17.572  -1.560  1.00  0.85           H  
ATOM    324 3HD2 LEU A  20      19.288  18.248  -1.846  1.00  0.85           H  
ATOM    325  N   LYS A  21      21.218  19.759   2.061  1.00  0.87           N  
ATOM    326  CA  LYS A  21      22.671  19.723   2.142  1.00  0.87           C  
ATOM    327  C   LYS A  21      23.120  19.402   3.566  1.00  0.87           C  
ATOM    328  O   LYS A  21      24.033  18.598   3.763  1.00  0.87           O  
ATOM    329  CB  LYS A  21      23.264  21.050   1.668  1.00  0.87           C  
ATOM    330  CG  LYS A  21      23.142  21.279   0.162  1.00  0.87           C  
ATOM    331  CD  LYS A  21      23.695  22.634  -0.247  1.00  0.87           C  
ATOM    332  CE  LYS A  21      23.544  22.858  -1.743  1.00  0.87           C  
ATOM    333  NZ  LYS A  21      24.042  24.197  -2.159  1.00  0.87           N  
ATOM    334  H   LYS A  21      20.743  20.621   1.784  1.00  0.87           H  
ATOM    335  HA  LYS A  21      23.033  18.932   1.489  1.00  0.87           H  
ATOM    336 1HB  LYS A  21      22.745  21.871   2.168  1.00  0.87           H  
ATOM    337 2HB  LYS A  21      24.315  21.106   1.946  1.00  0.87           H  
ATOM    338 1HG  LYS A  21      23.689  20.499  -0.366  1.00  0.87           H  
ATOM    339 2HG  LYS A  21      22.095  21.220  -0.128  1.00  0.87           H  
ATOM    340 1HD  LYS A  21      23.151  23.418   0.287  1.00  0.87           H  
ATOM    341 2HD  LYS A  21      24.749  22.697   0.021  1.00  0.87           H  
ATOM    342 1HE  LYS A  21      24.104  22.091  -2.276  1.00  0.87           H  
ATOM    343 2HE  LYS A  21      22.489  22.774  -2.009  1.00  0.87           H  
ATOM    344 1HZ  LYS A  21      23.923  24.307  -3.156  1.00  0.87           H  
ATOM    345 2HZ  LYS A  21      23.517  24.913  -1.676  1.00  0.87           H  
ATOM    346 3HZ  LYS A  21      25.020  24.281  -1.925  1.00  0.87           H  
ATOM    347  N   LYS A  22      22.452  19.968   4.578  1.00  0.89           N  
ATOM    348  CA  LYS A  22      22.838  19.632   5.944  1.00  0.89           C  
ATOM    349  C   LYS A  22      22.590  18.153   6.227  1.00  0.89           C  
ATOM    350  O   LYS A  22      23.448  17.478   6.808  1.00  0.89           O  
ATOM    351  CB  LYS A  22      22.084  20.486   6.957  1.00  0.89           C  
ATOM    352  CG  LYS A  22      22.503  21.949   7.019  1.00  0.89           C  
ATOM    353  CD  LYS A  22      21.790  22.679   8.174  1.00  0.89           C  
ATOM    354  CE  LYS A  22      20.328  22.828   7.829  1.00  0.89           C  
ATOM    355  NZ  LYS A  22      19.546  23.678   8.750  1.00  0.89           N  
ATOM    356  H   LYS A  22      21.711  20.648   4.392  1.00  0.89           H  
ATOM    357  HA  LYS A  22      23.897  19.817   6.059  1.00  0.89           H  
ATOM    358 1HB  LYS A  22      21.018  20.455   6.723  1.00  0.89           H  
ATOM    359 2HB  LYS A  22      22.206  20.059   7.951  1.00  0.89           H  
ATOM    360 1HG  LYS A  22      23.582  22.020   7.152  1.00  0.89           H  
ATOM    361 2HG  LYS A  22      22.233  22.434   6.079  1.00  0.89           H  
ATOM    362 1HD  LYS A  22      21.883  22.103   9.096  1.00  0.89           H  
ATOM    363 2HD  LYS A  22      22.228  23.663   8.322  1.00  0.89           H  
ATOM    364 1HE  LYS A  22      20.265  23.251   6.837  1.00  0.89           H  
ATOM    365 2HE  LYS A  22      19.877  21.835   7.818  1.00  0.89           H  
ATOM    366 1HZ  LYS A  22      18.588  23.670   8.351  1.00  0.89           H  
ATOM    367 2HZ  LYS A  22      19.545  23.301   9.681  1.00  0.89           H  
ATOM    368 3HZ  LYS A  22      19.907  24.611   8.761  1.00  0.89           H  
ATOM    369  N   PHE A  23      21.451  17.637   5.757  1.00  0.92           N  
ATOM    370  CA  PHE A  23      21.074  16.242   5.936  1.00  0.92           C  
ATOM    371  C   PHE A  23      22.165  15.352   5.339  1.00  0.92           C  
ATOM    372  O   PHE A  23      22.649  14.411   5.978  1.00  0.92           O  
ATOM    373  CB  PHE A  23      19.728  15.965   5.254  1.00  0.92           C  
ATOM    374  CG  PHE A  23      19.242  14.593   5.401  1.00  0.92           C  
ATOM    375  CD1 PHE A  23      18.518  14.213   6.498  1.00  0.92           C  
ATOM    376  CD2 PHE A  23      19.522  13.673   4.459  1.00  0.92           C  
ATOM    377  CE1 PHE A  23      18.091  12.918   6.641  1.00  0.92           C  
ATOM    378  CE2 PHE A  23      19.093  12.385   4.591  1.00  0.92           C  
ATOM    379  CZ  PHE A  23      18.380  12.003   5.684  1.00  0.92           C  
ATOM    380  H   PHE A  23      20.796  18.251   5.278  1.00  0.92           H  
ATOM    381  HA  PHE A  23      20.991  16.037   7.001  1.00  0.92           H  
ATOM    382 1HB  PHE A  23      18.977  16.643   5.656  1.00  0.92           H  
ATOM    383 2HB  PHE A  23      19.810  16.172   4.201  1.00  0.92           H  
ATOM    384  HD1 PHE A  23      18.285  14.952   7.261  1.00  0.92           H  
ATOM    385  HD2 PHE A  23      20.093  13.987   3.593  1.00  0.92           H  
ATOM    386  HE1 PHE A  23      17.515  12.630   7.524  1.00  0.92           H  
ATOM    387  HE2 PHE A  23      19.305  11.666   3.816  1.00  0.92           H  
ATOM    388  HZ  PHE A  23      18.039  10.979   5.780  1.00  0.92           H  
ATOM    389  N   LYS A  24      22.567  15.674   4.107  1.00  0.95           N  
ATOM    390  CA  LYS A  24      23.610  14.933   3.424  1.00  0.95           C  
ATOM    391  C   LYS A  24      24.932  14.973   4.158  1.00  0.95           C  
ATOM    392  O   LYS A  24      25.555  13.931   4.337  1.00  0.95           O  
ATOM    393  CB  LYS A  24      23.806  15.495   2.027  1.00  0.95           C  
ATOM    394  CG  LYS A  24      22.731  15.153   1.045  1.00  0.95           C  
ATOM    395  CD  LYS A  24      23.000  15.852  -0.246  1.00  0.95           C  
ATOM    396  CE  LYS A  24      22.096  15.406  -1.332  1.00  0.95           C  
ATOM    397  NZ  LYS A  24      22.289  16.225  -2.525  1.00  0.95           N  
ATOM    398  H   LYS A  24      22.123  16.459   3.630  1.00  0.95           H  
ATOM    399  HA  LYS A  24      23.295  13.894   3.348  1.00  0.95           H  
ATOM    400 1HB  LYS A  24      23.833  16.579   2.095  1.00  0.95           H  
ATOM    401 2HB  LYS A  24      24.769  15.186   1.639  1.00  0.95           H  
ATOM    402 1HG  LYS A  24      22.722  14.082   0.878  1.00  0.95           H  
ATOM    403 2HG  LYS A  24      21.761  15.457   1.436  1.00  0.95           H  
ATOM    404 1HD  LYS A  24      22.869  16.924  -0.102  1.00  0.95           H  
ATOM    405 2HD  LYS A  24      24.028  15.668  -0.556  1.00  0.95           H  
ATOM    406 1HE  LYS A  24      22.338  14.376  -1.576  1.00  0.95           H  
ATOM    407 2HE  LYS A  24      21.065  15.452  -1.021  1.00  0.95           H  
ATOM    408 1HZ  LYS A  24      21.685  15.860  -3.272  1.00  0.95           H  
ATOM    409 2HZ  LYS A  24      22.070  17.190  -2.338  1.00  0.95           H  
ATOM    410 3HZ  LYS A  24      23.248  16.171  -2.811  1.00  0.95           H  
ATOM    411  N   MET A  25      25.321  16.134   4.686  1.00  0.99           N  
ATOM    412  CA  MET A  25      26.592  16.213   5.399  1.00  0.99           C  
ATOM    413  C   MET A  25      26.551  15.343   6.656  1.00  0.99           C  
ATOM    414  O   MET A  25      27.539  14.698   7.017  1.00  0.99           O  
ATOM    415  CB  MET A  25      26.942  17.672   5.690  1.00  0.99           C  
ATOM    416  CG  MET A  25      27.350  18.456   4.429  1.00  0.99           C  
ATOM    417  SD  MET A  25      27.975  20.107   4.772  1.00  0.99           S  
ATOM    418  CE  MET A  25      26.461  20.935   5.229  1.00  0.99           C  
ATOM    419  H   MET A  25      24.766  16.978   4.537  1.00  0.99           H  
ATOM    420  HA  MET A  25      27.370  15.815   4.751  1.00  0.99           H  
ATOM    421 1HB  MET A  25      26.073  18.168   6.124  1.00  0.99           H  
ATOM    422 2HB  MET A  25      27.749  17.721   6.413  1.00  0.99           H  
ATOM    423 1HG  MET A  25      28.129  17.893   3.904  1.00  0.99           H  
ATOM    424 2HG  MET A  25      26.499  18.541   3.761  1.00  0.99           H  
ATOM    425 1HE  MET A  25      26.670  21.977   5.467  1.00  0.99           H  
ATOM    426 2HE  MET A  25      25.748  20.882   4.402  1.00  0.99           H  
ATOM    427 3HE  MET A  25      26.045  20.444   6.101  1.00  0.99           H  
ATOM    428  N   HIS A  26      25.383  15.239   7.278  1.00  1.03           N  
ATOM    429  CA  HIS A  26      25.252  14.379   8.440  1.00  1.03           C  
ATOM    430  C   HIS A  26      25.392  12.908   8.034  1.00  1.03           C  
ATOM    431  O   HIS A  26      26.023  12.135   8.754  1.00  1.03           O  
ATOM    432  CB  HIS A  26      23.939  14.662   9.138  1.00  1.03           C  
ATOM    433  CG  HIS A  26      23.946  15.902   9.943  1.00  1.03           C  
ATOM    434  ND1 HIS A  26      23.908  17.142   9.387  1.00  1.03           N  
ATOM    435  CD2 HIS A  26      23.952  16.085  11.263  1.00  1.03           C  
ATOM    436  CE1 HIS A  26      23.917  18.050  10.336  1.00  1.03           C  
ATOM    437  NE2 HIS A  26      23.933  17.443  11.495  1.00  1.03           N  
ATOM    438  H   HIS A  26      24.588  15.798   6.963  1.00  1.03           H  
ATOM    439  HA  HIS A  26      26.052  14.599   9.144  1.00  1.03           H  
ATOM    440 1HB  HIS A  26      23.156  14.752   8.396  1.00  1.03           H  
ATOM    441 2HB  HIS A  26      23.693  13.844   9.766  1.00  1.03           H  
ATOM    442  HD1 HIS A  26      23.882  17.346   8.396  1.00  1.03           H  
ATOM    443  HD2 HIS A  26      23.962  15.384  12.076  1.00  1.03           H  
ATOM    444  HE1 HIS A  26      23.894  19.110  10.081  1.00  1.03           H  
ATOM    445  N   LEU A  27      24.848  12.524   6.868  1.00  1.08           N  
ATOM    446  CA  LEU A  27      25.035  11.156   6.363  1.00  1.08           C  
ATOM    447  C   LEU A  27      26.500  10.858   6.035  1.00  1.08           C  
ATOM    448  O   LEU A  27      27.028   9.788   6.365  1.00  1.08           O  
ATOM    449  CB  LEU A  27      24.222  10.909   5.090  1.00  1.08           C  
ATOM    450  CG  LEU A  27      22.753  10.772   5.237  1.00  1.08           C  
ATOM    451  CD1 LEU A  27      22.147  10.743   3.896  1.00  1.08           C  
ATOM    452  CD2 LEU A  27      22.447   9.461   5.969  1.00  1.08           C  
ATOM    453  H   LEU A  27      24.296  13.198   6.332  1.00  1.08           H  
ATOM    454  HA  LEU A  27      24.692  10.464   7.124  1.00  1.08           H  
ATOM    455 1HB  LEU A  27      24.394  11.737   4.414  1.00  1.08           H  
ATOM    456 2HB  LEU A  27      24.596  10.019   4.612  1.00  1.08           H  
ATOM    457  HG  LEU A  27      22.356  11.620   5.782  1.00  1.08           H  
ATOM    458 1HD1 LEU A  27      21.105  10.625   3.983  1.00  1.08           H  
ATOM    459 2HD1 LEU A  27      22.374  11.671   3.382  1.00  1.08           H  
ATOM    460 3HD1 LEU A  27      22.541   9.912   3.340  1.00  1.08           H  
ATOM    461 1HD2 LEU A  27      21.374   9.352   6.082  1.00  1.08           H  
ATOM    462 2HD2 LEU A  27      22.835   8.630   5.396  1.00  1.08           H  
ATOM    463 3HD2 LEU A  27      22.913   9.460   6.944  1.00  1.08           H  
ATOM    464  N   GLU A  28      27.178  11.837   5.440  1.00  1.16           N  
ATOM    465  CA  GLU A  28      28.572  11.683   5.035  1.00  1.16           C  
ATOM    466  C   GLU A  28      29.489  11.430   6.227  1.00  1.16           C  
ATOM    467  O   GLU A  28      30.402  10.602   6.170  1.00  1.16           O  
ATOM    468  CB  GLU A  28      29.018  12.938   4.290  1.00  1.16           C  
ATOM    469  CG  GLU A  28      28.358  13.107   2.911  1.00  1.16           C  
ATOM    470  CD  GLU A  28      28.607  14.473   2.273  1.00  1.16           C  
ATOM    471  OE1 GLU A  28      29.168  15.323   2.930  1.00  1.16           O  
ATOM    472  OE2 GLU A  28      28.267  14.649   1.130  1.00  1.16           O  
ATOM    473  H   GLU A  28      26.687  12.700   5.208  1.00  1.16           H  
ATOM    474  HA  GLU A  28      28.632  10.839   4.366  1.00  1.16           H  
ATOM    475 1HB  GLU A  28      28.779  13.813   4.887  1.00  1.16           H  
ATOM    476 2HB  GLU A  28      30.094  12.916   4.167  1.00  1.16           H  
ATOM    477 1HG  GLU A  28      28.748  12.332   2.263  1.00  1.16           H  
ATOM    478 2HG  GLU A  28      27.301  12.936   3.005  1.00  1.16           H  
ATOM    479  N   ASP A  29      29.202  12.121   7.323  1.00  1.27           N  
ATOM    480  CA  ASP A  29      29.947  12.003   8.565  1.00  1.27           C  
ATOM    481  C   ASP A  29      29.274  11.071   9.567  1.00  1.27           C  
ATOM    482  O   ASP A  29      29.660  11.051  10.739  1.00  1.27           O  
ATOM    483  CB  ASP A  29      30.105  13.371   9.231  1.00  1.27           C  
ATOM    484  CG  ASP A  29      30.991  14.369   8.455  1.00  1.27           C  
ATOM    485  OD1 ASP A  29      31.873  13.955   7.708  1.00  1.27           O  
ATOM    486  OD2 ASP A  29      30.783  15.559   8.646  1.00  1.27           O  
ATOM    487  H   ASP A  29      28.443  12.806   7.280  1.00  1.27           H  
ATOM    488  HA  ASP A  29      30.933  11.601   8.337  1.00  1.27           H  
ATOM    489 1HB  ASP A  29      29.109  13.817   9.338  1.00  1.27           H  
ATOM    490 2HB  ASP A  29      30.511  13.242  10.232  1.00  1.27           H  
ATOM    491  N   TYR A  30      28.231  10.353   9.156  1.00  1.42           N  
ATOM    492  CA  TYR A  30      27.506   9.555  10.119  1.00  1.42           C  
ATOM    493  C   TYR A  30      28.479   8.491  10.648  1.00  1.42           C  
ATOM    494  O   TYR A  30      29.193   7.893   9.850  1.00  1.42           O  
ATOM    495  CB  TYR A  30      26.291   8.883   9.471  1.00  1.42           C  
ATOM    496  CG  TYR A  30      25.379   8.344  10.466  1.00  1.42           C  
ATOM    497  CD1 TYR A  30      24.454   9.203  11.030  1.00  1.42           C  
ATOM    498  CD2 TYR A  30      25.487   7.067  10.901  1.00  1.42           C  
ATOM    499  CE1 TYR A  30      23.634   8.760  12.030  1.00  1.42           C  
ATOM    500  CE2 TYR A  30      24.679   6.636  11.907  1.00  1.42           C  
ATOM    501  CZ  TYR A  30      23.767   7.467  12.465  1.00  1.42           C  
ATOM    502  OH  TYR A  30      23.008   7.008  13.472  1.00  1.42           O  
ATOM    503  H   TYR A  30      27.931  10.349   8.183  1.00  1.42           H  
ATOM    504  HA  TYR A  30      27.171  10.215  10.913  1.00  1.42           H  
ATOM    505 1HB  TYR A  30      25.757   9.601   8.883  1.00  1.42           H  
ATOM    506 2HB  TYR A  30      26.612   8.078   8.813  1.00  1.42           H  
ATOM    507  HD1 TYR A  30      24.391  10.234  10.680  1.00  1.42           H  
ATOM    508  HD2 TYR A  30      26.229   6.404  10.467  1.00  1.42           H  
ATOM    509  HE1 TYR A  30      22.904   9.432  12.487  1.00  1.42           H  
ATOM    510  HE2 TYR A  30      24.775   5.639  12.280  1.00  1.42           H  
ATOM    511  HH  TYR A  30      23.130   6.056  13.532  1.00  1.42           H  
ATOM    512  N   PRO A  31      28.573   8.243  11.963  1.00  1.59           N  
ATOM    513  CA  PRO A  31      29.447   7.253  12.569  1.00  1.59           C  
ATOM    514  C   PRO A  31      28.987   5.827  12.296  1.00  1.59           C  
ATOM    515  O   PRO A  31      27.809   5.605  12.052  1.00  1.59           O  
ATOM    516  CB  PRO A  31      29.365   7.615  14.058  1.00  1.59           C  
ATOM    517  CG  PRO A  31      28.010   8.242  14.218  1.00  1.59           C  
ATOM    518  CD  PRO A  31      27.795   9.019  12.941  1.00  1.59           C  
ATOM    519  HA  PRO A  31      30.461   7.437  12.168  1.00  1.59           H  
ATOM    520 1HB  PRO A  31      29.481   6.723  14.679  1.00  1.59           H  
ATOM    521 2HB  PRO A  31      30.182   8.298  14.330  1.00  1.59           H  
ATOM    522 1HG  PRO A  31      27.250   7.463  14.365  1.00  1.59           H  
ATOM    523 2HG  PRO A  31      27.990   8.876  15.117  1.00  1.59           H  
ATOM    524 1HD  PRO A  31      26.737   9.039  12.731  1.00  1.59           H  
ATOM    525 2HD  PRO A  31      28.223  10.019  13.020  1.00  1.59           H  
ATOM    526  N   PRO A  32      29.871   4.829  12.424  1.00  1.73           N  
ATOM    527  CA  PRO A  32      29.601   3.398  12.325  1.00  1.73           C  
ATOM    528  C   PRO A  32      28.759   2.866  13.499  1.00  1.73           C  
ATOM    529  O   PRO A  32      28.267   1.723  13.485  1.00  1.73           O  
ATOM    530  CB  PRO A  32      31.009   2.797  12.306  1.00  1.73           C  
ATOM    531  CG  PRO A  32      31.871   3.806  13.034  1.00  1.73           C  
ATOM    532  CD  PRO A  32      31.294   5.150  12.666  1.00  1.73           C  
ATOM    533  HA  PRO A  32      29.092   3.221  11.377  1.00  1.73           H  
ATOM    534 1HB  PRO A  32      30.997   1.812  12.791  1.00  1.73           H  
ATOM    535 2HB  PRO A  32      31.328   2.637  11.266  1.00  1.73           H  
ATOM    536 1HG  PRO A  32      31.831   3.616  14.118  1.00  1.73           H  
ATOM    537 2HG  PRO A  32      32.924   3.696  12.732  1.00  1.73           H  
ATOM    538 1HD  PRO A  32      31.426   5.825  13.515  1.00  1.73           H  
ATOM    539 2HD  PRO A  32      31.761   5.532  11.745  1.00  1.73           H  
ATOM    540  N   GLN A  33      28.628   3.690  14.530  1.00  1.80           N  
ATOM    541  CA  GLN A  33      27.910   3.320  15.723  1.00  1.80           C  
ATOM    542  C   GLN A  33      26.508   2.869  15.367  1.00  1.80           C  
ATOM    543  O   GLN A  33      25.897   3.369  14.424  1.00  1.80           O  
ATOM    544  CB  GLN A  33      27.846   4.507  16.672  1.00  1.80           C  
ATOM    545  CG  GLN A  33      29.173   4.908  17.267  1.00  1.80           C  
ATOM    546  CD  GLN A  33      29.057   6.140  18.153  1.00  1.80           C  
ATOM    547  OE1 GLN A  33      28.664   7.212  17.680  1.00  1.80           O  
ATOM    548  NE2 GLN A  33      29.386   5.994  19.432  1.00  1.80           N  
ATOM    549  H   GLN A  33      29.041   4.606  14.490  1.00  1.80           H  
ATOM    550  HA  GLN A  33      28.430   2.495  16.208  1.00  1.80           H  
ATOM    551 1HB  GLN A  33      27.410   5.366  16.164  1.00  1.80           H  
ATOM    552 2HB  GLN A  33      27.207   4.249  17.485  1.00  1.80           H  
ATOM    553 1HG  GLN A  33      29.543   4.085  17.876  1.00  1.80           H  
ATOM    554 2HG  GLN A  33      29.873   5.122  16.461  1.00  1.80           H  
ATOM    555 1HE2 GLN A  33      29.326   6.781  20.066  1.00  1.80           H  
ATOM    556 2HE2 GLN A  33      29.695   5.106  19.771  1.00  1.80           H  
ATOM    557  N   LYS A  34      26.016   1.901  16.129  1.00  1.78           N  
ATOM    558  CA  LYS A  34      24.702   1.288  15.953  1.00  1.78           C  
ATOM    559  C   LYS A  34      24.610   0.421  14.692  1.00  1.78           C  
ATOM    560  O   LYS A  34      23.517   0.019  14.292  1.00  1.78           O  
ATOM    561  CB  LYS A  34      23.595   2.358  15.963  1.00  1.78           C  
ATOM    562  CG  LYS A  34      23.595   3.158  17.237  1.00  1.78           C  
ATOM    563  CD  LYS A  34      22.456   4.129  17.358  1.00  1.78           C  
ATOM    564  CE  LYS A  34      22.631   5.383  16.580  1.00  1.78           C  
ATOM    565  NZ  LYS A  34      21.627   6.367  17.029  1.00  1.78           N  
ATOM    566  H   LYS A  34      26.594   1.556  16.882  1.00  1.78           H  
ATOM    567  HA  LYS A  34      24.524   0.630  16.805  1.00  1.78           H  
ATOM    568 1HB  LYS A  34      23.669   3.031  15.118  1.00  1.78           H  
ATOM    569 2HB  LYS A  34      22.623   1.867  15.892  1.00  1.78           H  
ATOM    570 1HG  LYS A  34      23.554   2.474  18.082  1.00  1.78           H  
ATOM    571 2HG  LYS A  34      24.514   3.722  17.299  1.00  1.78           H  
ATOM    572 1HD  LYS A  34      21.524   3.649  17.056  1.00  1.78           H  
ATOM    573 2HD  LYS A  34      22.367   4.437  18.376  1.00  1.78           H  
ATOM    574 1HE  LYS A  34      23.627   5.787  16.742  1.00  1.78           H  
ATOM    575 2HE  LYS A  34      22.497   5.192  15.522  1.00  1.78           H  
ATOM    576 1HZ  LYS A  34      21.703   7.268  16.544  1.00  1.78           H  
ATOM    577 2HZ  LYS A  34      20.699   5.998  16.900  1.00  1.78           H  
ATOM    578 3HZ  LYS A  34      21.751   6.543  18.017  1.00  1.78           H  
ATOM    579  N   GLY A  35      25.765   0.033  14.128  1.00  1.68           N  
ATOM    580  CA  GLY A  35      25.776  -0.894  12.998  1.00  1.68           C  
ATOM    581  C   GLY A  35      25.411  -0.197  11.703  1.00  1.68           C  
ATOM    582  O   GLY A  35      24.700  -0.759  10.856  1.00  1.68           O  
ATOM    583  H   GLY A  35      26.648   0.434  14.439  1.00  1.68           H  
ATOM    584 1HA  GLY A  35      26.771  -1.330  12.907  1.00  1.68           H  
ATOM    585 2HA  GLY A  35      25.082  -1.708  13.190  1.00  1.68           H  
ATOM    586  N   CYS A  36      25.835   1.051  11.589  1.00  1.55           N  
ATOM    587  CA  CYS A  36      25.522   1.870  10.433  1.00  1.55           C  
ATOM    588  C   CYS A  36      26.709   2.022   9.498  1.00  1.55           C  
ATOM    589  O   CYS A  36      27.861   1.909   9.908  1.00  1.55           O  
ATOM    590  CB  CYS A  36      25.060   3.239  10.897  1.00  1.55           C  
ATOM    591  SG  CYS A  36      23.564   3.162  11.929  1.00  1.55           S  
ATOM    592  H   CYS A  36      26.441   1.424  12.324  1.00  1.55           H  
ATOM    593  HA  CYS A  36      24.707   1.401   9.885  1.00  1.55           H  
ATOM    594 1HB  CYS A  36      25.859   3.713  11.480  1.00  1.55           H  
ATOM    595 2HB  CYS A  36      24.857   3.869  10.033  1.00  1.55           H  
ATOM    596  HG  CYS A  36      24.229   2.847  13.061  1.00  1.55           H  
ATOM    597  N   ILE A  37      26.419   2.262   8.239  1.00  1.44           N  
ATOM    598  CA  ILE A  37      27.430   2.516   7.242  1.00  1.44           C  
ATOM    599  C   ILE A  37      27.435   4.005   6.848  1.00  1.44           C  
ATOM    600  O   ILE A  37      26.400   4.516   6.404  1.00  1.44           O  
ATOM    601  CB  ILE A  37      27.173   1.644   6.004  1.00  1.44           C  
ATOM    602  CG1 ILE A  37      27.103   0.165   6.406  1.00  1.44           C  
ATOM    603  CG2 ILE A  37      28.216   1.891   4.947  1.00  1.44           C  
ATOM    604  CD1 ILE A  37      28.351  -0.369   7.065  1.00  1.44           C  
ATOM    605  H   ILE A  37      25.447   2.276   7.959  1.00  1.44           H  
ATOM    606  HA  ILE A  37      28.381   2.200   7.640  1.00  1.44           H  
ATOM    607  HB  ILE A  37      26.203   1.893   5.594  1.00  1.44           H  
ATOM    608 1HG1 ILE A  37      26.263   0.034   7.090  1.00  1.44           H  
ATOM    609 2HG1 ILE A  37      26.905  -0.427   5.509  1.00  1.44           H  
ATOM    610 1HG2 ILE A  37      28.000   1.279   4.077  1.00  1.44           H  
ATOM    611 2HG2 ILE A  37      28.200   2.939   4.664  1.00  1.44           H  
ATOM    612 3HG2 ILE A  37      29.198   1.638   5.338  1.00  1.44           H  
ATOM    613 1HD1 ILE A  37      28.204  -1.420   7.312  1.00  1.44           H  
ATOM    614 2HD1 ILE A  37      29.194  -0.269   6.382  1.00  1.44           H  
ATOM    615 3HD1 ILE A  37      28.557   0.190   7.976  1.00  1.44           H  
ATOM    616  N   PRO A  38      28.538   4.746   7.081  1.00  1.37           N  
ATOM    617  CA  PRO A  38      28.745   6.133   6.681  1.00  1.37           C  
ATOM    618  C   PRO A  38      28.607   6.211   5.178  1.00  1.37           C  
ATOM    619  O   PRO A  38      29.000   5.259   4.496  1.00  1.37           O  
ATOM    620  CB  PRO A  38      30.179   6.419   7.124  1.00  1.37           C  
ATOM    621  CG  PRO A  38      30.455   5.404   8.232  1.00  1.37           C  
ATOM    622  CD  PRO A  38      29.668   4.177   7.855  1.00  1.37           C  
ATOM    623  HA  PRO A  38      28.008   6.789   7.193  1.00  1.37           H  
ATOM    624 1HB  PRO A  38      30.860   6.306   6.257  1.00  1.37           H  
ATOM    625 2HB  PRO A  38      30.264   7.465   7.460  1.00  1.37           H  
ATOM    626 1HG  PRO A  38      31.533   5.206   8.295  1.00  1.37           H  
ATOM    627 2HG  PRO A  38      30.154   5.797   9.211  1.00  1.37           H  
ATOM    628 1HD  PRO A  38      30.273   3.489   7.245  1.00  1.37           H  
ATOM    629 2HD  PRO A  38      29.316   3.728   8.798  1.00  1.37           H  
ATOM    630  N   LEU A  39      28.110   7.301   4.620  1.00  1.35           N  
ATOM    631  CA  LEU A  39      28.031   7.324   3.158  1.00  1.35           C  
ATOM    632  C   LEU A  39      29.214   8.088   2.556  1.00  1.35           C  
ATOM    633  O   LEU A  39      29.484   9.204   2.977  1.00  1.35           O  
ATOM    634  CB  LEU A  39      26.744   7.983   2.673  1.00  1.35           C  
ATOM    635  CG  LEU A  39      25.474   7.127   2.682  1.00  1.35           C  
ATOM    636  CD1 LEU A  39      25.041   6.846   4.114  1.00  1.35           C  
ATOM    637  CD2 LEU A  39      24.386   7.850   1.880  1.00  1.35           C  
ATOM    638  H   LEU A  39      27.797   8.094   5.193  1.00  1.35           H  
ATOM    639  HA  LEU A  39      27.997   6.302   2.812  1.00  1.35           H  
ATOM    640 1HB  LEU A  39      26.555   8.868   3.284  1.00  1.35           H  
ATOM    641 2HB  LEU A  39      26.906   8.307   1.648  1.00  1.35           H  
ATOM    642  HG  LEU A  39      25.683   6.188   2.230  1.00  1.35           H  
ATOM    643 1HD1 LEU A  39      24.144   6.225   4.112  1.00  1.35           H  
ATOM    644 2HD1 LEU A  39      25.833   6.323   4.636  1.00  1.35           H  
ATOM    645 3HD1 LEU A  39      24.836   7.770   4.624  1.00  1.35           H  
ATOM    646 1HD2 LEU A  39      23.475   7.248   1.862  1.00  1.35           H  
ATOM    647 2HD2 LEU A  39      24.183   8.804   2.338  1.00  1.35           H  
ATOM    648 3HD2 LEU A  39      24.735   8.013   0.858  1.00  1.35           H  
ATOM    649  N   PRO A  40      29.948   7.551   1.578  1.00  1.35           N  
ATOM    650  CA  PRO A  40      31.009   8.255   0.889  1.00  1.35           C  
ATOM    651  C   PRO A  40      30.479   9.555   0.310  1.00  1.35           C  
ATOM    652  O   PRO A  40      29.395   9.576  -0.306  1.00  1.35           O  
ATOM    653  CB  PRO A  40      31.426   7.260  -0.195  1.00  1.35           C  
ATOM    654  CG  PRO A  40      31.045   5.908   0.374  1.00  1.35           C  
ATOM    655  CD  PRO A  40      29.769   6.158   1.155  1.00  1.35           C  
ATOM    656  HA  PRO A  40      31.835   8.449   1.601  1.00  1.35           H  
ATOM    657 1HB  PRO A  40      30.904   7.492  -1.137  1.00  1.35           H  
ATOM    658 2HB  PRO A  40      32.497   7.341  -0.400  1.00  1.35           H  
ATOM    659 1HG  PRO A  40      30.918   5.164  -0.428  1.00  1.35           H  
ATOM    660 2HG  PRO A  40      31.861   5.535   1.027  1.00  1.35           H  
ATOM    661 1HD  PRO A  40      28.885   6.065   0.528  1.00  1.35           H  
ATOM    662 2HD  PRO A  40      29.774   5.466   2.014  1.00  1.35           H  
ATOM    663  N   ARG A  41      31.271  10.620   0.403  1.00  1.37           N  
ATOM    664  CA  ARG A  41      30.869  11.926  -0.122  1.00  1.37           C  
ATOM    665  C   ARG A  41      30.742  11.825  -1.641  1.00  1.37           C  
ATOM    666  O   ARG A  41      29.932  12.502  -2.268  1.00  1.37           O  
ATOM    667  CB  ARG A  41      31.888  13.006   0.263  1.00  1.37           C  
ATOM    668  CG  ARG A  41      31.961  13.264   1.774  1.00  1.37           C  
ATOM    669  CD  ARG A  41      32.958  14.283   2.204  1.00  1.37           C  
ATOM    670  NE  ARG A  41      32.951  14.430   3.679  1.00  1.37           N  
ATOM    671  CZ  ARG A  41      33.863  15.114   4.412  1.00  1.37           C  
ATOM    672  NH1 ARG A  41      34.868  15.730   3.831  1.00  1.37           N  
ATOM    673  NH2 ARG A  41      33.758  15.169   5.734  1.00  1.37           N  
ATOM    674  H   ARG A  41      32.146  10.540   0.904  1.00  1.37           H  
ATOM    675  HA  ARG A  41      29.901  12.198   0.292  1.00  1.37           H  
ATOM    676 1HB  ARG A  41      32.862  12.798  -0.116  1.00  1.37           H  
ATOM    677 2HB  ARG A  41      31.569  13.950  -0.192  1.00  1.37           H  
ATOM    678 1HG  ARG A  41      31.033  13.612   2.096  1.00  1.37           H  
ATOM    679 2HG  ARG A  41      32.188  12.326   2.285  1.00  1.37           H  
ATOM    680 1HD  ARG A  41      33.952  13.987   1.892  1.00  1.37           H  
ATOM    681 2HD  ARG A  41      32.702  15.246   1.763  1.00  1.37           H  
ATOM    682  HE  ARG A  41      32.193  13.980   4.187  1.00  1.37           H  
ATOM    683 1HH1 ARG A  41      34.977  15.699   2.832  1.00  1.37           H  
ATOM    684 2HH1 ARG A  41      35.545  16.220   4.402  1.00  1.37           H  
ATOM    685 1HH2 ARG A  41      32.988  14.690   6.241  1.00  1.37           H  
ATOM    686 2HH2 ARG A  41      34.440  15.682   6.270  1.00  1.37           H  
ATOM    687  N   GLY A  42      31.513  10.900  -2.222  1.00  1.38           N  
ATOM    688  CA  GLY A  42      31.545  10.639  -3.659  1.00  1.38           C  
ATOM    689  C   GLY A  42      30.212  10.113  -4.209  1.00  1.38           C  
ATOM    690  O   GLY A  42      29.996  10.124  -5.421  1.00  1.38           O  
ATOM    691  H   GLY A  42      32.125  10.363  -1.631  1.00  1.38           H  
ATOM    692 1HA  GLY A  42      31.822  11.554  -4.185  1.00  1.38           H  
ATOM    693 2HA  GLY A  42      32.329   9.911  -3.868  1.00  1.38           H  
ATOM    694  N   GLN A  43      29.333   9.618  -3.331  1.00  1.35           N  
ATOM    695  CA  GLN A  43      28.032   9.126  -3.758  1.00  1.35           C  
ATOM    696  C   GLN A  43      26.938  10.096  -3.350  1.00  1.35           C  
ATOM    697  O   GLN A  43      25.962  10.290  -4.074  1.00  1.35           O  
ATOM    698  CB  GLN A  43      27.740   7.763  -3.136  1.00  1.35           C  
ATOM    699  CG  GLN A  43      28.697   6.654  -3.528  1.00  1.35           C  
ATOM    700  CD  GLN A  43      28.617   6.304  -5.002  1.00  1.35           C  
ATOM    701  OE1 GLN A  43      27.543   5.957  -5.506  1.00  1.35           O  
ATOM    702  NE2 GLN A  43      29.742   6.388  -5.701  1.00  1.35           N  
ATOM    703  H   GLN A  43      29.551   9.614  -2.338  1.00  1.35           H  
ATOM    704  HA  GLN A  43      28.022   9.039  -4.843  1.00  1.35           H  
ATOM    705 1HB  GLN A  43      27.757   7.854  -2.046  1.00  1.35           H  
ATOM    706 2HB  GLN A  43      26.745   7.456  -3.419  1.00  1.35           H  
ATOM    707 1HG  GLN A  43      29.715   6.972  -3.307  1.00  1.35           H  
ATOM    708 2HG  GLN A  43      28.453   5.768  -2.955  1.00  1.35           H  
ATOM    709 1HE2 GLN A  43      29.742   6.169  -6.677  1.00  1.35           H  
ATOM    710 2HE2 GLN A  43      30.590   6.676  -5.255  1.00  1.35           H  
ATOM    711  N   THR A  44      27.106  10.709  -2.182  1.00  1.30           N  
ATOM    712  CA  THR A  44      26.099  11.606  -1.638  1.00  1.30           C  
ATOM    713  C   THR A  44      26.046  12.963  -2.353  1.00  1.30           C  
ATOM    714  O   THR A  44      24.962  13.487  -2.644  1.00  1.30           O  
ATOM    715  CB  THR A  44      26.354  11.824  -0.146  1.00  1.30           C  
ATOM    716  OG1 THR A  44      26.315  10.566   0.523  1.00  1.30           O  
ATOM    717  CG2 THR A  44      25.305  12.697   0.412  1.00  1.30           C  
ATOM    718  H   THR A  44      27.942  10.515  -1.628  1.00  1.30           H  
ATOM    719  HA  THR A  44      25.125  11.132  -1.754  1.00  1.30           H  
ATOM    720  HB  THR A  44      27.334  12.286   0.005  1.00  1.30           H  
ATOM    721  HG1 THR A  44      27.186  10.140   0.424  1.00  1.30           H  
ATOM    722 1HG2 THR A  44      25.478  12.845   1.477  1.00  1.30           H  
ATOM    723 2HG2 THR A  44      25.343  13.651  -0.102  1.00  1.30           H  
ATOM    724 3HG2 THR A  44      24.348  12.242   0.265  1.00  1.30           H  
ATOM    725  N   GLU A  45      27.212  13.552  -2.602  1.00  1.21           N  
ATOM    726  CA  GLU A  45      27.291  14.868  -3.209  1.00  1.21           C  
ATOM    727  C   GLU A  45      26.604  14.856  -4.576  1.00  1.21           C  
ATOM    728  O   GLU A  45      26.789  13.940  -5.371  1.00  1.21           O  
ATOM    729  CB  GLU A  45      28.756  15.303  -3.276  1.00  1.21           C  
ATOM    730  CG  GLU A  45      29.026  16.721  -3.728  1.00  1.21           C  
ATOM    731  CD  GLU A  45      30.484  17.057  -3.621  1.00  1.21           C  
ATOM    732  OE1 GLU A  45      31.227  16.194  -3.202  1.00  1.21           O  
ATOM    733  OE2 GLU A  45      30.860  18.158  -3.951  1.00  1.21           O  
ATOM    734  H   GLU A  45      28.086  13.082  -2.363  1.00  1.21           H  
ATOM    735  HA  GLU A  45      26.764  15.573  -2.568  1.00  1.21           H  
ATOM    736 1HB  GLU A  45      29.205  15.180  -2.288  1.00  1.21           H  
ATOM    737 2HB  GLU A  45      29.291  14.635  -3.952  1.00  1.21           H  
ATOM    738 1HG  GLU A  45      28.732  16.827  -4.746  1.00  1.21           H  
ATOM    739 2HG  GLU A  45      28.441  17.413  -3.126  1.00  1.21           H  
ATOM    740  N   LYS A  46      25.773  15.871  -4.812  1.00  1.11           N  
ATOM    741  CA  LYS A  46      24.956  16.062  -6.024  1.00  1.11           C  
ATOM    742  C   LYS A  46      23.829  15.034  -6.219  1.00  1.11           C  
ATOM    743  O   LYS A  46      23.131  15.076  -7.232  1.00  1.11           O  
ATOM    744  CB  LYS A  46      25.816  16.036  -7.296  1.00  1.11           C  
ATOM    745  CG  LYS A  46      26.922  17.073  -7.361  1.00  1.11           C  
ATOM    746  CD  LYS A  46      27.651  17.023  -8.692  1.00  1.11           C  
ATOM    747  CE  LYS A  46      28.799  18.025  -8.733  1.00  1.11           C  
ATOM    748  NZ  LYS A  46      29.546  17.960 -10.020  1.00  1.11           N  
ATOM    749  H   LYS A  46      25.707  16.576  -4.095  1.00  1.11           H  
ATOM    750  HA  LYS A  46      24.487  17.043  -5.954  1.00  1.11           H  
ATOM    751 1HB  LYS A  46      26.262  15.056  -7.434  1.00  1.11           H  
ATOM    752 2HB  LYS A  46      25.170  16.206  -8.156  1.00  1.11           H  
ATOM    753 1HG  LYS A  46      26.509  18.069  -7.208  1.00  1.11           H  
ATOM    754 2HG  LYS A  46      27.636  16.876  -6.594  1.00  1.11           H  
ATOM    755 1HD  LYS A  46      28.050  16.019  -8.848  1.00  1.11           H  
ATOM    756 2HD  LYS A  46      26.952  17.246  -9.498  1.00  1.11           H  
ATOM    757 1HE  LYS A  46      28.400  19.030  -8.606  1.00  1.11           H  
ATOM    758 2HE  LYS A  46      29.487  17.811  -7.913  1.00  1.11           H  
ATOM    759 1HZ  LYS A  46      30.297  18.637 -10.008  1.00  1.11           H  
ATOM    760 2HZ  LYS A  46      29.930  17.034 -10.142  1.00  1.11           H  
ATOM    761 3HZ  LYS A  46      28.920  18.168 -10.785  1.00  1.11           H  
ATOM    762  N   ALA A  47      23.597  14.161  -5.237  1.00  1.02           N  
ATOM    763  CA  ALA A  47      22.495  13.201  -5.301  1.00  1.02           C  
ATOM    764  C   ALA A  47      21.127  13.906  -5.233  1.00  1.02           C  
ATOM    765  O   ALA A  47      20.952  14.890  -4.495  1.00  1.02           O  
ATOM    766  CB  ALA A  47      22.641  12.189  -4.161  1.00  1.02           C  
ATOM    767  H   ALA A  47      24.212  14.123  -4.424  1.00  1.02           H  
ATOM    768  HA  ALA A  47      22.554  12.674  -6.254  1.00  1.02           H  
ATOM    769 1HB  ALA A  47      21.845  11.455  -4.213  1.00  1.02           H  
ATOM    770 2HB  ALA A  47      23.606  11.683  -4.245  1.00  1.02           H  
ATOM    771 3HB  ALA A  47      22.588  12.696  -3.209  1.00  1.02           H  
ATOM    772  N   ASP A  48      20.134  13.375  -5.959  1.00  0.92           N  
ATOM    773  CA  ASP A  48      18.748  13.860  -5.865  1.00  0.92           C  
ATOM    774  C   ASP A  48      18.103  13.299  -4.596  1.00  0.92           C  
ATOM    775  O   ASP A  48      18.692  12.453  -3.924  1.00  0.92           O  
ATOM    776  CB  ASP A  48      17.952  13.487  -7.133  1.00  0.92           C  
ATOM    777  CG  ASP A  48      16.616  14.272  -7.361  1.00  0.92           C  
ATOM    778  OD1 ASP A  48      16.218  15.014  -6.491  1.00  0.92           O  
ATOM    779  OD2 ASP A  48      16.021  14.104  -8.399  1.00  0.92           O  
ATOM    780  H   ASP A  48      20.326  12.591  -6.604  1.00  0.92           H  
ATOM    781  HA  ASP A  48      18.765  14.948  -5.786  1.00  0.92           H  
ATOM    782 1HB  ASP A  48      18.593  13.634  -8.003  1.00  0.92           H  
ATOM    783 2HB  ASP A  48      17.720  12.421  -7.102  1.00  0.92           H  
ATOM    784  N   HIS A  49      16.896  13.748  -4.263  1.00  0.84           N  
ATOM    785  CA  HIS A  49      16.224  13.260  -3.053  1.00  0.84           C  
ATOM    786  C   HIS A  49      16.006  11.746  -3.145  1.00  0.84           C  
ATOM    787  O   HIS A  49      16.263  10.997  -2.199  1.00  0.84           O  
ATOM    788  CB  HIS A  49      14.831  13.891  -2.920  1.00  0.84           C  
ATOM    789  CG  HIS A  49      14.777  15.379  -2.657  1.00  0.84           C  
ATOM    790  ND1 HIS A  49      15.328  15.973  -1.554  1.00  0.84           N  
ATOM    791  CD2 HIS A  49      14.200  16.373  -3.369  1.00  0.84           C  
ATOM    792  CE1 HIS A  49      15.077  17.275  -1.584  1.00  0.84           C  
ATOM    793  NE2 HIS A  49      14.404  17.542  -2.677  1.00  0.84           N  
ATOM    794  H   HIS A  49      16.462  14.442  -4.873  1.00  0.84           H  
ATOM    795  HA  HIS A  49      16.822  13.481  -2.169  1.00  0.84           H  
ATOM    796 1HB  HIS A  49      14.271  13.706  -3.838  1.00  0.84           H  
ATOM    797 2HB  HIS A  49      14.285  13.392  -2.117  1.00  0.84           H  
ATOM    798  HD2 HIS A  49      13.662  16.262  -4.312  1.00  0.84           H  
ATOM    799  HE1 HIS A  49      15.379  18.006  -0.827  1.00  0.84           H  
ATOM    800  HE2 HIS A  49      14.081  18.459  -2.957  1.00  0.84           H  
ATOM    801  N   VAL A  50      15.600  11.293  -4.326  1.00  0.77           N  
ATOM    802  CA  VAL A  50      15.344   9.882  -4.572  1.00  0.77           C  
ATOM    803  C   VAL A  50      16.637   9.087  -4.534  1.00  0.77           C  
ATOM    804  O   VAL A  50      16.696   7.987  -3.972  1.00  0.77           O  
ATOM    805  CB  VAL A  50      14.665   9.690  -5.931  1.00  0.77           C  
ATOM    806  CG1 VAL A  50      14.550   8.213  -6.236  1.00  0.77           C  
ATOM    807  CG2 VAL A  50      13.300  10.356  -5.903  1.00  0.77           C  
ATOM    808  H   VAL A  50      15.438  11.964  -5.067  1.00  0.77           H  
ATOM    809  HA  VAL A  50      14.680   9.508  -3.791  1.00  0.77           H  
ATOM    810  HB  VAL A  50      15.281  10.146  -6.712  1.00  0.77           H  
ATOM    811 1HG1 VAL A  50      14.078   8.078  -7.208  1.00  0.77           H  
ATOM    812 2HG1 VAL A  50      15.547   7.771  -6.252  1.00  0.77           H  
ATOM    813 3HG1 VAL A  50      13.947   7.728  -5.468  1.00  0.77           H  
ATOM    814 1HG2 VAL A  50      12.814  10.231  -6.871  1.00  0.77           H  
ATOM    815 2HG2 VAL A  50      12.688   9.898  -5.129  1.00  0.77           H  
ATOM    816 3HG2 VAL A  50      13.418  11.421  -5.692  1.00  0.77           H  
ATOM    817  N   ASP A  51      17.675   9.639  -5.156  1.00  0.73           N  
ATOM    818  CA  ASP A  51      18.972   8.983  -5.201  1.00  0.73           C  
ATOM    819  C   ASP A  51      19.514   8.831  -3.793  1.00  0.73           C  
ATOM    820  O   ASP A  51      20.065   7.791  -3.449  1.00  0.73           O  
ATOM    821  CB  ASP A  51      19.971   9.838  -5.939  1.00  0.73           C  
ATOM    822  CG  ASP A  51      19.755  10.001  -7.395  1.00  0.73           C  
ATOM    823  OD1 ASP A  51      19.073   9.218  -8.017  1.00  0.73           O  
ATOM    824  OD2 ASP A  51      20.201  11.033  -7.866  1.00  0.73           O  
ATOM    825  H   ASP A  51      17.556  10.542  -5.589  1.00  0.73           H  
ATOM    826  HA  ASP A  51      18.871   8.003  -5.666  1.00  0.73           H  
ATOM    827 1HB  ASP A  51      19.972  10.802  -5.482  1.00  0.73           H  
ATOM    828 2HB  ASP A  51      20.968   9.420  -5.792  1.00  0.73           H  
ATOM    829  N   LEU A  52      19.320   9.854  -2.958  1.00  0.71           N  
ATOM    830  CA  LEU A  52      19.837   9.801  -1.607  1.00  0.71           C  
ATOM    831  C   LEU A  52      19.097   8.731  -0.835  1.00  0.71           C  
ATOM    832  O   LEU A  52      19.700   7.956  -0.091  1.00  0.71           O  
ATOM    833  CB  LEU A  52      19.688  11.138  -0.913  1.00  0.71           C  
ATOM    834  CG  LEU A  52      20.341  11.217   0.427  1.00  0.71           C  
ATOM    835  CD1 LEU A  52      21.815  10.931   0.214  1.00  0.71           C  
ATOM    836  CD2 LEU A  52      20.126  12.584   1.008  1.00  0.71           C  
ATOM    837  H   LEU A  52      18.860  10.705  -3.282  1.00  0.71           H  
ATOM    838  HA  LEU A  52      20.890   9.540  -1.647  1.00  0.71           H  
ATOM    839 1HB  LEU A  52      20.120  11.912  -1.551  1.00  0.71           H  
ATOM    840 2HB  LEU A  52      18.634  11.346  -0.800  1.00  0.71           H  
ATOM    841  HG  LEU A  52      19.941  10.467   1.100  1.00  0.71           H  
ATOM    842 1HD1 LEU A  52      22.348  10.981   1.142  1.00  0.71           H  
ATOM    843 2HD1 LEU A  52      21.932   9.936  -0.209  1.00  0.71           H  
ATOM    844 3HD1 LEU A  52      22.222  11.669  -0.477  1.00  0.71           H  
ATOM    845 1HD2 LEU A  52      20.633  12.644   1.954  1.00  0.71           H  
ATOM    846 2HD2 LEU A  52      20.527  13.325   0.332  1.00  0.71           H  
ATOM    847 3HD2 LEU A  52      19.065  12.762   1.146  1.00  0.71           H  
ATOM    848  N   ALA A  53      17.774   8.664  -1.011  1.00  0.70           N  
ATOM    849  CA  ALA A  53      17.021   7.622  -0.338  1.00  0.70           C  
ATOM    850  C   ALA A  53      17.530   6.264  -0.779  1.00  0.70           C  
ATOM    851  O   ALA A  53      17.708   5.366   0.043  1.00  0.70           O  
ATOM    852  CB  ALA A  53      15.550   7.738  -0.651  1.00  0.70           C  
ATOM    853  H   ALA A  53      17.295   9.344  -1.604  1.00  0.70           H  
ATOM    854  HA  ALA A  53      17.175   7.717   0.728  1.00  0.70           H  
ATOM    855 1HB  ALA A  53      14.999   6.953  -0.140  1.00  0.70           H  
ATOM    856 2HB  ALA A  53      15.188   8.712  -0.325  1.00  0.70           H  
ATOM    857 3HB  ALA A  53      15.395   7.640  -1.724  1.00  0.70           H  
ATOM    858  N   THR A  54      17.842   6.141  -2.071  1.00  0.72           N  
ATOM    859  CA  THR A  54      18.321   4.893  -2.627  1.00  0.72           C  
ATOM    860  C   THR A  54      19.662   4.540  -2.008  1.00  0.72           C  
ATOM    861  O   THR A  54      19.870   3.396  -1.613  1.00  0.72           O  
ATOM    862  CB  THR A  54      18.468   4.990  -4.153  1.00  0.72           C  
ATOM    863  OG1 THR A  54      17.200   5.346  -4.708  1.00  0.72           O  
ATOM    864  CG2 THR A  54      18.907   3.655  -4.709  1.00  0.72           C  
ATOM    865  H   THR A  54      17.681   6.926  -2.702  1.00  0.72           H  
ATOM    866  HA  THR A  54      17.612   4.102  -2.385  1.00  0.72           H  
ATOM    867  HB  THR A  54      19.198   5.738  -4.412  1.00  0.72           H  
ATOM    868  HG1 THR A  54      16.978   6.268  -4.399  1.00  0.72           H  
ATOM    869 1HG2 THR A  54      19.001   3.724  -5.790  1.00  0.72           H  
ATOM    870 2HG2 THR A  54      19.876   3.379  -4.278  1.00  0.72           H  
ATOM    871 3HG2 THR A  54      18.172   2.890  -4.457  1.00  0.72           H  
ATOM    872  N   LEU A  55      20.561   5.524  -1.888  1.00  0.75           N  
ATOM    873  CA  LEU A  55      21.872   5.275  -1.310  1.00  0.75           C  
ATOM    874  C   LEU A  55      21.742   4.839   0.139  1.00  0.75           C  
ATOM    875  O   LEU A  55      22.399   3.888   0.561  1.00  0.75           O  
ATOM    876  CB  LEU A  55      22.735   6.543  -1.355  1.00  0.75           C  
ATOM    877  CG  LEU A  55      23.202   7.024  -2.730  1.00  0.75           C  
ATOM    878  CD1 LEU A  55      23.859   8.394  -2.579  1.00  0.75           C  
ATOM    879  CD2 LEU A  55      24.169   6.017  -3.326  1.00  0.75           C  
ATOM    880  H   LEU A  55      20.331   6.450  -2.240  1.00  0.75           H  
ATOM    881  HA  LEU A  55      22.358   4.482  -1.876  1.00  0.75           H  
ATOM    882 1HB  LEU A  55      22.165   7.353  -0.903  1.00  0.75           H  
ATOM    883 2HB  LEU A  55      23.620   6.377  -0.752  1.00  0.75           H  
ATOM    884  HG  LEU A  55      22.355   7.127  -3.385  1.00  0.75           H  
ATOM    885 1HD1 LEU A  55      24.170   8.734  -3.560  1.00  0.75           H  
ATOM    886 2HD1 LEU A  55      23.153   9.100  -2.165  1.00  0.75           H  
ATOM    887 3HD1 LEU A  55      24.724   8.320  -1.922  1.00  0.75           H  
ATOM    888 1HD2 LEU A  55      24.498   6.365  -4.309  1.00  0.75           H  
ATOM    889 2HD2 LEU A  55      25.025   5.910  -2.686  1.00  0.75           H  
ATOM    890 3HD2 LEU A  55      23.672   5.053  -3.431  1.00  0.75           H  
ATOM    891  N   MET A  56      20.834   5.463   0.894  1.00  0.80           N  
ATOM    892  CA  MET A  56      20.675   5.072   2.286  1.00  0.80           C  
ATOM    893  C   MET A  56      20.200   3.621   2.374  1.00  0.80           C  
ATOM    894  O   MET A  56      20.673   2.855   3.220  1.00  0.80           O  
ATOM    895  CB  MET A  56      19.718   6.021   3.018  1.00  0.80           C  
ATOM    896  CG  MET A  56      20.271   7.425   3.306  1.00  0.80           C  
ATOM    897  SD  MET A  56      19.177   8.414   4.399  1.00  0.80           S  
ATOM    898  CE  MET A  56      17.915   8.971   3.289  1.00  0.80           C  
ATOM    899  H   MET A  56      20.291   6.240   0.512  1.00  0.80           H  
ATOM    900  HA  MET A  56      21.647   5.130   2.772  1.00  0.80           H  
ATOM    901 1HB  MET A  56      18.806   6.133   2.427  1.00  0.80           H  
ATOM    902 2HB  MET A  56      19.444   5.586   3.969  1.00  0.80           H  
ATOM    903 1HG  MET A  56      21.248   7.340   3.780  1.00  0.80           H  
ATOM    904 2HG  MET A  56      20.399   7.964   2.367  1.00  0.80           H  
ATOM    905 1HE  MET A  56      17.197   9.588   3.826  1.00  0.80           H  
ATOM    906 2HE  MET A  56      18.365   9.546   2.492  1.00  0.80           H  
ATOM    907 3HE  MET A  56      17.415   8.120   2.880  1.00  0.80           H  
ATOM    908  N   ILE A  57      19.347   3.203   1.441  1.00  0.87           N  
ATOM    909  CA  ILE A  57      18.880   1.826   1.457  1.00  0.87           C  
ATOM    910  C   ILE A  57      19.985   0.865   1.016  1.00  0.87           C  
ATOM    911  O   ILE A  57      20.260  -0.125   1.697  1.00  0.87           O  
ATOM    912  CB  ILE A  57      17.681   1.626   0.513  1.00  0.87           C  
ATOM    913  CG1 ILE A  57      16.516   2.460   0.931  1.00  0.87           C  
ATOM    914  CG2 ILE A  57      17.281   0.152   0.522  1.00  0.87           C  
ATOM    915  CD1 ILE A  57      16.061   2.117   2.215  1.00  0.87           C  
ATOM    916  H   ILE A  57      18.976   3.864   0.756  1.00  0.87           H  
ATOM    917  HA  ILE A  57      18.581   1.572   2.473  1.00  0.87           H  
ATOM    918  HB  ILE A  57      17.959   1.927  -0.499  1.00  0.87           H  
ATOM    919 1HG1 ILE A  57      16.790   3.481   0.958  1.00  0.87           H  
ATOM    920 2HG1 ILE A  57      15.718   2.331   0.226  1.00  0.87           H  
ATOM    921 1HG2 ILE A  57      16.440  -0.003  -0.152  1.00  0.87           H  
ATOM    922 2HG2 ILE A  57      18.127  -0.451   0.192  1.00  0.87           H  
ATOM    923 3HG2 ILE A  57      16.996  -0.144   1.533  1.00  0.87           H  
ATOM    924 1HD1 ILE A  57      15.217   2.732   2.489  1.00  0.87           H  
ATOM    925 2HD1 ILE A  57      15.784   1.093   2.194  1.00  0.87           H  
ATOM    926 3HD1 ILE A  57      16.860   2.252   2.899  1.00  0.87           H  
ATOM    927  N   ASP A  58      20.682   1.180  -0.077  1.00  0.95           N  
ATOM    928  CA  ASP A  58      21.751   0.308  -0.563  1.00  0.95           C  
ATOM    929  C   ASP A  58      22.873   0.117   0.458  1.00  0.95           C  
ATOM    930  O   ASP A  58      23.433  -0.975   0.572  1.00  0.95           O  
ATOM    931  CB  ASP A  58      22.361   0.855  -1.858  1.00  0.95           C  
ATOM    932  CG  ASP A  58      21.471   0.699  -3.111  1.00  0.95           C  
ATOM    933  OD1 ASP A  58      20.505  -0.029  -3.063  1.00  0.95           O  
ATOM    934  OD2 ASP A  58      21.801   1.287  -4.121  1.00  0.95           O  
ATOM    935  H   ASP A  58      20.449   2.024  -0.592  1.00  0.95           H  
ATOM    936  HA  ASP A  58      21.318  -0.668  -0.774  1.00  0.95           H  
ATOM    937 1HB  ASP A  58      22.567   1.919  -1.720  1.00  0.95           H  
ATOM    938 2HB  ASP A  58      23.314   0.364  -2.040  1.00  0.95           H  
ATOM    939  N   PHE A  59      23.208   1.173   1.198  1.00  1.04           N  
ATOM    940  CA  PHE A  59      24.260   1.083   2.200  1.00  1.04           C  
ATOM    941  C   PHE A  59      23.830   0.468   3.533  1.00  1.04           C  
ATOM    942  O   PHE A  59      24.609  -0.266   4.144  1.00  1.04           O  
ATOM    943  CB  PHE A  59      24.878   2.460   2.473  1.00  1.04           C  
ATOM    944  CG  PHE A  59      25.826   2.963   1.398  1.00  1.04           C  
ATOM    945  CD1 PHE A  59      25.545   4.075   0.624  1.00  1.04           C  
ATOM    946  CD2 PHE A  59      27.022   2.302   1.177  1.00  1.04           C  
ATOM    947  CE1 PHE A  59      26.433   4.519  -0.334  1.00  1.04           C  
ATOM    948  CE2 PHE A  59      27.910   2.735   0.216  1.00  1.04           C  
ATOM    949  CZ  PHE A  59      27.615   3.846  -0.541  1.00  1.04           C  
ATOM    950  H   PHE A  59      22.737   2.065   1.050  1.00  1.04           H  
ATOM    951  HA  PHE A  59      25.046   0.450   1.789  1.00  1.04           H  
ATOM    952 1HB  PHE A  59      24.073   3.192   2.582  1.00  1.04           H  
ATOM    953 2HB  PHE A  59      25.414   2.436   3.414  1.00  1.04           H  
ATOM    954  HD1 PHE A  59      24.622   4.611   0.786  1.00  1.04           H  
ATOM    955  HD2 PHE A  59      27.257   1.424   1.777  1.00  1.04           H  
ATOM    956  HE1 PHE A  59      26.203   5.399  -0.918  1.00  1.04           H  
ATOM    957  HE2 PHE A  59      28.848   2.200   0.060  1.00  1.04           H  
ATOM    958  HZ  PHE A  59      28.319   4.188  -1.295  1.00  1.04           H  
ATOM    959  N   ASN A  60      22.614   0.775   4.004  1.00  1.15           N  
ATOM    960  CA  ASN A  60      22.185   0.332   5.330  1.00  1.15           C  
ATOM    961  C   ASN A  60      20.956  -0.596   5.445  1.00  1.15           C  
ATOM    962  O   ASN A  60      20.771  -1.223   6.490  1.00  1.15           O  
ATOM    963  CB  ASN A  60      21.977   1.569   6.174  1.00  1.15           C  
ATOM    964  CG  ASN A  60      23.249   2.259   6.463  1.00  1.15           C  
ATOM    965  OD1 ASN A  60      23.919   1.799   7.380  1.00  1.15           O  
ATOM    966  ND2 ASN A  60      23.614   3.296   5.743  1.00  1.15           N  
ATOM    967  H   ASN A  60      21.983   1.375   3.474  1.00  1.15           H  
ATOM    968  HA  ASN A  60      23.014  -0.223   5.765  1.00  1.15           H  
ATOM    969 1HB  ASN A  60      21.296   2.256   5.668  1.00  1.15           H  
ATOM    970 2HB  ASN A  60      21.522   1.294   7.110  1.00  1.15           H  
ATOM    971 1HD2 ASN A  60      24.502   3.769   5.944  1.00  1.15           H  
ATOM    972 2HD2 ASN A  60      23.023   3.620   5.002  1.00  1.15           H  
ATOM    973  N   GLY A  61      20.136  -0.712   4.405  1.00  1.23           N  
ATOM    974  CA  GLY A  61      18.906  -1.494   4.478  1.00  1.23           C  
ATOM    975  C   GLY A  61      17.752  -0.602   4.905  1.00  1.23           C  
ATOM    976  O   GLY A  61      17.973   0.448   5.506  1.00  1.23           O  
ATOM    977  H   GLY A  61      20.334  -0.248   3.526  1.00  1.23           H  
ATOM    978 1HA  GLY A  61      18.698  -1.923   3.497  1.00  1.23           H  
ATOM    979 2HA  GLY A  61      19.027  -2.317   5.181  1.00  1.23           H  
ATOM    980  N   GLU A  62      16.521  -1.027   4.633  1.00  1.28           N  
ATOM    981  CA  GLU A  62      15.354  -0.203   4.945  1.00  1.28           C  
ATOM    982  C   GLU A  62      15.120   0.120   6.419  1.00  1.28           C  
ATOM    983  O   GLU A  62      14.725   1.239   6.752  1.00  1.28           O  
ATOM    984  CB  GLU A  62      14.089  -0.877   4.411  1.00  1.28           C  
ATOM    985  CG  GLU A  62      13.910  -0.882   2.889  1.00  1.28           C  
ATOM    986  CD  GLU A  62      12.628  -1.534   2.447  1.00  1.28           C  
ATOM    987  OE1 GLU A  62      12.082  -2.307   3.195  1.00  1.28           O  
ATOM    988  OE2 GLU A  62      12.164  -1.212   1.373  1.00  1.28           O  
ATOM    989  H   GLU A  62      16.396  -1.913   4.163  1.00  1.28           H  
ATOM    990  HA  GLU A  62      15.475   0.746   4.444  1.00  1.28           H  
ATOM    991 1HB  GLU A  62      14.083  -1.916   4.737  1.00  1.28           H  
ATOM    992 2HB  GLU A  62      13.218  -0.405   4.853  1.00  1.28           H  
ATOM    993 1HG  GLU A  62      13.891   0.123   2.527  1.00  1.28           H  
ATOM    994 2HG  GLU A  62      14.757  -1.390   2.430  1.00  1.28           H  
ATOM    995  N   GLU A  63      15.353  -0.830   7.315  1.00  1.29           N  
ATOM    996  CA  GLU A  63      15.050  -0.543   8.715  1.00  1.29           C  
ATOM    997  C   GLU A  63      15.980   0.525   9.266  1.00  1.29           C  
ATOM    998  O   GLU A  63      15.565   1.444   9.987  1.00  1.29           O  
ATOM    999  CB  GLU A  63      15.196  -1.813   9.540  1.00  1.29           C  
ATOM   1000  CG  GLU A  63      14.165  -2.878   9.225  1.00  1.29           C  
ATOM   1001  CD  GLU A  63      14.367  -4.173   9.966  1.00  1.29           C  
ATOM   1002  OE1 GLU A  63      15.331  -4.290  10.689  1.00  1.29           O  
ATOM   1003  OE2 GLU A  63      13.555  -5.059   9.784  1.00  1.29           O  
ATOM   1004  H   GLU A  63      15.702  -1.733   7.026  1.00  1.29           H  
ATOM   1005  HA  GLU A  63      14.027  -0.177   8.784  1.00  1.29           H  
ATOM   1006 1HB  GLU A  63      16.185  -2.239   9.376  1.00  1.29           H  
ATOM   1007 2HB  GLU A  63      15.112  -1.569  10.598  1.00  1.29           H  
ATOM   1008 1HG  GLU A  63      13.204  -2.495   9.491  1.00  1.29           H  
ATOM   1009 2HG  GLU A  63      14.166  -3.067   8.152  1.00  1.29           H  
ATOM   1010  N   LYS A  64      17.251   0.398   8.902  1.00  1.26           N  
ATOM   1011  CA  LYS A  64      18.266   1.306   9.372  1.00  1.26           C  
ATOM   1012  C   LYS A  64      18.191   2.619   8.638  1.00  1.26           C  
ATOM   1013  O   LYS A  64      18.362   3.663   9.249  1.00  1.26           O  
ATOM   1014  CB  LYS A  64      19.634   0.674   9.239  1.00  1.26           C  
ATOM   1015  CG  LYS A  64      19.893  -0.473  10.198  1.00  1.26           C  
ATOM   1016  CD  LYS A  64      21.277  -1.068   9.976  1.00  1.26           C  
ATOM   1017  CE  LYS A  64      21.561  -2.217  10.933  1.00  1.26           C  
ATOM   1018  NZ  LYS A  64      22.875  -2.839  10.656  1.00  1.26           N  
ATOM   1019  H   LYS A  64      17.513  -0.361   8.289  1.00  1.26           H  
ATOM   1020  HA  LYS A  64      18.087   1.506  10.427  1.00  1.26           H  
ATOM   1021 1HB  LYS A  64      19.737   0.286   8.231  1.00  1.26           H  
ATOM   1022 2HB  LYS A  64      20.408   1.432   9.384  1.00  1.26           H  
ATOM   1023 1HG  LYS A  64      19.825  -0.110  11.224  1.00  1.26           H  
ATOM   1024 2HG  LYS A  64      19.138  -1.245  10.047  1.00  1.26           H  
ATOM   1025 1HD  LYS A  64      21.357  -1.435   8.952  1.00  1.26           H  
ATOM   1026 2HD  LYS A  64      22.039  -0.297  10.124  1.00  1.26           H  
ATOM   1027 1HE  LYS A  64      21.564  -1.834  11.955  1.00  1.26           H  
ATOM   1028 2HE  LYS A  64      20.783  -2.972  10.838  1.00  1.26           H  
ATOM   1029 1HZ  LYS A  64      23.050  -3.583  11.307  1.00  1.26           H  
ATOM   1030 2HZ  LYS A  64      22.888  -3.198   9.714  1.00  1.26           H  
ATOM   1031 3HZ  LYS A  64      23.600  -2.114  10.757  1.00  1.26           H  
ATOM   1032  N   ALA A  65      17.920   2.587   7.333  1.00  1.20           N  
ATOM   1033  CA  ALA A  65      17.833   3.819   6.573  1.00  1.20           C  
ATOM   1034  C   ALA A  65      16.716   4.690   7.116  1.00  1.20           C  
ATOM   1035  O   ALA A  65      16.876   5.904   7.262  1.00  1.20           O  
ATOM   1036  CB  ALA A  65      17.588   3.505   5.127  1.00  1.20           C  
ATOM   1037  H   ALA A  65      17.795   1.706   6.841  1.00  1.20           H  
ATOM   1038  HA  ALA A  65      18.775   4.358   6.675  1.00  1.20           H  
ATOM   1039 1HB  ALA A  65      17.535   4.415   4.551  1.00  1.20           H  
ATOM   1040 2HB  ALA A  65      18.404   2.883   4.751  1.00  1.20           H  
ATOM   1041 3HB  ALA A  65      16.648   2.964   5.051  1.00  1.20           H  
ATOM   1042  N   TRP A  66      15.582   4.067   7.465  1.00  1.12           N  
ATOM   1043  CA  TRP A  66      14.494   4.828   8.046  1.00  1.12           C  
ATOM   1044  C   TRP A  66      15.009   5.518   9.299  1.00  1.12           C  
ATOM   1045  O   TRP A  66      14.900   6.739   9.454  1.00  1.12           O  
ATOM   1046  CB  TRP A  66      13.323   3.946   8.461  1.00  1.12           C  
ATOM   1047  CG  TRP A  66      12.160   4.761   8.960  1.00  1.12           C  
ATOM   1048  CD1 TRP A  66      12.061   5.398  10.154  1.00  1.12           C  
ATOM   1049  CD2 TRP A  66      10.900   4.987   8.290  1.00  1.12           C  
ATOM   1050  NE1 TRP A  66      10.855   6.043  10.243  1.00  1.12           N  
ATOM   1051  CE2 TRP A  66      10.140   5.802   9.117  1.00  1.12           C  
ATOM   1052  CE3 TRP A  66      10.367   4.570   7.081  1.00  1.12           C  
ATOM   1053  CZ2 TRP A  66       8.884   6.224   8.763  1.00  1.12           C  
ATOM   1054  CZ3 TRP A  66       9.102   4.977   6.736  1.00  1.12           C  
ATOM   1055  CH2 TRP A  66       8.380   5.789   7.553  1.00  1.12           C  
ATOM   1056  H   TRP A  66      15.462   3.064   7.314  1.00  1.12           H  
ATOM   1057  HA  TRP A  66      14.146   5.571   7.345  1.00  1.12           H  
ATOM   1058 1HB  TRP A  66      12.999   3.341   7.614  1.00  1.12           H  
ATOM   1059 2HB  TRP A  66      13.638   3.259   9.248  1.00  1.12           H  
ATOM   1060  HD1 TRP A  66      12.833   5.413  10.921  1.00  1.12           H  
ATOM   1061  HE1 TRP A  66      10.537   6.596  11.031  1.00  1.12           H  
ATOM   1062  HE3 TRP A  66      10.925   3.925   6.431  1.00  1.12           H  
ATOM   1063  HZ2 TRP A  66       8.293   6.868   9.405  1.00  1.12           H  
ATOM   1064  HZ3 TRP A  66       8.698   4.630   5.793  1.00  1.12           H  
ATOM   1065  HH2 TRP A  66       7.385   6.097   7.252  1.00  1.12           H  
ATOM   1066  N   ALA A  67      15.586   4.713  10.204  1.00  1.05           N  
ATOM   1067  CA  ALA A  67      16.046   5.220  11.483  1.00  1.05           C  
ATOM   1068  C   ALA A  67      17.097   6.307  11.340  1.00  1.05           C  
ATOM   1069  O   ALA A  67      17.024   7.321  12.032  1.00  1.05           O  
ATOM   1070  CB  ALA A  67      16.610   4.075  12.290  1.00  1.05           C  
ATOM   1071  H   ALA A  67      15.676   3.710  10.015  1.00  1.05           H  
ATOM   1072  HA  ALA A  67      15.188   5.642  12.005  1.00  1.05           H  
ATOM   1073 1HB  ALA A  67      16.911   4.444  13.251  1.00  1.05           H  
ATOM   1074 2HB  ALA A  67      15.849   3.305  12.413  1.00  1.05           H  
ATOM   1075 3HB  ALA A  67      17.470   3.657  11.769  1.00  1.05           H  
ATOM   1076  N   MET A  68      18.035   6.131  10.409  1.00  0.99           N  
ATOM   1077  CA  MET A  68      19.078   7.116  10.181  1.00  0.99           C  
ATOM   1078  C   MET A  68      18.499   8.414   9.708  1.00  0.99           C  
ATOM   1079  O   MET A  68      18.905   9.477  10.175  1.00  0.99           O  
ATOM   1080  CB  MET A  68      20.129   6.587   9.219  1.00  0.99           C  
ATOM   1081  CG  MET A  68      20.998   5.478   9.804  1.00  0.99           C  
ATOM   1082  SD  MET A  68      22.054   4.704   8.585  1.00  0.99           S  
ATOM   1083  CE  MET A  68      23.223   5.996   8.164  1.00  0.99           C  
ATOM   1084  H   MET A  68      18.036   5.279   9.862  1.00  0.99           H  
ATOM   1085  HA  MET A  68      19.565   7.323  11.118  1.00  0.99           H  
ATOM   1086 1HB  MET A  68      19.633   6.192   8.330  1.00  0.99           H  
ATOM   1087 2HB  MET A  68      20.780   7.402   8.901  1.00  0.99           H  
ATOM   1088 1HG  MET A  68      21.630   5.890  10.592  1.00  0.99           H  
ATOM   1089 2HG  MET A  68      20.367   4.715  10.251  1.00  0.99           H  
ATOM   1090 1HE  MET A  68      23.937   5.625   7.427  1.00  0.99           H  
ATOM   1091 2HE  MET A  68      22.692   6.853   7.755  1.00  0.99           H  
ATOM   1092 3HE  MET A  68      23.747   6.289   9.042  1.00  0.99           H  
ATOM   1093  N   ALA A  69      17.529   8.361   8.805  1.00  0.95           N  
ATOM   1094  CA  ALA A  69      16.942   9.601   8.349  1.00  0.95           C  
ATOM   1095  C   ALA A  69      16.302  10.336   9.516  1.00  0.95           C  
ATOM   1096  O   ALA A  69      16.501  11.539   9.665  1.00  0.95           O  
ATOM   1097  CB  ALA A  69      15.931   9.321   7.268  1.00  0.95           C  
ATOM   1098  H   ALA A  69      17.208   7.466   8.424  1.00  0.95           H  
ATOM   1099  HA  ALA A  69      17.738  10.224   7.954  1.00  0.95           H  
ATOM   1100 1HB  ALA A  69      15.508  10.251   6.905  1.00  0.95           H  
ATOM   1101 2HB  ALA A  69      16.445   8.808   6.462  1.00  0.95           H  
ATOM   1102 3HB  ALA A  69      15.140   8.686   7.666  1.00  0.95           H  
ATOM   1103  N   VAL A  70      15.627   9.594  10.400  1.00  0.92           N  
ATOM   1104  CA  VAL A  70      14.974  10.174  11.570  1.00  0.92           C  
ATOM   1105  C   VAL A  70      15.987  10.767  12.542  1.00  0.92           C  
ATOM   1106  O   VAL A  70      15.814  11.885  13.041  1.00  0.92           O  
ATOM   1107  CB  VAL A  70      14.104   9.107  12.252  1.00  0.92           C  
ATOM   1108  CG1 VAL A  70      13.576   9.596  13.544  1.00  0.92           C  
ATOM   1109  CG2 VAL A  70      12.971   8.776  11.338  1.00  0.92           C  
ATOM   1110  H   VAL A  70      15.525   8.591  10.222  1.00  0.92           H  
ATOM   1111  HA  VAL A  70      14.317  10.969  11.233  1.00  0.92           H  
ATOM   1112  HB  VAL A  70      14.701   8.220  12.446  1.00  0.92           H  
ATOM   1113 1HG1 VAL A  70      12.969   8.821  13.993  1.00  0.92           H  
ATOM   1114 2HG1 VAL A  70      14.414   9.827  14.193  1.00  0.92           H  
ATOM   1115 3HG1 VAL A  70      12.970  10.484  13.376  1.00  0.92           H  
ATOM   1116 1HG2 VAL A  70      12.340   8.017  11.797  1.00  0.92           H  
ATOM   1117 2HG2 VAL A  70      12.407   9.673  11.175  1.00  0.92           H  
ATOM   1118 3HG2 VAL A  70      13.353   8.408  10.390  1.00  0.92           H  
ATOM   1119  N   TRP A  71      17.064  10.033  12.788  1.00  0.90           N  
ATOM   1120  CA  TRP A  71      18.118  10.490  13.679  1.00  0.90           C  
ATOM   1121  C   TRP A  71      18.722  11.782  13.131  1.00  0.90           C  
ATOM   1122  O   TRP A  71      18.939  12.751  13.865  1.00  0.90           O  
ATOM   1123  CB  TRP A  71      19.186   9.401  13.773  1.00  0.90           C  
ATOM   1124  CG  TRP A  71      18.731   8.156  14.545  1.00  0.90           C  
ATOM   1125  CD1 TRP A  71      17.784   8.117  15.520  1.00  0.90           C  
ATOM   1126  CD2 TRP A  71      19.188   6.769  14.377  1.00  0.90           C  
ATOM   1127  NE1 TRP A  71      17.628   6.819  15.985  1.00  0.90           N  
ATOM   1128  CE2 TRP A  71      18.478   5.990  15.292  1.00  0.90           C  
ATOM   1129  CE3 TRP A  71      20.123   6.147  13.539  1.00  0.90           C  
ATOM   1130  CZ2 TRP A  71      18.678   4.610  15.398  1.00  0.90           C  
ATOM   1131  CZ3 TRP A  71      20.317   4.774  13.632  1.00  0.90           C  
ATOM   1132  CH2 TRP A  71      19.618   4.024  14.539  1.00  0.90           C  
ATOM   1133  H   TRP A  71      17.146   9.116  12.355  1.00  0.90           H  
ATOM   1134  HA  TRP A  71      17.699  10.682  14.665  1.00  0.90           H  
ATOM   1135 1HB  TRP A  71      19.470   9.094  12.772  1.00  0.90           H  
ATOM   1136 2HB  TRP A  71      20.076   9.802  14.245  1.00  0.90           H  
ATOM   1137  HD1 TRP A  71      17.236   8.984  15.884  1.00  0.90           H  
ATOM   1138  HE1 TRP A  71      16.989   6.529  16.713  1.00  0.90           H  
ATOM   1139  HE3 TRP A  71      20.685   6.730  12.828  1.00  0.90           H  
ATOM   1140  HZ2 TRP A  71      18.127   3.994  16.115  1.00  0.90           H  
ATOM   1141  HZ3 TRP A  71      21.044   4.311  12.969  1.00  0.90           H  
ATOM   1142  HH2 TRP A  71      19.797   2.947  14.592  1.00  0.90           H  
ATOM   1143  N   ILE A  72      18.923  11.829  11.819  1.00  0.90           N  
ATOM   1144  CA  ILE A  72      19.451  13.023  11.206  1.00  0.90           C  
ATOM   1145  C   ILE A  72      18.462  14.169  11.252  1.00  0.90           C  
ATOM   1146  O   ILE A  72      18.852  15.296  11.548  1.00  0.90           O  
ATOM   1147  CB  ILE A  72      19.930  12.806   9.794  1.00  0.90           C  
ATOM   1148  CG1 ILE A  72      21.114  11.924   9.818  1.00  0.90           C  
ATOM   1149  CG2 ILE A  72      20.320  14.155   9.232  1.00  0.90           C  
ATOM   1150  CD1 ILE A  72      21.512  11.473   8.504  1.00  0.90           C  
ATOM   1151  H   ILE A  72      18.733  11.012  11.238  1.00  0.90           H  
ATOM   1152  HA  ILE A  72      20.327  13.318  11.775  1.00  0.90           H  
ATOM   1153  HB  ILE A  72      19.158  12.327   9.203  1.00  0.90           H  
ATOM   1154 1HG1 ILE A  72      21.918  12.460  10.244  1.00  0.90           H  
ATOM   1155 2HG1 ILE A  72      20.904  11.053  10.440  1.00  0.90           H  
ATOM   1156 1HG2 ILE A  72      20.698  14.020   8.223  1.00  0.90           H  
ATOM   1157 2HG2 ILE A  72      19.452  14.808   9.226  1.00  0.90           H  
ATOM   1158 3HG2 ILE A  72      21.092  14.599   9.852  1.00  0.90           H  
ATOM   1159 1HD1 ILE A  72      22.391  10.851   8.611  1.00  0.90           H  
ATOM   1160 2HD1 ILE A  72      20.696  10.904   8.050  1.00  0.90           H  
ATOM   1161 3HD1 ILE A  72      21.745  12.341   7.886  1.00  0.90           H  
ATOM   1162  N   PHE A  73      17.181  13.904  10.991  1.00  0.90           N  
ATOM   1163  CA  PHE A  73      16.204  14.980  11.020  1.00  0.90           C  
ATOM   1164  C   PHE A  73      16.285  15.639  12.400  1.00  0.90           C  
ATOM   1165  O   PHE A  73      16.257  16.870  12.523  1.00  0.90           O  
ATOM   1166  CB  PHE A  73      14.788  14.449  10.774  1.00  0.90           C  
ATOM   1167  CG  PHE A  73      14.550  13.937   9.370  1.00  0.90           C  
ATOM   1168  CD1 PHE A  73      15.229  14.470   8.286  1.00  0.90           C  
ATOM   1169  CD2 PHE A  73      13.652  12.892   9.143  1.00  0.90           C  
ATOM   1170  CE1 PHE A  73      15.023  13.964   7.015  1.00  0.90           C  
ATOM   1171  CE2 PHE A  73      13.459  12.390   7.878  1.00  0.90           C  
ATOM   1172  CZ  PHE A  73      14.159  12.931   6.810  1.00  0.90           C  
ATOM   1173  H   PHE A  73      16.892  12.961  10.740  1.00  0.90           H  
ATOM   1174  HA  PHE A  73      16.440  15.701  10.247  1.00  0.90           H  
ATOM   1175 1HB  PHE A  73      14.581  13.638  11.469  1.00  0.90           H  
ATOM   1176 2HB  PHE A  73      14.064  15.244  10.973  1.00  0.90           H  
ATOM   1177  HD1 PHE A  73      15.933  15.283   8.444  1.00  0.90           H  
ATOM   1178  HD2 PHE A  73      13.108  12.466   9.983  1.00  0.90           H  
ATOM   1179  HE1 PHE A  73      15.559  14.377   6.174  1.00  0.90           H  
ATOM   1180  HE2 PHE A  73      12.762  11.569   7.723  1.00  0.90           H  
ATOM   1181  HZ  PHE A  73      14.023  12.543   5.802  1.00  0.90           H  
ATOM   1182  N   ALA A  74      16.428  14.826  13.461  1.00  0.90           N  
ATOM   1183  CA  ALA A  74      16.582  15.404  14.790  1.00  0.90           C  
ATOM   1184  C   ALA A  74      17.867  16.240  14.887  1.00  0.90           C  
ATOM   1185  O   ALA A  74      17.848  17.366  15.382  1.00  0.90           O  
ATOM   1186  CB  ALA A  74      16.632  14.311  15.839  1.00  0.90           C  
ATOM   1187  H   ALA A  74      16.421  13.811  13.336  1.00  0.90           H  
ATOM   1188  HA  ALA A  74      15.728  16.052  14.979  1.00  0.90           H  
ATOM   1189 1HB  ALA A  74      16.725  14.759  16.824  1.00  0.90           H  
ATOM   1190 2HB  ALA A  74      15.749  13.731  15.799  1.00  0.90           H  
ATOM   1191 3HB  ALA A  74      17.488  13.667  15.656  1.00  0.90           H  
ATOM   1192  N   ALA A  75      18.973  15.713  14.348  1.00  0.90           N  
ATOM   1193  CA  ALA A  75      20.286  16.368  14.381  1.00  0.90           C  
ATOM   1194  C   ALA A  75      20.300  17.725  13.686  1.00  0.90           C  
ATOM   1195  O   ALA A  75      21.008  18.639  14.115  1.00  0.90           O  
ATOM   1196  CB  ALA A  75      21.328  15.476  13.760  1.00  0.90           C  
ATOM   1197  H   ALA A  75      18.916  14.777  13.943  1.00  0.90           H  
ATOM   1198  HA  ALA A  75      20.552  16.530  15.420  1.00  0.90           H  
ATOM   1199 1HB  ALA A  75      22.266  15.960  13.835  1.00  0.90           H  
ATOM   1200 2HB  ALA A  75      21.353  14.521  14.287  1.00  0.90           H  
ATOM   1201 3HB  ALA A  75      21.093  15.314  12.718  1.00  0.90           H  
ATOM   1202  N   ILE A  76      19.495  17.872  12.633  1.00  0.88           N  
ATOM   1203  CA  ILE A  76      19.441  19.127  11.882  1.00  0.88           C  
ATOM   1204  C   ILE A  76      18.305  20.021  12.379  1.00  0.88           C  
ATOM   1205  O   ILE A  76      18.001  21.047  11.765  1.00  0.88           O  
ATOM   1206  CB  ILE A  76      19.285  18.885  10.352  1.00  0.88           C  
ATOM   1207  CG1 ILE A  76      17.970  18.217  10.025  1.00  0.88           C  
ATOM   1208  CG2 ILE A  76      20.419  18.039   9.842  1.00  0.88           C  
ATOM   1209  CD1 ILE A  76      17.635  18.134   8.511  1.00  0.88           C  
ATOM   1210  H   ILE A  76      18.954  17.064  12.322  1.00  0.88           H  
ATOM   1211  HA  ILE A  76      20.379  19.656  12.038  1.00  0.88           H  
ATOM   1212  HB  ILE A  76      19.299  19.842   9.838  1.00  0.88           H  
ATOM   1213 1HG1 ILE A  76      18.010  17.236  10.417  1.00  0.88           H  
ATOM   1214 2HG1 ILE A  76      17.184  18.751  10.536  1.00  0.88           H  
ATOM   1215 1HG2 ILE A  76      20.321  17.893   8.767  1.00  0.88           H  
ATOM   1216 2HG2 ILE A  76      21.327  18.553  10.054  1.00  0.88           H  
ATOM   1217 3HG2 ILE A  76      20.415  17.071  10.344  1.00  0.88           H  
ATOM   1218 1HD1 ILE A  76      16.679  17.631   8.377  1.00  0.88           H  
ATOM   1219 2HD1 ILE A  76      17.577  19.140   8.090  1.00  0.88           H  
ATOM   1220 3HD1 ILE A  76      18.413  17.572   7.996  1.00  0.88           H  
ATOM   1221  N   ASN A  77      17.691  19.628  13.502  1.00  0.86           N  
ATOM   1222  CA  ASN A  77      16.602  20.329  14.168  1.00  0.86           C  
ATOM   1223  C   ASN A  77      15.365  20.495  13.293  1.00  0.86           C  
ATOM   1224  O   ASN A  77      14.559  21.410  13.492  1.00  0.86           O  
ATOM   1225  CB  ASN A  77      17.075  21.682  14.677  1.00  0.86           C  
ATOM   1226  CG  ASN A  77      18.177  21.564  15.710  1.00  0.86           C  
ATOM   1227  OD1 ASN A  77      18.110  20.737  16.629  1.00  0.86           O  
ATOM   1228  ND2 ASN A  77      19.193  22.383  15.571  1.00  0.86           N  
ATOM   1229  H   ASN A  77      17.998  18.771  13.958  1.00  0.86           H  
ATOM   1230  HA  ASN A  77      16.303  19.726  15.028  1.00  0.86           H  
ATOM   1231 1HB  ASN A  77      17.428  22.297  13.852  1.00  0.86           H  
ATOM   1232 2HB  ASN A  77      16.232  22.203  15.128  1.00  0.86           H  
ATOM   1233 1HD2 ASN A  77      19.953  22.352  16.222  1.00  0.86           H  
ATOM   1234 2HD2 ASN A  77      19.209  23.034  14.814  1.00  0.86           H  
ATOM   1235  N   ARG A  78      15.135  19.562  12.377  1.00  0.82           N  
ATOM   1236  CA  ARG A  78      13.963  19.656  11.526  1.00  0.82           C  
ATOM   1237  C   ARG A  78      12.851  18.922  12.250  1.00  0.82           C  
ATOM   1238  O   ARG A  78      12.431  17.832  11.851  1.00  0.82           O  
ATOM   1239  CB  ARG A  78      14.224  19.065  10.158  1.00  0.82           C  
ATOM   1240  CG  ARG A  78      13.103  19.257   9.168  1.00  0.82           C  
ATOM   1241  CD  ARG A  78      13.036  20.662   8.671  1.00  0.82           C  
ATOM   1242  NE  ARG A  78      11.942  20.855   7.715  1.00  0.82           N  
ATOM   1243  CZ  ARG A  78      11.601  22.043   7.166  1.00  0.82           C  
ATOM   1244  NH1 ARG A  78      12.278  23.131   7.470  1.00  0.82           N  
ATOM   1245  NH2 ARG A  78      10.583  22.115   6.321  1.00  0.82           N  
ATOM   1246  H   ARG A  78      15.769  18.769  12.278  1.00  0.82           H  
ATOM   1247  HA  ARG A  78      13.686  20.703  11.407  1.00  0.82           H  
ATOM   1248 1HB  ARG A  78      15.105  19.537   9.728  1.00  0.82           H  
ATOM   1249 2HB  ARG A  78      14.431  17.994  10.247  1.00  0.82           H  
ATOM   1250 1HG  ARG A  78      13.231  18.586   8.327  1.00  0.82           H  
ATOM   1251 2HG  ARG A  78      12.162  19.050   9.667  1.00  0.82           H  
ATOM   1252 1HD  ARG A  78      12.877  21.337   9.511  1.00  0.82           H  
ATOM   1253 2HD  ARG A  78      13.976  20.920   8.171  1.00  0.82           H  
ATOM   1254  HE  ARG A  78      11.400  20.046   7.449  1.00  0.82           H  
ATOM   1255 1HH1 ARG A  78      13.064  23.080   8.114  1.00  0.82           H  
ATOM   1256 2HH1 ARG A  78      12.026  24.018   7.055  1.00  0.82           H  
ATOM   1257 1HH2 ARG A  78      10.052  21.283   6.090  1.00  0.82           H  
ATOM   1258 2HH2 ARG A  78      10.333  23.003   5.908  1.00  0.82           H  
ATOM   1259  N   ARG A  79      12.391  19.544  13.328  1.00  0.78           N  
ATOM   1260  CA  ARG A  79      11.459  18.936  14.264  1.00  0.78           C  
ATOM   1261  C   ARG A  79      10.113  18.547  13.664  1.00  0.78           C  
ATOM   1262  O   ARG A  79       9.559  17.505  14.013  1.00  0.78           O  
ATOM   1263  CB  ARG A  79      11.236  19.871  15.442  1.00  0.78           C  
ATOM   1264  CG  ARG A  79      12.438  20.004  16.384  1.00  0.78           C  
ATOM   1265  CD  ARG A  79      12.175  20.968  17.498  1.00  0.78           C  
ATOM   1266  NE  ARG A  79      13.311  21.075  18.414  1.00  0.78           N  
ATOM   1267  CZ  ARG A  79      13.400  21.959  19.431  1.00  0.78           C  
ATOM   1268  NH1 ARG A  79      12.420  22.805  19.655  1.00  0.78           N  
ATOM   1269  NH2 ARG A  79      14.473  21.974  20.205  1.00  0.78           N  
ATOM   1270  H   ARG A  79      12.810  20.454  13.530  1.00  0.78           H  
ATOM   1271  HA  ARG A  79      11.932  18.036  14.653  1.00  0.78           H  
ATOM   1272 1HB  ARG A  79      10.995  20.866  15.070  1.00  0.78           H  
ATOM   1273 2HB  ARG A  79      10.384  19.526  16.026  1.00  0.78           H  
ATOM   1274 1HG  ARG A  79      12.669  19.031  16.816  1.00  0.78           H  
ATOM   1275 2HG  ARG A  79      13.300  20.364  15.817  1.00  0.78           H  
ATOM   1276 1HD  ARG A  79      11.981  21.956  17.082  1.00  0.78           H  
ATOM   1277 2HD  ARG A  79      11.308  20.638  18.068  1.00  0.78           H  
ATOM   1278  HE  ARG A  79      14.087  20.441  18.275  1.00  0.78           H  
ATOM   1279 1HH1 ARG A  79      11.600  22.794  19.065  1.00  0.78           H  
ATOM   1280 2HH1 ARG A  79      12.487  23.466  20.415  1.00  0.78           H  
ATOM   1281 1HH2 ARG A  79      15.229  21.324  20.035  1.00  0.78           H  
ATOM   1282 2HH2 ARG A  79      14.538  22.635  20.965  1.00  0.78           H  
ATOM   1283  N   ASP A  80       9.586  19.340  12.735  1.00  0.75           N  
ATOM   1284  CA  ASP A  80       8.288  18.981  12.162  1.00  0.75           C  
ATOM   1285  C   ASP A  80       8.388  17.681  11.362  1.00  0.75           C  
ATOM   1286  O   ASP A  80       7.485  16.835  11.406  1.00  0.75           O  
ATOM   1287  CB  ASP A  80       7.785  20.101  11.256  1.00  0.75           C  
ATOM   1288  CG  ASP A  80       7.373  21.348  12.027  1.00  0.75           C  
ATOM   1289  OD1 ASP A  80       7.239  21.276  13.227  1.00  0.75           O  
ATOM   1290  OD2 ASP A  80       7.212  22.369  11.407  1.00  0.75           O  
ATOM   1291  H   ASP A  80      10.065  20.183  12.454  1.00  0.75           H  
ATOM   1292  HA  ASP A  80       7.577  18.832  12.974  1.00  0.75           H  
ATOM   1293 1HB  ASP A  80       8.560  20.368  10.541  1.00  0.75           H  
ATOM   1294 2HB  ASP A  80       6.925  19.744  10.688  1.00  0.75           H  
ATOM   1295  N   LEU A  81       9.489  17.523  10.632  1.00  0.73           N  
ATOM   1296  CA  LEU A  81       9.728  16.338   9.819  1.00  0.73           C  
ATOM   1297  C   LEU A  81      10.053  15.160  10.712  1.00  0.73           C  
ATOM   1298  O   LEU A  81       9.604  14.042  10.470  1.00  0.73           O  
ATOM   1299  CB  LEU A  81      10.816  16.573   8.793  1.00  0.73           C  
ATOM   1300  CG  LEU A  81      11.068  15.440   7.849  1.00  0.73           C  
ATOM   1301  CD1 LEU A  81       9.800  15.088   7.130  1.00  0.73           C  
ATOM   1302  CD2 LEU A  81      12.109  15.876   6.869  1.00  0.73           C  
ATOM   1303  H   LEU A  81      10.194  18.248  10.662  1.00  0.73           H  
ATOM   1304  HA  LEU A  81       8.811  16.109   9.277  1.00  0.73           H  
ATOM   1305 1HB  LEU A  81      10.582  17.462   8.210  1.00  0.73           H  
ATOM   1306 2HB  LEU A  81      11.747  16.734   9.332  1.00  0.73           H  
ATOM   1307  HG  LEU A  81      11.410  14.570   8.398  1.00  0.73           H  
ATOM   1308 1HD1 LEU A  81       9.994  14.288   6.456  1.00  0.73           H  
ATOM   1309 2HD1 LEU A  81       9.050  14.778   7.852  1.00  0.73           H  
ATOM   1310 3HD1 LEU A  81       9.434  15.950   6.571  1.00  0.73           H  
ATOM   1311 1HD2 LEU A  81      12.314  15.079   6.174  1.00  0.73           H  
ATOM   1312 2HD2 LEU A  81      11.759  16.749   6.316  1.00  0.73           H  
ATOM   1313 3HD2 LEU A  81      13.003  16.123   7.416  1.00  0.73           H  
ATOM   1314  N   TYR A  82      10.854  15.408  11.749  1.00  0.72           N  
ATOM   1315  CA  TYR A  82      11.193  14.367  12.704  1.00  0.72           C  
ATOM   1316  C   TYR A  82       9.926  13.756  13.275  1.00  0.72           C  
ATOM   1317  O   TYR A  82       9.761  12.534  13.256  1.00  0.72           O  
ATOM   1318  CB  TYR A  82      12.036  14.929  13.840  1.00  0.72           C  
ATOM   1319  CG  TYR A  82      12.299  13.954  14.944  1.00  0.72           C  
ATOM   1320  CD1 TYR A  82      13.283  13.022  14.822  1.00  0.72           C  
ATOM   1321  CD2 TYR A  82      11.530  14.004  16.098  1.00  0.72           C  
ATOM   1322  CE1 TYR A  82      13.524  12.130  15.857  1.00  0.72           C  
ATOM   1323  CE2 TYR A  82      11.762  13.115  17.124  1.00  0.72           C  
ATOM   1324  CZ  TYR A  82      12.759  12.181  17.006  1.00  0.72           C  
ATOM   1325  OH  TYR A  82      13.004  11.295  18.034  1.00  0.72           O  
ATOM   1326  H   TYR A  82      11.230  16.345  11.886  1.00  0.72           H  
ATOM   1327  HA  TYR A  82      11.748  13.582  12.187  1.00  0.72           H  
ATOM   1328 1HB  TYR A  82      12.996  15.276  13.447  1.00  0.72           H  
ATOM   1329 2HB  TYR A  82      11.533  15.784  14.264  1.00  0.72           H  
ATOM   1330  HD1 TYR A  82      13.881  12.990  13.918  1.00  0.72           H  
ATOM   1331  HD2 TYR A  82      10.738  14.750  16.192  1.00  0.72           H  
ATOM   1332  HE1 TYR A  82      14.317  11.398  15.766  1.00  0.72           H  
ATOM   1333  HE2 TYR A  82      11.155  13.158  18.030  1.00  0.72           H  
ATOM   1334  HH  TYR A  82      12.406  11.483  18.765  1.00  0.72           H  
ATOM   1335  N   GLU A  83       9.017  14.612  13.758  1.00  0.73           N  
ATOM   1336  CA  GLU A  83       7.780  14.128  14.341  1.00  0.73           C  
ATOM   1337  C   GLU A  83       6.935  13.415  13.292  1.00  0.73           C  
ATOM   1338  O   GLU A  83       6.373  12.355  13.567  1.00  0.73           O  
ATOM   1339  CB  GLU A  83       6.988  15.289  14.950  1.00  0.73           C  
ATOM   1340  CG  GLU A  83       5.667  14.883  15.621  1.00  0.73           C  
ATOM   1341  CD  GLU A  83       5.827  14.046  16.876  1.00  0.73           C  
ATOM   1342  OE1 GLU A  83       6.883  14.071  17.467  1.00  0.73           O  
ATOM   1343  OE2 GLU A  83       4.869  13.379  17.240  1.00  0.73           O  
ATOM   1344  H   GLU A  83       9.203  15.615  13.742  1.00  0.73           H  
ATOM   1345  HA  GLU A  83       8.021  13.420  15.129  1.00  0.73           H  
ATOM   1346 1HB  GLU A  83       7.606  15.795  15.691  1.00  0.73           H  
ATOM   1347 2HB  GLU A  83       6.760  16.019  14.167  1.00  0.73           H  
ATOM   1348 1HG  GLU A  83       5.100  15.780  15.863  1.00  0.73           H  
ATOM   1349 2HG  GLU A  83       5.099  14.317  14.891  1.00  0.73           H  
ATOM   1350  N   LYS A  84       6.871  13.947  12.070  1.00  0.75           N  
ATOM   1351  CA  LYS A  84       6.104  13.280  11.027  1.00  0.75           C  
ATOM   1352  C   LYS A  84       6.637  11.868  10.813  1.00  0.75           C  
ATOM   1353  O   LYS A  84       5.884  10.889  10.850  1.00  0.75           O  
ATOM   1354  CB  LYS A  84       6.195  14.096   9.735  1.00  0.75           C  
ATOM   1355  CG  LYS A  84       5.456  13.557   8.520  1.00  0.75           C  
ATOM   1356  CD  LYS A  84       5.579  14.557   7.353  1.00  0.75           C  
ATOM   1357  CE  LYS A  84       4.941  14.043   6.073  1.00  0.75           C  
ATOM   1358  NZ  LYS A  84       4.978  15.074   4.981  1.00  0.75           N  
ATOM   1359  H   LYS A  84       7.324  14.838  11.863  1.00  0.75           H  
ATOM   1360  HA  LYS A  84       5.064  13.212  11.343  1.00  0.75           H  
ATOM   1361 1HB  LYS A  84       5.848  15.112   9.925  1.00  0.75           H  
ATOM   1362 2HB  LYS A  84       7.238  14.174   9.448  1.00  0.75           H  
ATOM   1363 1HG  LYS A  84       5.887  12.597   8.223  1.00  0.75           H  
ATOM   1364 2HG  LYS A  84       4.404  13.406   8.762  1.00  0.75           H  
ATOM   1365 1HD  LYS A  84       5.103  15.498   7.632  1.00  0.75           H  
ATOM   1366 2HD  LYS A  84       6.634  14.757   7.152  1.00  0.75           H  
ATOM   1367 1HE  LYS A  84       5.484  13.160   5.742  1.00  0.75           H  
ATOM   1368 2HE  LYS A  84       3.905  13.769   6.269  1.00  0.75           H  
ATOM   1369 1HZ  LYS A  84       4.561  14.709   4.144  1.00  0.75           H  
ATOM   1370 2HZ  LYS A  84       4.475  15.893   5.271  1.00  0.75           H  
ATOM   1371 3HZ  LYS A  84       5.945  15.355   4.768  1.00  0.75           H  
ATOM   1372  N   ALA A  85       7.948  11.761  10.626  1.00  0.78           N  
ATOM   1373  CA  ALA A  85       8.581  10.481  10.390  1.00  0.78           C  
ATOM   1374  C   ALA A  85       8.388   9.534  11.573  1.00  0.78           C  
ATOM   1375  O   ALA A  85       8.147   8.342  11.379  1.00  0.78           O  
ATOM   1376  CB  ALA A  85      10.048  10.694  10.088  1.00  0.78           C  
ATOM   1377  H   ALA A  85       8.523  12.600  10.634  1.00  0.78           H  
ATOM   1378  HA  ALA A  85       8.104  10.028   9.529  1.00  0.78           H  
ATOM   1379 1HB  ALA A  85      10.509   9.735   9.868  1.00  0.78           H  
ATOM   1380 2HB  ALA A  85      10.148  11.355   9.223  1.00  0.78           H  
ATOM   1381 3HB  ALA A  85      10.528  11.156  10.952  1.00  0.78           H  
ATOM   1382  N   LYS A  86       8.427  10.063  12.798  1.00  0.84           N  
ATOM   1383  CA  LYS A  86       8.258   9.229  13.979  1.00  0.84           C  
ATOM   1384  C   LYS A  86       6.823   8.712  14.060  1.00  0.84           C  
ATOM   1385  O   LYS A  86       6.593   7.556  14.406  1.00  0.84           O  
ATOM   1386  CB  LYS A  86       8.635  10.006  15.244  1.00  0.84           C  
ATOM   1387  CG  LYS A  86       8.566   9.209  16.546  1.00  0.84           C  
ATOM   1388  CD  LYS A  86       9.497   7.985  16.527  1.00  0.84           C  
ATOM   1389  CE  LYS A  86      10.971   8.371  16.477  1.00  0.84           C  
ATOM   1390  NZ  LYS A  86      11.862   7.152  16.582  1.00  0.84           N  
ATOM   1391  H   LYS A  86       8.633  11.056  12.918  1.00  0.84           H  
ATOM   1392  HA  LYS A  86       8.920   8.367  13.894  1.00  0.84           H  
ATOM   1393 1HB  LYS A  86       9.647  10.404  15.137  1.00  0.84           H  
ATOM   1394 2HB  LYS A  86       7.964  10.864  15.346  1.00  0.84           H  
ATOM   1395 1HG  LYS A  86       8.844   9.860  17.375  1.00  0.84           H  
ATOM   1396 2HG  LYS A  86       7.540   8.875  16.699  1.00  0.84           H  
ATOM   1397 1HD  LYS A  86       9.325   7.386  17.422  1.00  0.84           H  
ATOM   1398 2HD  LYS A  86       9.275   7.364  15.653  1.00  0.84           H  
ATOM   1399 1HE  LYS A  86      11.168   8.878  15.536  1.00  0.84           H  
ATOM   1400 2HE  LYS A  86      11.201   9.052  17.297  1.00  0.84           H  
ATOM   1401 1HZ  LYS A  86      12.828   7.425  16.534  1.00  0.84           H  
ATOM   1402 2HZ  LYS A  86      11.689   6.680  17.452  1.00  0.84           H  
ATOM   1403 3HZ  LYS A  86      11.649   6.503  15.800  1.00  0.84           H  
ATOM   1404  N   ARG A  87       5.847   9.551  13.713  1.00  0.94           N  
ATOM   1405  CA  ARG A  87       4.459   9.110  13.729  1.00  0.94           C  
ATOM   1406  C   ARG A  87       4.244   8.007  12.688  1.00  0.94           C  
ATOM   1407  O   ARG A  87       3.478   7.069  12.918  1.00  0.94           O  
ATOM   1408  CB  ARG A  87       3.516  10.276  13.473  1.00  0.94           C  
ATOM   1409  CG  ARG A  87       3.421  11.288  14.628  1.00  0.94           C  
ATOM   1410  CD  ARG A  87       2.521  12.419  14.300  1.00  0.94           C  
ATOM   1411  NE  ARG A  87       2.470  13.409  15.373  1.00  0.94           N  
ATOM   1412  CZ  ARG A  87       1.630  14.463  15.398  1.00  0.94           C  
ATOM   1413  NH1 ARG A  87       0.762  14.634  14.420  1.00  0.94           N  
ATOM   1414  NH2 ARG A  87       1.671  15.328  16.399  1.00  0.94           N  
ATOM   1415  H   ARG A  87       6.068  10.512  13.453  1.00  0.94           H  
ATOM   1416  HA  ARG A  87       4.239   8.703  14.715  1.00  0.94           H  
ATOM   1417 1HB  ARG A  87       3.859  10.821  12.592  1.00  0.94           H  
ATOM   1418 2HB  ARG A  87       2.515   9.904  13.259  1.00  0.94           H  
ATOM   1419 1HG  ARG A  87       3.030  10.795  15.513  1.00  0.94           H  
ATOM   1420 2HG  ARG A  87       4.407  11.689  14.857  1.00  0.94           H  
ATOM   1421 1HD  ARG A  87       2.886  12.915  13.398  1.00  0.94           H  
ATOM   1422 2HD  ARG A  87       1.515  12.046  14.131  1.00  0.94           H  
ATOM   1423  HE  ARG A  87       3.165  13.325  16.136  1.00  0.94           H  
ATOM   1424 1HH1 ARG A  87       0.725  13.975  13.654  1.00  0.94           H  
ATOM   1425 2HH1 ARG A  87       0.132  15.421  14.439  1.00  0.94           H  
ATOM   1426 1HH2 ARG A  87       2.328  15.200  17.163  1.00  0.94           H  
ATOM   1427 2HH2 ARG A  87       1.044  16.117  16.408  1.00  0.94           H  
ATOM   1428  N   ASP A  88       4.941   8.113  11.552  1.00  1.12           N  
ATOM   1429  CA  ASP A  88       4.874   7.106  10.495  1.00  1.12           C  
ATOM   1430  C   ASP A  88       5.719   5.850  10.746  1.00  1.12           C  
ATOM   1431  O   ASP A  88       5.436   4.802  10.158  1.00  1.12           O  
ATOM   1432  CB  ASP A  88       5.330   7.666   9.154  1.00  1.12           C  
ATOM   1433  CG  ASP A  88       4.405   8.670   8.457  1.00  1.12           C  
ATOM   1434  OD1 ASP A  88       3.228   8.673   8.692  1.00  1.12           O  
ATOM   1435  OD2 ASP A  88       4.916   9.402   7.607  1.00  1.12           O  
ATOM   1436  H   ASP A  88       5.523   8.940  11.407  1.00  1.12           H  
ATOM   1437  HA  ASP A  88       3.835   6.793  10.405  1.00  1.12           H  
ATOM   1438 1HB  ASP A  88       6.281   8.160   9.329  1.00  1.12           H  
ATOM   1439 2HB  ASP A  88       5.516   6.842   8.477  1.00  1.12           H  
ATOM   1440  N   GLU A  89       6.765   5.940  11.576  1.00  1.42           N  
ATOM   1441  CA  GLU A  89       7.639   4.786  11.767  1.00  1.42           C  
ATOM   1442  C   GLU A  89       6.788   3.595  12.194  1.00  1.42           C  
ATOM   1443  O   GLU A  89       6.036   3.696  13.162  1.00  1.42           O  
ATOM   1444  CB  GLU A  89       8.735   5.084  12.810  1.00  1.42           C  
ATOM   1445  CG  GLU A  89       9.802   3.964  12.976  1.00  1.42           C  
ATOM   1446  CD  GLU A  89      10.952   4.312  13.938  1.00  1.42           C  
ATOM   1447  OE1 GLU A  89      10.979   5.411  14.463  1.00  1.42           O  
ATOM   1448  OE2 GLU A  89      11.807   3.475  14.126  1.00  1.42           O  
ATOM   1449  H   GLU A  89       6.989   6.826  12.027  1.00  1.42           H  
ATOM   1450  HA  GLU A  89       8.124   4.591  10.828  1.00  1.42           H  
ATOM   1451 1HB  GLU A  89       9.243   6.008  12.547  1.00  1.42           H  
ATOM   1452 2HB  GLU A  89       8.267   5.247  13.781  1.00  1.42           H  
ATOM   1453 1HG  GLU A  89       9.304   3.056  13.329  1.00  1.42           H  
ATOM   1454 2HG  GLU A  89      10.228   3.747  12.003  1.00  1.42           H  
ATOM   1455  N   PRO A  90       6.883   2.442  11.511  1.00  1.88           N  
ATOM   1456  CA  PRO A  90       6.091   1.267  11.779  1.00  1.88           C  
ATOM   1457  C   PRO A  90       6.466   0.608  13.086  1.00  1.88           C  
ATOM   1458  O   PRO A  90       7.606   0.680  13.548  1.00  1.88           O  
ATOM   1459  CB  PRO A  90       6.398   0.366  10.579  1.00  1.88           C  
ATOM   1460  CG  PRO A  90       7.757   0.794  10.120  1.00  1.88           C  
ATOM   1461  CD  PRO A  90       7.819   2.286  10.375  1.00  1.88           C  
ATOM   1462  HA  PRO A  90       5.028   1.554  11.786  1.00  1.88           H  
ATOM   1463 1HB  PRO A  90       6.367  -0.691  10.894  1.00  1.88           H  
ATOM   1464 2HB  PRO A  90       5.627   0.496   9.807  1.00  1.88           H  
ATOM   1465 1HG  PRO A  90       8.494   0.255  10.703  1.00  1.88           H  
ATOM   1466 2HG  PRO A  90       7.922   0.525   9.065  1.00  1.88           H  
ATOM   1467 1HD  PRO A  90       8.844   2.536  10.652  1.00  1.88           H  
ATOM   1468 2HD  PRO A  90       7.464   2.855   9.494  1.00  1.88           H  
ATOM   1469  N   LYS A  91       5.516  -0.116  13.650  1.00  2.58           N  
ATOM   1470  CA  LYS A  91       5.763  -0.857  14.874  1.00  2.58           C  
ATOM   1471  C   LYS A  91       6.538  -2.118  14.551  1.00  2.58           C  
ATOM   1472  O   LYS A  91       5.967  -3.204  14.438  1.00  2.58           O  
ATOM   1473  CB  LYS A  91       4.446  -1.192  15.567  1.00  2.58           C  
ATOM   1474  CG  LYS A  91       3.677   0.028  16.072  1.00  2.58           C  
ATOM   1475  CD  LYS A  91       2.362  -0.370  16.734  1.00  2.58           C  
ATOM   1476  CE  LYS A  91       1.597   0.855  17.231  1.00  2.58           C  
ATOM   1477  NZ  LYS A  91       0.297   0.482  17.859  1.00  2.58           N  
ATOM   1478  H   LYS A  91       4.599  -0.146  13.232  1.00  2.58           H  
ATOM   1479  HA  LYS A  91       6.372  -0.246  15.542  1.00  2.58           H  
ATOM   1480 1HB  LYS A  91       3.799  -1.735  14.878  1.00  2.58           H  
ATOM   1481 2HB  LYS A  91       4.640  -1.845  16.418  1.00  2.58           H  
ATOM   1482 1HG  LYS A  91       4.292   0.568  16.794  1.00  2.58           H  
ATOM   1483 2HG  LYS A  91       3.467   0.692  15.235  1.00  2.58           H  
ATOM   1484 1HD  LYS A  91       1.742  -0.908  16.016  1.00  2.58           H  
ATOM   1485 2HD  LYS A  91       2.562  -1.028  17.579  1.00  2.58           H  
ATOM   1486 1HE  LYS A  91       2.206   1.381  17.964  1.00  2.58           H  
ATOM   1487 2HE  LYS A  91       1.404   1.520  16.390  1.00  2.58           H  
ATOM   1488 1HZ  LYS A  91      -0.177   1.317  18.174  1.00  2.58           H  
ATOM   1489 2HZ  LYS A  91      -0.281   0.002  17.182  1.00  2.58           H  
ATOM   1490 3HZ  LYS A  91       0.465  -0.126  18.648  1.00  2.58           H  
ATOM   1491  N   TRP A  92       7.843  -1.947  14.363  1.00  3.50           N  
ATOM   1492  CA  TRP A  92       8.713  -3.034  13.946  1.00  3.50           C  
ATOM   1493  C   TRP A  92       8.412  -4.182  14.901  1.00  3.50           C  
ATOM   1494  O   TRP A  92       8.408  -3.986  16.120  1.00  3.50           O  
ATOM   1495  CB  TRP A  92      10.191  -2.646  14.094  1.00  3.50           C  
ATOM   1496  CG  TRP A  92      10.629  -1.372  13.344  1.00  3.50           C  
ATOM   1497  CD1 TRP A  92      10.964  -0.212  13.975  1.00  3.50           C  
ATOM   1498  CD2 TRP A  92      10.767  -1.092  11.914  1.00  3.50           C  
ATOM   1499  NE1 TRP A  92      11.312   0.751  13.069  1.00  3.50           N  
ATOM   1500  CE2 TRP A  92      11.199   0.246  11.805  1.00  3.50           C  
ATOM   1501  CE3 TRP A  92      10.564  -1.839  10.747  1.00  3.50           C  
ATOM   1502  CZ2 TRP A  92      11.435   0.855  10.575  1.00  3.50           C  
ATOM   1503  CZ3 TRP A  92      10.798  -1.218   9.508  1.00  3.50           C  
ATOM   1504  CH2 TRP A  92      11.224   0.093   9.430  1.00  3.50           C  
ATOM   1505  H   TRP A  92       8.200  -0.995  14.450  1.00  3.50           H  
ATOM   1506  HA  TRP A  92       8.484  -3.329  12.922  1.00  3.50           H  
ATOM   1507 1HB  TRP A  92      10.417  -2.507  15.152  1.00  3.50           H  
ATOM   1508 2HB  TRP A  92      10.811  -3.471  13.743  1.00  3.50           H  
ATOM   1509  HD1 TRP A  92      10.960  -0.068  15.053  1.00  3.50           H  
ATOM   1510  HE1 TRP A  92      11.598   1.715  13.326  1.00  3.50           H  
ATOM   1511  HE3 TRP A  92      10.231  -2.874  10.799  1.00  3.50           H  
ATOM   1512  HZ2 TRP A  92      11.769   1.891  10.498  1.00  3.50           H  
ATOM   1513  HZ3 TRP A  92      10.637  -1.803   8.602  1.00  3.50           H  
ATOM   1514  HH2 TRP A  92      11.398   0.541   8.449  1.00  3.50           H  
ATOM   1515  N   GLY A  93       8.155  -5.375  14.376  1.00  4.61           N  
ATOM   1516  CA  GLY A  93       7.792  -6.476  15.257  1.00  4.61           C  
ATOM   1517  C   GLY A  93       8.894  -6.869  16.231  1.00  4.61           C  
ATOM   1518  O   GLY A  93      10.057  -7.013  15.854  1.00  4.61           O  
ATOM   1519  H   GLY A  93       8.175  -5.499  13.375  1.00  4.61           H  
ATOM   1520 1HA  GLY A  93       6.899  -6.193  15.818  1.00  4.61           H  
ATOM   1521 2HA  GLY A  93       7.517  -7.339  14.651  1.00  4.61           H  
ATOM   1522  N   SER A  94       8.497  -7.170  17.470  1.00  5.74           N  
ATOM   1523  CA  SER A  94       9.430  -7.577  18.526  1.00  5.74           C  
ATOM   1524  C   SER A  94      10.061  -8.944  18.273  1.00  5.74           C  
ATOM   1525  O   SER A  94      11.086  -9.289  18.859  1.00  5.74           O  
ATOM   1526  CB  SER A  94       8.720  -7.568  19.866  1.00  5.74           C  
ATOM   1527  OG  SER A  94       7.714  -8.543  19.914  1.00  5.74           O  
ATOM   1528  H   SER A  94       7.521  -7.053  17.701  1.00  5.74           H  
ATOM   1529  HA  SER A  94      10.233  -6.838  18.563  1.00  5.74           H  
ATOM   1530 1HB  SER A  94       9.444  -7.751  20.659  1.00  5.74           H  
ATOM   1531 2HB  SER A  94       8.286  -6.584  20.039  1.00  5.74           H  
ATOM   1532  HG  SER A  94       8.162  -9.403  19.859  1.00  5.74           H  
ATOM   1533  N   ASP A  95       9.460  -9.704  17.365  1.00  6.66           N  
ATOM   1534  CA  ASP A  95       9.951 -11.024  17.011  1.00  6.66           C  
ATOM   1535  C   ASP A  95      10.893 -10.974  15.808  1.00  6.66           C  
ATOM   1536  O   ASP A  95      11.412 -12.005  15.372  1.00  6.66           O  
ATOM   1537  CB  ASP A  95       8.787 -11.966  16.727  1.00  6.66           C  
ATOM   1538  CG  ASP A  95       7.954 -12.241  17.975  1.00  6.66           C  
ATOM   1539  OD1 ASP A  95       8.527 -12.387  19.033  1.00  6.66           O  
ATOM   1540  OD2 ASP A  95       6.756 -12.291  17.861  1.00  6.66           O  
ATOM   1541  H   ASP A  95       8.628  -9.348  16.920  1.00  6.66           H  
ATOM   1542  HA  ASP A  95      10.507 -11.420  17.860  1.00  6.66           H  
ATOM   1543 1HB  ASP A  95       8.145 -11.531  15.962  1.00  6.66           H  
ATOM   1544 2HB  ASP A  95       9.169 -12.911  16.341  1.00  6.66           H  
ATOM   1545  N   ASN A  96      11.178  -9.771  15.293  1.00  7.21           N  
ATOM   1546  CA  ASN A  96      12.062  -9.618  14.136  1.00  7.21           C  
ATOM   1547  C   ASN A  96      13.518  -9.757  14.572  1.00  7.21           C  
ATOM   1548  O   ASN A  96      14.276  -8.791  14.632  1.00  7.21           O  
ATOM   1549  CB  ASN A  96      11.815  -8.267  13.486  1.00  7.21           C  
ATOM   1550  CG  ASN A  96      12.502  -8.065  12.161  1.00  7.21           C  
ATOM   1551  OD1 ASN A  96      12.901  -9.011  11.467  1.00  7.21           O  
ATOM   1552  ND2 ASN A  96      12.637  -6.812  11.802  1.00  7.21           N  
ATOM   1553  H   ASN A  96      10.761  -8.924  15.680  1.00  7.21           H  
ATOM   1554  HA  ASN A  96      11.849 -10.410  13.417  1.00  7.21           H  
ATOM   1555 1HB  ASN A  96      10.741  -8.130  13.347  1.00  7.21           H  
ATOM   1556 2HB  ASN A  96      12.143  -7.484  14.169  1.00  7.21           H  
ATOM   1557 1HD2 ASN A  96      13.083  -6.545  10.927  1.00  7.21           H  
ATOM   1558 2HD2 ASN A  96      12.290  -6.086  12.388  1.00  7.21           H  
ATOM   1559  N   ALA A  97      13.879 -10.983  14.957  1.00  7.36           N  
ATOM   1560  CA  ALA A  97      15.188 -11.349  15.514  1.00  7.36           C  
ATOM   1561  C   ALA A  97      15.506 -10.524  16.762  1.00  7.36           C  
ATOM   1562  O   ALA A  97      16.665 -10.361  17.136  1.00  7.36           O  
ATOM   1563  CB  ALA A  97      16.283 -11.151  14.477  1.00  7.36           C  
ATOM   1564  H   ALA A  97      13.160 -11.700  14.879  1.00  7.36           H  
ATOM   1565  HA  ALA A  97      15.149 -12.400  15.802  1.00  7.36           H  
ATOM   1566 1HB  ALA A  97      17.240 -11.454  14.902  1.00  7.36           H  
ATOM   1567 2HB  ALA A  97      16.065 -11.761  13.600  1.00  7.36           H  
ATOM   1568 3HB  ALA A  97      16.339 -10.105  14.182  1.00  7.36           H  
ATOM   1569  N   ARG A  98      14.458 -10.006  17.396  1.00  7.20           N  
ATOM   1570  CA  ARG A  98      14.527  -9.154  18.573  1.00  7.20           C  
ATOM   1571  C   ARG A  98      15.454  -7.954  18.361  1.00  7.20           C  
ATOM   1572  O   ARG A  98      16.131  -7.496  19.287  1.00  7.20           O  
ATOM   1573  CB  ARG A  98      14.919  -9.970  19.791  1.00  7.20           C  
ATOM   1574  CG  ARG A  98      13.906 -11.068  20.120  1.00  7.20           C  
ATOM   1575  CD  ARG A  98      14.224 -11.810  21.365  1.00  7.20           C  
ATOM   1576  NE  ARG A  98      13.207 -12.820  21.646  1.00  7.20           N  
ATOM   1577  CZ  ARG A  98      13.248 -13.713  22.654  1.00  7.20           C  
ATOM   1578  NH1 ARG A  98      14.267 -13.733  23.486  1.00  7.20           N  
ATOM   1579  NH2 ARG A  98      12.255 -14.574  22.803  1.00  7.20           N  
ATOM   1580  H   ARG A  98      13.543 -10.209  17.022  1.00  7.20           H  
ATOM   1581  HA  ARG A  98      13.526  -8.762  18.757  1.00  7.20           H  
ATOM   1582 1HB  ARG A  98      15.890 -10.437  19.635  1.00  7.20           H  
ATOM   1583 2HB  ARG A  98      15.001  -9.317  20.658  1.00  7.20           H  
ATOM   1584 1HG  ARG A  98      12.918 -10.615  20.235  1.00  7.20           H  
ATOM   1585 2HG  ARG A  98      13.872 -11.782  19.297  1.00  7.20           H  
ATOM   1586 1HD  ARG A  98      15.187 -12.310  21.261  1.00  7.20           H  
ATOM   1587 2HD  ARG A  98      14.259 -11.116  22.203  1.00  7.20           H  
ATOM   1588  HE  ARG A  98      12.398 -12.844  21.034  1.00  7.20           H  
ATOM   1589 1HH1 ARG A  98      15.024 -13.075  23.373  1.00  7.20           H  
ATOM   1590 2HH1 ARG A  98      14.290 -14.405  24.239  1.00  7.20           H  
ATOM   1591 1HH2 ARG A  98      11.471 -14.556  22.162  1.00  7.20           H  
ATOM   1592 2HH2 ARG A  98      12.278 -15.246  23.556  1.00  7.20           H  
ATOM   1593  N   VAL A  99      15.450  -7.426  17.137  1.00  6.86           N  
ATOM   1594  CA  VAL A  99      16.214  -6.246  16.782  1.00  6.86           C  
ATOM   1595  C   VAL A  99      15.773  -5.058  17.620  1.00  6.86           C  
ATOM   1596  O   VAL A  99      14.577  -4.872  17.842  1.00  6.86           O  
ATOM   1597  CB  VAL A  99      16.016  -5.938  15.286  1.00  6.86           C  
ATOM   1598  CG1 VAL A  99      14.572  -5.527  15.039  1.00  6.86           C  
ATOM   1599  CG2 VAL A  99      16.967  -4.839  14.833  1.00  6.86           C  
ATOM   1600  H   VAL A  99      14.907  -7.881  16.403  1.00  6.86           H  
ATOM   1601  HA  VAL A  99      17.268  -6.446  16.970  1.00  6.86           H  
ATOM   1602  HB  VAL A  99      16.201  -6.850  14.712  1.00  6.86           H  
ATOM   1603 1HG1 VAL A  99      14.425  -5.336  13.972  1.00  6.86           H  
ATOM   1604 2HG1 VAL A  99      13.910  -6.329  15.358  1.00  6.86           H  
ATOM   1605 3HG1 VAL A  99      14.349  -4.623  15.605  1.00  6.86           H  
ATOM   1606 1HG2 VAL A  99      16.812  -4.652  13.768  1.00  6.86           H  
ATOM   1607 2HG2 VAL A  99      16.773  -3.923  15.387  1.00  6.86           H  
ATOM   1608 3HG2 VAL A  99      17.993  -5.157  15.001  1.00  6.86           H  
ATOM   1609  N   SER A 100      16.729  -4.252  18.077  1.00  6.44           N  
ATOM   1610  CA  SER A 100      16.419  -3.060  18.866  1.00  6.44           C  
ATOM   1611  C   SER A 100      15.511  -3.331  20.074  1.00  6.44           C  
ATOM   1612  O   SER A 100      14.479  -2.685  20.243  1.00  6.44           O  
ATOM   1613  CB  SER A 100      15.816  -1.987  17.977  1.00  6.44           C  
ATOM   1614  OG  SER A 100      16.720  -1.606  16.957  1.00  6.44           O  
ATOM   1615  H   SER A 100      17.690  -4.468  17.867  1.00  6.44           H  
ATOM   1616  HA  SER A 100      17.352  -2.661  19.247  1.00  6.44           H  
ATOM   1617 1HB  SER A 100      14.894  -2.352  17.531  1.00  6.44           H  
ATOM   1618 2HB  SER A 100      15.565  -1.117  18.582  1.00  6.44           H  
ATOM   1619  HG  SER A 100      17.417  -1.030  17.378  1.00  6.44           H  
ATOM   1620  N   ASN A 101      15.884  -4.298  20.910  1.00  5.96           N  
ATOM   1621  CA  ASN A 101      15.103  -4.586  22.106  1.00  5.96           C  
ATOM   1622  C   ASN A 101      15.369  -3.415  23.068  1.00  5.96           C  
ATOM   1623  O   ASN A 101      16.293  -2.653  22.808  1.00  5.96           O  
ATOM   1624  CB  ASN A 101      15.516  -5.948  22.656  1.00  5.96           C  
ATOM   1625  CG  ASN A 101      16.913  -5.987  23.235  1.00  5.96           C  
ATOM   1626  OD1 ASN A 101      17.379  -5.078  23.952  1.00  5.96           O  
ATOM   1627  ND2 ASN A 101      17.613  -7.055  22.930  1.00  5.96           N  
ATOM   1628  H   ASN A 101      16.714  -4.837  20.704  1.00  5.96           H  
ATOM   1629  HA  ASN A 101      14.048  -4.602  21.837  1.00  5.96           H  
ATOM   1630 1HB  ASN A 101      14.813  -6.327  23.375  1.00  5.96           H  
ATOM   1631 2HB  ASN A 101      15.497  -6.655  21.819  1.00  5.96           H  
ATOM   1632 1HD2 ASN A 101      18.546  -7.156  23.271  1.00  5.96           H  
ATOM   1633 2HD2 ASN A 101      17.214  -7.776  22.358  1.00  5.96           H  
ATOM   1634  N   PRO A 102      14.640  -3.239  24.185  1.00  5.47           N  
ATOM   1635  CA  PRO A 102      14.823  -2.162  25.160  1.00  5.47           C  
ATOM   1636  C   PRO A 102      16.256  -1.936  25.663  1.00  5.47           C  
ATOM   1637  O   PRO A 102      16.616  -0.801  25.994  1.00  5.47           O  
ATOM   1638  CB  PRO A 102      13.910  -2.616  26.298  1.00  5.47           C  
ATOM   1639  CG  PRO A 102      12.812  -3.388  25.605  1.00  5.47           C  
ATOM   1640  CD  PRO A 102      13.518  -4.141  24.506  1.00  5.47           C  
ATOM   1641  HA  PRO A 102      14.430  -1.234  24.734  1.00  5.47           H  
ATOM   1642 1HB  PRO A 102      14.479  -3.231  27.013  1.00  5.47           H  
ATOM   1643 2HB  PRO A 102      13.539  -1.741  26.852  1.00  5.47           H  
ATOM   1644 1HG  PRO A 102      12.308  -4.053  26.322  1.00  5.47           H  
ATOM   1645 2HG  PRO A 102      12.047  -2.694  25.223  1.00  5.47           H  
ATOM   1646 1HD  PRO A 102      13.880  -5.086  24.914  1.00  5.47           H  
ATOM   1647 2HD  PRO A 102      12.841  -4.269  23.656  1.00  5.47           H  
ATOM   1648  N   THR A 103      17.084  -2.981  25.753  1.00  4.99           N  
ATOM   1649  CA  THR A 103      18.451  -2.766  26.233  1.00  4.99           C  
ATOM   1650  C   THR A 103      19.213  -2.055  25.145  1.00  4.99           C  
ATOM   1651  O   THR A 103      19.898  -1.051  25.374  1.00  4.99           O  
ATOM   1652  CB  THR A 103      19.170  -4.078  26.591  1.00  4.99           C  
ATOM   1653  OG1 THR A 103      18.465  -4.747  27.651  1.00  4.99           O  
ATOM   1654  CG2 THR A 103      20.596  -3.785  27.012  1.00  4.99           C  
ATOM   1655  H   THR A 103      16.816  -3.902  25.421  1.00  4.99           H  
ATOM   1656  HA  THR A 103      18.425  -2.122  27.113  1.00  4.99           H  
ATOM   1657  HB  THR A 103      19.193  -4.728  25.721  1.00  4.99           H  
ATOM   1658  HG1 THR A 103      18.939  -5.549  27.893  1.00  4.99           H  
ATOM   1659 1HG2 THR A 103      21.102  -4.718  27.255  1.00  4.99           H  
ATOM   1660 2HG2 THR A 103      21.118  -3.290  26.191  1.00  4.99           H  
ATOM   1661 3HG2 THR A 103      20.593  -3.134  27.885  1.00  4.99           H  
ATOM   1662  N   VAL A 104      19.036  -2.574  23.941  1.00  4.54           N  
ATOM   1663  CA  VAL A 104      19.678  -2.045  22.765  1.00  4.54           C  
ATOM   1664  C   VAL A 104      19.199  -0.628  22.531  1.00  4.54           C  
ATOM   1665  O   VAL A 104      19.999   0.242  22.224  1.00  4.54           O  
ATOM   1666  CB  VAL A 104      19.393  -2.929  21.556  1.00  4.54           C  
ATOM   1667  CG1 VAL A 104      19.898  -2.267  20.314  1.00  4.54           C  
ATOM   1668  CG2 VAL A 104      20.045  -4.270  21.765  1.00  4.54           C  
ATOM   1669  H   VAL A 104      18.428  -3.389  23.857  1.00  4.54           H  
ATOM   1670  HA  VAL A 104      20.756  -2.029  22.933  1.00  4.54           H  
ATOM   1671  HB  VAL A 104      18.332  -3.059  21.454  1.00  4.54           H  
ATOM   1672 1HG1 VAL A 104      19.691  -2.888  19.448  1.00  4.54           H  
ATOM   1673 2HG1 VAL A 104      19.396  -1.310  20.199  1.00  4.54           H  
ATOM   1674 3HG1 VAL A 104      20.973  -2.107  20.393  1.00  4.54           H  
ATOM   1675 1HG2 VAL A 104      19.836  -4.918  20.914  1.00  4.54           H  
ATOM   1676 2HG2 VAL A 104      21.122  -4.133  21.867  1.00  4.54           H  
ATOM   1677 3HG2 VAL A 104      19.653  -4.722  22.671  1.00  4.54           H  
ATOM   1678  N   ILE A 105      17.902  -0.380  22.696  1.00  4.10           N  
ATOM   1679  CA  ILE A 105      17.355   0.955  22.516  1.00  4.10           C  
ATOM   1680  C   ILE A 105      17.980   1.944  23.470  1.00  4.10           C  
ATOM   1681  O   ILE A 105      18.352   3.044  23.079  1.00  4.10           O  
ATOM   1682  CB  ILE A 105      15.843   0.991  22.696  1.00  4.10           C  
ATOM   1683  CG1 ILE A 105      15.178   0.245  21.566  1.00  4.10           C  
ATOM   1684  CG2 ILE A 105      15.368   2.440  22.774  1.00  4.10           C  
ATOM   1685  CD1 ILE A 105      13.721  -0.034  21.799  1.00  4.10           C  
ATOM   1686  H   ILE A 105      17.282  -1.148  22.942  1.00  4.10           H  
ATOM   1687  HA  ILE A 105      17.577   1.273  21.493  1.00  4.10           H  
ATOM   1688  HB  ILE A 105      15.586   0.479  23.619  1.00  4.10           H  
ATOM   1689 1HG1 ILE A 105      15.278   0.838  20.654  1.00  4.10           H  
ATOM   1690 2HG1 ILE A 105      15.696  -0.694  21.415  1.00  4.10           H  
ATOM   1691 1HG2 ILE A 105      14.292   2.466  22.918  1.00  4.10           H  
ATOM   1692 2HG2 ILE A 105      15.854   2.950  23.609  1.00  4.10           H  
ATOM   1693 3HG2 ILE A 105      15.624   2.961  21.846  1.00  4.10           H  
ATOM   1694 1HD1 ILE A 105      13.316  -0.567  20.939  1.00  4.10           H  
ATOM   1695 2HD1 ILE A 105      13.604  -0.646  22.682  1.00  4.10           H  
ATOM   1696 3HD1 ILE A 105      13.185   0.901  21.929  1.00  4.10           H  
ATOM   1697  N   CYS A 106      18.120   1.567  24.741  1.00  3.66           N  
ATOM   1698  CA  CYS A 106      18.733   2.491  25.677  1.00  3.66           C  
ATOM   1699  C   CYS A 106      20.144   2.842  25.200  1.00  3.66           C  
ATOM   1700  O   CYS A 106      20.571   4.007  25.271  1.00  3.66           O  
ATOM   1701  CB  CYS A 106      18.799   1.854  27.060  1.00  3.66           C  
ATOM   1702  SG  CYS A 106      17.183   1.629  27.820  1.00  3.66           S  
ATOM   1703  H   CYS A 106      17.784   0.658  25.064  1.00  3.66           H  
ATOM   1704  HA  CYS A 106      18.131   3.398  25.723  1.00  3.66           H  
ATOM   1705 1HB  CYS A 106      19.278   0.876  26.989  1.00  3.66           H  
ATOM   1706 2HB  CYS A 106      19.404   2.473  27.718  1.00  3.66           H  
ATOM   1707  HG  CYS A 106      16.794   0.636  26.982  1.00  3.66           H  
ATOM   1708  N   GLN A 107      20.861   1.841  24.678  1.00  3.25           N  
ATOM   1709  CA  GLN A 107      22.207   2.062  24.172  1.00  3.25           C  
ATOM   1710  C   GLN A 107      22.173   2.930  22.907  1.00  3.25           C  
ATOM   1711  O   GLN A 107      22.973   3.859  22.764  1.00  3.25           O  
ATOM   1712  CB  GLN A 107      22.862   0.711  23.877  1.00  3.25           C  
ATOM   1713  CG  GLN A 107      23.127  -0.122  25.128  1.00  3.25           C  
ATOM   1714  CD  GLN A 107      23.597  -1.540  24.820  1.00  3.25           C  
ATOM   1715  OE1 GLN A 107      23.511  -2.022  23.685  1.00  3.25           O  
ATOM   1716  NE2 GLN A 107      24.093  -2.223  25.847  1.00  3.25           N  
ATOM   1717  H   GLN A 107      20.468   0.895  24.662  1.00  3.25           H  
ATOM   1718  HA  GLN A 107      22.785   2.582  24.933  1.00  3.25           H  
ATOM   1719 1HB  GLN A 107      22.231   0.132  23.216  1.00  3.25           H  
ATOM   1720 2HB  GLN A 107      23.808   0.870  23.364  1.00  3.25           H  
ATOM   1721 1HG  GLN A 107      23.892   0.371  25.721  1.00  3.25           H  
ATOM   1722 2HG  GLN A 107      22.204  -0.188  25.697  1.00  3.25           H  
ATOM   1723 1HE2 GLN A 107      24.417  -3.159  25.716  1.00  3.25           H  
ATOM   1724 2HE2 GLN A 107      24.141  -1.798  26.752  1.00  3.25           H  
ATOM   1725  N   GLU A 108      21.209   2.672  22.011  1.00  2.89           N  
ATOM   1726  CA  GLU A 108      21.101   3.430  20.769  1.00  2.89           C  
ATOM   1727  C   GLU A 108      20.818   4.897  21.044  1.00  2.89           C  
ATOM   1728  O   GLU A 108      21.402   5.780  20.406  1.00  2.89           O  
ATOM   1729  CB  GLU A 108      19.967   2.890  19.869  1.00  2.89           C  
ATOM   1730  CG  GLU A 108      20.190   1.519  19.171  1.00  2.89           C  
ATOM   1731  CD  GLU A 108      18.891   0.983  18.503  1.00  2.89           C  
ATOM   1732  OE1 GLU A 108      17.862   1.579  18.708  1.00  2.89           O  
ATOM   1733  OE2 GLU A 108      18.942  -0.011  17.801  1.00  2.89           O  
ATOM   1734  H   GLU A 108      20.567   1.908  22.183  1.00  2.89           H  
ATOM   1735  HA  GLU A 108      22.049   3.343  20.250  1.00  2.89           H  
ATOM   1736 1HB  GLU A 108      19.065   2.802  20.466  1.00  2.89           H  
ATOM   1737 2HB  GLU A 108      19.756   3.620  19.089  1.00  2.89           H  
ATOM   1738 1HG  GLU A 108      20.950   1.633  18.404  1.00  2.89           H  
ATOM   1739 2HG  GLU A 108      20.559   0.805  19.890  1.00  2.89           H  
ATOM   1740  N   ASP A 109      19.948   5.158  22.023  1.00  2.57           N  
ATOM   1741  CA  ASP A 109      19.603   6.521  22.380  1.00  2.57           C  
ATOM   1742  C   ASP A 109      20.782   7.201  23.041  1.00  2.57           C  
ATOM   1743  O   ASP A 109      21.048   8.372  22.775  1.00  2.57           O  
ATOM   1744  CB  ASP A 109      18.388   6.567  23.303  1.00  2.57           C  
ATOM   1745  CG  ASP A 109      17.059   6.223  22.602  1.00  2.57           C  
ATOM   1746  OD1 ASP A 109      17.029   6.176  21.390  1.00  2.57           O  
ATOM   1747  OD2 ASP A 109      16.079   6.046  23.292  1.00  2.57           O  
ATOM   1748  H   ASP A 109      19.492   4.381  22.501  1.00  2.57           H  
ATOM   1749  HA  ASP A 109      19.360   7.066  21.469  1.00  2.57           H  
ATOM   1750 1HB  ASP A 109      18.540   5.850  24.116  1.00  2.57           H  
ATOM   1751 2HB  ASP A 109      18.308   7.557  23.751  1.00  2.57           H  
ATOM   1752  N   SER A 110      21.532   6.465  23.867  1.00  2.30           N  
ATOM   1753  CA  SER A 110      22.684   7.058  24.528  1.00  2.30           C  
ATOM   1754  C   SER A 110      23.678   7.520  23.465  1.00  2.30           C  
ATOM   1755  O   SER A 110      24.215   8.632  23.538  1.00  2.30           O  
ATOM   1756  CB  SER A 110      23.320   6.038  25.452  1.00  2.30           C  
ATOM   1757  OG  SER A 110      22.438   5.686  26.494  1.00  2.30           O  
ATOM   1758  H   SER A 110      21.278   5.500  24.083  1.00  2.30           H  
ATOM   1759  HA  SER A 110      22.355   7.923  25.106  1.00  2.30           H  
ATOM   1760 1HB  SER A 110      23.590   5.151  24.888  1.00  2.30           H  
ATOM   1761 2HB  SER A 110      24.234   6.451  25.870  1.00  2.30           H  
ATOM   1762  HG  SER A 110      21.685   5.210  26.061  1.00  2.30           H  
ATOM   1763  N   ILE A 111      23.868   6.690  22.440  1.00  2.06           N  
ATOM   1764  CA  ILE A 111      24.730   7.021  21.319  1.00  2.06           C  
ATOM   1765  C   ILE A 111      24.214   8.222  20.552  1.00  2.06           C  
ATOM   1766  O   ILE A 111      24.987   9.105  20.180  1.00  2.06           O  
ATOM   1767  CB  ILE A 111      24.892   5.847  20.356  1.00  2.06           C  
ATOM   1768  CG1 ILE A 111      25.690   4.725  21.017  1.00  2.06           C  
ATOM   1769  CG2 ILE A 111      25.536   6.335  19.083  1.00  2.06           C  
ATOM   1770  CD1 ILE A 111      25.638   3.423  20.259  1.00  2.06           C  
ATOM   1771  H   ILE A 111      23.403   5.778  22.452  1.00  2.06           H  
ATOM   1772  HA  ILE A 111      25.717   7.273  21.714  1.00  2.06           H  
ATOM   1773  HB  ILE A 111      23.911   5.439  20.128  1.00  2.06           H  
ATOM   1774 1HG1 ILE A 111      26.731   5.040  21.092  1.00  2.06           H  
ATOM   1775 2HG1 ILE A 111      25.306   4.558  22.022  1.00  2.06           H  
ATOM   1776 1HG2 ILE A 111      25.629   5.519  18.399  1.00  2.06           H  
ATOM   1777 2HG2 ILE A 111      24.926   7.113  18.632  1.00  2.06           H  
ATOM   1778 3HG2 ILE A 111      26.515   6.739  19.314  1.00  2.06           H  
ATOM   1779 1HD1 ILE A 111      26.230   2.674  20.783  1.00  2.06           H  
ATOM   1780 2HD1 ILE A 111      24.602   3.091  20.203  1.00  2.06           H  
ATOM   1781 3HD1 ILE A 111      26.030   3.561  19.269  1.00  2.06           H  
ATOM   1782  N   GLU A 112      22.904   8.260  20.293  1.00  1.87           N  
ATOM   1783  CA  GLU A 112      22.370   9.375  19.536  1.00  1.87           C  
ATOM   1784  C   GLU A 112      22.567  10.679  20.296  1.00  1.87           C  
ATOM   1785  O   GLU A 112      22.941  11.690  19.696  1.00  1.87           O  
ATOM   1786  CB  GLU A 112      20.885   9.173  19.239  1.00  1.87           C  
ATOM   1787  CG  GLU A 112      20.315  10.210  18.305  1.00  1.87           C  
ATOM   1788  CD  GLU A 112      20.933  10.152  16.923  1.00  1.87           C  
ATOM   1789  OE1 GLU A 112      21.457   9.114  16.525  1.00  1.87           O  
ATOM   1790  OE2 GLU A 112      20.889  11.151  16.263  1.00  1.87           O  
ATOM   1791  H   GLU A 112      22.296   7.505  20.606  1.00  1.87           H  
ATOM   1792  HA  GLU A 112      22.910   9.445  18.593  1.00  1.87           H  
ATOM   1793 1HB  GLU A 112      20.706   8.188  18.831  1.00  1.87           H  
ATOM   1794 2HB  GLU A 112      20.326   9.235  20.175  1.00  1.87           H  
ATOM   1795 1HG  GLU A 112      19.240  10.058  18.217  1.00  1.87           H  
ATOM   1796 2HG  GLU A 112      20.483  11.196  18.735  1.00  1.87           H  
ATOM   1797  N   GLU A 113      22.371  10.664  21.620  1.00  1.71           N  
ATOM   1798  CA  GLU A 113      22.595  11.884  22.378  1.00  1.71           C  
ATOM   1799  C   GLU A 113      24.067  12.291  22.318  1.00  1.71           C  
ATOM   1800  O   GLU A 113      24.374  13.479  22.184  1.00  1.71           O  
ATOM   1801  CB  GLU A 113      22.129  11.756  23.837  1.00  1.71           C  
ATOM   1802  CG  GLU A 113      20.598  11.708  24.019  1.00  1.71           C  
ATOM   1803  CD  GLU A 113      20.146  11.660  25.482  1.00  1.71           C  
ATOM   1804  OE1 GLU A 113      20.980  11.557  26.354  1.00  1.71           O  
ATOM   1805  OE2 GLU A 113      18.959  11.744  25.715  1.00  1.71           O  
ATOM   1806  H   GLU A 113      22.049   9.814  22.084  1.00  1.71           H  
ATOM   1807  HA  GLU A 113      22.011  12.679  21.916  1.00  1.71           H  
ATOM   1808 1HB  GLU A 113      22.540  10.837  24.263  1.00  1.71           H  
ATOM   1809 2HB  GLU A 113      22.517  12.590  24.419  1.00  1.71           H  
ATOM   1810 1HG  GLU A 113      20.164  12.587  23.544  1.00  1.71           H  
ATOM   1811 2HG  GLU A 113      20.220  10.827  23.499  1.00  1.71           H  
ATOM   1812  N   GLU A 114      24.990  11.315  22.370  1.00  1.60           N  
ATOM   1813  CA  GLU A 114      26.406  11.656  22.275  1.00  1.60           C  
ATOM   1814  C   GLU A 114      26.690  12.327  20.939  1.00  1.60           C  
ATOM   1815  O   GLU A 114      27.335  13.379  20.889  1.00  1.60           O  
ATOM   1816  CB  GLU A 114      27.317  10.422  22.410  1.00  1.60           C  
ATOM   1817  CG  GLU A 114      28.831  10.773  22.368  1.00  1.60           C  
ATOM   1818  CD  GLU A 114      29.780   9.577  22.489  1.00  1.60           C  
ATOM   1819  OE1 GLU A 114      29.326   8.456  22.532  1.00  1.60           O  
ATOM   1820  OE2 GLU A 114      30.967   9.805  22.560  1.00  1.60           O  
ATOM   1821  H   GLU A 114      24.704  10.344  22.510  1.00  1.60           H  
ATOM   1822  HA  GLU A 114      26.648  12.359  23.071  1.00  1.60           H  
ATOM   1823 1HB  GLU A 114      27.101   9.909  23.347  1.00  1.60           H  
ATOM   1824 2HB  GLU A 114      27.109   9.724  21.600  1.00  1.60           H  
ATOM   1825 1HG  GLU A 114      29.033  11.278  21.423  1.00  1.60           H  
ATOM   1826 2HG  GLU A 114      29.046  11.478  23.169  1.00  1.60           H  
ATOM   1827  N   TRP A 115      26.176  11.734  19.856  1.00  1.53           N  
ATOM   1828  CA  TRP A 115      26.412  12.259  18.521  1.00  1.53           C  
ATOM   1829  C   TRP A 115      25.840  13.661  18.399  1.00  1.53           C  
ATOM   1830  O   TRP A 115      26.529  14.565  17.932  1.00  1.53           O  
ATOM   1831  CB  TRP A 115      25.841  11.318  17.455  1.00  1.53           C  
ATOM   1832  CG  TRP A 115      26.144  11.735  16.012  1.00  1.53           C  
ATOM   1833  CD1 TRP A 115      27.392  11.905  15.484  1.00  1.53           C  
ATOM   1834  CD2 TRP A 115      25.218  11.963  14.912  1.00  1.53           C  
ATOM   1835  NE1 TRP A 115      27.307  12.236  14.150  1.00  1.53           N  
ATOM   1836  CE2 TRP A 115      25.996  12.262  13.779  1.00  1.53           C  
ATOM   1837  CE3 TRP A 115      23.822  11.928  14.791  1.00  1.53           C  
ATOM   1838  CZ2 TRP A 115      25.424  12.520  12.548  1.00  1.53           C  
ATOM   1839  CZ3 TRP A 115      23.254  12.193  13.551  1.00  1.53           C  
ATOM   1840  CH2 TRP A 115      24.040  12.478  12.471  1.00  1.53           C  
ATOM   1841  H   TRP A 115      25.639  10.873  19.971  1.00  1.53           H  
ATOM   1842  HA  TRP A 115      27.487  12.318  18.366  1.00  1.53           H  
ATOM   1843 1HB  TRP A 115      26.235  10.312  17.616  1.00  1.53           H  
ATOM   1844 2HB  TRP A 115      24.754  11.257  17.576  1.00  1.53           H  
ATOM   1845  HD1 TRP A 115      28.322  11.794  16.041  1.00  1.53           H  
ATOM   1846  HE1 TRP A 115      28.093  12.418  13.536  1.00  1.53           H  
ATOM   1847  HE3 TRP A 115      23.194  11.696  15.653  1.00  1.53           H  
ATOM   1848  HZ2 TRP A 115      26.021  12.750  11.659  1.00  1.53           H  
ATOM   1849  HZ3 TRP A 115      22.162  12.162  13.464  1.00  1.53           H  
ATOM   1850  HH2 TRP A 115      23.575  12.672  11.540  1.00  1.53           H  
ATOM   1851  N   MET A 116      24.591  13.862  18.830  1.00  1.50           N  
ATOM   1852  CA  MET A 116      23.991  15.186  18.738  1.00  1.50           C  
ATOM   1853  C   MET A 116      24.772  16.202  19.565  1.00  1.50           C  
ATOM   1854  O   MET A 116      24.940  17.347  19.138  1.00  1.50           O  
ATOM   1855  CB  MET A 116      22.507  15.139  19.090  1.00  1.50           C  
ATOM   1856  CG  MET A 116      21.651  14.421  18.017  1.00  1.50           C  
ATOM   1857  SD  MET A 116      19.904  14.264  18.464  1.00  1.50           S  
ATOM   1858  CE  MET A 116      19.337  15.961  18.356  1.00  1.50           C  
ATOM   1859  H   MET A 116      24.050  13.087  19.214  1.00  1.50           H  
ATOM   1860  HA  MET A 116      24.052  15.509  17.713  1.00  1.50           H  
ATOM   1861 1HB  MET A 116      22.379  14.601  20.034  1.00  1.50           H  
ATOM   1862 2HB  MET A 116      22.126  16.149  19.227  1.00  1.50           H  
ATOM   1863 1HG  MET A 116      21.720  14.962  17.076  1.00  1.50           H  
ATOM   1864 2HG  MET A 116      22.052  13.413  17.852  1.00  1.50           H  
ATOM   1865 1HE  MET A 116      18.279  16.009  18.610  1.00  1.50           H  
ATOM   1866 2HE  MET A 116      19.904  16.578  19.051  1.00  1.50           H  
ATOM   1867 3HE  MET A 116      19.475  16.332  17.357  1.00  1.50           H  
ATOM   1868  N   GLY A 117      25.293  15.783  20.720  1.00  1.52           N  
ATOM   1869  CA  GLY A 117      26.118  16.644  21.555  1.00  1.52           C  
ATOM   1870  C   GLY A 117      27.342  17.096  20.762  1.00  1.52           C  
ATOM   1871  O   GLY A 117      27.649  18.291  20.685  1.00  1.52           O  
ATOM   1872  H   GLY A 117      25.101  14.837  21.050  1.00  1.52           H  
ATOM   1873 1HA  GLY A 117      25.541  17.508  21.883  1.00  1.52           H  
ATOM   1874 2HA  GLY A 117      26.432  16.092  22.441  1.00  1.52           H  
ATOM   1875  N   LEU A 118      28.033  16.138  20.151  1.00  1.59           N  
ATOM   1876  CA  LEU A 118      29.222  16.448  19.378  1.00  1.59           C  
ATOM   1877  C   LEU A 118      28.876  17.362  18.209  1.00  1.59           C  
ATOM   1878  O   LEU A 118      29.611  18.313  17.928  1.00  1.59           O  
ATOM   1879  CB  LEU A 118      29.843  15.147  18.873  1.00  1.59           C  
ATOM   1880  CG  LEU A 118      30.439  14.256  19.976  1.00  1.59           C  
ATOM   1881  CD1 LEU A 118      30.824  12.911  19.385  1.00  1.59           C  
ATOM   1882  CD2 LEU A 118      31.636  14.957  20.598  1.00  1.59           C  
ATOM   1883  H   LEU A 118      27.730  15.166  20.250  1.00  1.59           H  
ATOM   1884  HA  LEU A 118      29.935  16.955  20.018  1.00  1.59           H  
ATOM   1885 1HB  LEU A 118      29.075  14.572  18.358  1.00  1.59           H  
ATOM   1886 2HB  LEU A 118      30.633  15.384  18.164  1.00  1.59           H  
ATOM   1887  HG  LEU A 118      29.692  14.083  20.743  1.00  1.59           H  
ATOM   1888 1HD1 LEU A 118      31.231  12.271  20.173  1.00  1.59           H  
ATOM   1889 2HD1 LEU A 118      29.938  12.440  18.961  1.00  1.59           H  
ATOM   1890 3HD1 LEU A 118      31.570  13.054  18.609  1.00  1.59           H  
ATOM   1891 1HD2 LEU A 118      32.051  14.327  21.387  1.00  1.59           H  
ATOM   1892 2HD2 LEU A 118      32.394  15.132  19.835  1.00  1.59           H  
ATOM   1893 3HD2 LEU A 118      31.320  15.911  21.023  1.00  1.59           H  
ATOM   1894  N   LEU A 119      27.731  17.122  17.569  1.00  1.72           N  
ATOM   1895  CA  LEU A 119      27.313  17.958  16.457  1.00  1.72           C  
ATOM   1896  C   LEU A 119      27.055  19.381  16.922  1.00  1.72           C  
ATOM   1897  O   LEU A 119      27.409  20.332  16.219  1.00  1.72           O  
ATOM   1898  CB  LEU A 119      26.052  17.404  15.815  1.00  1.72           C  
ATOM   1899  CG  LEU A 119      26.191  16.090  15.067  1.00  1.72           C  
ATOM   1900  CD1 LEU A 119      24.852  15.647  14.718  1.00  1.72           C  
ATOM   1901  CD2 LEU A 119      27.018  16.277  13.824  1.00  1.72           C  
ATOM   1902  H   LEU A 119      27.161  16.321  17.840  1.00  1.72           H  
ATOM   1903  HA  LEU A 119      28.105  17.969  15.717  1.00  1.72           H  
ATOM   1904 1HB  LEU A 119      25.309  17.264  16.589  1.00  1.72           H  
ATOM   1905 2HB  LEU A 119      25.667  18.141  15.110  1.00  1.72           H  
ATOM   1906  HG  LEU A 119      26.658  15.345  15.689  1.00  1.72           H  
ATOM   1907 1HD1 LEU A 119      24.903  14.741  14.183  1.00  1.72           H  
ATOM   1908 2HD1 LEU A 119      24.260  15.504  15.592  1.00  1.72           H  
ATOM   1909 3HD1 LEU A 119      24.415  16.418  14.105  1.00  1.72           H  
ATOM   1910 1HD2 LEU A 119      27.088  15.327  13.293  1.00  1.72           H  
ATOM   1911 2HD2 LEU A 119      26.544  17.020  13.181  1.00  1.72           H  
ATOM   1912 3HD2 LEU A 119      28.009  16.613  14.098  1.00  1.72           H  
ATOM   1913  N   GLU A 120      26.453  19.543  18.107  1.00  1.91           N  
ATOM   1914  CA  GLU A 120      26.214  20.885  18.607  1.00  1.91           C  
ATOM   1915  C   GLU A 120      27.532  21.609  18.760  1.00  1.91           C  
ATOM   1916  O   GLU A 120      27.665  22.756  18.341  1.00  1.91           O  
ATOM   1917  CB  GLU A 120      25.471  20.908  19.945  1.00  1.91           C  
ATOM   1918  CG  GLU A 120      25.206  22.344  20.447  1.00  1.91           C  
ATOM   1919  CD  GLU A 120      24.430  22.449  21.749  1.00  1.91           C  
ATOM   1920  OE1 GLU A 120      24.029  21.451  22.292  1.00  1.91           O  
ATOM   1921  OE2 GLU A 120      24.264  23.561  22.205  1.00  1.91           O  
ATOM   1922  H   GLU A 120      26.145  18.731  18.645  1.00  1.91           H  
ATOM   1923  HA  GLU A 120      25.609  21.420  17.876  1.00  1.91           H  
ATOM   1924 1HB  GLU A 120      24.520  20.382  19.848  1.00  1.91           H  
ATOM   1925 2HB  GLU A 120      26.061  20.386  20.699  1.00  1.91           H  
ATOM   1926 1HG  GLU A 120      26.171  22.832  20.582  1.00  1.91           H  
ATOM   1927 2HG  GLU A 120      24.669  22.887  19.670  1.00  1.91           H  
ATOM   1928  N   TYR A 121      28.542  20.938  19.306  1.00  2.15           N  
ATOM   1929  CA  TYR A 121      29.824  21.608  19.467  1.00  2.15           C  
ATOM   1930  C   TYR A 121      30.406  21.979  18.098  1.00  2.15           C  
ATOM   1931  O   TYR A 121      30.914  23.086  17.898  1.00  2.15           O  
ATOM   1932  CB  TYR A 121      30.779  20.727  20.261  1.00  2.15           C  
ATOM   1933  CG  TYR A 121      30.355  20.582  21.705  1.00  2.15           C  
ATOM   1934  CD1 TYR A 121      30.146  19.322  22.245  1.00  2.15           C  
ATOM   1935  CD2 TYR A 121      30.149  21.710  22.480  1.00  2.15           C  
ATOM   1936  CE1 TYR A 121      29.739  19.186  23.552  1.00  2.15           C  
ATOM   1937  CE2 TYR A 121      29.742  21.578  23.793  1.00  2.15           C  
ATOM   1938  CZ  TYR A 121      29.536  20.322  24.329  1.00  2.15           C  
ATOM   1939  OH  TYR A 121      29.126  20.193  25.637  1.00  2.15           O  
ATOM   1940  H   TYR A 121      28.394  19.980  19.638  1.00  2.15           H  
ATOM   1941  HA  TYR A 121      29.661  22.531  20.021  1.00  2.15           H  
ATOM   1942 1HB  TYR A 121      30.820  19.732  19.811  1.00  2.15           H  
ATOM   1943 2HB  TYR A 121      31.781  21.149  20.233  1.00  2.15           H  
ATOM   1944  HD1 TYR A 121      30.302  18.442  21.637  1.00  2.15           H  
ATOM   1945  HD2 TYR A 121      30.307  22.699  22.054  1.00  2.15           H  
ATOM   1946  HE1 TYR A 121      29.575  18.194  23.970  1.00  2.15           H  
ATOM   1947  HE2 TYR A 121      29.580  22.461  24.405  1.00  2.15           H  
ATOM   1948  HH  TYR A 121      29.027  19.262  25.850  1.00  2.15           H  
ATOM   1949  N   LEU A 122      30.252  21.086  17.125  1.00  2.43           N  
ATOM   1950  CA  LEU A 122      30.736  21.329  15.771  1.00  2.43           C  
ATOM   1951  C   LEU A 122      29.992  22.488  15.105  1.00  2.43           C  
ATOM   1952  O   LEU A 122      30.541  23.178  14.253  1.00  2.43           O  
ATOM   1953  CB  LEU A 122      30.604  20.058  14.923  1.00  2.43           C  
ATOM   1954  CG  LEU A 122      31.533  18.905  15.324  1.00  2.43           C  
ATOM   1955  CD1 LEU A 122      31.171  17.662  14.538  1.00  2.43           C  
ATOM   1956  CD2 LEU A 122      32.962  19.305  15.059  1.00  2.43           C  
ATOM   1957  H   LEU A 122      29.822  20.186  17.341  1.00  2.43           H  
ATOM   1958  HA  LEU A 122      31.790  21.589  15.833  1.00  2.43           H  
ATOM   1959 1HB  LEU A 122      29.585  19.704  14.994  1.00  2.43           H  
ATOM   1960 2HB  LEU A 122      30.806  20.307  13.884  1.00  2.43           H  
ATOM   1961  HG  LEU A 122      31.416  18.693  16.377  1.00  2.43           H  
ATOM   1962 1HD1 LEU A 122      31.830  16.845  14.829  1.00  2.43           H  
ATOM   1963 2HD1 LEU A 122      30.149  17.389  14.748  1.00  2.43           H  
ATOM   1964 3HD1 LEU A 122      31.285  17.862  13.474  1.00  2.43           H  
ATOM   1965 1HD2 LEU A 122      33.626  18.492  15.350  1.00  2.43           H  
ATOM   1966 2HD2 LEU A 122      33.084  19.510  13.998  1.00  2.43           H  
ATOM   1967 3HD2 LEU A 122      33.199  20.196  15.638  1.00  2.43           H  
ATOM   1968  N   SER A 123      28.760  22.746  15.520  1.00  2.71           N  
ATOM   1969  CA  SER A 123      27.958  23.810  14.936  1.00  2.71           C  
ATOM   1970  C   SER A 123      28.307  25.191  15.498  1.00  2.71           C  
ATOM   1971  O   SER A 123      27.617  26.158  15.171  1.00  2.71           O  
ATOM   1972  CB  SER A 123      26.467  23.579  15.145  1.00  2.71           C  
ATOM   1973  OG  SER A 123      26.074  23.785  16.480  1.00  2.71           O  
ATOM   1974  H   SER A 123      28.336  22.138  16.222  1.00  2.71           H  
ATOM   1975  HA  SER A 123      28.151  23.825  13.864  1.00  2.71           H  
ATOM   1976 1HB  SER A 123      25.898  24.230  14.489  1.00  2.71           H  
ATOM   1977 2HB  SER A 123      26.237  22.551  14.864  1.00  2.71           H  
ATOM   1978  HG  SER A 123      26.758  23.384  17.044  1.00  2.71           H  
ATOM   1979  N   ARG A 124      29.301  25.285  16.409  1.00  2.92           N  
ATOM   1980  CA  ARG A 124      29.708  26.560  17.033  1.00  2.92           C  
ATOM   1981  C   ARG A 124      30.973  27.365  16.535  1.00  2.92           C  
ATOM   1982  O   ARG A 124      31.935  27.447  17.297  1.00  2.92           O  
ATOM   1983  CB  ARG A 124      29.934  26.321  18.519  1.00  2.92           C  
ATOM   1984  CG  ARG A 124      28.707  25.905  19.307  1.00  2.92           C  
ATOM   1985  CD  ARG A 124      29.034  25.653  20.740  1.00  2.92           C  
ATOM   1986  NE  ARG A 124      27.881  25.177  21.499  1.00  2.92           N  
ATOM   1987  CZ  ARG A 124      27.883  24.962  22.830  1.00  2.92           C  
ATOM   1988  NH1 ARG A 124      28.975  25.195  23.528  1.00  2.92           N  
ATOM   1989  NH2 ARG A 124      26.795  24.522  23.438  1.00  2.92           N  
ATOM   1990  H   ARG A 124      29.811  24.442  16.683  1.00  2.92           H  
ATOM   1991  HA  ARG A 124      28.850  27.213  16.950  1.00  2.92           H  
ATOM   1992 1HB  ARG A 124      30.686  25.541  18.649  1.00  2.92           H  
ATOM   1993 2HB  ARG A 124      30.324  27.229  18.970  1.00  2.92           H  
ATOM   1994 1HG  ARG A 124      27.956  26.690  19.249  1.00  2.92           H  
ATOM   1995 2HG  ARG A 124      28.308  24.998  18.882  1.00  2.92           H  
ATOM   1996 1HD  ARG A 124      29.816  24.898  20.799  1.00  2.92           H  
ATOM   1997 2HD  ARG A 124      29.387  26.575  21.199  1.00  2.92           H  
ATOM   1998  HE  ARG A 124      27.021  24.981  20.990  1.00  2.92           H  
ATOM   1999 1HH1 ARG A 124      29.807  25.534  23.067  1.00  2.92           H  
ATOM   2000 2HH1 ARG A 124      28.979  25.035  24.526  1.00  2.92           H  
ATOM   2001 1HH2 ARG A 124      25.932  24.333  22.901  1.00  2.92           H  
ATOM   2002 2HH2 ARG A 124      26.799  24.358  24.431  1.00  2.92           H  
ATOM   2003  N   ILE A 125      31.014  28.034  15.349  1.00  3.00           N  
ATOM   2004  CA  ILE A 125      30.084  27.982  14.224  1.00  3.00           C  
ATOM   2005  C   ILE A 125      30.845  27.890  12.892  1.00  3.00           C  
ATOM   2006  O   ILE A 125      30.897  26.842  12.222  1.00  3.00           O  
ATOM   2007  CB  ILE A 125      29.193  29.254  14.135  1.00  3.00           C  
ATOM   2008  CG1 ILE A 125      28.322  29.445  15.372  1.00  3.00           C  
ATOM   2009  CG2 ILE A 125      28.284  29.138  12.904  1.00  3.00           C  
ATOM   2010  CD1 ILE A 125      27.607  30.761  15.388  1.00  3.00           C  
ATOM   2011  H   ILE A 125      31.828  28.611  15.213  1.00  3.00           H  
ATOM   2012  HA  ILE A 125      29.486  27.110  14.282  1.00  3.00           H  
ATOM   2013  HB  ILE A 125      29.812  30.136  14.043  1.00  3.00           H  
ATOM   2014 1HG1 ILE A 125      27.580  28.650  15.418  1.00  3.00           H  
ATOM   2015 2HG1 ILE A 125      28.939  29.409  16.259  1.00  3.00           H  
ATOM   2016 1HG2 ILE A 125      27.662  30.026  12.828  1.00  3.00           H  
ATOM   2017 2HG2 ILE A 125      28.872  29.037  11.997  1.00  3.00           H  
ATOM   2018 3HG2 ILE A 125      27.646  28.256  13.015  1.00  3.00           H  
ATOM   2019 1HD1 ILE A 125      27.010  30.836  16.295  1.00  3.00           H  
ATOM   2020 2HD1 ILE A 125      28.337  31.572  15.363  1.00  3.00           H  
ATOM   2021 3HD1 ILE A 125      26.958  30.830  14.518  1.00  3.00           H  
ATOM   2022  N   SER A 126      31.496  29.014  12.557  1.00  2.94           N  
ATOM   2023  CA  SER A 126      32.156  29.198  11.277  1.00  2.94           C  
ATOM   2024  C   SER A 126      33.336  28.287  11.035  1.00  2.94           C  
ATOM   2025  O   SER A 126      33.684  28.018   9.894  1.00  2.94           O  
ATOM   2026  CB  SER A 126      32.597  30.645  11.136  1.00  2.94           C  
ATOM   2027  OG  SER A 126      33.595  30.969  12.066  1.00  2.94           O  
ATOM   2028  H   SER A 126      31.459  29.801  13.187  1.00  2.94           H  
ATOM   2029  HA  SER A 126      31.416  29.003  10.502  1.00  2.94           H  
ATOM   2030 1HB  SER A 126      32.978  30.801  10.126  1.00  2.94           H  
ATOM   2031 2HB  SER A 126      31.741  31.303  11.269  1.00  2.94           H  
ATOM   2032  HG  SER A 126      33.856  31.877  11.871  1.00  2.94           H  
ATOM   2033  N   ILE A 127      33.936  27.768  12.092  1.00  2.74           N  
ATOM   2034  CA  ILE A 127      35.083  26.906  11.895  1.00  2.74           C  
ATOM   2035  C   ILE A 127      34.715  25.601  11.178  1.00  2.74           C  
ATOM   2036  O   ILE A 127      35.511  25.079  10.391  1.00  2.74           O  
ATOM   2037  CB  ILE A 127      35.762  26.637  13.252  1.00  2.74           C  
ATOM   2038  CG1 ILE A 127      37.137  26.005  13.028  1.00  2.74           C  
ATOM   2039  CG2 ILE A 127      34.870  25.782  14.167  1.00  2.74           C  
ATOM   2040  CD1 ILE A 127      38.117  26.916  12.324  1.00  2.74           C  
ATOM   2041  H   ILE A 127      33.616  28.003  13.015  1.00  2.74           H  
ATOM   2042  HA  ILE A 127      35.798  27.435  11.273  1.00  2.74           H  
ATOM   2043  HB  ILE A 127      35.934  27.595  13.742  1.00  2.74           H  
ATOM   2044 1HG1 ILE A 127      37.558  25.736  13.991  1.00  2.74           H  
ATOM   2045 2HG1 ILE A 127      37.021  25.108  12.424  1.00  2.74           H  
ATOM   2046 1HG2 ILE A 127      35.363  25.643  15.127  1.00  2.74           H  
ATOM   2047 2HG2 ILE A 127      33.913  26.290  14.323  1.00  2.74           H  
ATOM   2048 3HG2 ILE A 127      34.692  24.822  13.723  1.00  2.74           H  
ATOM   2049 1HD1 ILE A 127      39.069  26.405  12.208  1.00  2.74           H  
ATOM   2050 2HD1 ILE A 127      37.725  27.186  11.342  1.00  2.74           H  
ATOM   2051 3HD1 ILE A 127      38.265  27.819  12.917  1.00  2.74           H  
ATOM   2052  N   CYS A 128      33.503  25.082  11.398  1.00  2.48           N  
ATOM   2053  CA  CYS A 128      33.134  23.843  10.732  1.00  2.48           C  
ATOM   2054  C   CYS A 128      32.468  24.149   9.421  1.00  2.48           C  
ATOM   2055  O   CYS A 128      32.565  23.372   8.465  1.00  2.48           O  
ATOM   2056  CB  CYS A 128      32.262  22.981  11.606  1.00  2.48           C  
ATOM   2057  SG  CYS A 128      33.147  22.356  13.039  1.00  2.48           S  
ATOM   2058  H   CYS A 128      32.829  25.560  11.998  1.00  2.48           H  
ATOM   2059  HA  CYS A 128      34.042  23.277  10.532  1.00  2.48           H  
ATOM   2060 1HB  CYS A 128      31.416  23.573  11.955  1.00  2.48           H  
ATOM   2061 2HB  CYS A 128      31.869  22.138  11.042  1.00  2.48           H  
ATOM   2062  HG  CYS A 128      32.051  22.372  13.824  1.00  2.48           H  
ATOM   2063  N   LYS A 129      31.823  25.313   9.347  1.00  2.20           N  
ATOM   2064  CA  LYS A 129      31.239  25.703   8.079  1.00  2.20           C  
ATOM   2065  C   LYS A 129      32.381  25.804   7.082  1.00  2.20           C  
ATOM   2066  O   LYS A 129      32.337  25.221   5.992  1.00  2.20           O  
ATOM   2067  CB  LYS A 129      30.505  27.036   8.177  1.00  2.20           C  
ATOM   2068  CG  LYS A 129      29.858  27.480   6.878  1.00  2.20           C  
ATOM   2069  CD  LYS A 129      29.103  28.787   7.045  1.00  2.20           C  
ATOM   2070  CE  LYS A 129      28.501  29.254   5.725  1.00  2.20           C  
ATOM   2071  NZ  LYS A 129      27.754  30.532   5.883  1.00  2.20           N  
ATOM   2072  H   LYS A 129      31.728  25.906  10.173  1.00  2.20           H  
ATOM   2073  HA  LYS A 129      30.549  24.930   7.742  1.00  2.20           H  
ATOM   2074 1HB  LYS A 129      29.742  26.984   8.956  1.00  2.20           H  
ATOM   2075 2HB  LYS A 129      31.213  27.810   8.462  1.00  2.20           H  
ATOM   2076 1HG  LYS A 129      30.639  27.620   6.135  1.00  2.20           H  
ATOM   2077 2HG  LYS A 129      29.177  26.708   6.523  1.00  2.20           H  
ATOM   2078 1HD  LYS A 129      28.302  28.655   7.774  1.00  2.20           H  
ATOM   2079 2HD  LYS A 129      29.786  29.553   7.413  1.00  2.20           H  
ATOM   2080 1HE  LYS A 129      29.301  29.398   4.999  1.00  2.20           H  
ATOM   2081 2HE  LYS A 129      27.818  28.490   5.353  1.00  2.20           H  
ATOM   2082 1HZ  LYS A 129      27.369  30.813   4.993  1.00  2.20           H  
ATOM   2083 2HZ  LYS A 129      27.005  30.403   6.549  1.00  2.20           H  
ATOM   2084 3HZ  LYS A 129      28.382  31.248   6.219  1.00  2.20           H  
ATOM   2085  N   MET A 130      33.442  26.509   7.492  1.00  1.94           N  
ATOM   2086  CA  MET A 130      34.580  26.656   6.626  1.00  1.94           C  
ATOM   2087  C   MET A 130      35.345  25.370   6.444  1.00  1.94           C  
ATOM   2088  O   MET A 130      35.865  25.153   5.364  1.00  1.94           O  
ATOM   2089  CB  MET A 130      35.508  27.747   7.107  1.00  1.94           C  
ATOM   2090  CG  MET A 130      34.943  29.130   6.961  1.00  1.94           C  
ATOM   2091  SD  MET A 130      34.339  29.430   5.288  1.00  1.94           S  
ATOM   2092  CE  MET A 130      35.788  29.177   4.295  1.00  1.94           C  
ATOM   2093  H   MET A 130      33.447  26.965   8.401  1.00  1.94           H  
ATOM   2094  HA  MET A 130      34.215  26.957   5.652  1.00  1.94           H  
ATOM   2095 1HB  MET A 130      35.737  27.585   8.164  1.00  1.94           H  
ATOM   2096 2HB  MET A 130      36.431  27.703   6.560  1.00  1.94           H  
ATOM   2097 1HG  MET A 130      34.111  29.257   7.657  1.00  1.94           H  
ATOM   2098 2HG  MET A 130      35.708  29.866   7.196  1.00  1.94           H  
ATOM   2099 1HE  MET A 130      35.543  29.334   3.247  1.00  1.94           H  
ATOM   2100 2HE  MET A 130      36.566  29.880   4.596  1.00  1.94           H  
ATOM   2101 3HE  MET A 130      36.144  28.155   4.431  1.00  1.94           H  
ATOM   2102  N   LYS A 131      35.390  24.472   7.435  1.00  1.72           N  
ATOM   2103  CA  LYS A 131      36.076  23.211   7.180  1.00  1.72           C  
ATOM   2104  C   LYS A 131      35.437  22.489   6.004  1.00  1.72           C  
ATOM   2105  O   LYS A 131      36.142  22.008   5.115  1.00  1.72           O  
ATOM   2106  CB  LYS A 131      36.074  22.274   8.377  1.00  1.72           C  
ATOM   2107  CG  LYS A 131      36.796  20.955   8.072  1.00  1.72           C  
ATOM   2108  CD  LYS A 131      36.835  20.004   9.252  1.00  1.72           C  
ATOM   2109  CE  LYS A 131      37.453  18.666   8.825  1.00  1.72           C  
ATOM   2110  NZ  LYS A 131      37.464  17.666   9.919  1.00  1.72           N  
ATOM   2111  H   LYS A 131      35.006  24.666   8.358  1.00  1.72           H  
ATOM   2112  HA  LYS A 131      37.110  23.429   6.917  1.00  1.72           H  
ATOM   2113 1HB  LYS A 131      36.552  22.759   9.231  1.00  1.72           H  
ATOM   2114 2HB  LYS A 131      35.046  22.045   8.656  1.00  1.72           H  
ATOM   2115 1HG  LYS A 131      36.273  20.462   7.253  1.00  1.72           H  
ATOM   2116 2HG  LYS A 131      37.817  21.166   7.748  1.00  1.72           H  
ATOM   2117 1HD  LYS A 131      37.437  20.437  10.051  1.00  1.72           H  
ATOM   2118 2HD  LYS A 131      35.825  19.836   9.626  1.00  1.72           H  
ATOM   2119 1HE  LYS A 131      36.875  18.264   7.992  1.00  1.72           H  
ATOM   2120 2HE  LYS A 131      38.475  18.832   8.493  1.00  1.72           H  
ATOM   2121 1HZ  LYS A 131      37.877  16.801   9.553  1.00  1.72           H  
ATOM   2122 2HZ  LYS A 131      38.010  17.997  10.690  1.00  1.72           H  
ATOM   2123 3HZ  LYS A 131      36.528  17.479  10.224  1.00  1.72           H  
ATOM   2124  N   LYS A 132      34.100  22.430   5.970  1.00  1.55           N  
ATOM   2125  CA  LYS A 132      33.438  21.736   4.866  1.00  1.55           C  
ATOM   2126  C   LYS A 132      33.662  22.437   3.535  1.00  1.55           C  
ATOM   2127  O   LYS A 132      33.907  21.782   2.514  1.00  1.55           O  
ATOM   2128  CB  LYS A 132      31.938  21.607   5.128  1.00  1.55           C  
ATOM   2129  CG  LYS A 132      31.551  20.580   6.179  1.00  1.55           C  
ATOM   2130  CD  LYS A 132      31.830  19.180   5.627  1.00  1.55           C  
ATOM   2131  CE  LYS A 132      31.211  18.056   6.455  1.00  1.55           C  
ATOM   2132  NZ  LYS A 132      31.779  17.958   7.813  1.00  1.55           N  
ATOM   2133  H   LYS A 132      33.550  22.848   6.727  1.00  1.55           H  
ATOM   2134  HA  LYS A 132      33.862  20.736   4.791  1.00  1.55           H  
ATOM   2135 1HB  LYS A 132      31.556  22.578   5.462  1.00  1.55           H  
ATOM   2136 2HB  LYS A 132      31.424  21.357   4.202  1.00  1.55           H  
ATOM   2137 1HG  LYS A 132      32.144  20.749   7.082  1.00  1.55           H  
ATOM   2138 2HG  LYS A 132      30.498  20.681   6.429  1.00  1.55           H  
ATOM   2139 1HD  LYS A 132      31.430  19.115   4.613  1.00  1.55           H  
ATOM   2140 2HD  LYS A 132      32.908  19.023   5.581  1.00  1.55           H  
ATOM   2141 1HE  LYS A 132      30.138  18.207   6.532  1.00  1.55           H  
ATOM   2142 2HE  LYS A 132      31.394  17.112   5.937  1.00  1.55           H  
ATOM   2143 1HZ  LYS A 132      31.331  17.159   8.269  1.00  1.55           H  
ATOM   2144 2HZ  LYS A 132      32.765  17.795   7.774  1.00  1.55           H  
ATOM   2145 3HZ  LYS A 132      31.600  18.799   8.330  1.00  1.55           H  
ATOM   2146  N   ILE A 133      33.656  23.765   3.549  1.00  1.41           N  
ATOM   2147  CA  ILE A 133      33.911  24.522   2.335  1.00  1.41           C  
ATOM   2148  C   ILE A 133      35.331  24.276   1.859  1.00  1.41           C  
ATOM   2149  O   ILE A 133      35.572  24.012   0.681  1.00  1.41           O  
ATOM   2150  CB  ILE A 133      33.674  26.011   2.579  1.00  1.41           C  
ATOM   2151  CG1 ILE A 133      32.175  26.241   2.813  1.00  1.41           C  
ATOM   2152  CG2 ILE A 133      34.210  26.828   1.430  1.00  1.41           C  
ATOM   2153  CD1 ILE A 133      31.835  27.588   3.365  1.00  1.41           C  
ATOM   2154  H   ILE A 133      33.435  24.261   4.417  1.00  1.41           H  
ATOM   2155  HA  ILE A 133      33.224  24.182   1.561  1.00  1.41           H  
ATOM   2156  HB  ILE A 133      34.190  26.305   3.483  1.00  1.41           H  
ATOM   2157 1HG1 ILE A 133      31.660  26.122   1.862  1.00  1.41           H  
ATOM   2158 2HG1 ILE A 133      31.804  25.485   3.505  1.00  1.41           H  
ATOM   2159 1HG2 ILE A 133      34.043  27.883   1.633  1.00  1.41           H  
ATOM   2160 2HG2 ILE A 133      35.277  26.640   1.324  1.00  1.41           H  
ATOM   2161 3HG2 ILE A 133      33.693  26.542   0.516  1.00  1.41           H  
ATOM   2162 1HD1 ILE A 133      30.758  27.664   3.492  1.00  1.41           H  
ATOM   2163 2HD1 ILE A 133      32.314  27.698   4.321  1.00  1.41           H  
ATOM   2164 3HD1 ILE A 133      32.178  28.366   2.686  1.00  1.41           H  
ATOM   2165  N   TYR A 134      36.268  24.342   2.796  1.00  1.29           N  
ATOM   2166  CA  TYR A 134      37.663  24.125   2.508  1.00  1.29           C  
ATOM   2167  C   TYR A 134      37.923  22.730   2.004  1.00  1.29           C  
ATOM   2168  O   TYR A 134      38.691  22.569   1.061  1.00  1.29           O  
ATOM   2169  CB  TYR A 134      38.499  24.392   3.757  1.00  1.29           C  
ATOM   2170  CG  TYR A 134      38.724  25.849   3.997  1.00  1.29           C  
ATOM   2171  CD1 TYR A 134      38.771  26.348   5.274  1.00  1.29           C  
ATOM   2172  CD2 TYR A 134      38.906  26.684   2.922  1.00  1.29           C  
ATOM   2173  CE1 TYR A 134      39.017  27.692   5.485  1.00  1.29           C  
ATOM   2174  CE2 TYR A 134      39.138  28.007   3.121  1.00  1.29           C  
ATOM   2175  CZ  TYR A 134      39.203  28.524   4.388  1.00  1.29           C  
ATOM   2176  OH  TYR A 134      39.451  29.872   4.559  1.00  1.29           O  
ATOM   2177  H   TYR A 134      35.999  24.564   3.739  1.00  1.29           H  
ATOM   2178  HA  TYR A 134      37.967  24.819   1.736  1.00  1.29           H  
ATOM   2179 1HB  TYR A 134      38.008  23.966   4.628  1.00  1.29           H  
ATOM   2180 2HB  TYR A 134      39.467  23.907   3.658  1.00  1.29           H  
ATOM   2181  HD1 TYR A 134      38.610  25.678   6.109  1.00  1.29           H  
ATOM   2182  HD2 TYR A 134      38.867  26.289   1.909  1.00  1.29           H  
ATOM   2183  HE1 TYR A 134      39.059  28.092   6.497  1.00  1.29           H  
ATOM   2184  HE2 TYR A 134      39.280  28.661   2.265  1.00  1.29           H  
ATOM   2185  HH  TYR A 134      39.865  30.236   3.732  1.00  1.29           H  
ATOM   2186  N   CYS A 135      37.269  21.720   2.568  1.00  1.19           N  
ATOM   2187  CA  CYS A 135      37.476  20.369   2.087  1.00  1.19           C  
ATOM   2188  C   CYS A 135      36.962  20.264   0.655  1.00  1.19           C  
ATOM   2189  O   CYS A 135      37.614  19.681  -0.216  1.00  1.19           O  
ATOM   2190  CB  CYS A 135      36.739  19.364   2.972  1.00  1.19           C  
ATOM   2191  SG  CYS A 135      37.441  19.193   4.650  1.00  1.19           S  
ATOM   2192  H   CYS A 135      36.654  21.887   3.363  1.00  1.19           H  
ATOM   2193  HA  CYS A 135      38.541  20.142   2.110  1.00  1.19           H  
ATOM   2194 1HB  CYS A 135      35.696  19.675   3.074  1.00  1.19           H  
ATOM   2195 2HB  CYS A 135      36.751  18.387   2.498  1.00  1.19           H  
ATOM   2196  HG  CYS A 135      37.109  20.459   5.026  1.00  1.19           H  
ATOM   2197  N   ALA A 136      35.800  20.866   0.376  1.00  1.10           N  
ATOM   2198  CA  ALA A 136      35.263  20.823  -0.978  1.00  1.10           C  
ATOM   2199  C   ALA A 136      36.204  21.512  -1.963  1.00  1.10           C  
ATOM   2200  O   ALA A 136      36.468  20.988  -3.053  1.00  1.10           O  
ATOM   2201  CB  ALA A 136      33.901  21.488  -1.012  1.00  1.10           C  
ATOM   2202  H   ALA A 136      35.269  21.335   1.112  1.00  1.10           H  
ATOM   2203  HA  ALA A 136      35.165  19.780  -1.272  1.00  1.10           H  
ATOM   2204 1HB  ALA A 136      33.493  21.434  -2.019  1.00  1.10           H  
ATOM   2205 2HB  ALA A 136      33.232  20.979  -0.318  1.00  1.10           H  
ATOM   2206 3HB  ALA A 136      34.000  22.530  -0.715  1.00  1.10           H  
ATOM   2207  N   LYS A 137      36.750  22.666  -1.560  1.00  1.03           N  
ATOM   2208  CA  LYS A 137      37.670  23.403  -2.409  1.00  1.03           C  
ATOM   2209  C   LYS A 137      38.990  22.675  -2.559  1.00  1.03           C  
ATOM   2210  O   LYS A 137      39.583  22.677  -3.639  1.00  1.03           O  
ATOM   2211  CB  LYS A 137      37.910  24.820  -1.879  1.00  1.03           C  
ATOM   2212  CG  LYS A 137      36.729  25.776  -2.032  1.00  1.03           C  
ATOM   2213  CD  LYS A 137      37.074  27.169  -1.504  1.00  1.03           C  
ATOM   2214  CE  LYS A 137      35.923  28.147  -1.736  1.00  1.03           C  
ATOM   2215  NZ  LYS A 137      36.238  29.521  -1.240  1.00  1.03           N  
ATOM   2216  H   LYS A 137      36.487  23.055  -0.654  1.00  1.03           H  
ATOM   2217  HA  LYS A 137      37.223  23.488  -3.399  1.00  1.03           H  
ATOM   2218 1HB  LYS A 137      38.152  24.762  -0.816  1.00  1.03           H  
ATOM   2219 2HB  LYS A 137      38.767  25.258  -2.386  1.00  1.03           H  
ATOM   2220 1HG  LYS A 137      36.453  25.848  -3.084  1.00  1.03           H  
ATOM   2221 2HG  LYS A 137      35.876  25.386  -1.476  1.00  1.03           H  
ATOM   2222 1HD  LYS A 137      37.276  27.104  -0.432  1.00  1.03           H  
ATOM   2223 2HD  LYS A 137      37.968  27.539  -2.005  1.00  1.03           H  
ATOM   2224 1HE  LYS A 137      35.712  28.197  -2.803  1.00  1.03           H  
ATOM   2225 2HE  LYS A 137      35.040  27.781  -1.222  1.00  1.03           H  
ATOM   2226 1HZ  LYS A 137      35.451  30.130  -1.417  1.00  1.03           H  
ATOM   2227 2HZ  LYS A 137      36.426  29.495  -0.249  1.00  1.03           H  
ATOM   2228 3HZ  LYS A 137      37.050  29.876  -1.725  1.00  1.03           H  
ATOM   2229  N   TYR A 138      39.454  22.047  -1.483  1.00  0.97           N  
ATOM   2230  CA  TYR A 138      40.714  21.334  -1.492  1.00  0.97           C  
ATOM   2231  C   TYR A 138      40.610  20.231  -2.526  1.00  0.97           C  
ATOM   2232  O   TYR A 138      41.483  20.070  -3.376  1.00  0.97           O  
ATOM   2233  CB  TYR A 138      41.030  20.750  -0.113  1.00  0.97           C  
ATOM   2234  CG  TYR A 138      42.394  20.171  -0.040  1.00  0.97           C  
ATOM   2235  CD1 TYR A 138      43.435  21.042   0.165  1.00  0.97           C  
ATOM   2236  CD2 TYR A 138      42.637  18.823  -0.207  1.00  0.97           C  
ATOM   2237  CE1 TYR A 138      44.709  20.598   0.199  1.00  0.97           C  
ATOM   2238  CE2 TYR A 138      43.939  18.382  -0.174  1.00  0.97           C  
ATOM   2239  CZ  TYR A 138      44.971  19.290   0.023  1.00  0.97           C  
ATOM   2240  OH  TYR A 138      46.264  18.897   0.030  1.00  0.97           O  
ATOM   2241  H   TYR A 138      38.929  22.083  -0.619  1.00  0.97           H  
ATOM   2242  HA  TYR A 138      41.510  22.011  -1.791  1.00  0.97           H  
ATOM   2243 1HB  TYR A 138      40.952  21.529   0.644  1.00  0.97           H  
ATOM   2244 2HB  TYR A 138      40.308  19.974   0.138  1.00  0.97           H  
ATOM   2245  HD1 TYR A 138      43.227  22.096   0.297  1.00  0.97           H  
ATOM   2246  HD2 TYR A 138      41.817  18.124  -0.377  1.00  0.97           H  
ATOM   2247  HE1 TYR A 138      45.524  21.286   0.356  1.00  0.97           H  
ATOM   2248  HE2 TYR A 138      44.153  17.335  -0.319  1.00  0.97           H  
ATOM   2249  HH  TYR A 138      46.308  17.950   0.030  1.00  0.97           H  
ATOM   2250  N   ARG A 139      39.516  19.471  -2.473  1.00  0.93           N  
ATOM   2251  CA  ARG A 139      39.321  18.392  -3.421  1.00  0.93           C  
ATOM   2252  C   ARG A 139      39.238  18.926  -4.845  1.00  0.93           C  
ATOM   2253  O   ARG A 139      39.828  18.352  -5.762  1.00  0.93           O  
ATOM   2254  CB  ARG A 139      38.041  17.657  -3.095  1.00  0.93           C  
ATOM   2255  CG  ARG A 139      38.062  16.812  -1.836  1.00  0.93           C  
ATOM   2256  CD  ARG A 139      36.687  16.387  -1.519  1.00  0.93           C  
ATOM   2257  NE  ARG A 139      36.147  15.576  -2.578  1.00  0.93           N  
ATOM   2258  CZ  ARG A 139      34.850  15.459  -2.892  1.00  0.93           C  
ATOM   2259  NH1 ARG A 139      33.930  16.107  -2.220  1.00  0.93           N  
ATOM   2260  NH2 ARG A 139      34.538  14.689  -3.909  1.00  0.93           N  
ATOM   2261  H   ARG A 139      38.816  19.639  -1.749  1.00  0.93           H  
ATOM   2262  HA  ARG A 139      40.163  17.704  -3.345  1.00  0.93           H  
ATOM   2263 1HB  ARG A 139      37.234  18.382  -2.985  1.00  0.93           H  
ATOM   2264 2HB  ARG A 139      37.781  16.998  -3.925  1.00  0.93           H  
ATOM   2265 1HG  ARG A 139      38.674  15.926  -1.990  1.00  0.93           H  
ATOM   2266 2HG  ARG A 139      38.456  17.394  -1.002  1.00  0.93           H  
ATOM   2267 1HD  ARG A 139      36.686  15.801  -0.602  1.00  0.93           H  
ATOM   2268 2HD  ARG A 139      36.054  17.265  -1.397  1.00  0.93           H  
ATOM   2269  HE  ARG A 139      36.798  15.054  -3.169  1.00  0.93           H  
ATOM   2270 1HH1 ARG A 139      34.188  16.700  -1.453  1.00  0.93           H  
ATOM   2271 2HH1 ARG A 139      32.943  16.032  -2.505  1.00  0.93           H  
ATOM   2272 1HH2 ARG A 139      35.313  14.228  -4.407  1.00  0.93           H  
ATOM   2273 2HH2 ARG A 139      33.574  14.567  -4.198  1.00  0.93           H  
ATOM   2274  N   ALA A 140      38.540  20.053  -5.044  1.00  0.90           N  
ATOM   2275  CA  ALA A 140      38.438  20.643  -6.374  1.00  0.90           C  
ATOM   2276  C   ALA A 140      39.819  21.037  -6.901  1.00  0.90           C  
ATOM   2277  O   ALA A 140      40.116  20.858  -8.090  1.00  0.90           O  
ATOM   2278  CB  ALA A 140      37.523  21.852  -6.338  1.00  0.90           C  
ATOM   2279  H   ALA A 140      38.040  20.494  -4.268  1.00  0.90           H  
ATOM   2280  HA  ALA A 140      38.017  19.895  -7.046  1.00  0.90           H  
ATOM   2281 1HB  ALA A 140      37.431  22.274  -7.338  1.00  0.90           H  
ATOM   2282 2HB  ALA A 140      36.540  21.552  -5.975  1.00  0.90           H  
ATOM   2283 3HB  ALA A 140      37.941  22.598  -5.669  1.00  0.90           H  
ATOM   2284  N   TYR A 141      40.661  21.566  -6.008  1.00  0.89           N  
ATOM   2285  CA  TYR A 141      42.024  21.989  -6.317  1.00  0.89           C  
ATOM   2286  C   TYR A 141      42.832  20.783  -6.765  1.00  0.89           C  
ATOM   2287  O   TYR A 141      43.483  20.811  -7.815  1.00  0.89           O  
ATOM   2288  CB  TYR A 141      42.620  22.683  -5.092  1.00  0.89           C  
ATOM   2289  CG  TYR A 141      44.003  23.277  -5.200  1.00  0.89           C  
ATOM   2290  CD1 TYR A 141      44.163  24.473  -5.872  1.00  0.89           C  
ATOM   2291  CD2 TYR A 141      45.089  22.686  -4.569  1.00  0.89           C  
ATOM   2292  CE1 TYR A 141      45.388  25.082  -5.925  1.00  0.89           C  
ATOM   2293  CE2 TYR A 141      46.326  23.309  -4.626  1.00  0.89           C  
ATOM   2294  CZ  TYR A 141      46.469  24.502  -5.299  1.00  0.89           C  
ATOM   2295  OH  TYR A 141      47.682  25.136  -5.341  1.00  0.89           O  
ATOM   2296  H   TYR A 141      40.331  21.706  -5.051  1.00  0.89           H  
ATOM   2297  HA  TYR A 141      41.988  22.699  -7.144  1.00  0.89           H  
ATOM   2298 1HB  TYR A 141      41.941  23.479  -4.788  1.00  0.89           H  
ATOM   2299 2HB  TYR A 141      42.646  21.986  -4.272  1.00  0.89           H  
ATOM   2300  HD1 TYR A 141      43.304  24.942  -6.351  1.00  0.89           H  
ATOM   2301  HD2 TYR A 141      44.968  21.750  -4.019  1.00  0.89           H  
ATOM   2302  HE1 TYR A 141      45.502  26.030  -6.449  1.00  0.89           H  
ATOM   2303  HE2 TYR A 141      47.184  22.864  -4.125  1.00  0.89           H  
ATOM   2304  HH  TYR A 141      48.293  24.696  -4.740  1.00  0.89           H  
ATOM   2305  N   VAL A 142      42.754  19.704  -5.981  1.00  0.90           N  
ATOM   2306  CA  VAL A 142      43.460  18.472  -6.286  1.00  0.90           C  
ATOM   2307  C   VAL A 142      42.990  17.888  -7.614  1.00  0.90           C  
ATOM   2308  O   VAL A 142      43.800  17.489  -8.457  1.00  0.90           O  
ATOM   2309  CB  VAL A 142      43.268  17.448  -5.163  1.00  0.90           C  
ATOM   2310  CG1 VAL A 142      43.807  16.109  -5.593  1.00  0.90           C  
ATOM   2311  CG2 VAL A 142      44.001  17.931  -3.902  1.00  0.90           C  
ATOM   2312  H   VAL A 142      42.192  19.756  -5.129  1.00  0.90           H  
ATOM   2313  HA  VAL A 142      44.518  18.693  -6.344  1.00  0.90           H  
ATOM   2314  HB  VAL A 142      42.206  17.340  -4.954  1.00  0.90           H  
ATOM   2315 1HG1 VAL A 142      43.664  15.383  -4.796  1.00  0.90           H  
ATOM   2316 2HG1 VAL A 142      43.287  15.763  -6.488  1.00  0.90           H  
ATOM   2317 3HG1 VAL A 142      44.849  16.219  -5.798  1.00  0.90           H  
ATOM   2318 1HG2 VAL A 142      43.858  17.207  -3.101  1.00  0.90           H  
ATOM   2319 2HG2 VAL A 142      45.064  18.035  -4.110  1.00  0.90           H  
ATOM   2320 3HG2 VAL A 142      43.607  18.894  -3.593  1.00  0.90           H  
ATOM   2321  N   ARG A 143      41.683  17.856  -7.838  1.00  0.91           N  
ATOM   2322  CA  ARG A 143      41.228  17.335  -9.106  1.00  0.91           C  
ATOM   2323  C   ARG A 143      41.690  18.218 -10.251  1.00  0.91           C  
ATOM   2324  O   ARG A 143      42.195  17.729 -11.254  1.00  0.91           O  
ATOM   2325  CB  ARG A 143      39.713  17.251  -9.169  1.00  0.91           C  
ATOM   2326  CG  ARG A 143      39.083  16.186  -8.323  1.00  0.91           C  
ATOM   2327  CD  ARG A 143      37.631  16.169  -8.479  1.00  0.91           C  
ATOM   2328  NE  ARG A 143      37.238  15.833  -9.851  1.00  0.91           N  
ATOM   2329  CZ  ARG A 143      35.983  15.716 -10.286  1.00  0.91           C  
ATOM   2330  NH1 ARG A 143      34.953  15.864  -9.476  1.00  0.91           N  
ATOM   2331  NH2 ARG A 143      35.816  15.447 -11.553  1.00  0.91           N  
ATOM   2332  H   ARG A 143      41.021  18.178  -7.136  1.00  0.91           H  
ATOM   2333  HA  ARG A 143      41.640  16.340  -9.235  1.00  0.91           H  
ATOM   2334 1HB  ARG A 143      39.292  18.211  -8.865  1.00  0.91           H  
ATOM   2335 2HB  ARG A 143      39.407  17.070 -10.201  1.00  0.91           H  
ATOM   2336 1HG  ARG A 143      39.456  15.210  -8.593  1.00  0.91           H  
ATOM   2337 2HG  ARG A 143      39.304  16.384  -7.288  1.00  0.91           H  
ATOM   2338 1HD  ARG A 143      37.208  15.437  -7.810  1.00  0.91           H  
ATOM   2339 2HD  ARG A 143      37.231  17.153  -8.237  1.00  0.91           H  
ATOM   2340  HE  ARG A 143      37.967  15.707 -10.574  1.00  0.91           H  
ATOM   2341 1HH1 ARG A 143      35.102  16.070  -8.496  1.00  0.91           H  
ATOM   2342 2HH1 ARG A 143      34.016  15.767  -9.834  1.00  0.91           H  
ATOM   2343 1HH2 ARG A 143      36.664  15.355 -12.130  1.00  0.91           H  
ATOM   2344 2HH2 ARG A 143      34.894  15.347 -11.947  1.00  0.91           H  
ATOM   2345  N   SER A 144      41.626  19.530 -10.087  1.00  0.94           N  
ATOM   2346  CA  SER A 144      42.012  20.404 -11.176  1.00  0.94           C  
ATOM   2347  C   SER A 144      43.488  20.261 -11.542  1.00  0.94           C  
ATOM   2348  O   SER A 144      43.839  20.221 -12.724  1.00  0.94           O  
ATOM   2349  CB  SER A 144      41.729  21.842 -10.784  1.00  0.94           C  
ATOM   2350  OG  SER A 144      40.352  22.046 -10.597  1.00  0.94           O  
ATOM   2351  H   SER A 144      41.240  19.937  -9.236  1.00  0.94           H  
ATOM   2352  HA  SER A 144      41.414  20.146 -12.050  1.00  0.94           H  
ATOM   2353 1HB  SER A 144      42.263  22.078  -9.862  1.00  0.94           H  
ATOM   2354 2HB  SER A 144      42.099  22.508 -11.559  1.00  0.94           H  
ATOM   2355  HG  SER A 144      40.124  21.539  -9.780  1.00  0.94           H  
ATOM   2356  N   ARG A 145      44.358  20.161 -10.529  1.00  0.99           N  
ATOM   2357  CA  ARG A 145      45.792  20.097 -10.782  1.00  0.99           C  
ATOM   2358  C   ARG A 145      46.282  18.718 -11.261  1.00  0.99           C  
ATOM   2359  O   ARG A 145      47.329  18.643 -11.909  1.00  0.99           O  
ATOM   2360  CB  ARG A 145      46.555  20.555  -9.550  1.00  0.99           C  
ATOM   2361  CG  ARG A 145      46.566  19.620  -8.405  1.00  0.99           C  
ATOM   2362  CD  ARG A 145      47.163  20.258  -7.218  1.00  0.99           C  
ATOM   2363  NE  ARG A 145      47.294  19.355  -6.082  1.00  0.99           N  
ATOM   2364  CZ  ARG A 145      48.086  19.626  -5.038  1.00  0.99           C  
ATOM   2365  NH1 ARG A 145      48.743  20.746  -5.068  1.00  0.99           N  
ATOM   2366  NH2 ARG A 145      48.227  18.798  -4.017  1.00  0.99           N  
ATOM   2367  H   ARG A 145      44.017  20.189  -9.567  1.00  0.99           H  
ATOM   2368  HA  ARG A 145      46.015  20.815 -11.570  1.00  0.99           H  
ATOM   2369 1HB  ARG A 145      47.568  20.793  -9.816  1.00  0.99           H  
ATOM   2370 2HB  ARG A 145      46.096  21.476  -9.181  1.00  0.99           H  
ATOM   2371 1HG  ARG A 145      45.563  19.323  -8.200  1.00  0.99           H  
ATOM   2372 2HG  ARG A 145      47.159  18.753  -8.667  1.00  0.99           H  
ATOM   2373 1HD  ARG A 145      48.138  20.646  -7.467  1.00  0.99           H  
ATOM   2374 2HD  ARG A 145      46.520  21.085  -6.916  1.00  0.99           H  
ATOM   2375  HE  ARG A 145      46.781  18.488  -6.093  1.00  0.99           H  
ATOM   2376 1HH1 ARG A 145      48.629  21.363  -5.851  1.00  0.99           H  
ATOM   2377 2HH1 ARG A 145      49.412  21.015  -4.342  1.00  0.99           H  
ATOM   2378 1HH2 ARG A 145      47.737  17.921  -3.977  1.00  0.99           H  
ATOM   2379 2HH2 ARG A 145      48.848  19.051  -3.261  1.00  0.99           H  
ATOM   2380  N   PHE A 146      45.526  17.636 -10.991  1.00  1.07           N  
ATOM   2381  CA  PHE A 146      45.946  16.313 -11.470  1.00  1.07           C  
ATOM   2382  C   PHE A 146      45.080  15.754 -12.601  1.00  1.07           C  
ATOM   2383  O   PHE A 146      45.599  15.188 -13.558  1.00  1.07           O  
ATOM   2384  CB  PHE A 146      46.001  15.298 -10.343  1.00  1.07           C  
ATOM   2385  CG  PHE A 146      47.009  15.642  -9.335  1.00  1.07           C  
ATOM   2386  CD1 PHE A 146      46.651  15.892  -8.054  1.00  1.07           C  
ATOM   2387  CD2 PHE A 146      48.329  15.761  -9.694  1.00  1.07           C  
ATOM   2388  CE1 PHE A 146      47.591  16.252  -7.123  1.00  1.07           C  
ATOM   2389  CE2 PHE A 146      49.269  16.127  -8.779  1.00  1.07           C  
ATOM   2390  CZ  PHE A 146      48.902  16.377  -7.497  1.00  1.07           C  
ATOM   2391  H   PHE A 146      44.690  17.726 -10.411  1.00  1.07           H  
ATOM   2392  HA  PHE A 146      46.960  16.402 -11.834  1.00  1.07           H  
ATOM   2393 1HB  PHE A 146      45.024  15.246  -9.850  1.00  1.07           H  
ATOM   2394 2HB  PHE A 146      46.224  14.305 -10.738  1.00  1.07           H  
ATOM   2395  HD1 PHE A 146      45.605  15.798  -7.795  1.00  1.07           H  
ATOM   2396  HD2 PHE A 146      48.612  15.568 -10.725  1.00  1.07           H  
ATOM   2397  HE1 PHE A 146      47.296  16.447  -6.098  1.00  1.07           H  
ATOM   2398  HE2 PHE A 146      50.311  16.222  -9.072  1.00  1.07           H  
ATOM   2399  HZ  PHE A 146      49.655  16.680  -6.779  1.00  1.07           H  
ATOM   2400  N   GLN A 147      43.771  15.962 -12.555  1.00  1.19           N  
ATOM   2401  CA  GLN A 147      42.887  15.421 -13.583  1.00  1.19           C  
ATOM   2402  C   GLN A 147      43.255  15.952 -14.935  1.00  1.19           C  
ATOM   2403  O   GLN A 147      43.201  15.227 -15.929  1.00  1.19           O  
ATOM   2404  CB  GLN A 147      41.438  15.805 -13.308  1.00  1.19           C  
ATOM   2405  CG  GLN A 147      40.428  15.216 -14.209  1.00  1.19           C  
ATOM   2406  CD  GLN A 147      39.005  15.564 -13.754  1.00  1.19           C  
ATOM   2407  OE1 GLN A 147      38.609  15.367 -12.577  1.00  1.19           O  
ATOM   2408  NE2 GLN A 147      38.232  16.105 -14.696  1.00  1.19           N  
ATOM   2409  H   GLN A 147      43.351  16.485 -11.798  1.00  1.19           H  
ATOM   2410  HA  GLN A 147      42.987  14.345 -13.618  1.00  1.19           H  
ATOM   2411 1HB  GLN A 147      41.176  15.598 -12.295  1.00  1.19           H  
ATOM   2412 2HB  GLN A 147      41.345  16.883 -13.437  1.00  1.19           H  
ATOM   2413 1HG  GLN A 147      40.582  15.623 -15.212  1.00  1.19           H  
ATOM   2414 2HG  GLN A 147      40.547  14.136 -14.217  1.00  1.19           H  
ATOM   2415 1HE2 GLN A 147      37.289  16.381 -14.505  1.00  1.19           H  
ATOM   2416 2HE2 GLN A 147      38.603  16.248 -15.615  1.00  1.19           H  
ATOM   2417  N   CYS A 148      43.633  17.225 -14.962  1.00  1.35           N  
ATOM   2418  CA  CYS A 148      43.963  17.935 -16.179  1.00  1.35           C  
ATOM   2419  C   CYS A 148      45.452  18.262 -16.285  1.00  1.35           C  
ATOM   2420  O   CYS A 148      45.836  19.200 -16.986  1.00  1.35           O  
ATOM   2421  CB  CYS A 148      43.148  19.218 -16.233  1.00  1.35           C  
ATOM   2422  SG  CYS A 148      41.359  18.914 -16.317  1.00  1.35           S  
ATOM   2423  H   CYS A 148      43.673  17.737 -14.085  1.00  1.35           H  
ATOM   2424  HA  CYS A 148      43.681  17.312 -17.021  1.00  1.35           H  
ATOM   2425 1HB  CYS A 148      43.351  19.812 -15.336  1.00  1.35           H  
ATOM   2426 2HB  CYS A 148      43.440  19.811 -17.099  1.00  1.35           H  
ATOM   2427  HG  CYS A 148      41.000  20.197 -16.278  1.00  1.35           H  
ATOM   2428  N   ILE A 149      46.289  17.493 -15.596  1.00  1.55           N  
ATOM   2429  CA  ILE A 149      47.729  17.716 -15.626  1.00  1.55           C  
ATOM   2430  C   ILE A 149      48.269  17.360 -17.002  1.00  1.55           C  
ATOM   2431  O   ILE A 149      47.795  16.427 -17.643  1.00  1.55           O  
ATOM   2432  CB  ILE A 149      48.433  16.855 -14.581  1.00  1.55           C  
ATOM   2433  CG1 ILE A 149      49.840  17.358 -14.280  1.00  1.55           C  
ATOM   2434  CG2 ILE A 149      48.469  15.437 -15.083  1.00  1.55           C  
ATOM   2435  CD1 ILE A 149      50.416  16.715 -13.074  1.00  1.55           C  
ATOM   2436  H   ILE A 149      45.931  16.725 -15.025  1.00  1.55           H  
ATOM   2437  HA  ILE A 149      47.929  18.767 -15.424  1.00  1.55           H  
ATOM   2438  HB  ILE A 149      47.887  16.897 -13.682  1.00  1.55           H  
ATOM   2439 1HG1 ILE A 149      50.486  17.152 -15.091  1.00  1.55           H  
ATOM   2440 2HG1 ILE A 149      49.806  18.436 -14.112  1.00  1.55           H  
ATOM   2441 1HG2 ILE A 149      48.935  14.785 -14.343  1.00  1.55           H  
ATOM   2442 2HG2 ILE A 149      47.460  15.121 -15.265  1.00  1.55           H  
ATOM   2443 3HG2 ILE A 149      49.032  15.382 -16.012  1.00  1.55           H  
ATOM   2444 1HD1 ILE A 149      51.415  17.099 -12.886  1.00  1.55           H  
ATOM   2445 2HD1 ILE A 149      49.779  16.922 -12.216  1.00  1.55           H  
ATOM   2446 3HD1 ILE A 149      50.461  15.649 -13.257  1.00  1.55           H  
ATOM   2447  N   GLU A 150      49.253  18.110 -17.467  1.00  1.79           N  
ATOM   2448  CA  GLU A 150      49.863  17.839 -18.763  1.00  1.79           C  
ATOM   2449  C   GLU A 150      50.941  16.745 -18.722  1.00  1.79           C  
ATOM   2450  O   GLU A 150      51.341  16.234 -19.766  1.00  1.79           O  
ATOM   2451  CB  GLU A 150      50.480  19.130 -19.310  1.00  1.79           C  
ATOM   2452  CG  GLU A 150      49.462  20.219 -19.624  1.00  1.79           C  
ATOM   2453  CD  GLU A 150      50.076  21.533 -20.084  1.00  1.79           C  
ATOM   2454  OE1 GLU A 150      51.285  21.646 -20.150  1.00  1.79           O  
ATOM   2455  OE2 GLU A 150      49.317  22.433 -20.364  1.00  1.79           O  
ATOM   2456  H   GLU A 150      49.586  18.886 -16.915  1.00  1.79           H  
ATOM   2457  HA  GLU A 150      49.077  17.509 -19.444  1.00  1.79           H  
ATOM   2458 1HB  GLU A 150      51.194  19.527 -18.587  1.00  1.79           H  
ATOM   2459 2HB  GLU A 150      51.033  18.909 -20.226  1.00  1.79           H  
ATOM   2460 1HG  GLU A 150      48.795  19.853 -20.407  1.00  1.79           H  
ATOM   2461 2HG  GLU A 150      48.858  20.398 -18.733  1.00  1.79           H  
ATOM   2462  N   ASP A 151      51.439  16.415 -17.525  1.00  2.05           N  
ATOM   2463  CA  ASP A 151      52.570  15.490 -17.394  1.00  2.05           C  
ATOM   2464  C   ASP A 151      53.632  15.892 -18.411  1.00  2.05           C  
ATOM   2465  O   ASP A 151      54.179  16.991 -18.298  1.00  2.05           O  
ATOM   2466  CB  ASP A 151      52.161  14.019 -17.514  1.00  2.05           C  
ATOM   2467  CG  ASP A 151      51.251  13.499 -16.346  1.00  2.05           C  
ATOM   2468  OD1 ASP A 151      51.477  13.874 -15.198  1.00  2.05           O  
ATOM   2469  OD2 ASP A 151      50.374  12.717 -16.613  1.00  2.05           O  
ATOM   2470  H   ASP A 151      51.034  16.836 -16.711  1.00  2.05           H  
ATOM   2471  HA  ASP A 151      53.003  15.615 -16.402  1.00  2.05           H  
ATOM   2472 1HB  ASP A 151      51.617  13.893 -18.436  1.00  2.05           H  
ATOM   2473 2HB  ASP A 151      53.055  13.393 -17.563  1.00  2.05           H  
ATOM   2474  N   ARG A 152      53.969  15.017 -19.368  1.00  2.28           N  
ATOM   2475  CA  ARG A 152      54.970  15.420 -20.343  1.00  2.28           C  
ATOM   2476  C   ARG A 152      55.007  14.679 -21.643  1.00  2.28           C  
ATOM   2477  O   ARG A 152      54.412  13.631 -21.787  1.00  2.28           O  
ATOM   2478  CB  ARG A 152      56.380  15.396 -19.810  1.00  2.28           C  
ATOM   2479  CG  ARG A 152      57.091  14.051 -19.702  1.00  2.28           C  
ATOM   2480  CD  ARG A 152      56.675  13.119 -18.652  1.00  2.28           C  
ATOM   2481  NE  ARG A 152      57.574  11.999 -18.708  1.00  2.28           N  
ATOM   2482  CZ  ARG A 152      57.423  10.982 -19.536  1.00  2.28           C  
ATOM   2483  NH1 ARG A 152      56.374  10.940 -20.292  1.00  2.28           N  
ATOM   2484  NH2 ARG A 152      58.321  10.043 -19.601  1.00  2.28           N  
ATOM   2485  H   ARG A 152      53.511  14.122 -19.445  1.00  2.28           H  
ATOM   2486  HA  ARG A 152      54.715  16.431 -20.592  1.00  2.28           H  
ATOM   2487 1HB  ARG A 152      57.000  15.935 -20.518  1.00  2.28           H  
ATOM   2488 2HB  ARG A 152      56.434  15.945 -18.923  1.00  2.28           H  
ATOM   2489 1HG  ARG A 152      56.801  13.526 -20.574  1.00  2.28           H  
ATOM   2490 2HG  ARG A 152      58.170  14.160 -19.717  1.00  2.28           H  
ATOM   2491 1HD  ARG A 152      56.743  13.554 -17.678  1.00  2.28           H  
ATOM   2492 2HD  ARG A 152      55.661  12.765 -18.842  1.00  2.28           H  
ATOM   2493  HE  ARG A 152      58.399  12.018 -18.124  1.00  2.28           H  
ATOM   2494 1HH1 ARG A 152      55.696  11.687 -20.238  1.00  2.28           H  
ATOM   2495 2HH1 ARG A 152      56.248  10.174 -20.934  1.00  2.28           H  
ATOM   2496 1HH2 ARG A 152      59.144  10.073 -19.017  1.00  2.28           H  
ATOM   2497 2HH2 ARG A 152      58.195   9.269 -20.260  1.00  2.28           H  
ATOM   2498  N   ASN A 153      55.763  15.233 -22.601  1.00  2.45           N  
ATOM   2499  CA  ASN A 153      55.966  14.630 -23.910  1.00  2.45           C  
ATOM   2500  C   ASN A 153      54.696  14.506 -24.714  1.00  2.45           C  
ATOM   2501  O   ASN A 153      54.565  13.635 -25.572  1.00  2.45           O  
ATOM   2502  CB  ASN A 153      56.574  13.254 -23.792  1.00  2.45           C  
ATOM   2503  CG  ASN A 153      57.781  13.261 -23.014  1.00  2.45           C  
ATOM   2504  OD1 ASN A 153      58.412  14.295 -22.779  1.00  2.45           O  
ATOM   2505  ND2 ASN A 153      58.155  12.125 -22.599  1.00  2.45           N  
ATOM   2506  H   ASN A 153      56.237  16.125 -22.445  1.00  2.45           H  
ATOM   2507  HA  ASN A 153      56.640  15.280 -24.474  1.00  2.45           H  
ATOM   2508 1HB  ASN A 153      55.878  12.561 -23.339  1.00  2.45           H  
ATOM   2509 2HB  ASN A 153      56.793  12.867 -24.788  1.00  2.45           H  
ATOM   2510 1HD2 ASN A 153      58.984  12.056 -22.045  1.00  2.45           H  
ATOM   2511 2HD2 ASN A 153      57.610  11.317 -22.836  1.00  2.45           H  
ATOM   2512  N   ALA A 154      53.761  15.414 -24.507  1.00  2.55           N  
ATOM   2513  CA  ALA A 154      52.555  15.417 -25.309  1.00  2.55           C  
ATOM   2514  C   ALA A 154      52.898  16.146 -26.604  1.00  2.55           C  
ATOM   2515  O   ALA A 154      52.535  17.307 -26.828  1.00  2.55           O  
ATOM   2516  CB  ALA A 154      51.431  16.065 -24.545  1.00  2.55           C  
ATOM   2517  H   ALA A 154      53.889  16.110 -23.787  1.00  2.55           H  
ATOM   2518  HA  ALA A 154      52.279  14.393 -25.550  1.00  2.55           H  
ATOM   2519 1HB  ALA A 154      50.548  16.058 -25.145  1.00  2.55           H  
ATOM   2520 2HB  ALA A 154      51.240  15.515 -23.629  1.00  2.55           H  
ATOM   2521 3HB  ALA A 154      51.697  17.096 -24.297  1.00  2.55           H  
ATOM   2522  N   ARG A 155      53.692  15.470 -27.431  1.00  2.57           N  
ATOM   2523  CA  ARG A 155      54.313  16.102 -28.585  1.00  2.57           C  
ATOM   2524  C   ARG A 155      54.975  17.380 -28.066  1.00  2.57           C  
ATOM   2525  O   ARG A 155      55.906  17.290 -27.266  1.00  2.57           O  
ATOM   2526  CB  ARG A 155      53.312  16.354 -29.709  1.00  2.57           C  
ATOM   2527  CG  ARG A 155      52.790  15.064 -30.378  1.00  2.57           C  
ATOM   2528  CD  ARG A 155      51.882  15.339 -31.550  1.00  2.57           C  
ATOM   2529  NE  ARG A 155      50.566  15.873 -31.166  1.00  2.57           N  
ATOM   2530  CZ  ARG A 155      49.729  16.527 -31.994  1.00  2.57           C  
ATOM   2531  NH1 ARG A 155      50.038  16.753 -33.251  1.00  2.57           N  
ATOM   2532  NH2 ARG A 155      48.584  16.930 -31.514  1.00  2.57           N  
ATOM   2533  H   ARG A 155      53.921  14.511 -27.174  1.00  2.57           H  
ATOM   2534  HA  ARG A 155      55.090  15.452 -28.977  1.00  2.57           H  
ATOM   2535 1HB  ARG A 155      52.450  16.911 -29.340  1.00  2.57           H  
ATOM   2536 2HB  ARG A 155      53.785  16.950 -30.491  1.00  2.57           H  
ATOM   2537 1HG  ARG A 155      53.638  14.475 -30.737  1.00  2.57           H  
ATOM   2538 2HG  ARG A 155      52.230  14.477 -29.645  1.00  2.57           H  
ATOM   2539 1HD  ARG A 155      52.360  16.066 -32.207  1.00  2.57           H  
ATOM   2540 2HD  ARG A 155      51.728  14.421 -32.108  1.00  2.57           H  
ATOM   2541  HE  ARG A 155      50.213  15.723 -30.207  1.00  2.57           H  
ATOM   2542 1HH1 ARG A 155      50.917  16.399 -33.649  1.00  2.57           H  
ATOM   2543 2HH1 ARG A 155      49.394  17.238 -33.849  1.00  2.57           H  
ATOM   2544 1HH2 ARG A 155      48.375  16.703 -30.537  1.00  2.57           H  
ATOM   2545 2HH2 ARG A 155      47.924  17.418 -32.092  1.00  2.57           H  
ATOM   2546  N   LEU A 156      54.514  18.554 -28.488  1.00  2.49           N  
ATOM   2547  CA  LEU A 156      55.124  19.794 -28.015  1.00  2.49           C  
ATOM   2548  C   LEU A 156      54.131  20.727 -27.308  1.00  2.49           C  
ATOM   2549  O   LEU A 156      54.240  21.955 -27.417  1.00  2.49           O  
ATOM   2550  CB  LEU A 156      55.871  20.534 -29.129  1.00  2.49           C  
ATOM   2551  CG  LEU A 156      57.327  20.022 -29.419  1.00  2.49           C  
ATOM   2552  CD1 LEU A 156      57.310  18.894 -30.438  1.00  2.49           C  
ATOM   2553  CD2 LEU A 156      58.173  21.178 -29.896  1.00  2.49           C  
ATOM   2554  H   LEU A 156      53.737  18.595 -29.130  1.00  2.49           H  
ATOM   2555  HA  LEU A 156      55.876  19.527 -27.280  1.00  2.49           H  
ATOM   2556 1HB  LEU A 156      55.297  20.461 -30.051  1.00  2.49           H  
ATOM   2557 2HB  LEU A 156      55.944  21.585 -28.851  1.00  2.49           H  
ATOM   2558  HG  LEU A 156      57.757  19.629 -28.499  1.00  2.49           H  
ATOM   2559 1HD1 LEU A 156      58.329  18.554 -30.615  1.00  2.49           H  
ATOM   2560 2HD1 LEU A 156      56.721  18.072 -30.073  1.00  2.49           H  
ATOM   2561 3HD1 LEU A 156      56.884  19.259 -31.370  1.00  2.49           H  
ATOM   2562 1HD2 LEU A 156      59.189  20.834 -30.081  1.00  2.49           H  
ATOM   2563 2HD2 LEU A 156      57.751  21.579 -30.818  1.00  2.49           H  
ATOM   2564 3HD2 LEU A 156      58.186  21.956 -29.131  1.00  2.49           H  
ATOM   2565  N   GLY A 157      53.168  20.144 -26.580  1.00  2.33           N  
ATOM   2566  CA  GLY A 157      52.200  20.939 -25.816  1.00  2.33           C  
ATOM   2567  C   GLY A 157      50.736  20.503 -25.917  1.00  2.33           C  
ATOM   2568  O   GLY A 157      49.836  21.268 -25.565  1.00  2.33           O  
ATOM   2569  H   GLY A 157      53.114  19.129 -26.552  1.00  2.33           H  
ATOM   2570 1HA  GLY A 157      52.488  20.899 -24.764  1.00  2.33           H  
ATOM   2571 2HA  GLY A 157      52.285  21.985 -26.110  1.00  2.33           H  
ATOM   2572  N   GLU A 158      50.468  19.314 -26.441  1.00  2.09           N  
ATOM   2573  CA  GLU A 158      49.085  18.845 -26.485  1.00  2.09           C  
ATOM   2574  C   GLU A 158      48.564  18.617 -25.062  1.00  2.09           C  
ATOM   2575  O   GLU A 158      49.247  18.023 -24.235  1.00  2.09           O  
ATOM   2576  CB  GLU A 158      48.968  17.572 -27.339  1.00  2.09           C  
ATOM   2577  CG  GLU A 158      47.561  17.003 -27.454  1.00  2.09           C  
ATOM   2578  CD  GLU A 158      47.508  15.795 -28.341  1.00  2.09           C  
ATOM   2579  OE1 GLU A 158      48.492  15.540 -28.998  1.00  2.09           O  
ATOM   2580  OE2 GLU A 158      46.502  15.130 -28.377  1.00  2.09           O  
ATOM   2581  H   GLU A 158      51.222  18.697 -26.723  1.00  2.09           H  
ATOM   2582  HA  GLU A 158      48.472  19.618 -26.949  1.00  2.09           H  
ATOM   2583 1HB  GLU A 158      49.320  17.793 -28.347  1.00  2.09           H  
ATOM   2584 2HB  GLU A 158      49.609  16.803 -26.951  1.00  2.09           H  
ATOM   2585 1HG  GLU A 158      47.199  16.734 -26.464  1.00  2.09           H  
ATOM   2586 2HG  GLU A 158      46.904  17.775 -27.852  1.00  2.09           H  
ATOM   2587  N   SER A 159      47.357  19.074 -24.759  1.00  1.82           N  
ATOM   2588  CA  SER A 159      46.814  18.813 -23.431  1.00  1.82           C  
ATOM   2589  C   SER A 159      46.132  17.455 -23.435  1.00  1.82           C  
ATOM   2590  O   SER A 159      45.136  17.260 -24.131  1.00  1.82           O  
ATOM   2591  CB  SER A 159      45.846  19.894 -23.014  1.00  1.82           C  
ATOM   2592  OG  SER A 159      45.238  19.569 -21.793  1.00  1.82           O  
ATOM   2593  H   SER A 159      46.821  19.584 -25.446  1.00  1.82           H  
ATOM   2594  HA  SER A 159      47.635  18.788 -22.710  1.00  1.82           H  
ATOM   2595 1HB  SER A 159      46.383  20.839 -22.914  1.00  1.82           H  
ATOM   2596 2HB  SER A 159      45.086  20.027 -23.782  1.00  1.82           H  
ATOM   2597  HG  SER A 159      44.752  20.351 -21.520  1.00  1.82           H  
ATOM   2598  N   VAL A 160      46.686  16.514 -22.674  1.00  1.58           N  
ATOM   2599  CA  VAL A 160      46.194  15.141 -22.688  1.00  1.58           C  
ATOM   2600  C   VAL A 160      45.578  14.660 -21.375  1.00  1.58           C  
ATOM   2601  O   VAL A 160      45.061  13.550 -21.322  1.00  1.58           O  
ATOM   2602  CB  VAL A 160      47.341  14.206 -23.057  1.00  1.58           C  
ATOM   2603  CG1 VAL A 160      47.866  14.560 -24.437  1.00  1.58           C  
ATOM   2604  CG2 VAL A 160      48.426  14.326 -22.054  1.00  1.58           C  
ATOM   2605  H   VAL A 160      47.498  16.751 -22.122  1.00  1.58           H  
ATOM   2606  HA  VAL A 160      45.432  15.067 -23.462  1.00  1.58           H  
ATOM   2607  HB  VAL A 160      46.977  13.194 -23.081  1.00  1.58           H  
ATOM   2608 1HG1 VAL A 160      48.676  13.887 -24.702  1.00  1.58           H  
ATOM   2609 2HG1 VAL A 160      47.063  14.473 -25.171  1.00  1.58           H  
ATOM   2610 3HG1 VAL A 160      48.236  15.582 -24.434  1.00  1.58           H  
ATOM   2611 1HG2 VAL A 160      49.207  13.661 -22.337  1.00  1.58           H  
ATOM   2612 2HG2 VAL A 160      48.801  15.351 -22.032  1.00  1.58           H  
ATOM   2613 3HG2 VAL A 160      48.048  14.053 -21.064  1.00  1.58           H  
ATOM   2614  N   SER A 161      45.634  15.488 -20.337  1.00  1.37           N  
ATOM   2615  CA  SER A 161      45.096  15.162 -19.008  1.00  1.37           C  
ATOM   2616  C   SER A 161      45.706  13.881 -18.394  1.00  1.37           C  
ATOM   2617  O   SER A 161      46.638  13.291 -18.950  1.00  1.37           O  
ATOM   2618  CB  SER A 161      43.574  15.010 -19.118  1.00  1.37           C  
ATOM   2619  OG  SER A 161      42.962  16.210 -19.512  1.00  1.37           O  
ATOM   2620  H   SER A 161      46.071  16.389 -20.469  1.00  1.37           H  
ATOM   2621  HA  SER A 161      45.324  15.992 -18.340  1.00  1.37           H  
ATOM   2622 1HB  SER A 161      43.318  14.232 -19.822  1.00  1.37           H  
ATOM   2623 2HB  SER A 161      43.170  14.701 -18.188  1.00  1.37           H  
ATOM   2624  HG  SER A 161      43.369  16.897 -18.983  1.00  1.37           H  
ATOM   2625  N   LEU A 162      45.181  13.464 -17.228  1.00  1.21           N  
ATOM   2626  CA  LEU A 162      45.647  12.233 -16.573  1.00  1.21           C  
ATOM   2627  C   LEU A 162      44.722  11.063 -16.881  1.00  1.21           C  
ATOM   2628  O   LEU A 162      45.173   9.998 -17.302  1.00  1.21           O  
ATOM   2629  CB  LEU A 162      45.776  12.423 -15.053  1.00  1.21           C  
ATOM   2630  CG  LEU A 162      46.273  11.224 -14.214  1.00  1.21           C  
ATOM   2631  CD1 LEU A 162      47.678  10.814 -14.664  1.00  1.21           C  
ATOM   2632  CD2 LEU A 162      46.328  11.655 -12.746  1.00  1.21           C  
ATOM   2633  H   LEU A 162      44.449  14.023 -16.789  1.00  1.21           H  
ATOM   2634  HA  LEU A 162      46.638  11.996 -16.962  1.00  1.21           H  
ATOM   2635 1HB  LEU A 162      46.466  13.215 -14.876  1.00  1.21           H  
ATOM   2636 2HB  LEU A 162      44.806  12.729 -14.657  1.00  1.21           H  
ATOM   2637  HG  LEU A 162      45.601  10.374 -14.336  1.00  1.21           H  
ATOM   2638 1HD1 LEU A 162      48.026   9.977 -14.056  1.00  1.21           H  
ATOM   2639 2HD1 LEU A 162      47.657  10.516 -15.712  1.00  1.21           H  
ATOM   2640 3HD1 LEU A 162      48.364  11.661 -14.545  1.00  1.21           H  
ATOM   2641 1HD2 LEU A 162      46.693  10.832 -12.159  1.00  1.21           H  
ATOM   2642 2HD2 LEU A 162      47.007  12.502 -12.645  1.00  1.21           H  
ATOM   2643 3HD2 LEU A 162      45.344  11.942 -12.406  1.00  1.21           H  
ATOM   2644  N   ASN A 163      43.414  11.268 -16.722  1.00  1.10           N  
ATOM   2645  CA  ASN A 163      42.438  10.191 -16.941  1.00  1.10           C  
ATOM   2646  C   ASN A 163      42.416   9.668 -18.381  1.00  1.10           C  
ATOM   2647  O   ASN A 163      42.006   8.536 -18.641  1.00  1.10           O  
ATOM   2648  CB  ASN A 163      41.043  10.632 -16.545  1.00  1.10           C  
ATOM   2649  CG  ASN A 163      40.829  10.683 -15.070  1.00  1.10           C  
ATOM   2650  OD1 ASN A 163      41.608  10.109 -14.304  1.00  1.10           O  
ATOM   2651  ND2 ASN A 163      39.767  11.337 -14.662  1.00  1.10           N  
ATOM   2652  H   ASN A 163      43.094  12.172 -16.402  1.00  1.10           H  
ATOM   2653  HA  ASN A 163      42.721   9.349 -16.306  1.00  1.10           H  
ATOM   2654 1HB  ASN A 163      40.849  11.623 -16.960  1.00  1.10           H  
ATOM   2655 2HB  ASN A 163      40.314   9.950 -16.981  1.00  1.10           H  
ATOM   2656 1HD2 ASN A 163      39.537  11.391 -13.689  1.00  1.10           H  
ATOM   2657 2HD2 ASN A 163      39.166  11.773 -15.331  1.00  1.10           H  
ATOM   2658  N   LYS A 164      42.852  10.494 -19.327  1.00  1.03           N  
ATOM   2659  CA  LYS A 164      42.856  10.099 -20.729  1.00  1.03           C  
ATOM   2660  C   LYS A 164      44.153   9.396 -21.134  1.00  1.03           C  
ATOM   2661  O   LYS A 164      44.311   9.035 -22.302  1.00  1.03           O  
ATOM   2662  CB  LYS A 164      42.615  11.292 -21.633  1.00  1.03           C  
ATOM   2663  CG  LYS A 164      41.242  11.933 -21.497  1.00  1.03           C  
ATOM   2664  CD  LYS A 164      41.101  13.127 -22.440  1.00  1.03           C  
ATOM   2665  CE  LYS A 164      39.732  13.789 -22.306  1.00  1.03           C  
ATOM   2666  NZ  LYS A 164      39.592  14.968 -23.211  1.00  1.03           N  
ATOM   2667  H   LYS A 164      43.188  11.413 -19.070  1.00  1.03           H  
ATOM   2668  HA  LYS A 164      42.041   9.394 -20.886  1.00  1.03           H  
ATOM   2669 1HB  LYS A 164      43.327  12.041 -21.402  1.00  1.03           H  
ATOM   2670 2HB  LYS A 164      42.763  11.004 -22.672  1.00  1.03           H  
ATOM   2671 1HG  LYS A 164      40.470  11.198 -21.726  1.00  1.03           H  
ATOM   2672 2HG  LYS A 164      41.103  12.274 -20.471  1.00  1.03           H  
ATOM   2673 1HD  LYS A 164      41.877  13.864 -22.207  1.00  1.03           H  
ATOM   2674 2HD  LYS A 164      41.236  12.797 -23.470  1.00  1.03           H  
ATOM   2675 1HE  LYS A 164      38.958  13.062 -22.548  1.00  1.03           H  
ATOM   2676 2HE  LYS A 164      39.598  14.119 -21.275  1.00  1.03           H  
ATOM   2677 1HZ  LYS A 164      38.676  15.379 -23.090  1.00  1.03           H  
ATOM   2678 2HZ  LYS A 164      40.302  15.653 -22.983  1.00  1.03           H  
ATOM   2679 3HZ  LYS A 164      39.704  14.672 -24.170  1.00  1.03           H  
ATOM   2680  N   ARG A 165      45.091   9.227 -20.197  1.00  0.98           N  
ATOM   2681  CA  ARG A 165      46.340   8.526 -20.487  1.00  0.98           C  
ATOM   2682  C   ARG A 165      46.615   7.392 -19.499  1.00  0.98           C  
ATOM   2683  O   ARG A 165      47.168   6.359 -19.872  1.00  0.98           O  
ATOM   2684  CB  ARG A 165      47.529   9.488 -20.512  1.00  0.98           C  
ATOM   2685  CG  ARG A 165      47.513  10.505 -21.660  1.00  0.98           C  
ATOM   2686  CD  ARG A 165      47.739   9.774 -22.956  1.00  0.98           C  
ATOM   2687  NE  ARG A 165      47.764  10.624 -24.132  1.00  0.98           N  
ATOM   2688  CZ  ARG A 165      46.679  10.959 -24.870  1.00  0.98           C  
ATOM   2689  NH1 ARG A 165      45.472  10.547 -24.530  1.00  0.98           N  
ATOM   2690  NH2 ARG A 165      46.831  11.696 -25.965  1.00  0.98           N  
ATOM   2691  H   ARG A 165      44.933   9.563 -19.252  1.00  0.98           H  
ATOM   2692  HA  ARG A 165      46.260   8.084 -21.480  1.00  0.98           H  
ATOM   2693 1HB  ARG A 165      47.559  10.053 -19.575  1.00  0.98           H  
ATOM   2694 2HB  ARG A 165      48.458   8.920 -20.584  1.00  0.98           H  
ATOM   2695 1HG  ARG A 165      46.554  11.028 -21.696  1.00  0.98           H  
ATOM   2696 2HG  ARG A 165      48.316  11.227 -21.519  1.00  0.98           H  
ATOM   2697 1HD  ARG A 165      48.698   9.251 -22.902  1.00  0.98           H  
ATOM   2698 2HD  ARG A 165      46.944   9.037 -23.094  1.00  0.98           H  
ATOM   2699  HE  ARG A 165      48.663  10.958 -24.447  1.00  0.98           H  
ATOM   2700 1HH1 ARG A 165      45.310   9.968 -23.695  1.00  0.98           H  
ATOM   2701 2HH1 ARG A 165      44.682  10.788 -25.108  1.00  0.98           H  
ATOM   2702 1HH2 ARG A 165      47.750  12.002 -26.259  1.00  0.98           H  
ATOM   2703 2HH2 ARG A 165      46.027  11.934 -26.530  1.00  0.98           H  
ATOM   2704  N   TYR A 166      46.229   7.560 -18.241  1.00  0.95           N  
ATOM   2705  CA  TYR A 166      46.522   6.533 -17.253  1.00  0.95           C  
ATOM   2706  C   TYR A 166      45.814   5.219 -17.550  1.00  0.95           C  
ATOM   2707  O   TYR A 166      44.601   5.188 -17.776  1.00  0.95           O  
ATOM   2708  CB  TYR A 166      46.084   6.961 -15.840  1.00  0.95           C  
ATOM   2709  CG  TYR A 166      46.406   5.894 -14.748  1.00  0.95           C  
ATOM   2710  CD1 TYR A 166      47.658   5.830 -14.216  1.00  0.95           C  
ATOM   2711  CD2 TYR A 166      45.455   4.970 -14.339  1.00  0.95           C  
ATOM   2712  CE1 TYR A 166      47.990   4.868 -13.267  1.00  0.95           C  
ATOM   2713  CE2 TYR A 166      45.770   4.000 -13.394  1.00  0.95           C  
ATOM   2714  CZ  TYR A 166      47.037   3.941 -12.858  1.00  0.95           C  
ATOM   2715  OH  TYR A 166      47.367   2.945 -11.937  1.00  0.95           O  
ATOM   2716  H   TYR A 166      45.769   8.415 -17.949  1.00  0.95           H  
ATOM   2717  HA  TYR A 166      47.595   6.344 -17.259  1.00  0.95           H  
ATOM   2718 1HB  TYR A 166      46.581   7.894 -15.569  1.00  0.95           H  
ATOM   2719 2HB  TYR A 166      45.010   7.151 -15.832  1.00  0.95           H  
ATOM   2720  HD1 TYR A 166      48.381   6.539 -14.553  1.00  0.95           H  
ATOM   2721  HD2 TYR A 166      44.458   4.998 -14.770  1.00  0.95           H  
ATOM   2722  HE1 TYR A 166      48.996   4.839 -12.863  1.00  0.95           H  
ATOM   2723  HE2 TYR A 166      45.014   3.278 -13.090  1.00  0.95           H  
ATOM   2724  HH  TYR A 166      48.250   3.121 -11.590  1.00  0.95           H  
ATOM   2725  N   THR A 167      46.566   4.132 -17.470  1.00  0.93           N  
ATOM   2726  CA  THR A 167      46.021   2.790 -17.576  1.00  0.93           C  
ATOM   2727  C   THR A 167      46.457   2.112 -16.295  1.00  0.93           C  
ATOM   2728  O   THR A 167      47.448   2.524 -15.697  1.00  0.93           O  
ATOM   2729  CB  THR A 167      46.523   2.025 -18.812  1.00  0.93           C  
ATOM   2730  OG1 THR A 167      47.916   1.880 -18.744  1.00  0.93           O  
ATOM   2731  CG2 THR A 167      46.157   2.715 -20.092  1.00  0.93           C  
ATOM   2732  H   THR A 167      47.556   4.246 -17.317  1.00  0.93           H  
ATOM   2733  HA  THR A 167      44.931   2.830 -17.600  1.00  0.93           H  
ATOM   2734  HB  THR A 167      46.075   1.042 -18.823  1.00  0.93           H  
ATOM   2735  HG1 THR A 167      48.240   1.478 -19.559  1.00  0.93           H  
ATOM   2736 1HG2 THR A 167      46.519   2.126 -20.920  1.00  0.93           H  
ATOM   2737 2HG2 THR A 167      45.080   2.796 -20.153  1.00  0.93           H  
ATOM   2738 3HG2 THR A 167      46.598   3.706 -20.125  1.00  0.93           H  
ATOM   2739  N   ARG A 168      45.761   1.071 -15.876  1.00  0.92           N  
ATOM   2740  CA  ARG A 168      46.101   0.463 -14.598  1.00  0.92           C  
ATOM   2741  C   ARG A 168      47.519  -0.071 -14.495  1.00  0.92           C  
ATOM   2742  O   ARG A 168      47.959  -0.885 -15.311  1.00  0.92           O  
ATOM   2743  CB  ARG A 168      45.149  -0.687 -14.302  1.00  0.92           C  
ATOM   2744  CG  ARG A 168      45.359  -1.381 -12.961  1.00  0.92           C  
ATOM   2745  CD  ARG A 168      44.351  -2.460 -12.717  1.00  0.92           C  
ATOM   2746  NE  ARG A 168      43.003  -1.942 -12.510  1.00  0.92           N  
ATOM   2747  CZ  ARG A 168      41.891  -2.708 -12.465  1.00  0.92           C  
ATOM   2748  NH1 ARG A 168      41.983  -4.012 -12.614  1.00  0.92           N  
ATOM   2749  NH2 ARG A 168      40.707  -2.149 -12.274  1.00  0.92           N  
ATOM   2750  H   ARG A 168      44.974   0.735 -16.413  1.00  0.92           H  
ATOM   2751  HA  ARG A 168      45.977   1.213 -13.823  1.00  0.92           H  
ATOM   2752 1HB  ARG A 168      44.123  -0.330 -14.336  1.00  0.92           H  
ATOM   2753 2HB  ARG A 168      45.260  -1.447 -15.062  1.00  0.92           H  
ATOM   2754 1HG  ARG A 168      46.344  -1.847 -12.952  1.00  0.92           H  
ATOM   2755 2HG  ARG A 168      45.301  -0.651 -12.153  1.00  0.92           H  
ATOM   2756 1HD  ARG A 168      44.331  -3.129 -13.576  1.00  0.92           H  
ATOM   2757 2HD  ARG A 168      44.640  -3.024 -11.830  1.00  0.92           H  
ATOM   2758  HE  ARG A 168      42.894  -0.945 -12.392  1.00  0.92           H  
ATOM   2759 1HH1 ARG A 168      42.885  -4.442 -12.762  1.00  0.92           H  
ATOM   2760 2HH1 ARG A 168      41.151  -4.584 -12.584  1.00  0.92           H  
ATOM   2761 1HH2 ARG A 168      40.633  -1.148 -12.161  1.00  0.92           H  
ATOM   2762 2HH2 ARG A 168      39.877  -2.723 -12.244  1.00  0.92           H  
ATOM   2763  N   LEU A 169      48.199   0.330 -13.425  1.00  0.93           N  
ATOM   2764  CA  LEU A 169      49.526  -0.193 -13.133  1.00  0.93           C  
ATOM   2765  C   LEU A 169      49.370  -1.479 -12.343  1.00  0.93           C  
ATOM   2766  O   LEU A 169      48.512  -1.561 -11.462  1.00  0.93           O  
ATOM   2767  CB  LEU A 169      50.315   0.829 -12.316  1.00  0.93           C  
ATOM   2768  CG  LEU A 169      50.587   2.135 -13.026  1.00  0.93           C  
ATOM   2769  CD1 LEU A 169      51.154   3.126 -12.061  1.00  0.93           C  
ATOM   2770  CD2 LEU A 169      51.558   1.890 -14.116  1.00  0.93           C  
ATOM   2771  H   LEU A 169      47.801   1.058 -12.826  1.00  0.93           H  
ATOM   2772  HA  LEU A 169      50.047  -0.407 -14.067  1.00  0.93           H  
ATOM   2773 1HB  LEU A 169      49.766   1.046 -11.401  1.00  0.93           H  
ATOM   2774 2HB  LEU A 169      51.267   0.385 -12.051  1.00  0.93           H  
ATOM   2775  HG  LEU A 169      49.664   2.521 -13.448  1.00  0.93           H  
ATOM   2776 1HD1 LEU A 169      51.359   4.072 -12.563  1.00  0.93           H  
ATOM   2777 2HD1 LEU A 169      50.427   3.276 -11.288  1.00  0.93           H  
ATOM   2778 3HD1 LEU A 169      52.075   2.741 -11.632  1.00  0.93           H  
ATOM   2779 1HD2 LEU A 169      51.745   2.828 -14.634  1.00  0.93           H  
ATOM   2780 2HD2 LEU A 169      52.489   1.505 -13.694  1.00  0.93           H  
ATOM   2781 3HD2 LEU A 169      51.150   1.162 -14.804  1.00  0.93           H  
ATOM   2782  N   ARG A 170      50.214  -2.469 -12.608  1.00  0.96           N  
ATOM   2783  CA  ARG A 170      50.142  -3.684 -11.807  1.00  0.96           C  
ATOM   2784  C   ARG A 170      50.919  -3.492 -10.522  1.00  0.96           C  
ATOM   2785  O   ARG A 170      52.106  -3.160 -10.533  1.00  0.96           O  
ATOM   2786  CB  ARG A 170      50.655  -4.905 -12.554  1.00  0.96           C  
ATOM   2787  CG  ARG A 170      50.579  -6.226 -11.737  1.00  0.96           C  
ATOM   2788  CD  ARG A 170      51.060  -7.406 -12.519  1.00  0.96           C  
ATOM   2789  NE  ARG A 170      51.177  -8.621 -11.691  1.00  0.96           N  
ATOM   2790  CZ  ARG A 170      50.208  -9.535 -11.485  1.00  0.96           C  
ATOM   2791  NH1 ARG A 170      49.028  -9.390 -12.045  1.00  0.96           N  
ATOM   2792  NH2 ARG A 170      50.456 -10.589 -10.726  1.00  0.96           N  
ATOM   2793  H   ARG A 170      50.902  -2.370 -13.356  1.00  0.96           H  
ATOM   2794  HA  ARG A 170      49.098  -3.869 -11.551  1.00  0.96           H  
ATOM   2795 1HB  ARG A 170      50.071  -5.044 -13.462  1.00  0.96           H  
ATOM   2796 2HB  ARG A 170      51.684  -4.739 -12.858  1.00  0.96           H  
ATOM   2797 1HG  ARG A 170      51.197  -6.133 -10.841  1.00  0.96           H  
ATOM   2798 2HG  ARG A 170      49.545  -6.413 -11.440  1.00  0.96           H  
ATOM   2799 1HD  ARG A 170      50.359  -7.613 -13.326  1.00  0.96           H  
ATOM   2800 2HD  ARG A 170      52.040  -7.186 -12.943  1.00  0.96           H  
ATOM   2801  HE  ARG A 170      52.065  -8.789 -11.242  1.00  0.96           H  
ATOM   2802 1HH1 ARG A 170      48.840  -8.586 -12.630  1.00  0.96           H  
ATOM   2803 2HH1 ARG A 170      48.309 -10.083 -11.894  1.00  0.96           H  
ATOM   2804 1HH2 ARG A 170      51.369 -10.701 -10.306  1.00  0.96           H  
ATOM   2805 2HH2 ARG A 170      49.746 -11.294 -10.592  1.00  0.96           H  
ATOM   2806  N   LEU A 171      50.224  -3.634  -9.408  1.00  1.01           N  
ATOM   2807  CA  LEU A 171      50.830  -3.431  -8.107  1.00  1.01           C  
ATOM   2808  C   LEU A 171      50.919  -4.784  -7.399  1.00  1.01           C  
ATOM   2809  O   LEU A 171      49.948  -5.543  -7.455  1.00  1.01           O  
ATOM   2810  CB  LEU A 171      49.922  -2.508  -7.300  1.00  1.01           C  
ATOM   2811  CG  LEU A 171      49.464  -1.192  -7.966  1.00  1.01           C  
ATOM   2812  CD1 LEU A 171      48.547  -0.429  -6.981  1.00  1.01           C  
ATOM   2813  CD2 LEU A 171      50.629  -0.392  -8.384  1.00  1.01           C  
ATOM   2814  H   LEU A 171      49.247  -3.887  -9.467  1.00  1.01           H  
ATOM   2815  HA  LEU A 171      51.825  -3.009  -8.219  1.00  1.01           H  
ATOM   2816 1HB  LEU A 171      49.031  -3.055  -7.065  1.00  1.01           H  
ATOM   2817 2HB  LEU A 171      50.407  -2.256  -6.399  1.00  1.01           H  
ATOM   2818  HG  LEU A 171      48.873  -1.431  -8.850  1.00  1.01           H  
ATOM   2819 1HD1 LEU A 171      48.194   0.490  -7.451  1.00  1.01           H  
ATOM   2820 2HD1 LEU A 171      47.693  -1.060  -6.720  1.00  1.01           H  
ATOM   2821 3HD1 LEU A 171      49.101  -0.182  -6.083  1.00  1.01           H  
ATOM   2822 1HD2 LEU A 171      50.281   0.512  -8.868  1.00  1.01           H  
ATOM   2823 2HD2 LEU A 171      51.208  -0.148  -7.515  1.00  1.01           H  
ATOM   2824 3HD2 LEU A 171      51.232  -0.964  -9.080  1.00  1.01           H  
ATOM   2825  N   ILE A 172      52.016  -5.092  -6.695  1.00  1.10           N  
ATOM   2826  CA  ILE A 172      52.070  -6.369  -5.956  1.00  1.10           C  
ATOM   2827  C   ILE A 172      52.325  -6.204  -4.466  1.00  1.10           C  
ATOM   2828  O   ILE A 172      53.105  -5.356  -4.049  1.00  1.10           O  
ATOM   2829  CB  ILE A 172      53.100  -7.320  -6.551  1.00  1.10           C  
ATOM   2830  CG1 ILE A 172      54.461  -6.679  -6.516  1.00  1.10           C  
ATOM   2831  CG2 ILE A 172      52.678  -7.740  -7.953  1.00  1.10           C  
ATOM   2832  CD1 ILE A 172      55.575  -7.609  -6.866  1.00  1.10           C  
ATOM   2833  H   ILE A 172      52.809  -4.447  -6.703  1.00  1.10           H  
ATOM   2834  HA  ILE A 172      51.109  -6.850  -6.039  1.00  1.10           H  
ATOM   2835  HB  ILE A 172      53.155  -8.184  -5.943  1.00  1.10           H  
ATOM   2836 1HG1 ILE A 172      54.475  -5.845  -7.217  1.00  1.10           H  
ATOM   2837 2HG1 ILE A 172      54.641  -6.291  -5.512  1.00  1.10           H  
ATOM   2838 1HG2 ILE A 172      53.392  -8.424  -8.341  1.00  1.10           H  
ATOM   2839 2HG2 ILE A 172      51.702  -8.223  -7.908  1.00  1.10           H  
ATOM   2840 3HG2 ILE A 172      52.621  -6.864  -8.599  1.00  1.10           H  
ATOM   2841 1HD1 ILE A 172      56.521  -7.091  -6.820  1.00  1.10           H  
ATOM   2842 2HD1 ILE A 172      55.593  -8.441  -6.166  1.00  1.10           H  
ATOM   2843 3HD1 ILE A 172      55.413  -7.964  -7.848  1.00  1.10           H  
ATOM   2844  N   LYS A 173      51.740  -7.113  -3.675  1.00  1.21           N  
ATOM   2845  CA  LYS A 173      51.823  -7.055  -2.201  1.00  1.21           C  
ATOM   2846  C   LYS A 173      53.140  -7.280  -1.450  1.00  1.21           C  
ATOM   2847  O   LYS A 173      53.193  -6.963  -0.260  1.00  1.21           O  
ATOM   2848  CB  LYS A 173      50.847  -8.026  -1.552  1.00  1.21           C  
ATOM   2849  CG  LYS A 173      49.401  -7.667  -1.672  1.00  1.21           C  
ATOM   2850  CD  LYS A 173      48.540  -8.601  -0.823  1.00  1.21           C  
ATOM   2851  CE  LYS A 173      47.074  -8.190  -0.834  1.00  1.21           C  
ATOM   2852  NZ  LYS A 173      46.265  -9.009   0.127  1.00  1.21           N  
ATOM   2853  H   LYS A 173      51.158  -7.839  -4.105  1.00  1.21           H  
ATOM   2854  HA  LYS A 173      51.494  -6.052  -1.929  1.00  1.21           H  
ATOM   2855 1HB  LYS A 173      50.976  -9.013  -2.003  1.00  1.21           H  
ATOM   2856 2HB  LYS A 173      51.088  -8.122  -0.493  1.00  1.21           H  
ATOM   2857 1HG  LYS A 173      49.256  -6.644  -1.354  1.00  1.21           H  
ATOM   2858 2HG  LYS A 173      49.099  -7.771  -2.716  1.00  1.21           H  
ATOM   2859 1HD  LYS A 173      48.619  -9.616  -1.216  1.00  1.21           H  
ATOM   2860 2HD  LYS A 173      48.894  -8.599   0.209  1.00  1.21           H  
ATOM   2861 1HE  LYS A 173      46.989  -7.144  -0.560  1.00  1.21           H  
ATOM   2862 2HE  LYS A 173      46.676  -8.327  -1.841  1.00  1.21           H  
ATOM   2863 1HZ  LYS A 173      45.302  -8.717   0.107  1.00  1.21           H  
ATOM   2864 2HZ  LYS A 173      46.325  -9.981  -0.109  1.00  1.21           H  
ATOM   2865 3HZ  LYS A 173      46.624  -8.871   1.101  1.00  1.21           H  
ATOM   2866  N   GLU A 174      54.150  -7.906  -2.048  1.00  1.36           N  
ATOM   2867  CA  GLU A 174      55.357  -8.187  -1.257  1.00  1.36           C  
ATOM   2868  C   GLU A 174      56.643  -7.724  -1.915  1.00  1.36           C  
ATOM   2869  O   GLU A 174      56.850  -7.936  -3.109  1.00  1.36           O  
ATOM   2870  CB  GLU A 174      55.484  -9.691  -1.007  1.00  1.36           C  
ATOM   2871  CG  GLU A 174      54.314 -10.321  -0.250  1.00  1.36           C  
ATOM   2872  CD  GLU A 174      54.481 -11.805   0.012  1.00  1.36           C  
ATOM   2873  OE1 GLU A 174      55.478 -12.361  -0.386  1.00  1.36           O  
ATOM   2874  OE2 GLU A 174      53.601 -12.378   0.612  1.00  1.36           O  
ATOM   2875  H   GLU A 174      54.087  -8.153  -3.022  1.00  1.36           H  
ATOM   2876  HA  GLU A 174      55.276  -7.671  -0.301  1.00  1.36           H  
ATOM   2877 1HB  GLU A 174      55.600 -10.201  -1.953  1.00  1.36           H  
ATOM   2878 2HB  GLU A 174      56.392  -9.878  -0.431  1.00  1.36           H  
ATOM   2879 1HG  GLU A 174      54.183  -9.801   0.699  1.00  1.36           H  
ATOM   2880 2HG  GLU A 174      53.410 -10.176  -0.838  1.00  1.36           H  
ATOM   2881  N   HIS A 175      57.534  -7.149  -1.103  1.00  1.55           N  
ATOM   2882  CA  HIS A 175      58.836  -6.713  -1.594  1.00  1.55           C  
ATOM   2883  C   HIS A 175      59.824  -7.845  -1.829  1.00  1.55           C  
ATOM   2884  O   HIS A 175      59.776  -8.894  -1.182  1.00  1.55           O  
ATOM   2885  CB  HIS A 175      59.506  -5.668  -0.678  1.00  1.55           C  
ATOM   2886  CG  HIS A 175      59.901  -6.140   0.706  1.00  1.55           C  
ATOM   2887  ND1 HIS A 175      59.013  -6.175   1.768  1.00  1.55           N  
ATOM   2888  CD2 HIS A 175      61.083  -6.594   1.193  1.00  1.55           C  
ATOM   2889  CE1 HIS A 175      59.634  -6.645   2.843  1.00  1.55           C  
ATOM   2890  NE2 HIS A 175      60.888  -6.900   2.523  1.00  1.55           N  
ATOM   2891  H   HIS A 175      57.292  -7.012  -0.134  1.00  1.55           H  
ATOM   2892  HA  HIS A 175      58.684  -6.231  -2.553  1.00  1.55           H  
ATOM   2893 1HB  HIS A 175      60.418  -5.317  -1.169  1.00  1.55           H  
ATOM   2894 2HB  HIS A 175      58.854  -4.814  -0.576  1.00  1.55           H  
ATOM   2895  HD2 HIS A 175      62.012  -6.703   0.633  1.00  1.55           H  
ATOM   2896  HE1 HIS A 175      59.186  -6.787   3.827  1.00  1.55           H  
ATOM   2897  HE2 HIS A 175      61.596  -7.264   3.145  1.00  1.55           H  
ATOM   2898  N   ARG A 176      60.774  -7.561  -2.703  1.00  1.76           N  
ATOM   2899  CA  ARG A 176      61.906  -8.416  -3.034  1.00  1.76           C  
ATOM   2900  C   ARG A 176      63.150  -7.863  -2.313  1.00  1.76           C  
ATOM   2901  O   ARG A 176      63.067  -6.756  -1.777  1.00  1.76           O  
ATOM   2902  CB  ARG A 176      62.115  -8.358  -4.518  1.00  1.76           C  
ATOM   2903  CG  ARG A 176      60.966  -8.790  -5.373  1.00  1.76           C  
ATOM   2904  CD  ARG A 176      61.331  -8.566  -6.761  1.00  1.76           C  
ATOM   2905  NE  ARG A 176      60.384  -9.115  -7.710  1.00  1.76           N  
ATOM   2906  CZ  ARG A 176      59.371  -8.446  -8.259  1.00  1.76           C  
ATOM   2907  NH1 ARG A 176      59.146  -7.199  -7.974  1.00  1.76           N  
ATOM   2908  NH2 ARG A 176      58.614  -9.043  -9.121  1.00  1.76           N  
ATOM   2909  H   ARG A 176      60.673  -6.684  -3.219  1.00  1.76           H  
ATOM   2910  HA  ARG A 176      61.707  -9.437  -2.709  1.00  1.76           H  
ATOM   2911 1HB  ARG A 176      62.372  -7.367  -4.810  1.00  1.76           H  
ATOM   2912 2HB  ARG A 176      62.948  -8.993  -4.774  1.00  1.76           H  
ATOM   2913 1HG  ARG A 176      60.741  -9.833  -5.221  1.00  1.76           H  
ATOM   2914 2HG  ARG A 176      60.083  -8.184  -5.143  1.00  1.76           H  
ATOM   2915 1HD  ARG A 176      61.387  -7.487  -6.934  1.00  1.76           H  
ATOM   2916 2HD  ARG A 176      62.301  -8.987  -6.927  1.00  1.76           H  
ATOM   2917  HE  ARG A 176      60.513 -10.079  -8.002  1.00  1.76           H  
ATOM   2918 1HH1 ARG A 176      59.721  -6.695  -7.303  1.00  1.76           H  
ATOM   2919 2HH1 ARG A 176      58.407  -6.691  -8.429  1.00  1.76           H  
ATOM   2920 1HH2 ARG A 176      58.818 -10.011  -9.383  1.00  1.76           H  
ATOM   2921 2HH2 ARG A 176      57.875  -8.524  -9.564  1.00  1.76           H  
ATOM   2922  N   SER A 177      64.280  -8.604  -2.272  1.00  1.98           N  
ATOM   2923  CA  SER A 177      65.521  -8.092  -1.642  1.00  1.98           C  
ATOM   2924  C   SER A 177      66.178  -7.041  -2.515  1.00  1.98           C  
ATOM   2925  O   SER A 177      65.872  -6.991  -3.693  1.00  1.98           O  
ATOM   2926  CB  SER A 177      66.516  -9.207  -1.439  1.00  1.98           C  
ATOM   2927  OG  SER A 177      66.961  -9.700  -2.688  1.00  1.98           O  
ATOM   2928  H   SER A 177      64.310  -9.529  -2.719  1.00  1.98           H  
ATOM   2929  HA  SER A 177      65.267  -7.644  -0.679  1.00  1.98           H  
ATOM   2930 1HB  SER A 177      67.364  -8.841  -0.865  1.00  1.98           H  
ATOM   2931 2HB  SER A 177      66.055 -10.015  -0.873  1.00  1.98           H  
ATOM   2932  HG  SER A 177      66.188 -10.223  -3.032  1.00  1.98           H  
ATOM   2933  N   GLN A 178      67.115  -6.247  -1.979  1.00  2.19           N  
ATOM   2934  CA  GLN A 178      67.783  -5.213  -2.791  1.00  2.19           C  
ATOM   2935  C   GLN A 178      68.356  -5.735  -4.096  1.00  2.19           C  
ATOM   2936  O   GLN A 178      68.116  -5.156  -5.156  1.00  2.19           O  
ATOM   2937  CB  GLN A 178      68.898  -4.539  -1.981  1.00  2.19           C  
ATOM   2938  CG  GLN A 178      69.638  -3.345  -2.662  1.00  2.19           C  
ATOM   2939  CD  GLN A 178      70.864  -3.749  -3.552  1.00  2.19           C  
ATOM   2940  OE1 GLN A 178      71.533  -4.769  -3.333  1.00  2.19           O  
ATOM   2941  NE2 GLN A 178      71.167  -2.908  -4.538  1.00  2.19           N  
ATOM   2942  H   GLN A 178      67.352  -6.341  -1.002  1.00  2.19           H  
ATOM   2943  HA  GLN A 178      67.043  -4.455  -3.045  1.00  2.19           H  
ATOM   2944 1HB  GLN A 178      68.483  -4.160  -1.046  1.00  2.19           H  
ATOM   2945 2HB  GLN A 178      69.652  -5.279  -1.719  1.00  2.19           H  
ATOM   2946 1HG  GLN A 178      68.922  -2.819  -3.297  1.00  2.19           H  
ATOM   2947 2HG  GLN A 178      69.994  -2.672  -1.875  1.00  2.19           H  
ATOM   2948 1HE2 GLN A 178      71.956  -3.098  -5.158  1.00  2.19           H  
ATOM   2949 2HE2 GLN A 178      70.618  -2.080  -4.669  1.00  2.19           H  
ATOM   2950  N   GLN A 179      69.092  -6.842  -4.043  1.00  2.39           N  
ATOM   2951  CA  GLN A 179      69.675  -7.358  -5.270  1.00  2.39           C  
ATOM   2952  C   GLN A 179      68.588  -7.832  -6.220  1.00  2.39           C  
ATOM   2953  O   GLN A 179      68.642  -7.563  -7.423  1.00  2.39           O  
ATOM   2954  CB  GLN A 179      70.628  -8.506  -4.963  1.00  2.39           C  
ATOM   2955  CG  GLN A 179      71.894  -8.078  -4.243  1.00  2.39           C  
ATOM   2956  CD  GLN A 179      72.763  -9.255  -3.855  1.00  2.39           C  
ATOM   2957  OE1 GLN A 179      72.248 -10.346  -3.590  1.00  2.39           O  
ATOM   2958  NE2 GLN A 179      74.077  -9.048  -3.818  1.00  2.39           N  
ATOM   2959  H   GLN A 179      69.258  -7.302  -3.161  1.00  2.39           H  
ATOM   2960  HA  GLN A 179      70.231  -6.554  -5.753  1.00  2.39           H  
ATOM   2961 1HB  GLN A 179      70.116  -9.239  -4.339  1.00  2.39           H  
ATOM   2962 2HB  GLN A 179      70.908  -9.004  -5.891  1.00  2.39           H  
ATOM   2963 1HG  GLN A 179      72.465  -7.422  -4.900  1.00  2.39           H  
ATOM   2964 2HG  GLN A 179      71.613  -7.539  -3.336  1.00  2.39           H  
ATOM   2965 1HE2 GLN A 179      74.697  -9.795  -3.570  1.00  2.39           H  
ATOM   2966 2HE2 GLN A 179      74.447  -8.145  -4.036  1.00  2.39           H  
ATOM   2967  N   GLU A 180      67.563  -8.493  -5.680  1.00  2.58           N  
ATOM   2968  CA  GLU A 180      66.473  -8.957  -6.527  1.00  2.58           C  
ATOM   2969  C   GLU A 180      65.721  -7.779  -7.129  1.00  2.58           C  
ATOM   2970  O   GLU A 180      65.204  -7.866  -8.240  1.00  2.58           O  
ATOM   2971  CB  GLU A 180      65.549  -9.848  -5.722  1.00  2.58           C  
ATOM   2972  CG  GLU A 180      66.139 -11.206  -5.368  1.00  2.58           C  
ATOM   2973  CD  GLU A 180      65.336 -11.930  -4.320  1.00  2.58           C  
ATOM   2974  OE1 GLU A 180      64.639 -11.259  -3.559  1.00  2.58           O  
ATOM   2975  OE2 GLU A 180      65.393 -13.132  -4.263  1.00  2.58           O  
ATOM   2976  H   GLU A 180      67.519  -8.692  -4.674  1.00  2.58           H  
ATOM   2977  HA  GLU A 180      66.895  -9.544  -7.346  1.00  2.58           H  
ATOM   2978 1HB  GLU A 180      65.309  -9.346  -4.796  1.00  2.58           H  
ATOM   2979 2HB  GLU A 180      64.624  -9.994  -6.251  1.00  2.58           H  
ATOM   2980 1HG  GLU A 180      66.171 -11.814  -6.274  1.00  2.58           H  
ATOM   2981 2HG  GLU A 180      67.163 -11.069  -5.019  1.00  2.58           H  
ATOM   2982  N   ARG A 181      65.599  -6.691  -6.356  1.00  2.77           N  
ATOM   2983  CA  ARG A 181      64.909  -5.500  -6.809  1.00  2.77           C  
ATOM   2984  C   ARG A 181      65.684  -4.799  -7.915  1.00  2.77           C  
ATOM   2985  O   ARG A 181      65.101  -4.379  -8.893  1.00  2.77           O  
ATOM   2986  CB  ARG A 181      64.693  -4.493  -5.693  1.00  2.77           C  
ATOM   2987  CG  ARG A 181      63.672  -4.879  -4.577  1.00  2.77           C  
ATOM   2988  CD  ARG A 181      63.224  -3.761  -3.619  1.00  2.77           C  
ATOM   2989  NE  ARG A 181      64.278  -3.109  -2.731  1.00  2.77           N  
ATOM   2990  CZ  ARG A 181      64.690  -3.503  -1.504  1.00  2.77           C  
ATOM   2991  NH1 ARG A 181      64.261  -4.583  -0.915  1.00  2.77           N  
ATOM   2992  NH2 ARG A 181      65.559  -2.747  -0.884  1.00  2.77           N  
ATOM   2993  H   ARG A 181      66.009  -6.696  -5.431  1.00  2.77           H  
ATOM   2994  HA  ARG A 181      63.934  -5.794  -7.204  1.00  2.77           H  
ATOM   2995 1HB  ARG A 181      65.641  -4.201  -5.244  1.00  2.77           H  
ATOM   2996 2HB  ARG A 181      64.277  -3.654  -6.197  1.00  2.77           H  
ATOM   2997 1HG  ARG A 181      62.762  -5.193  -5.083  1.00  2.77           H  
ATOM   2998 2HG  ARG A 181      64.026  -5.671  -3.990  1.00  2.77           H  
ATOM   2999 1HD  ARG A 181      62.761  -2.990  -4.214  1.00  2.77           H  
ATOM   3000 2HD  ARG A 181      62.468  -4.187  -2.962  1.00  2.77           H  
ATOM   3001  HE  ARG A 181      64.693  -2.228  -3.034  1.00  2.77           H  
ATOM   3002 1HH1 ARG A 181      63.604  -5.201  -1.375  1.00  2.77           H  
ATOM   3003 2HH1 ARG A 181      64.599  -4.824  -0.003  1.00  2.77           H  
ATOM   3004 1HH2 ARG A 181      65.875  -1.885  -1.352  1.00  2.77           H  
ATOM   3005 2HH2 ARG A 181      65.884  -3.012   0.032  1.00  2.77           H  
ATOM   3006  N   GLU A 182      67.011  -4.693  -7.797  1.00  2.98           N  
ATOM   3007  CA  GLU A 182      67.770  -4.057  -8.879  1.00  2.98           C  
ATOM   3008  C   GLU A 182      67.681  -4.889 -10.136  1.00  2.98           C  
ATOM   3009  O   GLU A 182      67.536  -4.369 -11.250  1.00  2.98           O  
ATOM   3010  CB  GLU A 182      69.212  -3.802  -8.476  1.00  2.98           C  
ATOM   3011  CG  GLU A 182      69.325  -2.680  -7.523  1.00  2.98           C  
ATOM   3012  CD  GLU A 182      68.918  -1.371  -8.160  1.00  2.98           C  
ATOM   3013  OE1 GLU A 182      69.556  -0.941  -9.100  1.00  2.98           O  
ATOM   3014  OE2 GLU A 182      67.919  -0.841  -7.750  1.00  2.98           O  
ATOM   3015  H   GLU A 182      67.479  -5.030  -6.955  1.00  2.98           H  
ATOM   3016  HA  GLU A 182      67.313  -3.090  -9.091  1.00  2.98           H  
ATOM   3017 1HB  GLU A 182      69.592  -4.682  -7.971  1.00  2.98           H  
ATOM   3018 2HB  GLU A 182      69.829  -3.612  -9.352  1.00  2.98           H  
ATOM   3019 1HG  GLU A 182      68.696  -2.876  -6.649  1.00  2.98           H  
ATOM   3020 2HG  GLU A 182      70.359  -2.612  -7.191  1.00  2.98           H  
ATOM   3021  N   GLN A 183      67.666  -6.199  -9.975  1.00  3.23           N  
ATOM   3022  CA  GLN A 183      67.558  -7.076 -11.116  1.00  3.23           C  
ATOM   3023  C   GLN A 183      66.078  -7.221 -11.474  1.00  3.23           C  
ATOM   3024  O   GLN A 183      65.498  -8.288 -11.371  1.00  3.23           O  
ATOM   3025  CB  GLN A 183      68.251  -8.406 -10.772  1.00  3.23           C  
ATOM   3026  CG  GLN A 183      68.330  -9.535 -11.821  1.00  3.23           C  
ATOM   3027  CD  GLN A 183      69.097  -9.345 -13.090  1.00  3.23           C  
ATOM   3028  OE1 GLN A 183      70.115  -8.695 -13.210  1.00  3.23           O  
ATOM   3029  NE2 GLN A 183      68.609 -10.005 -14.075  1.00  3.23           N  
ATOM   3030  H   GLN A 183      67.783  -6.608  -9.045  1.00  3.23           H  
ATOM   3031  HA  GLN A 183      68.056  -6.623 -11.958  1.00  3.23           H  
ATOM   3032 1HB  GLN A 183      69.229  -8.222 -10.417  1.00  3.23           H  
ATOM   3033 2HB  GLN A 183      67.706  -8.834  -9.924  1.00  3.23           H  
ATOM   3034 1HG  GLN A 183      68.827 -10.354 -11.354  1.00  3.23           H  
ATOM   3035 2HG  GLN A 183      67.331  -9.818 -12.062  1.00  3.23           H  
ATOM   3036 1HE2 GLN A 183      68.978  -9.968 -15.004  1.00  3.23           H  
ATOM   3037 2HE2 GLN A 183      67.756 -10.564 -13.936  1.00  3.23           H  
ATOM   3038  N   GLU A 184      65.499  -6.082 -11.890  1.00  3.53           N  
ATOM   3039  CA  GLU A 184      64.132  -5.920 -12.396  1.00  3.53           C  
ATOM   3040  C   GLU A 184      64.281  -4.957 -13.556  1.00  3.53           C  
ATOM   3041  O   GLU A 184      63.365  -4.734 -14.349  1.00  3.53           O  
ATOM   3042  CB  GLU A 184      63.149  -5.295 -11.395  1.00  3.53           C  
ATOM   3043  CG  GLU A 184      63.282  -3.784 -11.202  1.00  3.53           C  
ATOM   3044  CD  GLU A 184      62.287  -3.216 -10.223  1.00  3.53           C  
ATOM   3045  OE1 GLU A 184      61.450  -3.954  -9.769  1.00  3.53           O  
ATOM   3046  OE2 GLU A 184      62.359  -2.044  -9.930  1.00  3.53           O  
ATOM   3047  H   GLU A 184      66.090  -5.264 -11.875  1.00  3.53           H  
ATOM   3048  HA  GLU A 184      63.745  -6.871 -12.751  1.00  3.53           H  
ATOM   3049 1HB  GLU A 184      62.148  -5.449 -11.745  1.00  3.53           H  
ATOM   3050 2HB  GLU A 184      63.249  -5.782 -10.421  1.00  3.53           H  
ATOM   3051 1HG  GLU A 184      64.269  -3.538 -10.889  1.00  3.53           H  
ATOM   3052 2HG  GLU A 184      63.117  -3.313 -12.161  1.00  3.53           H  
ATOM   3053  N   LEU A 185      65.449  -4.309 -13.573  1.00  3.87           N  
ATOM   3054  CA  LEU A 185      65.811  -3.231 -14.477  1.00  3.87           C  
ATOM   3055  C   LEU A 185      66.645  -3.743 -15.634  1.00  3.87           C  
ATOM   3056  O   LEU A 185      67.129  -2.974 -16.463  1.00  3.87           O  
ATOM   3057  CB  LEU A 185      66.702  -2.243 -13.713  1.00  3.87           C  
ATOM   3058  CG  LEU A 185      66.143  -1.622 -12.480  1.00  3.87           C  
ATOM   3059  CD1 LEU A 185      67.182  -0.754 -11.856  1.00  3.87           C  
ATOM   3060  CD2 LEU A 185      64.949  -0.856 -12.820  1.00  3.87           C  
ATOM   3061  H   LEU A 185      66.139  -4.555 -12.864  1.00  3.87           H  
ATOM   3062  HA  LEU A 185      64.906  -2.759 -14.853  1.00  3.87           H  
ATOM   3063 1HB  LEU A 185      67.617  -2.756 -13.426  1.00  3.87           H  
ATOM   3064 2HB  LEU A 185      66.956  -1.442 -14.369  1.00  3.87           H  
ATOM   3065  HG  LEU A 185      65.895  -2.392 -11.769  1.00  3.87           H  
ATOM   3066 1HD1 LEU A 185      66.790  -0.306 -10.940  1.00  3.87           H  
ATOM   3067 2HD1 LEU A 185      68.062  -1.363 -11.608  1.00  3.87           H  
ATOM   3068 3HD1 LEU A 185      67.457   0.018 -12.558  1.00  3.87           H  
ATOM   3069 1HD2 LEU A 185      64.550  -0.426 -11.908  1.00  3.87           H  
ATOM   3070 2HD2 LEU A 185      65.200  -0.069 -13.529  1.00  3.87           H  
ATOM   3071 3HD2 LEU A 185      64.218  -1.529 -13.262  1.00  3.87           H  
ATOM   3072  N   LEU A 186      66.859  -5.040 -15.635  1.00  4.21           N  
ATOM   3073  CA  LEU A 186      67.831  -5.674 -16.493  1.00  4.21           C  
ATOM   3074  C   LEU A 186      67.410  -6.617 -17.611  1.00  4.21           C  
ATOM   3075  O   LEU A 186      68.103  -7.600 -17.859  1.00  4.21           O  
ATOM   3076  CB  LEU A 186      68.835  -6.326 -15.552  1.00  4.21           C  
ATOM   3077  CG  LEU A 186      69.630  -5.287 -14.786  1.00  4.21           C  
ATOM   3078  CD1 LEU A 186      70.479  -5.840 -13.760  1.00  4.21           C  
ATOM   3079  CD2 LEU A 186      70.473  -4.643 -15.726  1.00  4.21           C  
ATOM   3080  H   LEU A 186      66.347  -5.605 -14.975  1.00  4.21           H  
ATOM   3081  HA  LEU A 186      68.363  -4.867 -16.993  1.00  4.21           H  
ATOM   3082 1HB  LEU A 186      68.293  -6.940 -14.834  1.00  4.21           H  
ATOM   3083 2HB  LEU A 186      69.506  -6.952 -16.085  1.00  4.21           H  
ATOM   3084  HG  LEU A 186      68.963  -4.575 -14.316  1.00  4.21           H  
ATOM   3085 1HD1 LEU A 186      71.020  -5.020 -13.308  1.00  4.21           H  
ATOM   3086 2HD1 LEU A 186      69.899  -6.323 -13.016  1.00  4.21           H  
ATOM   3087 3HD1 LEU A 186      71.182  -6.544 -14.195  1.00  4.21           H  
ATOM   3088 1HD2 LEU A 186      71.020  -3.936 -15.185  1.00  4.21           H  
ATOM   3089 2HD2 LEU A 186      71.142  -5.371 -16.158  1.00  4.21           H  
ATOM   3090 3HD2 LEU A 186      69.888  -4.166 -16.508  1.00  4.21           H  
ATOM   3091  N   ALA A 187      66.272  -6.397 -18.253  1.00  4.49           N  
ATOM   3092  CA  ALA A 187      65.991  -7.203 -19.438  1.00  4.49           C  
ATOM   3093  C   ALA A 187      64.932  -6.715 -20.318  1.00  4.49           C  
ATOM   3094  O   ALA A 187      63.978  -7.444 -20.568  1.00  4.49           O  
ATOM   3095  CB  ALA A 187      65.585  -8.577 -19.178  1.00  4.49           C  
ATOM   3096  H   ALA A 187      65.641  -5.655 -17.961  1.00  4.49           H  
ATOM   3097  HA  ALA A 187      66.914  -7.230 -20.000  1.00  4.49           H  
ATOM   3098 1HB  ALA A 187      65.436  -9.079 -20.103  1.00  4.49           H  
ATOM   3099 2HB  ALA A 187      66.348  -9.001 -18.641  1.00  4.49           H  
ATOM   3100 3HB  ALA A 187      64.700  -8.618 -18.687  1.00  4.49           H  
ATOM   3101  N   ILE A 188      65.068  -5.555 -20.869  1.00  4.65           N  
ATOM   3102  CA  ILE A 188      64.021  -5.208 -21.785  1.00  4.65           C  
ATOM   3103  C   ILE A 188      64.017  -6.138 -23.025  1.00  4.65           C  
ATOM   3104  O   ILE A 188      63.007  -6.378 -23.615  1.00  4.65           O  
ATOM   3105  CB  ILE A 188      64.139  -3.730 -22.186  1.00  4.65           C  
ATOM   3106  CG1 ILE A 188      65.484  -3.489 -22.900  1.00  4.65           C  
ATOM   3107  CG2 ILE A 188      63.961  -2.820 -20.973  1.00  4.65           C  
ATOM   3108  CD1 ILE A 188      65.595  -2.121 -23.493  1.00  4.65           C  
ATOM   3109  H   ILE A 188      65.841  -4.941 -20.662  1.00  4.65           H  
ATOM   3110  HA  ILE A 188      63.069  -5.335 -21.271  1.00  4.65           H  
ATOM   3111  HB  ILE A 188      63.357  -3.502 -22.908  1.00  4.65           H  
ATOM   3112 1HG1 ILE A 188      66.295  -3.636 -22.193  1.00  4.65           H  
ATOM   3113 2HG1 ILE A 188      65.594  -4.200 -23.706  1.00  4.65           H  
ATOM   3114 1HG2 ILE A 188      64.022  -1.777 -21.290  1.00  4.65           H  
ATOM   3115 2HG2 ILE A 188      62.982  -3.002 -20.523  1.00  4.65           H  
ATOM   3116 3HG2 ILE A 188      64.742  -3.024 -20.243  1.00  4.65           H  
ATOM   3117 1HD1 ILE A 188      66.554  -2.003 -23.990  1.00  4.65           H  
ATOM   3118 2HD1 ILE A 188      64.803  -1.993 -24.215  1.00  4.65           H  
ATOM   3119 3HD1 ILE A 188      65.503  -1.372 -22.708  1.00  4.65           H  
ATOM   3120  N   GLY A 189      65.083  -6.774 -23.384  1.00  4.68           N  
ATOM   3121  CA  GLY A 189      65.020  -7.545 -24.622  1.00  4.68           C  
ATOM   3122  C   GLY A 189      63.882  -8.552 -24.849  1.00  4.68           C  
ATOM   3123  O   GLY A 189      63.139  -8.417 -25.831  1.00  4.68           O  
ATOM   3124  H   GLY A 189      65.935  -6.654 -22.875  1.00  4.68           H  
ATOM   3125 1HA  GLY A 189      64.939  -6.836 -25.418  1.00  4.68           H  
ATOM   3126 2HA  GLY A 189      65.962  -8.038 -24.784  1.00  4.68           H  
ATOM   3127  N   LYS A 190      63.728  -9.557 -23.980  1.00  4.56           N  
ATOM   3128  CA  LYS A 190      62.752 -10.606 -24.297  1.00  4.56           C  
ATOM   3129  C   LYS A 190      61.386 -10.526 -23.596  1.00  4.56           C  
ATOM   3130  O   LYS A 190      60.413 -10.163 -24.257  1.00  4.56           O  
ATOM   3131  CB  LYS A 190      63.416 -11.933 -23.989  1.00  4.56           C  
ATOM   3132  CG  LYS A 190      64.650 -12.245 -24.833  1.00  4.56           C  
ATOM   3133  CD  LYS A 190      64.320 -12.437 -26.303  1.00  4.56           C  
ATOM   3134  CE  LYS A 190      65.584 -12.732 -27.118  1.00  4.56           C  
ATOM   3135  NZ  LYS A 190      65.292 -12.893 -28.569  1.00  4.56           N  
ATOM   3136  H   LYS A 190      64.300  -9.607 -23.149  1.00  4.56           H  
ATOM   3137  HA  LYS A 190      62.559 -10.563 -25.370  1.00  4.56           H  
ATOM   3138 1HB  LYS A 190      63.777 -11.878 -22.975  1.00  4.56           H  
ATOM   3139 2HB  LYS A 190      62.701 -12.750 -24.059  1.00  4.56           H  
ATOM   3140 1HG  LYS A 190      65.365 -11.429 -24.731  1.00  4.56           H  
ATOM   3141 2HG  LYS A 190      65.117 -13.157 -24.442  1.00  4.56           H  
ATOM   3142 1HD  LYS A 190      63.628 -13.272 -26.416  1.00  4.56           H  
ATOM   3143 2HD  LYS A 190      63.840 -11.534 -26.700  1.00  4.56           H  
ATOM   3144 1HE  LYS A 190      66.280 -11.902 -26.989  1.00  4.56           H  
ATOM   3145 2HE  LYS A 190      66.050 -13.646 -26.747  1.00  4.56           H  
ATOM   3146 1HZ  LYS A 190      66.141 -13.068 -29.075  1.00  4.56           H  
ATOM   3147 2HZ  LYS A 190      64.656 -13.658 -28.704  1.00  4.56           H  
ATOM   3148 3HZ  LYS A 190      64.847 -12.035 -28.931  1.00  4.56           H  
ATOM   3149  N   THR A 191      61.289 -10.852 -22.289  1.00  4.35           N  
ATOM   3150  CA  THR A 191      60.041 -10.773 -21.495  1.00  4.35           C  
ATOM   3151  C   THR A 191      58.982 -11.839 -21.832  1.00  4.35           C  
ATOM   3152  O   THR A 191      57.873 -11.827 -21.281  1.00  4.35           O  
ATOM   3153  CB  THR A 191      59.376  -9.394 -21.480  1.00  4.35           C  
ATOM   3154  OG1 THR A 191      58.656  -9.178 -22.701  1.00  4.35           O  
ATOM   3155  CG2 THR A 191      60.423  -8.271 -21.228  1.00  4.35           C  
ATOM   3156  H   THR A 191      62.097 -11.210 -21.773  1.00  4.35           H  
ATOM   3157  HA  THR A 191      60.329 -10.957 -20.461  1.00  4.35           H  
ATOM   3158  HB  THR A 191      58.670  -9.381 -20.665  1.00  4.35           H  
ATOM   3159  HG1 THR A 191      59.215  -9.397 -23.450  1.00  4.35           H  
ATOM   3160 1HG2 THR A 191      59.919  -7.313 -21.181  1.00  4.35           H  
ATOM   3161 2HG2 THR A 191      60.928  -8.455 -20.283  1.00  4.35           H  
ATOM   3162 3HG2 THR A 191      61.164  -8.248 -22.017  1.00  4.35           H  
ATOM   3163  N   LYS A 192      59.303 -12.774 -22.728  1.00  4.11           N  
ATOM   3164  CA  LYS A 192      58.393 -13.872 -23.095  1.00  4.11           C  
ATOM   3165  C   LYS A 192      58.317 -14.859 -21.921  1.00  4.11           C  
ATOM   3166  O   LYS A 192      58.950 -15.925 -21.908  1.00  4.11           O  
ATOM   3167  CB  LYS A 192      58.905 -14.556 -24.364  1.00  4.11           C  
ATOM   3168  CG  LYS A 192      58.868 -13.650 -25.600  1.00  4.11           C  
ATOM   3169  CD  LYS A 192      59.436 -14.328 -26.848  1.00  4.11           C  
ATOM   3170  CE  LYS A 192      59.338 -13.388 -28.060  1.00  4.11           C  
ATOM   3171  NZ  LYS A 192      59.936 -13.972 -29.295  1.00  4.11           N  
ATOM   3172  H   LYS A 192      60.216 -12.720 -23.153  1.00  4.11           H  
ATOM   3173  HA  LYS A 192      57.396 -13.465 -23.274  1.00  4.11           H  
ATOM   3174 1HB  LYS A 192      59.939 -14.872 -24.213  1.00  4.11           H  
ATOM   3175 2HB  LYS A 192      58.314 -15.454 -24.567  1.00  4.11           H  
ATOM   3176 1HG  LYS A 192      57.833 -13.365 -25.799  1.00  4.11           H  
ATOM   3177 2HG  LYS A 192      59.440 -12.739 -25.400  1.00  4.11           H  
ATOM   3178 1HD  LYS A 192      60.485 -14.586 -26.683  1.00  4.11           H  
ATOM   3179 2HD  LYS A 192      58.880 -15.244 -27.056  1.00  4.11           H  
ATOM   3180 1HE  LYS A 192      58.287 -13.179 -28.248  1.00  4.11           H  
ATOM   3181 2HE  LYS A 192      59.850 -12.451 -27.833  1.00  4.11           H  
ATOM   3182 1HZ  LYS A 192      59.829 -13.310 -30.062  1.00  4.11           H  
ATOM   3183 2HZ  LYS A 192      60.919 -14.147 -29.144  1.00  4.11           H  
ATOM   3184 3HZ  LYS A 192      59.470 -14.833 -29.530  1.00  4.11           H  
ATOM   3185  N   THR A 193      57.575 -14.400 -20.908  1.00  3.90           N  
ATOM   3186  CA  THR A 193      57.458 -14.968 -19.570  1.00  3.90           C  
ATOM   3187  C   THR A 193      56.050 -15.190 -19.018  1.00  3.90           C  
ATOM   3188  O   THR A 193      55.050 -14.696 -19.556  1.00  3.90           O  
ATOM   3189  CB  THR A 193      58.144 -14.016 -18.618  1.00  3.90           C  
ATOM   3190  OG1 THR A 193      57.474 -12.765 -18.738  1.00  3.90           O  
ATOM   3191  CG2 THR A 193      59.628 -13.902 -18.931  1.00  3.90           C  
ATOM   3192  H   THR A 193      57.122 -13.504 -21.074  1.00  3.90           H  
ATOM   3193  HA  THR A 193      58.003 -15.897 -19.557  1.00  3.90           H  
ATOM   3194  HB  THR A 193      58.031 -14.364 -17.602  1.00  3.90           H  
ATOM   3195  HG1 THR A 193      57.537 -12.447 -19.669  1.00  3.90           H  
ATOM   3196 1HG2 THR A 193      60.101 -13.223 -18.264  1.00  3.90           H  
ATOM   3197 2HG2 THR A 193      60.080 -14.886 -18.819  1.00  3.90           H  
ATOM   3198 3HG2 THR A 193      59.780 -13.558 -19.922  1.00  3.90           H  
ATOM   3199  N   CYS A 194      55.999 -15.960 -17.925  1.00  3.70           N  
ATOM   3200  CA  CYS A 194      54.796 -16.208 -17.129  1.00  3.70           C  
ATOM   3201  C   CYS A 194      55.115 -16.095 -15.655  1.00  3.70           C  
ATOM   3202  O   CYS A 194      54.234 -16.207 -14.802  1.00  3.70           O  
ATOM   3203  CB  CYS A 194      54.208 -17.592 -17.383  1.00  3.70           C  
ATOM   3204  SG  CYS A 194      55.301 -18.923 -16.965  1.00  3.70           S  
ATOM   3205  H   CYS A 194      56.888 -16.345 -17.584  1.00  3.70           H  
ATOM   3206  HA  CYS A 194      54.047 -15.460 -17.385  1.00  3.70           H  
ATOM   3207 1HB  CYS A 194      53.309 -17.713 -16.769  1.00  3.70           H  
ATOM   3208 2HB  CYS A 194      53.904 -17.706 -18.381  1.00  3.70           H  
ATOM   3209  HG  CYS A 194      56.329 -18.537 -17.751  1.00  3.70           H  
ATOM   3210  N   GLU A 195      56.381 -15.856 -15.354  1.00  3.48           N  
ATOM   3211  CA  GLU A 195      56.862 -15.884 -13.978  1.00  3.48           C  
ATOM   3212  C   GLU A 195      56.504 -14.647 -13.139  1.00  3.48           C  
ATOM   3213  O   GLU A 195      57.374 -13.857 -12.771  1.00  3.48           O  
ATOM   3214  CB  GLU A 195      58.384 -16.066 -13.976  1.00  3.48           C  
ATOM   3215  CG  GLU A 195      58.930 -17.400 -14.587  1.00  3.48           C  
ATOM   3216  CD  GLU A 195      59.097 -17.381 -16.079  1.00  3.48           C  
ATOM   3217  OE1 GLU A 195      58.572 -16.499 -16.693  1.00  3.48           O  
ATOM   3218  OE2 GLU A 195      59.776 -18.240 -16.608  1.00  3.48           O  
ATOM   3219  H   GLU A 195      57.030 -15.707 -16.109  1.00  3.48           H  
ATOM   3220  HA  GLU A 195      56.411 -16.749 -13.498  1.00  3.48           H  
ATOM   3221 1HB  GLU A 195      58.846 -15.239 -14.512  1.00  3.48           H  
ATOM   3222 2HB  GLU A 195      58.735 -16.028 -12.945  1.00  3.48           H  
ATOM   3223 1HG  GLU A 195      59.888 -17.640 -14.123  1.00  3.48           H  
ATOM   3224 2HG  GLU A 195      58.239 -18.195 -14.356  1.00  3.48           H  
ATOM   3225  N   SER A 196      55.211 -14.478 -12.864  1.00  3.20           N  
ATOM   3226  CA  SER A 196      54.719 -13.366 -12.050  1.00  3.20           C  
ATOM   3227  C   SER A 196      54.964 -13.660 -10.551  1.00  3.20           C  
ATOM   3228  O   SER A 196      54.673 -14.766 -10.097  1.00  3.20           O  
ATOM   3229  CB  SER A 196      53.257 -13.127 -12.338  1.00  3.20           C  
ATOM   3230  OG  SER A 196      53.068 -12.693 -13.655  1.00  3.20           O  
ATOM   3231  H   SER A 196      54.568 -15.169 -13.252  1.00  3.20           H  
ATOM   3232  HA  SER A 196      55.270 -12.485 -12.363  1.00  3.20           H  
ATOM   3233 1HB  SER A 196      52.746 -14.050 -12.206  1.00  3.20           H  
ATOM   3234 2HB  SER A 196      52.837 -12.411 -11.641  1.00  3.20           H  
ATOM   3235  HG  SER A 196      53.219 -13.468 -14.209  1.00  3.20           H  
ATOM   3236  N   PRO A 197      55.440 -12.680  -9.763  1.00  2.83           N  
ATOM   3237  CA  PRO A 197      55.857 -12.816  -8.375  1.00  2.83           C  
ATOM   3238  C   PRO A 197      54.856 -13.252  -7.337  1.00  2.83           C  
ATOM   3239  O   PRO A 197      54.859 -14.413  -6.944  1.00  2.83           O  
ATOM   3240  CB  PRO A 197      56.339 -11.404  -8.061  1.00  2.83           C  
ATOM   3241  CG  PRO A 197      55.579 -10.529  -9.018  1.00  2.83           C  
ATOM   3242  CD  PRO A 197      55.487 -11.313 -10.266  1.00  2.83           C  
ATOM   3243  HA  PRO A 197      56.694 -13.488  -8.341  1.00  2.83           H  
ATOM   3244 1HB  PRO A 197      56.173 -11.159  -7.001  1.00  2.83           H  
ATOM   3245 2HB  PRO A 197      57.421 -11.364  -8.218  1.00  2.83           H  
ATOM   3246 1HG  PRO A 197      54.599 -10.272  -8.627  1.00  2.83           H  
ATOM   3247 2HG  PRO A 197      56.096  -9.607  -9.174  1.00  2.83           H  
ATOM   3248 1HD  PRO A 197      54.566 -11.033 -10.786  1.00  2.83           H  
ATOM   3249 2HD  PRO A 197      56.392 -11.163 -10.882  1.00  2.83           H  
ATOM   3250  N   VAL A 198      54.022 -12.325  -6.890  1.00  2.40           N  
ATOM   3251  CA  VAL A 198      53.061 -12.579  -5.836  1.00  2.40           C  
ATOM   3252  C   VAL A 198      51.702 -12.035  -6.204  1.00  2.40           C  
ATOM   3253  O   VAL A 198      51.532 -11.380  -7.236  1.00  2.40           O  
ATOM   3254  CB  VAL A 198      53.521 -11.972  -4.497  1.00  2.40           C  
ATOM   3255  CG1 VAL A 198      54.851 -12.570  -4.066  1.00  2.40           C  
ATOM   3256  CG2 VAL A 198      53.623 -10.499  -4.618  1.00  2.40           C  
ATOM   3257  H   VAL A 198      54.059 -11.397  -7.273  1.00  2.40           H  
ATOM   3258  HA  VAL A 198      52.970 -13.656  -5.701  1.00  2.40           H  
ATOM   3259  HB  VAL A 198      52.794 -12.221  -3.725  1.00  2.40           H  
ATOM   3260 1HG1 VAL A 198      55.142 -12.152  -3.106  1.00  2.40           H  
ATOM   3261 2HG1 VAL A 198      54.748 -13.651  -3.968  1.00  2.40           H  
ATOM   3262 3HG1 VAL A 198      55.620 -12.344  -4.794  1.00  2.40           H  
ATOM   3263 1HG2 VAL A 198      53.928 -10.092  -3.670  1.00  2.40           H  
ATOM   3264 2HG2 VAL A 198      54.354 -10.253  -5.379  1.00  2.40           H  
ATOM   3265 3HG2 VAL A 198      52.651 -10.101  -4.892  1.00  2.40           H  
ATOM   3266  N   SER A 199      50.729 -12.300  -5.349  1.00  1.98           N  
ATOM   3267  CA  SER A 199      49.394 -11.801  -5.575  1.00  1.98           C  
ATOM   3268  C   SER A 199      49.411 -10.272  -5.709  1.00  1.98           C  
ATOM   3269  O   SER A 199      50.110  -9.600  -4.928  1.00  1.98           O  
ATOM   3270  CB  SER A 199      48.505 -12.189  -4.412  1.00  1.98           C  
ATOM   3271  OG  SER A 199      47.208 -11.667  -4.555  1.00  1.98           O  
ATOM   3272  H   SER A 199      50.922 -12.860  -4.530  1.00  1.98           H  
ATOM   3273  HA  SER A 199      49.032 -12.287  -6.467  1.00  1.98           H  
ATOM   3274 1HB  SER A 199      48.458 -13.274  -4.340  1.00  1.98           H  
ATOM   3275 2HB  SER A 199      48.946 -11.816  -3.488  1.00  1.98           H  
ATOM   3276  HG  SER A 199      47.312 -10.709  -4.731  1.00  1.98           H  
ATOM   3277  N   PRO A 200      48.677  -9.722  -6.695  1.00  1.61           N  
ATOM   3278  CA  PRO A 200      48.516  -8.320  -6.971  1.00  1.61           C  
ATOM   3279  C   PRO A 200      47.624  -7.676  -5.938  1.00  1.61           C  
ATOM   3280  O   PRO A 200      46.867  -8.369  -5.247  1.00  1.61           O  
ATOM   3281  CB  PRO A 200      47.897  -8.303  -8.371  1.00  1.61           C  
ATOM   3282  CG  PRO A 200      47.122  -9.591  -8.455  1.00  1.61           C  
ATOM   3283  CD  PRO A 200      47.940 -10.590  -7.657  1.00  1.61           C  
ATOM   3284  HA  PRO A 200      49.498  -7.857  -6.992  1.00  1.61           H  
ATOM   3285 1HB  PRO A 200      47.264  -7.406  -8.480  1.00  1.61           H  
ATOM   3286 2HB  PRO A 200      48.694  -8.220  -9.122  1.00  1.61           H  
ATOM   3287 1HG  PRO A 200      46.109  -9.451  -8.044  1.00  1.61           H  
ATOM   3288 2HG  PRO A 200      46.996  -9.888  -9.505  1.00  1.61           H  
ATOM   3289 1HD  PRO A 200      47.236 -11.264  -7.143  1.00  1.61           H  
ATOM   3290 2HD  PRO A 200      48.644 -11.119  -8.319  1.00  1.61           H  
ATOM   3291  N   ILE A 201      47.691  -6.360  -5.859  1.00  1.33           N  
ATOM   3292  CA  ILE A 201      46.810  -5.605  -4.986  1.00  1.33           C  
ATOM   3293  C   ILE A 201      46.140  -4.495  -5.779  1.00  1.33           C  
ATOM   3294  O   ILE A 201      46.779  -3.803  -6.565  1.00  1.33           O  
ATOM   3295  CB  ILE A 201      47.619  -5.018  -3.802  1.00  1.33           C  
ATOM   3296  CG1 ILE A 201      46.714  -4.314  -2.800  1.00  1.33           C  
ATOM   3297  CG2 ILE A 201      48.676  -4.060  -4.299  1.00  1.33           C  
ATOM   3298  CD1 ILE A 201      47.390  -4.007  -1.471  1.00  1.33           C  
ATOM   3299  H   ILE A 201      48.378  -5.883  -6.442  1.00  1.33           H  
ATOM   3300  HA  ILE A 201      46.038  -6.266  -4.597  1.00  1.33           H  
ATOM   3301  HB  ILE A 201      48.095  -5.815  -3.288  1.00  1.33           H  
ATOM   3302 1HG1 ILE A 201      46.373  -3.375  -3.230  1.00  1.33           H  
ATOM   3303 2HG1 ILE A 201      45.852  -4.946  -2.607  1.00  1.33           H  
ATOM   3304 1HG2 ILE A 201      49.248  -3.680  -3.454  1.00  1.33           H  
ATOM   3305 2HG2 ILE A 201      49.338  -4.582  -4.978  1.00  1.33           H  
ATOM   3306 3HG2 ILE A 201      48.193  -3.228  -4.813  1.00  1.33           H  
ATOM   3307 1HD1 ILE A 201      46.682  -3.508  -0.813  1.00  1.33           H  
ATOM   3308 2HD1 ILE A 201      47.722  -4.918  -1.003  1.00  1.33           H  
ATOM   3309 3HD1 ILE A 201      48.245  -3.367  -1.639  1.00  1.33           H  
ATOM   3310  N   LYS A 202      44.850  -4.313  -5.570  1.00  1.13           N  
ATOM   3311  CA  LYS A 202      44.137  -3.253  -6.259  1.00  1.13           C  
ATOM   3312  C   LYS A 202      44.430  -1.966  -5.533  1.00  1.13           C  
ATOM   3313  O   LYS A 202      44.595  -1.978  -4.318  1.00  1.13           O  
ATOM   3314  CB  LYS A 202      42.637  -3.503  -6.254  1.00  1.13           C  
ATOM   3315  CG  LYS A 202      42.137  -4.700  -7.016  1.00  1.13           C  
ATOM   3316  CD  LYS A 202      40.627  -4.760  -6.855  1.00  1.13           C  
ATOM   3317  CE  LYS A 202      39.984  -5.909  -7.584  1.00  1.13           C  
ATOM   3318  NZ  LYS A 202      38.516  -5.925  -7.334  1.00  1.13           N  
ATOM   3319  H   LYS A 202      44.361  -4.912  -4.923  1.00  1.13           H  
ATOM   3320  HA  LYS A 202      44.500  -3.171  -7.283  1.00  1.13           H  
ATOM   3321 1HB  LYS A 202      42.312  -3.631  -5.236  1.00  1.13           H  
ATOM   3322 2HB  LYS A 202      42.127  -2.627  -6.654  1.00  1.13           H  
ATOM   3323 1HG  LYS A 202      42.393  -4.612  -8.073  1.00  1.13           H  
ATOM   3324 2HG  LYS A 202      42.581  -5.609  -6.615  1.00  1.13           H  
ATOM   3325 1HD  LYS A 202      40.386  -4.850  -5.791  1.00  1.13           H  
ATOM   3326 2HD  LYS A 202      40.187  -3.829  -7.216  1.00  1.13           H  
ATOM   3327 1HE  LYS A 202      40.162  -5.805  -8.653  1.00  1.13           H  
ATOM   3328 2HE  LYS A 202      40.414  -6.849  -7.241  1.00  1.13           H  
ATOM   3329 1HZ  LYS A 202      38.090  -6.693  -7.826  1.00  1.13           H  
ATOM   3330 2HZ  LYS A 202      38.347  -6.023  -6.338  1.00  1.13           H  
ATOM   3331 3HZ  LYS A 202      38.114  -5.050  -7.650  1.00  1.13           H  
ATOM   3332  N   MET A 203      44.419  -0.834  -6.222  1.00  1.00           N  
ATOM   3333  CA  MET A 203      44.662   0.405  -5.493  1.00  1.00           C  
ATOM   3334  C   MET A 203      43.622   0.677  -4.380  1.00  1.00           C  
ATOM   3335  O   MET A 203      43.936   1.261  -3.335  1.00  1.00           O  
ATOM   3336  CB  MET A 203      44.806   1.556  -6.464  1.00  1.00           C  
ATOM   3337  CG  MET A 203      43.594   1.912  -7.263  1.00  1.00           C  
ATOM   3338  SD  MET A 203      43.905   3.351  -8.331  1.00  1.00           S  
ATOM   3339  CE  MET A 203      45.043   2.695  -9.551  1.00  1.00           C  
ATOM   3340  H   MET A 203      44.279  -0.833  -7.223  1.00  1.00           H  
ATOM   3341  HA  MET A 203      45.630   0.303  -5.034  1.00  1.00           H  
ATOM   3342 1HB  MET A 203      45.072   2.417  -5.904  1.00  1.00           H  
ATOM   3343 2HB  MET A 203      45.625   1.354  -7.154  1.00  1.00           H  
ATOM   3344 1HG  MET A 203      43.306   1.072  -7.888  1.00  1.00           H  
ATOM   3345 2HG  MET A 203      42.767   2.143  -6.600  1.00  1.00           H  
ATOM   3346 1HE  MET A 203      45.307   3.486 -10.253  1.00  1.00           H  
ATOM   3347 2HE  MET A 203      45.945   2.334  -9.057  1.00  1.00           H  
ATOM   3348 3HE  MET A 203      44.572   1.873 -10.089  1.00  1.00           H  
ATOM   3349  N   GLU A 204      42.404   0.150  -4.552  1.00  0.93           N  
ATOM   3350  CA  GLU A 204      41.330   0.299  -3.564  1.00  0.93           C  
ATOM   3351  C   GLU A 204      41.649  -0.419  -2.245  1.00  0.93           C  
ATOM   3352  O   GLU A 204      40.985  -0.183  -1.242  1.00  0.93           O  
ATOM   3353  CB  GLU A 204      39.983  -0.217  -4.113  1.00  0.93           C  
ATOM   3354  CG  GLU A 204      39.852  -1.728  -4.274  1.00  0.93           C  
ATOM   3355  CD  GLU A 204      38.542  -2.166  -4.935  1.00  0.93           C  
ATOM   3356  OE1 GLU A 204      37.742  -1.316  -5.237  1.00  0.93           O  
ATOM   3357  OE2 GLU A 204      38.342  -3.355  -5.118  1.00  0.93           O  
ATOM   3358  H   GLU A 204      42.213  -0.343  -5.411  1.00  0.93           H  
ATOM   3359  HA  GLU A 204      41.221   1.359  -3.339  1.00  0.93           H  
ATOM   3360 1HB  GLU A 204      39.177   0.121  -3.463  1.00  0.93           H  
ATOM   3361 2HB  GLU A 204      39.808   0.208  -5.096  1.00  0.93           H  
ATOM   3362 1HG  GLU A 204      40.672  -2.070  -4.863  1.00  0.93           H  
ATOM   3363 2HG  GLU A 204      39.921  -2.188  -3.294  1.00  0.93           H  
ATOM   3364  N   LEU A 205      42.622  -1.338  -2.271  1.00  0.90           N  
ATOM   3365  CA  LEU A 205      43.018  -2.128  -1.114  1.00  0.90           C  
ATOM   3366  C   LEU A 205      44.324  -1.672  -0.460  1.00  0.90           C  
ATOM   3367  O   LEU A 205      44.749  -2.259   0.533  1.00  0.90           O  
ATOM   3368  CB  LEU A 205      43.228  -3.570  -1.558  1.00  0.90           C  
ATOM   3369  CG  LEU A 205      42.039  -4.244  -2.168  1.00  0.90           C  
ATOM   3370  CD1 LEU A 205      42.452  -5.624  -2.645  1.00  0.90           C  
ATOM   3371  CD2 LEU A 205      40.916  -4.301  -1.152  1.00  0.90           C  
ATOM   3372  H   LEU A 205      43.150  -1.487  -3.127  1.00  0.90           H  
ATOM   3373  HA  LEU A 205      42.220  -2.073  -0.373  1.00  0.90           H  
ATOM   3374 1HB  LEU A 205      44.003  -3.564  -2.306  1.00  0.90           H  
ATOM   3375 2HB  LEU A 205      43.562  -4.159  -0.706  1.00  0.90           H  
ATOM   3376  HG  LEU A 205      41.709  -3.682  -3.025  1.00  0.90           H  
ATOM   3377 1HD1 LEU A 205      41.596  -6.116  -3.108  1.00  0.90           H  
ATOM   3378 2HD1 LEU A 205      43.252  -5.531  -3.372  1.00  0.90           H  
ATOM   3379 3HD1 LEU A 205      42.798  -6.212  -1.798  1.00  0.90           H  
ATOM   3380 1HD2 LEU A 205      40.046  -4.783  -1.597  1.00  0.90           H  
ATOM   3381 2HD2 LEU A 205      41.239  -4.869  -0.279  1.00  0.90           H  
ATOM   3382 3HD2 LEU A 205      40.648  -3.284  -0.843  1.00  0.90           H  
ATOM   3383  N   LEU A 206      44.954  -0.615  -0.961  1.00  0.92           N  
ATOM   3384  CA  LEU A 206      46.284  -0.255  -0.460  1.00  0.92           C  
ATOM   3385  C   LEU A 206      46.361   0.036   1.023  1.00  0.92           C  
ATOM   3386  O   LEU A 206      47.339  -0.359   1.660  1.00  0.92           O  
ATOM   3387  CB  LEU A 206      46.798   0.958  -1.216  1.00  0.92           C  
ATOM   3388  CG  LEU A 206      47.136   0.682  -2.621  1.00  0.92           C  
ATOM   3389  CD1 LEU A 206      47.391   2.010  -3.332  1.00  0.92           C  
ATOM   3390  CD2 LEU A 206      48.337  -0.257  -2.683  1.00  0.92           C  
ATOM   3391  H   LEU A 206      44.551  -0.096  -1.741  1.00  0.92           H  
ATOM   3392  HA  LEU A 206      46.949  -1.089  -0.670  1.00  0.92           H  
ATOM   3393 1HB  LEU A 206      46.033   1.734  -1.198  1.00  0.92           H  
ATOM   3394 2HB  LEU A 206      47.685   1.337  -0.717  1.00  0.92           H  
ATOM   3395  HG  LEU A 206      46.313   0.186  -3.074  1.00  0.92           H  
ATOM   3396 1HD1 LEU A 206      47.621   1.835  -4.383  1.00  0.92           H  
ATOM   3397 2HD1 LEU A 206      46.492   2.608  -3.259  1.00  0.92           H  
ATOM   3398 3HD1 LEU A 206      48.214   2.534  -2.855  1.00  0.92           H  
ATOM   3399 1HD2 LEU A 206      48.573  -0.486  -3.719  1.00  0.92           H  
ATOM   3400 2HD2 LEU A 206      49.189   0.208  -2.208  1.00  0.92           H  
ATOM   3401 3HD2 LEU A 206      48.096  -1.170  -2.164  1.00  0.92           H  
ATOM   3402  N   PHE A 207      45.334   0.664   1.591  1.00  0.99           N  
ATOM   3403  CA  PHE A 207      45.392   0.978   3.022  1.00  0.99           C  
ATOM   3404  C   PHE A 207      44.588  -0.019   3.891  1.00  0.99           C  
ATOM   3405  O   PHE A 207      44.435   0.176   5.109  1.00  0.99           O  
ATOM   3406  CB  PHE A 207      44.894   2.403   3.293  1.00  0.99           C  
ATOM   3407  CG  PHE A 207      45.713   3.480   2.615  1.00  0.99           C  
ATOM   3408  CD1 PHE A 207      45.135   4.269   1.663  1.00  0.99           C  
ATOM   3409  CD2 PHE A 207      47.057   3.684   2.910  1.00  0.99           C  
ATOM   3410  CE1 PHE A 207      45.829   5.227   1.023  1.00  0.99           C  
ATOM   3411  CE2 PHE A 207      47.789   4.666   2.251  1.00  0.99           C  
ATOM   3412  CZ  PHE A 207      47.165   5.440   1.298  1.00  0.99           C  
ATOM   3413  H   PHE A 207      44.547   0.945   1.004  1.00  0.99           H  
ATOM   3414  HA  PHE A 207      46.435   0.945   3.329  1.00  0.99           H  
ATOM   3415 1HB  PHE A 207      43.865   2.499   2.974  1.00  0.99           H  
ATOM   3416 2HB  PHE A 207      44.923   2.586   4.368  1.00  0.99           H  
ATOM   3417  HD1 PHE A 207      44.096   4.130   1.428  1.00  0.99           H  
ATOM   3418  HD2 PHE A 207      47.535   3.062   3.663  1.00  0.99           H  
ATOM   3419  HE1 PHE A 207      45.308   5.818   0.302  1.00  0.99           H  
ATOM   3420  HE2 PHE A 207      48.847   4.818   2.489  1.00  0.99           H  
ATOM   3421  HZ  PHE A 207      47.716   6.216   0.771  1.00  0.99           H  
ATOM   3422  N   ASP A 208      44.064  -1.082   3.274  1.00  1.14           N  
ATOM   3423  CA  ASP A 208      43.249  -2.046   4.005  1.00  1.14           C  
ATOM   3424  C   ASP A 208      44.063  -3.212   4.592  1.00  1.14           C  
ATOM   3425  O   ASP A 208      44.886  -3.800   3.884  1.00  1.14           O  
ATOM   3426  CB  ASP A 208      42.080  -2.558   3.169  1.00  1.14           C  
ATOM   3427  CG  ASP A 208      40.965  -1.500   3.016  1.00  1.14           C  
ATOM   3428  OD1 ASP A 208      40.954  -0.528   3.771  1.00  1.14           O  
ATOM   3429  OD2 ASP A 208      40.129  -1.680   2.179  1.00  1.14           O  
ATOM   3430  H   ASP A 208      44.250  -1.247   2.283  1.00  1.14           H  
ATOM   3431  HA  ASP A 208      42.789  -1.474   4.792  1.00  1.14           H  
ATOM   3432 1HB  ASP A 208      42.440  -2.836   2.173  1.00  1.14           H  
ATOM   3433 2HB  ASP A 208      41.663  -3.456   3.630  1.00  1.14           H  
ATOM   3434  N   PRO A 209      43.916  -3.507   5.900  1.00  1.38           N  
ATOM   3435  CA  PRO A 209      44.615  -4.551   6.632  1.00  1.38           C  
ATOM   3436  C   PRO A 209      44.188  -5.944   6.196  1.00  1.38           C  
ATOM   3437  O   PRO A 209      43.029  -6.153   5.835  1.00  1.38           O  
ATOM   3438  CB  PRO A 209      44.168  -4.287   8.066  1.00  1.38           C  
ATOM   3439  CG  PRO A 209      42.840  -3.612   7.965  1.00  1.38           C  
ATOM   3440  CD  PRO A 209      42.907  -2.787   6.711  1.00  1.38           C  
ATOM   3441  HA  PRO A 209      45.700  -4.426   6.524  1.00  1.38           H  
ATOM   3442 1HB  PRO A 209      44.098  -5.233   8.619  1.00  1.38           H  
ATOM   3443 2HB  PRO A 209      44.902  -3.690   8.565  1.00  1.38           H  
ATOM   3444 1HG  PRO A 209      42.045  -4.371   7.934  1.00  1.38           H  
ATOM   3445 2HG  PRO A 209      42.661  -3.009   8.871  1.00  1.38           H  
ATOM   3446 1HD  PRO A 209      41.912  -2.823   6.232  1.00  1.38           H  
ATOM   3447 2HD  PRO A 209      43.237  -1.761   6.935  1.00  1.38           H  
ATOM   3448  N   ASP A 210      45.108  -6.903   6.299  1.00  1.71           N  
ATOM   3449  CA  ASP A 210      44.817  -8.305   6.001  1.00  1.71           C  
ATOM   3450  C   ASP A 210      44.603  -9.198   7.232  1.00  1.71           C  
ATOM   3451  O   ASP A 210      45.025  -8.887   8.355  1.00  1.71           O  
ATOM   3452  CB  ASP A 210      45.902  -8.937   5.109  1.00  1.71           C  
ATOM   3453  CG  ASP A 210      45.907  -8.413   3.636  1.00  1.71           C  
ATOM   3454  OD1 ASP A 210      44.944  -7.821   3.230  1.00  1.71           O  
ATOM   3455  OD2 ASP A 210      46.868  -8.657   2.920  1.00  1.71           O  
ATOM   3456  H   ASP A 210      46.040  -6.656   6.601  1.00  1.71           H  
ATOM   3457  HA  ASP A 210      43.892  -8.328   5.427  1.00  1.71           H  
ATOM   3458 1HB  ASP A 210      46.880  -8.752   5.549  1.00  1.71           H  
ATOM   3459 2HB  ASP A 210      45.767 -10.027   5.091  1.00  1.71           H  
ATOM   3460  N   ASP A 211      43.948 -10.330   6.973  1.00  2.08           N  
ATOM   3461  CA  ASP A 211      43.721 -11.421   7.921  1.00  2.08           C  
ATOM   3462  C   ASP A 211      43.081 -11.026   9.247  1.00  2.08           C  
ATOM   3463  O   ASP A 211      43.479 -11.534  10.295  1.00  2.08           O  
ATOM   3464  CB  ASP A 211      45.046 -12.128   8.209  1.00  2.08           C  
ATOM   3465  CG  ASP A 211      45.641 -12.787   6.966  1.00  2.08           C  
ATOM   3466  OD1 ASP A 211      44.887 -13.226   6.128  1.00  2.08           O  
ATOM   3467  OD2 ASP A 211      46.842 -12.832   6.859  1.00  2.08           O  
ATOM   3468  H   ASP A 211      43.611 -10.459   6.028  1.00  2.08           H  
ATOM   3469  HA  ASP A 211      43.055 -12.138   7.441  1.00  2.08           H  
ATOM   3470 1HB  ASP A 211      45.766 -11.415   8.612  1.00  2.08           H  
ATOM   3471 2HB  ASP A 211      44.888 -12.895   8.969  1.00  2.08           H  
ATOM   3472  N   GLU A 212      42.096 -10.121   9.201  1.00  2.35           N  
ATOM   3473  CA  GLU A 212      41.287  -9.665  10.353  1.00  2.35           C  
ATOM   3474  C   GLU A 212      42.033  -8.893  11.457  1.00  2.35           C  
ATOM   3475  O   GLU A 212      41.620  -7.800  11.844  1.00  2.35           O  
ATOM   3476  CB  GLU A 212      40.541 -10.853  10.985  1.00  2.35           C  
ATOM   3477  CG  GLU A 212      39.452 -11.456  10.081  1.00  2.35           C  
ATOM   3478  CD  GLU A 212      38.715 -12.633  10.703  1.00  2.35           C  
ATOM   3479  OE1 GLU A 212      39.082 -13.049  11.774  1.00  2.35           O  
ATOM   3480  OE2 GLU A 212      37.783 -13.108  10.095  1.00  2.35           O  
ATOM   3481  H   GLU A 212      41.875  -9.736   8.295  1.00  2.35           H  
ATOM   3482  HA  GLU A 212      40.529  -8.988   9.958  1.00  2.35           H  
ATOM   3483 1HB  GLU A 212      41.233 -11.644  11.261  1.00  2.35           H  
ATOM   3484 2HB  GLU A 212      40.061 -10.521  11.905  1.00  2.35           H  
ATOM   3485 1HG  GLU A 212      38.727 -10.677   9.843  1.00  2.35           H  
ATOM   3486 2HG  GLU A 212      39.913 -11.777   9.149  1.00  2.35           H  
ATOM   3487  N   HIS A 213      43.109  -9.479  11.963  1.00  2.40           N  
ATOM   3488  CA  HIS A 213      43.902  -8.943  13.055  1.00  2.40           C  
ATOM   3489  C   HIS A 213      44.921  -7.867  12.684  1.00  2.40           C  
ATOM   3490  O   HIS A 213      45.398  -7.163  13.573  1.00  2.40           O  
ATOM   3491  CB  HIS A 213      44.640 -10.089  13.743  1.00  2.40           C  
ATOM   3492  CG  HIS A 213      43.733 -11.028  14.470  1.00  2.40           C  
ATOM   3493  ND1 HIS A 213      43.019 -10.657  15.593  1.00  2.40           N  
ATOM   3494  CD2 HIS A 213      43.410 -12.318  14.228  1.00  2.40           C  
ATOM   3495  CE1 HIS A 213      42.302 -11.684  16.013  1.00  2.40           C  
ATOM   3496  NE2 HIS A 213      42.519 -12.703  15.203  1.00  2.40           N  
ATOM   3497  H   HIS A 213      43.367 -10.372  11.570  1.00  2.40           H  
ATOM   3498  HA  HIS A 213      43.225  -8.501  13.785  1.00  2.40           H  
ATOM   3499 1HB  HIS A 213      45.194 -10.659  12.993  1.00  2.40           H  
ATOM   3500 2HB  HIS A 213      45.363  -9.686  14.450  1.00  2.40           H  
ATOM   3501  HD2 HIS A 213      43.784 -12.934  13.408  1.00  2.40           H  
ATOM   3502  HE1 HIS A 213      41.639 -11.687  16.879  1.00  2.40           H  
ATOM   3503  HE2 HIS A 213      42.101 -13.619  15.279  1.00  2.40           H  
ATOM   3504  N   SER A 214      45.313  -7.732  11.415  1.00  2.21           N  
ATOM   3505  CA  SER A 214      46.305  -6.701  11.125  1.00  2.21           C  
ATOM   3506  C   SER A 214      45.782  -5.321  11.460  1.00  2.21           C  
ATOM   3507  O   SER A 214      44.616  -5.001  11.216  1.00  2.21           O  
ATOM   3508  CB  SER A 214      46.727  -6.698   9.676  1.00  2.21           C  
ATOM   3509  OG  SER A 214      47.618  -5.616   9.399  1.00  2.21           O  
ATOM   3510  H   SER A 214      44.953  -8.304  10.648  1.00  2.21           H  
ATOM   3511  HA  SER A 214      47.183  -6.888  11.741  1.00  2.21           H  
ATOM   3512 1HB  SER A 214      47.203  -7.646   9.429  1.00  2.21           H  
ATOM   3513 2HB  SER A 214      45.854  -6.610   9.060  1.00  2.21           H  
ATOM   3514  HG  SER A 214      47.179  -4.760   9.707  1.00  2.21           H  
ATOM   3515  N   GLU A 215      46.662  -4.487  11.977  1.00  1.86           N  
ATOM   3516  CA  GLU A 215      46.307  -3.113  12.238  1.00  1.86           C  
ATOM   3517  C   GLU A 215      46.143  -2.476  10.865  1.00  1.86           C  
ATOM   3518  O   GLU A 215      46.714  -3.015   9.907  1.00  1.86           O  
ATOM   3519  CB  GLU A 215      47.394  -2.396  13.049  1.00  1.86           C  
ATOM   3520  CG  GLU A 215      47.571  -2.894  14.472  1.00  1.86           C  
ATOM   3521  CD  GLU A 215      48.586  -2.085  15.240  1.00  1.86           C  
ATOM   3522  OE1 GLU A 215      49.048  -1.099  14.712  1.00  1.86           O  
ATOM   3523  OE2 GLU A 215      48.895  -2.448  16.350  1.00  1.86           O  
ATOM   3524  H   GLU A 215      47.597  -4.817  12.183  1.00  1.86           H  
ATOM   3525  HA  GLU A 215      45.378  -3.107  12.793  1.00  1.86           H  
ATOM   3526 1HB  GLU A 215      48.351  -2.519  12.543  1.00  1.86           H  
ATOM   3527 2HB  GLU A 215      47.194  -1.331  13.093  1.00  1.86           H  
ATOM   3528 1HG  GLU A 215      46.612  -2.840  14.990  1.00  1.86           H  
ATOM   3529 2HG  GLU A 215      47.881  -3.938  14.449  1.00  1.86           H  
ATOM   3530  N   PRO A 216      45.345  -1.393  10.715  1.00  1.48           N  
ATOM   3531  CA  PRO A 216      45.125  -0.670   9.476  1.00  1.48           C  
ATOM   3532  C   PRO A 216      46.442  -0.271   8.878  1.00  1.48           C  
ATOM   3533  O   PRO A 216      47.413   0.033   9.591  1.00  1.48           O  
ATOM   3534  CB  PRO A 216      44.312   0.547   9.920  1.00  1.48           C  
ATOM   3535  CG  PRO A 216      43.583   0.080  11.158  1.00  1.48           C  
ATOM   3536  CD  PRO A 216      44.558  -0.857  11.860  1.00  1.48           C  
ATOM   3537  HA  PRO A 216      44.553  -1.298   8.783  1.00  1.48           H  
ATOM   3538 1HB  PRO A 216      44.984   1.397  10.103  1.00  1.48           H  
ATOM   3539 2HB  PRO A 216      43.633   0.856   9.112  1.00  1.48           H  
ATOM   3540 1HG  PRO A 216      43.300   0.950  11.772  1.00  1.48           H  
ATOM   3541 2HG  PRO A 216      42.644  -0.427  10.876  1.00  1.48           H  
ATOM   3542 1HD  PRO A 216      45.196  -0.305  12.557  1.00  1.48           H  
ATOM   3543 2HD  PRO A 216      43.960  -1.630  12.351  1.00  1.48           H  
ATOM   3544  N   VAL A 217      46.520  -0.282   7.567  1.00  1.17           N  
ATOM   3545  CA  VAL A 217      47.796  -0.000   6.983  1.00  1.17           C  
ATOM   3546  C   VAL A 217      47.996   1.475   6.847  1.00  1.17           C  
ATOM   3547  O   VAL A 217      47.607   2.097   5.866  1.00  1.17           O  
ATOM   3548  CB  VAL A 217      47.869  -0.692   5.644  1.00  1.17           C  
ATOM   3549  CG1 VAL A 217      49.205  -0.458   4.984  1.00  1.17           C  
ATOM   3550  CG2 VAL A 217      47.567  -2.150   5.875  1.00  1.17           C  
ATOM   3551  H   VAL A 217      45.721  -0.462   6.958  1.00  1.17           H  
ATOM   3552  HA  VAL A 217      48.577  -0.405   7.628  1.00  1.17           H  
ATOM   3553  HB  VAL A 217      47.133  -0.286   5.006  1.00  1.17           H  
ATOM   3554 1HG1 VAL A 217      49.207  -0.953   4.020  1.00  1.17           H  
ATOM   3555 2HG1 VAL A 217      49.360   0.611   4.843  1.00  1.17           H  
ATOM   3556 3HG1 VAL A 217      50.003  -0.858   5.609  1.00  1.17           H  
ATOM   3557 1HG2 VAL A 217      47.572  -2.670   4.955  1.00  1.17           H  
ATOM   3558 2HG2 VAL A 217      48.315  -2.577   6.542  1.00  1.17           H  
ATOM   3559 3HG2 VAL A 217      46.584  -2.234   6.332  1.00  1.17           H  
ATOM   3560  N   HIS A 218      48.649   2.031   7.838  1.00  0.95           N  
ATOM   3561  CA  HIS A 218      48.841   3.463   7.866  1.00  0.95           C  
ATOM   3562  C   HIS A 218      49.875   3.883   6.842  1.00  0.95           C  
ATOM   3563  O   HIS A 218      49.755   4.953   6.254  1.00  0.95           O  
ATOM   3564  CB  HIS A 218      49.276   3.930   9.256  1.00  0.95           C  
ATOM   3565  CG  HIS A 218      48.218   3.760  10.284  1.00  0.95           C  
ATOM   3566  ND1 HIS A 218      47.968   2.548  10.892  1.00  0.95           N  
ATOM   3567  CD2 HIS A 218      47.331   4.633  10.808  1.00  0.95           C  
ATOM   3568  CE1 HIS A 218      46.979   2.680  11.749  1.00  0.95           C  
ATOM   3569  NE2 HIS A 218      46.569   3.935  11.723  1.00  0.95           N  
ATOM   3570  H   HIS A 218      48.903   1.427   8.621  1.00  0.95           H  
ATOM   3571  HA  HIS A 218      47.906   3.962   7.619  1.00  0.95           H  
ATOM   3572 1HB  HIS A 218      50.164   3.377   9.571  1.00  0.95           H  
ATOM   3573 2HB  HIS A 218      49.546   4.988   9.217  1.00  0.95           H  
ATOM   3574  HD1 HIS A 218      48.439   1.671  10.712  1.00  0.95           H  
ATOM   3575  HD2 HIS A 218      47.149   5.691  10.628  1.00  0.95           H  
ATOM   3576  HE1 HIS A 218      46.639   1.822  12.327  1.00  0.95           H  
ATOM   3577  N   THR A 219      50.874   3.038   6.618  1.00  0.82           N  
ATOM   3578  CA  THR A 219      51.958   3.385   5.712  1.00  0.82           C  
ATOM   3579  C   THR A 219      52.065   2.431   4.523  1.00  0.82           C  
ATOM   3580  O   THR A 219      52.156   1.211   4.705  1.00  0.82           O  
ATOM   3581  CB  THR A 219      53.297   3.352   6.469  1.00  0.82           C  
ATOM   3582  OG1 THR A 219      53.268   4.274   7.570  1.00  0.82           O  
ATOM   3583  CG2 THR A 219      54.456   3.664   5.543  1.00  0.82           C  
ATOM   3584  H   THR A 219      50.887   2.156   7.110  1.00  0.82           H  
ATOM   3585  HA  THR A 219      51.787   4.386   5.332  1.00  0.82           H  
ATOM   3586  HB  THR A 219      53.424   2.370   6.879  1.00  0.82           H  
ATOM   3587  HG1 THR A 219      53.737   3.862   8.329  1.00  0.82           H  
ATOM   3588 1HG2 THR A 219      55.351   3.595   6.115  1.00  0.82           H  
ATOM   3589 2HG2 THR A 219      54.489   2.938   4.731  1.00  0.82           H  
ATOM   3590 3HG2 THR A 219      54.348   4.668   5.126  1.00  0.82           H  
ATOM   3591  N   VAL A 220      52.074   3.007   3.322  1.00  0.76           N  
ATOM   3592  CA  VAL A 220      52.225   2.271   2.070  1.00  0.76           C  
ATOM   3593  C   VAL A 220      53.381   2.853   1.276  1.00  0.76           C  
ATOM   3594  O   VAL A 220      53.408   4.058   1.022  1.00  0.76           O  
ATOM   3595  CB  VAL A 220      50.941   2.338   1.217  1.00  0.76           C  
ATOM   3596  CG1 VAL A 220      51.148   1.608  -0.109  1.00  0.76           C  
ATOM   3597  CG2 VAL A 220      49.782   1.683   1.968  1.00  0.76           C  
ATOM   3598  H   VAL A 220      51.980   4.023   3.290  1.00  0.76           H  
ATOM   3599  HA  VAL A 220      52.439   1.229   2.297  1.00  0.76           H  
ATOM   3600  HB  VAL A 220      50.707   3.381   1.003  1.00  0.76           H  
ATOM   3601 1HG1 VAL A 220      50.240   1.672  -0.700  1.00  0.76           H  
ATOM   3602 2HG1 VAL A 220      51.968   2.066  -0.657  1.00  0.76           H  
ATOM   3603 3HG1 VAL A 220      51.386   0.561   0.083  1.00  0.76           H  
ATOM   3604 1HG2 VAL A 220      48.879   1.737   1.368  1.00  0.76           H  
ATOM   3605 2HG2 VAL A 220      50.018   0.641   2.166  1.00  0.76           H  
ATOM   3606 3HG2 VAL A 220      49.618   2.196   2.908  1.00  0.76           H  
ATOM   3607  N   VAL A 221      54.314   2.011   0.870  1.00  0.75           N  
ATOM   3608  CA  VAL A 221      55.443   2.500   0.106  1.00  0.75           C  
ATOM   3609  C   VAL A 221      55.464   1.874  -1.261  1.00  0.75           C  
ATOM   3610  O   VAL A 221      55.350   0.654  -1.385  1.00  0.75           O  
ATOM   3611  CB  VAL A 221      56.764   2.143   0.783  1.00  0.75           C  
ATOM   3612  CG1 VAL A 221      57.923   2.690  -0.030  1.00  0.75           C  
ATOM   3613  CG2 VAL A 221      56.772   2.646   2.159  1.00  0.75           C  
ATOM   3614  H   VAL A 221      54.244   1.028   1.130  1.00  0.75           H  
ATOM   3615  HA  VAL A 221      55.368   3.581   0.001  1.00  0.75           H  
ATOM   3616  HB  VAL A 221      56.871   1.071   0.792  1.00  0.75           H  
ATOM   3617 1HG1 VAL A 221      58.830   2.424   0.442  1.00  0.75           H  
ATOM   3618 2HG1 VAL A 221      57.914   2.280  -1.038  1.00  0.75           H  
ATOM   3619 3HG1 VAL A 221      57.848   3.776  -0.081  1.00  0.75           H  
ATOM   3620 1HG2 VAL A 221      57.703   2.352   2.583  1.00  0.75           H  
ATOM   3621 2HG2 VAL A 221      56.674   3.717   2.163  1.00  0.75           H  
ATOM   3622 3HG2 VAL A 221      55.948   2.201   2.719  1.00  0.75           H  
ATOM   3623  N   PHE A 222      55.614   2.698  -2.276  1.00  0.78           N  
ATOM   3624  CA  PHE A 222      55.718   2.212  -3.628  1.00  0.78           C  
ATOM   3625  C   PHE A 222      57.131   2.245  -4.128  1.00  0.78           C  
ATOM   3626  O   PHE A 222      57.841   3.249  -3.989  1.00  0.78           O  
ATOM   3627  CB  PHE A 222      54.822   2.984  -4.559  1.00  0.78           C  
ATOM   3628  CG  PHE A 222      53.449   2.644  -4.346  1.00  0.78           C  
ATOM   3629  CD1 PHE A 222      52.637   3.359  -3.510  1.00  0.78           C  
ATOM   3630  CD2 PHE A 222      52.954   1.549  -4.989  1.00  0.78           C  
ATOM   3631  CE1 PHE A 222      51.340   2.961  -3.351  1.00  0.78           C  
ATOM   3632  CE2 PHE A 222      51.693   1.177  -4.833  1.00  0.78           C  
ATOM   3633  CZ  PHE A 222      50.891   1.869  -4.028  1.00  0.78           C  
ATOM   3634  H   PHE A 222      55.688   3.689  -2.093  1.00  0.78           H  
ATOM   3635  HA  PHE A 222      55.381   1.185  -3.637  1.00  0.78           H  
ATOM   3636 1HB  PHE A 222      54.947   4.050  -4.396  1.00  0.78           H  
ATOM   3637 2HB  PHE A 222      55.084   2.763  -5.592  1.00  0.78           H  
ATOM   3638  HD1 PHE A 222      53.031   4.230  -2.979  1.00  0.78           H  
ATOM   3639  HD2 PHE A 222      53.606   0.977  -5.632  1.00  0.78           H  
ATOM   3640  HE1 PHE A 222      50.671   3.502  -2.692  1.00  0.78           H  
ATOM   3641  HE2 PHE A 222      51.317   0.320  -5.354  1.00  0.78           H  
ATOM   3642  HZ  PHE A 222      49.902   1.551  -3.929  1.00  0.78           H  
ATOM   3643  N   GLN A 223      57.518   1.152  -4.758  1.00  0.84           N  
ATOM   3644  CA  GLN A 223      58.858   1.064  -5.301  1.00  0.84           C  
ATOM   3645  C   GLN A 223      58.904   0.378  -6.658  1.00  0.84           C  
ATOM   3646  O   GLN A 223      57.996  -0.363  -7.044  1.00  0.84           O  
ATOM   3647  CB  GLN A 223      59.793   0.376  -4.314  1.00  0.84           C  
ATOM   3648  CG  GLN A 223      59.429  -0.993  -4.026  1.00  0.84           C  
ATOM   3649  CD  GLN A 223      60.363  -1.649  -3.086  1.00  0.84           C  
ATOM   3650  OE1 GLN A 223      61.512  -1.229  -2.960  1.00  0.84           O  
ATOM   3651  NE2 GLN A 223      59.893  -2.681  -2.408  1.00  0.84           N  
ATOM   3652  H   GLN A 223      56.872   0.359  -4.798  1.00  0.84           H  
ATOM   3653  HA  GLN A 223      59.225   2.065  -5.427  1.00  0.84           H  
ATOM   3654 1HB  GLN A 223      60.812   0.390  -4.709  1.00  0.84           H  
ATOM   3655 2HB  GLN A 223      59.805   0.938  -3.376  1.00  0.84           H  
ATOM   3656 1HG  GLN A 223      58.420  -1.019  -3.601  1.00  0.84           H  
ATOM   3657 2HG  GLN A 223      59.458  -1.539  -4.967  1.00  0.84           H  
ATOM   3658 1HE2 GLN A 223      60.476  -3.190  -1.777  1.00  0.84           H  
ATOM   3659 2HE2 GLN A 223      58.950  -2.982  -2.559  1.00  0.84           H  
ATOM   3660  N   GLY A 224      59.966   0.663  -7.393  1.00  0.90           N  
ATOM   3661  CA  GLY A 224      60.195   0.071  -8.704  1.00  0.90           C  
ATOM   3662  C   GLY A 224      61.078   0.975  -9.557  1.00  0.90           C  
ATOM   3663  O   GLY A 224      61.549   2.024  -9.086  1.00  0.90           O  
ATOM   3664  H   GLY A 224      60.654   1.294  -7.011  1.00  0.90           H  
ATOM   3665 1HA  GLY A 224      60.673  -0.902  -8.581  1.00  0.90           H  
ATOM   3666 2HA  GLY A 224      59.246  -0.110  -9.205  1.00  0.90           H  
ATOM   3667  N   ALA A 225      61.216   0.615 -10.830  1.00  0.95           N  
ATOM   3668  CA  ALA A 225      62.064   1.316 -11.788  1.00  0.95           C  
ATOM   3669  C   ALA A 225      61.683   2.771 -11.860  1.00  0.95           C  
ATOM   3670  O   ALA A 225      60.539   3.146 -11.625  1.00  0.95           O  
ATOM   3671  CB  ALA A 225      61.950   0.688 -13.169  1.00  0.95           C  
ATOM   3672  H   ALA A 225      60.766  -0.245 -11.120  1.00  0.95           H  
ATOM   3673  HA  ALA A 225      63.092   1.250 -11.437  1.00  0.95           H  
ATOM   3674 1HB  ALA A 225      62.612   1.209 -13.857  1.00  0.95           H  
ATOM   3675 2HB  ALA A 225      62.228  -0.355 -13.110  1.00  0.95           H  
ATOM   3676 3HB  ALA A 225      60.940   0.757 -13.534  1.00  0.95           H  
ATOM   3677  N   ALA A 226      62.629   3.622 -12.195  1.00  0.97           N  
ATOM   3678  CA  ALA A 226      62.344   5.045 -12.166  1.00  0.97           C  
ATOM   3679  C   ALA A 226      61.109   5.440 -12.983  1.00  0.97           C  
ATOM   3680  O   ALA A 226      60.346   6.307 -12.546  1.00  0.97           O  
ATOM   3681  CB  ALA A 226      63.548   5.787 -12.674  1.00  0.97           C  
ATOM   3682  H   ALA A 226      63.559   3.295 -12.416  1.00  0.97           H  
ATOM   3683  HA  ALA A 226      62.164   5.326 -11.133  1.00  0.97           H  
ATOM   3684 1HB  ALA A 226      63.351   6.850 -12.613  1.00  0.97           H  
ATOM   3685 2HB  ALA A 226      64.414   5.529 -12.074  1.00  0.97           H  
ATOM   3686 3HB  ALA A 226      63.731   5.503 -13.706  1.00  0.97           H  
ATOM   3687  N   GLY A 227      60.896   4.810 -14.141  1.00  0.96           N  
ATOM   3688  CA  GLY A 227      59.755   5.138 -14.999  1.00  0.96           C  
ATOM   3689  C   GLY A 227      58.552   4.202 -14.818  1.00  0.96           C  
ATOM   3690  O   GLY A 227      57.603   4.227 -15.616  1.00  0.96           O  
ATOM   3691  H   GLY A 227      61.547   4.095 -14.438  1.00  0.96           H  
ATOM   3692 1HA  GLY A 227      59.457   6.155 -14.791  1.00  0.96           H  
ATOM   3693 2HA  GLY A 227      60.076   5.123 -16.038  1.00  0.96           H  
ATOM   3694  N   ILE A 228      58.604   3.350 -13.791  1.00  0.93           N  
ATOM   3695  CA  ILE A 228      57.627   2.284 -13.541  1.00  0.93           C  
ATOM   3696  C   ILE A 228      56.204   2.757 -13.299  1.00  0.93           C  
ATOM   3697  O   ILE A 228      55.259   1.978 -13.418  1.00  0.93           O  
ATOM   3698  CB  ILE A 228      58.052   1.433 -12.363  1.00  0.93           C  
ATOM   3699  CG1 ILE A 228      57.416   0.149 -12.401  1.00  0.93           C  
ATOM   3700  CG2 ILE A 228      57.675   2.110 -11.082  1.00  0.93           C  
ATOM   3701  CD1 ILE A 228      57.836  -0.688 -13.547  1.00  0.93           C  
ATOM   3702  H   ILE A 228      59.383   3.414 -13.137  1.00  0.93           H  
ATOM   3703  HA  ILE A 228      57.618   1.634 -14.418  1.00  0.93           H  
ATOM   3704  HB  ILE A 228      59.096   1.284 -12.395  1.00  0.93           H  
ATOM   3705 1HG1 ILE A 228      57.666  -0.354 -11.490  1.00  0.93           H  
ATOM   3706 2HG1 ILE A 228      56.360   0.284 -12.450  1.00  0.93           H  
ATOM   3707 1HG2 ILE A 228      57.991   1.511 -10.242  1.00  0.93           H  
ATOM   3708 2HG2 ILE A 228      58.164   3.069 -11.047  1.00  0.93           H  
ATOM   3709 3HG2 ILE A 228      56.600   2.241 -11.035  1.00  0.93           H  
ATOM   3710 1HD1 ILE A 228      57.340  -1.641 -13.504  1.00  0.93           H  
ATOM   3711 2HD1 ILE A 228      57.566  -0.180 -14.467  1.00  0.93           H  
ATOM   3712 3HD1 ILE A 228      58.907  -0.847 -13.507  1.00  0.93           H  
ATOM   3713  N   GLY A 229      56.055   4.024 -12.909  1.00  0.88           N  
ATOM   3714  CA  GLY A 229      54.744   4.584 -12.651  1.00  0.88           C  
ATOM   3715  C   GLY A 229      54.508   5.002 -11.211  1.00  0.88           C  
ATOM   3716  O   GLY A 229      53.384   5.316 -10.848  1.00  0.88           O  
ATOM   3717  H   GLY A 229      56.875   4.600 -12.839  1.00  0.88           H  
ATOM   3718 1HA  GLY A 229      54.628   5.457 -13.285  1.00  0.88           H  
ATOM   3719 2HA  GLY A 229      53.979   3.875 -12.956  1.00  0.88           H  
ATOM   3720  N   LYS A 230      55.546   5.061 -10.379  1.00  0.84           N  
ATOM   3721  CA  LYS A 230      55.356   5.492  -8.986  1.00  0.84           C  
ATOM   3722  C   LYS A 230      54.716   6.872  -8.856  1.00  0.84           C  
ATOM   3723  O   LYS A 230      53.687   7.022  -8.192  1.00  0.84           O  
ATOM   3724  CB  LYS A 230      56.675   5.528  -8.232  1.00  0.84           C  
ATOM   3725  CG  LYS A 230      57.376   4.223  -8.042  1.00  0.84           C  
ATOM   3726  CD  LYS A 230      58.615   4.361  -7.210  1.00  0.84           C  
ATOM   3727  CE  LYS A 230      59.672   5.196  -7.853  1.00  0.84           C  
ATOM   3728  NZ  LYS A 230      60.183   4.565  -9.064  1.00  0.84           N  
ATOM   3729  H   LYS A 230      56.463   4.785 -10.703  1.00  0.84           H  
ATOM   3730  HA  LYS A 230      54.691   4.791  -8.494  1.00  0.84           H  
ATOM   3731 1HB  LYS A 230      57.363   6.215  -8.725  1.00  0.84           H  
ATOM   3732 2HB  LYS A 230      56.479   5.911  -7.264  1.00  0.84           H  
ATOM   3733 1HG  LYS A 230      56.729   3.542  -7.508  1.00  0.84           H  
ATOM   3734 2HG  LYS A 230      57.634   3.799  -8.979  1.00  0.84           H  
ATOM   3735 1HD  LYS A 230      58.380   4.733  -6.214  1.00  0.84           H  
ATOM   3736 2HD  LYS A 230      59.045   3.390  -7.117  1.00  0.84           H  
ATOM   3737 1HE  LYS A 230      59.262   6.170  -8.103  1.00  0.84           H  
ATOM   3738 2HE  LYS A 230      60.495   5.327  -7.155  1.00  0.84           H  
ATOM   3739 1HZ  LYS A 230      60.880   5.151  -9.455  1.00  0.84           H  
ATOM   3740 2HZ  LYS A 230      60.602   3.627  -8.895  1.00  0.84           H  
ATOM   3741 3HZ  LYS A 230      59.415   4.471  -9.710  1.00  0.84           H  
ATOM   3742  N   THR A 231      55.320   7.881  -9.486  1.00  0.81           N  
ATOM   3743  CA  THR A 231      54.790   9.240  -9.416  1.00  0.81           C  
ATOM   3744  C   THR A 231      53.422   9.295 -10.075  1.00  0.81           C  
ATOM   3745  O   THR A 231      52.504   9.960  -9.585  1.00  0.81           O  
ATOM   3746  CB  THR A 231      55.709  10.265 -10.086  1.00  0.81           C  
ATOM   3747  OG1 THR A 231      56.991  10.271  -9.431  1.00  0.81           O  
ATOM   3748  CG2 THR A 231      55.067  11.657  -9.988  1.00  0.81           C  
ATOM   3749  H   THR A 231      56.161   7.705 -10.014  1.00  0.81           H  
ATOM   3750  HA  THR A 231      54.681   9.520  -8.366  1.00  0.81           H  
ATOM   3751  HB  THR A 231      55.847  10.005 -11.132  1.00  0.81           H  
ATOM   3752  HG1 THR A 231      56.882  10.488  -8.465  1.00  0.81           H  
ATOM   3753 1HG2 THR A 231      55.714  12.393 -10.462  1.00  0.81           H  
ATOM   3754 2HG2 THR A 231      54.100  11.644 -10.486  1.00  0.81           H  
ATOM   3755 3HG2 THR A 231      54.931  11.917  -8.934  1.00  0.81           H  
ATOM   3756  N   ILE A 232      53.277   8.592 -11.209  1.00  0.79           N  
ATOM   3757  CA  ILE A 232      52.016   8.618 -11.930  1.00  0.79           C  
ATOM   3758  C   ILE A 232      50.930   8.078 -11.027  1.00  0.79           C  
ATOM   3759  O   ILE A 232      49.857   8.674 -10.911  1.00  0.79           O  
ATOM   3760  CB  ILE A 232      51.993   7.697 -13.170  1.00  0.79           C  
ATOM   3761  CG1 ILE A 232      52.906   8.140 -14.286  1.00  0.79           C  
ATOM   3762  CG2 ILE A 232      50.605   7.631 -13.675  1.00  0.79           C  
ATOM   3763  CD1 ILE A 232      53.017   7.045 -15.368  1.00  0.79           C  
ATOM   3764  H   ILE A 232      54.052   8.050 -11.554  1.00  0.79           H  
ATOM   3765  HA  ILE A 232      51.773   9.641 -12.211  1.00  0.79           H  
ATOM   3766  HB  ILE A 232      52.300   6.697 -12.875  1.00  0.79           H  
ATOM   3767 1HG1 ILE A 232      52.521   9.055 -14.739  1.00  0.79           H  
ATOM   3768 2HG1 ILE A 232      53.901   8.338 -13.886  1.00  0.79           H  
ATOM   3769 1HG2 ILE A 232      50.581   6.952 -14.522  1.00  0.79           H  
ATOM   3770 2HG2 ILE A 232      49.952   7.265 -12.887  1.00  0.79           H  
ATOM   3771 3HG2 ILE A 232      50.278   8.623 -13.989  1.00  0.79           H  
ATOM   3772 1HD1 ILE A 232      53.665   7.358 -16.164  1.00  0.79           H  
ATOM   3773 2HD1 ILE A 232      53.399   6.140 -14.942  1.00  0.79           H  
ATOM   3774 3HD1 ILE A 232      52.028   6.850 -15.780  1.00  0.79           H  
ATOM   3775  N   LEU A 233      51.230   6.965 -10.363  1.00  0.78           N  
ATOM   3776  CA  LEU A 233      50.296   6.338  -9.470  1.00  0.78           C  
ATOM   3777  C   LEU A 233      49.941   7.298  -8.363  1.00  0.78           C  
ATOM   3778  O   LEU A 233      48.765   7.481  -8.092  1.00  0.78           O  
ATOM   3779  CB  LEU A 233      50.889   5.071  -8.857  1.00  0.78           C  
ATOM   3780  CG  LEU A 233      49.983   4.315  -7.890  1.00  0.78           C  
ATOM   3781  CD1 LEU A 233      48.707   3.838  -8.605  1.00  0.78           C  
ATOM   3782  CD2 LEU A 233      50.736   3.170  -7.368  1.00  0.78           C  
ATOM   3783  H   LEU A 233      52.130   6.524 -10.499  1.00  0.78           H  
ATOM   3784  HA  LEU A 233      49.397   6.082 -10.026  1.00  0.78           H  
ATOM   3785 1HB  LEU A 233      51.207   4.414  -9.622  1.00  0.78           H  
ATOM   3786 2HB  LEU A 233      51.776   5.356  -8.297  1.00  0.78           H  
ATOM   3787  HG  LEU A 233      49.690   4.968  -7.070  1.00  0.78           H  
ATOM   3788 1HD1 LEU A 233      48.079   3.298  -7.892  1.00  0.78           H  
ATOM   3789 2HD1 LEU A 233      48.155   4.698  -8.991  1.00  0.78           H  
ATOM   3790 3HD1 LEU A 233      48.970   3.177  -9.424  1.00  0.78           H  
ATOM   3791 1HD2 LEU A 233      50.106   2.617  -6.682  1.00  0.78           H  
ATOM   3792 2HD2 LEU A 233      51.032   2.537  -8.191  1.00  0.78           H  
ATOM   3793 3HD2 LEU A 233      51.624   3.534  -6.854  1.00  0.78           H  
ATOM   3794  N   ALA A 234      50.933   7.941  -7.735  1.00  0.77           N  
ATOM   3795  CA  ALA A 234      50.631   8.856  -6.638  1.00  0.77           C  
ATOM   3796  C   ALA A 234      49.692   9.973  -7.103  1.00  0.77           C  
ATOM   3797  O   ALA A 234      48.749  10.323  -6.386  1.00  0.77           O  
ATOM   3798  CB  ALA A 234      51.918   9.448  -6.074  1.00  0.77           C  
ATOM   3799  H   ALA A 234      51.903   7.761  -7.999  1.00  0.77           H  
ATOM   3800  HA  ALA A 234      50.126   8.292  -5.855  1.00  0.77           H  
ATOM   3801 1HB  ALA A 234      51.692  10.113  -5.245  1.00  0.77           H  
ATOM   3802 2HB  ALA A 234      52.567   8.646  -5.730  1.00  0.77           H  
ATOM   3803 3HB  ALA A 234      52.424  10.007  -6.860  1.00  0.77           H  
ATOM   3804  N   ARG A 235      49.896  10.490  -8.323  1.00  0.77           N  
ATOM   3805  CA  ARG A 235      49.020  11.537  -8.844  1.00  0.77           C  
ATOM   3806  C   ARG A 235      47.622  10.983  -9.109  1.00  0.77           C  
ATOM   3807  O   ARG A 235      46.611  11.634  -8.819  1.00  0.77           O  
ATOM   3808  CB  ARG A 235      49.597  12.129 -10.117  1.00  0.77           C  
ATOM   3809  CG  ARG A 235      50.845  12.959  -9.888  1.00  0.77           C  
ATOM   3810  CD  ARG A 235      51.420  13.512 -11.138  1.00  0.77           C  
ATOM   3811  NE  ARG A 235      52.566  14.359 -10.832  1.00  0.77           N  
ATOM   3812  CZ  ARG A 235      53.407  14.945 -11.719  1.00  0.77           C  
ATOM   3813  NH1 ARG A 235      53.278  14.817 -13.030  1.00  0.77           N  
ATOM   3814  NH2 ARG A 235      54.399  15.677 -11.248  1.00  0.77           N  
ATOM   3815  H   ARG A 235      50.691  10.170  -8.880  1.00  0.77           H  
ATOM   3816  HA  ARG A 235      48.944  12.330  -8.100  1.00  0.77           H  
ATOM   3817 1HB  ARG A 235      49.854  11.325 -10.807  1.00  0.77           H  
ATOM   3818 2HB  ARG A 235      48.851  12.758 -10.603  1.00  0.77           H  
ATOM   3819 1HG  ARG A 235      50.625  13.768  -9.220  1.00  0.77           H  
ATOM   3820 2HG  ARG A 235      51.602  12.326  -9.429  1.00  0.77           H  
ATOM   3821 1HD  ARG A 235      51.752  12.700 -11.789  1.00  0.77           H  
ATOM   3822 2HD  ARG A 235      50.673  14.101 -11.642  1.00  0.77           H  
ATOM   3823  HE  ARG A 235      52.757  14.522  -9.852  1.00  0.77           H  
ATOM   3824 1HH1 ARG A 235      52.518  14.279 -13.474  1.00  0.77           H  
ATOM   3825 2HH1 ARG A 235      53.941  15.271 -13.637  1.00  0.77           H  
ATOM   3826 1HH2 ARG A 235      54.516  15.792 -10.250  1.00  0.77           H  
ATOM   3827 2HH2 ARG A 235      55.043  16.130 -11.889  1.00  0.77           H  
ATOM   3828  N   LYS A 236      47.560   9.748  -9.610  1.00  0.76           N  
ATOM   3829  CA  LYS A 236      46.280   9.114  -9.864  1.00  0.76           C  
ATOM   3830  C   LYS A 236      45.568   8.901  -8.544  1.00  0.76           C  
ATOM   3831  O   LYS A 236      44.368   9.135  -8.448  1.00  0.76           O  
ATOM   3832  CB  LYS A 236      46.434   7.788 -10.615  1.00  0.76           C  
ATOM   3833  CG  LYS A 236      45.097   7.121 -10.979  1.00  0.76           C  
ATOM   3834  CD  LYS A 236      44.295   7.995 -11.974  1.00  0.76           C  
ATOM   3835  CE  LYS A 236      43.135   7.216 -12.659  1.00  0.76           C  
ATOM   3836  NZ  LYS A 236      42.036   6.806 -11.732  1.00  0.76           N  
ATOM   3837  H   LYS A 236      48.419   9.251  -9.846  1.00  0.76           H  
ATOM   3838  HA  LYS A 236      45.661   9.779 -10.460  1.00  0.76           H  
ATOM   3839 1HB  LYS A 236      47.010   7.947 -11.530  1.00  0.76           H  
ATOM   3840 2HB  LYS A 236      46.993   7.087  -9.997  1.00  0.76           H  
ATOM   3841 1HG  LYS A 236      45.277   6.144 -11.413  1.00  0.76           H  
ATOM   3842 2HG  LYS A 236      44.501   6.984 -10.069  1.00  0.76           H  
ATOM   3843 1HD  LYS A 236      43.865   8.841 -11.434  1.00  0.76           H  
ATOM   3844 2HD  LYS A 236      44.966   8.380 -12.743  1.00  0.76           H  
ATOM   3845 1HE  LYS A 236      42.717   7.834 -13.450  1.00  0.76           H  
ATOM   3846 2HE  LYS A 236      43.534   6.332 -13.089  1.00  0.76           H  
ATOM   3847 1HZ  LYS A 236      41.334   6.304 -12.229  1.00  0.76           H  
ATOM   3848 2HZ  LYS A 236      42.369   6.222 -10.955  1.00  0.76           H  
ATOM   3849 3HZ  LYS A 236      41.598   7.605 -11.284  1.00  0.76           H  
ATOM   3850  N   MET A 237      46.304   8.494  -7.502  1.00  0.77           N  
ATOM   3851  CA  MET A 237      45.659   8.244  -6.231  1.00  0.77           C  
ATOM   3852  C   MET A 237      45.088   9.546  -5.690  1.00  0.77           C  
ATOM   3853  O   MET A 237      43.964   9.558  -5.199  1.00  0.77           O  
ATOM   3854  CB  MET A 237      46.630   7.680  -5.202  1.00  0.77           C  
ATOM   3855  CG  MET A 237      47.201   6.290  -5.465  1.00  0.77           C  
ATOM   3856  SD  MET A 237      45.998   5.037  -5.730  1.00  0.77           S  
ATOM   3857  CE  MET A 237      45.139   5.031  -4.198  1.00  0.77           C  
ATOM   3858  H   MET A 237      47.295   8.322  -7.616  1.00  0.77           H  
ATOM   3859  HA  MET A 237      44.841   7.543  -6.380  1.00  0.77           H  
ATOM   3860 1HB  MET A 237      47.460   8.374  -5.059  1.00  0.77           H  
ATOM   3861 2HB  MET A 237      46.112   7.614  -4.296  1.00  0.77           H  
ATOM   3862 1HG  MET A 237      47.832   6.317  -6.316  1.00  0.77           H  
ATOM   3863 2HG  MET A 237      47.808   5.999  -4.612  1.00  0.77           H  
ATOM   3864 1HE  MET A 237      44.373   4.263  -4.213  1.00  0.77           H  
ATOM   3865 2HE  MET A 237      45.831   4.839  -3.383  1.00  0.77           H  
ATOM   3866 3HE  MET A 237      44.678   5.996  -4.067  1.00  0.77           H  
ATOM   3867  N   MET A 238      45.805  10.669  -5.870  1.00  0.77           N  
ATOM   3868  CA  MET A 238      45.298  11.961  -5.404  1.00  0.77           C  
ATOM   3869  C   MET A 238      43.979  12.296  -6.056  1.00  0.77           C  
ATOM   3870  O   MET A 238      43.047  12.767  -5.398  1.00  0.77           O  
ATOM   3871  CB  MET A 238      46.303  13.064  -5.696  1.00  0.77           C  
ATOM   3872  CG  MET A 238      47.467  13.065  -4.864  1.00  0.77           C  
ATOM   3873  SD  MET A 238      47.057  13.436  -3.204  1.00  0.77           S  
ATOM   3874  CE  MET A 238      46.640  15.138  -3.333  1.00  0.77           C  
ATOM   3875  H   MET A 238      46.736  10.611  -6.285  1.00  0.77           H  
ATOM   3876  HA  MET A 238      45.136  11.908  -4.337  1.00  0.77           H  
ATOM   3877 1HB  MET A 238      46.639  12.982  -6.724  1.00  0.77           H  
ATOM   3878 2HB  MET A 238      45.821  14.020  -5.596  1.00  0.77           H  
ATOM   3879 1HG  MET A 238      47.935  12.097  -4.902  1.00  0.77           H  
ATOM   3880 2HG  MET A 238      48.159  13.795  -5.235  1.00  0.77           H  
ATOM   3881 1HE  MET A 238      46.379  15.528  -2.359  1.00  0.77           H  
ATOM   3882 2HE  MET A 238      47.474  15.695  -3.736  1.00  0.77           H  
ATOM   3883 3HE  MET A 238      45.811  15.238  -3.983  1.00  0.77           H  
ATOM   3884  N   LEU A 239      43.896  12.017  -7.347  1.00  0.79           N  
ATOM   3885  CA  LEU A 239      42.697  12.263  -8.119  1.00  0.79           C  
ATOM   3886  C   LEU A 239      41.555  11.334  -7.703  1.00  0.79           C  
ATOM   3887  O   LEU A 239      40.417  11.768  -7.490  1.00  0.79           O  
ATOM   3888  CB  LEU A 239      43.030  12.088  -9.595  1.00  0.79           C  
ATOM   3889  CG  LEU A 239      41.912  12.291 -10.534  1.00  0.79           C  
ATOM   3890  CD1 LEU A 239      41.383  13.666 -10.337  1.00  0.79           C  
ATOM   3891  CD2 LEU A 239      42.432  12.107 -11.935  1.00  0.79           C  
ATOM   3892  H   LEU A 239      44.722  11.643  -7.823  1.00  0.79           H  
ATOM   3893  HA  LEU A 239      42.388  13.293  -7.949  1.00  0.79           H  
ATOM   3894 1HB  LEU A 239      43.828  12.783  -9.856  1.00  0.79           H  
ATOM   3895 2HB  LEU A 239      43.401  11.077  -9.746  1.00  0.79           H  
ATOM   3896  HG  LEU A 239      41.109  11.576 -10.334  1.00  0.79           H  
ATOM   3897 1HD1 LEU A 239      40.549  13.836 -11.019  1.00  0.79           H  
ATOM   3898 2HD1 LEU A 239      41.040  13.759  -9.316  1.00  0.79           H  
ATOM   3899 3HD1 LEU A 239      42.175  14.387 -10.524  1.00  0.79           H  
ATOM   3900 1HD2 LEU A 239      41.632  12.275 -12.646  1.00  0.79           H  
ATOM   3901 2HD2 LEU A 239      43.225  12.812 -12.098  1.00  0.79           H  
ATOM   3902 3HD2 LEU A 239      42.818  11.095 -12.052  1.00  0.79           H  
ATOM   3903  N   ASP A 240      41.852  10.046  -7.581  1.00  0.82           N  
ATOM   3904  CA  ASP A 240      40.854   9.063  -7.192  1.00  0.82           C  
ATOM   3905  C   ASP A 240      40.334   9.307  -5.777  1.00  0.82           C  
ATOM   3906  O   ASP A 240      39.156   9.070  -5.459  1.00  0.82           O  
ATOM   3907  CB  ASP A 240      41.418   7.666  -7.340  1.00  0.82           C  
ATOM   3908  CG  ASP A 240      41.532   7.264  -8.792  1.00  0.82           C  
ATOM   3909  OD1 ASP A 240      41.005   7.966  -9.629  1.00  0.82           O  
ATOM   3910  OD2 ASP A 240      42.116   6.252  -9.119  1.00  0.82           O  
ATOM   3911  H   ASP A 240      42.804   9.740  -7.766  1.00  0.82           H  
ATOM   3912  HA  ASP A 240      40.015   9.147  -7.878  1.00  0.82           H  
ATOM   3913 1HB  ASP A 240      42.407   7.617  -6.871  1.00  0.82           H  
ATOM   3914 2HB  ASP A 240      40.783   6.991  -6.842  1.00  0.82           H  
ATOM   3915  N   TRP A 241      41.203   9.791  -4.905  1.00  0.86           N  
ATOM   3916  CA  TRP A 241      40.770  10.119  -3.571  1.00  0.86           C  
ATOM   3917  C   TRP A 241      39.899  11.382  -3.629  1.00  0.86           C  
ATOM   3918  O   TRP A 241      38.775  11.381  -3.139  1.00  0.86           O  
ATOM   3919  CB  TRP A 241      41.992  10.365  -2.697  1.00  0.86           C  
ATOM   3920  CG  TRP A 241      42.795   9.168  -2.368  1.00  0.86           C  
ATOM   3921  CD1 TRP A 241      42.388   7.913  -2.262  1.00  0.86           C  
ATOM   3922  CD2 TRP A 241      44.206   9.142  -2.150  1.00  0.86           C  
ATOM   3923  NE1 TRP A 241      43.458   7.098  -1.965  1.00  0.86           N  
ATOM   3924  CE2 TRP A 241      44.565   7.842  -1.908  1.00  0.86           C  
ATOM   3925  CE3 TRP A 241      45.157  10.087  -2.153  1.00  0.86           C  
ATOM   3926  CZ2 TRP A 241      45.878   7.481  -1.672  1.00  0.86           C  
ATOM   3927  CZ3 TRP A 241      46.415   9.747  -1.911  1.00  0.86           C  
ATOM   3928  CH2 TRP A 241      46.796   8.491  -1.675  1.00  0.86           C  
ATOM   3929  H   TRP A 241      42.176   9.933  -5.167  1.00  0.86           H  
ATOM   3930  HA  TRP A 241      40.186   9.296  -3.167  1.00  0.86           H  
ATOM   3931 1HB  TRP A 241      42.650  11.052  -3.219  1.00  0.86           H  
ATOM   3932 2HB  TRP A 241      41.699  10.820  -1.784  1.00  0.86           H  
ATOM   3933  HD1 TRP A 241      41.362   7.588  -2.383  1.00  0.86           H  
ATOM   3934  HE1 TRP A 241      43.407   6.099  -1.818  1.00  0.86           H  
ATOM   3935  HE3 TRP A 241      44.901  11.106  -2.342  1.00  0.86           H  
ATOM   3936  HZ2 TRP A 241      46.191   6.464  -1.496  1.00  0.86           H  
ATOM   3937  HZ3 TRP A 241      47.099  10.517  -1.918  1.00  0.86           H  
ATOM   3938  HH2 TRP A 241      47.835   8.291  -1.482  1.00  0.86           H  
ATOM   3939  N   ALA A 242      40.373  12.440  -4.308  1.00  0.91           N  
ATOM   3940  CA  ALA A 242      39.652  13.717  -4.393  1.00  0.91           C  
ATOM   3941  C   ALA A 242      38.285  13.597  -5.059  1.00  0.91           C  
ATOM   3942  O   ALA A 242      37.314  14.235  -4.639  1.00  0.91           O  
ATOM   3943  CB  ALA A 242      40.487  14.719  -5.150  1.00  0.91           C  
ATOM   3944  H   ALA A 242      41.294  12.390  -4.744  1.00  0.91           H  
ATOM   3945  HA  ALA A 242      39.500  14.077  -3.378  1.00  0.91           H  
ATOM   3946 1HB  ALA A 242      39.980  15.679  -5.174  1.00  0.91           H  
ATOM   3947 2HB  ALA A 242      41.432  14.821  -4.643  1.00  0.91           H  
ATOM   3948 3HB  ALA A 242      40.655  14.364  -6.168  1.00  0.91           H  
ATOM   3949  N   SER A 243      38.191  12.740  -6.072  1.00  0.97           N  
ATOM   3950  CA  SER A 243      36.952  12.508  -6.801  1.00  0.97           C  
ATOM   3951  C   SER A 243      35.972  11.641  -6.022  1.00  0.97           C  
ATOM   3952  O   SER A 243      34.829  11.461  -6.444  1.00  0.97           O  
ATOM   3953  CB  SER A 243      37.259  11.890  -8.151  1.00  0.97           C  
ATOM   3954  OG  SER A 243      37.885  10.652  -7.993  1.00  0.97           O  
ATOM   3955  H   SER A 243      39.028  12.250  -6.387  1.00  0.97           H  
ATOM   3956  HA  SER A 243      36.471  13.468  -6.970  1.00  0.97           H  
ATOM   3957 1HB  SER A 243      36.334  11.763  -8.706  1.00  0.97           H  
ATOM   3958 2HB  SER A 243      37.904  12.558  -8.725  1.00  0.97           H  
ATOM   3959  HG  SER A 243      38.806  10.882  -7.710  1.00  0.97           H  
ATOM   3960  N   GLY A 244      36.423  11.081  -4.903  1.00  1.03           N  
ATOM   3961  CA  GLY A 244      35.614  10.230  -4.065  1.00  1.03           C  
ATOM   3962  C   GLY A 244      35.444   8.816  -4.607  1.00  1.03           C  
ATOM   3963  O   GLY A 244      34.483   8.126  -4.260  1.00  1.03           O  
ATOM   3964  H   GLY A 244      37.364  11.275  -4.571  1.00  1.03           H  
ATOM   3965 1HA  GLY A 244      36.122  10.183  -3.113  1.00  1.03           H  
ATOM   3966 2HA  GLY A 244      34.647  10.694  -3.892  1.00  1.03           H  
ATOM   3967  N   THR A 245      36.351   8.395  -5.484  1.00  1.10           N  
ATOM   3968  CA  THR A 245      36.267   7.088  -6.110  1.00  1.10           C  
ATOM   3969  C   THR A 245      36.663   5.929  -5.197  1.00  1.10           C  
ATOM   3970  O   THR A 245      36.001   4.891  -5.183  1.00  1.10           O  
ATOM   3971  CB  THR A 245      37.145   7.046  -7.374  1.00  1.10           C  
ATOM   3972  OG1 THR A 245      36.693   8.036  -8.324  1.00  1.10           O  
ATOM   3973  CG2 THR A 245      37.106   5.673  -8.003  1.00  1.10           C  
ATOM   3974  H   THR A 245      37.153   8.982  -5.708  1.00  1.10           H  
ATOM   3975  HA  THR A 245      35.234   6.931  -6.414  1.00  1.10           H  
ATOM   3976  HB  THR A 245      38.175   7.268  -7.103  1.00  1.10           H  
ATOM   3977  HG1 THR A 245      37.060   8.924  -8.099  1.00  1.10           H  
ATOM   3978 1HG2 THR A 245      37.745   5.666  -8.885  1.00  1.10           H  
ATOM   3979 2HG2 THR A 245      37.466   4.936  -7.288  1.00  1.10           H  
ATOM   3980 3HG2 THR A 245      36.084   5.431  -8.290  1.00  1.10           H  
ATOM   3981  N   LEU A 246      37.767   6.090  -4.466  1.00  1.15           N  
ATOM   3982  CA  LEU A 246      38.285   4.961  -3.676  1.00  1.15           C  
ATOM   3983  C   LEU A 246      38.118   4.969  -2.144  1.00  1.15           C  
ATOM   3984  O   LEU A 246      37.565   4.037  -1.565  1.00  1.15           O  
ATOM   3985  CB  LEU A 246      39.777   4.858  -3.944  1.00  1.15           C  
ATOM   3986  CG  LEU A 246      40.179   4.575  -5.341  1.00  1.15           C  
ATOM   3987  CD1 LEU A 246      41.680   4.627  -5.415  1.00  1.15           C  
ATOM   3988  CD2 LEU A 246      39.679   3.234  -5.753  1.00  1.15           C  
ATOM   3989  H   LEU A 246      38.251   6.985  -4.534  1.00  1.15           H  
ATOM   3990  HA  LEU A 246      37.802   4.060  -4.049  1.00  1.15           H  
ATOM   3991 1HB  LEU A 246      40.252   5.786  -3.649  1.00  1.15           H  
ATOM   3992 2HB  LEU A 246      40.168   4.048  -3.336  1.00  1.15           H  
ATOM   3993  HG  LEU A 246      39.759   5.318  -5.993  1.00  1.15           H  
ATOM   3994 1HD1 LEU A 246      41.989   4.441  -6.434  1.00  1.15           H  
ATOM   3995 2HD1 LEU A 246      42.033   5.612  -5.108  1.00  1.15           H  
ATOM   3996 3HD1 LEU A 246      42.099   3.869  -4.757  1.00  1.15           H  
ATOM   3997 1HD2 LEU A 246      39.984   3.029  -6.779  1.00  1.15           H  
ATOM   3998 2HD2 LEU A 246      40.099   2.497  -5.099  1.00  1.15           H  
ATOM   3999 3HD2 LEU A 246      38.589   3.204  -5.684  1.00  1.15           H  
ATOM   4000  N   TYR A 247      38.648   5.997  -1.492  1.00  1.18           N  
ATOM   4001  CA  TYR A 247      38.744   6.064  -0.028  1.00  1.18           C  
ATOM   4002  C   TYR A 247      38.067   7.282   0.588  1.00  1.18           C  
ATOM   4003  O   TYR A 247      38.521   7.804   1.599  1.00  1.18           O  
ATOM   4004  CB  TYR A 247      40.222   6.058   0.379  1.00  1.18           C  
ATOM   4005  CG  TYR A 247      41.021   4.754   0.105  1.00  1.18           C  
ATOM   4006  CD1 TYR A 247      41.703   4.598  -1.069  1.00  1.18           C  
ATOM   4007  CD2 TYR A 247      41.116   3.757   1.071  1.00  1.18           C  
ATOM   4008  CE1 TYR A 247      42.477   3.507  -1.301  1.00  1.18           C  
ATOM   4009  CE2 TYR A 247      41.892   2.644   0.839  1.00  1.18           C  
ATOM   4010  CZ  TYR A 247      42.579   2.537  -0.344  1.00  1.18           C  
ATOM   4011  OH  TYR A 247      43.383   1.483  -0.573  1.00  1.18           O  
ATOM   4012  H   TYR A 247      39.040   6.752  -2.030  1.00  1.18           H  
ATOM   4013  HA  TYR A 247      38.260   5.180   0.388  1.00  1.18           H  
ATOM   4014 1HB  TYR A 247      40.730   6.872  -0.127  1.00  1.18           H  
ATOM   4015 2HB  TYR A 247      40.294   6.263   1.431  1.00  1.18           H  
ATOM   4016  HD1 TYR A 247      41.633   5.345  -1.815  1.00  1.18           H  
ATOM   4017  HD2 TYR A 247      40.603   3.850   2.007  1.00  1.18           H  
ATOM   4018  HE1 TYR A 247      43.021   3.410  -2.239  1.00  1.18           H  
ATOM   4019  HE2 TYR A 247      41.978   1.863   1.600  1.00  1.18           H  
ATOM   4020  HH  TYR A 247      43.676   1.522  -1.515  1.00  1.18           H  
ATOM   4021  N   GLN A 248      37.008   7.776  -0.020  1.00  1.17           N  
ATOM   4022  CA  GLN A 248      36.413   9.031   0.449  1.00  1.17           C  
ATOM   4023  C   GLN A 248      35.996   9.093   1.911  1.00  1.17           C  
ATOM   4024  O   GLN A 248      36.101  10.137   2.545  1.00  1.17           O  
ATOM   4025  CB  GLN A 248      35.185   9.378  -0.341  1.00  1.17           C  
ATOM   4026  CG  GLN A 248      34.681  10.720   0.027  1.00  1.17           C  
ATOM   4027  CD  GLN A 248      35.651  11.881  -0.303  1.00  1.17           C  
ATOM   4028  OE1 GLN A 248      36.016  12.103  -1.448  1.00  1.17           O  
ATOM   4029  NE2 GLN A 248      36.071  12.615   0.722  1.00  1.17           N  
ATOM   4030  H   GLN A 248      36.628   7.297  -0.826  1.00  1.17           H  
ATOM   4031  HA  GLN A 248      37.149   9.820   0.295  1.00  1.17           H  
ATOM   4032 1HB  GLN A 248      35.368   9.296  -1.371  1.00  1.17           H  
ATOM   4033 2HB  GLN A 248      34.404   8.666  -0.100  1.00  1.17           H  
ATOM   4034 1HG  GLN A 248      33.811  10.864  -0.566  1.00  1.17           H  
ATOM   4035 2HG  GLN A 248      34.443  10.747   1.091  1.00  1.17           H  
ATOM   4036 1HE2 GLN A 248      36.701  13.378   0.568  1.00  1.17           H  
ATOM   4037 2HE2 GLN A 248      35.777  12.392   1.651  1.00  1.17           H  
ATOM   4038  N   ASP A 249      35.500   8.002   2.465  1.00  1.14           N  
ATOM   4039  CA  ASP A 249      35.038   8.054   3.847  1.00  1.14           C  
ATOM   4040  C   ASP A 249      36.155   7.757   4.849  1.00  1.14           C  
ATOM   4041  O   ASP A 249      35.902   7.590   6.045  1.00  1.14           O  
ATOM   4042  CB  ASP A 249      33.808   7.148   4.049  1.00  1.14           C  
ATOM   4043  CG  ASP A 249      34.026   5.635   3.800  1.00  1.14           C  
ATOM   4044  OD1 ASP A 249      35.106   5.241   3.431  1.00  1.14           O  
ATOM   4045  OD2 ASP A 249      33.086   4.896   3.981  1.00  1.14           O  
ATOM   4046  H   ASP A 249      35.437   7.145   1.934  1.00  1.14           H  
ATOM   4047  HA  ASP A 249      34.698   9.071   4.044  1.00  1.14           H  
ATOM   4048 1HB  ASP A 249      33.443   7.271   5.070  1.00  1.14           H  
ATOM   4049 2HB  ASP A 249      33.007   7.482   3.396  1.00  1.14           H  
ATOM   4050  N   ARG A 250      37.397   7.722   4.360  1.00  1.07           N  
ATOM   4051  CA  ARG A 250      38.551   7.417   5.180  1.00  1.07           C  
ATOM   4052  C   ARG A 250      39.403   8.657   5.495  1.00  1.07           C  
ATOM   4053  O   ARG A 250      40.276   8.596   6.359  1.00  1.07           O  
ATOM   4054  CB  ARG A 250      39.382   6.397   4.437  1.00  1.07           C  
ATOM   4055  CG  ARG A 250      38.572   5.147   4.060  1.00  1.07           C  
ATOM   4056  CD  ARG A 250      38.244   4.277   5.195  1.00  1.07           C  
ATOM   4057  NE  ARG A 250      39.425   3.592   5.706  1.00  1.07           N  
ATOM   4058  CZ  ARG A 250      39.897   2.431   5.182  1.00  1.07           C  
ATOM   4059  NH1 ARG A 250      39.297   1.861   4.166  1.00  1.07           N  
ATOM   4060  NH2 ARG A 250      40.954   1.833   5.662  1.00  1.07           N  
ATOM   4061  H   ARG A 250      37.557   7.872   3.365  1.00  1.07           H  
ATOM   4062  HA  ARG A 250      38.205   6.982   6.116  1.00  1.07           H  
ATOM   4063 1HB  ARG A 250      39.784   6.844   3.544  1.00  1.07           H  
ATOM   4064 2HB  ARG A 250      40.221   6.084   5.055  1.00  1.07           H  
ATOM   4065 1HG  ARG A 250      37.633   5.466   3.602  1.00  1.07           H  
ATOM   4066 2HG  ARG A 250      39.115   4.568   3.347  1.00  1.07           H  
ATOM   4067 1HD  ARG A 250      37.815   4.877   5.999  1.00  1.07           H  
ATOM   4068 2HD  ARG A 250      37.518   3.528   4.877  1.00  1.07           H  
ATOM   4069  HE  ARG A 250      39.917   3.998   6.491  1.00  1.07           H  
ATOM   4070 1HH1 ARG A 250      38.473   2.270   3.753  1.00  1.07           H  
ATOM   4071 2HH1 ARG A 250      39.697   0.969   3.804  1.00  1.07           H  
ATOM   4072 1HH2 ARG A 250      41.464   2.215   6.442  1.00  1.07           H  
ATOM   4073 2HH2 ARG A 250      41.227   0.944   5.206  1.00  1.07           H  
ATOM   4074  N   PHE A 251      39.174   9.776   4.794  1.00  1.00           N  
ATOM   4075  CA  PHE A 251      39.999  10.969   5.033  1.00  1.00           C  
ATOM   4076  C   PHE A 251      39.236  12.287   4.826  1.00  1.00           C  
ATOM   4077  O   PHE A 251      38.254  12.351   4.085  1.00  1.00           O  
ATOM   4078  CB  PHE A 251      41.202  11.007   4.057  1.00  1.00           C  
ATOM   4079  CG  PHE A 251      40.750  11.215   2.618  1.00  1.00           C  
ATOM   4080  CD1 PHE A 251      40.637  12.496   2.118  1.00  1.00           C  
ATOM   4081  CD2 PHE A 251      40.423  10.166   1.784  1.00  1.00           C  
ATOM   4082  CE1 PHE A 251      40.189  12.745   0.850  1.00  1.00           C  
ATOM   4083  CE2 PHE A 251      39.975  10.410   0.496  1.00  1.00           C  
ATOM   4084  CZ  PHE A 251      39.849  11.709   0.042  1.00  1.00           C  
ATOM   4085  H   PHE A 251      38.441   9.792   4.095  1.00  1.00           H  
ATOM   4086  HA  PHE A 251      40.360  10.940   6.058  1.00  1.00           H  
ATOM   4087 1HB  PHE A 251      41.877  11.825   4.328  1.00  1.00           H  
ATOM   4088 2HB  PHE A 251      41.763  10.078   4.118  1.00  1.00           H  
ATOM   4089  HD1 PHE A 251      40.902  13.311   2.750  1.00  1.00           H  
ATOM   4090  HD2 PHE A 251      40.505   9.144   2.149  1.00  1.00           H  
ATOM   4091  HE1 PHE A 251      40.104  13.773   0.494  1.00  1.00           H  
ATOM   4092  HE2 PHE A 251      39.711   9.581  -0.155  1.00  1.00           H  
ATOM   4093  HZ  PHE A 251      39.489  11.908  -0.953  1.00  1.00           H  
ATOM   4094  N   ASP A 252      39.751  13.355   5.442  1.00  0.93           N  
ATOM   4095  CA  ASP A 252      39.288  14.719   5.192  1.00  0.93           C  
ATOM   4096  C   ASP A 252      40.249  15.419   4.231  1.00  0.93           C  
ATOM   4097  O   ASP A 252      39.822  16.102   3.298  1.00  0.93           O  
ATOM   4098  CB  ASP A 252      39.208  15.564   6.468  1.00  0.93           C  
ATOM   4099  CG  ASP A 252      38.198  15.100   7.502  1.00  0.93           C  
ATOM   4100  OD1 ASP A 252      37.205  14.496   7.168  1.00  0.93           O  
ATOM   4101  OD2 ASP A 252      38.419  15.382   8.666  1.00  0.93           O  
ATOM   4102  H   ASP A 252      40.528  13.203   6.066  1.00  0.93           H  
ATOM   4103  HA  ASP A 252      38.304  14.681   4.728  1.00  0.93           H  
ATOM   4104 1HB  ASP A 252      40.191  15.568   6.941  1.00  0.93           H  
ATOM   4105 2HB  ASP A 252      38.980  16.595   6.193  1.00  0.93           H  
ATOM   4106  N   TYR A 253      41.558  15.214   4.455  1.00  0.87           N  
ATOM   4107  CA  TYR A 253      42.586  15.858   3.629  1.00  0.87           C  
ATOM   4108  C   TYR A 253      43.658  14.919   3.099  1.00  0.87           C  
ATOM   4109  O   TYR A 253      44.013  13.925   3.740  1.00  0.87           O  
ATOM   4110  CB  TYR A 253      43.281  16.996   4.363  1.00  0.87           C  
ATOM   4111  CG  TYR A 253      42.432  18.198   4.693  1.00  0.87           C  
ATOM   4112  CD1 TYR A 253      41.676  18.245   5.845  1.00  0.87           C  
ATOM   4113  CD2 TYR A 253      42.437  19.280   3.816  1.00  0.87           C  
ATOM   4114  CE1 TYR A 253      40.920  19.369   6.126  1.00  0.87           C  
ATOM   4115  CE2 TYR A 253      41.689  20.400   4.092  1.00  0.87           C  
ATOM   4116  CZ  TYR A 253      40.931  20.448   5.244  1.00  0.87           C  
ATOM   4117  OH  TYR A 253      40.190  21.567   5.525  1.00  0.87           O  
ATOM   4118  H   TYR A 253      41.831  14.602   5.224  1.00  0.87           H  
ATOM   4119  HA  TYR A 253      42.090  16.285   2.757  1.00  0.87           H  
ATOM   4120 1HB  TYR A 253      43.715  16.624   5.262  1.00  0.87           H  
ATOM   4121 2HB  TYR A 253      44.097  17.335   3.729  1.00  0.87           H  
ATOM   4122  HD1 TYR A 253      41.676  17.405   6.532  1.00  0.87           H  
ATOM   4123  HD2 TYR A 253      43.041  19.240   2.909  1.00  0.87           H  
ATOM   4124  HE1 TYR A 253      40.325  19.410   7.033  1.00  0.87           H  
ATOM   4125  HE2 TYR A 253      41.699  21.247   3.403  1.00  0.87           H  
ATOM   4126  HH  TYR A 253      40.328  22.213   4.829  1.00  0.87           H  
ATOM   4127  N   LEU A 254      44.145  15.266   1.905  1.00  0.84           N  
ATOM   4128  CA  LEU A 254      45.220  14.581   1.186  1.00  0.84           C  
ATOM   4129  C   LEU A 254      46.411  15.520   0.966  1.00  0.84           C  
ATOM   4130  O   LEU A 254      46.352  16.328   0.046  1.00  0.84           O  
ATOM   4131  CB  LEU A 254      44.728  14.245  -0.200  1.00  0.84           C  
ATOM   4132  CG  LEU A 254      43.478  13.531  -0.315  1.00  0.84           C  
ATOM   4133  CD1 LEU A 254      43.093  13.519  -1.795  1.00  0.84           C  
ATOM   4134  CD2 LEU A 254      43.665  12.180   0.281  1.00  0.84           C  
ATOM   4135  H   LEU A 254      43.753  16.090   1.475  1.00  0.84           H  
ATOM   4136  HA  LEU A 254      45.528  13.697   1.737  1.00  0.84           H  
ATOM   4137 1HB  LEU A 254      44.640  15.155  -0.772  1.00  0.84           H  
ATOM   4138 2HB  LEU A 254      45.481  13.619  -0.668  1.00  0.84           H  
ATOM   4139  HG  LEU A 254      42.690  14.053   0.214  1.00  0.84           H  
ATOM   4140 1HD1 LEU A 254      42.153  13.019  -1.916  1.00  0.84           H  
ATOM   4141 2HD1 LEU A 254      42.990  14.543  -2.148  1.00  0.84           H  
ATOM   4142 3HD1 LEU A 254      43.854  13.024  -2.383  1.00  0.84           H  
ATOM   4143 1HD2 LEU A 254      42.766  11.595   0.201  1.00  0.84           H  
ATOM   4144 2HD2 LEU A 254      44.452  11.688  -0.217  1.00  0.84           H  
ATOM   4145 3HD2 LEU A 254      43.926  12.292   1.328  1.00  0.84           H  
ATOM   4146  N   PHE A 255      47.475  15.436   1.744  1.00  0.83           N  
ATOM   4147  CA  PHE A 255      48.562  16.411   1.595  1.00  0.83           C  
ATOM   4148  C   PHE A 255      49.734  15.854   0.815  1.00  0.83           C  
ATOM   4149  O   PHE A 255      50.457  14.981   1.294  1.00  0.83           O  
ATOM   4150  CB  PHE A 255      49.012  16.924   2.947  1.00  0.83           C  
ATOM   4151  CG  PHE A 255      47.938  17.732   3.607  1.00  0.83           C  
ATOM   4152  CD1 PHE A 255      47.374  17.347   4.801  1.00  0.83           C  
ATOM   4153  CD2 PHE A 255      47.466  18.865   2.992  1.00  0.83           C  
ATOM   4154  CE1 PHE A 255      46.367  18.106   5.373  1.00  0.83           C  
ATOM   4155  CE2 PHE A 255      46.464  19.616   3.540  1.00  0.83           C  
ATOM   4156  CZ  PHE A 255      45.912  19.242   4.732  1.00  0.83           C  
ATOM   4157  H   PHE A 255      47.516  14.713   2.450  1.00  0.83           H  
ATOM   4158  HA  PHE A 255      48.181  17.269   1.041  1.00  0.83           H  
ATOM   4159 1HB  PHE A 255      49.253  16.088   3.590  1.00  0.83           H  
ATOM   4160 2HB  PHE A 255      49.902  17.546   2.838  1.00  0.83           H  
ATOM   4161  HD1 PHE A 255      47.740  16.446   5.287  1.00  0.83           H  
ATOM   4162  HD2 PHE A 255      47.902  19.155   2.050  1.00  0.83           H  
ATOM   4163  HE1 PHE A 255      45.929  17.805   6.317  1.00  0.83           H  
ATOM   4164  HE2 PHE A 255      46.112  20.507   3.026  1.00  0.83           H  
ATOM   4165  HZ  PHE A 255      45.119  19.838   5.159  1.00  0.83           H  
ATOM   4166  N   TYR A 256      49.920  16.367  -0.396  1.00  0.85           N  
ATOM   4167  CA  TYR A 256      50.935  15.824  -1.284  1.00  0.85           C  
ATOM   4168  C   TYR A 256      52.225  16.633  -1.262  1.00  0.85           C  
ATOM   4169  O   TYR A 256      52.302  17.746  -1.784  1.00  0.85           O  
ATOM   4170  CB  TYR A 256      50.342  15.679  -2.689  1.00  0.85           C  
ATOM   4171  CG  TYR A 256      51.141  14.856  -3.640  1.00  0.85           C  
ATOM   4172  CD1 TYR A 256      52.219  14.138  -3.218  1.00  0.85           C  
ATOM   4173  CD2 TYR A 256      50.726  14.755  -4.924  1.00  0.85           C  
ATOM   4174  CE1 TYR A 256      52.889  13.349  -4.069  1.00  0.85           C  
ATOM   4175  CE2 TYR A 256      51.391  13.957  -5.817  1.00  0.85           C  
ATOM   4176  CZ  TYR A 256      52.481  13.251  -5.393  1.00  0.85           C  
ATOM   4177  OH  TYR A 256      53.164  12.450  -6.268  1.00  0.85           O  
ATOM   4178  H   TYR A 256      49.317  17.111  -0.716  1.00  0.85           H  
ATOM   4179  HA  TYR A 256      51.197  14.839  -0.926  1.00  0.85           H  
ATOM   4180 1HB  TYR A 256      49.381  15.219  -2.593  1.00  0.85           H  
ATOM   4181 2HB  TYR A 256      50.195  16.663  -3.128  1.00  0.85           H  
ATOM   4182  HD1 TYR A 256      52.544  14.189  -2.195  1.00  0.85           H  
ATOM   4183  HD2 TYR A 256      49.863  15.305  -5.220  1.00  0.85           H  
ATOM   4184  HE1 TYR A 256      53.730  12.802  -3.690  1.00  0.85           H  
ATOM   4185  HE2 TYR A 256      51.050  13.880  -6.845  1.00  0.85           H  
ATOM   4186  HH  TYR A 256      52.767  12.516  -7.136  1.00  0.85           H  
ATOM   4187  N   ILE A 257      53.223  16.055  -0.607  1.00  0.88           N  
ATOM   4188  CA  ILE A 257      54.526  16.636  -0.397  1.00  0.88           C  
ATOM   4189  C   ILE A 257      55.481  16.172  -1.481  1.00  0.88           C  
ATOM   4190  O   ILE A 257      55.582  14.974  -1.762  1.00  0.88           O  
ATOM   4191  CB  ILE A 257      55.080  16.202   0.972  1.00  0.88           C  
ATOM   4192  CG1 ILE A 257      54.157  16.705   2.089  1.00  0.88           C  
ATOM   4193  CG2 ILE A 257      56.532  16.692   1.165  1.00  0.88           C  
ATOM   4194  CD1 ILE A 257      54.460  16.082   3.416  1.00  0.88           C  
ATOM   4195  H   ILE A 257      53.069  15.128  -0.211  1.00  0.88           H  
ATOM   4196  HA  ILE A 257      54.443  17.721  -0.433  1.00  0.88           H  
ATOM   4197  HB  ILE A 257      55.071  15.115   1.026  1.00  0.88           H  
ATOM   4198 1HG1 ILE A 257      54.261  17.782   2.176  1.00  0.88           H  
ATOM   4199 2HG1 ILE A 257      53.117  16.475   1.832  1.00  0.88           H  
ATOM   4200 1HG2 ILE A 257      56.899  16.354   2.123  1.00  0.88           H  
ATOM   4201 2HG2 ILE A 257      57.165  16.284   0.379  1.00  0.88           H  
ATOM   4202 3HG2 ILE A 257      56.560  17.779   1.126  1.00  0.88           H  
ATOM   4203 1HD1 ILE A 257      53.783  16.475   4.170  1.00  0.88           H  
ATOM   4204 2HD1 ILE A 257      54.337  14.997   3.342  1.00  0.88           H  
ATOM   4205 3HD1 ILE A 257      55.477  16.309   3.691  1.00  0.88           H  
ATOM   4206  N   HIS A 258      56.153  17.122  -2.100  1.00  0.94           N  
ATOM   4207  CA  HIS A 258      57.127  16.809  -3.123  1.00  0.94           C  
ATOM   4208  C   HIS A 258      58.497  17.030  -2.487  1.00  0.94           C  
ATOM   4209  O   HIS A 258      58.834  18.151  -2.071  1.00  0.94           O  
ATOM   4210  CB  HIS A 258      56.866  17.653  -4.377  1.00  0.94           C  
ATOM   4211  CG  HIS A 258      55.490  17.374  -4.983  1.00  0.94           C  
ATOM   4212  ND1 HIS A 258      54.332  17.976  -4.517  1.00  0.94           N  
ATOM   4213  CD2 HIS A 258      55.106  16.572  -6.006  1.00  0.94           C  
ATOM   4214  CE1 HIS A 258      53.298  17.555  -5.231  1.00  0.94           C  
ATOM   4215  NE2 HIS A 258      53.741  16.707  -6.142  1.00  0.94           N  
ATOM   4216  H   HIS A 258      55.991  18.084  -1.840  1.00  0.94           H  
ATOM   4217  HA  HIS A 258      57.062  15.758  -3.408  1.00  0.94           H  
ATOM   4218 1HB  HIS A 258      56.935  18.715  -4.138  1.00  0.94           H  
ATOM   4219 2HB  HIS A 258      57.621  17.434  -5.137  1.00  0.94           H  
ATOM   4220  HD1 HIS A 258      54.260  18.646  -3.774  1.00  0.94           H  
ATOM   4221  HD2 HIS A 258      55.661  15.908  -6.672  1.00  0.94           H  
ATOM   4222  HE1 HIS A 258      52.291  17.918  -5.014  1.00  0.94           H  
ATOM   4223  N   CYS A 259      59.273  15.948  -2.399  1.00  1.01           N  
ATOM   4224  CA  CYS A 259      60.554  15.949  -1.705  1.00  1.01           C  
ATOM   4225  C   CYS A 259      61.540  16.936  -2.269  1.00  1.01           C  
ATOM   4226  O   CYS A 259      62.388  17.484  -1.565  1.00  1.01           O  
ATOM   4227  CB  CYS A 259      61.169  14.590  -1.739  1.00  1.01           C  
ATOM   4228  SG  CYS A 259      60.317  13.449  -0.750  1.00  1.01           S  
ATOM   4229  H   CYS A 259      58.957  15.059  -2.801  1.00  1.01           H  
ATOM   4230  HA  CYS A 259      60.356  16.165  -0.670  1.00  1.01           H  
ATOM   4231 1HB  CYS A 259      61.169  14.226  -2.762  1.00  1.01           H  
ATOM   4232 2HB  CYS A 259      62.194  14.644  -1.418  1.00  1.01           H  
ATOM   4233  HG  CYS A 259      59.353  13.236  -1.668  1.00  1.01           H  
ATOM   4234  N   ARG A 260      61.434  17.180  -3.543  1.00  1.09           N  
ATOM   4235  CA  ARG A 260      62.338  18.103  -4.156  1.00  1.09           C  
ATOM   4236  C   ARG A 260      62.153  19.547  -3.664  1.00  1.09           C  
ATOM   4237  O   ARG A 260      63.115  20.308  -3.646  1.00  1.09           O  
ATOM   4238  CB  ARG A 260      62.173  17.952  -5.636  1.00  1.09           C  
ATOM   4239  CG  ARG A 260      60.888  18.418  -6.236  1.00  1.09           C  
ATOM   4240  CD  ARG A 260      60.980  18.198  -7.672  1.00  1.09           C  
ATOM   4241  NE  ARG A 260      60.879  16.763  -7.987  1.00  1.09           N  
ATOM   4242  CZ  ARG A 260      59.746  16.134  -8.375  1.00  1.09           C  
ATOM   4243  NH1 ARG A 260      58.640  16.823  -8.570  1.00  1.09           N  
ATOM   4244  NH2 ARG A 260      59.752  14.816  -8.561  1.00  1.09           N  
ATOM   4245  H   ARG A 260      60.728  16.707  -4.089  1.00  1.09           H  
ATOM   4246  HA  ARG A 260      63.354  17.787  -3.912  1.00  1.09           H  
ATOM   4247 1HB  ARG A 260      62.987  18.457  -6.144  1.00  1.09           H  
ATOM   4248 2HB  ARG A 260      62.259  16.905  -5.875  1.00  1.09           H  
ATOM   4249 1HG  ARG A 260      60.057  17.834  -5.842  1.00  1.09           H  
ATOM   4250 2HG  ARG A 260      60.716  19.476  -6.046  1.00  1.09           H  
ATOM   4251 1HD  ARG A 260      60.192  18.708  -8.173  1.00  1.09           H  
ATOM   4252 2HD  ARG A 260      61.935  18.564  -8.023  1.00  1.09           H  
ATOM   4253  HE  ARG A 260      61.701  16.167  -7.823  1.00  1.09           H  
ATOM   4254 1HH1 ARG A 260      58.631  17.849  -8.449  1.00  1.09           H  
ATOM   4255 2HH1 ARG A 260      57.798  16.356  -8.854  1.00  1.09           H  
ATOM   4256 1HH2 ARG A 260      60.621  14.277  -8.395  1.00  1.09           H  
ATOM   4257 2HH2 ARG A 260      58.910  14.333  -8.852  1.00  1.09           H  
ATOM   4258  N   GLU A 261      60.962  19.924  -3.179  1.00  1.21           N  
ATOM   4259  CA  GLU A 261      60.790  21.302  -2.708  1.00  1.21           C  
ATOM   4260  C   GLU A 261      61.329  21.433  -1.318  1.00  1.21           C  
ATOM   4261  O   GLU A 261      62.078  22.362  -0.996  1.00  1.21           O  
ATOM   4262  CB  GLU A 261      59.329  21.750  -2.775  1.00  1.21           C  
ATOM   4263  CG  GLU A 261      59.099  23.222  -2.364  1.00  1.21           C  
ATOM   4264  CD  GLU A 261      57.669  23.679  -2.571  1.00  1.21           C  
ATOM   4265  OE1 GLU A 261      57.153  23.504  -3.649  1.00  1.21           O  
ATOM   4266  OE2 GLU A 261      57.079  24.193  -1.638  1.00  1.21           O  
ATOM   4267  H   GLU A 261      60.188  19.264  -3.113  1.00  1.21           H  
ATOM   4268  HA  GLU A 261      61.386  21.961  -3.306  1.00  1.21           H  
ATOM   4269 1HB  GLU A 261      58.959  21.623  -3.795  1.00  1.21           H  
ATOM   4270 2HB  GLU A 261      58.724  21.114  -2.126  1.00  1.21           H  
ATOM   4271 1HG  GLU A 261      59.359  23.335  -1.310  1.00  1.21           H  
ATOM   4272 2HG  GLU A 261      59.766  23.861  -2.946  1.00  1.21           H  
ATOM   4273  N   VAL A 262      61.012  20.453  -0.505  1.00  1.35           N  
ATOM   4274  CA  VAL A 262      61.466  20.449   0.870  1.00  1.35           C  
ATOM   4275  C   VAL A 262      62.997  20.288   0.944  1.00  1.35           C  
ATOM   4276  O   VAL A 262      63.611  20.662   1.940  1.00  1.35           O  
ATOM   4277  CB  VAL A 262      60.711  19.356   1.611  1.00  1.35           C  
ATOM   4278  CG1 VAL A 262      59.231  19.652   1.627  1.00  1.35           C  
ATOM   4279  CG2 VAL A 262      60.904  18.193   0.874  1.00  1.35           C  
ATOM   4280  H   VAL A 262      60.416  19.700  -0.859  1.00  1.35           H  
ATOM   4281  HA  VAL A 262      61.198  21.405   1.320  1.00  1.35           H  
ATOM   4282  HB  VAL A 262      61.074  19.253   2.635  1.00  1.35           H  
ATOM   4283 1HG1 VAL A 262      58.704  18.836   2.121  1.00  1.35           H  
ATOM   4284 2HG1 VAL A 262      59.052  20.581   2.161  1.00  1.35           H  
ATOM   4285 3HG1 VAL A 262      58.876  19.744   0.597  1.00  1.35           H  
ATOM   4286 1HG2 VAL A 262      60.392  17.372   1.273  1.00  1.35           H  
ATOM   4287 2HG2 VAL A 262      60.522  18.397  -0.115  1.00  1.35           H  
ATOM   4288 3HG2 VAL A 262      61.946  17.979   0.832  1.00  1.35           H  
ATOM   4289  N   SER A 263      63.626  19.775  -0.137  1.00  1.48           N  
ATOM   4290  CA  SER A 263      65.080  19.660  -0.193  1.00  1.48           C  
ATOM   4291  C   SER A 263      65.759  21.031  -0.398  1.00  1.48           C  
ATOM   4292  O   SER A 263      66.969  21.163  -0.196  1.00  1.48           O  
ATOM   4293  CB  SER A 263      65.515  18.744  -1.334  1.00  1.48           C  
ATOM   4294  OG  SER A 263      65.375  19.345  -2.609  1.00  1.48           O  
ATOM   4295  H   SER A 263      63.075  19.410  -0.913  1.00  1.48           H  
ATOM   4296  HA  SER A 263      65.427  19.239   0.748  1.00  1.48           H  
ATOM   4297 1HB  SER A 263      66.552  18.448  -1.185  1.00  1.48           H  
ATOM   4298 2HB  SER A 263      64.918  17.836  -1.303  1.00  1.48           H  
ATOM   4299  HG  SER A 263      64.463  19.688  -2.701  1.00  1.48           H  
ATOM   4300  N   LEU A 264      64.998  22.047  -0.829  1.00  1.58           N  
ATOM   4301  CA  LEU A 264      65.543  23.389  -1.045  1.00  1.58           C  
ATOM   4302  C   LEU A 264      65.141  24.331   0.076  1.00  1.58           C  
ATOM   4303  O   LEU A 264      65.933  25.165   0.536  1.00  1.58           O  
ATOM   4304  CB  LEU A 264      65.065  23.993  -2.382  1.00  1.58           C  
ATOM   4305  CG  LEU A 264      65.931  23.702  -3.641  1.00  1.58           C  
ATOM   4306  CD1 LEU A 264      65.944  22.222  -3.913  1.00  1.58           C  
ATOM   4307  CD2 LEU A 264      65.374  24.485  -4.836  1.00  1.58           C  
ATOM   4308  H   LEU A 264      64.005  21.904  -0.979  1.00  1.58           H  
ATOM   4309  HA  LEU A 264      66.628  23.322  -1.064  1.00  1.58           H  
ATOM   4310 1HB  LEU A 264      64.058  23.613  -2.583  1.00  1.58           H  
ATOM   4311 2HB  LEU A 264      65.000  25.076  -2.267  1.00  1.58           H  
ATOM   4312  HG  LEU A 264      66.957  24.016  -3.462  1.00  1.58           H  
ATOM   4313 1HD1 LEU A 264      66.547  22.020  -4.794  1.00  1.58           H  
ATOM   4314 2HD1 LEU A 264      66.363  21.700  -3.065  1.00  1.58           H  
ATOM   4315 3HD1 LEU A 264      64.941  21.884  -4.081  1.00  1.58           H  
ATOM   4316 1HD2 LEU A 264      65.984  24.297  -5.710  1.00  1.58           H  
ATOM   4317 2HD2 LEU A 264      64.358  24.178  -5.033  1.00  1.58           H  
ATOM   4318 3HD2 LEU A 264      65.399  25.547  -4.614  1.00  1.58           H  
ATOM   4319  N   VAL A 265      63.903  24.205   0.535  1.00  1.59           N  
ATOM   4320  CA  VAL A 265      63.420  25.161   1.509  1.00  1.59           C  
ATOM   4321  C   VAL A 265      63.829  24.898   2.941  1.00  1.59           C  
ATOM   4322  O   VAL A 265      63.048  24.387   3.737  1.00  1.59           O  
ATOM   4323  CB  VAL A 265      61.892  25.235   1.453  1.00  1.59           C  
ATOM   4324  CG1 VAL A 265      61.404  26.282   2.459  1.00  1.59           C  
ATOM   4325  CG2 VAL A 265      61.471  25.592   0.009  1.00  1.59           C  
ATOM   4326  H   VAL A 265      63.284  23.487   0.159  1.00  1.59           H  
ATOM   4327  HA  VAL A 265      63.808  26.140   1.227  1.00  1.59           H  
ATOM   4328  HB  VAL A 265      61.467  24.269   1.735  1.00  1.59           H  
ATOM   4329 1HG1 VAL A 265      60.326  26.344   2.435  1.00  1.59           H  
ATOM   4330 2HG1 VAL A 265      61.728  25.998   3.467  1.00  1.59           H  
ATOM   4331 3HG1 VAL A 265      61.828  27.253   2.205  1.00  1.59           H  
ATOM   4332 1HG2 VAL A 265      60.398  25.647  -0.066  1.00  1.59           H  
ATOM   4333 2HG2 VAL A 265      61.900  26.555  -0.265  1.00  1.59           H  
ATOM   4334 3HG2 VAL A 265      61.834  24.829  -0.677  1.00  1.59           H  
ATOM   4335  N   THR A 266      65.044  25.349   3.250  1.00  1.51           N  
ATOM   4336  CA  THR A 266      65.667  25.329   4.577  1.00  1.51           C  
ATOM   4337  C   THR A 266      64.838  24.663   5.676  1.00  1.51           C  
ATOM   4338  O   THR A 266      64.818  23.426   5.809  1.00  1.51           O  
ATOM   4339  CB  THR A 266      66.007  26.772   4.991  1.00  1.51           C  
ATOM   4340  OG1 THR A 266      64.799  27.581   5.032  1.00  1.51           O  
ATOM   4341  CG2 THR A 266      66.974  27.376   3.987  1.00  1.51           C  
ATOM   4342  H   THR A 266      65.575  25.697   2.454  1.00  1.51           H  
ATOM   4343  HA  THR A 266      66.603  24.776   4.490  1.00  1.51           H  
ATOM   4344  HB  THR A 266      66.467  26.764   5.982  1.00  1.51           H  
ATOM   4345  HG1 THR A 266      64.025  27.052   5.265  1.00  1.51           H  
ATOM   4346 1HG2 THR A 266      67.219  28.396   4.281  1.00  1.51           H  
ATOM   4347 2HG2 THR A 266      67.886  26.780   3.955  1.00  1.51           H  
ATOM   4348 3HG2 THR A 266      66.513  27.384   2.996  1.00  1.51           H  
ATOM   4349  N   GLN A 267      64.234  25.518   6.505  1.00  1.37           N  
ATOM   4350  CA  GLN A 267      63.338  25.086   7.559  1.00  1.37           C  
ATOM   4351  C   GLN A 267      61.900  25.323   7.127  1.00  1.37           C  
ATOM   4352  O   GLN A 267      61.605  26.285   6.413  1.00  1.37           O  
ATOM   4353  CB  GLN A 267      63.589  25.821   8.876  1.00  1.37           C  
ATOM   4354  CG  GLN A 267      64.926  25.594   9.519  1.00  1.37           C  
ATOM   4355  CD  GLN A 267      64.989  26.269  10.880  1.00  1.37           C  
ATOM   4356  OE1 GLN A 267      64.403  27.337  11.079  1.00  1.37           O  
ATOM   4357  NE2 GLN A 267      65.688  25.650  11.825  1.00  1.37           N  
ATOM   4358  H   GLN A 267      64.358  26.512   6.339  1.00  1.37           H  
ATOM   4359  HA  GLN A 267      63.471  24.024   7.707  1.00  1.37           H  
ATOM   4360 1HB  GLN A 267      63.462  26.891   8.724  1.00  1.37           H  
ATOM   4361 2HB  GLN A 267      62.843  25.507   9.595  1.00  1.37           H  
ATOM   4362 1HG  GLN A 267      65.089  24.540   9.658  1.00  1.37           H  
ATOM   4363 2HG  GLN A 267      65.704  26.015   8.885  1.00  1.37           H  
ATOM   4364 1HE2 GLN A 267      65.756  26.048  12.741  1.00  1.37           H  
ATOM   4365 2HE2 GLN A 267      66.145  24.784  11.627  1.00  1.37           H  
ATOM   4366  N   ARG A 268      61.012  24.465   7.593  1.00  1.21           N  
ATOM   4367  CA  ARG A 268      59.588  24.550   7.301  1.00  1.21           C  
ATOM   4368  C   ARG A 268      58.778  23.921   8.437  1.00  1.21           C  
ATOM   4369  O   ARG A 268      59.270  23.010   9.097  1.00  1.21           O  
ATOM   4370  CB  ARG A 268      59.313  23.891   5.945  1.00  1.21           C  
ATOM   4371  CG  ARG A 268      57.881  23.853   5.565  1.00  1.21           C  
ATOM   4372  CD  ARG A 268      57.601  23.421   4.176  1.00  1.21           C  
ATOM   4373  NE  ARG A 268      57.936  24.441   3.193  1.00  1.21           N  
ATOM   4374  CZ  ARG A 268      57.703  24.334   1.860  1.00  1.21           C  
ATOM   4375  NH1 ARG A 268      57.168  23.273   1.332  1.00  1.21           N  
ATOM   4376  NH2 ARG A 268      57.997  25.305   1.042  1.00  1.21           N  
ATOM   4377  H   ARG A 268      61.355  23.702   8.170  1.00  1.21           H  
ATOM   4378  HA  ARG A 268      59.309  25.603   7.226  1.00  1.21           H  
ATOM   4379 1HB  ARG A 268      59.848  24.434   5.164  1.00  1.21           H  
ATOM   4380 2HB  ARG A 268      59.690  22.867   5.950  1.00  1.21           H  
ATOM   4381 1HG  ARG A 268      57.349  23.182   6.227  1.00  1.21           H  
ATOM   4382 2HG  ARG A 268      57.510  24.857   5.677  1.00  1.21           H  
ATOM   4383 1HD  ARG A 268      58.178  22.526   3.950  1.00  1.21           H  
ATOM   4384 2HD  ARG A 268      56.539  23.208   4.090  1.00  1.21           H  
ATOM   4385  HE  ARG A 268      58.357  25.300   3.529  1.00  1.21           H  
ATOM   4386 1HH1 ARG A 268      56.905  22.486   1.899  1.00  1.21           H  
ATOM   4387 2HH1 ARG A 268      57.017  23.284   0.310  1.00  1.21           H  
ATOM   4388 1HH2 ARG A 268      58.409  26.161   1.379  1.00  1.21           H  
ATOM   4389 2HH2 ARG A 268      57.792  25.163   0.042  1.00  1.21           H  
ATOM   4390  N   SER A 269      57.592  24.451   8.754  1.00  1.07           N  
ATOM   4391  CA  SER A 269      56.740  23.789   9.755  1.00  1.07           C  
ATOM   4392  C   SER A 269      55.788  22.769   9.119  1.00  1.07           C  
ATOM   4393  O   SER A 269      55.618  22.741   7.899  1.00  1.07           O  
ATOM   4394  CB  SER A 269      55.952  24.813  10.548  1.00  1.07           C  
ATOM   4395  OG  SER A 269      55.029  25.499   9.741  1.00  1.07           O  
ATOM   4396  H   SER A 269      57.227  25.286   8.267  1.00  1.07           H  
ATOM   4397  HA  SER A 269      57.384  23.253  10.457  1.00  1.07           H  
ATOM   4398 1HB  SER A 269      55.435  24.322  11.367  1.00  1.07           H  
ATOM   4399 2HB  SER A 269      56.627  25.529  10.983  1.00  1.07           H  
ATOM   4400  HG  SER A 269      55.575  26.100   9.171  1.00  1.07           H  
ATOM   4401  N   LEU A 270      55.129  21.963   9.943  1.00  0.98           N  
ATOM   4402  CA  LEU A 270      54.123  21.038   9.431  1.00  0.98           C  
ATOM   4403  C   LEU A 270      53.011  21.848   8.844  1.00  0.98           C  
ATOM   4404  O   LEU A 270      52.574  21.591   7.719  1.00  0.98           O  
ATOM   4405  CB  LEU A 270      53.577  20.162  10.519  1.00  0.98           C  
ATOM   4406  CG  LEU A 270      52.575  19.087  10.107  1.00  0.98           C  
ATOM   4407  CD1 LEU A 270      51.170  19.695   9.944  1.00  0.98           C  
ATOM   4408  CD2 LEU A 270      53.041  18.494   8.835  1.00  0.98           C  
ATOM   4409  H   LEU A 270      55.312  22.010  10.938  1.00  0.98           H  
ATOM   4410  HA  LEU A 270      54.564  20.421   8.652  1.00  0.98           H  
ATOM   4411 1HB  LEU A 270      54.410  19.696  10.969  1.00  0.98           H  
ATOM   4412 2HB  LEU A 270      53.102  20.795  11.233  1.00  0.98           H  
ATOM   4413  HG  LEU A 270      52.528  18.319  10.878  1.00  0.98           H  
ATOM   4414 1HD1 LEU A 270      50.464  18.927   9.645  1.00  0.98           H  
ATOM   4415 2HD1 LEU A 270      50.847  20.132  10.885  1.00  0.98           H  
ATOM   4416 3HD1 LEU A 270      51.196  20.465   9.180  1.00  0.98           H  
ATOM   4417 1HD2 LEU A 270      52.361  17.707   8.520  1.00  0.98           H  
ATOM   4418 2HD2 LEU A 270      53.086  19.264   8.070  1.00  0.98           H  
ATOM   4419 3HD2 LEU A 270      54.030  18.087   9.001  1.00  0.98           H  
ATOM   4420  N   GLY A 271      52.555  22.834   9.621  1.00  0.94           N  
ATOM   4421  CA  GLY A 271      51.521  23.734   9.165  1.00  0.94           C  
ATOM   4422  C   GLY A 271      51.873  24.215   7.759  1.00  0.94           C  
ATOM   4423  O   GLY A 271      51.061  24.099   6.850  1.00  0.94           O  
ATOM   4424  H   GLY A 271      52.946  22.967  10.554  1.00  0.94           H  
ATOM   4425 1HA  GLY A 271      50.559  23.228   9.169  1.00  0.94           H  
ATOM   4426 2HA  GLY A 271      51.453  24.582   9.846  1.00  0.94           H  
ATOM   4427  N   ASP A 272      53.099  24.700   7.554  1.00  0.94           N  
ATOM   4428  CA  ASP A 272      53.498  25.179   6.229  1.00  0.94           C  
ATOM   4429  C   ASP A 272      53.399  24.086   5.155  1.00  0.94           C  
ATOM   4430  O   ASP A 272      52.965  24.368   4.034  1.00  0.94           O  
ATOM   4431  CB  ASP A 272      54.935  25.646   6.277  1.00  0.94           C  
ATOM   4432  CG  ASP A 272      55.186  26.904   7.040  1.00  0.94           C  
ATOM   4433  OD1 ASP A 272      54.337  27.763   7.113  1.00  0.94           O  
ATOM   4434  OD2 ASP A 272      56.223  26.916   7.709  1.00  0.94           O  
ATOM   4435  H   ASP A 272      53.752  24.771   8.335  1.00  0.94           H  
ATOM   4436  HA  ASP A 272      52.855  25.999   5.939  1.00  0.94           H  
ATOM   4437 1HB  ASP A 272      55.508  24.871   6.730  1.00  0.94           H  
ATOM   4438 2HB  ASP A 272      55.300  25.780   5.258  1.00  0.94           H  
ATOM   4439  N   LEU A 273      53.765  22.833   5.475  1.00  0.98           N  
ATOM   4440  CA  LEU A 273      53.662  21.799   4.442  1.00  0.98           C  
ATOM   4441  C   LEU A 273      52.221  21.624   3.996  1.00  0.98           C  
ATOM   4442  O   LEU A 273      51.921  21.569   2.796  1.00  0.98           O  
ATOM   4443  CB  LEU A 273      54.144  20.416   4.952  1.00  0.98           C  
ATOM   4444  CG  LEU A 273      55.642  20.168   5.171  1.00  0.98           C  
ATOM   4445  CD1 LEU A 273      55.825  18.833   5.886  1.00  0.98           C  
ATOM   4446  CD2 LEU A 273      56.344  20.085   3.829  1.00  0.98           C  
ATOM   4447  H   LEU A 273      54.127  22.620   6.409  1.00  0.98           H  
ATOM   4448  HA  LEU A 273      54.258  22.101   3.585  1.00  0.98           H  
ATOM   4449 1HB  LEU A 273      53.658  20.228   5.902  1.00  0.98           H  
ATOM   4450 2HB  LEU A 273      53.792  19.659   4.250  1.00  0.98           H  
ATOM   4451  HG  LEU A 273      56.067  20.971   5.780  1.00  0.98           H  
ATOM   4452 1HD1 LEU A 273      56.883  18.635   6.030  1.00  0.98           H  
ATOM   4453 2HD1 LEU A 273      55.324  18.861   6.847  1.00  0.98           H  
ATOM   4454 3HD1 LEU A 273      55.398  18.050   5.288  1.00  0.98           H  
ATOM   4455 1HD2 LEU A 273      57.403  19.895   3.998  1.00  0.98           H  
ATOM   4456 2HD2 LEU A 273      55.918  19.272   3.247  1.00  0.98           H  
ATOM   4457 3HD2 LEU A 273      56.218  21.010   3.288  1.00  0.98           H  
ATOM   4458  N   ILE A 274      51.307  21.602   4.955  1.00  1.03           N  
ATOM   4459  CA  ILE A 274      49.920  21.397   4.585  1.00  1.03           C  
ATOM   4460  C   ILE A 274      49.283  22.653   3.975  1.00  1.03           C  
ATOM   4461  O   ILE A 274      48.488  22.564   3.035  1.00  1.03           O  
ATOM   4462  CB  ILE A 274      49.154  20.828   5.791  1.00  1.03           C  
ATOM   4463  CG1 ILE A 274      49.104  21.757   6.911  1.00  1.03           C  
ATOM   4464  CG2 ILE A 274      49.850  19.552   6.245  1.00  1.03           C  
ATOM   4465  CD1 ILE A 274      48.240  21.295   7.993  1.00  1.03           C  
ATOM   4466  H   ILE A 274      51.597  21.695   5.934  1.00  1.03           H  
ATOM   4467  HA  ILE A 274      49.895  20.623   3.820  1.00  1.03           H  
ATOM   4468  HB  ILE A 274      48.155  20.622   5.510  1.00  1.03           H  
ATOM   4469 1HG1 ILE A 274      50.099  21.855   7.294  1.00  1.03           H  
ATOM   4470 2HG1 ILE A 274      48.750  22.729   6.591  1.00  1.03           H  
ATOM   4471 1HG2 ILE A 274      49.314  19.117   7.085  1.00  1.03           H  
ATOM   4472 2HG2 ILE A 274      49.873  18.849   5.427  1.00  1.03           H  
ATOM   4473 3HG2 ILE A 274      50.872  19.790   6.548  1.00  1.03           H  
ATOM   4474 1HD1 ILE A 274      48.301  22.006   8.768  1.00  1.03           H  
ATOM   4475 2HD1 ILE A 274      47.220  21.214   7.632  1.00  1.03           H  
ATOM   4476 3HD1 ILE A 274      48.581  20.333   8.358  1.00  1.03           H  
ATOM   4477  N   MET A 275      49.721  23.839   4.402  1.00  1.08           N  
ATOM   4478  CA  MET A 275      49.192  25.075   3.840  1.00  1.08           C  
ATOM   4479  C   MET A 275      49.613  25.228   2.397  1.00  1.08           C  
ATOM   4480  O   MET A 275      48.841  25.704   1.567  1.00  1.08           O  
ATOM   4481  CB  MET A 275      49.624  26.286   4.659  1.00  1.08           C  
ATOM   4482  CG  MET A 275      48.952  26.350   5.994  1.00  1.08           C  
ATOM   4483  SD  MET A 275      49.228  27.889   6.923  1.00  1.08           S  
ATOM   4484  CE  MET A 275      50.869  27.694   7.569  1.00  1.08           C  
ATOM   4485  H   MET A 275      50.391  23.884   5.167  1.00  1.08           H  
ATOM   4486  HA  MET A 275      48.104  25.024   3.862  1.00  1.08           H  
ATOM   4487 1HB  MET A 275      50.699  26.250   4.820  1.00  1.08           H  
ATOM   4488 2HB  MET A 275      49.392  27.205   4.117  1.00  1.08           H  
ATOM   4489 1HG  MET A 275      47.921  26.231   5.833  1.00  1.08           H  
ATOM   4490 2HG  MET A 275      49.266  25.531   6.594  1.00  1.08           H  
ATOM   4491 1HE  MET A 275      51.135  28.572   8.151  1.00  1.08           H  
ATOM   4492 2HE  MET A 275      50.909  26.819   8.204  1.00  1.08           H  
ATOM   4493 3HE  MET A 275      51.568  27.589   6.754  1.00  1.08           H  
ATOM   4494  N   SER A 276      50.814  24.743   2.070  1.00  1.13           N  
ATOM   4495  CA  SER A 276      51.352  24.856   0.724  1.00  1.13           C  
ATOM   4496  C   SER A 276      50.545  24.047  -0.284  1.00  1.13           C  
ATOM   4497  O   SER A 276      50.681  24.249  -1.486  1.00  1.13           O  
ATOM   4498  CB  SER A 276      52.812  24.406   0.665  1.00  1.13           C  
ATOM   4499  OG  SER A 276      52.971  22.997   0.780  1.00  1.13           O  
ATOM   4500  H   SER A 276      51.415  24.352   2.797  1.00  1.13           H  
ATOM   4501  HA  SER A 276      51.306  25.903   0.429  1.00  1.13           H  
ATOM   4502 1HB  SER A 276      53.256  24.745  -0.268  1.00  1.13           H  
ATOM   4503 2HB  SER A 276      53.359  24.890   1.474  1.00  1.13           H  
ATOM   4504  HG  SER A 276      52.455  22.686   1.555  1.00  1.13           H  
ATOM   4505  N   CYS A 277      49.717  23.113   0.190  1.00  1.18           N  
ATOM   4506  CA  CYS A 277      48.940  22.275  -0.697  1.00  1.18           C  
ATOM   4507  C   CYS A 277      47.527  22.821  -0.891  1.00  1.18           C  
ATOM   4508  O   CYS A 277      46.745  22.290  -1.679  1.00  1.18           O  
ATOM   4509  CB  CYS A 277      48.795  20.894  -0.077  1.00  1.18           C  
ATOM   4510  SG  CYS A 277      50.341  19.985   0.228  1.00  1.18           S  
ATOM   4511  H   CYS A 277      49.596  22.983   1.193  1.00  1.18           H  
ATOM   4512  HA  CYS A 277      49.444  22.212  -1.661  1.00  1.18           H  
ATOM   4513 1HB  CYS A 277      48.271  21.003   0.872  1.00  1.18           H  
ATOM   4514 2HB  CYS A 277      48.177  20.288  -0.725  1.00  1.18           H  
ATOM   4515  HG  CYS A 277      50.867  20.861   1.114  1.00  1.18           H  
ATOM   4516  N   CYS A 278      47.165  23.819  -0.098  1.00  1.22           N  
ATOM   4517  CA  CYS A 278      45.807  24.323  -0.085  1.00  1.22           C  
ATOM   4518  C   CYS A 278      45.554  25.461  -1.084  1.00  1.22           C  
ATOM   4519  O   CYS A 278      46.443  26.276  -1.314  1.00  1.22           O  
ATOM   4520  CB  CYS A 278      45.463  24.771   1.336  1.00  1.22           C  
ATOM   4521  SG  CYS A 278      45.472  23.409   2.545  1.00  1.22           S  
ATOM   4522  H   CYS A 278      47.848  24.271   0.511  1.00  1.22           H  
ATOM   4523  HA  CYS A 278      45.180  23.479  -0.326  1.00  1.22           H  
ATOM   4524 1HB  CYS A 278      46.180  25.527   1.672  1.00  1.22           H  
ATOM   4525 2HB  CYS A 278      44.479  25.229   1.357  1.00  1.22           H  
ATOM   4526  HG  CYS A 278      46.806  23.172   2.517  1.00  1.22           H  
ATOM   4527  N   PRO A 279      44.343  25.556  -1.690  1.00  1.25           N  
ATOM   4528  CA  PRO A 279      43.890  26.664  -2.530  1.00  1.25           C  
ATOM   4529  C   PRO A 279      43.743  27.946  -1.710  1.00  1.25           C  
ATOM   4530  O   PRO A 279      43.715  29.056  -2.239  1.00  1.25           O  
ATOM   4531  CB  PRO A 279      42.531  26.178  -3.035  1.00  1.25           C  
ATOM   4532  CG  PRO A 279      42.068  25.167  -2.012  1.00  1.25           C  
ATOM   4533  CD  PRO A 279      43.329  24.496  -1.513  1.00  1.25           C  
ATOM   4534  HA  PRO A 279      44.601  26.803  -3.358  1.00  1.25           H  
ATOM   4535 1HB  PRO A 279      41.845  27.032  -3.114  1.00  1.25           H  
ATOM   4536 2HB  PRO A 279      42.618  25.765  -4.031  1.00  1.25           H  
ATOM   4537 1HG  PRO A 279      41.506  25.669  -1.209  1.00  1.25           H  
ATOM   4538 2HG  PRO A 279      41.372  24.454  -2.481  1.00  1.25           H  
ATOM   4539 1HD  PRO A 279      43.164  24.260  -0.460  1.00  1.25           H  
ATOM   4540 2HD  PRO A 279      43.584  23.608  -2.114  1.00  1.25           H  
ATOM   4541  N   ASP A 280      43.635  27.760  -0.399  1.00  1.28           N  
ATOM   4542  CA  ASP A 280      43.499  28.819   0.579  1.00  1.28           C  
ATOM   4543  C   ASP A 280      44.572  28.605   1.645  1.00  1.28           C  
ATOM   4544  O   ASP A 280      44.455  27.669   2.426  1.00  1.28           O  
ATOM   4545  CB  ASP A 280      42.111  28.824   1.222  1.00  1.28           C  
ATOM   4546  CG  ASP A 280      41.893  29.977   2.256  1.00  1.28           C  
ATOM   4547  OD1 ASP A 280      42.806  30.313   2.994  1.00  1.28           O  
ATOM   4548  OD2 ASP A 280      40.802  30.534   2.266  1.00  1.28           O  
ATOM   4549  H   ASP A 280      43.651  26.817  -0.055  1.00  1.28           H  
ATOM   4550  HA  ASP A 280      43.598  29.771   0.079  1.00  1.28           H  
ATOM   4551 1HB  ASP A 280      41.354  28.913   0.443  1.00  1.28           H  
ATOM   4552 2HB  ASP A 280      41.945  27.873   1.730  1.00  1.28           H  
ATOM   4553  N   PRO A 281      45.615  29.450   1.709  1.00  1.29           N  
ATOM   4554  CA  PRO A 281      46.742  29.398   2.635  1.00  1.29           C  
ATOM   4555  C   PRO A 281      46.390  29.368   4.129  1.00  1.29           C  
ATOM   4556  O   PRO A 281      47.299  29.209   4.938  1.00  1.29           O  
ATOM   4557  CB  PRO A 281      47.507  30.686   2.309  1.00  1.29           C  
ATOM   4558  CG  PRO A 281      47.169  30.984   0.878  1.00  1.29           C  
ATOM   4559  CD  PRO A 281      45.737  30.541   0.711  1.00  1.29           C  
ATOM   4560  HA  PRO A 281      47.353  28.522   2.382  1.00  1.29           H  
ATOM   4561 1HB  PRO A 281      47.195  31.484   2.996  1.00  1.29           H  
ATOM   4562 2HB  PRO A 281      48.586  30.527   2.471  1.00  1.29           H  
ATOM   4563 1HG  PRO A 281      47.313  32.055   0.671  1.00  1.29           H  
ATOM   4564 2HG  PRO A 281      47.851  30.435   0.210  1.00  1.29           H  
ATOM   4565 1HD  PRO A 281      45.031  31.359   0.936  1.00  1.29           H  
ATOM   4566 2HD  PRO A 281      45.645  30.155  -0.320  1.00  1.29           H  
ATOM   4567  N   ASN A 282      45.118  29.547   4.522  1.00  1.30           N  
ATOM   4568  CA  ASN A 282      44.783  29.532   5.951  1.00  1.30           C  
ATOM   4569  C   ASN A 282      43.679  28.524   6.376  1.00  1.30           C  
ATOM   4570  O   ASN A 282      42.628  28.933   6.870  1.00  1.30           O  
ATOM   4571  CB  ASN A 282      44.354  30.926   6.356  1.00  1.30           C  
ATOM   4572  CG  ASN A 282      45.435  31.937   6.121  1.00  1.30           C  
ATOM   4573  OD1 ASN A 282      46.375  32.064   6.914  1.00  1.30           O  
ATOM   4574  ND2 ASN A 282      45.322  32.664   5.039  1.00  1.30           N  
ATOM   4575  H   ASN A 282      44.358  29.696   3.845  1.00  1.30           H  
ATOM   4576  HA  ASN A 282      45.684  29.299   6.512  1.00  1.30           H  
ATOM   4577 1HB  ASN A 282      43.471  31.208   5.774  1.00  1.30           H  
ATOM   4578 2HB  ASN A 282      44.075  30.935   7.409  1.00  1.30           H  
ATOM   4579 1HD2 ASN A 282      46.010  33.354   4.824  1.00  1.30           H  
ATOM   4580 2HD2 ASN A 282      44.540  32.524   4.424  1.00  1.30           H  
ATOM   4581  N   PRO A 283      43.917  27.198   6.244  1.00  1.30           N  
ATOM   4582  CA  PRO A 283      43.022  26.103   6.587  1.00  1.30           C  
ATOM   4583  C   PRO A 283      42.934  25.967   8.111  1.00  1.30           C  
ATOM   4584  O   PRO A 283      43.812  26.450   8.829  1.00  1.30           O  
ATOM   4585  CB  PRO A 283      43.724  24.886   5.960  1.00  1.30           C  
ATOM   4586  CG  PRO A 283      45.169  25.252   5.974  1.00  1.30           C  
ATOM   4587  CD  PRO A 283      45.197  26.737   5.718  1.00  1.30           C  
ATOM   4588  HA  PRO A 283      42.044  26.299   6.130  1.00  1.30           H  
ATOM   4589 1HB  PRO A 283      43.536  23.976   6.544  1.00  1.30           H  
ATOM   4590 2HB  PRO A 283      43.334  24.707   4.943  1.00  1.30           H  
ATOM   4591 1HG  PRO A 283      45.619  24.977   6.922  1.00  1.30           H  
ATOM   4592 2HG  PRO A 283      45.711  24.691   5.207  1.00  1.30           H  
ATOM   4593 1HD  PRO A 283      46.017  27.186   6.266  1.00  1.30           H  
ATOM   4594 2HD  PRO A 283      45.263  26.890   4.640  1.00  1.30           H  
ATOM   4595  N   PRO A 284      41.938  25.245   8.635  1.00  1.28           N  
ATOM   4596  CA  PRO A 284      41.731  24.967  10.043  1.00  1.28           C  
ATOM   4597  C   PRO A 284      42.728  23.922  10.511  1.00  1.28           C  
ATOM   4598  O   PRO A 284      42.369  22.780  10.831  1.00  1.28           O  
ATOM   4599  CB  PRO A 284      40.292  24.459  10.056  1.00  1.28           C  
ATOM   4600  CG  PRO A 284      40.126  23.791   8.723  1.00  1.28           C  
ATOM   4601  CD  PRO A 284      40.916  24.662   7.767  1.00  1.28           C  
ATOM   4602  HA  PRO A 284      41.839  25.896  10.620  1.00  1.28           H  
ATOM   4603 1HB  PRO A 284      40.129  23.784  10.909  1.00  1.28           H  
ATOM   4604 2HB  PRO A 284      39.595  25.298  10.175  1.00  1.28           H  
ATOM   4605 1HG  PRO A 284      40.501  22.753   8.763  1.00  1.28           H  
ATOM   4606 2HG  PRO A 284      39.058  23.733   8.463  1.00  1.28           H  
ATOM   4607 1HD  PRO A 284      41.328  24.039   6.976  1.00  1.28           H  
ATOM   4608 2HD  PRO A 284      40.298  25.455   7.394  1.00  1.28           H  
ATOM   4609  N   ILE A 285      43.983  24.339  10.578  1.00  1.24           N  
ATOM   4610  CA  ILE A 285      45.076  23.438  10.873  1.00  1.24           C  
ATOM   4611  C   ILE A 285      44.891  22.736  12.178  1.00  1.24           C  
ATOM   4612  O   ILE A 285      45.217  21.563  12.291  1.00  1.24           O  
ATOM   4613  CB  ILE A 285      46.439  24.083  10.906  1.00  1.24           C  
ATOM   4614  CG1 ILE A 285      46.817  24.567   9.566  1.00  1.24           C  
ATOM   4615  CG2 ILE A 285      47.379  22.985  11.343  1.00  1.24           C  
ATOM   4616  CD1 ILE A 285      48.029  25.415   9.596  1.00  1.24           C  
ATOM   4617  H   ILE A 285      44.179  25.311  10.325  1.00  1.24           H  
ATOM   4618  HA  ILE A 285      45.110  22.685  10.096  1.00  1.24           H  
ATOM   4619  HB  ILE A 285      46.474  24.928  11.597  1.00  1.24           H  
ATOM   4620 1HG1 ILE A 285      46.971  23.736   8.911  1.00  1.24           H  
ATOM   4621 2HG1 ILE A 285      46.003  25.163   9.171  1.00  1.24           H  
ATOM   4622 1HG2 ILE A 285      48.387  23.349  11.340  1.00  1.24           H  
ATOM   4623 2HG2 ILE A 285      47.104  22.639  12.341  1.00  1.24           H  
ATOM   4624 3HG2 ILE A 285      47.303  22.161  10.663  1.00  1.24           H  
ATOM   4625 1HD1 ILE A 285      48.239  25.740   8.612  1.00  1.24           H  
ATOM   4626 2HD1 ILE A 285      47.854  26.280  10.236  1.00  1.24           H  
ATOM   4627 3HD1 ILE A 285      48.865  24.844   9.978  1.00  1.24           H  
ATOM   4628  N   HIS A 286      44.365  23.437  13.173  1.00  1.21           N  
ATOM   4629  CA  HIS A 286      44.178  22.820  14.469  1.00  1.21           C  
ATOM   4630  C   HIS A 286      43.315  21.561  14.349  1.00  1.21           C  
ATOM   4631  O   HIS A 286      43.576  20.570  15.022  1.00  1.21           O  
ATOM   4632  CB  HIS A 286      43.494  23.785  15.431  1.00  1.21           C  
ATOM   4633  CG  HIS A 286      44.341  24.925  15.889  1.00  1.21           C  
ATOM   4634  ND1 HIS A 286      44.548  26.057  15.123  1.00  1.21           N  
ATOM   4635  CD2 HIS A 286      45.018  25.122  17.043  1.00  1.21           C  
ATOM   4636  CE1 HIS A 286      45.322  26.898  15.789  1.00  1.21           C  
ATOM   4637  NE2 HIS A 286      45.619  26.356  16.956  1.00  1.21           N  
ATOM   4638  H   HIS A 286      44.105  24.400  13.021  1.00  1.21           H  
ATOM   4639  HA  HIS A 286      45.144  22.543  14.887  1.00  1.21           H  
ATOM   4640 1HB  HIS A 286      42.603  24.192  14.956  1.00  1.21           H  
ATOM   4641 2HB  HIS A 286      43.166  23.235  16.309  1.00  1.21           H  
ATOM   4642  HD2 HIS A 286      45.073  24.435  17.885  1.00  1.21           H  
ATOM   4643  HE1 HIS A 286      45.656  27.873  15.435  1.00  1.21           H  
ATOM   4644  HE2 HIS A 286      46.196  26.778  17.670  1.00  1.21           H  
ATOM   4645  N   LYS A 287      42.291  21.565  13.496  1.00  1.18           N  
ATOM   4646  CA  LYS A 287      41.458  20.373  13.393  1.00  1.18           C  
ATOM   4647  C   LYS A 287      42.205  19.281  12.644  1.00  1.18           C  
ATOM   4648  O   LYS A 287      42.086  18.097  12.969  1.00  1.18           O  
ATOM   4649  CB  LYS A 287      40.116  20.684  12.742  1.00  1.18           C  
ATOM   4650  CG  LYS A 287      39.180  21.502  13.628  1.00  1.18           C  
ATOM   4651  CD  LYS A 287      37.838  21.767  12.953  1.00  1.18           C  
ATOM   4652  CE  LYS A 287      36.909  22.512  13.878  1.00  1.18           C  
ATOM   4653  NZ  LYS A 287      36.466  21.668  15.020  1.00  1.18           N  
ATOM   4654  H   LYS A 287      42.123  22.356  12.880  1.00  1.18           H  
ATOM   4655  HA  LYS A 287      41.256  20.007  14.397  1.00  1.18           H  
ATOM   4656 1HB  LYS A 287      40.285  21.240  11.816  1.00  1.18           H  
ATOM   4657 2HB  LYS A 287      39.614  19.756  12.481  1.00  1.18           H  
ATOM   4658 1HG  LYS A 287      39.011  20.968  14.563  1.00  1.18           H  
ATOM   4659 2HG  LYS A 287      39.652  22.458  13.856  1.00  1.18           H  
ATOM   4660 1HD  LYS A 287      37.991  22.366  12.051  1.00  1.18           H  
ATOM   4661 2HD  LYS A 287      37.369  20.827  12.672  1.00  1.18           H  
ATOM   4662 1HE  LYS A 287      37.423  23.376  14.273  1.00  1.18           H  
ATOM   4663 2HE  LYS A 287      36.044  22.842  13.316  1.00  1.18           H  
ATOM   4664 1HZ  LYS A 287      35.851  22.206  15.612  1.00  1.18           H  
ATOM   4665 2HZ  LYS A 287      35.973  20.859  14.669  1.00  1.18           H  
ATOM   4666 3HZ  LYS A 287      37.269  21.369  15.550  1.00  1.18           H  
ATOM   4667  N   ILE A 288      43.005  19.693  11.666  1.00  1.14           N  
ATOM   4668  CA  ILE A 288      43.781  18.753  10.867  1.00  1.14           C  
ATOM   4669  C   ILE A 288      44.768  17.974  11.737  1.00  1.14           C  
ATOM   4670  O   ILE A 288      44.876  16.751  11.637  1.00  1.14           O  
ATOM   4671  CB  ILE A 288      44.526  19.525   9.746  1.00  1.14           C  
ATOM   4672  CG1 ILE A 288      43.491  20.042   8.712  1.00  1.14           C  
ATOM   4673  CG2 ILE A 288      45.632  18.703   9.116  1.00  1.14           C  
ATOM   4674  CD1 ILE A 288      44.029  21.057   7.708  1.00  1.14           C  
ATOM   4675  H   ILE A 288      43.045  20.693  11.458  1.00  1.14           H  
ATOM   4676  HA  ILE A 288      43.099  18.047  10.407  1.00  1.14           H  
ATOM   4677  HB  ILE A 288      44.985  20.387  10.175  1.00  1.14           H  
ATOM   4678 1HG1 ILE A 288      43.115  19.188   8.167  1.00  1.14           H  
ATOM   4679 2HG1 ILE A 288      42.657  20.507   9.250  1.00  1.14           H  
ATOM   4680 1HG2 ILE A 288      46.134  19.287   8.364  1.00  1.14           H  
ATOM   4681 2HG2 ILE A 288      46.349  18.404   9.881  1.00  1.14           H  
ATOM   4682 3HG2 ILE A 288      45.224  17.847   8.669  1.00  1.14           H  
ATOM   4683 1HD1 ILE A 288      43.232  21.343   7.022  1.00  1.14           H  
ATOM   4684 2HD1 ILE A 288      44.386  21.935   8.208  1.00  1.14           H  
ATOM   4685 3HD1 ILE A 288      44.836  20.612   7.160  1.00  1.14           H  
ATOM   4686  N   VAL A 289      45.468  18.672  12.617  1.00  1.11           N  
ATOM   4687  CA  VAL A 289      46.429  18.001  13.481  1.00  1.11           C  
ATOM   4688  C   VAL A 289      45.770  17.279  14.671  1.00  1.11           C  
ATOM   4689  O   VAL A 289      46.287  16.265  15.139  1.00  1.11           O  
ATOM   4690  CB  VAL A 289      47.482  19.008  13.959  1.00  1.11           C  
ATOM   4691  CG1 VAL A 289      48.186  19.612  12.741  1.00  1.11           C  
ATOM   4692  CG2 VAL A 289      46.835  20.068  14.775  1.00  1.11           C  
ATOM   4693  H   VAL A 289      45.342  19.685  12.659  1.00  1.11           H  
ATOM   4694  HA  VAL A 289      46.944  17.253  12.878  1.00  1.11           H  
ATOM   4695  HB  VAL A 289      48.234  18.500  14.555  1.00  1.11           H  
ATOM   4696 1HG1 VAL A 289      48.937  20.319  13.064  1.00  1.11           H  
ATOM   4697 2HG1 VAL A 289      48.655  18.823  12.159  1.00  1.11           H  
ATOM   4698 3HG1 VAL A 289      47.450  20.123  12.126  1.00  1.11           H  
ATOM   4699 1HG2 VAL A 289      47.557  20.763  15.081  1.00  1.11           H  
ATOM   4700 2HG2 VAL A 289      46.111  20.553  14.187  1.00  1.11           H  
ATOM   4701 3HG2 VAL A 289      46.363  19.650  15.649  1.00  1.11           H  
ATOM   4702  N   ARG A 290      44.622  17.786  15.160  1.00  1.07           N  
ATOM   4703  CA  ARG A 290      43.884  17.149  16.256  1.00  1.07           C  
ATOM   4704  C   ARG A 290      43.239  15.822  15.869  1.00  1.07           C  
ATOM   4705  O   ARG A 290      43.104  14.931  16.713  1.00  1.07           O  
ATOM   4706  CB  ARG A 290      42.844  18.088  16.830  1.00  1.07           C  
ATOM   4707  CG  ARG A 290      43.428  19.231  17.673  1.00  1.07           C  
ATOM   4708  CD  ARG A 290      42.396  20.227  18.057  1.00  1.07           C  
ATOM   4709  NE  ARG A 290      42.960  21.309  18.854  1.00  1.07           N  
ATOM   4710  CZ  ARG A 290      42.322  22.457  19.152  1.00  1.07           C  
ATOM   4711  NH1 ARG A 290      41.104  22.670  18.706  1.00  1.07           N  
ATOM   4712  NH2 ARG A 290      42.924  23.371  19.894  1.00  1.07           N  
ATOM   4713  H   ARG A 290      44.247  18.657  14.783  1.00  1.07           H  
ATOM   4714  HA  ARG A 290      44.599  16.947  17.052  1.00  1.07           H  
ATOM   4715 1HB  ARG A 290      42.274  18.528  16.018  1.00  1.07           H  
ATOM   4716 2HB  ARG A 290      42.150  17.527  17.452  1.00  1.07           H  
ATOM   4717 1HG  ARG A 290      43.822  18.805  18.593  1.00  1.07           H  
ATOM   4718 2HG  ARG A 290      44.237  19.725  17.148  1.00  1.07           H  
ATOM   4719 1HD  ARG A 290      41.957  20.658  17.157  1.00  1.07           H  
ATOM   4720 2HD  ARG A 290      41.619  19.740  18.644  1.00  1.07           H  
ATOM   4721  HE  ARG A 290      43.896  21.182  19.219  1.00  1.07           H  
ATOM   4722 1HH1 ARG A 290      40.645  21.970  18.141  1.00  1.07           H  
ATOM   4723 2HH1 ARG A 290      40.626  23.531  18.933  1.00  1.07           H  
ATOM   4724 1HH2 ARG A 290      43.860  23.206  20.238  1.00  1.07           H  
ATOM   4725 2HH2 ARG A 290      42.447  24.232  20.119  1.00  1.07           H  
ATOM   4726  N   LYS A 291      42.876  15.660  14.593  1.00  1.03           N  
ATOM   4727  CA  LYS A 291      42.296  14.402  14.129  1.00  1.03           C  
ATOM   4728  C   LYS A 291      43.129  13.815  12.983  1.00  1.03           C  
ATOM   4729  O   LYS A 291      42.613  13.652  11.872  1.00  1.03           O  
ATOM   4730  CB  LYS A 291      40.864  14.622  13.629  1.00  1.03           C  
ATOM   4731  CG  LYS A 291      39.891  15.185  14.677  1.00  1.03           C  
ATOM   4732  CD  LYS A 291      39.628  14.186  15.807  1.00  1.03           C  
ATOM   4733  CE  LYS A 291      38.609  14.730  16.807  1.00  1.03           C  
ATOM   4734  NZ  LYS A 291      38.357  13.773  17.925  1.00  1.03           N  
ATOM   4735  H   LYS A 291      42.961  16.443  13.942  1.00  1.03           H  
ATOM   4736  HA  LYS A 291      42.258  13.699  14.954  1.00  1.03           H  
ATOM   4737 1HB  LYS A 291      40.883  15.320  12.786  1.00  1.03           H  
ATOM   4738 2HB  LYS A 291      40.456  13.679  13.264  1.00  1.03           H  
ATOM   4739 1HG  LYS A 291      40.300  16.105  15.098  1.00  1.03           H  
ATOM   4740 2HG  LYS A 291      38.946  15.422  14.194  1.00  1.03           H  
ATOM   4741 1HD  LYS A 291      39.254  13.251  15.388  1.00  1.03           H  
ATOM   4742 2HD  LYS A 291      40.561  13.978  16.336  1.00  1.03           H  
ATOM   4743 1HE  LYS A 291      38.985  15.665  17.221  1.00  1.03           H  
ATOM   4744 2HE  LYS A 291      37.670  14.926  16.290  1.00  1.03           H  
ATOM   4745 1HZ  LYS A 291      37.681  14.168  18.566  1.00  1.03           H  
ATOM   4746 2HZ  LYS A 291      37.998  12.905  17.552  1.00  1.03           H  
ATOM   4747 3HZ  LYS A 291      39.223  13.596  18.416  1.00  1.03           H  
ATOM   4748  N   PRO A 292      44.380  13.369  13.253  1.00  0.99           N  
ATOM   4749  CA  PRO A 292      45.360  12.939  12.279  1.00  0.99           C  
ATOM   4750  C   PRO A 292      44.921  11.682  11.562  1.00  0.99           C  
ATOM   4751  O   PRO A 292      45.380  11.408  10.461  1.00  0.99           O  
ATOM   4752  CB  PRO A 292      46.594  12.675  13.140  1.00  0.99           C  
ATOM   4753  CG  PRO A 292      46.058  12.349  14.494  1.00  0.99           C  
ATOM   4754  CD  PRO A 292      44.840  13.193  14.648  1.00  0.99           C  
ATOM   4755  HA  PRO A 292      45.545  13.759  11.568  1.00  0.99           H  
ATOM   4756 1HB  PRO A 292      47.189  11.844  12.718  1.00  0.99           H  
ATOM   4757 2HB  PRO A 292      47.245  13.562  13.147  1.00  0.99           H  
ATOM   4758 1HG  PRO A 292      45.848  11.269  14.559  1.00  0.99           H  
ATOM   4759 2HG  PRO A 292      46.824  12.561  15.254  1.00  0.99           H  
ATOM   4760 1HD  PRO A 292      44.117  12.656  15.267  1.00  0.99           H  
ATOM   4761 2HD  PRO A 292      45.145  14.130  15.082  1.00  0.99           H  
ATOM   4762  N   SER A 293      43.983  10.942  12.164  1.00  0.94           N  
ATOM   4763  CA  SER A 293      43.491   9.692  11.597  1.00  0.94           C  
ATOM   4764  C   SER A 293      42.748   9.893  10.286  1.00  0.94           C  
ATOM   4765  O   SER A 293      42.526   8.941   9.542  1.00  0.94           O  
ATOM   4766  CB  SER A 293      42.597   8.979  12.593  1.00  0.94           C  
ATOM   4767  OG  SER A 293      41.411   9.693  12.832  1.00  0.94           O  
ATOM   4768  H   SER A 293      43.630  11.225  13.063  1.00  0.94           H  
ATOM   4769  HA  SER A 293      44.349   9.054  11.399  1.00  0.94           H  
ATOM   4770 1HB  SER A 293      42.356   7.988  12.210  1.00  0.94           H  
ATOM   4771 2HB  SER A 293      43.141   8.842  13.531  1.00  0.94           H  
ATOM   4772  HG  SER A 293      40.867   9.120  13.379  1.00  0.94           H  
ATOM   4773  N   ARG A 294      42.341  11.132  10.011  1.00  0.89           N  
ATOM   4774  CA  ARG A 294      41.649  11.429   8.775  1.00  0.89           C  
ATOM   4775  C   ARG A 294      42.535  12.240   7.829  1.00  0.89           C  
ATOM   4776  O   ARG A 294      42.058  12.831   6.844  1.00  0.89           O  
ATOM   4777  CB  ARG A 294      40.337  12.120   9.076  1.00  0.89           C  
ATOM   4778  CG  ARG A 294      39.349  11.213   9.825  1.00  0.89           C  
ATOM   4779  CD  ARG A 294      38.041  11.867  10.089  1.00  0.89           C  
ATOM   4780  NE  ARG A 294      37.296  12.130   8.861  1.00  0.89           N  
ATOM   4781  CZ  ARG A 294      36.514  11.267   8.196  1.00  0.89           C  
ATOM   4782  NH1 ARG A 294      36.333  10.025   8.608  1.00  0.89           N  
ATOM   4783  NH2 ARG A 294      35.934  11.722   7.113  1.00  0.89           N  
ATOM   4784  H   ARG A 294      42.530  11.891  10.670  1.00  0.89           H  
ATOM   4785  HA  ARG A 294      41.410  10.485   8.283  1.00  0.89           H  
ATOM   4786 1HB  ARG A 294      40.524  13.000   9.697  1.00  0.89           H  
ATOM   4787 2HB  ARG A 294      39.861  12.457   8.161  1.00  0.89           H  
ATOM   4788 1HG  ARG A 294      39.171  10.314   9.230  1.00  0.89           H  
ATOM   4789 2HG  ARG A 294      39.784  10.929  10.784  1.00  0.89           H  
ATOM   4790 1HD  ARG A 294      37.434  11.233  10.731  1.00  0.89           H  
ATOM   4791 2HD  ARG A 294      38.219  12.824  10.585  1.00  0.89           H  
ATOM   4792  HE  ARG A 294      37.351  13.075   8.449  1.00  0.89           H  
ATOM   4793 1HH1 ARG A 294      36.791   9.700   9.445  1.00  0.89           H  
ATOM   4794 2HH1 ARG A 294      35.738   9.393   8.079  1.00  0.89           H  
ATOM   4795 1HH2 ARG A 294      36.138  12.704   6.859  1.00  0.89           H  
ATOM   4796 2HH2 ARG A 294      35.318  11.147   6.562  1.00  0.89           H  
ATOM   4797  N   ILE A 295      43.827  12.287   8.138  1.00  0.84           N  
ATOM   4798  CA  ILE A 295      44.750  12.997   7.287  1.00  0.84           C  
ATOM   4799  C   ILE A 295      45.681  12.008   6.609  1.00  0.84           C  
ATOM   4800  O   ILE A 295      46.292  11.154   7.264  1.00  0.84           O  
ATOM   4801  CB  ILE A 295      45.560  14.019   8.084  1.00  0.84           C  
ATOM   4802  CG1 ILE A 295      44.601  14.936   8.877  1.00  0.84           C  
ATOM   4803  CG2 ILE A 295      46.401  14.844   7.127  1.00  0.84           C  
ATOM   4804  CD1 ILE A 295      43.632  15.743   8.033  1.00  0.84           C  
ATOM   4805  H   ILE A 295      44.193  11.811   8.963  1.00  0.84           H  
ATOM   4806  HA  ILE A 295      44.198  13.524   6.510  1.00  0.84           H  
ATOM   4807  HB  ILE A 295      46.204  13.506   8.802  1.00  0.84           H  
ATOM   4808 1HG1 ILE A 295      44.024  14.320   9.569  1.00  0.84           H  
ATOM   4809 2HG1 ILE A 295      45.200  15.621   9.461  1.00  0.84           H  
ATOM   4810 1HG2 ILE A 295      46.974  15.580   7.688  1.00  0.84           H  
ATOM   4811 2HG2 ILE A 295      47.081  14.196   6.579  1.00  0.84           H  
ATOM   4812 3HG2 ILE A 295      45.742  15.349   6.423  1.00  0.84           H  
ATOM   4813 1HD1 ILE A 295      43.008  16.353   8.684  1.00  0.84           H  
ATOM   4814 2HD1 ILE A 295      44.190  16.377   7.371  1.00  0.84           H  
ATOM   4815 3HD1 ILE A 295      43.004  15.087   7.453  1.00  0.84           H  
ATOM   4816  N   LEU A 296      45.757  12.120   5.300  1.00  0.80           N  
ATOM   4817  CA  LEU A 296      46.618  11.294   4.490  1.00  0.80           C  
ATOM   4818  C   LEU A 296      47.673  12.132   3.835  1.00  0.80           C  
ATOM   4819  O   LEU A 296      47.364  13.132   3.197  1.00  0.80           O  
ATOM   4820  CB  LEU A 296      45.771  10.528   3.471  1.00  0.80           C  
ATOM   4821  CG  LEU A 296      46.476   9.761   2.348  1.00  0.80           C  
ATOM   4822  CD1 LEU A 296      47.395   8.692   2.860  1.00  0.80           C  
ATOM   4823  CD2 LEU A 296      45.398   9.081   1.558  1.00  0.80           C  
ATOM   4824  H   LEU A 296      45.187  12.825   4.829  1.00  0.80           H  
ATOM   4825  HA  LEU A 296      47.113  10.571   5.134  1.00  0.80           H  
ATOM   4826 1HB  LEU A 296      45.167   9.806   4.019  1.00  0.80           H  
ATOM   4827 2HB  LEU A 296      45.093  11.236   3.009  1.00  0.80           H  
ATOM   4828  HG  LEU A 296      47.054  10.453   1.728  1.00  0.80           H  
ATOM   4829 1HD1 LEU A 296      47.843   8.181   2.018  1.00  0.80           H  
ATOM   4830 2HD1 LEU A 296      48.178   9.138   3.458  1.00  0.80           H  
ATOM   4831 3HD1 LEU A 296      46.833   7.991   3.449  1.00  0.80           H  
ATOM   4832 1HD2 LEU A 296      45.846   8.534   0.790  1.00  0.80           H  
ATOM   4833 2HD2 LEU A 296      44.852   8.396   2.204  1.00  0.80           H  
ATOM   4834 3HD2 LEU A 296      44.714   9.800   1.148  1.00  0.80           H  
ATOM   4835  N   PHE A 297      48.911  11.743   4.036  1.00  0.78           N  
ATOM   4836  CA  PHE A 297      50.034  12.415   3.441  1.00  0.78           C  
ATOM   4837  C   PHE A 297      50.591  11.564   2.336  1.00  0.78           C  
ATOM   4838  O   PHE A 297      50.525  10.337   2.385  1.00  0.78           O  
ATOM   4839  CB  PHE A 297      51.137  12.673   4.467  1.00  0.78           C  
ATOM   4840  CG  PHE A 297      50.825  13.722   5.489  1.00  0.78           C  
ATOM   4841  CD1 PHE A 297      50.128  13.422   6.644  1.00  0.78           C  
ATOM   4842  CD2 PHE A 297      51.259  15.021   5.291  1.00  0.78           C  
ATOM   4843  CE1 PHE A 297      49.866  14.412   7.573  1.00  0.78           C  
ATOM   4844  CE2 PHE A 297      51.006  16.010   6.210  1.00  0.78           C  
ATOM   4845  CZ  PHE A 297      50.307  15.712   7.350  1.00  0.78           C  
ATOM   4846  H   PHE A 297      49.081  10.928   4.623  1.00  0.78           H  
ATOM   4847  HA  PHE A 297      49.705  13.364   3.022  1.00  0.78           H  
ATOM   4848 1HB  PHE A 297      51.330  11.745   5.001  1.00  0.78           H  
ATOM   4849 2HB  PHE A 297      52.056  12.955   3.952  1.00  0.78           H  
ATOM   4850  HD1 PHE A 297      49.783  12.396   6.812  1.00  0.78           H  
ATOM   4851  HD2 PHE A 297      51.807  15.249   4.377  1.00  0.78           H  
ATOM   4852  HE1 PHE A 297      49.311  14.166   8.480  1.00  0.78           H  
ATOM   4853  HE2 PHE A 297      51.359  17.025   6.030  1.00  0.78           H  
ATOM   4854  HZ  PHE A 297      50.102  16.495   8.077  1.00  0.78           H  
ATOM   4855  N   LEU A 298      51.109  12.213   1.332  1.00  0.77           N  
ATOM   4856  CA  LEU A 298      51.819  11.522   0.289  1.00  0.77           C  
ATOM   4857  C   LEU A 298      53.187  12.151   0.241  1.00  0.77           C  
ATOM   4858  O   LEU A 298      53.301  13.362   0.427  1.00  0.77           O  
ATOM   4859  CB  LEU A 298      51.156  11.711  -1.066  1.00  0.77           C  
ATOM   4860  CG  LEU A 298      49.830  11.228  -1.258  1.00  0.77           C  
ATOM   4861  CD1 LEU A 298      48.846  12.309  -0.634  1.00  0.77           C  
ATOM   4862  CD2 LEU A 298      49.701  11.008  -2.802  1.00  0.77           C  
ATOM   4863  H   LEU A 298      51.043  13.229   1.318  1.00  0.77           H  
ATOM   4864  HA  LEU A 298      51.898  10.472   0.530  1.00  0.77           H  
ATOM   4865 1HB  LEU A 298      51.090  12.733  -1.235  1.00  0.77           H  
ATOM   4866 2HB  LEU A 298      51.795  11.272  -1.834  1.00  0.77           H  
ATOM   4867  HG  LEU A 298      49.665  10.288  -0.735  1.00  0.77           H  
ATOM   4868 1HD1 LEU A 298      47.821  12.041  -0.743  1.00  0.77           H  
ATOM   4869 2HD1 LEU A 298      49.028  12.433   0.409  1.00  0.77           H  
ATOM   4870 3HD1 LEU A 298      49.017  13.260  -1.120  1.00  0.77           H  
ATOM   4871 1HD2 LEU A 298      48.750  10.652  -3.101  1.00  0.77           H  
ATOM   4872 2HD2 LEU A 298      49.890  11.952  -3.311  1.00  0.77           H  
ATOM   4873 3HD2 LEU A 298      50.443  10.282  -3.114  1.00  0.77           H  
ATOM   4874  N   MET A 299      54.212  11.372  -0.023  1.00  0.78           N  
ATOM   4875  CA  MET A 299      55.524  11.957  -0.184  1.00  0.78           C  
ATOM   4876  C   MET A 299      56.180  11.387  -1.430  1.00  0.78           C  
ATOM   4877  O   MET A 299      56.481  10.191  -1.496  1.00  0.78           O  
ATOM   4878  CB  MET A 299      56.347  11.676   1.066  1.00  0.78           C  
ATOM   4879  CG  MET A 299      57.712  12.252   1.037  1.00  0.78           C  
ATOM   4880  SD  MET A 299      58.681  11.952   2.538  1.00  0.78           S  
ATOM   4881  CE  MET A 299      58.926  10.221   2.280  1.00  0.78           C  
ATOM   4882  H   MET A 299      54.068  10.373  -0.112  1.00  0.78           H  
ATOM   4883  HA  MET A 299      55.428  13.031  -0.317  1.00  0.78           H  
ATOM   4884 1HB  MET A 299      55.834  12.084   1.935  1.00  0.78           H  
ATOM   4885 2HB  MET A 299      56.434  10.599   1.208  1.00  0.78           H  
ATOM   4886 1HG  MET A 299      58.227  11.796   0.197  1.00  0.78           H  
ATOM   4887 2HG  MET A 299      57.648  13.330   0.869  1.00  0.78           H  
ATOM   4888 1HE  MET A 299      59.513   9.786   3.066  1.00  0.78           H  
ATOM   4889 2HE  MET A 299      57.976   9.752   2.255  1.00  0.78           H  
ATOM   4890 3HE  MET A 299      59.426  10.074   1.333  1.00  0.78           H  
ATOM   4891  N   ASP A 300      56.411  12.257  -2.409  1.00  0.80           N  
ATOM   4892  CA  ASP A 300      56.985  11.825  -3.675  1.00  0.80           C  
ATOM   4893  C   ASP A 300      58.453  12.108  -3.836  1.00  0.80           C  
ATOM   4894  O   ASP A 300      58.924  13.225  -3.591  1.00  0.80           O  
ATOM   4895  CB  ASP A 300      56.206  12.340  -4.900  1.00  0.80           C  
ATOM   4896  CG  ASP A 300      56.808  11.909  -6.298  1.00  0.80           C  
ATOM   4897  OD1 ASP A 300      56.731  10.736  -6.680  1.00  0.80           O  
ATOM   4898  OD2 ASP A 300      57.298  12.780  -6.980  1.00  0.80           O  
ATOM   4899  H   ASP A 300      56.149  13.234  -2.268  1.00  0.80           H  
ATOM   4900  HA  ASP A 300      56.869  10.761  -3.689  1.00  0.80           H  
ATOM   4901 1HB  ASP A 300      55.232  11.898  -4.871  1.00  0.80           H  
ATOM   4902 2HB  ASP A 300      56.089  13.425  -4.854  1.00  0.80           H  
ATOM   4903  N   GLY A 301      59.190  11.078  -4.235  1.00  0.84           N  
ATOM   4904  CA  GLY A 301      60.602  11.264  -4.505  1.00  0.84           C  
ATOM   4905  C   GLY A 301      61.467  11.233  -3.262  1.00  0.84           C  
ATOM   4906  O   GLY A 301      62.334  12.081  -3.097  1.00  0.84           O  
ATOM   4907  H   GLY A 301      58.733  10.174  -4.390  1.00  0.84           H  
ATOM   4908 1HA  GLY A 301      60.936  10.488  -5.195  1.00  0.84           H  
ATOM   4909 2HA  GLY A 301      60.744  12.214  -5.021  1.00  0.84           H  
ATOM   4910  N   PHE A 302      61.272  10.266  -2.375  1.00  0.91           N  
ATOM   4911  CA  PHE A 302      62.118  10.199  -1.175  1.00  0.91           C  
ATOM   4912  C   PHE A 302      63.603  10.316  -1.549  1.00  0.91           C  
ATOM   4913  O   PHE A 302      64.393  10.956  -0.864  1.00  0.91           O  
ATOM   4914  CB  PHE A 302      61.856   8.928  -0.380  1.00  0.91           C  
ATOM   4915  CG  PHE A 302      62.723   8.805   0.859  1.00  0.91           C  
ATOM   4916  CD1 PHE A 302      62.470   9.564   1.998  1.00  0.91           C  
ATOM   4917  CD2 PHE A 302      63.787   7.909   0.887  1.00  0.91           C  
ATOM   4918  CE1 PHE A 302      63.261   9.442   3.127  1.00  0.91           C  
ATOM   4919  CE2 PHE A 302      64.581   7.783   2.021  1.00  0.91           C  
ATOM   4920  CZ  PHE A 302      64.314   8.552   3.139  1.00  0.91           C  
ATOM   4921  H   PHE A 302      60.552   9.557  -2.534  1.00  0.91           H  
ATOM   4922  HA  PHE A 302      61.871  11.039  -0.529  1.00  0.91           H  
ATOM   4923 1HB  PHE A 302      60.811   8.868  -0.095  1.00  0.91           H  
ATOM   4924 2HB  PHE A 302      62.067   8.071  -1.016  1.00  0.91           H  
ATOM   4925  HD1 PHE A 302      61.653  10.269   1.993  1.00  0.91           H  
ATOM   4926  HD2 PHE A 302      63.993   7.303  -0.003  1.00  0.91           H  
ATOM   4927  HE1 PHE A 302      63.051  10.048   4.006  1.00  0.91           H  
ATOM   4928  HE2 PHE A 302      65.415   7.077   2.034  1.00  0.91           H  
ATOM   4929  HZ  PHE A 302      64.940   8.451   4.030  1.00  0.91           H  
ATOM   4930  N   ASP A 303      63.973   9.697  -2.653  1.00  1.03           N  
ATOM   4931  CA  ASP A 303      65.333   9.623  -3.158  1.00  1.03           C  
ATOM   4932  C   ASP A 303      65.928  10.998  -3.500  1.00  1.03           C  
ATOM   4933  O   ASP A 303      67.149  11.161  -3.571  1.00  1.03           O  
ATOM   4934  CB  ASP A 303      65.275   8.842  -4.440  1.00  1.03           C  
ATOM   4935  CG  ASP A 303      64.721   7.547  -4.155  1.00  1.03           C  
ATOM   4936  OD1 ASP A 303      64.559   7.223  -3.007  1.00  1.03           O  
ATOM   4937  OD2 ASP A 303      64.400   6.872  -5.059  1.00  1.03           O  
ATOM   4938  H   ASP A 303      63.250   9.229  -3.174  1.00  1.03           H
[truncated: 937,009 more chars]
