# Supplementary material for: Assessment of AI-Based Protein Structure Prediction for the NLRP3 Target
Source: Molecules. 2022 Sep 7;27(18):5797. doi: 10.3390/molecules27185797 (PMC9505260; doi:10.3390/molecules27185797)
Supplement: Supplementary file 1 [file molecules-27-05797-s001.zip › AI_models/RoseTTAFold_predicted_structures/model_3.crderr.pdb]

ATOM      1  N   MET A   1       1.718  -0.870  -3.514  1.00  2.27           N  
ATOM      2  CA  MET A   1       1.585   0.576  -3.639  1.00  2.27           C  
ATOM      3  C   MET A   1       1.500   1.239  -2.274  1.00  2.27           C  
ATOM      4  O   MET A   1       0.721   0.827  -1.414  1.00  2.27           O  
ATOM      5  CB  MET A   1       0.360   0.938  -4.484  1.00  2.27           C  
ATOM      6  CG  MET A   1       0.173   2.449  -4.702  1.00  2.27           C  
ATOM      7  SD  MET A   1      -1.232   2.866  -5.772  1.00  2.27           S  
ATOM      8  CE  MET A   1      -0.607   2.418  -7.385  1.00  2.27           C  
ATOM      9 1H   MET A   1       2.077  -1.253  -4.376  1.00  2.27           H  
ATOM     10 2H   MET A   1       2.356  -1.081  -2.760  1.00  2.27           H  
ATOM     11 3H   MET A   1       0.815  -1.274  -3.314  1.00  2.27           H  
ATOM     12  HA  MET A   1       2.475   0.962  -4.135  1.00  2.27           H  
ATOM     13 1HB  MET A   1       0.436   0.463  -5.460  1.00  2.27           H  
ATOM     14 2HB  MET A   1      -0.540   0.558  -4.001  1.00  2.27           H  
ATOM     15 1HG  MET A   1       0.011   2.925  -3.738  1.00  2.27           H  
ATOM     16 2HG  MET A   1       1.075   2.867  -5.137  1.00  2.27           H  
ATOM     17 1HE  MET A   1      -1.369   2.611  -8.136  1.00  2.27           H  
ATOM     18 2HE  MET A   1       0.283   3.008  -7.609  1.00  2.27           H  
ATOM     19 3HE  MET A   1      -0.352   1.358  -7.395  1.00  2.27           H  
ATOM     20  N   ALA A   2       2.319   2.264  -2.070  1.00  1.72           N  
ATOM     21  CA  ALA A   2       2.318   3.010  -0.812  1.00  1.72           C  
ATOM     22  C   ALA A   2       0.957   3.645  -0.579  1.00  1.72           C  
ATOM     23  O   ALA A   2       0.309   4.092  -1.526  1.00  1.72           O  
ATOM     24  CB  ALA A   2       3.392   4.085  -0.831  1.00  1.72           C  
ATOM     25  H   ALA A   2       2.952   2.548  -2.803  1.00  1.72           H  
ATOM     26  HA  ALA A   2       2.514   2.314   0.003  1.00  1.72           H  
ATOM     27 1HB  ALA A   2       3.380   4.623   0.119  1.00  1.72           H  
ATOM     28 2HB  ALA A   2       4.367   3.625  -0.976  1.00  1.72           H  
ATOM     29 3HB  ALA A   2       3.196   4.780  -1.638  1.00  1.72           H  
ATOM     30  N   SER A   3       0.538   3.724   0.680  1.00  1.29           N  
ATOM     31  CA  SER A   3      -0.739   4.346   0.992  1.00  1.29           C  
ATOM     32  C   SER A   3      -0.708   5.823   0.699  1.00  1.29           C  
ATOM     33  O   SER A   3       0.361   6.437   0.713  1.00  1.29           O  
ATOM     34  CB  SER A   3      -1.070   4.166   2.460  1.00  1.29           C  
ATOM     35  OG  SER A   3      -0.172   4.904   3.292  1.00  1.29           O  
ATOM     36  H   SER A   3       1.102   3.333   1.420  1.00  1.29           H  
ATOM     37  HA  SER A   3      -1.514   3.882   0.378  1.00  1.29           H  
ATOM     38 1HB  SER A   3      -2.095   4.485   2.649  1.00  1.29           H  
ATOM     39 2HB  SER A   3      -1.006   3.109   2.707  1.00  1.29           H  
ATOM     40  HG  SER A   3      -0.260   4.519   4.175  1.00  1.29           H  
ATOM     41  N   THR A   4      -1.890   6.413   0.541  1.00  0.99           N  
ATOM     42  CA  THR A   4      -1.995   7.841   0.297  1.00  0.99           C  
ATOM     43  C   THR A   4      -1.381   8.631   1.429  1.00  0.99           C  
ATOM     44  O   THR A   4      -0.710   9.625   1.192  1.00  0.99           O  
ATOM     45  CB  THR A   4      -3.441   8.272   0.096  1.00  0.99           C  
ATOM     46  OG1 THR A   4      -3.980   7.612  -1.058  1.00  0.99           O  
ATOM     47  CG2 THR A   4      -3.499   9.771  -0.089  1.00  0.99           C  
ATOM     48  H   THR A   4      -2.732   5.851   0.557  1.00  0.99           H  
ATOM     49  HA  THR A   4      -1.445   8.074  -0.615  1.00  0.99           H  
ATOM     50  HB  THR A   4      -4.026   7.995   0.969  1.00  0.99           H  
ATOM     51  HG1 THR A   4      -4.937   7.731  -1.080  1.00  0.99           H  
ATOM     52 1HG2 THR A   4      -4.523  10.081  -0.224  1.00  0.99           H  
ATOM     53 2HG2 THR A   4      -3.089  10.253   0.787  1.00  0.99           H  
ATOM     54 3HG2 THR A   4      -2.915  10.046  -0.960  1.00  0.99           H  
ATOM     55  N   ARG A   5      -1.618   8.204   2.665  1.00  0.81           N  
ATOM     56  CA  ARG A   5      -1.043   8.894   3.809  1.00  0.81           C  
ATOM     57  C   ARG A   5       0.474   8.967   3.690  1.00  0.81           C  
ATOM     58  O   ARG A   5       1.065  10.036   3.893  1.00  0.81           O  
ATOM     59  CB  ARG A   5      -1.408   8.167   5.086  1.00  0.81           C  
ATOM     60  CG  ARG A   5      -0.866   8.761   6.365  1.00  0.81           C  
ATOM     61  CD  ARG A   5      -1.378   8.014   7.543  1.00  0.81           C  
ATOM     62  NE  ARG A   5      -0.839   8.515   8.780  1.00  0.81           N  
ATOM     63  CZ  ARG A   5       0.243   8.056   9.422  1.00  0.81           C  
ATOM     64  NH1 ARG A   5       0.925   7.024   8.971  1.00  0.81           N  
ATOM     65  NH2 ARG A   5       0.593   8.677  10.525  1.00  0.81           N  
ATOM     66  H   ARG A   5      -2.185   7.381   2.804  1.00  0.81           H  
ATOM     67  HA  ARG A   5      -1.444   9.908   3.845  1.00  0.81           H  
ATOM     68 1HB  ARG A   5      -2.481   8.084   5.173  1.00  0.81           H  
ATOM     69 2HB  ARG A   5      -1.016   7.151   5.029  1.00  0.81           H  
ATOM     70 1HG  ARG A   5       0.224   8.705   6.365  1.00  0.81           H  
ATOM     71 2HG  ARG A   5      -1.180   9.807   6.454  1.00  0.81           H  
ATOM     72 1HD  ARG A   5      -2.464   8.111   7.584  1.00  0.81           H  
ATOM     73 2HD  ARG A   5      -1.108   6.963   7.453  1.00  0.81           H  
ATOM     74  HE  ARG A   5      -1.264   9.327   9.188  1.00  0.81           H  
ATOM     75 1HH1 ARG A   5       0.638   6.563   8.120  1.00  0.81           H  
ATOM     76 2HH1 ARG A   5       1.736   6.697   9.475  1.00  0.81           H  
ATOM     77 1HH2 ARG A   5       0.028   9.486  10.799  1.00  0.81           H  
ATOM     78 2HH2 ARG A   5       1.395   8.383  11.056  1.00  0.81           H  
ATOM     79  N   CYS A   6       1.109   7.832   3.353  1.00  0.70           N  
ATOM     80  CA  CYS A   6       2.560   7.826   3.219  1.00  0.70           C  
ATOM     81  C   CYS A   6       3.005   8.661   2.030  1.00  0.70           C  
ATOM     82  O   CYS A   6       3.991   9.400   2.116  1.00  0.70           O  
ATOM     83  CB  CYS A   6       3.084   6.409   3.059  1.00  0.70           C  
ATOM     84  SG  CYS A   6       2.919   5.406   4.549  1.00  0.70           S  
ATOM     85  H   CYS A   6       0.588   6.963   3.188  1.00  0.70           H  
ATOM     86  HA  CYS A   6       2.992   8.252   4.123  1.00  0.70           H  
ATOM     87 1HB  CYS A   6       2.531   5.915   2.254  1.00  0.70           H  
ATOM     88 2HB  CYS A   6       4.133   6.432   2.773  1.00  0.70           H  
ATOM     89  HG  CYS A   6       3.450   4.307   4.031  1.00  0.70           H  
ATOM     90  N   LYS A   7       2.262   8.583   0.922  1.00  0.65           N  
ATOM     91  CA  LYS A   7       2.645   9.354  -0.243  1.00  0.65           C  
ATOM     92  C   LYS A   7       2.564  10.831   0.059  1.00  0.65           C  
ATOM     93  O   LYS A   7       3.486  11.580  -0.266  1.00  0.65           O  
ATOM     94  CB  LYS A   7       1.745   9.036  -1.437  1.00  0.65           C  
ATOM     95  CG  LYS A   7       1.971   7.690  -2.098  1.00  0.65           C  
ATOM     96  CD  LYS A   7       0.998   7.502  -3.250  1.00  0.65           C  
ATOM     97  CE  LYS A   7       1.278   6.232  -4.034  1.00  0.65           C  
ATOM     98  NZ  LYS A   7       2.563   6.338  -4.749  1.00  0.65           N  
ATOM     99  H   LYS A   7       1.455   7.960   0.886  1.00  0.65           H  
ATOM    100  HA  LYS A   7       3.674   9.115  -0.499  1.00  0.65           H  
ATOM    101 1HB  LYS A   7       0.704   9.083  -1.123  1.00  0.65           H  
ATOM    102 2HB  LYS A   7       1.888   9.783  -2.188  1.00  0.65           H  
ATOM    103 1HG  LYS A   7       2.990   7.632  -2.476  1.00  0.65           H  
ATOM    104 2HG  LYS A   7       1.817   6.893  -1.370  1.00  0.65           H  
ATOM    105 1HD  LYS A   7      -0.020   7.457  -2.858  1.00  0.65           H  
ATOM    106 2HD  LYS A   7       1.071   8.353  -3.934  1.00  0.65           H  
ATOM    107 1HE  LYS A   7       1.315   5.382  -3.370  1.00  0.65           H  
ATOM    108 2HE  LYS A   7       0.482   6.081  -4.764  1.00  0.65           H  
ATOM    109 1HZ  LYS A   7       2.737   5.513  -5.291  1.00  0.65           H  
ATOM    110 2HZ  LYS A   7       2.514   7.148  -5.377  1.00  0.65           H  
ATOM    111 3HZ  LYS A   7       3.312   6.478  -4.103  1.00  0.65           H  
ATOM    112  N   LEU A   8       1.503  11.260   0.733  1.00  0.62           N  
ATOM    113  CA  LEU A   8       1.376  12.666   1.030  1.00  0.62           C  
ATOM    114  C   LEU A   8       2.469  13.113   1.959  1.00  0.62           C  
ATOM    115  O   LEU A   8       3.039  14.182   1.751  1.00  0.62           O  
ATOM    116  CB  LEU A   8      -0.003  12.991   1.589  1.00  0.62           C  
ATOM    117  CG  LEU A   8      -1.102  12.883   0.579  1.00  0.62           C  
ATOM    118  CD1 LEU A   8      -2.451  13.130   1.252  1.00  0.62           C  
ATOM    119  CD2 LEU A   8      -0.792  13.869  -0.525  1.00  0.62           C  
ATOM    120  H   LEU A   8       0.769  10.616   1.007  1.00  0.62           H  
ATOM    121  HA  LEU A   8       1.486  13.221   0.102  1.00  0.62           H  
ATOM    122 1HB  LEU A   8      -0.222  12.283   2.388  1.00  0.62           H  
ATOM    123 2HB  LEU A   8      -0.002  14.001   2.000  1.00  0.62           H  
ATOM    124  HG  LEU A   8      -1.126  11.880   0.167  1.00  0.62           H  
ATOM    125 1HD1 LEU A   8      -3.243  13.038   0.526  1.00  0.62           H  
ATOM    126 2HD1 LEU A   8      -2.601  12.395   2.042  1.00  0.62           H  
ATOM    127 3HD1 LEU A   8      -2.471  14.125   1.678  1.00  0.62           H  
ATOM    128 1HD2 LEU A   8      -1.544  13.840  -1.288  1.00  0.62           H  
ATOM    129 2HD2 LEU A   8      -0.751  14.852  -0.094  1.00  0.62           H  
ATOM    130 3HD2 LEU A   8       0.174  13.629  -0.969  1.00  0.62           H  
ATOM    131  N   ALA A   9       2.833  12.287   2.940  1.00  0.61           N  
ATOM    132  CA  ALA A   9       3.908  12.691   3.824  1.00  0.61           C  
ATOM    133  C   ALA A   9       5.178  12.921   3.011  1.00  0.61           C  
ATOM    134  O   ALA A   9       5.879  13.908   3.224  1.00  0.61           O  
ATOM    135  CB  ALA A   9       4.140  11.633   4.881  1.00  0.61           C  
ATOM    136  H   ALA A   9       2.341  11.405   3.100  1.00  0.61           H  
ATOM    137  HA  ALA A   9       3.628  13.626   4.307  1.00  0.61           H  
ATOM    138 1HB  ALA A   9       4.934  11.939   5.548  1.00  0.61           H  
ATOM    139 2HB  ALA A   9       3.221  11.490   5.451  1.00  0.61           H  
ATOM    140 3HB  ALA A   9       4.415  10.698   4.397  1.00  0.61           H  
ATOM    141  N   ARG A  10       5.436  12.052   2.024  1.00  0.61           N  
ATOM    142  CA  ARG A  10       6.624  12.178   1.181  1.00  0.61           C  
ATOM    143  C   ARG A  10       6.582  13.444   0.320  1.00  0.61           C  
ATOM    144  O   ARG A  10       7.595  14.128   0.143  1.00  0.61           O  
ATOM    145  CB  ARG A  10       6.762  10.945   0.302  1.00  0.61           C  
ATOM    146  CG  ARG A  10       7.147   9.675   1.061  1.00  0.61           C  
ATOM    147  CD  ARG A  10       7.097   8.467   0.187  1.00  0.61           C  
ATOM    148  NE  ARG A  10       7.426   7.246   0.914  1.00  0.61           N  
ATOM    149  CZ  ARG A  10       7.285   5.998   0.419  1.00  0.61           C  
ATOM    150  NH1 ARG A  10       6.820   5.822  -0.797  1.00  0.61           N  
ATOM    151  NH2 ARG A  10       7.619   4.949   1.153  1.00  0.61           N  
ATOM    152  H   ARG A  10       4.813  11.252   1.886  1.00  0.61           H  
ATOM    153  HA  ARG A  10       7.499  12.229   1.832  1.00  0.61           H  
ATOM    154 1HB  ARG A  10       5.827  10.750  -0.206  1.00  0.61           H  
ATOM    155 2HB  ARG A  10       7.518  11.123  -0.459  1.00  0.61           H  
ATOM    156 1HG  ARG A  10       8.166   9.785   1.436  1.00  0.61           H  
ATOM    157 2HG  ARG A  10       6.472   9.534   1.901  1.00  0.61           H  
ATOM    158 1HD  ARG A  10       6.090   8.363  -0.216  1.00  0.61           H  
ATOM    159 2HD  ARG A  10       7.805   8.580  -0.631  1.00  0.61           H  
ATOM    160  HE  ARG A  10       7.789   7.341   1.853  1.00  0.61           H  
ATOM    161 1HH1 ARG A  10       6.564   6.621  -1.359  1.00  0.61           H  
ATOM    162 2HH1 ARG A  10       6.728   4.888  -1.171  1.00  0.61           H  
ATOM    163 1HH2 ARG A  10       7.981   5.080   2.088  1.00  0.61           H  
ATOM    164 2HH2 ARG A  10       7.516   4.017   0.778  1.00  0.61           H  
ATOM    165  N   TYR A  11       5.400  13.813  -0.178  1.00  0.61           N  
ATOM    166  CA  TYR A  11       5.341  15.025  -0.991  1.00  0.61           C  
ATOM    167  C   TYR A  11       5.541  16.228  -0.076  1.00  0.61           C  
ATOM    168  O   TYR A  11       6.151  17.222  -0.458  1.00  0.61           O  
ATOM    169  CB  TYR A  11       4.021  15.122  -1.777  1.00  0.61           C  
ATOM    170  CG  TYR A  11       3.943  14.129  -2.940  1.00  0.61           C  
ATOM    171  CD1 TYR A  11       3.195  12.999  -2.837  1.00  0.61           C  
ATOM    172  CD2 TYR A  11       4.635  14.355  -4.102  1.00  0.61           C  
ATOM    173  CE1 TYR A  11       3.193  12.081  -3.847  1.00  0.61           C  
ATOM    174  CE2 TYR A  11       4.608  13.452  -5.113  1.00  0.61           C  
ATOM    175  CZ  TYR A  11       3.908  12.309  -4.979  1.00  0.61           C  
ATOM    176  OH  TYR A  11       3.924  11.380  -5.970  1.00  0.61           O  
ATOM    177  H   TYR A  11       4.577  13.226  -0.027  1.00  0.61           H  
ATOM    178  HA  TYR A  11       6.164  15.005  -1.704  1.00  0.61           H  
ATOM    179 1HB  TYR A  11       3.169  14.959  -1.111  1.00  0.61           H  
ATOM    180 2HB  TYR A  11       3.952  16.111  -2.188  1.00  0.61           H  
ATOM    181  HD1 TYR A  11       2.627  12.821  -1.950  1.00  0.61           H  
ATOM    182  HD2 TYR A  11       5.200  15.227  -4.218  1.00  0.61           H  
ATOM    183  HE1 TYR A  11       2.631  11.168  -3.758  1.00  0.61           H  
ATOM    184  HE2 TYR A  11       5.160  13.641  -6.014  1.00  0.61           H  
ATOM    185  HH  TYR A  11       3.384  10.611  -5.712  1.00  0.61           H  
ATOM    186  N   LEU A  12       5.092  16.117   1.168  1.00  0.62           N  
ATOM    187  CA  LEU A  12       5.292  17.194   2.116  1.00  0.62           C  
ATOM    188  C   LEU A  12       6.773  17.295   2.523  1.00  0.62           C  
ATOM    189  O   LEU A  12       7.278  18.397   2.712  1.00  0.62           O  
ATOM    190  CB  LEU A  12       4.389  17.000   3.325  1.00  0.62           C  
ATOM    191  CG  LEU A  12       2.917  17.141   3.053  1.00  0.62           C  
ATOM    192  CD1 LEU A  12       2.136  16.787   4.318  1.00  0.62           C  
ATOM    193  CD2 LEU A  12       2.645  18.513   2.577  1.00  0.62           C  
ATOM    194  H   LEU A  12       4.572  15.286   1.450  1.00  0.62           H  
ATOM    195  HA  LEU A  12       5.008  18.127   1.634  1.00  0.62           H  
ATOM    196 1HB  LEU A  12       4.547  16.000   3.699  1.00  0.62           H  
ATOM    197 2HB  LEU A  12       4.666  17.720   4.090  1.00  0.62           H  
ATOM    198  HG  LEU A  12       2.624  16.457   2.276  1.00  0.62           H  
ATOM    199 1HD1 LEU A  12       1.075  16.879   4.130  1.00  0.62           H  
ATOM    200 2HD1 LEU A  12       2.365  15.764   4.606  1.00  0.62           H  
ATOM    201 3HD1 LEU A  12       2.424  17.456   5.120  1.00  0.62           H  
ATOM    202 1HD2 LEU A  12       1.613  18.578   2.363  1.00  0.62           H  
ATOM    203 2HD2 LEU A  12       2.915  19.235   3.335  1.00  0.62           H  
ATOM    204 3HD2 LEU A  12       3.213  18.701   1.671  1.00  0.62           H  
ATOM    205  N   GLU A  13       7.501  16.159   2.586  1.00  0.65           N  
ATOM    206  CA  GLU A  13       8.938  16.184   2.935  1.00  0.65           C  
ATOM    207  C   GLU A  13       9.725  17.012   1.930  1.00  0.65           C  
ATOM    208  O   GLU A  13      10.681  17.695   2.292  1.00  0.65           O  
ATOM    209  CB  GLU A  13       9.571  14.777   3.026  1.00  0.65           C  
ATOM    210  CG  GLU A  13       9.158  13.994   4.226  1.00  0.65           C  
ATOM    211  CD  GLU A  13       9.751  12.592   4.400  1.00  0.65           C  
ATOM    212  OE1 GLU A  13      10.428  12.115   3.516  1.00  0.65           O  
ATOM    213  OE2 GLU A  13       9.515  12.005   5.458  1.00  0.65           O  
ATOM    214  H   GLU A  13       7.034  15.266   2.444  1.00  0.65           H  
ATOM    215  HA  GLU A  13       9.043  16.660   3.911  1.00  0.65           H  
ATOM    216 1HB  GLU A  13       9.298  14.203   2.144  1.00  0.65           H  
ATOM    217 2HB  GLU A  13      10.656  14.868   3.032  1.00  0.65           H  
ATOM    218 1HG  GLU A  13       9.425  14.591   5.089  1.00  0.65           H  
ATOM    219 2HG  GLU A  13       8.099  13.911   4.183  1.00  0.65           H  
ATOM    220  N   ASP A  14       9.311  16.968   0.667  1.00  0.68           N  
ATOM    221  CA  ASP A  14       9.949  17.769  -0.379  1.00  0.68           C  
ATOM    222  C   ASP A  14       9.783  19.293  -0.193  1.00  0.68           C  
ATOM    223  O   ASP A  14      10.496  20.076  -0.828  1.00  0.68           O  
ATOM    224  CB  ASP A  14       9.455  17.366  -1.765  1.00  0.68           C  
ATOM    225  CG  ASP A  14      10.045  16.021  -2.277  1.00  0.68           C  
ATOM    226  OD1 ASP A  14      10.984  15.538  -1.708  1.00  0.68           O  
ATOM    227  OD2 ASP A  14       9.549  15.505  -3.267  1.00  0.68           O  
ATOM    228  H   ASP A  14       8.542  16.333   0.434  1.00  0.68           H  
ATOM    229  HA  ASP A  14      11.015  17.556  -0.344  1.00  0.68           H  
ATOM    230 1HB  ASP A  14       8.370  17.268  -1.726  1.00  0.68           H  
ATOM    231 2HB  ASP A  14       9.686  18.151  -2.480  1.00  0.68           H  
ATOM    232  N   LEU A  15       8.819  19.734   0.616  1.00  0.71           N  
ATOM    233  CA  LEU A  15       8.600  21.163   0.815  1.00  0.71           C  
ATOM    234  C   LEU A  15       9.593  21.725   1.838  1.00  0.71           C  
ATOM    235  O   LEU A  15       9.947  21.053   2.804  1.00  0.71           O  
ATOM    236  CB  LEU A  15       7.175  21.439   1.341  1.00  0.71           C  
ATOM    237  CG  LEU A  15       5.962  21.059   0.462  1.00  0.71           C  
ATOM    238  CD1 LEU A  15       4.683  21.388   1.248  1.00  0.71           C  
ATOM    239  CD2 LEU A  15       6.000  21.829  -0.842  1.00  0.71           C  
ATOM    240  H   LEU A  15       8.254  19.082   1.157  1.00  0.71           H  
ATOM    241  HA  LEU A  15       8.743  21.678  -0.134  1.00  0.71           H  
ATOM    242 1HB  LEU A  15       7.062  20.897   2.280  1.00  0.71           H  
ATOM    243 2HB  LEU A  15       7.097  22.496   1.572  1.00  0.71           H  
ATOM    244  HG  LEU A  15       5.976  19.983   0.252  1.00  0.71           H  
ATOM    245 1HD1 LEU A  15       3.816  21.131   0.668  1.00  0.71           H  
ATOM    246 2HD1 LEU A  15       4.679  20.822   2.178  1.00  0.71           H  
ATOM    247 3HD1 LEU A  15       4.661  22.454   1.471  1.00  0.71           H  
ATOM    248 1HD2 LEU A  15       5.134  21.565  -1.438  1.00  0.71           H  
ATOM    249 2HD2 LEU A  15       5.980  22.877  -0.648  1.00  0.71           H  
ATOM    250 3HD2 LEU A  15       6.914  21.580  -1.383  1.00  0.71           H  
ATOM    251  N   GLU A  16       9.999  22.978   1.667  1.00  0.73           N  
ATOM    252  CA  GLU A  16      10.846  23.631   2.664  1.00  0.73           C  
ATOM    253  C   GLU A  16       9.927  24.071   3.782  1.00  0.73           C  
ATOM    254  O   GLU A  16       8.718  24.128   3.563  1.00  0.73           O  
ATOM    255  CB  GLU A  16      11.596  24.834   2.083  1.00  0.73           C  
ATOM    256  CG  GLU A  16      12.584  24.486   0.980  1.00  0.73           C  
ATOM    257  CD  GLU A  16      13.332  25.688   0.462  1.00  0.73           C  
ATOM    258  OE1 GLU A  16      12.970  26.786   0.819  1.00  0.73           O  
ATOM    259  OE2 GLU A  16      14.256  25.509  -0.297  1.00  0.73           O  
ATOM    260  H   GLU A  16       9.710  23.488   0.841  1.00  0.73           H  
ATOM    261  HA  GLU A  16      11.565  22.912   3.060  1.00  0.73           H  
ATOM    262 1HB  GLU A  16      10.875  25.546   1.674  1.00  0.73           H  
ATOM    263 2HB  GLU A  16      12.141  25.343   2.878  1.00  0.73           H  
ATOM    264 1HG  GLU A  16      13.301  23.760   1.364  1.00  0.73           H  
ATOM    265 2HG  GLU A  16      12.040  24.018   0.159  1.00  0.73           H  
ATOM    266  N   ASP A  17      10.467  24.412   4.951  1.00  0.75           N  
ATOM    267  CA  ASP A  17       9.613  24.839   6.063  1.00  0.75           C  
ATOM    268  C   ASP A  17       8.719  26.022   5.688  1.00  0.75           C  
ATOM    269  O   ASP A  17       7.564  26.096   6.114  1.00  0.75           O  
ATOM    270  CB  ASP A  17      10.470  25.238   7.264  1.00  0.75           C  
ATOM    271  CG  ASP A  17      11.143  24.057   7.963  1.00  0.75           C  
ATOM    272  OD1 ASP A  17      10.769  22.935   7.713  1.00  0.75           O  
ATOM    273  OD2 ASP A  17      12.037  24.296   8.738  1.00  0.75           O  
ATOM    274  H   ASP A  17      11.467  24.350   5.078  1.00  0.75           H  
ATOM    275  HA  ASP A  17       8.975  24.001   6.346  1.00  0.75           H  
ATOM    276 1HB  ASP A  17      11.239  25.940   6.945  1.00  0.75           H  
ATOM    277 2HB  ASP A  17       9.844  25.757   7.992  1.00  0.75           H  
ATOM    278  N   VAL A  18       9.229  26.935   4.865  1.00  0.74           N  
ATOM    279  CA  VAL A  18       8.423  28.080   4.463  1.00  0.74           C  
ATOM    280  C   VAL A  18       7.232  27.607   3.631  1.00  0.74           C  
ATOM    281  O   VAL A  18       6.098  28.052   3.834  1.00  0.74           O  
ATOM    282  CB  VAL A  18       9.266  29.074   3.650  1.00  0.74           C  
ATOM    283  CG1 VAL A  18       8.376  30.165   3.095  1.00  0.74           C  
ATOM    284  CG2 VAL A  18      10.356  29.650   4.534  1.00  0.74           C  
ATOM    285  H   VAL A  18      10.175  26.833   4.529  1.00  0.74           H  
ATOM    286  HA  VAL A  18       8.052  28.580   5.359  1.00  0.74           H  
ATOM    287  HB  VAL A  18       9.718  28.553   2.802  1.00  0.74           H  
ATOM    288 1HG1 VAL A  18       8.972  30.857   2.505  1.00  0.74           H  
ATOM    289 2HG1 VAL A  18       7.617  29.717   2.467  1.00  0.74           H  
ATOM    290 3HG1 VAL A  18       7.900  30.700   3.915  1.00  0.74           H  
ATOM    291 1HG2 VAL A  18      10.961  30.349   3.955  1.00  0.74           H  
ATOM    292 2HG2 VAL A  18       9.902  30.173   5.376  1.00  0.74           H  
ATOM    293 3HG2 VAL A  18      10.988  28.843   4.905  1.00  0.74           H  
ATOM    294  N   ASP A  19       7.496  26.702   2.689  1.00  0.72           N  
ATOM    295  CA  ASP A  19       6.438  26.168   1.847  1.00  0.72           C  
ATOM    296  C   ASP A  19       5.477  25.290   2.633  1.00  0.72           C  
ATOM    297  O   ASP A  19       4.278  25.295   2.355  1.00  0.72           O  
ATOM    298  CB  ASP A  19       6.992  25.414   0.652  1.00  0.72           C  
ATOM    299  CG  ASP A  19       7.604  26.296  -0.456  1.00  0.72           C  
ATOM    300  OD1 ASP A  19       7.392  27.508  -0.462  1.00  0.72           O  
ATOM    301  OD2 ASP A  19       8.272  25.739  -1.290  1.00  0.72           O  
ATOM    302  H   ASP A  19       8.441  26.361   2.583  1.00  0.72           H  
ATOM    303  HA  ASP A  19       5.864  26.995   1.465  1.00  0.72           H  
ATOM    304 1HB  ASP A  19       7.744  24.711   0.997  1.00  0.72           H  
ATOM    305 2HB  ASP A  19       6.189  24.851   0.220  1.00  0.72           H  
ATOM    306  N   LEU A  20       5.978  24.564   3.640  1.00  0.69           N  
ATOM    307  CA  LEU A  20       5.089  23.737   4.442  1.00  0.69           C  
ATOM    308  C   LEU A  20       4.130  24.664   5.173  1.00  0.69           C  
ATOM    309  O   LEU A  20       2.933  24.385   5.248  1.00  0.69           O  
ATOM    310  CB  LEU A  20       5.839  22.851   5.444  1.00  0.69           C  
ATOM    311  CG  LEU A  20       4.914  21.897   6.265  1.00  0.69           C  
ATOM    312  CD1 LEU A  20       4.149  20.965   5.298  1.00  0.69           C  
ATOM    313  CD2 LEU A  20       5.752  21.068   7.235  1.00  0.69           C  
ATOM    314  H   LEU A  20       6.976  24.571   3.827  1.00  0.69           H  
ATOM    315  HA  LEU A  20       4.517  23.092   3.785  1.00  0.69           H  
ATOM    316 1HB  LEU A  20       6.574  22.250   4.901  1.00  0.69           H  
ATOM    317 2HB  LEU A  20       6.373  23.496   6.144  1.00  0.69           H  
ATOM    318  HG  LEU A  20       4.188  22.488   6.817  1.00  0.69           H  
ATOM    319 1HD1 LEU A  20       3.500  20.304   5.868  1.00  0.69           H  
ATOM    320 2HD1 LEU A  20       3.547  21.560   4.611  1.00  0.69           H  
ATOM    321 3HD1 LEU A  20       4.863  20.367   4.729  1.00  0.69           H  
ATOM    322 1HD2 LEU A  20       5.102  20.403   7.807  1.00  0.69           H  
ATOM    323 2HD2 LEU A  20       6.477  20.474   6.672  1.00  0.69           H  
ATOM    324 3HD2 LEU A  20       6.282  21.736   7.916  1.00  0.69           H  
ATOM    325  N   LYS A  21       4.639  25.778   5.717  1.00  0.66           N  
ATOM    326  CA  LYS A  21       3.761  26.729   6.385  1.00  0.66           C  
ATOM    327  C   LYS A  21       2.689  27.224   5.412  1.00  0.66           C  
ATOM    328  O   LYS A  21       1.509  27.268   5.758  1.00  0.66           O  
ATOM    329  CB  LYS A  21       4.537  27.917   6.955  1.00  0.66           C  
ATOM    330  CG  LYS A  21       3.658  28.915   7.712  1.00  0.66           C  
ATOM    331  CD  LYS A  21       4.468  30.066   8.293  1.00  0.66           C  
ATOM    332  CE  LYS A  21       3.560  31.079   8.984  1.00  0.66           C  
ATOM    333  NZ  LYS A  21       4.329  32.223   9.555  1.00  0.66           N  
ATOM    334  H   LYS A  21       5.644  25.963   5.670  1.00  0.66           H  
ATOM    335  HA  LYS A  21       3.259  26.220   7.206  1.00  0.66           H  
ATOM    336 1HB  LYS A  21       5.321  27.556   7.622  1.00  0.66           H  
ATOM    337 2HB  LYS A  21       5.026  28.451   6.141  1.00  0.66           H  
ATOM    338 1HG  LYS A  21       2.912  29.310   7.042  1.00  0.66           H  
ATOM    339 2HG  LYS A  21       3.146  28.400   8.523  1.00  0.66           H  
ATOM    340 1HD  LYS A  21       5.187  29.676   9.016  1.00  0.66           H  
ATOM    341 2HD  LYS A  21       5.017  30.563   7.492  1.00  0.66           H  
ATOM    342 1HE  LYS A  21       2.841  31.461   8.260  1.00  0.66           H  
ATOM    343 2HE  LYS A  21       3.020  30.580   9.788  1.00  0.66           H  
ATOM    344 1HZ  LYS A  21       3.691  32.867  10.001  1.00  0.66           H  
ATOM    345 2HZ  LYS A  21       4.991  31.880  10.236  1.00  0.66           H  
ATOM    346 3HZ  LYS A  21       4.824  32.700   8.815  1.00  0.66           H  
ATOM    347  N   LYS A  22       3.079  27.590   4.184  1.00  0.64           N  
ATOM    348  CA  LYS A  22       2.080  28.060   3.222  1.00  0.64           C  
ATOM    349  C   LYS A  22       1.063  26.966   2.908  1.00  0.64           C  
ATOM    350  O   LYS A  22      -0.142  27.229   2.830  1.00  0.64           O  
ATOM    351  CB  LYS A  22       2.754  28.542   1.940  1.00  0.64           C  
ATOM    352  CG  LYS A  22       3.524  29.858   2.069  1.00  0.64           C  
ATOM    353  CD  LYS A  22       4.058  30.338   0.705  1.00  0.64           C  
ATOM    354  CE  LYS A  22       5.157  29.403   0.253  1.00  0.64           C  
ATOM    355  NZ  LYS A  22       5.916  29.851  -0.935  1.00  0.64           N  
ATOM    356  H   LYS A  22       4.071  27.563   3.934  1.00  0.64           H  
ATOM    357  HA  LYS A  22       1.538  28.885   3.661  1.00  0.64           H  
ATOM    358 1HB  LYS A  22       3.451  27.779   1.593  1.00  0.64           H  
ATOM    359 2HB  LYS A  22       2.003  28.670   1.162  1.00  0.64           H  
ATOM    360 1HG  LYS A  22       2.876  30.621   2.493  1.00  0.64           H  
ATOM    361 2HG  LYS A  22       4.370  29.705   2.745  1.00  0.64           H  
ATOM    362 1HD  LYS A  22       3.255  30.335  -0.034  1.00  0.64           H  
ATOM    363 2HD  LYS A  22       4.457  31.346   0.795  1.00  0.64           H  
ATOM    364 1HE  LYS A  22       5.849  29.280   1.072  1.00  0.64           H  
ATOM    365 2HE  LYS A  22       4.707  28.437   0.021  1.00  0.64           H  
ATOM    366 1HZ  LYS A  22       6.616  29.096  -1.086  1.00  0.64           H  
ATOM    367 2HZ  LYS A  22       5.317  29.948  -1.738  1.00  0.64           H  
ATOM    368 3HZ  LYS A  22       6.377  30.722  -0.747  1.00  0.64           H  
ATOM    369  N   PHE A  23       1.539  25.728   2.772  1.00  0.62           N  
ATOM    370  CA  PHE A  23       0.681  24.590   2.489  1.00  0.62           C  
ATOM    371  C   PHE A  23      -0.368  24.492   3.603  1.00  0.62           C  
ATOM    372  O   PHE A  23      -1.575  24.401   3.343  1.00  0.62           O  
ATOM    373  CB  PHE A  23       1.518  23.308   2.405  1.00  0.62           C  
ATOM    374  CG  PHE A  23       0.763  22.095   2.098  1.00  0.62           C  
ATOM    375  CD1 PHE A  23       0.492  21.746   0.805  1.00  0.62           C  
ATOM    376  CD2 PHE A  23       0.306  21.310   3.093  1.00  0.62           C  
ATOM    377  CE1 PHE A  23      -0.239  20.629   0.524  1.00  0.62           C  
ATOM    378  CE2 PHE A  23      -0.418  20.186   2.818  1.00  0.62           C  
ATOM    379  CZ  PHE A  23      -0.696  19.848   1.530  1.00  0.62           C  
ATOM    380  H   PHE A  23       2.542  25.570   2.842  1.00  0.62           H  
ATOM    381  HA  PHE A  23       0.181  24.760   1.540  1.00  0.62           H  
ATOM    382 1HB  PHE A  23       2.292  23.435   1.648  1.00  0.62           H  
ATOM    383 2HB  PHE A  23       2.020  23.150   3.343  1.00  0.62           H  
ATOM    384  HD1 PHE A  23       0.864  22.373  -0.001  1.00  0.62           H  
ATOM    385  HD2 PHE A  23       0.532  21.597   4.112  1.00  0.62           H  
ATOM    386  HE1 PHE A  23      -0.446  20.368  -0.516  1.00  0.62           H  
ATOM    387  HE2 PHE A  23      -0.763  19.553   3.625  1.00  0.62           H  
ATOM    388  HZ  PHE A  23      -1.270  18.956   1.312  1.00  0.62           H  
ATOM    389  N   LYS A  24       0.106  24.556   4.854  1.00  0.62           N  
ATOM    390  CA  LYS A  24      -0.767  24.509   6.012  1.00  0.62           C  
ATOM    391  C   LYS A  24      -1.761  25.658   6.033  1.00  0.62           C  
ATOM    392  O   LYS A  24      -2.932  25.437   6.325  1.00  0.62           O  
ATOM    393  CB  LYS A  24       0.052  24.546   7.301  1.00  0.62           C  
ATOM    394  CG  LYS A  24       0.798  23.274   7.656  1.00  0.62           C  
ATOM    395  CD  LYS A  24       1.616  23.511   8.906  1.00  0.62           C  
ATOM    396  CE  LYS A  24       2.234  22.253   9.458  1.00  0.62           C  
ATOM    397  NZ  LYS A  24       3.106  22.542  10.644  1.00  0.62           N  
ATOM    398  H   LYS A  24       1.112  24.633   4.998  1.00  0.62           H  
ATOM    399  HA  LYS A  24      -1.327  23.579   5.980  1.00  0.62           H  
ATOM    400 1HB  LYS A  24       0.802  25.324   7.208  1.00  0.62           H  
ATOM    401 2HB  LYS A  24      -0.584  24.835   8.129  1.00  0.62           H  
ATOM    402 1HG  LYS A  24       0.085  22.474   7.841  1.00  0.62           H  
ATOM    403 2HG  LYS A  24       1.452  22.984   6.835  1.00  0.62           H  
ATOM    404 1HD  LYS A  24       2.415  24.217   8.679  1.00  0.62           H  
ATOM    405 2HD  LYS A  24       0.981  23.947   9.677  1.00  0.62           H  
ATOM    406 1HE  LYS A  24       1.438  21.585   9.770  1.00  0.62           H  
ATOM    407 2HE  LYS A  24       2.825  21.753   8.697  1.00  0.62           H  
ATOM    408 1HZ  LYS A  24       3.446  21.650  10.982  1.00  0.62           H  
ATOM    409 2HZ  LYS A  24       3.871  23.131  10.382  1.00  0.62           H  
ATOM    410 3HZ  LYS A  24       2.587  23.001  11.423  1.00  0.62           H  
ATOM    411  N   MET A  25      -1.337  26.870   5.661  1.00  0.62           N  
ATOM    412  CA  MET A  25      -2.268  27.994   5.688  1.00  0.62           C  
ATOM    413  C   MET A  25      -3.390  27.769   4.675  1.00  0.62           C  
ATOM    414  O   MET A  25      -4.557  28.071   4.942  1.00  0.62           O  
ATOM    415  CB  MET A  25      -1.535  29.320   5.446  1.00  0.62           C  
ATOM    416  CG  MET A  25      -0.627  29.759   6.616  1.00  0.62           C  
ATOM    417  SD  MET A  25       0.045  31.435   6.443  1.00  0.62           S  
ATOM    418  CE  MET A  25       1.240  31.254   5.126  1.00  0.62           C  
ATOM    419  H   MET A  25      -0.356  27.016   5.419  1.00  0.62           H  
ATOM    420  HA  MET A  25      -2.723  28.039   6.678  1.00  0.62           H  
ATOM    421 1HB  MET A  25      -0.915  29.230   4.553  1.00  0.62           H  
ATOM    422 2HB  MET A  25      -2.263  30.110   5.265  1.00  0.62           H  
ATOM    423 1HG  MET A  25      -1.200  29.711   7.543  1.00  0.62           H  
ATOM    424 2HG  MET A  25       0.201  29.070   6.708  1.00  0.62           H  
ATOM    425 1HE  MET A  25       1.720  32.210   4.935  1.00  0.62           H  
ATOM    426 2HE  MET A  25       1.989  30.523   5.402  1.00  0.62           H  
ATOM    427 3HE  MET A  25       0.726  30.925   4.226  1.00  0.62           H  
ATOM    428  N   HIS A  26      -3.069  27.148   3.540  1.00  0.64           N  
ATOM    429  CA  HIS A  26      -4.121  26.870   2.578  1.00  0.64           C  
ATOM    430  C   HIS A  26      -5.073  25.814   3.128  1.00  0.64           C  
ATOM    431  O   HIS A  26      -6.273  25.900   2.891  1.00  0.64           O  
ATOM    432  CB  HIS A  26      -3.559  26.441   1.234  1.00  0.64           C  
ATOM    433  CG  HIS A  26      -3.002  27.545   0.410  1.00  0.64           C  
ATOM    434  ND1 HIS A  26      -3.800  28.481  -0.223  1.00  0.64           N  
ATOM    435  CD2 HIS A  26      -1.741  27.868   0.110  1.00  0.64           C  
ATOM    436  CE1 HIS A  26      -3.035  29.330  -0.881  1.00  0.64           C  
ATOM    437  NE2 HIS A  26      -1.781  28.982  -0.698  1.00  0.64           N  
ATOM    438  H   HIS A  26      -2.094  26.914   3.337  1.00  0.64           H  
ATOM    439  HA  HIS A  26      -4.704  27.774   2.411  1.00  0.64           H  
ATOM    440 1HB  HIS A  26      -2.767  25.714   1.402  1.00  0.64           H  
ATOM    441 2HB  HIS A  26      -4.339  25.954   0.664  1.00  0.64           H  
ATOM    442  HD2 HIS A  26      -0.864  27.335   0.450  1.00  0.64           H  
ATOM    443  HE1 HIS A  26      -3.381  30.176  -1.476  1.00  0.64           H  
ATOM    444  HE2 HIS A  26      -0.978  29.456  -1.085  1.00  0.64           H  
ATOM    445  N   LEU A  27      -4.557  24.828   3.873  1.00  0.68           N  
ATOM    446  CA  LEU A  27      -5.437  23.835   4.493  1.00  0.68           C  
ATOM    447  C   LEU A  27      -6.354  24.448   5.556  1.00  0.68           C  
ATOM    448  O   LEU A  27      -7.556  24.146   5.608  1.00  0.68           O  
ATOM    449  CB  LEU A  27      -4.633  22.717   5.145  1.00  0.68           C  
ATOM    450  CG  LEU A  27      -3.961  21.764   4.229  1.00  0.68           C  
ATOM    451  CD1 LEU A  27      -3.098  20.879   5.029  1.00  0.68           C  
ATOM    452  CD2 LEU A  27      -5.022  20.941   3.492  1.00  0.68           C  
ATOM    453  H   LEU A  27      -3.544  24.772   4.001  1.00  0.68           H  
ATOM    454  HA  LEU A  27      -6.046  23.392   3.714  1.00  0.68           H  
ATOM    455 1HB  LEU A  27      -3.862  23.167   5.759  1.00  0.68           H  
ATOM    456 2HB  LEU A  27      -5.282  22.160   5.797  1.00  0.68           H  
ATOM    457  HG  LEU A  27      -3.343  22.307   3.522  1.00  0.68           H  
ATOM    458 1HD1 LEU A  27      -2.625  20.187   4.394  1.00  0.68           H  
ATOM    459 2HD1 LEU A  27      -2.357  21.477   5.545  1.00  0.68           H  
ATOM    460 3HD1 LEU A  27      -3.698  20.339   5.745  1.00  0.68           H  
ATOM    461 1HD2 LEU A  27      -4.533  20.244   2.821  1.00  0.68           H  
ATOM    462 2HD2 LEU A  27      -5.616  20.392   4.207  1.00  0.68           H  
ATOM    463 3HD2 LEU A  27      -5.670  21.597   2.922  1.00  0.68           H  
ATOM    464  N   GLU A  28      -5.817  25.371   6.359  1.00  0.76           N  
ATOM    465  CA  GLU A  28      -6.609  25.992   7.426  1.00  0.76           C  
ATOM    466  C   GLU A  28      -7.787  26.772   6.852  1.00  0.76           C  
ATOM    467  O   GLU A  28      -8.896  26.739   7.389  1.00  0.76           O  
ATOM    468  CB  GLU A  28      -5.749  26.952   8.251  1.00  0.76           C  
ATOM    469  CG  GLU A  28      -4.674  26.279   9.088  1.00  0.76           C  
ATOM    470  CD  GLU A  28      -3.769  27.235   9.895  1.00  0.76           C  
ATOM    471  OE1 GLU A  28      -4.086  28.407  10.040  1.00  0.76           O  
ATOM    472  OE2 GLU A  28      -2.752  26.785  10.350  1.00  0.76           O  
ATOM    473  H   GLU A  28      -4.826  25.597   6.263  1.00  0.76           H  
ATOM    474  HA  GLU A  28      -6.991  25.207   8.076  1.00  0.76           H  
ATOM    475 1HB  GLU A  28      -5.263  27.667   7.586  1.00  0.76           H  
ATOM    476 2HB  GLU A  28      -6.393  27.505   8.910  1.00  0.76           H  
ATOM    477 1HG  GLU A  28      -5.159  25.577   9.752  1.00  0.76           H  
ATOM    478 2HG  GLU A  28      -4.056  25.713   8.430  1.00  0.76           H  
ATOM    479  N   ASP A  29      -7.538  27.436   5.727  1.00  0.91           N  
ATOM    480  CA  ASP A  29      -8.529  28.227   5.020  1.00  0.91           C  
ATOM    481  C   ASP A  29      -9.049  27.539   3.766  1.00  0.91           C  
ATOM    482  O   ASP A  29      -9.587  28.210   2.883  1.00  0.91           O  
ATOM    483  CB  ASP A  29      -7.947  29.594   4.627  1.00  0.91           C  
ATOM    484  CG  ASP A  29      -7.698  30.550   5.828  1.00  0.91           C  
ATOM    485  OD1 ASP A  29      -8.565  30.649   6.677  1.00  0.91           O  
ATOM    486  OD2 ASP A  29      -6.653  31.151   5.895  1.00  0.91           O  
ATOM    487  H   ASP A  29      -6.583  27.422   5.357  1.00  0.91           H  
ATOM    488  HA  ASP A  29      -9.374  28.388   5.688  1.00  0.91           H  
ATOM    489 1HB  ASP A  29      -6.992  29.429   4.113  1.00  0.91           H  
ATOM    490 2HB  ASP A  29      -8.615  30.081   3.919  1.00  0.91           H  
ATOM    491  N   TYR A  30      -8.874  26.224   3.645  1.00  1.13           N  
ATOM    492  CA  TYR A  30      -9.298  25.593   2.412  1.00  1.13           C  
ATOM    493  C   TYR A  30     -10.822  25.769   2.317  1.00  1.13           C  
ATOM    494  O   TYR A  30     -11.505  25.566   3.316  1.00  1.13           O  
ATOM    495  CB  TYR A  30      -8.951  24.100   2.400  1.00  1.13           C  
ATOM    496  CG  TYR A  30      -9.092  23.541   1.057  1.00  1.13           C  
ATOM    497  CD1 TYR A  30      -8.037  23.682   0.168  1.00  1.13           C  
ATOM    498  CD2 TYR A  30     -10.255  22.985   0.662  1.00  1.13           C  
ATOM    499  CE1 TYR A  30      -8.174  23.244  -1.124  1.00  1.13           C  
ATOM    500  CE2 TYR A  30     -10.400  22.567  -0.627  1.00  1.13           C  
ATOM    501  CZ  TYR A  30      -9.378  22.694  -1.512  1.00  1.13           C  
ATOM    502  OH  TYR A  30      -9.565  22.297  -2.792  1.00  1.13           O  
ATOM    503  H   TYR A  30      -8.435  25.667   4.377  1.00  1.13           H  
ATOM    504  HA  TYR A  30      -8.791  26.089   1.591  1.00  1.13           H  
ATOM    505 1HB  TYR A  30      -7.944  23.950   2.731  1.00  1.13           H  
ATOM    506 2HB  TYR A  30      -9.614  23.560   3.073  1.00  1.13           H  
ATOM    507  HD1 TYR A  30      -7.105  24.152   0.496  1.00  1.13           H  
ATOM    508  HD2 TYR A  30     -11.075  22.897   1.365  1.00  1.13           H  
ATOM    509  HE1 TYR A  30      -7.354  23.354  -1.834  1.00  1.13           H  
ATOM    510  HE2 TYR A  30     -11.336  22.151  -0.953  1.00  1.13           H  
ATOM    511  HH  TYR A  30     -10.467  21.979  -2.893  1.00  1.13           H  
ATOM    512  N   PRO A  31     -11.401  26.165   1.171  1.00  1.42           N  
ATOM    513  CA  PRO A  31     -12.835  26.323   1.007  1.00  1.42           C  
ATOM    514  C   PRO A  31     -13.547  24.965   0.986  1.00  1.42           C  
ATOM    515  O   PRO A  31     -12.989  23.989   0.524  1.00  1.42           O  
ATOM    516  CB  PRO A  31     -12.918  27.051  -0.344  1.00  1.42           C  
ATOM    517  CG  PRO A  31     -11.639  26.669  -1.066  1.00  1.42           C  
ATOM    518  CD  PRO A  31     -10.598  26.568   0.006  1.00  1.42           C  
ATOM    519  HA  PRO A  31     -13.188  26.963   1.820  1.00  1.42           H  
ATOM    520 1HB  PRO A  31     -13.821  26.749  -0.889  1.00  1.42           H  
ATOM    521 2HB  PRO A  31     -12.997  28.135  -0.174  1.00  1.42           H  
ATOM    522 1HG  PRO A  31     -11.764  25.715  -1.574  1.00  1.42           H  
ATOM    523 2HG  PRO A  31     -11.397  27.416  -1.838  1.00  1.42           H  
ATOM    524 1HD  PRO A  31      -9.892  25.809  -0.294  1.00  1.42           H  
ATOM    525 2HD  PRO A  31     -10.115  27.542   0.191  1.00  1.42           H  
ATOM    526  N   PRO A  32     -14.839  24.912   1.342  1.00  1.70           N  
ATOM    527  CA  PRO A  32     -15.696  23.729   1.346  1.00  1.70           C  
ATOM    528  C   PRO A  32     -16.075  23.224  -0.053  1.00  1.70           C  
ATOM    529  O   PRO A  32     -16.688  22.149  -0.193  1.00  1.70           O  
ATOM    530  CB  PRO A  32     -16.927  24.221   2.113  1.00  1.70           C  
ATOM    531  CG  PRO A  32     -16.962  25.715   1.870  1.00  1.70           C  
ATOM    532  CD  PRO A  32     -15.510  26.135   1.819  1.00  1.70           C  
ATOM    533  HA  PRO A  32     -15.187  22.945   1.908  1.00  1.70           H  
ATOM    534 1HB  PRO A  32     -17.821  23.706   1.740  1.00  1.70           H  
ATOM    535 2HB  PRO A  32     -16.831  23.963   3.179  1.00  1.70           H  
ATOM    536 1HG  PRO A  32     -17.496  25.930   0.930  1.00  1.70           H  
ATOM    537 2HG  PRO A  32     -17.527  26.219   2.673  1.00  1.70           H  
ATOM    538 1HD  PRO A  32     -15.404  26.963   1.105  1.00  1.70           H  
ATOM    539 2HD  PRO A  32     -15.160  26.400   2.829  1.00  1.70           H  
ATOM    540  N   GLN A  33     -15.773  24.029  -1.068  1.00  1.85           N  
ATOM    541  CA  GLN A  33     -16.129  23.705  -2.431  1.00  1.85           C  
ATOM    542  C   GLN A  33     -15.717  22.286  -2.764  1.00  1.85           C  
ATOM    543  O   GLN A  33     -14.663  21.806  -2.338  1.00  1.85           O  
ATOM    544  CB  GLN A  33     -15.451  24.669  -3.403  1.00  1.85           C  
ATOM    545  CG  GLN A  33     -13.947  24.517  -3.462  1.00  1.85           C  
ATOM    546  CD  GLN A  33     -13.293  25.580  -4.335  1.00  1.85           C  
ATOM    547  OE1 GLN A  33     -13.967  26.413  -4.948  1.00  1.85           O  
ATOM    548  NE2 GLN A  33     -11.972  25.556  -4.406  1.00  1.85           N  
ATOM    549  H   GLN A  33     -15.273  24.887  -0.893  1.00  1.85           H  
ATOM    550  HA  GLN A  33     -17.211  23.785  -2.540  1.00  1.85           H  
ATOM    551 1HB  GLN A  33     -15.849  24.519  -4.410  1.00  1.85           H  
ATOM    552 2HB  GLN A  33     -15.671  25.694  -3.110  1.00  1.85           H  
ATOM    553 1HG  GLN A  33     -13.550  24.585  -2.452  1.00  1.85           H  
ATOM    554 2HG  GLN A  33     -13.711  23.541  -3.884  1.00  1.85           H  
ATOM    555 1HE2 GLN A  33     -11.490  26.233  -4.964  1.00  1.85           H  
ATOM    556 2HE2 GLN A  33     -11.455  24.867  -3.901  1.00  1.85           H  
ATOM    557  N   LYS A  34     -16.566  21.632  -3.544  1.00  1.80           N  
ATOM    558  CA  LYS A  34     -16.389  20.263  -4.015  1.00  1.80           C  
ATOM    559  C   LYS A  34     -16.438  19.204  -2.902  1.00  1.80           C  
ATOM    560  O   LYS A  34     -16.084  18.047  -3.129  1.00  1.80           O  
ATOM    561  CB  LYS A  34     -15.092  20.148  -4.831  1.00  1.80           C  
ATOM    562  CG  LYS A  34     -15.006  21.195  -5.966  1.00  1.80           C  
ATOM    563  CD  LYS A  34     -16.177  21.028  -6.934  1.00  1.80           C  
ATOM    564  CE  LYS A  34     -16.147  22.050  -8.063  1.00  1.80           C  
ATOM    565  NZ  LYS A  34     -17.356  21.956  -8.916  1.00  1.80           N  
ATOM    566  H   LYS A  34     -17.402  22.118  -3.835  1.00  1.80           H  
ATOM    567  HA  LYS A  34     -17.214  20.041  -4.693  1.00  1.80           H  
ATOM    568 1HB  LYS A  34     -14.223  20.253  -4.187  1.00  1.80           H  
ATOM    569 2HB  LYS A  34     -15.040  19.159  -5.285  1.00  1.80           H  
ATOM    570 1HG  LYS A  34     -15.023  22.204  -5.566  1.00  1.80           H  
ATOM    571 2HG  LYS A  34     -14.070  21.061  -6.513  1.00  1.80           H  
ATOM    572 1HD  LYS A  34     -16.154  20.027  -7.366  1.00  1.80           H  
ATOM    573 2HD  LYS A  34     -17.114  21.147  -6.391  1.00  1.80           H  
ATOM    574 1HE  LYS A  34     -16.113  23.050  -7.633  1.00  1.80           H  
ATOM    575 2HE  LYS A  34     -15.263  21.895  -8.679  1.00  1.80           H  
ATOM    576 1HZ  LYS A  34     -17.328  22.673  -9.648  1.00  1.80           H  
ATOM    577 2HZ  LYS A  34     -17.422  21.053  -9.339  1.00  1.80           H  
ATOM    578 3HZ  LYS A  34     -18.172  22.129  -8.351  1.00  1.80           H  
ATOM    579  N   GLY A  35     -16.985  19.564  -1.733  1.00  1.57           N  
ATOM    580  CA  GLY A  35     -17.175  18.587  -0.664  1.00  1.57           C  
ATOM    581  C   GLY A  35     -15.920  18.380   0.165  1.00  1.57           C  
ATOM    582  O   GLY A  35     -15.581  17.243   0.524  1.00  1.57           O  
ATOM    583  H   GLY A  35     -17.212  20.541  -1.553  1.00  1.57           H  
ATOM    584 1HA  GLY A  35     -17.983  18.927  -0.016  1.00  1.57           H  
ATOM    585 2HA  GLY A  35     -17.491  17.640  -1.096  1.00  1.57           H  
ATOM    586  N   CYS A  36     -15.207  19.470   0.422  1.00  1.28           N  
ATOM    587  CA  CYS A  36     -13.967  19.414   1.184  1.00  1.28           C  
ATOM    588  C   CYS A  36     -14.161  19.934   2.608  1.00  1.28           C  
ATOM    589  O   CYS A  36     -15.014  20.782   2.860  1.00  1.28           O  
ATOM    590  CB  CYS A  36     -12.900  20.231   0.472  1.00  1.28           C  
ATOM    591  SG  CYS A  36     -12.543  19.627  -1.213  1.00  1.28           S  
ATOM    592  H   CYS A  36     -15.566  20.370   0.099  1.00  1.28           H  
ATOM    593  HA  CYS A  36     -13.633  18.377   1.236  1.00  1.28           H  
ATOM    594 1HB  CYS A  36     -13.223  21.274   0.398  1.00  1.28           H  
ATOM    595 2HB  CYS A  36     -11.979  20.203   1.050  1.00  1.28           H  
ATOM    596  HG  CYS A  36     -13.544  20.338  -1.802  1.00  1.28           H  
ATOM    597  N   ILE A  37     -13.371  19.421   3.534  1.00  1.02           N  
ATOM    598  CA  ILE A  37     -13.402  19.849   4.919  1.00  1.02           C  
ATOM    599  C   ILE A  37     -12.168  20.702   5.276  1.00  1.02           C  
ATOM    600  O   ILE A  37     -11.040  20.220   5.147  1.00  1.02           O  
ATOM    601  CB  ILE A  37     -13.469  18.618   5.841  1.00  1.02           C  
ATOM    602  CG1 ILE A  37     -14.668  17.755   5.473  1.00  1.02           C  
ATOM    603  CG2 ILE A  37     -13.492  19.013   7.292  1.00  1.02           C  
ATOM    604  CD1 ILE A  37     -15.993  18.467   5.577  1.00  1.02           C  
ATOM    605  H   ILE A  37     -12.722  18.692   3.272  1.00  1.02           H  
ATOM    606  HA  ILE A  37     -14.321  20.389   5.078  1.00  1.02           H  
ATOM    607  HB  ILE A  37     -12.591  18.009   5.674  1.00  1.02           H  
ATOM    608 1HG1 ILE A  37     -14.536  17.396   4.453  1.00  1.02           H  
ATOM    609 2HG1 ILE A  37     -14.685  16.889   6.139  1.00  1.02           H  
ATOM    610 1HG2 ILE A  37     -13.515  18.115   7.908  1.00  1.02           H  
ATOM    611 2HG2 ILE A  37     -12.602  19.584   7.524  1.00  1.02           H  
ATOM    612 3HG2 ILE A  37     -14.373  19.617   7.492  1.00  1.02           H  
ATOM    613 1HD1 ILE A  37     -16.794  17.780   5.300  1.00  1.02           H  
ATOM    614 2HD1 ILE A  37     -16.144  18.808   6.600  1.00  1.02           H  
ATOM    615 3HD1 ILE A  37     -16.006  19.322   4.905  1.00  1.02           H  
ATOM    616  N   PRO A  38     -12.348  21.981   5.679  1.00  0.83           N  
ATOM    617  CA  PRO A  38     -11.290  22.888   6.121  1.00  0.83           C  
ATOM    618  C   PRO A  38     -10.676  22.271   7.375  1.00  0.83           C  
ATOM    619  O   PRO A  38     -11.375  21.617   8.139  1.00  0.83           O  
ATOM    620  CB  PRO A  38     -12.067  24.168   6.475  1.00  0.83           C  
ATOM    621  CG  PRO A  38     -13.347  24.084   5.649  1.00  0.83           C  
ATOM    622  CD  PRO A  38     -13.683  22.617   5.592  1.00  0.83           C  
ATOM    623  HA  PRO A  38     -10.552  23.050   5.339  1.00  0.83           H  
ATOM    624 1HB  PRO A  38     -12.239  24.227   7.557  1.00  0.83           H  
ATOM    625 2HB  PRO A  38     -11.447  25.049   6.203  1.00  0.83           H  
ATOM    626 1HG  PRO A  38     -14.141  24.682   6.123  1.00  0.83           H  
ATOM    627 2HG  PRO A  38     -13.199  24.504   4.650  1.00  0.83           H  
ATOM    628 1HD  PRO A  38     -14.320  22.317   6.439  1.00  0.83           H  
ATOM    629 2HD  PRO A  38     -14.156  22.450   4.613  1.00  0.83           H  
ATOM    630  N   LEU A  39      -9.392  22.498   7.618  1.00  0.72           N  
ATOM    631  CA  LEU A  39      -8.818  21.904   8.828  1.00  0.72           C  
ATOM    632  C   LEU A  39      -8.756  22.945   9.955  1.00  0.72           C  
ATOM    633  O   LEU A  39      -8.657  24.134   9.675  1.00  0.72           O  
ATOM    634  CB  LEU A  39      -7.410  21.380   8.548  1.00  0.72           C  
ATOM    635  CG  LEU A  39      -7.276  20.025   7.841  1.00  0.72           C  
ATOM    636  CD1 LEU A  39      -7.730  20.137   6.390  1.00  0.72           C  
ATOM    637  CD2 LEU A  39      -5.813  19.567   7.950  1.00  0.72           C  
ATOM    638  H   LEU A  39      -8.822  23.059   6.978  1.00  0.72           H  
ATOM    639  HA  LEU A  39      -9.446  21.068   9.119  1.00  0.72           H  
ATOM    640 1HB  LEU A  39      -6.882  22.119   7.943  1.00  0.72           H  
ATOM    641 2HB  LEU A  39      -6.895  21.294   9.492  1.00  0.72           H  
ATOM    642  HG  LEU A  39      -7.909  19.311   8.315  1.00  0.72           H  
ATOM    643 1HD1 LEU A  39      -7.632  19.168   5.899  1.00  0.72           H  
ATOM    644 2HD1 LEU A  39      -8.767  20.447   6.355  1.00  0.72           H  
ATOM    645 3HD1 LEU A  39      -7.130  20.864   5.874  1.00  0.72           H  
ATOM    646 1HD2 LEU A  39      -5.690  18.597   7.468  1.00  0.72           H  
ATOM    647 2HD2 LEU A  39      -5.173  20.297   7.472  1.00  0.72           H  
ATOM    648 3HD2 LEU A  39      -5.538  19.489   9.005  1.00  0.72           H  
ATOM    649  N   PRO A  40      -8.872  22.554  11.239  1.00  0.66           N  
ATOM    650  CA  PRO A  40      -8.733  23.446  12.377  1.00  0.66           C  
ATOM    651  C   PRO A  40      -7.294  23.937  12.465  1.00  0.66           C  
ATOM    652  O   PRO A  40      -6.348  23.172  12.219  1.00  0.66           O  
ATOM    653  CB  PRO A  40      -9.169  22.569  13.556  1.00  0.66           C  
ATOM    654  CG  PRO A  40      -8.942  21.147  13.085  1.00  0.66           C  
ATOM    655  CD  PRO A  40      -9.178  21.170  11.580  1.00  0.66           C  
ATOM    656  HA  PRO A  40      -9.422  24.294  12.246  1.00  0.66           H  
ATOM    657 1HB  PRO A  40      -8.579  22.822  14.449  1.00  0.66           H  
ATOM    658 2HB  PRO A  40     -10.223  22.771  13.804  1.00  0.66           H  
ATOM    659 1HG  PRO A  40      -7.934  20.821  13.338  1.00  0.66           H  
ATOM    660 2HG  PRO A  40      -9.628  20.466  13.610  1.00  0.66           H  
ATOM    661 1HD  PRO A  40      -8.471  20.487  11.105  1.00  0.66           H  
ATOM    662 2HD  PRO A  40     -10.228  20.926  11.336  1.00  0.66           H  
ATOM    663  N   ARG A  41      -7.139  25.192  12.882  1.00  0.63           N  
ATOM    664  CA  ARG A  41      -5.827  25.831  12.923  1.00  0.63           C  
ATOM    665  C   ARG A  41      -4.862  25.238  13.941  1.00  0.63           C  
ATOM    666  O   ARG A  41      -3.682  25.064  13.656  1.00  0.63           O  
ATOM    667  CB  ARG A  41      -6.000  27.310  13.220  1.00  0.63           C  
ATOM    668  CG  ARG A  41      -6.736  28.069  12.118  1.00  0.63           C  
ATOM    669  CD  ARG A  41      -6.764  29.538  12.325  1.00  0.63           C  
ATOM    670  NE  ARG A  41      -7.709  30.188  11.412  1.00  0.63           N  
ATOM    671  CZ  ARG A  41      -7.501  30.474  10.101  1.00  0.63           C  
ATOM    672  NH1 ARG A  41      -6.374  30.173   9.493  1.00  0.63           N  
ATOM    673  NH2 ARG A  41      -8.468  31.057   9.412  1.00  0.63           N  
ATOM    674  H   ARG A  41      -7.957  25.743  13.106  1.00  0.63           H  
ATOM    675  HA  ARG A  41      -5.375  25.733  11.942  1.00  0.63           H  
ATOM    676 1HB  ARG A  41      -6.543  27.442  14.152  1.00  0.63           H  
ATOM    677 2HB  ARG A  41      -5.017  27.772  13.336  1.00  0.63           H  
ATOM    678 1HG  ARG A  41      -6.251  27.877  11.180  1.00  0.63           H  
ATOM    679 2HG  ARG A  41      -7.764  27.712  12.062  1.00  0.63           H  
ATOM    680 1HD  ARG A  41      -7.057  29.767  13.348  1.00  0.63           H  
ATOM    681 2HD  ARG A  41      -5.768  29.939  12.127  1.00  0.63           H  
ATOM    682  HE  ARG A  41      -8.607  30.446  11.795  1.00  0.63           H  
ATOM    683 1HH1 ARG A  41      -5.612  29.696   9.978  1.00  0.63           H  
ATOM    684 2HH1 ARG A  41      -6.256  30.402   8.503  1.00  0.63           H  
ATOM    685 1HH2 ARG A  41      -9.342  31.284   9.851  1.00  0.63           H  
ATOM    686 2HH2 ARG A  41      -8.345  31.227   8.399  1.00  0.63           H  
ATOM    687  N   GLY A  42      -5.355  24.885  15.122  1.00  0.62           N  
ATOM    688  CA  GLY A  42      -4.470  24.364  16.166  1.00  0.62           C  
ATOM    689  C   GLY A  42      -3.744  23.103  15.717  1.00  0.62           C  
ATOM    690  O   GLY A  42      -2.511  23.018  15.738  1.00  0.62           O  
ATOM    691  H   GLY A  42      -6.337  25.011  15.309  1.00  0.62           H  
ATOM    692 1HA  GLY A  42      -3.740  25.129  16.435  1.00  0.62           H  
ATOM    693 2HA  GLY A  42      -5.055  24.150  17.061  1.00  0.62           H  
ATOM    694  N   GLN A  43      -4.525  22.114  15.294  1.00  0.62           N  
ATOM    695  CA  GLN A  43      -3.961  20.854  14.853  1.00  0.62           C  
ATOM    696  C   GLN A  43      -3.114  21.021  13.607  1.00  0.62           C  
ATOM    697  O   GLN A  43      -2.070  20.387  13.475  1.00  0.62           O  
ATOM    698  CB  GLN A  43      -5.065  19.841  14.559  1.00  0.62           C  
ATOM    699  CG  GLN A  43      -5.823  19.359  15.770  1.00  0.62           C  
ATOM    700  CD  GLN A  43      -6.912  18.364  15.407  1.00  0.62           C  
ATOM    701  OE1 GLN A  43      -7.300  18.240  14.245  1.00  0.62           O  
ATOM    702  NE2 GLN A  43      -7.413  17.644  16.406  1.00  0.62           N  
ATOM    703  H   GLN A  43      -5.524  22.245  15.283  1.00  0.62           H  
ATOM    704  HA  GLN A  43      -3.321  20.466  15.645  1.00  0.62           H  
ATOM    705 1HB  GLN A  43      -5.767  20.280  13.860  1.00  0.62           H  
ATOM    706 2HB  GLN A  43      -4.635  18.975  14.079  1.00  0.62           H  
ATOM    707 1HG  GLN A  43      -5.128  18.875  16.454  1.00  0.62           H  
ATOM    708 2HG  GLN A  43      -6.292  20.218  16.254  1.00  0.62           H  
ATOM    709 1HE2 GLN A  43      -8.132  16.970  16.229  1.00  0.62           H  
ATOM    710 2HE2 GLN A  43      -7.071  17.775  17.338  1.00  0.62           H  
ATOM    711  N   THR A  44      -3.531  21.888  12.683  1.00  0.61           N  
ATOM    712  CA  THR A  44      -2.753  22.024  11.469  1.00  0.61           C  
ATOM    713  C   THR A  44      -1.402  22.676  11.756  1.00  0.61           C  
ATOM    714  O   THR A  44      -0.356  22.139  11.391  1.00  0.61           O  
ATOM    715  CB  THR A  44      -3.509  22.875  10.444  1.00  0.61           C  
ATOM    716  OG1 THR A  44      -4.758  22.260  10.167  1.00  0.61           O  
ATOM    717  CG2 THR A  44      -2.722  22.954   9.167  1.00  0.61           C  
ATOM    718  H   THR A  44      -4.397  22.422  12.785  1.00  0.61           H  
ATOM    719  HA  THR A  44      -2.576  21.035  11.052  1.00  0.61           H  
ATOM    720  HB  THR A  44      -3.675  23.881  10.842  1.00  0.61           H  
ATOM    721  HG1 THR A  44      -5.362  22.441  10.927  1.00  0.61           H  
ATOM    722 1HG2 THR A  44      -3.259  23.547   8.431  1.00  0.61           H  
ATOM    723 2HG2 THR A  44      -1.772  23.414   9.388  1.00  0.61           H  
ATOM    724 3HG2 THR A  44      -2.568  21.966   8.782  1.00  0.61           H  
ATOM    725  N   GLU A  45      -1.409  23.798  12.481  1.00  0.61           N  
ATOM    726  CA  GLU A  45      -0.186  24.545  12.747  1.00  0.61           C  
ATOM    727  C   GLU A  45       0.882  23.718  13.441  1.00  0.61           C  
ATOM    728  O   GLU A  45       2.053  23.760  13.048  1.00  0.61           O  
ATOM    729  CB  GLU A  45      -0.479  25.785  13.608  1.00  0.61           C  
ATOM    730  CG  GLU A  45       0.757  26.651  13.912  1.00  0.61           C  
ATOM    731  CD  GLU A  45       0.458  27.902  14.733  1.00  0.61           C  
ATOM    732  OE1 GLU A  45      -0.674  28.110  15.102  1.00  0.61           O  
ATOM    733  OE2 GLU A  45       1.378  28.645  14.985  1.00  0.61           O  
ATOM    734  H   GLU A  45      -2.292  24.181  12.818  1.00  0.61           H  
ATOM    735  HA  GLU A  45       0.210  24.884  11.793  1.00  0.61           H  
ATOM    736 1HB  GLU A  45      -1.217  26.410  13.099  1.00  0.61           H  
ATOM    737 2HB  GLU A  45      -0.920  25.469  14.557  1.00  0.61           H  
ATOM    738 1HG  GLU A  45       1.477  26.040  14.458  1.00  0.61           H  
ATOM    739 2HG  GLU A  45       1.214  26.944  12.969  1.00  0.61           H  
ATOM    740  N   LYS A  46       0.476  22.934  14.440  1.00  0.61           N  
ATOM    741  CA  LYS A  46       1.408  22.163  15.253  1.00  0.61           C  
ATOM    742  C   LYS A  46       1.852  20.840  14.631  1.00  0.61           C  
ATOM    743  O   LYS A  46       2.717  20.153  15.179  1.00  0.61           O  
ATOM    744  CB  LYS A  46       0.759  21.877  16.603  1.00  0.61           C  
ATOM    745  CG  LYS A  46       0.499  23.117  17.449  1.00  0.61           C  
ATOM    746  CD  LYS A  46      -0.169  22.755  18.771  1.00  0.61           C  
ATOM    747  CE  LYS A  46      -0.416  23.991  19.626  1.00  0.61           C  
ATOM    748  NZ  LYS A  46      -1.084  23.652  20.915  1.00  0.61           N  
ATOM    749  H   LYS A  46      -0.516  22.919  14.695  1.00  0.61           H  
ATOM    750  HA  LYS A  46       2.298  22.771  15.409  1.00  0.61           H  
ATOM    751 1HB  LYS A  46      -0.206  21.388  16.433  1.00  0.61           H  
ATOM    752 2HB  LYS A  46       1.382  21.191  17.173  1.00  0.61           H  
ATOM    753 1HG  LYS A  46       1.438  23.634  17.643  1.00  0.61           H  
ATOM    754 2HG  LYS A  46      -0.161  23.789  16.893  1.00  0.61           H  
ATOM    755 1HD  LYS A  46      -1.127  22.273  18.560  1.00  0.61           H  
ATOM    756 2HD  LYS A  46       0.458  22.055  19.321  1.00  0.61           H  
ATOM    757 1HE  LYS A  46       0.536  24.475  19.837  1.00  0.61           H  
ATOM    758 2HE  LYS A  46      -1.050  24.685  19.071  1.00  0.61           H  
ATOM    759 1HZ  LYS A  46      -1.232  24.496  21.451  1.00  0.61           H  
ATOM    760 2HZ  LYS A  46      -1.974  23.213  20.727  1.00  0.61           H  
ATOM    761 3HZ  LYS A  46      -0.500  23.018  21.442  1.00  0.61           H  
ATOM    762  N   ALA A  47       1.233  20.447  13.528  1.00  0.61           N  
ATOM    763  CA  ALA A  47       1.516  19.164  12.906  1.00  0.61           C  
ATOM    764  C   ALA A  47       2.872  19.102  12.199  1.00  0.61           C  
ATOM    765  O   ALA A  47       3.316  20.069  11.569  1.00  0.61           O  
ATOM    766  CB  ALA A  47       0.427  18.874  11.895  1.00  0.61           C  
ATOM    767  H   ALA A  47       0.548  21.057  13.079  1.00  0.61           H  
ATOM    768  HA  ALA A  47       1.507  18.400  13.683  1.00  0.61           H  
ATOM    769 1HB  ALA A  47       0.610  17.912  11.449  1.00  0.61           H  
ATOM    770 2HB  ALA A  47      -0.534  18.866  12.383  1.00  0.61           H  
ATOM    771 3HB  ALA A  47       0.431  19.637  11.121  1.00  0.61           H  
ATOM    772  N   ASP A  48       3.528  17.942  12.235  1.00  0.61           N  
ATOM    773  CA  ASP A  48       4.692  17.768  11.370  1.00  0.61           C  
ATOM    774  C   ASP A  48       4.122  17.251  10.060  1.00  0.61           C  
ATOM    775  O   ASP A  48       2.904  17.119   9.957  1.00  0.61           O  
ATOM    776  CB  ASP A  48       5.766  16.852  11.985  1.00  0.61           C  
ATOM    777  CG  ASP A  48       5.424  15.364  12.141  1.00  0.61           C  
ATOM    778  OD1 ASP A  48       4.512  14.869  11.491  1.00  0.61           O  
ATOM    779  OD2 ASP A  48       6.118  14.721  12.903  1.00  0.61           O  
ATOM    780  H   ASP A  48       3.199  17.184  12.822  1.00  0.61           H  
ATOM    781  HA  ASP A  48       5.156  18.736  11.183  1.00  0.61           H  
ATOM    782 1HB  ASP A  48       6.675  16.925  11.386  1.00  0.61           H  
ATOM    783 2HB  ASP A  48       6.017  17.237  12.977  1.00  0.61           H  
ATOM    784  N   HIS A  49       4.946  16.917   9.084  1.00  0.61           N  
ATOM    785  CA  HIS A  49       4.406  16.465   7.803  1.00  0.61           C  
ATOM    786  C   HIS A  49       3.678  15.108   7.824  1.00  0.61           C  
ATOM    787  O   HIS A  49       2.862  14.818   6.944  1.00  0.61           O  
ATOM    788  CB  HIS A  49       5.530  16.407   6.790  1.00  0.61           C  
ATOM    789  CG  HIS A  49       6.585  15.450   7.120  1.00  0.61           C  
ATOM    790  ND1 HIS A  49       7.556  15.695   8.076  1.00  0.61           N  
ATOM    791  CD2 HIS A  49       6.861  14.257   6.598  1.00  0.61           C  
ATOM    792  CE1 HIS A  49       8.386  14.664   8.116  1.00  0.61           C  
ATOM    793  NE2 HIS A  49       7.991  13.786   7.215  1.00  0.61           N  
ATOM    794  H   HIS A  49       5.943  17.006   9.209  1.00  0.61           H  
ATOM    795  HA  HIS A  49       3.689  17.208   7.454  1.00  0.61           H  
ATOM    796 1HB  HIS A  49       5.121  16.092   5.852  1.00  0.61           H  
ATOM    797 2HB  HIS A  49       5.968  17.394   6.648  1.00  0.61           H  
ATOM    798  HD2 HIS A  49       6.314  13.767   5.805  1.00  0.61           H  
ATOM    799  HE1 HIS A  49       9.263  14.568   8.756  1.00  0.61           H  
ATOM    800  HE2 HIS A  49       8.449  12.896   6.952  1.00  0.61           H  
ATOM    801  N   VAL A  50       3.939  14.276   8.827  1.00  0.60           N  
ATOM    802  CA  VAL A  50       3.292  12.977   8.877  1.00  0.60           C  
ATOM    803  C   VAL A  50       1.941  13.194   9.505  1.00  0.60           C  
ATOM    804  O   VAL A  50       0.913  12.708   9.012  1.00  0.60           O  
ATOM    805  CB  VAL A  50       4.110  11.962   9.681  1.00  0.60           C  
ATOM    806  CG1 VAL A  50       3.335  10.663   9.794  1.00  0.60           C  
ATOM    807  CG2 VAL A  50       5.450  11.750   8.998  1.00  0.60           C  
ATOM    808  H   VAL A  50       4.545  14.559   9.603  1.00  0.60           H  
ATOM    809  HA  VAL A  50       3.160  12.599   7.864  1.00  0.60           H  
ATOM    810  HB  VAL A  50       4.272  12.348  10.694  1.00  0.60           H  
ATOM    811 1HG1 VAL A  50       3.908   9.946  10.378  1.00  0.60           H  
ATOM    812 2HG1 VAL A  50       2.388  10.865  10.291  1.00  0.60           H  
ATOM    813 3HG1 VAL A  50       3.149  10.259   8.798  1.00  0.60           H  
ATOM    814 1HG2 VAL A  50       6.041  11.038   9.570  1.00  0.60           H  
ATOM    815 2HG2 VAL A  50       5.296  11.370   7.992  1.00  0.60           H  
ATOM    816 3HG2 VAL A  50       5.973  12.701   8.955  1.00  0.60           H  
ATOM    817  N   ASP A  51       1.945  13.956  10.600  1.00  0.60           N  
ATOM    818  CA  ASP A  51       0.705  14.310  11.261  1.00  0.60           C  
ATOM    819  C   ASP A  51      -0.173  15.119  10.317  1.00  0.60           C  
ATOM    820  O   ASP A  51      -1.383  14.927  10.298  1.00  0.60           O  
ATOM    821  CB  ASP A  51       0.938  15.112  12.543  1.00  0.60           C  
ATOM    822  CG  ASP A  51       1.459  14.312  13.733  1.00  0.60           C  
ATOM    823  OD1 ASP A  51       1.440  13.102  13.687  1.00  0.60           O  
ATOM    824  OD2 ASP A  51       1.815  14.931  14.715  1.00  0.60           O  
ATOM    825  H   ASP A  51       2.840  14.310  10.958  1.00  0.60           H  
ATOM    826  HA  ASP A  51       0.182  13.394  11.526  1.00  0.60           H  
ATOM    827 1HB  ASP A  51       1.669  15.879  12.324  1.00  0.60           H  
ATOM    828 2HB  ASP A  51       0.016  15.617  12.831  1.00  0.60           H  
ATOM    829  N   LEU A  52       0.420  15.987   9.491  1.00  0.59           N  
ATOM    830  CA  LEU A  52      -0.395  16.787   8.596  1.00  0.59           C  
ATOM    831  C   LEU A  52      -1.038  15.884   7.571  1.00  0.59           C  
ATOM    832  O   LEU A  52      -2.227  16.018   7.272  1.00  0.59           O  
ATOM    833  CB  LEU A  52       0.423  17.845   7.879  1.00  0.59           C  
ATOM    834  CG  LEU A  52      -0.392  18.792   7.068  1.00  0.59           C  
ATOM    835  CD1 LEU A  52      -1.379  19.470   8.019  1.00  0.59           C  
ATOM    836  CD2 LEU A  52       0.507  19.804   6.430  1.00  0.59           C  
ATOM    837  H   LEU A  52       1.425  16.142   9.526  1.00  0.59           H  
ATOM    838  HA  LEU A  52      -1.175  17.275   9.174  1.00  0.59           H  
ATOM    839 1HB  LEU A  52       0.987  18.418   8.616  1.00  0.59           H  
ATOM    840 2HB  LEU A  52       1.127  17.347   7.218  1.00  0.59           H  
ATOM    841  HG  LEU A  52      -0.955  18.260   6.303  1.00  0.59           H  
ATOM    842 1HD1 LEU A  52      -1.980  20.162   7.474  1.00  0.59           H  
ATOM    843 2HD1 LEU A  52      -2.020  18.719   8.475  1.00  0.59           H  
ATOM    844 3HD1 LEU A  52      -0.832  20.004   8.805  1.00  0.59           H  
ATOM    845 1HD2 LEU A  52      -0.097  20.504   5.880  1.00  0.59           H  
ATOM    846 2HD2 LEU A  52       1.061  20.329   7.201  1.00  0.59           H  
ATOM    847 3HD2 LEU A  52       1.200  19.312   5.761  1.00  0.59           H  
ATOM    848  N   ALA A  53      -0.270  14.934   7.025  1.00  0.59           N  
ATOM    849  CA  ALA A  53      -0.869  14.017   6.078  1.00  0.59           C  
ATOM    850  C   ALA A  53      -2.000  13.264   6.749  1.00  0.59           C  
ATOM    851  O   ALA A  53      -3.072  13.109   6.170  1.00  0.59           O  
ATOM    852  CB  ALA A  53       0.157  13.036   5.556  1.00  0.59           C  
ATOM    853  H   ALA A  53       0.723  14.850   7.249  1.00  0.59           H  
ATOM    854  HA  ALA A  53      -1.274  14.588   5.256  1.00  0.59           H  
ATOM    855 1HB  ALA A  53      -0.304  12.356   4.839  1.00  0.59           H  
ATOM    856 2HB  ALA A  53       0.967  13.581   5.068  1.00  0.59           H  
ATOM    857 3HB  ALA A  53       0.567  12.457   6.385  1.00  0.59           H  
ATOM    858  N   THR A  54      -1.792  12.874   8.008  1.00  0.60           N  
ATOM    859  CA  THR A  54      -2.779  12.119   8.751  1.00  0.60           C  
ATOM    860  C   THR A  54      -4.040  12.946   8.934  1.00  0.60           C  
ATOM    861  O   THR A  54      -5.141  12.439   8.729  1.00  0.60           O  
ATOM    862  CB  THR A  54      -2.235  11.710  10.127  1.00  0.60           C  
ATOM    863  OG1 THR A  54      -1.044  10.944   9.935  1.00  0.60           O  
ATOM    864  CG2 THR A  54      -3.259  10.873  10.852  1.00  0.60           C  
ATOM    865  H   THR A  54      -0.887  13.052   8.442  1.00  0.60           H  
ATOM    866  HA  THR A  54      -3.035  11.223   8.188  1.00  0.60           H  
ATOM    867  HB  THR A  54      -2.011  12.584  10.715  1.00  0.60           H  
ATOM    868  HG1 THR A  54      -0.357  11.537   9.526  1.00  0.60           H  
ATOM    869 1HG2 THR A  54      -2.865  10.577  11.821  1.00  0.60           H  
ATOM    870 2HG2 THR A  54      -4.175  11.456  10.994  1.00  0.60           H  
ATOM    871 3HG2 THR A  54      -3.488   9.982  10.267  1.00  0.60           H  
ATOM    872  N   LEU A  55      -3.887  14.226   9.288  1.00  0.61           N  
ATOM    873  CA  LEU A  55      -5.042  15.085   9.490  1.00  0.61           C  
ATOM    874  C   LEU A  55      -5.817  15.228   8.192  1.00  0.61           C  
ATOM    875  O   LEU A  55      -7.044  15.135   8.185  1.00  0.61           O  
ATOM    876  CB  LEU A  55      -4.608  16.488   9.943  1.00  0.61           C  
ATOM    877  CG  LEU A  55      -3.991  16.635  11.351  1.00  0.61           C  
ATOM    878  CD1 LEU A  55      -3.455  18.066  11.510  1.00  0.61           C  
ATOM    879  CD2 LEU A  55      -5.026  16.320  12.412  1.00  0.61           C  
ATOM    880  H   LEU A  55      -2.950  14.589   9.447  1.00  0.61           H  
ATOM    881  HA  LEU A  55      -5.687  14.635  10.243  1.00  0.61           H  
ATOM    882 1HB  LEU A  55      -3.871  16.855   9.229  1.00  0.61           H  
ATOM    883 2HB  LEU A  55      -5.472  17.141   9.901  1.00  0.61           H  
ATOM    884  HG  LEU A  55      -3.171  15.954  11.456  1.00  0.61           H  
ATOM    885 1HD1 LEU A  55      -3.000  18.171  12.492  1.00  0.61           H  
ATOM    886 2HD1 LEU A  55      -2.708  18.266  10.752  1.00  0.61           H  
ATOM    887 3HD1 LEU A  55      -4.272  18.780  11.408  1.00  0.61           H  
ATOM    888 1HD2 LEU A  55      -4.574  16.423  13.399  1.00  0.61           H  
ATOM    889 2HD2 LEU A  55      -5.853  17.003  12.333  1.00  0.61           H  
ATOM    890 3HD2 LEU A  55      -5.384  15.298  12.281  1.00  0.61           H  
ATOM    891  N   MET A  56      -5.114  15.365   7.065  1.00  0.63           N  
ATOM    892  CA  MET A  56      -5.823  15.506   5.804  1.00  0.63           C  
ATOM    893  C   MET A  56      -6.624  14.239   5.496  1.00  0.63           C  
ATOM    894  O   MET A  56      -7.767  14.317   5.032  1.00  0.63           O  
ATOM    895  CB  MET A  56      -4.853  15.823   4.663  1.00  0.63           C  
ATOM    896  CG  MET A  56      -4.238  17.221   4.681  1.00  0.63           C  
ATOM    897  SD  MET A  56      -3.309  17.588   3.148  1.00  0.63           S  
ATOM    898  CE  MET A  56      -1.814  16.653   3.362  1.00  0.63           C  
ATOM    899  H   MET A  56      -4.093  15.420   7.095  1.00  0.63           H  
ATOM    900  HA  MET A  56      -6.530  16.329   5.897  1.00  0.63           H  
ATOM    901 1HB  MET A  56      -4.040  15.096   4.670  1.00  0.63           H  
ATOM    902 2HB  MET A  56      -5.372  15.729   3.720  1.00  0.63           H  
ATOM    903 1HG  MET A  56      -5.025  17.962   4.794  1.00  0.63           H  
ATOM    904 2HG  MET A  56      -3.560  17.314   5.530  1.00  0.63           H  
ATOM    905 1HE  MET A  56      -1.161  16.795   2.503  1.00  0.63           H  
ATOM    906 2HE  MET A  56      -1.309  16.981   4.267  1.00  0.63           H  
ATOM    907 3HE  MET A  56      -2.070  15.605   3.448  1.00  0.63           H  
ATOM    908  N   ILE A  57      -6.078  13.072   5.846  1.00  0.67           N  
ATOM    909  CA  ILE A  57      -6.790  11.832   5.573  1.00  0.67           C  
ATOM    910  C   ILE A  57      -7.996  11.713   6.510  1.00  0.67           C  
ATOM    911  O   ILE A  57      -9.117  11.447   6.070  1.00  0.67           O  
ATOM    912  CB  ILE A  57      -5.910  10.581   5.825  1.00  0.67           C  
ATOM    913  CG1 ILE A  57      -4.644  10.532   4.950  1.00  0.67           C  
ATOM    914  CG2 ILE A  57      -6.749   9.349   5.536  1.00  0.67           C  
ATOM    915  CD1 ILE A  57      -4.873  10.473   3.534  1.00  0.67           C  
ATOM    916  H   ILE A  57      -5.135  13.050   6.240  1.00  0.67           H  
ATOM    917  HA  ILE A  57      -7.139  11.835   4.542  1.00  0.67           H  
ATOM    918  HB  ILE A  57      -5.588  10.569   6.871  1.00  0.67           H  
ATOM    919 1HG1 ILE A  57      -4.078  11.389   5.127  1.00  0.67           H  
ATOM    920 2HG1 ILE A  57      -4.068   9.675   5.244  1.00  0.67           H  
ATOM    921 1HG2 ILE A  57      -6.162   8.454   5.730  1.00  0.67           H  
ATOM    922 2HG2 ILE A  57      -7.629   9.353   6.178  1.00  0.67           H  
ATOM    923 3HG2 ILE A  57      -7.061   9.362   4.492  1.00  0.67           H  
ATOM    924 1HD1 ILE A  57      -3.922  10.446   3.010  1.00  0.67           H  
ATOM    925 2HD1 ILE A  57      -5.426   9.597   3.323  1.00  0.67           H  
ATOM    926 3HD1 ILE A  57      -5.424  11.329   3.246  1.00  0.67           H  
ATOM    927  N   ASP A  58      -7.794  11.972   7.806  1.00  0.72           N  
ATOM    928  CA  ASP A  58      -8.885  11.866   8.774  1.00  0.72           C  
ATOM    929  C   ASP A  58     -10.048  12.821   8.496  1.00  0.72           C  
ATOM    930  O   ASP A  58     -11.210  12.455   8.682  1.00  0.72           O  
ATOM    931  CB  ASP A  58      -8.377  12.130  10.197  1.00  0.72           C  
ATOM    932  CG  ASP A  58      -7.525  10.991  10.793  1.00  0.72           C  
ATOM    933  OD1 ASP A  58      -7.518   9.912  10.244  1.00  0.72           O  
ATOM    934  OD2 ASP A  58      -6.915  11.212  11.820  1.00  0.72           O  
ATOM    935  H   ASP A  58      -6.860  12.220   8.127  1.00  0.72           H  
ATOM    936  HA  ASP A  58      -9.270  10.848   8.734  1.00  0.72           H  
ATOM    937 1HB  ASP A  58      -7.772  13.040  10.187  1.00  0.72           H  
ATOM    938 2HB  ASP A  58      -9.226  12.315  10.853  1.00  0.72           H  
ATOM    939  N   PHE A  59      -9.748  14.042   8.054  1.00  0.80           N  
ATOM    940  CA  PHE A  59     -10.798  15.013   7.773  1.00  0.80           C  
ATOM    941  C   PHE A  59     -11.502  14.832   6.431  1.00  0.80           C  
ATOM    942  O   PHE A  59     -12.707  15.070   6.333  1.00  0.80           O  
ATOM    943  CB  PHE A  59     -10.258  16.446   7.856  1.00  0.80           C  
ATOM    944  CG  PHE A  59     -10.037  16.927   9.259  1.00  0.80           C  
ATOM    945  CD1 PHE A  59      -8.780  17.201   9.748  1.00  0.80           C  
ATOM    946  CD2 PHE A  59     -11.120  17.096  10.103  1.00  0.80           C  
ATOM    947  CE1 PHE A  59      -8.602  17.631  11.034  1.00  0.80           C  
ATOM    948  CE2 PHE A  59     -10.947  17.525  11.398  1.00  0.80           C  
ATOM    949  CZ  PHE A  59      -9.681  17.789  11.863  1.00  0.80           C  
ATOM    950  H   PHE A  59      -8.771  14.310   7.934  1.00  0.80           H  
ATOM    951  HA  PHE A  59     -11.553  14.907   8.550  1.00  0.80           H  
ATOM    952 1HB  PHE A  59      -9.303  16.499   7.326  1.00  0.80           H  
ATOM    953 2HB  PHE A  59     -10.942  17.129   7.358  1.00  0.80           H  
ATOM    954  HD1 PHE A  59      -7.923  17.083   9.103  1.00  0.80           H  
ATOM    955  HD2 PHE A  59     -12.122  16.879   9.729  1.00  0.80           H  
ATOM    956  HE1 PHE A  59      -7.611  17.851  11.401  1.00  0.80           H  
ATOM    957  HE2 PHE A  59     -11.807  17.652  12.054  1.00  0.80           H  
ATOM    958  HZ  PHE A  59      -9.532  18.127  12.888  1.00  0.80           H  
ATOM    959  N   ASN A  60     -10.765  14.431   5.394  1.00  0.89           N  
ATOM    960  CA  ASN A  60     -11.335  14.354   4.054  1.00  0.89           C  
ATOM    961  C   ASN A  60     -11.404  12.986   3.357  1.00  0.89           C  
ATOM    962  O   ASN A  60     -12.158  12.841   2.392  1.00  0.89           O  
ATOM    963  CB  ASN A  60     -10.588  15.339   3.188  1.00  0.89           C  
ATOM    964  CG  ASN A  60     -10.893  16.725   3.551  1.00  0.89           C  
ATOM    965  OD1 ASN A  60     -11.937  17.179   3.089  1.00  0.89           O  
ATOM    966  ND2 ASN A  60     -10.086  17.396   4.338  1.00  0.89           N  
ATOM    967  H   ASN A  60      -9.769  14.233   5.506  1.00  0.89           H  
ATOM    968  HA  ASN A  60     -12.366  14.699   4.124  1.00  0.89           H  
ATOM    969 1HB  ASN A  60      -9.514  15.168   3.280  1.00  0.89           H  
ATOM    970 2HB  ASN A  60     -10.850  15.193   2.157  1.00  0.89           H  
ATOM    971 1HD2 ASN A  60     -10.318  18.360   4.593  1.00  0.89           H  
ATOM    972 2HD2 ASN A  60      -9.252  16.962   4.688  1.00  0.89           H  
ATOM    973  N   GLY A  61     -10.672  11.986   3.830  1.00  0.99           N  
ATOM    974  CA  GLY A  61     -10.614  10.703   3.149  1.00  0.99           C  
ATOM    975  C   GLY A  61      -9.395  10.704   2.252  1.00  0.99           C  
ATOM    976  O   GLY A  61      -8.944  11.765   1.828  1.00  0.99           O  
ATOM    977  H   GLY A  61     -10.102  12.093   4.662  1.00  0.99           H  
ATOM    978 1HA  GLY A  61     -10.536   9.903   3.885  1.00  0.99           H  
ATOM    979 2HA  GLY A  61     -11.519  10.541   2.566  1.00  0.99           H  
ATOM    980  N   GLU A  62      -8.880   9.529   1.923  1.00  1.08           N  
ATOM    981  CA  GLU A  62      -7.661   9.453   1.125  1.00  1.08           C  
ATOM    982  C   GLU A  62      -7.756  10.079  -0.268  1.00  1.08           C  
ATOM    983  O   GLU A  62      -6.833  10.762  -0.715  1.00  1.08           O  
ATOM    984  CB  GLU A  62      -7.288   7.981   0.952  1.00  1.08           C  
ATOM    985  CG  GLU A  62      -6.803   7.249   2.207  1.00  1.08           C  
ATOM    986  CD  GLU A  62      -6.587   5.772   1.990  1.00  1.08           C  
ATOM    987  OE1 GLU A  62      -6.937   5.286   0.941  1.00  1.08           O  
ATOM    988  OE2 GLU A  62      -6.061   5.133   2.872  1.00  1.08           O  
ATOM    989  H   GLU A  62      -9.307   8.683   2.269  1.00  1.08           H  
ATOM    990  HA  GLU A  62      -6.877   9.973   1.659  1.00  1.08           H  
ATOM    991 1HB  GLU A  62      -8.155   7.439   0.577  1.00  1.08           H  
ATOM    992 2HB  GLU A  62      -6.513   7.896   0.198  1.00  1.08           H  
ATOM    993 1HG  GLU A  62      -5.860   7.656   2.512  1.00  1.08           H  
ATOM    994 2HG  GLU A  62      -7.519   7.399   3.012  1.00  1.08           H  
ATOM    995  N   GLU A  63      -8.871   9.879  -0.965  1.00  1.15           N  
ATOM    996  CA  GLU A  63      -8.954  10.416  -2.323  1.00  1.15           C  
ATOM    997  C   GLU A  63      -8.980  11.934  -2.348  1.00  1.15           C  
ATOM    998  O   GLU A  63      -8.352  12.571  -3.204  1.00  1.15           O  
ATOM    999  CB  GLU A  63     -10.192   9.876  -3.026  1.00  1.15           C  
ATOM   1000  CG  GLU A  63     -10.127   8.391  -3.367  1.00  1.15           C  
ATOM   1001  CD  GLU A  63     -11.418   7.858  -3.940  1.00  1.15           C  
ATOM   1002  OE1 GLU A  63     -12.435   8.466  -3.737  1.00  1.15           O  
ATOM   1003  OE2 GLU A  63     -11.378   6.852  -4.618  1.00  1.15           O  
ATOM   1004  H   GLU A  63      -9.626   9.339  -0.570  1.00  1.15           H  
ATOM   1005  HA  GLU A  63      -8.070  10.088  -2.871  1.00  1.15           H  
ATOM   1006 1HB  GLU A  63     -11.064  10.040  -2.392  1.00  1.15           H  
ATOM   1007 2HB  GLU A  63     -10.351  10.430  -3.951  1.00  1.15           H  
ATOM   1008 1HG  GLU A  63      -9.330   8.231  -4.095  1.00  1.15           H  
ATOM   1009 2HG  GLU A  63      -9.872   7.834  -2.464  1.00  1.15           H  
ATOM   1010  N   LYS A  64      -9.716  12.512  -1.407  1.00  1.17           N  
ATOM   1011  CA  LYS A  64      -9.845  13.948  -1.349  1.00  1.17           C  
ATOM   1012  C   LYS A  64      -8.613  14.566  -0.736  1.00  1.17           C  
ATOM   1013  O   LYS A  64      -8.178  15.623  -1.175  1.00  1.17           O  
ATOM   1014  CB  LYS A  64     -11.091  14.342  -0.590  1.00  1.17           C  
ATOM   1015  CG  LYS A  64     -12.398  14.044  -1.294  1.00  1.17           C  
ATOM   1016  CD  LYS A  64     -13.565  14.475  -0.423  1.00  1.17           C  
ATOM   1017  CE  LYS A  64     -14.901  14.230  -1.090  1.00  1.17           C  
ATOM   1018  NZ  LYS A  64     -16.017  14.581  -0.188  1.00  1.17           N  
ATOM   1019  H   LYS A  64     -10.191  11.938  -0.724  1.00  1.17           H  
ATOM   1020  HA  LYS A  64      -9.934  14.328  -2.365  1.00  1.17           H  
ATOM   1021 1HB  LYS A  64     -11.104  13.800   0.345  1.00  1.17           H  
ATOM   1022 2HB  LYS A  64     -11.060  15.409  -0.355  1.00  1.17           H  
ATOM   1023 1HG  LYS A  64     -12.439  14.581  -2.241  1.00  1.17           H  
ATOM   1024 2HG  LYS A  64     -12.469  12.974  -1.489  1.00  1.17           H  
ATOM   1025 1HD  LYS A  64     -13.537  13.929   0.522  1.00  1.17           H  
ATOM   1026 2HD  LYS A  64     -13.482  15.544  -0.200  1.00  1.17           H  
ATOM   1027 1HE  LYS A  64     -14.970  14.847  -1.988  1.00  1.17           H  
ATOM   1028 2HE  LYS A  64     -14.985  13.182  -1.370  1.00  1.17           H  
ATOM   1029 1HZ  LYS A  64     -16.897  14.428  -0.648  1.00  1.17           H  
ATOM   1030 2HZ  LYS A  64     -15.965  14.019   0.647  1.00  1.17           H  
ATOM   1031 3HZ  LYS A  64     -15.927  15.578   0.065  1.00  1.17           H  
ATOM   1032  N   ALA A  65      -8.015  13.899   0.256  1.00  1.16           N  
ATOM   1033  CA  ALA A  65      -6.818  14.425   0.890  1.00  1.16           C  
ATOM   1034  C   ALA A  65      -5.733  14.580  -0.140  1.00  1.16           C  
ATOM   1035  O   ALA A  65      -5.035  15.594  -0.187  1.00  1.16           O  
ATOM   1036  CB  ALA A  65      -6.349  13.476   1.952  1.00  1.16           C  
ATOM   1037  H   ALA A  65      -8.399  13.025   0.608  1.00  1.16           H  
ATOM   1038  HA  ALA A  65      -7.043  15.401   1.321  1.00  1.16           H  
ATOM   1039 1HB  ALA A  65      -5.448  13.848   2.421  1.00  1.16           H  
ATOM   1040 2HB  ALA A  65      -7.130  13.355   2.695  1.00  1.16           H  
ATOM   1041 3HB  ALA A  65      -6.142  12.517   1.479  1.00  1.16           H  
ATOM   1042  N   TRP A  66      -5.626  13.574  -1.002  1.00  1.13           N  
ATOM   1043  CA  TRP A  66      -4.679  13.606  -2.083  1.00  1.13           C  
ATOM   1044  C   TRP A  66      -4.960  14.759  -3.012  1.00  1.13           C  
ATOM   1045  O   TRP A  66      -4.081  15.583  -3.271  1.00  1.13           O  
ATOM   1046  CB  TRP A  66      -4.732  12.307  -2.855  1.00  1.13           C  
ATOM   1047  CG  TRP A  66      -3.924  12.317  -4.048  1.00  1.13           C  
ATOM   1048  CD1 TRP A  66      -4.369  12.555  -5.303  1.00  1.13           C  
ATOM   1049  CD2 TRP A  66      -2.528  12.072  -4.160  1.00  1.13           C  
ATOM   1050  NE1 TRP A  66      -3.352  12.483  -6.179  1.00  1.13           N  
ATOM   1051  CE2 TRP A  66      -2.210  12.185  -5.506  1.00  1.13           C  
ATOM   1052  CE3 TRP A  66      -1.537  11.767  -3.249  1.00  1.13           C  
ATOM   1053  CZ2 TRP A  66      -0.941  12.000  -5.964  1.00  1.13           C  
ATOM   1054  CZ3 TRP A  66      -0.266  11.589  -3.707  1.00  1.13           C  
ATOM   1055  CH2 TRP A  66       0.025  11.701  -5.047  1.00  1.13           C  
ATOM   1056  H   TRP A  66      -6.216  12.746  -0.901  1.00  1.13           H  
ATOM   1057  HA  TRP A  66      -3.689  13.735  -1.671  1.00  1.13           H  
ATOM   1058 1HB  TRP A  66      -4.395  11.501  -2.223  1.00  1.13           H  
ATOM   1059 2HB  TRP A  66      -5.761  12.088  -3.132  1.00  1.13           H  
ATOM   1060  HD1 TRP A  66      -5.402  12.771  -5.570  1.00  1.13           H  
ATOM   1061  HE1 TRP A  66      -3.465  12.619  -7.199  1.00  1.13           H  
ATOM   1062  HE3 TRP A  66      -1.765  11.670  -2.193  1.00  1.13           H  
ATOM   1063  HZ2 TRP A  66      -0.694  12.082  -7.007  1.00  1.13           H  
ATOM   1064  HZ3 TRP A  66       0.494  11.354  -2.981  1.00  1.13           H  
ATOM   1065  HH2 TRP A  66       1.036  11.547  -5.401  1.00  1.13           H  
ATOM   1066  N   ALA A  67      -6.199  14.841  -3.508  1.00  1.10           N  
ATOM   1067  CA  ALA A  67      -6.534  15.882  -4.459  1.00  1.10           C  
ATOM   1068  C   ALA A  67      -6.286  17.263  -3.884  1.00  1.10           C  
ATOM   1069  O   ALA A  67      -5.701  18.112  -4.554  1.00  1.10           O  
ATOM   1070  CB  ALA A  67      -7.985  15.744  -4.855  1.00  1.10           C  
ATOM   1071  H   ALA A  67      -6.907  14.147  -3.255  1.00  1.10           H  
ATOM   1072  HA  ALA A  67      -5.900  15.757  -5.336  1.00  1.10           H  
ATOM   1073 1HB  ALA A  67      -8.230  16.502  -5.582  1.00  1.10           H  
ATOM   1074 2HB  ALA A  67      -8.155  14.756  -5.280  1.00  1.10           H  
ATOM   1075 3HB  ALA A  67      -8.609  15.870  -3.969  1.00  1.10           H  
ATOM   1076  N   MET A  68      -6.645  17.459  -2.614  1.00  1.07           N  
ATOM   1077  CA  MET A  68      -6.425  18.725  -1.943  1.00  1.07           C  
ATOM   1078  C   MET A  68      -4.955  19.035  -1.848  1.00  1.07           C  
ATOM   1079  O   MET A  68      -4.551  20.159  -2.129  1.00  1.07           O  
ATOM   1080  CB  MET A  68      -7.071  18.716  -0.566  1.00  1.07           C  
ATOM   1081  CG  MET A  68      -8.598  18.752  -0.590  1.00  1.07           C  
ATOM   1082  SD  MET A  68      -9.315  18.440   1.023  1.00  1.07           S  
ATOM   1083  CE  MET A  68      -8.824  19.861   1.996  1.00  1.07           C  
ATOM   1084  H   MET A  68      -7.107  16.713  -2.105  1.00  1.07           H  
ATOM   1085  HA  MET A  68      -6.885  19.512  -2.527  1.00  1.07           H  
ATOM   1086 1HB  MET A  68      -6.767  17.812  -0.035  1.00  1.07           H  
ATOM   1087 2HB  MET A  68      -6.718  19.573   0.010  1.00  1.07           H  
ATOM   1088 1HG  MET A  68      -8.936  19.727  -0.935  1.00  1.07           H  
ATOM   1089 2HG  MET A  68      -8.973  18.003  -1.286  1.00  1.07           H  
ATOM   1090 1HE  MET A  68      -9.221  19.774   3.007  1.00  1.07           H  
ATOM   1091 2HE  MET A  68      -7.736  19.922   2.035  1.00  1.07           H  
ATOM   1092 3HE  MET A  68      -9.207  20.736   1.548  1.00  1.07           H  
ATOM   1093  N   ALA A  69      -4.130  18.053  -1.486  1.00  1.06           N  
ATOM   1094  CA  ALA A  69      -2.709  18.327  -1.391  1.00  1.06           C  
ATOM   1095  C   ALA A  69      -2.148  18.762  -2.727  1.00  1.06           C  
ATOM   1096  O   ALA A  69      -1.375  19.716  -2.790  1.00  1.06           O  
ATOM   1097  CB  ALA A  69      -1.972  17.100  -0.926  1.00  1.06           C  
ATOM   1098  H   ALA A  69      -4.484  17.123  -1.252  1.00  1.06           H  
ATOM   1099  HA  ALA A  69      -2.571  19.135  -0.680  1.00  1.06           H  
ATOM   1100 1HB  ALA A  69      -0.910  17.319  -0.839  1.00  1.06           H  
ATOM   1101 2HB  ALA A  69      -2.367  16.791   0.043  1.00  1.06           H  
ATOM   1102 3HB  ALA A  69      -2.125  16.303  -1.650  1.00  1.06           H  
ATOM   1103  N   VAL A  70      -2.594  18.110  -3.800  1.00  1.06           N  
ATOM   1104  CA  VAL A  70      -2.112  18.423  -5.134  1.00  1.06           C  
ATOM   1105  C   VAL A  70      -2.579  19.814  -5.545  1.00  1.06           C  
ATOM   1106  O   VAL A  70      -1.802  20.611  -6.081  1.00  1.06           O  
ATOM   1107  CB  VAL A  70      -2.556  17.336  -6.127  1.00  1.06           C  
ATOM   1108  CG1 VAL A  70      -2.193  17.723  -7.533  1.00  1.06           C  
ATOM   1109  CG2 VAL A  70      -1.870  16.020  -5.738  1.00  1.06           C  
ATOM   1110  H   VAL A  70      -3.257  17.342  -3.673  1.00  1.06           H  
ATOM   1111  HA  VAL A  70      -1.030  18.421  -5.113  1.00  1.06           H  
ATOM   1112  HB  VAL A  70      -3.642  17.218  -6.076  1.00  1.06           H  
ATOM   1113 1HG1 VAL A  70      -2.516  16.937  -8.208  1.00  1.06           H  
ATOM   1114 2HG1 VAL A  70      -2.693  18.653  -7.782  1.00  1.06           H  
ATOM   1115 3HG1 VAL A  70      -1.112  17.846  -7.611  1.00  1.06           H  
ATOM   1116 1HG2 VAL A  70      -2.172  15.226  -6.421  1.00  1.06           H  
ATOM   1117 2HG2 VAL A  70      -0.804  16.163  -5.787  1.00  1.06           H  
ATOM   1118 3HG2 VAL A  70      -2.143  15.743  -4.726  1.00  1.06           H  
ATOM   1119  N   TRP A  71      -3.840  20.126  -5.265  1.00  1.07           N  
ATOM   1120  CA  TRP A  71      -4.374  21.436  -5.576  1.00  1.07           C  
ATOM   1121  C   TRP A  71      -3.622  22.509  -4.794  1.00  1.07           C  
ATOM   1122  O   TRP A  71      -3.283  23.563  -5.330  1.00  1.07           O  
ATOM   1123  CB  TRP A  71      -5.856  21.487  -5.224  1.00  1.07           C  
ATOM   1124  CG  TRP A  71      -6.710  20.657  -6.137  1.00  1.07           C  
ATOM   1125  CD1 TRP A  71      -6.436  20.302  -7.420  1.00  1.07           C  
ATOM   1126  CD2 TRP A  71      -7.977  20.039  -5.812  1.00  1.07           C  
ATOM   1127  NE1 TRP A  71      -7.440  19.513  -7.915  1.00  1.07           N  
ATOM   1128  CE2 TRP A  71      -8.396  19.346  -6.938  1.00  1.07           C  
ATOM   1129  CE3 TRP A  71      -8.764  20.015  -4.672  1.00  1.07           C  
ATOM   1130  CZ2 TRP A  71      -9.589  18.634  -6.956  1.00  1.07           C  
ATOM   1131  CZ3 TRP A  71      -9.956  19.312  -4.679  1.00  1.07           C  
ATOM   1132  CH2 TRP A  71     -10.361  18.641  -5.796  1.00  1.07           C  
ATOM   1133  H   TRP A  71      -4.447  19.429  -4.836  1.00  1.07           H  
ATOM   1134  HA  TRP A  71      -4.249  21.618  -6.642  1.00  1.07           H  
ATOM   1135 1HB  TRP A  71      -5.989  21.109  -4.213  1.00  1.07           H  
ATOM   1136 2HB  TRP A  71      -6.207  22.510  -5.227  1.00  1.07           H  
ATOM   1137  HD1 TRP A  71      -5.543  20.595  -7.972  1.00  1.07           H  
ATOM   1138  HE1 TRP A  71      -7.456  19.117  -8.844  1.00  1.07           H  
ATOM   1139  HE3 TRP A  71      -8.436  20.537  -3.792  1.00  1.07           H  
ATOM   1140  HZ2 TRP A  71      -9.925  18.085  -7.825  1.00  1.07           H  
ATOM   1141  HZ3 TRP A  71     -10.561  19.307  -3.770  1.00  1.07           H  
ATOM   1142  HH2 TRP A  71     -11.305  18.093  -5.773  1.00  1.07           H  
ATOM   1143  N   ILE A  72      -3.311  22.233  -3.536  1.00  1.08           N  
ATOM   1144  CA  ILE A  72      -2.560  23.193  -2.761  1.00  1.08           C  
ATOM   1145  C   ILE A  72      -1.158  23.344  -3.316  1.00  1.08           C  
ATOM   1146  O   ILE A  72      -0.661  24.463  -3.426  1.00  1.08           O  
ATOM   1147  CB  ILE A  72      -2.513  22.879  -1.283  1.00  1.08           C  
ATOM   1148  CG1 ILE A  72      -3.882  23.037  -0.690  1.00  1.08           C  
ATOM   1149  CG2 ILE A  72      -1.574  23.870  -0.638  1.00  1.08           C  
ATOM   1150  CD1 ILE A  72      -3.963  22.528   0.689  1.00  1.08           C  
ATOM   1151  H   ILE A  72      -3.613  21.363  -3.109  1.00  1.08           H  
ATOM   1152  HA  ILE A  72      -3.057  24.152  -2.848  1.00  1.08           H  
ATOM   1153  HB  ILE A  72      -2.190  21.859  -1.128  1.00  1.08           H  
ATOM   1154 1HG1 ILE A  72      -4.149  24.085  -0.696  1.00  1.08           H  
ATOM   1155 2HG1 ILE A  72      -4.602  22.498  -1.301  1.00  1.08           H  
ATOM   1156 1HG2 ILE A  72      -1.543  23.678   0.430  1.00  1.08           H  
ATOM   1157 2HG2 ILE A  72      -0.583  23.770  -1.070  1.00  1.08           H  
ATOM   1158 3HG2 ILE A  72      -1.937  24.878  -0.815  1.00  1.08           H  
ATOM   1159 1HD1 ILE A  72      -4.971  22.677   1.055  1.00  1.08           H  
ATOM   1160 2HD1 ILE A  72      -3.713  21.465   0.700  1.00  1.08           H  
ATOM   1161 3HD1 ILE A  72      -3.258  23.076   1.316  1.00  1.08           H  
ATOM   1162  N   PHE A  73      -0.514  22.240  -3.705  1.00  1.11           N  
ATOM   1163  CA  PHE A  73       0.824  22.360  -4.260  1.00  1.11           C  
ATOM   1164  C   PHE A  73       0.747  23.342  -5.437  1.00  1.11           C  
ATOM   1165  O   PHE A  73       1.589  24.239  -5.566  1.00  1.11           O  
ATOM   1166  CB  PHE A  73       1.349  21.003  -4.752  1.00  1.11           C  
ATOM   1167  CG  PHE A  73       1.632  19.992  -3.653  1.00  1.11           C  
ATOM   1168  CD1 PHE A  73       1.984  20.393  -2.370  1.00  1.11           C  
ATOM   1169  CD2 PHE A  73       1.525  18.624  -3.912  1.00  1.11           C  
ATOM   1170  CE1 PHE A  73       2.214  19.449  -1.381  1.00  1.11           C  
ATOM   1171  CE2 PHE A  73       1.746  17.695  -2.920  1.00  1.11           C  
ATOM   1172  CZ  PHE A  73       2.091  18.116  -1.646  1.00  1.11           C  
ATOM   1173  H   PHE A  73      -0.939  21.322  -3.590  1.00  1.11           H  
ATOM   1174  HA  PHE A  73       1.497  22.742  -3.499  1.00  1.11           H  
ATOM   1175 1HB  PHE A  73       0.628  20.563  -5.436  1.00  1.11           H  
ATOM   1176 2HB  PHE A  73       2.272  21.156  -5.318  1.00  1.11           H  
ATOM   1177  HD1 PHE A  73       2.074  21.455  -2.147  1.00  1.11           H  
ATOM   1178  HD2 PHE A  73       1.255  18.292  -4.914  1.00  1.11           H  
ATOM   1179  HE1 PHE A  73       2.481  19.764  -0.384  1.00  1.11           H  
ATOM   1180  HE2 PHE A  73       1.651  16.632  -3.142  1.00  1.11           H  
ATOM   1181  HZ  PHE A  73       2.268  17.391  -0.852  1.00  1.11           H  
ATOM   1182  N   ALA A  74      -0.303  23.221  -6.270  1.00  1.15           N  
ATOM   1183  CA  ALA A  74      -0.486  24.169  -7.364  1.00  1.15           C  
ATOM   1184  C   ALA A  74      -0.707  25.602  -6.842  1.00  1.15           C  
ATOM   1185  O   ALA A  74      -0.125  26.552  -7.358  1.00  1.15           O  
ATOM   1186  CB  ALA A  74      -1.671  23.760  -8.225  1.00  1.15           C  
ATOM   1187  H   ALA A  74      -0.968  22.455  -6.139  1.00  1.15           H  
ATOM   1188  HA  ALA A  74       0.418  24.158  -7.972  1.00  1.15           H  
ATOM   1189 1HB  ALA A  74      -1.778  24.458  -9.053  1.00  1.15           H  
ATOM   1190 2HB  ALA A  74      -1.513  22.785  -8.602  1.00  1.15           H  
ATOM   1191 3HB  ALA A  74      -2.569  23.769  -7.633  1.00  1.15           H  
ATOM   1192  N   ALA A  75      -1.500  25.759  -5.772  1.00  1.19           N  
ATOM   1193  CA  ALA A  75      -1.815  27.075  -5.187  1.00  1.19           C  
ATOM   1194  C   ALA A  75      -0.575  27.812  -4.692  1.00  1.19           C  
ATOM   1195  O   ALA A  75      -0.512  29.042  -4.742  1.00  1.19           O  
ATOM   1196  CB  ALA A  75      -2.798  26.938  -4.042  1.00  1.19           C  
ATOM   1197  H   ALA A  75      -1.947  24.934  -5.378  1.00  1.19           H  
ATOM   1198  HA  ALA A  75      -2.276  27.677  -5.969  1.00  1.19           H  
ATOM   1199 1HB  ALA A  75      -3.049  27.922  -3.656  1.00  1.19           H  
ATOM   1200 2HB  ALA A  75      -3.701  26.441  -4.396  1.00  1.19           H  
ATOM   1201 3HB  ALA A  75      -2.350  26.352  -3.248  1.00  1.19           H  
ATOM   1202  N   ILE A  76       0.421  27.057  -4.228  1.00  1.24           N  
ATOM   1203  CA  ILE A  76       1.660  27.644  -3.721  1.00  1.24           C  
ATOM   1204  C   ILE A  76       2.732  27.678  -4.812  1.00  1.24           C  
ATOM   1205  O   ILE A  76       3.901  27.971  -4.544  1.00  1.24           O  
ATOM   1206  CB  ILE A  76       2.175  26.887  -2.468  1.00  1.24           C  
ATOM   1207  CG1 ILE A  76       2.550  25.465  -2.792  1.00  1.24           C  
ATOM   1208  CG2 ILE A  76       1.124  26.889  -1.408  1.00  1.24           C  
ATOM   1209  CD1 ILE A  76       3.279  24.707  -1.651  1.00  1.24           C  
ATOM   1210  H   ILE A  76       0.281  26.044  -4.189  1.00  1.24           H  
ATOM   1211  HA  ILE A  76       1.455  28.669  -3.423  1.00  1.24           H  
ATOM   1212  HB  ILE A  76       3.064  27.383  -2.090  1.00  1.24           H  
ATOM   1213 1HG1 ILE A  76       1.655  24.944  -3.019  1.00  1.24           H  
ATOM   1214 2HG1 ILE A  76       3.170  25.472  -3.676  1.00  1.24           H  
ATOM   1215 1HG2 ILE A  76       1.492  26.374  -0.518  1.00  1.24           H  
ATOM   1216 2HG2 ILE A  76       0.884  27.916  -1.160  1.00  1.24           H  
ATOM   1217 3HG2 ILE A  76       0.232  26.379  -1.780  1.00  1.24           H  
ATOM   1218 1HD1 ILE A  76       3.497  23.689  -1.971  1.00  1.24           H  
ATOM   1219 2HD1 ILE A  76       4.212  25.218  -1.408  1.00  1.24           H  
ATOM   1220 3HD1 ILE A  76       2.641  24.677  -0.765  1.00  1.24           H  
ATOM   1221  N   ASN A  77       2.313  27.378  -6.047  1.00  1.29           N  
ATOM   1222  CA  ASN A  77       3.121  27.384  -7.254  1.00  1.29           C  
ATOM   1223  C   ASN A  77       4.319  26.447  -7.184  1.00  1.29           C  
ATOM   1224  O   ASN A  77       5.344  26.650  -7.845  1.00  1.29           O  
ATOM   1225  CB  ASN A  77       3.523  28.809  -7.573  1.00  1.29           C  
ATOM   1226  CG  ASN A  77       2.291  29.653  -7.838  1.00  1.29           C  
ATOM   1227  OD1 ASN A  77       1.424  29.278  -8.638  1.00  1.29           O  
ATOM   1228  ND2 ASN A  77       2.193  30.772  -7.179  1.00  1.29           N  
ATOM   1229  H   ASN A  77       1.334  27.141  -6.188  1.00  1.29           H  
ATOM   1230  HA  ASN A  77       2.489  27.024  -8.068  1.00  1.29           H  
ATOM   1231 1HB  ASN A  77       4.078  29.237  -6.743  1.00  1.29           H  
ATOM   1232 2HB  ASN A  77       4.166  28.830  -8.441  1.00  1.29           H  
ATOM   1233 1HD2 ASN A  77       1.395  31.359  -7.302  1.00  1.29           H  
ATOM   1234 2HD2 ASN A  77       2.948  31.060  -6.559  1.00  1.29           H  
ATOM   1235  N   ARG A  78       4.149  25.338  -6.470  1.00  1.32           N  
ATOM   1236  CA  ARG A  78       5.189  24.336  -6.351  1.00  1.32           C  
ATOM   1237  C   ARG A  78       4.955  23.350  -7.485  1.00  1.32           C  
ATOM   1238  O   ARG A  78       4.577  22.191  -7.274  1.00  1.32           O  
ATOM   1239  CB  ARG A  78       5.108  23.666  -4.996  1.00  1.32           C  
ATOM   1240  CG  ARG A  78       6.189  22.702  -4.678  1.00  1.32           C  
ATOM   1241  CD  ARG A  78       7.454  23.365  -4.307  1.00  1.32           C  
ATOM   1242  NE  ARG A  78       8.463  22.385  -3.955  1.00  1.32           N  
ATOM   1243  CZ  ARG A  78       9.711  22.674  -3.560  1.00  1.32           C  
ATOM   1244  NH1 ARG A  78      10.102  23.927  -3.455  1.00  1.32           N  
ATOM   1245  NH2 ARG A  78      10.541  21.689  -3.272  1.00  1.32           N  
ATOM   1246  H   ARG A  78       3.262  25.175  -5.996  1.00  1.32           H  
ATOM   1247  HA  ARG A  78       6.166  24.805  -6.466  1.00  1.32           H  
ATOM   1248 1HB  ARG A  78       5.150  24.431  -4.225  1.00  1.32           H  
ATOM   1249 2HB  ARG A  78       4.150  23.149  -4.894  1.00  1.32           H  
ATOM   1250 1HG  ARG A  78       5.877  22.059  -3.866  1.00  1.32           H  
ATOM   1251 2HG  ARG A  78       6.387  22.115  -5.564  1.00  1.32           H  
ATOM   1252 1HD  ARG A  78       7.823  23.953  -5.147  1.00  1.32           H  
ATOM   1253 2HD  ARG A  78       7.292  24.019  -3.443  1.00  1.32           H  
ATOM   1254  HE  ARG A  78       8.210  21.411  -4.011  1.00  1.32           H  
ATOM   1255 1HH1 ARG A  78       9.455  24.683  -3.673  1.00  1.32           H  
ATOM   1256 2HH1 ARG A  78      11.040  24.140  -3.146  1.00  1.32           H  
ATOM   1257 1HH2 ARG A  78      10.233  20.729  -3.353  1.00  1.32           H  
ATOM   1258 2HH2 ARG A  78      11.478  21.889  -2.958  1.00  1.32           H  
ATOM   1259  N   ARG A  79       5.193  23.841  -8.699  1.00  1.34           N  
ATOM   1260  CA  ARG A  79       4.866  23.111  -9.917  1.00  1.34           C  
ATOM   1261  C   ARG A  79       5.611  21.781 -10.018  1.00  1.34           C  
ATOM   1262  O   ARG A  79       5.043  20.784 -10.455  1.00  1.34           O  
ATOM   1263  CB  ARG A  79       5.172  23.951 -11.154  1.00  1.34           C  
ATOM   1264  CG  ARG A  79       4.789  23.279 -12.484  1.00  1.34           C  
ATOM   1265  CD  ARG A  79       3.280  23.206 -12.634  1.00  1.34           C  
ATOM   1266  NE  ARG A  79       2.853  22.450 -13.817  1.00  1.34           N  
ATOM   1267  CZ  ARG A  79       2.612  22.933 -15.051  1.00  1.34           C  
ATOM   1268  NH1 ARG A  79       2.718  24.209 -15.358  1.00  1.34           N  
ATOM   1269  NH2 ARG A  79       2.245  22.072 -15.976  1.00  1.34           N  
ATOM   1270  H   ARG A  79       5.527  24.804  -8.736  1.00  1.34           H  
ATOM   1271  HA  ARG A  79       3.798  22.914  -9.914  1.00  1.34           H  
ATOM   1272 1HB  ARG A  79       4.651  24.906 -11.092  1.00  1.34           H  
ATOM   1273 2HB  ARG A  79       6.237  24.159 -11.190  1.00  1.34           H  
ATOM   1274 1HG  ARG A  79       5.189  23.853 -13.319  1.00  1.34           H  
ATOM   1275 2HG  ARG A  79       5.192  22.264 -12.512  1.00  1.34           H  
ATOM   1276 1HD  ARG A  79       2.857  22.730 -11.756  1.00  1.34           H  
ATOM   1277 2HD  ARG A  79       2.879  24.218 -12.722  1.00  1.34           H  
ATOM   1278  HE  ARG A  79       2.719  21.437 -13.718  1.00  1.34           H  
ATOM   1279 1HH1 ARG A  79       2.967  24.925 -14.667  1.00  1.34           H  
ATOM   1280 2HH1 ARG A  79       2.516  24.514 -16.294  1.00  1.34           H  
ATOM   1281 1HH2 ARG A  79       2.158  21.083 -15.709  1.00  1.34           H  
ATOM   1282 2HH2 ARG A  79       2.046  22.377 -16.911  1.00  1.34           H  
ATOM   1283  N   ASP A  80       6.865  21.733  -9.586  1.00  1.33           N  
ATOM   1284  CA  ASP A  80       7.625  20.487  -9.694  1.00  1.33           C  
ATOM   1285  C   ASP A  80       6.995  19.347  -8.887  1.00  1.33           C  
ATOM   1286  O   ASP A  80       6.956  18.193  -9.327  1.00  1.33           O  
ATOM   1287  CB  ASP A  80       9.032  20.693  -9.141  1.00  1.33           C  
ATOM   1288  CG  ASP A  80       9.905  21.574  -9.977  1.00  1.33           C  
ATOM   1289  OD1 ASP A  80       9.579  21.839 -11.100  1.00  1.33           O  
ATOM   1290  OD2 ASP A  80      10.911  22.012  -9.463  1.00  1.33           O  
ATOM   1291  H   ASP A  80       7.292  22.566  -9.208  1.00  1.33           H  
ATOM   1292  HA  ASP A  80       7.668  20.193 -10.744  1.00  1.33           H  
ATOM   1293 1HB  ASP A  80       8.964  21.127  -8.144  1.00  1.33           H  
ATOM   1294 2HB  ASP A  80       9.519  19.724  -9.034  1.00  1.33           H  
ATOM   1295  N   LEU A  81       6.508  19.683  -7.693  1.00  1.30           N  
ATOM   1296  CA  LEU A  81       5.944  18.704  -6.773  1.00  1.30           C  
ATOM   1297  C   LEU A  81       4.585  18.283  -7.306  1.00  1.30           C  
ATOM   1298  O   LEU A  81       4.231  17.101  -7.290  1.00  1.30           O  
ATOM   1299  CB  LEU A  81       5.826  19.321  -5.390  1.00  1.30           C  
ATOM   1300  CG  LEU A  81       5.478  18.433  -4.261  1.00  1.30           C  
ATOM   1301  CD1 LEU A  81       6.552  17.412  -4.131  1.00  1.30           C  
ATOM   1302  CD2 LEU A  81       5.397  19.238  -3.029  1.00  1.30           C  
ATOM   1303  H   LEU A  81       6.536  20.655  -7.421  1.00  1.30           H  
ATOM   1304  HA  LEU A  81       6.595  17.832  -6.733  1.00  1.30           H  
ATOM   1305 1HB  LEU A  81       6.775  19.787  -5.146  1.00  1.30           H  
ATOM   1306 2HB  LEU A  81       5.055  20.092  -5.433  1.00  1.30           H  
ATOM   1307  HG  LEU A  81       4.522  17.938  -4.444  1.00  1.30           H  
ATOM   1308 1HD1 LEU A  81       6.346  16.766  -3.291  1.00  1.30           H  
ATOM   1309 2HD1 LEU A  81       6.615  16.829  -5.045  1.00  1.30           H  
ATOM   1310 3HD1 LEU A  81       7.497  17.915  -3.960  1.00  1.30           H  
ATOM   1311 1HD2 LEU A  81       5.149  18.603  -2.193  1.00  1.30           H  
ATOM   1312 2HD2 LEU A  81       6.356  19.716  -2.851  1.00  1.30           H  
ATOM   1313 3HD2 LEU A  81       4.633  19.987  -3.155  1.00  1.30           H  
ATOM   1314  N   TYR A  82       3.840  19.278  -7.800  1.00  1.26           N  
ATOM   1315  CA  TYR A  82       2.533  19.087  -8.407  1.00  1.26           C  
ATOM   1316  C   TYR A  82       2.630  18.096  -9.553  1.00  1.26           C  
ATOM   1317  O   TYR A  82       1.886  17.114  -9.597  1.00  1.26           O  
ATOM   1318  CB  TYR A  82       2.027  20.432  -8.914  1.00  1.26           C  
ATOM   1319  CG  TYR A  82       0.793  20.420  -9.726  1.00  1.26           C  
ATOM   1320  CD1 TYR A  82      -0.430  20.349  -9.142  1.00  1.26           C  
ATOM   1321  CD2 TYR A  82       0.907  20.511 -11.099  1.00  1.26           C  
ATOM   1322  CE1 TYR A  82      -1.565  20.382  -9.927  1.00  1.26           C  
ATOM   1323  CE2 TYR A  82      -0.206  20.541 -11.884  1.00  1.26           C  
ATOM   1324  CZ  TYR A  82      -1.443  20.484 -11.305  1.00  1.26           C  
ATOM   1325  OH  TYR A  82      -2.566  20.533 -12.090  1.00  1.26           O  
ATOM   1326  H   TYR A  82       4.206  20.231  -7.755  1.00  1.26           H  
ATOM   1327  HA  TYR A  82       1.848  18.688  -7.660  1.00  1.26           H  
ATOM   1328 1HB  TYR A  82       1.862  21.095  -8.060  1.00  1.26           H  
ATOM   1329 2HB  TYR A  82       2.789  20.881  -9.507  1.00  1.26           H  
ATOM   1330  HD1 TYR A  82      -0.506  20.282  -8.062  1.00  1.26           H  
ATOM   1331  HD2 TYR A  82       1.893  20.562 -11.558  1.00  1.26           H  
ATOM   1332  HE1 TYR A  82      -2.547  20.341  -9.463  1.00  1.26           H  
ATOM   1333  HE2 TYR A  82      -0.104  20.617 -12.969  1.00  1.26           H  
ATOM   1334  HH  TYR A  82      -2.304  20.639 -13.011  1.00  1.26           H  
ATOM   1335  N   GLU A  83       3.571  18.330 -10.471  1.00  1.21           N  
ATOM   1336  CA  GLU A  83       3.724  17.434 -11.604  1.00  1.21           C  
ATOM   1337  C   GLU A  83       4.145  16.049 -11.156  1.00  1.21           C  
ATOM   1338  O   GLU A  83       3.667  15.052 -11.698  1.00  1.21           O  
ATOM   1339  CB  GLU A  83       4.757  17.972 -12.593  1.00  1.21           C  
ATOM   1340  CG  GLU A  83       4.338  19.191 -13.398  1.00  1.21           C  
ATOM   1341  CD  GLU A  83       3.222  18.914 -14.385  1.00  1.21           C  
ATOM   1342  OE1 GLU A  83       3.328  17.982 -15.147  1.00  1.21           O  
ATOM   1343  OE2 GLU A  83       2.285  19.678 -14.403  1.00  1.21           O  
ATOM   1344  H   GLU A  83       4.168  19.152 -10.391  1.00  1.21           H  
ATOM   1345  HA  GLU A  83       2.764  17.357 -12.109  1.00  1.21           H  
ATOM   1346 1HB  GLU A  83       5.663  18.243 -12.044  1.00  1.21           H  
ATOM   1347 2HB  GLU A  83       5.026  17.187 -13.295  1.00  1.21           H  
ATOM   1348 1HG  GLU A  83       4.001  19.951 -12.700  1.00  1.21           H  
ATOM   1349 2HG  GLU A  83       5.203  19.585 -13.927  1.00  1.21           H  
ATOM   1350  N   LYS A  84       5.008  15.950 -10.144  1.00  1.17           N  
ATOM   1351  CA  LYS A  84       5.407  14.623  -9.713  1.00  1.17           C  
ATOM   1352  C   LYS A  84       4.169  13.885  -9.204  1.00  1.17           C  
ATOM   1353  O   LYS A  84       3.934  12.724  -9.564  1.00  1.17           O  
ATOM   1354  CB  LYS A  84       6.519  14.698  -8.659  1.00  1.17           C  
ATOM   1355  CG  LYS A  84       7.114  13.326  -8.270  1.00  1.17           C  
ATOM   1356  CD  LYS A  84       8.380  13.474  -7.396  1.00  1.17           C  
ATOM   1357  CE  LYS A  84       8.054  13.842  -5.965  1.00  1.17           C  
ATOM   1358  NZ  LYS A  84       9.275  13.960  -5.123  1.00  1.17           N  
ATOM   1359  H   LYS A  84       5.421  16.779  -9.710  1.00  1.17           H  
ATOM   1360  HA  LYS A  84       5.787  14.075 -10.570  1.00  1.17           H  
ATOM   1361 1HB  LYS A  84       7.322  15.333  -9.031  1.00  1.17           H  
ATOM   1362 2HB  LYS A  84       6.124  15.171  -7.758  1.00  1.17           H  
ATOM   1363 1HG  LYS A  84       6.366  12.742  -7.733  1.00  1.17           H  
ATOM   1364 2HG  LYS A  84       7.377  12.787  -9.175  1.00  1.17           H  
ATOM   1365 1HD  LYS A  84       8.938  12.536  -7.400  1.00  1.17           H  
ATOM   1366 2HD  LYS A  84       9.016  14.254  -7.817  1.00  1.17           H  
ATOM   1367 1HE  LYS A  84       7.521  14.790  -5.953  1.00  1.17           H  
ATOM   1368 2HE  LYS A  84       7.422  13.070  -5.545  1.00  1.17           H  
ATOM   1369 1HZ  LYS A  84       9.003  14.205  -4.160  1.00  1.17           H  
ATOM   1370 2HZ  LYS A  84       9.778  13.094  -5.100  1.00  1.17           H  
ATOM   1371 3HZ  LYS A  84       9.882  14.684  -5.459  1.00  1.17           H  
ATOM   1372  N   ALA A  85       3.355  14.572  -8.394  1.00  1.16           N  
ATOM   1373  CA  ALA A  85       2.138  13.983  -7.861  1.00  1.16           C  
ATOM   1374  C   ALA A  85       1.166  13.595  -8.983  1.00  1.16           C  
ATOM   1375  O   ALA A  85       0.567  12.520  -8.945  1.00  1.16           O  
ATOM   1376  CB  ALA A  85       1.482  14.950  -6.892  1.00  1.16           C  
ATOM   1377  H   ALA A  85       3.600  15.528  -8.132  1.00  1.16           H  
ATOM   1378  HA  ALA A  85       2.407  13.078  -7.327  1.00  1.16           H  
ATOM   1379 1HB  ALA A  85       0.600  14.487  -6.477  1.00  1.16           H  
ATOM   1380 2HB  ALA A  85       2.179  15.195  -6.092  1.00  1.16           H  
ATOM   1381 3HB  ALA A  85       1.207  15.861  -7.422  1.00  1.16           H  
ATOM   1382  N   LYS A  86       1.051  14.418 -10.029  1.00  1.20           N  
ATOM   1383  CA  LYS A  86       0.144  14.085 -11.127  1.00  1.20           C  
ATOM   1384  C   LYS A  86       0.648  12.873 -11.910  1.00  1.20           C  
ATOM   1385  O   LYS A  86      -0.140  12.051 -12.383  1.00  1.20           O  
ATOM   1386  CB  LYS A  86      -0.028  15.275 -12.076  1.00  1.20           C  
ATOM   1387  CG  LYS A  86      -0.868  16.466 -11.567  1.00  1.20           C  
ATOM   1388  CD  LYS A  86      -2.354  16.098 -11.474  1.00  1.20           C  
ATOM   1389  CE  LYS A  86      -3.219  17.337 -11.269  1.00  1.20           C  
ATOM   1390  NZ  LYS A  86      -4.655  17.009 -11.143  1.00  1.20           N  
ATOM   1391  H   LYS A  86       1.556  15.305 -10.036  1.00  1.20           H  
ATOM   1392  HA  LYS A  86      -0.829  13.830 -10.706  1.00  1.20           H  
ATOM   1393 1HB  LYS A  86       0.959  15.668 -12.325  1.00  1.20           H  
ATOM   1394 2HB  LYS A  86      -0.478  14.928 -13.003  1.00  1.20           H  
ATOM   1395 1HG  LYS A  86      -0.514  16.754 -10.574  1.00  1.20           H  
ATOM   1396 2HG  LYS A  86      -0.739  17.318 -12.234  1.00  1.20           H  
ATOM   1397 1HD  LYS A  86      -2.668  15.587 -12.388  1.00  1.20           H  
ATOM   1398 2HD  LYS A  86      -2.505  15.420 -10.632  1.00  1.20           H  
ATOM   1399 1HE  LYS A  86      -2.898  17.857 -10.382  1.00  1.20           H  
ATOM   1400 2HE  LYS A  86      -3.089  17.989 -12.127  1.00  1.20           H  
ATOM   1401 1HZ  LYS A  86      -5.197  17.871 -11.028  1.00  1.20           H  
ATOM   1402 2HZ  LYS A  86      -4.959  16.535 -11.977  1.00  1.20           H  
ATOM   1403 3HZ  LYS A  86      -4.795  16.411 -10.344  1.00  1.20           H  
ATOM   1404  N   ARG A  87       1.966  12.752 -12.071  1.00  1.31           N  
ATOM   1405  CA  ARG A  87       2.511  11.592 -12.767  1.00  1.31           C  
ATOM   1406  C   ARG A  87       2.267  10.321 -11.953  1.00  1.31           C  
ATOM   1407  O   ARG A  87       1.991   9.255 -12.506  1.00  1.31           O  
ATOM   1408  CB  ARG A  87       4.006  11.734 -13.034  1.00  1.31           C  
ATOM   1409  CG  ARG A  87       4.401  12.769 -14.098  1.00  1.31           C  
ATOM   1410  CD  ARG A  87       5.831  12.613 -14.530  1.00  1.31           C  
ATOM   1411  NE  ARG A  87       6.800  12.831 -13.448  1.00  1.31           N  
ATOM   1412  CZ  ARG A  87       7.336  14.022 -13.101  1.00  1.31           C  
ATOM   1413  NH1 ARG A  87       6.997  15.116 -13.737  1.00  1.31           N  
ATOM   1414  NH2 ARG A  87       8.216  14.086 -12.115  1.00  1.31           N  
ATOM   1415  H   ARG A  87       2.595  13.470 -11.711  1.00  1.31           H  
ATOM   1416  HA  ARG A  87       2.000  11.494 -13.724  1.00  1.31           H  
ATOM   1417 1HB  ARG A  87       4.502  12.021 -12.105  1.00  1.31           H  
ATOM   1418 2HB  ARG A  87       4.412  10.771 -13.336  1.00  1.31           H  
ATOM   1419 1HG  ARG A  87       3.763  12.648 -14.972  1.00  1.31           H  
ATOM   1420 2HG  ARG A  87       4.275  13.771 -13.702  1.00  1.31           H  
ATOM   1421 1HD  ARG A  87       5.976  11.605 -14.915  1.00  1.31           H  
ATOM   1422 2HD  ARG A  87       6.042  13.332 -15.320  1.00  1.31           H  
ATOM   1423  HE  ARG A  87       7.096  12.019 -12.923  1.00  1.31           H  
ATOM   1424 1HH1 ARG A  87       6.323  15.078 -14.488  1.00  1.31           H  
ATOM   1425 2HH1 ARG A  87       7.407  16.002 -13.469  1.00  1.31           H  
ATOM   1426 1HH2 ARG A  87       8.487  13.246 -11.623  1.00  1.31           H  
ATOM   1427 2HH2 ARG A  87       8.618  14.979 -11.857  1.00  1.31           H  
ATOM   1428  N   ASP A  88       2.379  10.448 -10.627  1.00  1.54           N  
ATOM   1429  CA  ASP A  88       2.224   9.339  -9.693  1.00  1.54           C  
ATOM   1430  C   ASP A  88       0.783   8.853  -9.517  1.00  1.54           C  
ATOM   1431  O   ASP A  88       0.552   7.646  -9.406  1.00  1.54           O  
ATOM   1432  CB  ASP A  88       2.792   9.741  -8.331  1.00  1.54           C  
ATOM   1433  CG  ASP A  88       2.961   8.592  -7.354  1.00  1.54           C  
ATOM   1434  OD1 ASP A  88       3.708   7.687  -7.633  1.00  1.54           O  
ATOM   1435  OD2 ASP A  88       2.370   8.624  -6.297  1.00  1.54           O  
ATOM   1436  H   ASP A  88       2.633  11.360 -10.245  1.00  1.54           H  
ATOM   1437  HA  ASP A  88       2.809   8.503 -10.075  1.00  1.54           H  
ATOM   1438 1HB  ASP A  88       3.758  10.229  -8.474  1.00  1.54           H  
ATOM   1439 2HB  ASP A  88       2.127  10.485  -7.884  1.00  1.54           H  
ATOM   1440  N   GLU A  89      -0.187   9.773  -9.460  1.00  1.94           N  
ATOM   1441  CA  GLU A  89      -1.566   9.358  -9.228  1.00  1.94           C  
ATOM   1442  C   GLU A  89      -2.012   8.347 -10.297  1.00  1.94           C  
ATOM   1443  O   GLU A  89      -2.022   8.674 -11.481  1.00  1.94           O  
ATOM   1444  CB  GLU A  89      -2.501  10.562  -9.244  1.00  1.94           C  
ATOM   1445  CG  GLU A  89      -3.970  10.219  -8.974  1.00  1.94           C  
ATOM   1446  CD  GLU A  89      -4.862  11.417  -8.889  1.00  1.94           C  
ATOM   1447  OE1 GLU A  89      -4.353  12.512  -8.844  1.00  1.94           O  
ATOM   1448  OE2 GLU A  89      -6.046  11.243  -8.850  1.00  1.94           O  
ATOM   1449  H   GLU A  89       0.047  10.762  -9.539  1.00  1.94           H  
ATOM   1450  HA  GLU A  89      -1.600   8.937  -8.234  1.00  1.94           H  
ATOM   1451 1HB  GLU A  89      -2.183  11.272  -8.502  1.00  1.94           H  
ATOM   1452 2HB  GLU A  89      -2.404  11.051 -10.197  1.00  1.94           H  
ATOM   1453 1HG  GLU A  89      -4.334   9.568  -9.766  1.00  1.94           H  
ATOM   1454 2HG  GLU A  89      -4.030   9.677  -8.036  1.00  1.94           H  
ATOM   1455  N   PRO A  90      -2.453   7.135  -9.908  1.00  2.56           N  
ATOM   1456  CA  PRO A  90      -2.819   6.043 -10.790  1.00  2.56           C  
ATOM   1457  C   PRO A  90      -4.165   6.124 -11.503  1.00  2.56           C  
ATOM   1458  O   PRO A  90      -4.422   5.303 -12.384  1.00  2.56           O  
ATOM   1459  CB  PRO A  90      -2.827   4.850  -9.823  1.00  2.56           C  
ATOM   1460  CG  PRO A  90      -3.215   5.438  -8.495  1.00  2.56           C  
ATOM   1461  CD  PRO A  90      -2.572   6.798  -8.467  1.00  2.56           C  
ATOM   1462  HA  PRO A  90      -2.013   5.919 -11.529  1.00  2.56           H  
ATOM   1463 1HB  PRO A  90      -3.536   4.088 -10.178  1.00  2.56           H  
ATOM   1464 2HB  PRO A  90      -1.833   4.383  -9.808  1.00  2.56           H  
ATOM   1465 1HG  PRO A  90      -4.311   5.486  -8.414  1.00  2.56           H  
ATOM   1466 2HG  PRO A  90      -2.866   4.792  -7.678  1.00  2.56           H  
ATOM   1467 1HD  PRO A  90      -3.245   7.487  -7.948  1.00  2.56           H  
ATOM   1468 2HD  PRO A  90      -1.575   6.726  -7.998  1.00  2.56           H  
ATOM   1469  N   LYS A  91      -5.061   7.038 -11.113  1.00  3.40           N  
ATOM   1470  CA  LYS A  91      -6.394   6.949 -11.707  1.00  3.40           C  
ATOM   1471  C   LYS A  91      -7.109   8.236 -12.143  1.00  3.40           C  
ATOM   1472  O   LYS A  91      -8.340   8.240 -12.231  1.00  3.40           O  
ATOM   1473  CB  LYS A  91      -7.318   6.170 -10.770  1.00  3.40           C  
ATOM   1474  CG  LYS A  91      -7.624   6.816  -9.431  1.00  3.40           C  
ATOM   1475  CD  LYS A  91      -8.542   5.890  -8.625  1.00  3.40           C  
ATOM   1476  CE  LYS A  91      -8.996   6.509  -7.309  1.00  3.40           C  
ATOM   1477  NZ  LYS A  91      -9.892   5.583  -6.553  1.00  3.40           N  
ATOM   1478  H   LYS A  91      -4.845   7.736 -10.418  1.00  3.40           H  
ATOM   1479  HA  LYS A  91      -6.301   6.352 -12.611  1.00  3.40           H  
ATOM   1480 1HB  LYS A  91      -8.269   5.996 -11.271  1.00  3.40           H  
ATOM   1481 2HB  LYS A  91      -6.879   5.191 -10.568  1.00  3.40           H  
ATOM   1482 1HG  LYS A  91      -6.697   6.986  -8.880  1.00  3.40           H  
ATOM   1483 2HG  LYS A  91      -8.119   7.777  -9.587  1.00  3.40           H  
ATOM   1484 1HD  LYS A  91      -9.425   5.648  -9.222  1.00  3.40           H  
ATOM   1485 2HD  LYS A  91      -8.012   4.962  -8.408  1.00  3.40           H  
ATOM   1486 1HE  LYS A  91      -8.132   6.750  -6.694  1.00  3.40           H  
ATOM   1487 2HE  LYS A  91      -9.546   7.429  -7.524  1.00  3.40           H  
ATOM   1488 1HZ  LYS A  91     -10.208   6.031  -5.690  1.00  3.40           H  
ATOM   1489 2HZ  LYS A  91     -10.703   5.368  -7.107  1.00  3.40           H  
ATOM   1490 3HZ  LYS A  91      -9.409   4.732  -6.326  1.00  3.40           H  
ATOM   1491  N   TRP A  92      -6.404   9.298 -12.529  1.00  4.45           N  
ATOM   1492  CA  TRP A  92      -7.171  10.488 -12.954  1.00  4.45           C  
ATOM   1493  C   TRP A  92      -7.769  10.382 -14.366  1.00  4.45           C  
ATOM   1494  O   TRP A  92      -8.412  11.312 -14.851  1.00  4.45           O  
ATOM   1495  CB  TRP A  92      -6.408  11.807 -12.823  1.00  4.45           C  
ATOM   1496  CG  TRP A  92      -5.024  11.861 -13.359  1.00  4.45           C  
ATOM   1497  CD1 TRP A  92      -3.911  11.831 -12.602  1.00  4.45           C  
ATOM   1498  CD2 TRP A  92      -4.572  11.916 -14.732  1.00  4.45           C  
ATOM   1499  NE1 TRP A  92      -2.799  11.902 -13.382  1.00  4.45           N  
ATOM   1500  CE2 TRP A  92      -3.179  11.951 -14.693  1.00  4.45           C  
ATOM   1501  CE3 TRP A  92      -5.222  11.935 -15.963  1.00  4.45           C  
ATOM   1502  CZ2 TRP A  92      -2.412  12.018 -15.841  1.00  4.45           C  
ATOM   1503  CZ3 TRP A  92      -4.456  11.996 -17.123  1.00  4.45           C  
ATOM   1504  CH2 TRP A  92      -3.086  12.040 -17.064  1.00  4.45           C  
ATOM   1505  H   TRP A  92      -5.391   9.305 -12.492  1.00  4.45           H  
ATOM   1506  HA  TRP A  92      -8.012  10.586 -12.266  1.00  4.45           H  
ATOM   1507 1HB  TRP A  92      -6.985  12.588 -13.306  1.00  4.45           H  
ATOM   1508 2HB  TRP A  92      -6.354  12.069 -11.761  1.00  4.45           H  
ATOM   1509  HD1 TRP A  92      -3.913  11.782 -11.530  1.00  4.45           H  
ATOM   1510  HE1 TRP A  92      -1.830  11.908 -13.020  1.00  4.45           H  
ATOM   1511  HE3 TRP A  92      -6.310  11.904 -16.015  1.00  4.45           H  
ATOM   1512  HZ2 TRP A  92      -1.321  12.047 -15.806  1.00  4.45           H  
ATOM   1513  HZ3 TRP A  92      -4.972  12.011 -18.081  1.00  4.45           H  
ATOM   1514  HH2 TRP A  92      -2.515  12.091 -17.995  1.00  4.45           H  
ATOM   1515  N   GLY A  93      -7.549   9.247 -15.033  1.00  5.59           N  
ATOM   1516  CA  GLY A  93      -8.157   8.986 -16.331  1.00  5.59           C  
ATOM   1517  C   GLY A  93      -9.525   8.292 -16.154  1.00  5.59           C  
ATOM   1518  O   GLY A  93     -10.185   7.942 -17.135  1.00  5.59           O  
ATOM   1519  H   GLY A  93      -6.979   8.535 -14.605  1.00  5.59           H  
ATOM   1520 1HA  GLY A  93      -8.286   9.924 -16.871  1.00  5.59           H  
ATOM   1521 2HA  GLY A  93      -7.497   8.356 -16.925  1.00  5.59           H  
ATOM   1522  N   SER A  94      -9.922   8.074 -14.890  1.00  6.57           N  
ATOM   1523  CA  SER A  94     -11.165   7.407 -14.501  1.00  6.57           C  
ATOM   1524  C   SER A  94     -12.227   8.429 -14.120  1.00  6.57           C  
ATOM   1525  O   SER A  94     -12.151   9.607 -14.464  1.00  6.57           O  
ATOM   1526  CB  SER A  94     -10.957   6.505 -13.299  1.00  6.57           C  
ATOM   1527  OG  SER A  94     -10.815   7.266 -12.115  1.00  6.57           O  
ATOM   1528  H   SER A  94      -9.317   8.376 -14.127  1.00  6.57           H  
ATOM   1529  HA  SER A  94     -11.531   6.818 -15.342  1.00  6.57           H  
ATOM   1530 1HB  SER A  94     -11.784   5.807 -13.200  1.00  6.57           H  
ATOM   1531 2HB  SER A  94     -10.055   5.914 -13.450  1.00  6.57           H  
ATOM   1532  HG  SER A  94      -9.976   7.773 -12.225  1.00  6.57           H  
ATOM   1533  N   ASP A  95     -13.240   7.958 -13.379  1.00  7.22           N  
ATOM   1534  CA  ASP A  95     -14.330   8.797 -12.878  1.00  7.22           C  
ATOM   1535  C   ASP A  95     -13.779   9.889 -11.943  1.00  7.22           C  
ATOM   1536  O   ASP A  95     -14.404  10.934 -11.724  1.00  7.22           O  
ATOM   1537  CB  ASP A  95     -15.351   7.948 -12.122  1.00  7.22           C  
ATOM   1538  CG  ASP A  95     -16.151   7.020 -13.033  1.00  7.22           C  
ATOM   1539  OD1 ASP A  95     -16.080   7.178 -14.230  1.00  7.22           O  
ATOM   1540  OD2 ASP A  95     -16.822   6.159 -12.520  1.00  7.22           O  
ATOM   1541  H   ASP A  95     -13.243   6.980 -13.141  1.00  7.22           H  
ATOM   1542  HA  ASP A  95     -14.819   9.280 -13.724  1.00  7.22           H  
ATOM   1543 1HB  ASP A  95     -14.835   7.346 -11.371  1.00  7.22           H  
ATOM   1544 2HB  ASP A  95     -16.043   8.602 -11.595  1.00  7.22           H  
ATOM   1545  N   ASN A  96     -12.586   9.650 -11.386  1.00  7.51           N  
ATOM   1546  CA  ASN A  96     -11.929  10.609 -10.503  1.00  7.51           C  
ATOM   1547  C   ASN A  96     -11.375  11.707 -11.407  1.00  7.51           C  
ATOM   1548  O   ASN A  96     -10.190  11.742 -11.722  1.00  7.51           O  
ATOM   1549  CB  ASN A  96     -10.814   9.951  -9.702  1.00  7.51           C  
ATOM   1550  CG  ASN A  96     -10.270  10.843  -8.600  1.00  7.51           C  
ATOM   1551  OD1 ASN A  96     -11.005  11.669  -8.042  1.00  7.51           O  
ATOM   1552  ND2 ASN A  96      -9.010  10.695  -8.282  1.00  7.51           N  
ATOM   1553  H   ASN A  96     -12.103   8.782 -11.611  1.00  7.51           H  
ATOM   1554  HA  ASN A  96     -12.662  11.056  -9.831  1.00  7.51           H  
ATOM   1555 1HB  ASN A  96     -11.184   9.025  -9.259  1.00  7.51           H  
ATOM   1556 2HB  ASN A  96      -9.997   9.683 -10.378  1.00  7.51           H  
ATOM   1557 1HD2 ASN A  96      -8.597  11.264  -7.568  1.00  7.51           H  
ATOM   1558 2HD2 ASN A  96      -8.443  10.026  -8.765  1.00  7.51           H  
ATOM   1559  N   ALA A  97     -12.268  12.597 -11.821  1.00  7.53           N  
ATOM   1560  CA  ALA A  97     -12.002  13.590 -12.850  1.00  7.53           C  
ATOM   1561  C   ALA A  97     -10.726  14.373 -12.639  1.00  7.53           C  
ATOM   1562  O   ALA A  97     -10.407  14.840 -11.540  1.00  7.53           O  
ATOM   1563  CB  ALA A  97     -13.157  14.571 -12.928  1.00  7.53           C  
ATOM   1564  H   ALA A  97     -13.219  12.471 -11.479  1.00  7.53           H  
ATOM   1565  HA  ALA A  97     -11.917  13.059 -13.799  1.00  7.53           H  
ATOM   1566 1HB  ALA A  97     -12.973  15.283 -13.732  1.00  7.53           H  
ATOM   1567 2HB  ALA A  97     -14.079  14.023 -13.127  1.00  7.53           H  
ATOM   1568 3HB  ALA A  97     -13.247  15.106 -11.984  1.00  7.53           H  
ATOM   1569  N   ARG A  98     -10.026  14.585 -13.749  1.00  7.39           N  
ATOM   1570  CA  ARG A  98      -8.763  15.306 -13.766  1.00  7.39           C  
ATOM   1571  C   ARG A  98      -8.986  16.810 -13.619  1.00  7.39           C  
ATOM   1572  O   ARG A  98      -8.876  17.568 -14.581  1.00  7.39           O  
ATOM   1573  CB  ARG A  98      -8.049  15.044 -15.093  1.00  7.39           C  
ATOM   1574  CG  ARG A  98      -6.640  15.623 -15.237  1.00  7.39           C  
ATOM   1575  CD  ARG A  98      -6.073  15.360 -16.612  1.00  7.39           C  
ATOM   1576  NE  ARG A  98      -4.668  15.763 -16.729  1.00  7.39           N  
ATOM   1577  CZ  ARG A  98      -3.906  15.633 -17.849  1.00  7.39           C  
ATOM   1578  NH1 ARG A  98      -4.402  15.114 -18.955  1.00  7.39           N  
ATOM   1579  NH2 ARG A  98      -2.647  16.030 -17.839  1.00  7.39           N  
ATOM   1580  H   ARG A  98     -10.362  14.180 -14.611  1.00  7.39           H  
ATOM   1581  HA  ARG A  98      -8.148  14.951 -12.940  1.00  7.39           H  
ATOM   1582 1HB  ARG A  98      -7.970  13.964 -15.244  1.00  7.39           H  
ATOM   1583 2HB  ARG A  98      -8.650  15.439 -15.908  1.00  7.39           H  
ATOM   1584 1HG  ARG A  98      -6.670  16.702 -15.070  1.00  7.39           H  
ATOM   1585 2HG  ARG A  98      -5.980  15.157 -14.502  1.00  7.39           H  
ATOM   1586 1HD  ARG A  98      -6.161  14.323 -16.860  1.00  7.39           H  
ATOM   1587 2HD  ARG A  98      -6.644  15.939 -17.335  1.00  7.39           H  
ATOM   1588  HE  ARG A  98      -4.230  16.167 -15.914  1.00  7.39           H  
ATOM   1589 1HH1 ARG A  98      -5.358  14.806 -18.988  1.00  7.39           H  
ATOM   1590 2HH1 ARG A  98      -3.799  15.034 -19.799  1.00  7.39           H  
ATOM   1591 1HH2 ARG A  98      -2.246  16.431 -17.007  1.00  7.39           H  
ATOM   1592 2HH2 ARG A  98      -2.087  15.928 -18.682  1.00  7.39           H  
ATOM   1593  N   VAL A  99      -9.285  17.229 -12.396  1.00  7.21           N  
ATOM   1594  CA  VAL A  99      -9.561  18.632 -12.101  1.00  7.21           C  
ATOM   1595  C   VAL A  99      -8.332  19.494 -12.376  1.00  7.21           C  
ATOM   1596  O   VAL A  99      -7.206  19.145 -11.992  1.00  7.21           O  
ATOM   1597  CB  VAL A  99     -10.048  18.794 -10.645  1.00  7.21           C  
ATOM   1598  CG1 VAL A  99     -10.195  20.287 -10.259  1.00  7.21           C  
ATOM   1599  CG2 VAL A  99     -11.394  18.085 -10.500  1.00  7.21           C  
ATOM   1600  H   VAL A  99      -9.392  16.513 -11.677  1.00  7.21           H  
ATOM   1601  HA  VAL A  99     -10.366  18.967 -12.757  1.00  7.21           H  
ATOM   1602  HB  VAL A  99      -9.322  18.347  -9.982  1.00  7.21           H  
ATOM   1603 1HG1 VAL A  99     -10.537  20.371  -9.230  1.00  7.21           H  
ATOM   1604 2HG1 VAL A  99      -9.235  20.788 -10.352  1.00  7.21           H  
ATOM   1605 3HG1 VAL A  99     -10.919  20.768 -10.918  1.00  7.21           H  
ATOM   1606 1HG2 VAL A  99     -11.748  18.173  -9.474  1.00  7.21           H  
ATOM   1607 2HG2 VAL A  99     -12.119  18.544 -11.175  1.00  7.21           H  
ATOM   1608 3HG2 VAL A  99     -11.282  17.035 -10.752  1.00  7.21           H  
ATOM   1609  N   SER A 100      -8.581  20.591 -13.089  1.00  7.03           N  
ATOM   1610  CA  SER A 100      -7.603  21.577 -13.541  1.00  7.03           C  
ATOM   1611  C   SER A 100      -7.183  22.542 -12.438  1.00  7.03           C  
ATOM   1612  O   SER A 100      -7.584  22.395 -11.284  1.00  7.03           O  
ATOM   1613  CB  SER A 100      -8.165  22.354 -14.711  1.00  7.03           C  
ATOM   1614  OG  SER A 100      -9.200  23.186 -14.295  1.00  7.03           O  
ATOM   1615  H   SER A 100      -9.546  20.754 -13.343  1.00  7.03           H  
ATOM   1616  HA  SER A 100      -6.716  21.041 -13.880  1.00  7.03           H  
ATOM   1617 1HB  SER A 100      -7.383  22.945 -15.175  1.00  7.03           H  
ATOM   1618 2HB  SER A 100      -8.538  21.659 -15.463  1.00  7.03           H  
ATOM   1619  HG  SER A 100      -8.833  23.730 -13.583  1.00  7.03           H  
ATOM   1620  N   ASN A 101      -6.362  23.527 -12.808  1.00  6.89           N  
ATOM   1621  CA  ASN A 101      -5.800  24.490 -11.872  1.00  6.89           C  
ATOM   1622  C   ASN A 101      -6.864  25.009 -10.894  1.00  6.89           C  
ATOM   1623  O   ASN A 101      -7.788  25.710 -11.318  1.00  6.89           O  
ATOM   1624  CB  ASN A 101      -5.193  25.658 -12.644  1.00  6.89           C  
ATOM   1625  CG  ASN A 101      -4.432  26.678 -11.783  1.00  6.89           C  
ATOM   1626  OD1 ASN A 101      -4.680  26.880 -10.577  1.00  6.89           O  
ATOM   1627  ND2 ASN A 101      -3.490  27.337 -12.409  1.00  6.89           N  
ATOM   1628  H   ASN A 101      -6.089  23.589 -13.778  1.00  6.89           H  
ATOM   1629  HA  ASN A 101      -5.004  23.974 -11.358  1.00  6.89           H  
ATOM   1630 1HB  ASN A 101      -4.510  25.276 -13.406  1.00  6.89           H  
ATOM   1631 2HB  ASN A 101      -5.994  26.185 -13.167  1.00  6.89           H  
ATOM   1632 1HD2 ASN A 101      -2.942  28.022 -11.926  1.00  6.89           H  
ATOM   1633 2HD2 ASN A 101      -3.308  27.153 -13.378  1.00  6.89           H  
ATOM   1634  N   PRO A 102      -6.715  24.754  -9.571  1.00  6.82           N  
ATOM   1635  CA  PRO A 102      -7.665  25.062  -8.522  1.00  6.82           C  
ATOM   1636  C   PRO A 102      -7.935  26.547  -8.384  1.00  6.82           C  
ATOM   1637  O   PRO A 102      -8.973  26.948  -7.847  1.00  6.82           O  
ATOM   1638  CB  PRO A 102      -6.994  24.518  -7.269  1.00  6.82           C  
ATOM   1639  CG  PRO A 102      -5.542  24.502  -7.600  1.00  6.82           C  
ATOM   1640  CD  PRO A 102      -5.468  24.158  -9.052  1.00  6.82           C  
ATOM   1641  HA  PRO A 102      -8.570  24.499  -8.725  1.00  6.82           H  
ATOM   1642 1HB  PRO A 102      -7.229  25.162  -6.411  1.00  6.82           H  
ATOM   1643 2HB  PRO A 102      -7.398  23.522  -7.044  1.00  6.82           H  
ATOM   1644 1HG  PRO A 102      -5.081  25.479  -7.369  1.00  6.82           H  
ATOM   1645 2HG  PRO A 102      -5.040  23.787  -6.996  1.00  6.82           H  
ATOM   1646 1HD  PRO A 102      -4.572  24.650  -9.432  1.00  6.82           H  
ATOM   1647 2HD  PRO A 102      -5.462  23.062  -9.201  1.00  6.82           H  
ATOM   1648  N   THR A 103      -7.028  27.367  -8.920  1.00  6.78           N  
ATOM   1649  CA  THR A 103      -7.142  28.816  -8.875  1.00  6.78           C  
ATOM   1650  C   THR A 103      -8.499  29.282  -9.351  1.00  6.78           C  
ATOM   1651  O   THR A 103      -9.019  30.292  -8.874  1.00  6.78           O  
ATOM   1652  CB  THR A 103      -6.080  29.503  -9.752  1.00  6.78           C  
ATOM   1653  OG1 THR A 103      -4.765  29.167  -9.288  1.00  6.78           O  
ATOM   1654  CG2 THR A 103      -6.267  30.999  -9.719  1.00  6.78           C  
ATOM   1655  H   THR A 103      -6.211  26.987  -9.391  1.00  6.78           H  
ATOM   1656  HA  THR A 103      -7.011  29.140  -7.843  1.00  6.78           H  
ATOM   1657  HB  THR A 103      -6.190  29.160 -10.781  1.00  6.78           H  
ATOM   1658  HG1 THR A 103      -4.543  28.282  -9.622  1.00  6.78           H  
ATOM   1659 1HG2 THR A 103      -5.520  31.472 -10.351  1.00  6.78           H  
ATOM   1660 2HG2 THR A 103      -7.265  31.246 -10.085  1.00  6.78           H  
ATOM   1661 3HG2 THR A 103      -6.158  31.356  -8.696  1.00  6.78           H  
ATOM   1662  N   VAL A 104      -9.042  28.592 -10.349  1.00  6.75           N  
ATOM   1663  CA  VAL A 104     -10.288  29.010 -10.942  1.00  6.75           C  
ATOM   1664  C   VAL A 104     -11.475  28.079 -10.708  1.00  6.75           C  
ATOM   1665  O   VAL A 104     -12.455  28.194 -11.440  1.00  6.75           O  
ATOM   1666  CB  VAL A 104     -10.106  29.196 -12.452  1.00  6.75           C  
ATOM   1667  CG1 VAL A 104      -9.133  30.340 -12.735  1.00  6.75           C  
ATOM   1668  CG2 VAL A 104      -9.614  27.898 -13.040  1.00  6.75           C  
ATOM   1669  H   VAL A 104      -8.583  27.740 -10.682  1.00  6.75           H  
ATOM   1670  HA  VAL A 104     -10.543  29.983 -10.522  1.00  6.75           H  
ATOM   1671  HB  VAL A 104     -11.052  29.456 -12.892  1.00  6.75           H  
ATOM   1672 1HG1 VAL A 104      -9.033  30.477 -13.809  1.00  6.75           H  
ATOM   1673 2HG1 VAL A 104      -9.513  31.258 -12.295  1.00  6.75           H  
ATOM   1674 3HG1 VAL A 104      -8.162  30.106 -12.306  1.00  6.75           H  
ATOM   1675 1HG2 VAL A 104      -9.504  28.003 -14.112  1.00  6.75           H  
ATOM   1676 2HG2 VAL A 104      -8.653  27.642 -12.598  1.00  6.75           H  
ATOM   1677 3HG2 VAL A 104     -10.332  27.104 -12.830  1.00  6.75           H  
ATOM   1678  N   ILE A 105     -11.468  27.233  -9.668  1.00  6.69           N  
ATOM   1679  CA  ILE A 105     -12.640  26.358  -9.449  1.00  6.69           C  
ATOM   1680  C   ILE A 105     -13.934  27.144  -9.291  1.00  6.69           C  
ATOM   1681  O   ILE A 105     -14.965  26.790  -9.859  1.00  6.69           O  
ATOM   1682  CB  ILE A 105     -12.465  25.408  -8.248  1.00  6.69           C  
ATOM   1683  CG1 ILE A 105     -11.426  24.357  -8.583  1.00  6.69           C  
ATOM   1684  CG2 ILE A 105     -13.792  24.770  -7.898  1.00  6.69           C  
ATOM   1685  CD1 ILE A 105     -10.925  23.533  -7.384  1.00  6.69           C  
ATOM   1686  H   ILE A 105     -10.651  27.176  -9.052  1.00  6.69           H  
ATOM   1687  HA  ILE A 105     -12.745  25.723 -10.331  1.00  6.69           H  
ATOM   1688  HB  ILE A 105     -12.097  25.972  -7.390  1.00  6.69           H  
ATOM   1689 1HG1 ILE A 105     -11.861  23.667  -9.308  1.00  6.69           H  
ATOM   1690 2HG1 ILE A 105     -10.613  24.859  -9.062  1.00  6.69           H  
ATOM   1691 1HG2 ILE A 105     -13.665  24.103  -7.048  1.00  6.69           H  
ATOM   1692 2HG2 ILE A 105     -14.521  25.541  -7.643  1.00  6.69           H  
ATOM   1693 3HG2 ILE A 105     -14.149  24.207  -8.759  1.00  6.69           H  
ATOM   1694 1HD1 ILE A 105     -10.189  22.801  -7.726  1.00  6.69           H  
ATOM   1695 2HD1 ILE A 105     -10.461  24.202  -6.658  1.00  6.69           H  
ATOM   1696 3HD1 ILE A 105     -11.763  23.015  -6.920  1.00  6.69           H  
ATOM   1697  N   CYS A 106     -13.894  28.243  -8.557  1.00  6.54           N  
ATOM   1698  CA  CYS A 106     -15.103  29.036  -8.407  1.00  6.54           C  
ATOM   1699  C   CYS A 106     -15.612  29.583  -9.749  1.00  6.54           C  
ATOM   1700  O   CYS A 106     -16.813  29.848  -9.887  1.00  6.54           O  
ATOM   1701  CB  CYS A 106     -14.834  30.218  -7.493  1.00  6.54           C  
ATOM   1702  SG  CYS A 106     -13.648  31.367  -8.197  1.00  6.54           S  
ATOM   1703  H   CYS A 106     -13.037  28.514  -8.099  1.00  6.54           H  
ATOM   1704  HA  CYS A 106     -15.874  28.406  -7.965  1.00  6.54           H  
ATOM   1705 1HB  CYS A 106     -15.762  30.757  -7.309  1.00  6.54           H  
ATOM   1706 2HB  CYS A 106     -14.452  29.869  -6.534  1.00  6.54           H  
ATOM   1707  HG  CYS A 106     -14.235  31.418  -9.400  1.00  6.54           H  
ATOM   1708  N   GLN A 107     -14.712  29.747 -10.738  1.00  6.31           N  
ATOM   1709  CA  GLN A 107     -15.091  30.274 -12.038  1.00  6.31           C  
ATOM   1710  C   GLN A 107     -15.496  29.119 -12.942  1.00  6.31           C  
ATOM   1711  O   GLN A 107     -16.329  29.277 -13.829  1.00  6.31           O  
ATOM   1712  CB  GLN A 107     -13.952  31.059 -12.688  1.00  6.31           C  
ATOM   1713  CG  GLN A 107     -13.504  32.295 -11.938  1.00  6.31           C  
ATOM   1714  CD  GLN A 107     -12.438  33.055 -12.694  1.00  6.31           C  
ATOM   1715  OE1 GLN A 107     -12.591  33.292 -13.905  1.00  6.31           O  
ATOM   1716  NE2 GLN A 107     -11.369  33.449 -11.999  1.00  6.31           N  
ATOM   1717  H   GLN A 107     -13.750  29.456 -10.605  1.00  6.31           H  
ATOM   1718  HA  GLN A 107     -15.944  30.937 -11.913  1.00  6.31           H  
ATOM   1719 1HB  GLN A 107     -13.096  30.410 -12.792  1.00  6.31           H  
ATOM   1720 2HB  GLN A 107     -14.249  31.365 -13.691  1.00  6.31           H  
ATOM   1721 1HG  GLN A 107     -14.356  32.950 -11.768  1.00  6.31           H  
ATOM   1722 2HG  GLN A 107     -13.070  31.982 -10.998  1.00  6.31           H  
ATOM   1723 1HE2 GLN A 107     -10.633  33.965 -12.439  1.00  6.31           H  
ATOM   1724 2HE2 GLN A 107     -11.295  33.236 -11.024  1.00  6.31           H  
ATOM   1725  N   GLU A 108     -14.904  27.937 -12.714  1.00  5.98           N  
ATOM   1726  CA  GLU A 108     -15.275  26.754 -13.487  1.00  5.98           C  
ATOM   1727  C   GLU A 108     -16.753  26.522 -13.257  1.00  5.98           C  
ATOM   1728  O   GLU A 108     -17.500  26.190 -14.176  1.00  5.98           O  
ATOM   1729  CB  GLU A 108     -14.478  25.509 -13.077  1.00  5.98           C  
ATOM   1730  CG  GLU A 108     -14.804  24.251 -13.919  1.00  5.98           C  
ATOM   1731  CD  GLU A 108     -13.984  23.022 -13.553  1.00  5.98           C  
ATOM   1732  OE1 GLU A 108     -13.166  23.111 -12.673  1.00  5.98           O  
ATOM   1733  OE2 GLU A 108     -14.189  21.994 -14.158  1.00  5.98           O  
ATOM   1734  H   GLU A 108     -14.187  27.867 -11.999  1.00  5.98           H  
ATOM   1735  HA  GLU A 108     -15.117  26.945 -14.546  1.00  5.98           H  
ATOM   1736 1HB  GLU A 108     -13.409  25.716 -13.156  1.00  5.98           H  
ATOM   1737 2HB  GLU A 108     -14.690  25.276 -12.033  1.00  5.98           H  
ATOM   1738 1HG  GLU A 108     -15.863  24.018 -13.785  1.00  5.98           H  
ATOM   1739 2HG  GLU A 108     -14.645  24.488 -14.969  1.00  5.98           H  
ATOM   1740  N   ASP A 109     -17.171  26.720 -12.006  1.00  5.54           N  
ATOM   1741  CA  ASP A 109     -18.569  26.583 -11.682  1.00  5.54           C  
ATOM   1742  C   ASP A 109     -19.327  27.825 -12.175  1.00  5.54           C  
ATOM   1743  O   ASP A 109     -20.181  27.720 -13.066  1.00  5.54           O  
ATOM   1744  CB  ASP A 109     -18.748  26.427 -10.165  1.00  5.54           C  
ATOM   1745  CG  ASP A 109     -18.231  25.071  -9.603  1.00  5.54           C  
ATOM   1746  OD1 ASP A 109     -17.935  24.168 -10.369  1.00  5.54           O  
ATOM   1747  OD2 ASP A 109     -18.156  24.932  -8.403  1.00  5.54           O  
ATOM   1748  H   ASP A 109     -16.488  26.951 -11.284  1.00  5.54           H  
ATOM   1749  HA  ASP A 109     -18.962  25.704 -12.183  1.00  5.54           H  
ATOM   1750 1HB  ASP A 109     -18.206  27.232  -9.662  1.00  5.54           H  
ATOM   1751 2HB  ASP A 109     -19.802  26.537  -9.915  1.00  5.54           H  
ATOM   1752  N   SER A 110     -18.982  29.023 -11.658  1.00  5.04           N  
ATOM   1753  CA  SER A 110     -19.639  30.253 -12.102  1.00  5.04           C  
ATOM   1754  C   SER A 110     -21.115  30.039 -12.361  1.00  5.04           C  
ATOM   1755  O   SER A 110     -21.828  29.416 -11.571  1.00  5.04           O  
ATOM   1756  CB  SER A 110     -18.980  30.810 -13.346  1.00  5.04           C  
ATOM   1757  OG  SER A 110     -19.520  32.061 -13.687  1.00  5.04           O  
ATOM   1758  H   SER A 110     -18.246  29.104 -10.958  1.00  5.04           H  
ATOM   1759  HA  SER A 110     -19.536  30.991 -11.305  1.00  5.04           H  
ATOM   1760 1HB  SER A 110     -17.935  30.938 -13.147  1.00  5.04           H  
ATOM   1761 2HB  SER A 110     -19.067  30.107 -14.178  1.00  5.04           H  
ATOM   1762  HG  SER A 110     -19.321  32.643 -12.943  1.00  5.04           H  
ATOM   1763  N   ILE A 111     -21.552  30.569 -13.501  1.00  4.51           N  
ATOM   1764  CA  ILE A 111     -22.857  30.294 -14.079  1.00  4.51           C  
ATOM   1765  C   ILE A 111     -22.756  29.239 -15.193  1.00  4.51           C  
ATOM   1766  O   ILE A 111     -23.768  28.721 -15.668  1.00  4.51           O  
ATOM   1767  CB  ILE A 111     -23.486  31.571 -14.634  1.00  4.51           C  
ATOM   1768  CG1 ILE A 111     -24.985  31.341 -14.850  1.00  4.51           C  
ATOM   1769  CG2 ILE A 111     -22.792  31.961 -15.906  1.00  4.51           C  
ATOM   1770  CD1 ILE A 111     -25.771  32.593 -15.117  1.00  4.51           C  
ATOM   1771  H   ILE A 111     -20.906  31.148 -14.026  1.00  4.51           H  
ATOM   1772  HA  ILE A 111     -23.509  29.901 -13.298  1.00  4.51           H  
ATOM   1773  HB  ILE A 111     -23.381  32.373 -13.906  1.00  4.51           H  
ATOM   1774 1HG1 ILE A 111     -25.112  30.666 -15.691  1.00  4.51           H  
ATOM   1775 2HG1 ILE A 111     -25.401  30.858 -13.959  1.00  4.51           H  
ATOM   1776 1HG2 ILE A 111     -23.234  32.874 -16.291  1.00  4.51           H  
ATOM   1777 2HG2 ILE A 111     -21.733  32.125 -15.708  1.00  4.51           H  
ATOM   1778 3HG2 ILE A 111     -22.902  31.166 -16.633  1.00  4.51           H  
ATOM   1779 1HD1 ILE A 111     -26.821  32.333 -15.258  1.00  4.51           H  
ATOM   1780 2HD1 ILE A 111     -25.675  33.269 -14.268  1.00  4.51           H  
ATOM   1781 3HD1 ILE A 111     -25.394  33.079 -16.009  1.00  4.51           H  
ATOM   1782  N   GLU A 112     -21.527  28.924 -15.617  1.00  4.00           N  
ATOM   1783  CA  GLU A 112     -21.316  27.956 -16.691  1.00  4.00           C  
ATOM   1784  C   GLU A 112     -21.821  26.570 -16.321  1.00  4.00           C  
ATOM   1785  O   GLU A 112     -22.444  25.903 -17.148  1.00  4.00           O  
ATOM   1786  CB  GLU A 112     -19.836  27.892 -17.073  1.00  4.00           C  
ATOM   1787  CG  GLU A 112     -19.320  29.141 -17.808  1.00  4.00           C  
ATOM   1788  CD  GLU A 112     -17.816  29.109 -18.078  1.00  4.00           C  
ATOM   1789  OE1 GLU A 112     -17.165  28.197 -17.633  1.00  4.00           O  
ATOM   1790  OE2 GLU A 112     -17.321  30.008 -18.725  1.00  4.00           O  
ATOM   1791  H   GLU A 112     -20.730  29.352 -15.173  1.00  4.00           H  
ATOM   1792  HA  GLU A 112     -21.875  28.293 -17.561  1.00  4.00           H  
ATOM   1793 1HB  GLU A 112     -19.235  27.761 -16.166  1.00  4.00           H  
ATOM   1794 2HB  GLU A 112     -19.660  27.028 -17.709  1.00  4.00           H  
ATOM   1795 1HG  GLU A 112     -19.850  29.236 -18.755  1.00  4.00           H  
ATOM   1796 2HG  GLU A 112     -19.557  30.017 -17.201  1.00  4.00           H  
ATOM   1797  N   GLU A 113     -21.632  26.147 -15.068  1.00  3.51           N  
ATOM   1798  CA  GLU A 113     -22.128  24.835 -14.675  1.00  3.51           C  
ATOM   1799  C   GLU A 113     -23.648  24.817 -14.722  1.00  3.51           C  
ATOM   1800  O   GLU A 113     -24.246  23.822 -15.129  1.00  3.51           O  
ATOM   1801  CB  GLU A 113     -21.639  24.448 -13.282  1.00  3.51           C  
ATOM   1802  CG  GLU A 113     -22.129  23.075 -12.770  1.00  3.51           C  
ATOM   1803  CD  GLU A 113     -21.632  21.876 -13.568  1.00  3.51           C  
ATOM   1804  OE1 GLU A 113     -20.675  22.006 -14.293  1.00  3.51           O  
ATOM   1805  OE2 GLU A 113     -22.221  20.827 -13.439  1.00  3.51           O  
ATOM   1806  H   GLU A 113     -21.112  26.718 -14.396  1.00  3.51           H  
ATOM   1807  HA  GLU A 113     -21.752  24.099 -15.386  1.00  3.51           H  
ATOM   1808 1HB  GLU A 113     -20.552  24.420 -13.288  1.00  3.51           H  
ATOM   1809 2HB  GLU A 113     -21.937  25.214 -12.563  1.00  3.51           H  
ATOM   1810 1HG  GLU A 113     -21.803  22.961 -11.737  1.00  3.51           H  
ATOM   1811 2HG  GLU A 113     -23.219  23.075 -12.776  1.00  3.51           H  
ATOM   1812  N   GLU A 114     -24.280  25.917 -14.307  1.00  3.06           N  
ATOM   1813  CA  GLU A 114     -25.731  26.003 -14.334  1.00  3.06           C  
ATOM   1814  C   GLU A 114     -26.218  25.872 -15.767  1.00  3.06           C  
ATOM   1815  O   GLU A 114     -27.135  25.097 -16.051  1.00  3.06           O  
ATOM   1816  CB  GLU A 114     -26.214  27.322 -13.719  1.00  3.06           C  
ATOM   1817  CG  GLU A 114     -27.731  27.501 -13.686  1.00  3.06           C  
ATOM   1818  CD  GLU A 114     -28.156  28.788 -12.999  1.00  3.06           C  
ATOM   1819  OE1 GLU A 114     -27.300  29.497 -12.523  1.00  3.06           O  
ATOM   1820  OE2 GLU A 114     -29.335  29.049 -12.939  1.00  3.06           O  
ATOM   1821  H   GLU A 114     -23.737  26.708 -13.990  1.00  3.06           H  
ATOM   1822  HA  GLU A 114     -26.141  25.175 -13.756  1.00  3.06           H  
ATOM   1823 1HB  GLU A 114     -25.839  27.407 -12.700  1.00  3.06           H  
ATOM   1824 2HB  GLU A 114     -25.803  28.155 -14.284  1.00  3.06           H  
ATOM   1825 1HG  GLU A 114     -28.099  27.512 -14.713  1.00  3.06           H  
ATOM   1826 2HG  GLU A 114     -28.180  26.651 -13.176  1.00  3.06           H  
ATOM   1827  N   TRP A 115     -25.566  26.591 -16.684  1.00  2.69           N  
ATOM   1828  CA  TRP A 115     -25.964  26.535 -18.079  1.00  2.69           C  
ATOM   1829  C   TRP A 115     -25.792  25.134 -18.639  1.00  2.69           C  
ATOM   1830  O   TRP A 115     -26.683  24.617 -19.318  1.00  2.69           O  
ATOM   1831  CB  TRP A 115     -25.117  27.494 -18.906  1.00  2.69           C  
ATOM   1832  CG  TRP A 115     -25.431  28.938 -18.697  1.00  2.69           C  
ATOM   1833  CD1 TRP A 115     -26.587  29.473 -18.215  1.00  2.69           C  
ATOM   1834  CD2 TRP A 115     -24.558  30.054 -18.979  1.00  2.69           C  
ATOM   1835  NE1 TRP A 115     -26.499  30.843 -18.195  1.00  2.69           N  
ATOM   1836  CE2 TRP A 115     -25.263  31.214 -18.661  1.00  2.69           C  
ATOM   1837  CE3 TRP A 115     -23.254  30.157 -19.477  1.00  2.69           C  
ATOM   1838  CZ2 TRP A 115     -24.712  32.473 -18.829  1.00  2.69           C  
ATOM   1839  CZ3 TRP A 115     -22.698  31.416 -19.640  1.00  2.69           C  
ATOM   1840  CH2 TRP A 115     -23.410  32.547 -19.326  1.00  2.69           C  
ATOM   1841  H   TRP A 115     -24.812  27.214 -16.391  1.00  2.69           H  
ATOM   1842  HA  TRP A 115     -27.011  26.819 -18.155  1.00  2.69           H  
ATOM   1843 1HB  TRP A 115     -24.067  27.341 -18.659  1.00  2.69           H  
ATOM   1844 2HB  TRP A 115     -25.238  27.263 -19.962  1.00  2.69           H  
ATOM   1845  HD1 TRP A 115     -27.455  28.898 -17.900  1.00  2.69           H  
ATOM   1846  HE1 TRP A 115     -27.219  31.474 -17.885  1.00  2.69           H  
ATOM   1847  HE3 TRP A 115     -22.687  29.263 -19.731  1.00  2.69           H  
ATOM   1848  HZ2 TRP A 115     -25.261  33.382 -18.584  1.00  2.69           H  
ATOM   1849  HZ3 TRP A 115     -21.681  31.485 -20.026  1.00  2.69           H  
ATOM   1850  HH2 TRP A 115     -22.946  33.522 -19.468  1.00  2.69           H  
ATOM   1851  N   MET A 116     -24.664  24.493 -18.325  1.00  2.42           N  
ATOM   1852  CA  MET A 116     -24.426  23.143 -18.804  1.00  2.42           C  
ATOM   1853  C   MET A 116     -25.463  22.197 -18.234  1.00  2.42           C  
ATOM   1854  O   MET A 116     -25.992  21.363 -18.959  1.00  2.42           O  
ATOM   1855  CB  MET A 116     -23.007  22.701 -18.481  1.00  2.42           C  
ATOM   1856  CG  MET A 116     -21.947  23.439 -19.294  1.00  2.42           C  
ATOM   1857  SD  MET A 116     -20.275  22.981 -18.852  1.00  2.42           S  
ATOM   1858  CE  MET A 116     -19.390  24.243 -19.724  1.00  2.42           C  
ATOM   1859  H   MET A 116     -23.953  24.960 -17.762  1.00  2.42           H  
ATOM   1860  HA  MET A 116     -24.538  23.138 -19.885  1.00  2.42           H  
ATOM   1861 1HB  MET A 116     -22.807  22.885 -17.421  1.00  2.42           H  
ATOM   1862 2HB  MET A 116     -22.905  21.628 -18.653  1.00  2.42           H  
ATOM   1863 1HG  MET A 116     -22.091  23.218 -20.350  1.00  2.42           H  
ATOM   1864 2HG  MET A 116     -22.062  24.511 -19.158  1.00  2.42           H  
ATOM   1865 1HE  MET A 116     -18.323  24.114 -19.568  1.00  2.42           H  
ATOM   1866 2HE  MET A 116     -19.616  24.168 -20.769  1.00  2.42           H  
ATOM   1867 3HE  MET A 116     -19.694  25.223 -19.357  1.00  2.42           H  
ATOM   1868  N   GLY A 117     -25.792  22.353 -16.952  1.00  2.24           N  
ATOM   1869  CA  GLY A 117     -26.778  21.508 -16.298  1.00  2.24           C  
ATOM   1870  C   GLY A 117     -28.121  21.603 -17.007  1.00  2.24           C  
ATOM   1871  O   GLY A 117     -28.758  20.584 -17.299  1.00  2.24           O  
ATOM   1872  H   GLY A 117     -25.318  23.059 -16.391  1.00  2.24           H  
ATOM   1873 1HA  GLY A 117     -26.427  20.474 -16.295  1.00  2.24           H  
ATOM   1874 2HA  GLY A 117     -26.882  21.822 -15.260  1.00  2.24           H  
ATOM   1875  N   LEU A 118     -28.550  22.830 -17.305  1.00  2.17           N  
ATOM   1876  CA  LEU A 118     -29.815  23.033 -17.994  1.00  2.17           C  
ATOM   1877  C   LEU A 118     -29.763  22.390 -19.375  1.00  2.17           C  
ATOM   1878  O   LEU A 118     -30.716  21.735 -19.804  1.00  2.17           O  
ATOM   1879  CB  LEU A 118     -30.075  24.533 -18.125  1.00  2.17           C  
ATOM   1880  CG  LEU A 118     -30.360  25.270 -16.799  1.00  2.17           C  
ATOM   1881  CD1 LEU A 118     -30.354  26.772 -17.044  1.00  2.17           C  
ATOM   1882  CD2 LEU A 118     -31.693  24.815 -16.243  1.00  2.17           C  
ATOM   1883  H   LEU A 118     -27.989  23.637 -17.025  1.00  2.17           H  
ATOM   1884  HA  LEU A 118     -30.611  22.570 -17.414  1.00  2.17           H  
ATOM   1885 1HB  LEU A 118     -29.197  24.994 -18.577  1.00  2.17           H  
ATOM   1886 2HB  LEU A 118     -30.924  24.684 -18.787  1.00  2.17           H  
ATOM   1887  HG  LEU A 118     -29.581  25.041 -16.082  1.00  2.17           H  
ATOM   1888 1HD1 LEU A 118     -30.540  27.295 -16.103  1.00  2.17           H  
ATOM   1889 2HD1 LEU A 118     -29.380  27.067 -17.432  1.00  2.17           H  
ATOM   1890 3HD1 LEU A 118     -31.127  27.029 -17.764  1.00  2.17           H  
ATOM   1891 1HD2 LEU A 118     -31.885  25.335 -15.303  1.00  2.17           H  
ATOM   1892 2HD2 LEU A 118     -32.483  25.047 -16.956  1.00  2.17           H  
ATOM   1893 3HD2 LEU A 118     -31.666  23.740 -16.066  1.00  2.17           H  
ATOM   1894  N   LEU A 119     -28.632  22.520 -20.058  1.00  2.22           N  
ATOM   1895  CA  LEU A 119     -28.512  21.901 -21.359  1.00  2.22           C  
ATOM   1896  C   LEU A 119     -28.519  20.378 -21.269  1.00  2.22           C  
ATOM   1897  O   LEU A 119     -29.107  19.724 -22.128  1.00  2.22           O  
ATOM   1898  CB  LEU A 119     -27.262  22.381 -22.050  1.00  2.22           C  
ATOM   1899  CG  LEU A 119     -27.263  23.807 -22.486  1.00  2.22           C  
ATOM   1900  CD1 LEU A 119     -25.865  24.170 -22.953  1.00  2.22           C  
ATOM   1901  CD2 LEU A 119     -28.295  23.952 -23.605  1.00  2.22           C  
ATOM   1902  H   LEU A 119     -27.862  23.077 -19.684  1.00  2.22           H  
ATOM   1903  HA  LEU A 119     -29.365  22.208 -21.957  1.00  2.22           H  
ATOM   1904 1HB  LEU A 119     -26.406  22.204 -21.407  1.00  2.22           H  
ATOM   1905 2HB  LEU A 119     -27.173  21.807 -22.936  1.00  2.22           H  
ATOM   1906  HG  LEU A 119     -27.527  24.459 -21.659  1.00  2.22           H  
ATOM   1907 1HD1 LEU A 119     -25.844  25.205 -23.286  1.00  2.22           H  
ATOM   1908 2HD1 LEU A 119     -25.164  24.038 -22.132  1.00  2.22           H  
ATOM   1909 3HD1 LEU A 119     -25.600  23.524 -23.758  1.00  2.22           H  
ATOM   1910 1HD2 LEU A 119     -28.313  24.984 -23.957  1.00  2.22           H  
ATOM   1911 2HD2 LEU A 119     -28.028  23.286 -24.422  1.00  2.22           H  
ATOM   1912 3HD2 LEU A 119     -29.279  23.678 -23.226  1.00  2.22           H  
ATOM   1913  N   GLU A 120     -27.881  19.805 -20.237  1.00  2.41           N  
ATOM   1914  CA  GLU A 120     -27.871  18.353 -20.071  1.00  2.41           C  
ATOM   1915  C   GLU A 120     -29.290  17.859 -19.851  1.00  2.41           C  
ATOM   1916  O   GLU A 120     -29.687  16.842 -20.416  1.00  2.41           O  
ATOM   1917  CB  GLU A 120     -26.929  17.910 -18.946  1.00  2.41           C  
ATOM   1918  CG  GLU A 120     -25.429  18.058 -19.295  1.00  2.41           C  
ATOM   1919  CD  GLU A 120     -24.494  17.697 -18.159  1.00  2.41           C  
ATOM   1920  OE1 GLU A 120     -24.960  17.432 -17.075  1.00  2.41           O  
ATOM   1921  OE2 GLU A 120     -23.304  17.681 -18.388  1.00  2.41           O  
ATOM   1922  H   GLU A 120     -27.386  20.390 -19.569  1.00  2.41           H  
ATOM   1923  HA  GLU A 120     -27.502  17.901 -20.986  1.00  2.41           H  
ATOM   1924 1HB  GLU A 120     -27.124  18.510 -18.057  1.00  2.41           H  
ATOM   1925 2HB  GLU A 120     -27.122  16.869 -18.691  1.00  2.41           H  
ATOM   1926 1HG  GLU A 120     -25.213  17.404 -20.140  1.00  2.41           H  
ATOM   1927 2HG  GLU A 120     -25.234  19.076 -19.615  1.00  2.41           H  
ATOM   1928  N   TYR A 121     -30.086  18.620 -19.094  1.00  2.72           N  
ATOM   1929  CA  TYR A 121     -31.499  18.302 -18.908  1.00  2.72           C  
ATOM   1930  C   TYR A 121     -32.186  18.211 -20.270  1.00  2.72           C  
ATOM   1931  O   TYR A 121     -32.970  17.297 -20.529  1.00  2.72           O  
ATOM   1932  CB  TYR A 121     -32.209  19.332 -18.025  1.00  2.72           C  
ATOM   1933  CG  TYR A 121     -33.694  19.069 -17.899  1.00  2.72           C  
ATOM   1934  CD1 TYR A 121     -34.173  18.113 -17.017  1.00  2.72           C  
ATOM   1935  CD2 TYR A 121     -34.578  19.784 -18.690  1.00  2.72           C  
ATOM   1936  CE1 TYR A 121     -35.536  17.883 -16.932  1.00  2.72           C  
ATOM   1937  CE2 TYR A 121     -35.930  19.556 -18.612  1.00  2.72           C  
ATOM   1938  CZ  TYR A 121     -36.414  18.609 -17.737  1.00  2.72           C  
ATOM   1939  OH  TYR A 121     -37.769  18.378 -17.654  1.00  2.72           O  
ATOM   1940  H   TYR A 121     -29.689  19.436 -18.622  1.00  2.72           H  
ATOM   1941  HA  TYR A 121     -31.575  17.326 -18.432  1.00  2.72           H  
ATOM   1942 1HB  TYR A 121     -31.766  19.327 -17.028  1.00  2.72           H  
ATOM   1943 2HB  TYR A 121     -32.081  20.318 -18.433  1.00  2.72           H  
ATOM   1944  HD1 TYR A 121     -33.480  17.548 -16.396  1.00  2.72           H  
ATOM   1945  HD2 TYR A 121     -34.198  20.525 -19.375  1.00  2.72           H  
ATOM   1946  HE1 TYR A 121     -35.919  17.133 -16.240  1.00  2.72           H  
ATOM   1947  HE2 TYR A 121     -36.615  20.124 -19.242  1.00  2.72           H  
ATOM   1948  HH  TYR A 121     -37.938  17.707 -16.989  1.00  2.72           H  
ATOM   1949  N   LEU A 122     -31.906  19.203 -21.117  1.00  3.14           N  
ATOM   1950  CA  LEU A 122     -32.478  19.315 -22.449  1.00  3.14           C  
ATOM   1951  C   LEU A 122     -31.806  18.402 -23.514  1.00  3.14           C  
ATOM   1952  O   LEU A 122     -32.341  18.192 -24.623  1.00  3.14           O  
ATOM   1953  CB  LEU A 122     -32.397  20.778 -22.839  1.00  3.14           C  
ATOM   1954  CG  LEU A 122     -33.201  21.698 -21.963  1.00  3.14           C  
ATOM   1955  CD1 LEU A 122     -32.898  23.122 -22.330  1.00  3.14           C  
ATOM   1956  CD2 LEU A 122     -34.680  21.371 -22.134  1.00  3.14           C  
ATOM   1957  H   LEU A 122     -31.270  19.939 -20.801  1.00  3.14           H  
ATOM   1958  HA  LEU A 122     -33.516  19.041 -22.379  1.00  3.14           H  
ATOM   1959 1HB  LEU A 122     -31.358  21.100 -22.835  1.00  3.14           H  
ATOM   1960 2HB  LEU A 122     -32.797  20.873 -23.801  1.00  3.14           H  
ATOM   1961  HG  LEU A 122     -32.918  21.556 -20.930  1.00  3.14           H  
ATOM   1962 1HD1 LEU A 122     -33.470  23.792 -21.689  1.00  3.14           H  
ATOM   1963 2HD1 LEU A 122     -31.830  23.304 -22.188  1.00  3.14           H  
ATOM   1964 3HD1 LEU A 122     -33.163  23.293 -23.359  1.00  3.14           H  
ATOM   1965 1HD2 LEU A 122     -35.275  22.027 -21.498  1.00  3.14           H  
ATOM   1966 2HD2 LEU A 122     -34.967  21.513 -23.175  1.00  3.14           H  
ATOM   1967 3HD2 LEU A 122     -34.856  20.335 -21.849  1.00  3.14           H  
ATOM   1968  N   SER A 123     -30.643  17.838 -23.190  1.00  3.57           N  
ATOM   1969  CA  SER A 123     -30.012  16.932 -24.129  1.00  3.57           C  
ATOM   1970  C   SER A 123     -30.943  15.750 -24.164  1.00  3.57           C  
ATOM   1971  O   SER A 123     -31.820  15.640 -23.314  1.00  3.57           O  
ATOM   1972  CB  SER A 123     -28.626  16.493 -23.688  1.00  3.57           C  
ATOM   1973  OG  SER A 123     -28.670  15.630 -22.580  1.00  3.57           O  
ATOM   1974  H   SER A 123     -30.189  18.064 -22.308  1.00  3.57           H  
ATOM   1975  HA  SER A 123     -29.962  17.392 -25.117  1.00  3.57           H  
ATOM   1976 1HB  SER A 123     -28.131  15.994 -24.507  1.00  3.57           H  
ATOM   1977 2HB  SER A 123     -28.050  17.367 -23.438  1.00  3.57           H  
ATOM   1978  HG  SER A 123     -29.078  16.130 -21.844  1.00  3.57           H  
ATOM   1979  N   ARG A 124     -30.834  14.904 -25.174  1.00  3.88           N  
ATOM   1980  CA  ARG A 124     -31.720  13.743 -25.343  1.00  3.88           C  
ATOM   1981  C   ARG A 124     -33.186  14.140 -25.672  1.00  3.88           C  
ATOM   1982  O   ARG A 124     -33.982  13.282 -26.051  1.00  3.88           O  
ATOM   1983  CB  ARG A 124     -31.716  12.862 -24.089  1.00  3.88           C  
ATOM   1984  CG  ARG A 124     -30.340  12.319 -23.669  1.00  3.88           C  
ATOM   1985  CD  ARG A 124     -30.437  11.473 -22.439  1.00  3.88           C  
ATOM   1986  NE  ARG A 124     -29.130  10.980 -22.005  1.00  3.88           N  
ATOM   1987  CZ  ARG A 124     -28.899  10.305 -20.857  1.00  3.88           C  
ATOM   1988  NH1 ARG A 124     -29.888  10.040 -20.030  1.00  3.88           N  
ATOM   1989  NH2 ARG A 124     -27.673   9.910 -20.561  1.00  3.88           N  
ATOM   1990  H   ARG A 124     -30.096  15.053 -25.848  1.00  3.88           H  
ATOM   1991  HA  ARG A 124     -31.337  13.147 -26.171  1.00  3.88           H  
ATOM   1992 1HB  ARG A 124     -32.176  13.349 -23.240  1.00  3.88           H  
ATOM   1993 2HB  ARG A 124     -32.326  11.986 -24.301  1.00  3.88           H  
ATOM   1994 1HG  ARG A 124     -29.925  11.712 -24.473  1.00  3.88           H  
ATOM   1995 2HG  ARG A 124     -29.666  13.149 -23.455  1.00  3.88           H  
ATOM   1996 1HD  ARG A 124     -30.860  12.072 -21.632  1.00  3.88           H  
ATOM   1997 2HD  ARG A 124     -31.081  10.617 -22.632  1.00  3.88           H  
ATOM   1998  HE  ARG A 124     -28.339  11.163 -22.608  1.00  3.88           H  
ATOM   1999 1HH1 ARG A 124     -30.827  10.341 -20.251  1.00  3.88           H  
ATOM   2000 2HH1 ARG A 124     -29.708   9.537 -19.173  1.00  3.88           H  
ATOM   2001 1HH2 ARG A 124     -26.910  10.114 -21.191  1.00  3.88           H  
ATOM   2002 2HH2 ARG A 124     -27.498   9.409 -19.702  1.00  3.88           H  
ATOM   2003  N   ILE A 125     -33.514  15.444 -25.629  1.00  3.97           N  
ATOM   2004  CA  ILE A 125     -34.784  15.962 -26.104  1.00  3.97           C  
ATOM   2005  C   ILE A 125     -34.508  16.505 -27.496  1.00  3.97           C  
ATOM   2006  O   ILE A 125     -35.244  16.222 -28.444  1.00  3.97           O  
ATOM   2007  CB  ILE A 125     -35.391  17.031 -25.169  1.00  3.97           C  
ATOM   2008  CG1 ILE A 125     -35.711  16.389 -23.807  1.00  3.97           C  
ATOM   2009  CG2 ILE A 125     -36.622  17.640 -25.792  1.00  3.97           C  
ATOM   2010  CD1 ILE A 125     -36.156  17.372 -22.742  1.00  3.97           C  
ATOM   2011  H   ILE A 125     -32.861  16.126 -25.247  1.00  3.97           H  
ATOM   2012  HA  ILE A 125     -35.498  15.147 -26.188  1.00  3.97           H  
ATOM   2013  HB  ILE A 125     -34.672  17.816 -24.997  1.00  3.97           H  
ATOM   2014 1HG1 ILE A 125     -36.489  15.643 -23.944  1.00  3.97           H  
ATOM   2015 2HG1 ILE A 125     -34.806  15.888 -23.443  1.00  3.97           H  
ATOM   2016 1HG2 ILE A 125     -37.031  18.396 -25.124  1.00  3.97           H  
ATOM   2017 2HG2 ILE A 125     -36.353  18.101 -26.743  1.00  3.97           H  
ATOM   2018 3HG2 ILE A 125     -37.366  16.862 -25.963  1.00  3.97           H  
ATOM   2019 1HD1 ILE A 125     -36.348  16.839 -21.811  1.00  3.97           H  
ATOM   2020 2HD1 ILE A 125     -35.397  18.091 -22.581  1.00  3.97           H  
ATOM   2021 3HD1 ILE A 125     -37.064  17.873 -23.068  1.00  3.97           H  
ATOM   2022  N   SER A 126     -33.406  17.254 -27.626  1.00  3.78           N  
ATOM   2023  CA  SER A 126     -33.022  17.770 -28.938  1.00  3.78           C  
ATOM   2024  C   SER A 126     -31.518  17.882 -29.169  1.00  3.78           C  
ATOM   2025  O   SER A 126     -30.741  18.352 -28.329  1.00  3.78           O  
ATOM   2026  CB  SER A 126     -33.626  19.128 -29.202  1.00  3.78           C  
ATOM   2027  OG  SER A 126     -33.190  19.623 -30.463  1.00  3.78           O  
ATOM   2028  H   SER A 126     -32.869  17.477 -26.788  1.00  3.78           H  
ATOM   2029  HA  SER A 126     -33.414  17.081 -29.688  1.00  3.78           H  
ATOM   2030 1HB  SER A 126     -34.714  19.058 -29.188  1.00  3.78           H  
ATOM   2031 2HB  SER A 126     -33.333  19.813 -28.413  1.00  3.78           H  
ATOM   2032  HG  SER A 126     -33.694  19.129 -31.123  1.00  3.78           H  
ATOM   2033  N   ILE A 127     -31.137  17.544 -30.394  1.00  3.38           N  
ATOM   2034  CA  ILE A 127     -29.768  17.651 -30.868  1.00  3.38           C  
ATOM   2035  C   ILE A 127     -29.237  19.077 -30.786  1.00  3.38           C  
ATOM   2036  O   ILE A 127     -28.027  19.285 -30.679  1.00  3.38           O  
ATOM   2037  CB  ILE A 127     -29.652  17.127 -32.312  1.00  3.38           C  
ATOM   2038  CG1 ILE A 127     -28.179  16.936 -32.681  1.00  3.38           C  
ATOM   2039  CG2 ILE A 127     -30.340  18.071 -33.296  1.00  3.38           C  
ATOM   2040  CD1 ILE A 127     -27.483  15.877 -31.878  1.00  3.38           C  
ATOM   2041  H   ILE A 127     -31.834  17.174 -31.025  1.00  3.38           H  
ATOM   2042  HA  ILE A 127     -29.144  17.021 -30.237  1.00  3.38           H  
ATOM   2043  HB  ILE A 127     -30.130  16.151 -32.368  1.00  3.38           H  
ATOM   2044 1HG1 ILE A 127     -28.114  16.669 -33.733  1.00  3.38           H  
ATOM   2045 2HG1 ILE A 127     -27.654  17.876 -32.524  1.00  3.38           H  
ATOM   2046 1HG2 ILE A 127     -30.262  17.662 -34.300  1.00  3.38           H  
ATOM   2047 2HG2 ILE A 127     -31.390  18.174 -33.027  1.00  3.38           H  
ATOM   2048 3HG2 ILE A 127     -29.863  19.046 -33.273  1.00  3.38           H  
ATOM   2049 1HD1 ILE A 127     -26.443  15.800 -32.192  1.00  3.38           H  
ATOM   2050 2HD1 ILE A 127     -27.524  16.148 -30.842  1.00  3.38           H  
ATOM   2051 3HD1 ILE A 127     -27.977  14.918 -32.024  1.00  3.38           H  
ATOM   2052  N   CYS A 128     -30.127  20.076 -30.840  1.00  2.90           N  
ATOM   2053  CA  CYS A 128     -29.651  21.447 -30.777  1.00  2.90           C  
ATOM   2054  C   CYS A 128     -29.189  21.813 -29.373  1.00  2.90           C  
ATOM   2055  O   CYS A 128     -28.460  22.788 -29.185  1.00  2.90           O  
ATOM   2056  CB  CYS A 128     -30.729  22.423 -31.226  1.00  2.90           C  
ATOM   2057  SG  CYS A 128     -32.127  22.542 -30.105  1.00  2.90           S  
ATOM   2058  H   CYS A 128     -31.129  19.880 -30.884  1.00  2.90           H  
ATOM   2059  HA  CYS A 128     -28.806  21.546 -31.457  1.00  2.90           H  
ATOM   2060 1HB  CYS A 128     -30.296  23.417 -31.333  1.00  2.90           H  
ATOM   2061 2HB  CYS A 128     -31.106  22.122 -32.202  1.00  2.90           H  
ATOM   2062  HG  CYS A 128     -32.527  21.264 -30.242  1.00  2.90           H  
ATOM   2063  N   LYS A 129     -29.591  21.032 -28.372  1.00  2.45           N  
ATOM   2064  CA  LYS A 129     -29.189  21.342 -27.022  1.00  2.45           C  
ATOM   2065  C   LYS A 129     -27.856  20.673 -26.828  1.00  2.45           C  
ATOM   2066  O   LYS A 129     -26.972  21.212 -26.169  1.00  2.45           O  
ATOM   2067  CB  LYS A 129     -30.252  20.878 -26.060  1.00  2.45           C  
ATOM   2068  CG  LYS A 129     -31.572  21.564 -26.367  1.00  2.45           C  
ATOM   2069  CD  LYS A 129     -31.495  23.079 -26.178  1.00  2.45           C  
ATOM   2070  CE  LYS A 129     -32.857  23.731 -26.421  1.00  2.45           C  
ATOM   2071  NZ  LYS A 129     -32.805  25.228 -26.313  1.00  2.45           N  
ATOM   2072  H   LYS A 129     -30.168  20.210 -28.535  1.00  2.45           H  
ATOM   2073  HA  LYS A 129     -29.059  22.419 -26.916  1.00  2.45           H  
ATOM   2074 1HB  LYS A 129     -30.395  19.798 -26.152  1.00  2.45           H  
ATOM   2075 2HB  LYS A 129     -29.958  21.092 -25.028  1.00  2.45           H  
ATOM   2076 1HG  LYS A 129     -31.771  21.379 -27.414  1.00  2.45           H  
ATOM   2077 2HG  LYS A 129     -32.379  21.138 -25.827  1.00  2.45           H  
ATOM   2078 1HD  LYS A 129     -31.145  23.310 -25.172  1.00  2.45           H  
ATOM   2079 2HD  LYS A 129     -30.779  23.488 -26.897  1.00  2.45           H  
ATOM   2080 1HE  LYS A 129     -33.201  23.465 -27.415  1.00  2.45           H  
ATOM   2081 2HE  LYS A 129     -33.567  23.346 -25.694  1.00  2.45           H  
ATOM   2082 1HZ  LYS A 129     -33.727  25.606 -26.485  1.00  2.45           H  
ATOM   2083 2HZ  LYS A 129     -32.498  25.501 -25.392  1.00  2.45           H  
ATOM   2084 3HZ  LYS A 129     -32.160  25.591 -27.001  1.00  2.45           H  
ATOM   2085  N   MET A 130     -27.685  19.526 -27.490  1.00  2.08           N  
ATOM   2086  CA  MET A 130     -26.406  18.836 -27.453  1.00  2.08           C  
ATOM   2087  C   MET A 130     -25.365  19.730 -28.112  1.00  2.08           C  
ATOM   2088  O   MET A 130     -24.273  19.915 -27.576  1.00  2.08           O  
ATOM   2089  CB  MET A 130     -26.506  17.489 -28.127  1.00  2.08           C  
ATOM   2090  CG  MET A 130     -27.351  16.510 -27.353  1.00  2.08           C  
ATOM   2091  SD  MET A 130     -27.644  14.979 -28.220  1.00  2.08           S  
ATOM   2092  CE  MET A 130     -25.983  14.311 -28.257  1.00  2.08           C  
ATOM   2093  H   MET A 130     -28.478  19.131 -27.999  1.00  2.08           H  
ATOM   2094  HA  MET A 130     -26.113  18.689 -26.420  1.00  2.08           H  
ATOM   2095 1HB  MET A 130     -26.934  17.613 -29.110  1.00  2.08           H  
ATOM   2096 2HB  MET A 130     -25.509  17.066 -28.254  1.00  2.08           H  
ATOM   2097 1HG  MET A 130     -26.854  16.289 -26.415  1.00  2.08           H  
ATOM   2098 2HG  MET A 130     -28.315  16.976 -27.138  1.00  2.08           H  
ATOM   2099 1HE  MET A 130     -25.989  13.349 -28.770  1.00  2.08           H  
ATOM   2100 2HE  MET A 130     -25.323  15.000 -28.789  1.00  2.08           H  
ATOM   2101 3HE  MET A 130     -25.619  14.176 -27.238  1.00  2.08           H  
ATOM   2102  N   LYS A 131     -25.725  20.345 -29.249  1.00  1.80           N  
ATOM   2103  CA  LYS A 131     -24.817  21.284 -29.901  1.00  1.80           C  
ATOM   2104  C   LYS A 131     -24.418  22.378 -28.933  1.00  1.80           C  
ATOM   2105  O   LYS A 131     -23.234  22.708 -28.812  1.00  1.80           O  
ATOM   2106  CB  LYS A 131     -25.428  21.920 -31.133  1.00  1.80           C  
ATOM   2107  CG  LYS A 131     -24.488  22.922 -31.779  1.00  1.80           C  
ATOM   2108  CD  LYS A 131     -25.064  23.549 -33.014  1.00  1.80           C  
ATOM   2109  CE  LYS A 131     -24.158  24.663 -33.486  1.00  1.80           C  
ATOM   2110  NZ  LYS A 131     -24.676  25.335 -34.677  1.00  1.80           N  
ATOM   2111  H   LYS A 131     -26.629  20.135 -29.672  1.00  1.80           H  
ATOM   2112  HA  LYS A 131     -23.917  20.756 -30.202  1.00  1.80           H  
ATOM   2113 1HB  LYS A 131     -25.692  21.150 -31.859  1.00  1.80           H  
ATOM   2114 2HB  LYS A 131     -26.343  22.443 -30.855  1.00  1.80           H  
ATOM   2115 1HG  LYS A 131     -24.274  23.715 -31.060  1.00  1.80           H  
ATOM   2116 2HG  LYS A 131     -23.549  22.429 -32.034  1.00  1.80           H  
ATOM   2117 1HD  LYS A 131     -25.161  22.802 -33.803  1.00  1.80           H  
ATOM   2118 2HD  LYS A 131     -26.050  23.958 -32.792  1.00  1.80           H  
ATOM   2119 1HE  LYS A 131     -24.072  25.398 -32.684  1.00  1.80           H  
ATOM   2120 2HE  LYS A 131     -23.167  24.266 -33.704  1.00  1.80           H  
ATOM   2121 1HZ  LYS A 131     -24.023  26.088 -34.897  1.00  1.80           H  
ATOM   2122 2HZ  LYS A 131     -24.744  24.697 -35.448  1.00  1.80           H  
ATOM   2123 3HZ  LYS A 131     -25.575  25.732 -34.480  1.00  1.80           H  
ATOM   2124  N   LYS A 132     -25.395  22.925 -28.206  1.00  1.60           N  
ATOM   2125  CA  LYS A 132     -25.081  23.967 -27.250  1.00  1.60           C  
ATOM   2126  C   LYS A 132     -24.181  23.444 -26.137  1.00  1.60           C  
ATOM   2127  O   LYS A 132     -23.328  24.186 -25.663  1.00  1.60           O  
ATOM   2128  CB  LYS A 132     -26.353  24.576 -26.674  1.00  1.60           C  
ATOM   2129  CG  LYS A 132     -27.153  25.427 -27.640  1.00  1.60           C  
ATOM   2130  CD  LYS A 132     -26.424  26.716 -27.984  1.00  1.60           C  
ATOM   2131  CE  LYS A 132     -27.279  27.606 -28.879  1.00  1.60           C  
ATOM   2132  NZ  LYS A 132     -26.595  28.886 -29.211  1.00  1.60           N  
ATOM   2133  H   LYS A 132     -26.369  22.649 -28.350  1.00  1.60           H  
ATOM   2134  HA  LYS A 132     -24.542  24.755 -27.771  1.00  1.60           H  
ATOM   2135 1HB  LYS A 132     -26.998  23.778 -26.355  1.00  1.60           H  
ATOM   2136 2HB  LYS A 132     -26.112  25.176 -25.803  1.00  1.60           H  
ATOM   2137 1HG  LYS A 132     -27.313  24.870 -28.559  1.00  1.60           H  
ATOM   2138 2HG  LYS A 132     -28.122  25.660 -27.204  1.00  1.60           H  
ATOM   2139 1HD  LYS A 132     -26.181  27.257 -27.068  1.00  1.60           H  
ATOM   2140 2HD  LYS A 132     -25.497  26.476 -28.505  1.00  1.60           H  
ATOM   2141 1HE  LYS A 132     -27.498  27.072 -29.803  1.00  1.60           H  
ATOM   2142 2HE  LYS A 132     -28.215  27.828 -28.369  1.00  1.60           H  
ATOM   2143 1HZ  LYS A 132     -27.192  29.444 -29.802  1.00  1.60           H  
ATOM   2144 2HZ  LYS A 132     -26.397  29.395 -28.359  1.00  1.60           H  
ATOM   2145 3HZ  LYS A 132     -25.728  28.697 -29.696  1.00  1.60           H  
ATOM   2146  N   ILE A 133     -24.313  22.171 -25.744  1.00  1.47           N  
ATOM   2147  CA  ILE A 133     -23.417  21.629 -24.720  1.00  1.47           C  
ATOM   2148  C   ILE A 133     -22.007  21.567 -25.250  1.00  1.47           C  
ATOM   2149  O   ILE A 133     -21.058  21.957 -24.566  1.00  1.47           O  
ATOM   2150  CB  ILE A 133     -23.771  20.211 -24.257  1.00  1.47           C  
ATOM   2151  CG1 ILE A 133     -25.037  20.217 -23.548  1.00  1.47           C  
ATOM   2152  CG2 ILE A 133     -22.664  19.699 -23.353  1.00  1.47           C  
ATOM   2153  CD1 ILE A 133     -25.601  18.873 -23.273  1.00  1.47           C  
ATOM   2154  H   ILE A 133     -25.060  21.596 -26.134  1.00  1.47           H  
ATOM   2155  HA  ILE A 133     -23.433  22.289 -23.855  1.00  1.47           H  
ATOM   2156  HB  ILE A 133     -23.873  19.556 -25.118  1.00  1.47           H  
ATOM   2157 1HG1 ILE A 133     -24.907  20.739 -22.606  1.00  1.47           H  
ATOM   2158 2HG1 ILE A 133     -25.736  20.754 -24.155  1.00  1.47           H  
ATOM   2159 1HG2 ILE A 133     -22.903  18.690 -23.024  1.00  1.47           H  
ATOM   2160 2HG2 ILE A 133     -21.724  19.689 -23.904  1.00  1.47           H  
ATOM   2161 3HG2 ILE A 133     -22.570  20.354 -22.483  1.00  1.47           H  
ATOM   2162 1HD1 ILE A 133     -26.536  18.998 -22.767  1.00  1.47           H  
ATOM   2163 2HD1 ILE A 133     -25.758  18.340 -24.200  1.00  1.47           H  
ATOM   2164 3HD1 ILE A 133     -24.915  18.312 -22.643  1.00  1.47           H  
ATOM   2165  N   TYR A 134     -21.859  21.075 -26.481  1.00  1.37           N  
ATOM   2166  CA  TYR A 134     -20.539  20.971 -27.074  1.00  1.37           C  
ATOM   2167  C   TYR A 134     -19.911  22.357 -27.166  1.00  1.37           C  
ATOM   2168  O   TYR A 134     -18.727  22.526 -26.865  1.00  1.37           O  
ATOM   2169  CB  TYR A 134     -20.624  20.348 -28.479  1.00  1.37           C  
ATOM   2170  CG  TYR A 134     -20.857  18.830 -28.545  1.00  1.37           C  
ATOM   2171  CD1 TYR A 134     -22.041  18.333 -29.079  1.00  1.37           C  
ATOM   2172  CD2 TYR A 134     -19.878  17.943 -28.111  1.00  1.37           C  
ATOM   2173  CE1 TYR A 134     -22.263  16.980 -29.167  1.00  1.37           C  
ATOM   2174  CE2 TYR A 134     -20.095  16.577 -28.204  1.00  1.37           C  
ATOM   2175  CZ  TYR A 134     -21.287  16.098 -28.728  1.00  1.37           C  
ATOM   2176  OH  TYR A 134     -21.506  14.742 -28.818  1.00  1.37           O  
ATOM   2177  H   TYR A 134     -22.685  20.765 -26.995  1.00  1.37           H  
ATOM   2178  HA  TYR A 134     -19.912  20.352 -26.435  1.00  1.37           H  
ATOM   2179 1HB  TYR A 134     -21.430  20.833 -29.031  1.00  1.37           H  
ATOM   2180 2HB  TYR A 134     -19.703  20.562 -29.010  1.00  1.37           H  
ATOM   2181  HD1 TYR A 134     -22.797  19.017 -29.427  1.00  1.37           H  
ATOM   2182  HD2 TYR A 134     -18.939  18.318 -27.700  1.00  1.37           H  
ATOM   2183  HE1 TYR A 134     -23.199  16.608 -29.585  1.00  1.37           H  
ATOM   2184  HE2 TYR A 134     -19.328  15.878 -27.865  1.00  1.37           H  
ATOM   2185  HH  TYR A 134     -20.730  14.271 -28.501  1.00  1.37           H  
ATOM   2186  N   CYS A 135     -20.716  23.356 -27.542  1.00  1.31           N  
ATOM   2187  CA  CYS A 135     -20.239  24.724 -27.666  1.00  1.31           C  
ATOM   2188  C   CYS A 135     -19.911  25.312 -26.290  1.00  1.31           C  
ATOM   2189  O   CYS A 135     -18.888  25.978 -26.116  1.00  1.31           O  
ATOM   2190  CB  CYS A 135     -21.305  25.593 -28.333  1.00  1.31           C  
ATOM   2191  SG  CYS A 135     -21.639  25.163 -30.072  1.00  1.31           S  
ATOM   2192  H   CYS A 135     -21.684  23.148 -27.789  1.00  1.31           H  
ATOM   2193  HA  CYS A 135     -19.341  24.726 -28.283  1.00  1.31           H  
ATOM   2194 1HB  CYS A 135     -22.235  25.514 -27.780  1.00  1.31           H  
ATOM   2195 2HB  CYS A 135     -20.988  26.635 -28.302  1.00  1.31           H  
ATOM   2196  HG  CYS A 135     -22.232  23.979 -29.773  1.00  1.31           H  
ATOM   2197  N   ALA A 136     -20.764  25.043 -25.291  1.00  1.27           N  
ATOM   2198  CA  ALA A 136     -20.566  25.550 -23.938  1.00  1.27           C  
ATOM   2199  C   ALA A 136     -19.277  25.020 -23.354  1.00  1.27           C  
ATOM   2200  O   ALA A 136     -18.507  25.770 -22.744  1.00  1.27           O  
ATOM   2201  CB  ALA A 136     -21.730  25.137 -23.042  1.00  1.27           C  
ATOM   2202  H   ALA A 136     -21.594  24.495 -25.477  1.00  1.27           H  
ATOM   2203  HA  ALA A 136     -20.505  26.636 -23.985  1.00  1.27           H  
ATOM   2204 1HB  ALA A 136     -21.583  25.532 -22.037  1.00  1.27           H  
ATOM   2205 2HB  ALA A 136     -22.661  25.528 -23.454  1.00  1.27           H  
ATOM   2206 3HB  ALA A 136     -21.783  24.051 -23.000  1.00  1.27           H  
ATOM   2207  N   LYS A 137     -19.024  23.727 -23.564  1.00  1.26           N  
ATOM   2208  CA  LYS A 137     -17.810  23.119 -23.068  1.00  1.26           C  
ATOM   2209  C   LYS A 137     -16.618  23.627 -23.831  1.00  1.26           C  
ATOM   2210  O   LYS A 137     -15.572  23.897 -23.241  1.00  1.26           O  
ATOM   2211  CB  LYS A 137     -17.866  21.602 -23.164  1.00  1.26           C  
ATOM   2212  CG  LYS A 137     -18.782  20.900 -22.188  1.00  1.26           C  
ATOM   2213  CD  LYS A 137     -18.705  19.404 -22.446  1.00  1.26           C  
ATOM   2214  CE  LYS A 137     -19.460  18.577 -21.428  1.00  1.26           C  
ATOM   2215  NZ  LYS A 137     -19.363  17.120 -21.751  1.00  1.26           N  
ATOM   2216  H   LYS A 137     -19.703  23.151 -24.063  1.00  1.26           H  
ATOM   2217  HA  LYS A 137     -17.680  23.394 -22.025  1.00  1.26           H  
ATOM   2218 1HB  LYS A 137     -18.202  21.329 -24.169  1.00  1.26           H  
ATOM   2219 2HB  LYS A 137     -16.865  21.193 -23.037  1.00  1.26           H  
ATOM   2220 1HG  LYS A 137     -18.471  21.114 -21.165  1.00  1.26           H  
ATOM   2221 2HG  LYS A 137     -19.806  21.249 -22.326  1.00  1.26           H  
ATOM   2222 1HD  LYS A 137     -19.121  19.196 -23.434  1.00  1.26           H  
ATOM   2223 2HD  LYS A 137     -17.660  19.080 -22.448  1.00  1.26           H  
ATOM   2224 1HE  LYS A 137     -19.028  18.749 -20.444  1.00  1.26           H  
ATOM   2225 2HE  LYS A 137     -20.506  18.871 -21.411  1.00  1.26           H  
ATOM   2226 1HZ  LYS A 137     -19.851  16.574 -21.065  1.00  1.26           H  
ATOM   2227 2HZ  LYS A 137     -19.754  16.944 -22.659  1.00  1.26           H  
ATOM   2228 3HZ  LYS A 137     -18.378  16.828 -21.782  1.00  1.26           H  
ATOM   2229  N   TYR A 138     -16.767  23.781 -25.147  1.00  1.25           N  
ATOM   2230  CA  TYR A 138     -15.669  24.257 -25.955  1.00  1.25           C  
ATOM   2231  C   TYR A 138     -15.250  25.630 -25.446  1.00  1.25           C  
ATOM   2232  O   TYR A 138     -14.071  25.877 -25.202  1.00  1.25           O  
ATOM   2233  CB  TYR A 138     -16.056  24.329 -27.427  1.00  1.25           C  
ATOM   2234  CG  TYR A 138     -14.908  24.689 -28.276  1.00  1.25           C  
ATOM   2235  CD1 TYR A 138     -14.049  23.699 -28.647  1.00  1.25           C  
ATOM   2236  CD2 TYR A 138     -14.672  25.978 -28.642  1.00  1.25           C  
ATOM   2237  CE1 TYR A 138     -12.949  23.979 -29.377  1.00  1.25           C  
ATOM   2238  CE2 TYR A 138     -13.557  26.270 -29.385  1.00  1.25           C  
ATOM   2239  CZ  TYR A 138     -12.689  25.248 -29.742  1.00  1.25           C  
ATOM   2240  OH  TYR A 138     -11.556  25.487 -30.450  1.00  1.25           O  
ATOM   2241  H   TYR A 138     -17.639  23.532 -25.610  1.00  1.25           H  
ATOM   2242  HA  TYR A 138     -14.823  23.585 -25.841  1.00  1.25           H  
ATOM   2243 1HB  TYR A 138     -16.439  23.362 -27.758  1.00  1.25           H  
ATOM   2244 2HB  TYR A 138     -16.844  25.066 -27.574  1.00  1.25           H  
ATOM   2245  HD1 TYR A 138     -14.256  22.685 -28.348  1.00  1.25           H  
ATOM   2246  HD2 TYR A 138     -15.352  26.750 -28.326  1.00  1.25           H  
ATOM   2247  HE1 TYR A 138     -12.273  23.194 -29.664  1.00  1.25           H  
ATOM   2248  HE2 TYR A 138     -13.353  27.295 -29.667  1.00  1.25           H  
ATOM   2249  HH  TYR A 138     -11.541  26.405 -30.714  1.00  1.25           H  
ATOM   2250  N   ARG A 139     -16.217  26.531 -25.261  1.00  1.26           N  
ATOM   2251  CA  ARG A 139     -15.898  27.866 -24.785  1.00  1.26           C  
ATOM   2252  C   ARG A 139     -15.292  27.833 -23.388  1.00  1.26           C  
ATOM   2253  O   ARG A 139     -14.329  28.550 -23.116  1.00  1.26           O  
ATOM   2254  CB  ARG A 139     -17.139  28.743 -24.791  1.00  1.26           C  
ATOM   2255  CG  ARG A 139     -17.618  29.146 -26.186  1.00  1.26           C  
ATOM   2256  CD  ARG A 139     -18.876  29.927 -26.158  1.00  1.26           C  
ATOM   2257  NE  ARG A 139     -19.336  30.306 -27.513  1.00  1.26           N  
ATOM   2258  CZ  ARG A 139     -20.511  30.933 -27.771  1.00  1.26           C  
ATOM   2259  NH1 ARG A 139     -21.329  31.243 -26.790  1.00  1.26           N  
ATOM   2260  NH2 ARG A 139     -20.894  31.263 -28.999  1.00  1.26           N  
ATOM   2261  H   ARG A 139     -17.185  26.287 -25.470  1.00  1.26           H  
ATOM   2262  HA  ARG A 139     -15.173  28.307 -25.468  1.00  1.26           H  
ATOM   2263 1HB  ARG A 139     -17.955  28.209 -24.302  1.00  1.26           H  
ATOM   2264 2HB  ARG A 139     -16.952  29.656 -24.223  1.00  1.26           H  
ATOM   2265 1HG  ARG A 139     -16.867  29.781 -26.617  1.00  1.26           H  
ATOM   2266 2HG  ARG A 139     -17.756  28.260 -26.805  1.00  1.26           H  
ATOM   2267 1HD  ARG A 139     -19.656  29.332 -25.683  1.00  1.26           H  
ATOM   2268 2HD  ARG A 139     -18.711  30.843 -25.582  1.00  1.26           H  
ATOM   2269  HE  ARG A 139     -18.736  30.084 -28.300  1.00  1.26           H  
ATOM   2270 1HH1 ARG A 139     -21.096  31.023 -25.833  1.00  1.26           H  
ATOM   2271 2HH1 ARG A 139     -22.217  31.730 -27.030  1.00  1.26           H  
ATOM   2272 1HH2 ARG A 139     -20.326  31.075 -29.843  1.00  1.26           H  
ATOM   2273 2HH2 ARG A 139     -21.809  31.732 -29.095  1.00  1.26           H  
ATOM   2274  N   ALA A 140     -15.810  26.977 -22.498  1.00  1.29           N  
ATOM   2275  CA  ALA A 140     -15.245  26.874 -21.155  1.00  1.29           C  
ATOM   2276  C   ALA A 140     -13.787  26.414 -21.218  1.00  1.29           C  
ATOM   2277  O   ALA A 140     -12.941  26.884 -20.445  1.00  1.29           O  
ATOM   2278  CB  ALA A 140     -16.062  25.916 -20.314  1.00  1.29           C  
ATOM   2279  H   ALA A 140     -16.624  26.407 -22.736  1.00  1.29           H  
ATOM   2280  HA  ALA A 140     -15.276  27.862 -20.694  1.00  1.29           H  
ATOM   2281 1HB  ALA A 140     -15.649  25.866 -19.309  1.00  1.29           H  
ATOM   2282 2HB  ALA A 140     -17.093  26.272 -20.266  1.00  1.29           H  
ATOM   2283 3HB  ALA A 140     -16.039  24.928 -20.769  1.00  1.29           H  
ATOM   2284  N   TYR A 141     -13.500  25.493 -22.147  1.00  1.32           N  
ATOM   2285  CA  TYR A 141     -12.166  24.953 -22.367  1.00  1.32           C  
ATOM   2286  C   TYR A 141     -11.251  26.062 -22.857  1.00  1.32           C  
ATOM   2287  O   TYR A 141     -10.154  26.250 -22.328  1.00  1.32           O  
ATOM   2288  CB  TYR A 141     -12.237  23.767 -23.332  1.00  1.32           C  
ATOM   2289  CG  TYR A 141     -10.945  23.033 -23.608  1.00  1.32           C  
ATOM   2290  CD1 TYR A 141     -10.437  22.211 -22.620  1.00  1.32           C  
ATOM   2291  CD2 TYR A 141     -10.304  23.113 -24.842  1.00  1.32           C  
ATOM   2292  CE1 TYR A 141      -9.294  21.487 -22.834  1.00  1.32           C  
ATOM   2293  CE2 TYR A 141      -9.148  22.369 -25.056  1.00  1.32           C  
ATOM   2294  CZ  TYR A 141      -8.649  21.563 -24.047  1.00  1.32           C  
ATOM   2295  OH  TYR A 141      -7.510  20.827 -24.240  1.00  1.32           O  
ATOM   2296  H   TYR A 141     -14.258  25.129 -22.725  1.00  1.32           H  
ATOM   2297  HA  TYR A 141     -11.776  24.596 -21.416  1.00  1.32           H  
ATOM   2298 1HB  TYR A 141     -12.945  23.048 -22.928  1.00  1.32           H  
ATOM   2299 2HB  TYR A 141     -12.637  24.096 -24.283  1.00  1.32           H  
ATOM   2300  HD1 TYR A 141     -10.952  22.139 -21.662  1.00  1.32           H  
ATOM   2301  HD2 TYR A 141     -10.709  23.745 -25.637  1.00  1.32           H  
ATOM   2302  HE1 TYR A 141      -8.902  20.845 -22.045  1.00  1.32           H  
ATOM   2303  HE2 TYR A 141      -8.637  22.415 -26.020  1.00  1.32           H  
ATOM   2304  HH  TYR A 141      -7.290  20.352 -23.431  1.00  1.32           H  
ATOM   2305  N   VAL A 142     -11.715  26.830 -23.846  1.00  1.36           N  
ATOM   2306  CA  VAL A 142     -10.928  27.933 -24.382  1.00  1.36           C  
ATOM   2307  C   VAL A 142     -10.646  28.955 -23.294  1.00  1.36           C  
ATOM   2308  O   VAL A 142      -9.512  29.433 -23.147  1.00  1.36           O  
ATOM   2309  CB  VAL A 142     -11.641  28.607 -25.561  1.00  1.36           C  
ATOM   2310  CG1 VAL A 142     -10.906  29.893 -25.966  1.00  1.36           C  
ATOM   2311  CG2 VAL A 142     -11.686  27.640 -26.726  1.00  1.36           C  
ATOM   2312  H   VAL A 142     -12.631  26.625 -24.244  1.00  1.36           H  
ATOM   2313  HA  VAL A 142      -9.999  27.537 -24.751  1.00  1.36           H  
ATOM   2314  HB  VAL A 142     -12.655  28.876 -25.266  1.00  1.36           H  
ATOM   2315 1HG1 VAL A 142     -11.431  30.363 -26.803  1.00  1.36           H  
ATOM   2316 2HG1 VAL A 142     -10.884  30.587 -25.121  1.00  1.36           H  
ATOM   2317 3HG1 VAL A 142      -9.891  29.654 -26.266  1.00  1.36           H  
ATOM   2318 1HG2 VAL A 142     -12.192  28.103 -27.564  1.00  1.36           H  
ATOM   2319 2HG2 VAL A 142     -10.682  27.385 -27.014  1.00  1.36           H  
ATOM   2320 3HG2 VAL A 142     -12.210  26.737 -26.443  1.00  1.36           H  
ATOM   2321  N   ARG A 143     -11.667  29.274 -22.502  1.00  1.40           N  
ATOM   2322  CA  ARG A 143     -11.464  30.204 -21.422  1.00  1.40           C  
ATOM   2323  C   ARG A 143     -10.407  29.685 -20.466  1.00  1.40           C  
ATOM   2324  O   ARG A 143      -9.413  30.358 -20.201  1.00  1.40           O  
ATOM   2325  CB  ARG A 143     -12.746  30.496 -20.649  1.00  1.40           C  
ATOM   2326  CG  ARG A 143     -12.534  31.481 -19.491  1.00  1.40           C  
ATOM   2327  CD  ARG A 143     -13.779  31.781 -18.692  1.00  1.40           C  
ATOM   2328  NE  ARG A 143     -14.373  30.594 -18.082  1.00  1.40           N  
ATOM   2329  CZ  ARG A 143     -13.900  29.938 -16.986  1.00  1.40           C  
ATOM   2330  NH1 ARG A 143     -12.797  30.313 -16.352  1.00  1.40           N  
ATOM   2331  NH2 ARG A 143     -14.557  28.891 -16.542  1.00  1.40           N  
ATOM   2332  H   ARG A 143     -12.587  28.870 -22.660  1.00  1.40           H  
ATOM   2333  HA  ARG A 143     -11.137  31.132 -21.842  1.00  1.40           H  
ATOM   2334 1HB  ARG A 143     -13.497  30.905 -21.323  1.00  1.40           H  
ATOM   2335 2HB  ARG A 143     -13.148  29.567 -20.236  1.00  1.40           H  
ATOM   2336 1HG  ARG A 143     -11.796  31.055 -18.810  1.00  1.40           H  
ATOM   2337 2HG  ARG A 143     -12.149  32.420 -19.887  1.00  1.40           H  
ATOM   2338 1HD  ARG A 143     -13.525  32.481 -17.892  1.00  1.40           H  
ATOM   2339 2HD  ARG A 143     -14.525  32.234 -19.346  1.00  1.40           H  
ATOM   2340  HE  ARG A 143     -15.263  30.248 -18.486  1.00  1.40           H  
ATOM   2341 1HH1 ARG A 143     -12.240  31.121 -16.650  1.00  1.40           H  
ATOM   2342 2HH1 ARG A 143     -12.478  29.783 -15.560  1.00  1.40           H  
ATOM   2343 1HH2 ARG A 143     -15.425  28.589 -17.016  1.00  1.40           H  
ATOM   2344 2HH2 ARG A 143     -14.224  28.389 -15.740  1.00  1.40           H  
ATOM   2345  N   SER A 144     -10.567  28.456 -19.990  1.00  1.45           N  
ATOM   2346  CA  SER A 144      -9.640  27.943 -19.006  1.00  1.45           C  
ATOM   2347  C   SER A 144      -8.207  27.810 -19.517  1.00  1.45           C  
ATOM   2348  O   SER A 144      -7.270  28.214 -18.821  1.00  1.45           O  
ATOM   2349  CB  SER A 144     -10.116  26.578 -18.537  1.00  1.45           C  
ATOM   2350  OG  SER A 144     -11.341  26.677 -17.868  1.00  1.45           O  
ATOM   2351  H   SER A 144     -11.371  27.891 -20.266  1.00  1.45           H  
ATOM   2352  HA  SER A 144      -9.638  28.628 -18.158  1.00  1.45           H  
ATOM   2353 1HB  SER A 144     -10.225  25.919 -19.403  1.00  1.45           H  
ATOM   2354 2HB  SER A 144      -9.369  26.139 -17.879  1.00  1.45           H  
ATOM   2355  HG  SER A 144     -11.993  26.898 -18.565  1.00  1.45           H  
ATOM   2356  N   ARG A 145      -8.026  27.293 -20.744  1.00  1.51           N  
ATOM   2357  CA  ARG A 145      -6.681  27.048 -21.266  1.00  1.51           C  
ATOM   2358  C   ARG A 145      -5.869  28.316 -21.522  1.00  1.51           C  
ATOM   2359  O   ARG A 145      -4.637  28.263 -21.466  1.00  1.51           O  
ATOM   2360  CB  ARG A 145      -6.719  26.203 -22.531  1.00  1.51           C  
ATOM   2361  CG  ARG A 145      -7.266  26.861 -23.749  1.00  1.51           C  
ATOM   2362  CD  ARG A 145      -7.414  25.896 -24.895  1.00  1.51           C  
ATOM   2363  NE  ARG A 145      -7.927  26.484 -26.089  1.00  1.51           N  
ATOM   2364  CZ  ARG A 145      -7.982  25.848 -27.269  1.00  1.51           C  
ATOM   2365  NH1 ARG A 145      -7.561  24.612 -27.364  1.00  1.51           N  
ATOM   2366  NH2 ARG A 145      -8.435  26.443 -28.349  1.00  1.51           N  
ATOM   2367  H   ARG A 145      -8.832  27.015 -21.301  1.00  1.51           H  
ATOM   2368  HA  ARG A 145      -6.146  26.464 -20.520  1.00  1.51           H  
ATOM   2369 1HB  ARG A 145      -5.718  25.887 -22.758  1.00  1.51           H  
ATOM   2370 2HB  ARG A 145      -7.318  25.308 -22.352  1.00  1.51           H  
ATOM   2371 1HG  ARG A 145      -8.194  27.315 -23.512  1.00  1.51           H  
ATOM   2372 2HG  ARG A 145      -6.561  27.610 -24.036  1.00  1.51           H  
ATOM   2373 1HD  ARG A 145      -6.458  25.514 -25.152  1.00  1.51           H  
ATOM   2374 2HD  ARG A 145      -8.073  25.087 -24.601  1.00  1.51           H  
ATOM   2375  HE  ARG A 145      -8.249  27.441 -26.043  1.00  1.51           H  
ATOM   2376 1HH1 ARG A 145      -7.195  24.134 -26.555  1.00  1.51           H  
ATOM   2377 2HH1 ARG A 145      -7.586  24.125 -28.260  1.00  1.51           H  
ATOM   2378 1HH2 ARG A 145      -8.728  27.413 -28.343  1.00  1.51           H  
ATOM   2379 2HH2 ARG A 145      -8.460  25.919 -29.207  1.00  1.51           H  
ATOM   2380  N   PHE A 146      -6.528  29.462 -21.760  1.00  1.61           N  
ATOM   2381  CA  PHE A 146      -5.745  30.680 -21.953  1.00  1.61           C  
ATOM   2382  C   PHE A 146      -5.824  31.620 -20.753  1.00  1.61           C  
ATOM   2383  O   PHE A 146      -4.851  32.294 -20.430  1.00  1.61           O  
ATOM   2384  CB  PHE A 146      -6.136  31.388 -23.244  1.00  1.61           C  
ATOM   2385  CG  PHE A 146      -5.843  30.555 -24.401  1.00  1.61           C  
ATOM   2386  CD1 PHE A 146      -6.850  30.131 -25.217  1.00  1.61           C  
ATOM   2387  CD2 PHE A 146      -4.547  30.124 -24.645  1.00  1.61           C  
ATOM   2388  CE1 PHE A 146      -6.573  29.308 -26.266  1.00  1.61           C  
ATOM   2389  CE2 PHE A 146      -4.273  29.292 -25.693  1.00  1.61           C  
ATOM   2390  CZ  PHE A 146      -5.288  28.881 -26.502  1.00  1.61           C  
ATOM   2391  H   PHE A 146      -7.548  29.472 -21.852  1.00  1.61           H  
ATOM   2392  HA  PHE A 146      -4.701  30.395 -22.066  1.00  1.61           H  
ATOM   2393 1HB  PHE A 146      -7.189  31.587 -23.254  1.00  1.61           H  
ATOM   2394 2HB  PHE A 146      -5.608  32.335 -23.341  1.00  1.61           H  
ATOM   2395  HD1 PHE A 146      -7.875  30.459 -25.019  1.00  1.61           H  
ATOM   2396  HD2 PHE A 146      -3.744  30.447 -23.980  1.00  1.61           H  
ATOM   2397  HE1 PHE A 146      -7.373  28.987 -26.914  1.00  1.61           H  
ATOM   2398  HE2 PHE A 146      -3.254  28.950 -25.880  1.00  1.61           H  
ATOM   2399  HZ  PHE A 146      -5.079  28.221 -27.324  1.00  1.61           H  
ATOM   2400  N   GLN A 147      -6.934  31.639 -20.030  1.00  1.75           N  
ATOM   2401  CA  GLN A 147      -7.034  32.504 -18.865  1.00  1.75           C  
ATOM   2402  C   GLN A 147      -5.990  32.093 -17.851  1.00  1.75           C  
ATOM   2403  O   GLN A 147      -5.247  32.922 -17.310  1.00  1.75           O  
ATOM   2404  CB  GLN A 147      -8.410  32.390 -18.221  1.00  1.75           C  
ATOM   2405  CG  GLN A 147      -8.618  33.261 -17.029  1.00  1.75           C  
ATOM   2406  CD  GLN A 147      -9.990  33.043 -16.430  1.00  1.75           C  
ATOM   2407  OE1 GLN A 147     -10.638  32.030 -16.736  1.00  1.75           O  
ATOM   2408  NE2 GLN A 147     -10.429  33.962 -15.585  1.00  1.75           N  
ATOM   2409  H   GLN A 147      -7.737  31.071 -20.278  1.00  1.75           H  
ATOM   2410  HA  GLN A 147      -6.850  33.535 -19.162  1.00  1.75           H  
ATOM   2411 1HB  GLN A 147      -9.175  32.632 -18.955  1.00  1.75           H  
ATOM   2412 2HB  GLN A 147      -8.574  31.356 -17.913  1.00  1.75           H  
ATOM   2413 1HG  GLN A 147      -7.871  33.008 -16.275  1.00  1.75           H  
ATOM   2414 2HG  GLN A 147      -8.515  34.302 -17.324  1.00  1.75           H  
ATOM   2415 1HE2 GLN A 147     -11.336  33.849 -15.133  1.00  1.75           H  
ATOM   2416 2HE2 GLN A 147      -9.865  34.753 -15.367  1.00  1.75           H  
ATOM   2417  N   CYS A 148      -5.879  30.771 -17.655  1.00  1.90           N  
ATOM   2418  CA  CYS A 148      -4.973  30.193 -16.685  1.00  1.90           C  
ATOM   2419  C   CYS A 148      -3.606  29.950 -17.278  1.00  1.90           C  
ATOM   2420  O   CYS A 148      -2.815  29.187 -16.717  1.00  1.90           O  
ATOM   2421  CB  CYS A 148      -5.486  28.849 -16.188  1.00  1.90           C  
ATOM   2422  SG  CYS A 148      -7.020  28.941 -15.322  1.00  1.90           S  
ATOM   2423  H   CYS A 148      -6.479  30.116 -18.165  1.00  1.90           H  
ATOM   2424  HA  CYS A 148      -4.877  30.877 -15.845  1.00  1.90           H  
ATOM   2425 1HB  CYS A 148      -5.599  28.166 -17.024  1.00  1.90           H  
ATOM   2426 2HB  CYS A 148      -4.749  28.417 -15.514  1.00  1.90           H  
ATOM   2427  HG  CYS A 148      -7.758  29.119 -16.420  1.00  1.90           H  
ATOM   2428  N   ILE A 149      -3.306  30.577 -18.408  1.00  2.06           N  
ATOM   2429  CA  ILE A 149      -2.000  30.381 -18.953  1.00  2.06           C  
ATOM   2430  C   ILE A 149      -1.077  30.867 -17.877  1.00  2.06           C  
ATOM   2431  O   ILE A 149      -1.268  31.952 -17.323  1.00  2.06           O  
ATOM   2432  CB  ILE A 149      -1.802  31.246 -20.209  1.00  2.06           C  
ATOM   2433  CG1 ILE A 149      -0.563  30.837 -20.982  1.00  2.06           C  
ATOM   2434  CG2 ILE A 149      -1.712  32.704 -19.784  1.00  2.06           C  
ATOM   2435  CD1 ILE A 149      -0.713  29.524 -21.695  1.00  2.06           C  
ATOM   2436  H   ILE A 149      -3.958  31.199 -18.884  1.00  2.06           H  
ATOM   2437  HA  ILE A 149      -1.822  29.326 -19.158  1.00  2.06           H  
ATOM   2438  HB  ILE A 149      -2.651  31.117 -20.871  1.00  2.06           H  
ATOM   2439 1HG1 ILE A 149      -0.340  31.609 -21.705  1.00  2.06           H  
ATOM   2440 2HG1 ILE A 149       0.279  30.760 -20.292  1.00  2.06           H  
ATOM   2441 1HG2 ILE A 149      -1.596  33.343 -20.656  1.00  2.06           H  
ATOM   2442 2HG2 ILE A 149      -2.619  32.976 -19.251  1.00  2.06           H  
ATOM   2443 3HG2 ILE A 149      -0.853  32.843 -19.124  1.00  2.06           H  
ATOM   2444 1HD1 ILE A 149       0.210  29.299 -22.228  1.00  2.06           H  
ATOM   2445 2HD1 ILE A 149      -0.918  28.739 -20.966  1.00  2.06           H  
ATOM   2446 3HD1 ILE A 149      -1.541  29.587 -22.405  1.00  2.06           H  
ATOM   2447  N   GLU A 150      -0.067  30.100 -17.574  1.00  2.22           N  
ATOM   2448  CA  GLU A 150       0.814  30.552 -16.539  1.00  2.22           C  
ATOM   2449  C   GLU A 150       1.783  31.499 -17.154  1.00  2.22           C  
ATOM   2450  O   GLU A 150       2.778  31.059 -17.733  1.00  2.22           O  
ATOM   2451  CB  GLU A 150       1.531  29.379 -15.878  1.00  2.22           C  
ATOM   2452  CG  GLU A 150       0.607  28.461 -15.098  1.00  2.22           C  
ATOM   2453  CD  GLU A 150       1.286  27.270 -14.424  1.00  2.22           C  
ATOM   2454  OE1 GLU A 150       2.456  26.982 -14.670  1.00  2.22           O  
ATOM   2455  OE2 GLU A 150       0.622  26.651 -13.626  1.00  2.22           O  
ATOM   2456  H   GLU A 150       0.072  29.215 -18.037  1.00  2.22           H  
ATOM   2457  HA  GLU A 150       0.239  31.089 -15.783  1.00  2.22           H  
ATOM   2458 1HB  GLU A 150       2.016  28.783 -16.645  1.00  2.22           H  
ATOM   2459 2HB  GLU A 150       2.308  29.751 -15.206  1.00  2.22           H  
ATOM   2460 1HG  GLU A 150       0.109  29.054 -14.330  1.00  2.22           H  
ATOM   2461 2HG  GLU A 150      -0.163  28.094 -15.778  1.00  2.22           H  
ATOM   2462  N   ASP A 151       1.480  32.797 -17.095  1.00  2.36           N  
ATOM   2463  CA  ASP A 151       2.387  33.714 -17.740  1.00  2.36           C  
ATOM   2464  C   ASP A 151       3.738  33.392 -17.203  1.00  2.36           C  
ATOM   2465  O   ASP A 151       3.936  33.234 -15.994  1.00  2.36           O  
ATOM   2466  CB  ASP A 151       2.050  35.164 -17.509  1.00  2.36           C  
ATOM   2467  CG  ASP A 151       0.861  35.658 -18.310  1.00  2.36           C  
ATOM   2468  OD1 ASP A 151       0.550  35.113 -19.348  1.00  2.36           O  
ATOM   2469  OD2 ASP A 151       0.314  36.656 -17.937  1.00  2.36           O  
ATOM   2470  H   ASP A 151       0.620  33.115 -16.637  1.00  2.36           H  
ATOM   2471  HA  ASP A 151       2.384  33.526 -18.814  1.00  2.36           H  
ATOM   2472 1HB  ASP A 151       1.838  35.282 -16.482  1.00  2.36           H  
ATOM   2473 2HB  ASP A 151       2.920  35.786 -17.742  1.00  2.36           H  
ATOM   2474  N   ARG A 152       4.638  33.262 -18.136  1.00  2.48           N  
ATOM   2475  CA  ARG A 152       5.978  32.837 -17.897  1.00  2.48           C  
ATOM   2476  C   ARG A 152       6.864  33.847 -17.314  1.00  2.48           C  
ATOM   2477  O   ARG A 152       6.459  34.982 -17.104  1.00  2.48           O  
ATOM   2478  CB  ARG A 152       6.588  32.329 -19.162  1.00  2.48           C  
ATOM   2479  CG  ARG A 152       6.853  33.292 -20.214  1.00  2.48           C  
ATOM   2480  CD  ARG A 152       7.454  32.554 -21.268  1.00  2.48           C  
ATOM   2481  NE  ARG A 152       7.835  33.329 -22.374  1.00  2.48           N  
ATOM   2482  CZ  ARG A 152       9.027  33.835 -22.540  1.00  2.48           C  
ATOM   2483  NH1 ARG A 152      10.009  33.673 -21.677  1.00  2.48           N  
ATOM   2484  NH2 ARG A 152       9.199  34.499 -23.602  1.00  2.48           N  
ATOM   2485  H   ARG A 152       4.356  33.429 -19.088  1.00  2.48           H  
ATOM   2486  HA  ARG A 152       5.915  32.047 -17.170  1.00  2.48           H  
ATOM   2487 1HB  ARG A 152       7.536  31.846 -18.938  1.00  2.48           H  
ATOM   2488 2HB  ARG A 152       5.933  31.586 -19.600  1.00  2.48           H  
ATOM   2489 1HG  ARG A 152       5.918  33.718 -20.568  1.00  2.48           H  
ATOM   2490 2HG  ARG A 152       7.507  34.072 -19.879  1.00  2.48           H  
ATOM   2491 1HD  ARG A 152       8.342  32.058 -20.879  1.00  2.48           H  
ATOM   2492 2HD  ARG A 152       6.757  31.818 -21.590  1.00  2.48           H  
ATOM   2493  HE  ARG A 152       7.163  33.536 -23.123  1.00  2.48           H  
ATOM   2494 1HH1 ARG A 152       9.876  33.170 -20.803  1.00  2.48           H  
ATOM   2495 2HH1 ARG A 152      10.907  34.091 -21.863  1.00  2.48           H  
ATOM   2496 1HH2 ARG A 152       8.400  34.608 -24.218  1.00  2.48           H  
ATOM   2497 2HH2 ARG A 152      10.083  34.911 -23.794  1.00  2.48           H  
ATOM   2498  N   ASN A 153       8.086  33.433 -17.027  1.00  2.57           N  
ATOM   2499  CA  ASN A 153       9.042  34.319 -16.422  1.00  2.57           C  
ATOM   2500  C   ASN A 153       8.365  34.624 -15.103  1.00  2.57           C  
ATOM   2501  O   ASN A 153       7.993  33.673 -14.413  1.00  2.57           O  
ATOM   2502  CB  ASN A 153       9.263  35.573 -17.278  1.00  2.57           C  
ATOM   2503  CG  ASN A 153       9.661  35.220 -18.676  1.00  2.57           C  
ATOM   2504  OD1 ASN A 153      10.066  34.077 -18.942  1.00  2.57           O  
ATOM   2505  ND2 ASN A 153       9.582  36.155 -19.577  1.00  2.57           N  
ATOM   2506  H   ASN A 153       8.360  32.458 -17.191  1.00  2.57           H  
ATOM   2507  HA  ASN A 153       9.983  33.801 -16.226  1.00  2.57           H  
ATOM   2508 1HB  ASN A 153       8.409  36.231 -17.300  1.00  2.57           H  
ATOM   2509 2HB  ASN A 153      10.068  36.150 -16.855  1.00  2.57           H  
ATOM   2510 1HD2 ASN A 153       9.854  35.950 -20.514  1.00  2.57           H  
ATOM   2511 2HD2 ASN A 153       9.260  37.071 -19.329  1.00  2.57           H  
ATOM   2512  N   ALA A 154       8.126  35.892 -14.770  1.00  2.64           N  
ATOM   2513  CA  ALA A 154       7.472  36.219 -13.517  1.00  2.64           C  
ATOM   2514  C   ALA A 154       8.167  35.443 -12.412  1.00  2.64           C  
ATOM   2515  O   ALA A 154       9.397  35.298 -12.443  1.00  2.64           O  
ATOM   2516  CB  ALA A 154       5.974  35.886 -13.608  1.00  2.64           C  
ATOM   2517  H   ALA A 154       8.437  36.667 -15.340  1.00  2.64           H  
ATOM   2518  HA  ALA A 154       7.598  37.281 -13.327  1.00  2.64           H  
ATOM   2519 1HB  ALA A 154       5.474  36.141 -12.678  1.00  2.64           H  
ATOM   2520 2HB  ALA A 154       5.540  36.460 -14.418  1.00  2.64           H  
ATOM   2521 3HB  ALA A 154       5.829  34.823 -13.809  1.00  2.64           H  
ATOM   2522  N   ARG A 155       7.407  34.871 -11.479  1.00  2.69           N  
ATOM   2523  CA  ARG A 155       8.004  34.063 -10.443  1.00  2.69           C  
ATOM   2524  C   ARG A 155       9.166  34.875  -9.764  1.00  2.69           C  
ATOM   2525  O   ARG A 155       9.221  36.095  -9.951  1.00  2.69           O  
ATOM   2526  CB  ARG A 155       8.335  32.726 -11.140  1.00  2.69           C  
ATOM   2527  CG  ARG A 155       7.094  31.978 -11.663  1.00  2.69           C  
ATOM   2528  CD  ARG A 155       7.448  30.673 -12.283  1.00  2.69           C  
ATOM   2529  NE  ARG A 155       6.287  29.975 -12.860  1.00  2.69           N  
ATOM   2530  CZ  ARG A 155       5.433  29.168 -12.200  1.00  2.69           C  
ATOM   2531  NH1 ARG A 155       5.549  28.939 -10.922  1.00  2.69           N  
ATOM   2532  NH2 ARG A 155       4.470  28.596 -12.884  1.00  2.69           N  
ATOM   2533  H   ARG A 155       6.396  34.950 -11.459  1.00  2.69           H  
ATOM   2534  HA  ARG A 155       7.252  33.882  -9.696  1.00  2.69           H  
ATOM   2535 1HB  ARG A 155       9.050  32.848 -11.947  1.00  2.69           H  
ATOM   2536 2HB  ARG A 155       8.666  31.993 -10.512  1.00  2.69           H  
ATOM   2537 1HG  ARG A 155       6.414  31.780 -10.846  1.00  2.69           H  
ATOM   2538 2HG  ARG A 155       6.588  32.581 -12.420  1.00  2.69           H  
ATOM   2539 1HD  ARG A 155       8.161  30.846 -13.088  1.00  2.69           H  
ATOM   2540 2HD  ARG A 155       7.893  30.020 -11.538  1.00  2.69           H  
ATOM   2541  HE  ARG A 155       6.119  30.055 -13.870  1.00  2.69           H  
ATOM   2542 1HH1 ARG A 155       6.292  29.367 -10.406  1.00  2.69           H  
ATOM   2543 2HH1 ARG A 155       4.886  28.319 -10.471  1.00  2.69           H  
ATOM   2544 1HH2 ARG A 155       4.424  28.776 -13.896  1.00  2.69           H  
ATOM   2545 2HH2 ARG A 155       3.814  27.980 -12.427  1.00  2.69           H  
ATOM   2546  N   LEU A 156      10.025  34.308  -8.887  1.00  2.66           N  
ATOM   2547  CA  LEU A 156      10.090  32.931  -8.417  1.00  2.66           C  
ATOM   2548  C   LEU A 156       8.895  32.665  -7.484  1.00  2.66           C  
ATOM   2549  O   LEU A 156       8.554  33.522  -6.679  1.00  2.66           O  
ATOM   2550  CB  LEU A 156      11.438  32.739  -7.728  1.00  2.66           C  
ATOM   2551  CG  LEU A 156      12.660  32.990  -8.690  1.00  2.66           C  
ATOM   2552  CD1 LEU A 156      13.968  32.854  -7.925  1.00  2.66           C  
ATOM   2553  CD2 LEU A 156      12.605  32.025  -9.875  1.00  2.66           C  
ATOM   2554  H   LEU A 156      10.699  34.940  -8.471  1.00  2.66           H  
ATOM   2555  HA  LEU A 156      10.126  32.247  -9.231  1.00  2.66           H  
ATOM   2556 1HB  LEU A 156      11.515  33.438  -6.895  1.00  2.66           H  
ATOM   2557 2HB  LEU A 156      11.509  31.722  -7.344  1.00  2.66           H  
ATOM   2558  HG  LEU A 156      12.610  34.010  -9.065  1.00  2.66           H  
ATOM   2559 1HD1 LEU A 156      14.802  33.061  -8.603  1.00  2.66           H  
ATOM   2560 2HD1 LEU A 156      13.987  33.569  -7.104  1.00  2.66           H  
ATOM   2561 3HD1 LEU A 156      14.063  31.844  -7.531  1.00  2.66           H  
ATOM   2562 1HD2 LEU A 156      13.449  32.226 -10.543  1.00  2.66           H  
ATOM   2563 2HD2 LEU A 156      12.662  30.996  -9.518  1.00  2.66           H  
ATOM   2564 3HD2 LEU A 156      11.671  32.169 -10.420  1.00  2.66           H  
ATOM   2565  N   GLY A 157       8.234  31.509  -7.611  1.00  2.55           N  
ATOM   2566  CA  GLY A 157       7.117  31.161  -6.715  1.00  2.55           C  
ATOM   2567  C   GLY A 157       5.743  31.808  -7.025  1.00  2.55           C  
ATOM   2568  O   GLY A 157       4.819  31.674  -6.218  1.00  2.55           O  
ATOM   2569  H   GLY A 157       8.541  30.838  -8.297  1.00  2.55           H  
ATOM   2570 1HA  GLY A 157       6.999  30.076  -6.713  1.00  2.55           H  
ATOM   2571 2HA  GLY A 157       7.403  31.423  -5.698  1.00  2.55           H  
ATOM   2572  N   GLU A 158       5.619  32.522  -8.154  1.00  2.34           N  
ATOM   2573  CA  GLU A 158       4.377  33.241  -8.502  1.00  2.34           C  
ATOM   2574  C   GLU A 158       4.034  33.320 -10.001  1.00  2.34           C  
ATOM   2575  O   GLU A 158       4.802  33.856 -10.808  1.00  2.34           O  
ATOM   2576  CB  GLU A 158       4.493  34.671  -7.981  1.00  2.34           C  
ATOM   2577  CG  GLU A 158       3.256  35.538  -8.174  1.00  2.34           C  
ATOM   2578  CD  GLU A 158       3.417  36.917  -7.603  1.00  2.34           C  
ATOM   2579  OE1 GLU A 158       4.522  37.258  -7.213  1.00  2.34           O  
ATOM   2580  OE2 GLU A 158       2.449  37.637  -7.529  1.00  2.34           O  
ATOM   2581  H   GLU A 158       6.413  32.572  -8.761  1.00  2.34           H  
ATOM   2582  HA  GLU A 158       3.556  32.759  -8.001  1.00  2.34           H  
ATOM   2583 1HB  GLU A 158       4.720  34.645  -6.914  1.00  2.34           H  
ATOM   2584 2HB  GLU A 158       5.330  35.169  -8.476  1.00  2.34           H  
ATOM   2585 1HG  GLU A 158       3.043  35.621  -9.243  1.00  2.34           H  
ATOM   2586 2HG  GLU A 158       2.404  35.048  -7.704  1.00  2.34           H  
ATOM   2587  N   SER A 159       2.825  32.870 -10.355  1.00  2.07           N  
ATOM   2588  CA  SER A 159       2.346  32.921 -11.740  1.00  2.07           C  
ATOM   2589  C   SER A 159       1.385  34.094 -11.949  1.00  2.07           C  
ATOM   2590  O   SER A 159       0.819  34.608 -10.982  1.00  2.07           O  
ATOM   2591  CB  SER A 159       1.643  31.620 -12.093  1.00  2.07           C  
ATOM   2592  OG  SER A 159       0.464  31.464 -11.346  1.00  2.07           O  
ATOM   2593  H   SER A 159       2.230  32.459  -9.649  1.00  2.07           H  
ATOM   2594  HA  SER A 159       3.203  33.055 -12.403  1.00  2.07           H  
ATOM   2595 1HB  SER A 159       1.411  31.601 -13.160  1.00  2.07           H  
ATOM   2596 2HB  SER A 159       2.315  30.783 -11.891  1.00  2.07           H  
ATOM   2597  HG  SER A 159       0.225  30.532 -11.411  1.00  2.07           H  
ATOM   2598  N   VAL A 160       1.171  34.480 -13.210  1.00  1.81           N  
ATOM   2599  CA  VAL A 160       0.243  35.564 -13.550  1.00  1.81           C  
ATOM   2600  C   VAL A 160      -0.784  35.144 -14.623  1.00  1.81           C  
ATOM   2601  O   VAL A 160      -0.448  34.457 -15.585  1.00  1.81           O  
ATOM   2602  CB  VAL A 160       1.042  36.828 -14.001  1.00  1.81           C  
ATOM   2603  CG1 VAL A 160       0.095  37.944 -14.414  1.00  1.81           C  
ATOM   2604  CG2 VAL A 160       1.976  37.292 -12.859  1.00  1.81           C  
ATOM   2605  H   VAL A 160       1.675  34.014 -13.953  1.00  1.81           H  
ATOM   2606  HA  VAL A 160      -0.307  35.831 -12.648  1.00  1.81           H  
ATOM   2607  HB  VAL A 160       1.631  36.595 -14.848  1.00  1.81           H  
ATOM   2608 1HG1 VAL A 160       0.658  38.807 -14.732  1.00  1.81           H  
ATOM   2609 2HG1 VAL A 160      -0.525  37.604 -15.242  1.00  1.81           H  
ATOM   2610 3HG1 VAL A 160      -0.521  38.212 -13.589  1.00  1.81           H  
ATOM   2611 1HG2 VAL A 160       2.535  38.159 -13.176  1.00  1.81           H  
ATOM   2612 2HG2 VAL A 160       1.382  37.546 -11.982  1.00  1.81           H  
ATOM   2613 3HG2 VAL A 160       2.675  36.499 -12.604  1.00  1.81           H  
ATOM   2614  N   SER A 161      -2.064  35.491 -14.413  1.00  1.58           N  
ATOM   2615  CA  SER A 161      -3.116  35.207 -15.410  1.00  1.58           C  
ATOM   2616  C   SER A 161      -3.075  36.176 -16.567  1.00  1.58           C  
ATOM   2617  O   SER A 161      -2.776  37.362 -16.382  1.00  1.58           O  
ATOM   2618  CB  SER A 161      -4.519  35.283 -14.850  1.00  1.58           C  
ATOM   2619  OG  SER A 161      -5.469  35.202 -15.919  1.00  1.58           O  
ATOM   2620  H   SER A 161      -2.298  36.005 -13.576  1.00  1.58           H  
ATOM   2621  HA  SER A 161      -2.951  34.201 -15.810  1.00  1.58           H  
ATOM   2622 1HB  SER A 161      -4.684  34.468 -14.150  1.00  1.58           H  
ATOM   2623 2HB  SER A 161      -4.649  36.221 -14.313  1.00  1.58           H  
ATOM   2624  HG  SER A 161      -5.404  34.280 -16.257  1.00  1.58           H  
ATOM   2625  N   LEU A 162      -3.473  35.698 -17.739  1.00  1.40           N  
ATOM   2626  CA  LEU A 162      -3.524  36.536 -18.929  1.00  1.40           C  
ATOM   2627  C   LEU A 162      -4.317  37.805 -18.644  1.00  1.40           C  
ATOM   2628  O   LEU A 162      -3.981  38.890 -19.129  1.00  1.40           O  
ATOM   2629  CB  LEU A 162      -4.155  35.832 -20.132  1.00  1.40           C  
ATOM   2630  CG  LEU A 162      -4.004  36.611 -21.459  1.00  1.40           C  
ATOM   2631  CD1 LEU A 162      -4.077  35.638 -22.622  1.00  1.40           C  
ATOM   2632  CD2 LEU A 162      -5.059  37.697 -21.567  1.00  1.40           C  
ATOM   2633  H   LEU A 162      -3.773  34.724 -17.790  1.00  1.40           H  
ATOM   2634  HA  LEU A 162      -2.500  36.814 -19.189  1.00  1.40           H  
ATOM   2635 1HB  LEU A 162      -3.707  34.852 -20.252  1.00  1.40           H  
ATOM   2636 2HB  LEU A 162      -5.222  35.700 -19.939  1.00  1.40           H  
ATOM   2637  HG  LEU A 162      -3.017  37.080 -21.486  1.00  1.40           H  
ATOM   2638 1HD1 LEU A 162      -3.943  36.193 -23.549  1.00  1.40           H  
ATOM   2639 2HD1 LEU A 162      -3.288  34.890 -22.521  1.00  1.40           H  
ATOM   2640 3HD1 LEU A 162      -5.035  35.143 -22.636  1.00  1.40           H  
ATOM   2641 1HD2 LEU A 162      -4.911  38.228 -22.505  1.00  1.40           H  
ATOM   2642 2HD2 LEU A 162      -6.040  37.272 -21.545  1.00  1.40           H  
ATOM   2643 3HD2 LEU A 162      -4.965  38.390 -20.738  1.00  1.40           H  
ATOM   2644  N   ASN A 163      -5.431  37.652 -17.916  1.00  1.27           N  
ATOM   2645  CA  ASN A 163      -6.359  38.756 -17.699  1.00  1.27           C  
ATOM   2646  C   ASN A 163      -5.888  39.747 -16.628  1.00  1.27           C  
ATOM   2647  O   ASN A 163      -6.543  40.761 -16.390  1.00  1.27           O  
ATOM   2648  CB  ASN A 163      -7.743  38.226 -17.393  1.00  1.27           C  
ATOM   2649  CG  ASN A 163      -8.411  37.619 -18.614  1.00  1.27           C  
ATOM   2650  OD1 ASN A 163      -8.058  37.923 -19.762  1.00  1.27           O  
ATOM   2651  ND2 ASN A 163      -9.387  36.784 -18.376  1.00  1.27           N  
ATOM   2652  H   ASN A 163      -5.600  36.751 -17.460  1.00  1.27           H  
ATOM   2653  HA  ASN A 163      -6.426  39.319 -18.630  1.00  1.27           H  
ATOM   2654 1HB  ASN A 163      -7.669  37.460 -16.616  1.00  1.27           H  
ATOM   2655 2HB  ASN A 163      -8.368  39.030 -17.005  1.00  1.27           H  
ATOM   2656 1HD2 ASN A 163      -9.890  36.360 -19.130  1.00  1.27           H  
ATOM   2657 2HD2 ASN A 163      -9.647  36.587 -17.432  1.00  1.27           H  
ATOM   2658  N   LYS A 164      -4.771  39.440 -15.967  1.00  1.17           N  
ATOM   2659  CA  LYS A 164      -4.151  40.344 -15.010  1.00  1.17           C  
ATOM   2660  C   LYS A 164      -3.120  41.164 -15.762  1.00  1.17           C  
ATOM   2661  O   LYS A 164      -2.997  42.369 -15.569  1.00  1.17           O  
ATOM   2662  CB  LYS A 164      -3.515  39.574 -13.842  1.00  1.17           C  
ATOM   2663  CG  LYS A 164      -2.734  40.428 -12.814  1.00  1.17           C  
ATOM   2664  CD  LYS A 164      -2.322  39.590 -11.567  1.00  1.17           C  
ATOM   2665  CE  LYS A 164      -1.425  40.384 -10.622  1.00  1.17           C  
ATOM   2666  NZ  LYS A 164      -1.074  39.618  -9.385  1.00  1.17           N  
ATOM   2667  H   LYS A 164      -4.281  38.580 -16.182  1.00  1.17           H  
ATOM   2668  HA  LYS A 164      -4.903  41.024 -14.615  1.00  1.17           H  
ATOM   2669 1HB  LYS A 164      -4.292  39.033 -13.307  1.00  1.17           H  
ATOM   2670 2HB  LYS A 164      -2.831  38.832 -14.245  1.00  1.17           H  
ATOM   2671 1HG  LYS A 164      -1.831  40.824 -13.287  1.00  1.17           H  
ATOM   2672 2HG  LYS A 164      -3.347  41.269 -12.492  1.00  1.17           H  
ATOM   2673 1HD  LYS A 164      -3.222  39.309 -11.022  1.00  1.17           H  
ATOM   2674 2HD  LYS A 164      -1.812  38.685 -11.861  1.00  1.17           H  
ATOM   2675 1HE  LYS A 164      -0.503  40.621 -11.142  1.00  1.17           H  
ATOM   2676 2HE  LYS A 164      -1.926  41.310 -10.339  1.00  1.17           H  
ATOM   2677 1HZ  LYS A 164      -0.471  40.187  -8.805  1.00  1.17           H  
ATOM   2678 2HZ  LYS A 164      -1.913  39.391  -8.875  1.00  1.17           H  
ATOM   2679 3HZ  LYS A 164      -0.588  38.766  -9.630  1.00  1.17           H  
ATOM   2680  N   ARG A 165      -2.396  40.494 -16.655  1.00  1.11           N  
ATOM   2681  CA  ARG A 165      -1.299  41.103 -17.396  1.00  1.11           C  
ATOM   2682  C   ARG A 165      -1.673  41.914 -18.631  1.00  1.11           C  
ATOM   2683  O   ARG A 165      -1.053  42.944 -18.890  1.00  1.11           O  
ATOM   2684  CB  ARG A 165      -0.330  40.038 -17.845  1.00  1.11           C  
ATOM   2685  CG  ARG A 165       0.821  40.542 -18.672  1.00  1.11           C  
ATOM   2686  CD  ARG A 165       1.771  39.472 -18.907  1.00  1.11           C  
ATOM   2687  NE  ARG A 165       1.249  38.446 -19.685  1.00  1.11           N  
ATOM   2688  CZ  ARG A 165       1.262  38.350 -20.999  1.00  1.11           C  
ATOM   2689  NH1 ARG A 165       1.848  39.277 -21.734  1.00  1.11           N  
ATOM   2690  NH2 ARG A 165       0.694  37.275 -21.537  1.00  1.11           N  
ATOM   2691  H   ARG A 165      -2.576  39.496 -16.779  1.00  1.11           H  
ATOM   2692  HA  ARG A 165      -0.777  41.770 -16.708  1.00  1.11           H  
ATOM   2693 1HB  ARG A 165       0.088  39.533 -16.982  1.00  1.11           H  
ATOM   2694 2HB  ARG A 165      -0.868  39.279 -18.427  1.00  1.11           H  
ATOM   2695 1HG  ARG A 165       0.440  40.883 -19.629  1.00  1.11           H  
ATOM   2696 2HG  ARG A 165       1.320  41.359 -18.154  1.00  1.11           H  
ATOM   2697 1HD  ARG A 165       2.661  39.846 -19.393  1.00  1.11           H  
ATOM   2698 2HD  ARG A 165       2.019  39.031 -17.971  1.00  1.11           H  
ATOM   2699  HE  ARG A 165       0.773  37.712 -19.171  1.00  1.11           H  
ATOM   2700 1HH1 ARG A 165       2.318  40.082 -21.298  1.00  1.11           H  
ATOM   2701 2HH1 ARG A 165       1.883  39.176 -22.730  1.00  1.11           H  
ATOM   2702 1HH2 ARG A 165       0.297  36.551 -20.899  1.00  1.11           H  
ATOM   2703 2HH2 ARG A 165       0.682  37.122 -22.525  1.00  1.11           H  
ATOM   2704  N   TYR A 166      -2.647  41.459 -19.411  1.00  1.06           N  
ATOM   2705  CA  TYR A 166      -2.945  42.145 -20.662  1.00  1.06           C  
ATOM   2706  C   TYR A 166      -3.319  43.603 -20.476  1.00  1.06           C  
ATOM   2707  O   TYR A 166      -4.183  43.951 -19.664  1.00  1.06           O  
ATOM   2708  CB  TYR A 166      -4.122  41.488 -21.404  1.00  1.06           C  
ATOM   2709  CG  TYR A 166      -4.452  42.158 -22.775  1.00  1.06           C  
ATOM   2710  CD1 TYR A 166      -3.747  41.800 -23.886  1.00  1.06           C  
ATOM   2711  CD2 TYR A 166      -5.413  43.159 -22.882  1.00  1.06           C  
ATOM   2712  CE1 TYR A 166      -3.977  42.407 -25.115  1.00  1.06           C  
ATOM   2713  CE2 TYR A 166      -5.648  43.781 -24.109  1.00  1.06           C  
ATOM   2714  CZ  TYR A 166      -4.926  43.411 -25.226  1.00  1.06           C  
ATOM   2715  OH  TYR A 166      -5.127  44.062 -26.448  1.00  1.06           O  
ATOM   2716  H   TYR A 166      -3.159  40.611 -19.169  1.00  1.06           H  
ATOM   2717  HA  TYR A 166      -2.056  42.108 -21.289  1.00  1.06           H  
ATOM   2718 1HB  TYR A 166      -3.882  40.444 -21.588  1.00  1.06           H  
ATOM   2719 2HB  TYR A 166      -5.015  41.511 -20.776  1.00  1.06           H  
ATOM   2720  HD1 TYR A 166      -3.005  41.035 -23.785  1.00  1.06           H  
ATOM   2721  HD2 TYR A 166      -5.970  43.468 -22.004  1.00  1.06           H  
ATOM   2722  HE1 TYR A 166      -3.401  42.100 -25.973  1.00  1.06           H  
ATOM   2723  HE2 TYR A 166      -6.394  44.572 -24.179  1.00  1.06           H  
ATOM   2724  HH  TYR A 166      -4.691  43.561 -27.148  1.00  1.06           H  
ATOM   2725  N   THR A 167      -2.695  44.435 -21.294  1.00  1.03           N  
ATOM   2726  CA  THR A 167      -2.979  45.851 -21.387  1.00  1.03           C  
ATOM   2727  C   THR A 167      -3.227  46.078 -22.868  1.00  1.03           C  
ATOM   2728  O   THR A 167      -2.701  45.329 -23.690  1.00  1.03           O  
ATOM   2729  CB  THR A 167      -1.825  46.713 -20.851  1.00  1.03           C  
ATOM   2730  OG1 THR A 167      -0.666  46.472 -21.608  1.00  1.03           O  
ATOM   2731  CG2 THR A 167      -1.532  46.423 -19.393  1.00  1.03           C  
ATOM   2732  H   THR A 167      -1.983  44.051 -21.894  1.00  1.03           H  
ATOM   2733  HA  THR A 167      -3.891  46.088 -20.836  1.00  1.03           H  
ATOM   2734  HB  THR A 167      -2.094  47.755 -20.938  1.00  1.03           H  
ATOM   2735  HG1 THR A 167       0.063  47.003 -21.264  1.00  1.03           H  
ATOM   2736 1HG2 THR A 167      -0.724  47.063 -19.063  1.00  1.03           H  
ATOM   2737 2HG2 THR A 167      -2.418  46.622 -18.799  1.00  1.03           H  
ATOM   2738 3HG2 THR A 167      -1.250  45.392 -19.265  1.00  1.03           H  
ATOM   2739  N   ARG A 168      -3.980  47.105 -23.226  1.00  1.02           N  
ATOM   2740  CA  ARG A 168      -4.318  47.286 -24.634  1.00  1.02           C  
ATOM   2741  C   ARG A 168      -3.135  47.397 -25.583  1.00  1.02           C  
ATOM   2742  O   ARG A 168      -2.259  48.251 -25.422  1.00  1.02           O  
ATOM   2743  CB  ARG A 168      -5.181  48.524 -24.816  1.00  1.02           C  
ATOM   2744  CG  ARG A 168      -5.739  48.717 -26.226  1.00  1.02           C  
ATOM   2745  CD  ARG A 168      -6.569  49.950 -26.344  1.00  1.02           C  
ATOM   2746  NE  ARG A 168      -7.758  49.888 -25.503  1.00  1.02           N  
ATOM   2747  CZ  ARG A 168      -8.915  49.288 -25.844  1.00  1.02           C  
ATOM   2748  NH1 ARG A 168      -9.034  48.696 -27.010  1.00  1.02           N  
ATOM   2749  NH2 ARG A 168      -9.932  49.290 -24.999  1.00  1.02           N  
ATOM   2750  H   ARG A 168      -4.361  47.721 -22.523  1.00  1.02           H  
ATOM   2751  HA  ARG A 168      -4.905  46.426 -24.946  1.00  1.02           H  
ATOM   2752 1HB  ARG A 168      -6.019  48.498 -24.123  1.00  1.02           H  
ATOM   2753 2HB  ARG A 168      -4.593  49.406 -24.595  1.00  1.02           H  
ATOM   2754 1HG  ARG A 168      -4.913  48.808 -26.934  1.00  1.02           H  
ATOM   2755 2HG  ARG A 168      -6.351  47.857 -26.500  1.00  1.02           H  
ATOM   2756 1HD  ARG A 168      -5.978  50.814 -26.041  1.00  1.02           H  
ATOM   2757 2HD  ARG A 168      -6.890  50.075 -27.378  1.00  1.02           H  
ATOM   2758  HE  ARG A 168      -7.711  50.329 -24.595  1.00  1.02           H  
ATOM   2759 1HH1 ARG A 168      -8.256  48.692 -27.660  1.00  1.02           H  
ATOM   2760 2HH1 ARG A 168      -9.900  48.243 -27.246  1.00  1.02           H  
ATOM   2761 1HH2 ARG A 168      -9.841  49.743 -24.099  1.00  1.02           H  
ATOM   2762 2HH2 ARG A 168     -10.797  48.836 -25.249  1.00  1.02           H  
ATOM   2763  N   LEU A 169      -3.168  46.564 -26.624  1.00  1.04           N  
ATOM   2764  CA  LEU A 169      -2.143  46.606 -27.663  1.00  1.04           C  
ATOM   2765  C   LEU A 169      -2.516  47.614 -28.745  1.00  1.04           C  
ATOM   2766  O   LEU A 169      -3.680  47.718 -29.161  1.00  1.04           O  
ATOM   2767  CB  LEU A 169      -1.960  45.212 -28.263  1.00  1.04           C  
ATOM   2768  CG  LEU A 169      -1.436  44.158 -27.294  1.00  1.04           C  
ATOM   2769  CD1 LEU A 169      -1.528  42.805 -27.934  1.00  1.04           C  
ATOM   2770  CD2 LEU A 169       0.002  44.468 -26.974  1.00  1.04           C  
ATOM   2771  H   LEU A 169      -3.899  45.848 -26.659  1.00  1.04           H  
ATOM   2772  HA  LEU A 169      -1.201  46.919 -27.211  1.00  1.04           H  
ATOM   2773 1HB  LEU A 169      -2.917  44.865 -28.650  1.00  1.04           H  
ATOM   2774 2HB  LEU A 169      -1.260  45.284 -29.088  1.00  1.04           H  
ATOM   2775  HG  LEU A 169      -2.022  44.171 -26.374  1.00  1.04           H  
ATOM   2776 1HD1 LEU A 169      -1.144  42.043 -27.259  1.00  1.04           H  
ATOM   2777 2HD1 LEU A 169      -2.564  42.607 -28.149  1.00  1.04           H  
ATOM   2778 3HD1 LEU A 169      -0.953  42.798 -28.854  1.00  1.04           H  
ATOM   2779 1HD2 LEU A 169       0.383  43.722 -26.279  1.00  1.04           H  
ATOM   2780 2HD2 LEU A 169       0.589  44.450 -27.891  1.00  1.04           H  
ATOM   2781 3HD2 LEU A 169       0.066  45.455 -26.528  1.00  1.04           H  
ATOM   2782  N   ARG A 170      -1.522  48.315 -29.265  1.00  1.09           N  
ATOM   2783  CA  ARG A 170      -1.787  49.300 -30.305  1.00  1.09           C  
ATOM   2784  C   ARG A 170      -1.933  48.713 -31.696  1.00  1.09           C  
ATOM   2785  O   ARG A 170      -0.983  48.639 -32.479  1.00  1.09           O  
ATOM   2786  CB  ARG A 170      -0.752  50.400 -30.304  1.00  1.09           C  
ATOM   2787  CG  ARG A 170      -0.768  51.270 -29.068  1.00  1.09           C  
ATOM   2788  CD  ARG A 170      -2.072  52.002 -28.978  1.00  1.09           C  
ATOM   2789  NE  ARG A 170      -2.093  53.005 -27.928  1.00  1.09           N  
ATOM   2790  CZ  ARG A 170      -3.206  53.662 -27.534  1.00  1.09           C  
ATOM   2791  NH1 ARG A 170      -4.364  53.387 -28.102  1.00  1.09           N  
ATOM   2792  NH2 ARG A 170      -3.149  54.579 -26.583  1.00  1.09           N  
ATOM   2793  H   ARG A 170      -0.575  48.196 -28.899  1.00  1.09           H  
ATOM   2794  HA  ARG A 170      -2.734  49.778 -30.060  1.00  1.09           H  
ATOM   2795 1HB  ARG A 170       0.241  49.955 -30.353  1.00  1.09           H  
ATOM   2796 2HB  ARG A 170      -0.881  51.016 -31.180  1.00  1.09           H  
ATOM   2797 1HG  ARG A 170      -0.645  50.649 -28.175  1.00  1.09           H  
ATOM   2798 2HG  ARG A 170       0.040  51.996 -29.115  1.00  1.09           H  
ATOM   2799 1HD  ARG A 170      -2.282  52.495 -29.924  1.00  1.09           H  
ATOM   2800 2HD  ARG A 170      -2.863  51.281 -28.767  1.00  1.09           H  
ATOM   2801  HE  ARG A 170      -1.206  53.246 -27.490  1.00  1.09           H  
ATOM   2802 1HH1 ARG A 170      -4.415  52.689 -28.830  1.00  1.09           H  
ATOM   2803 2HH1 ARG A 170      -5.198  53.877 -27.811  1.00  1.09           H  
ATOM   2804 1HH2 ARG A 170      -2.271  54.801 -26.140  1.00  1.09           H  
ATOM   2805 2HH2 ARG A 170      -3.988  55.062 -26.302  1.00  1.09           H  
ATOM   2806  N   LEU A 171      -3.147  48.249 -31.967  1.00  1.18           N  
ATOM   2807  CA  LEU A 171      -3.495  47.601 -33.230  1.00  1.18           C  
ATOM   2808  C   LEU A 171      -3.888  48.649 -34.293  1.00  1.18           C  
ATOM   2809  O   LEU A 171      -4.823  49.430 -34.095  1.00  1.18           O  
ATOM   2810  CB  LEU A 171      -4.640  46.633 -32.977  1.00  1.18           C  
ATOM   2811  CG  LEU A 171      -5.050  45.780 -34.111  1.00  1.18           C  
ATOM   2812  CD1 LEU A 171      -3.927  44.889 -34.441  1.00  1.18           C  
ATOM   2813  CD2 LEU A 171      -6.236  44.973 -33.711  1.00  1.18           C  
ATOM   2814  H   LEU A 171      -3.835  48.310 -31.216  1.00  1.18           H  
ATOM   2815  HA  LEU A 171      -2.634  47.045 -33.581  1.00  1.18           H  
ATOM   2816 1HB  LEU A 171      -4.357  45.975 -32.155  1.00  1.18           H  
ATOM   2817 2HB  LEU A 171      -5.511  47.209 -32.666  1.00  1.18           H  
ATOM   2818  HG  LEU A 171      -5.273  46.384 -34.982  1.00  1.18           H  
ATOM   2819 1HD1 LEU A 171      -4.196  44.262 -35.237  1.00  1.18           H  
ATOM   2820 2HD1 LEU A 171      -3.059  45.475 -34.719  1.00  1.18           H  
ATOM   2821 3HD1 LEU A 171      -3.706  44.286 -33.574  1.00  1.18           H  
ATOM   2822 1HD2 LEU A 171      -6.491  44.332 -34.530  1.00  1.18           H  
ATOM   2823 2HD2 LEU A 171      -5.988  44.373 -32.846  1.00  1.18           H  
ATOM   2824 3HD2 LEU A 171      -7.074  45.632 -33.465  1.00  1.18           H  
ATOM   2825  N   ILE A 172      -3.128  48.691 -35.384  1.00  1.31           N  
ATOM   2826  CA  ILE A 172      -3.246  49.680 -36.453  1.00  1.31           C  
ATOM   2827  C   ILE A 172      -3.697  49.109 -37.807  1.00  1.31           C  
ATOM   2828  O   ILE A 172      -3.230  48.062 -38.224  1.00  1.31           O  
ATOM   2829  CB  ILE A 172      -1.888  50.382 -36.620  1.00  1.31           C  
ATOM   2830  CG1 ILE A 172      -1.448  50.937 -35.299  1.00  1.31           C  
ATOM   2831  CG2 ILE A 172      -1.982  51.445 -37.604  1.00  1.31           C  
ATOM   2832  CD1 ILE A 172      -2.367  51.911 -34.739  1.00  1.31           C  
ATOM   2833  H   ILE A 172      -2.383  48.012 -35.453  1.00  1.31           H  
ATOM   2834  HA  ILE A 172      -3.978  50.422 -36.145  1.00  1.31           H  
ATOM   2835  HB  ILE A 172      -1.134  49.660 -36.925  1.00  1.31           H  
ATOM   2836 1HG1 ILE A 172      -1.328  50.116 -34.594  1.00  1.31           H  
ATOM   2837 2HG1 ILE A 172      -0.494  51.415 -35.428  1.00  1.31           H  
ATOM   2838 1HG2 ILE A 172      -1.025  51.938 -37.692  1.00  1.31           H  
ATOM   2839 2HG2 ILE A 172      -2.264  51.045 -38.561  1.00  1.31           H  
ATOM   2840 3HG2 ILE A 172      -2.732  52.134 -37.261  1.00  1.31           H  
ATOM   2841 1HD1 ILE A 172      -1.988  52.244 -33.796  1.00  1.31           H  
ATOM   2842 2HD1 ILE A 172      -2.477  52.755 -35.419  1.00  1.31           H  
ATOM   2843 3HD1 ILE A 172      -3.312  51.443 -34.591  1.00  1.31           H  
ATOM   2844  N   LYS A 173      -4.617  49.772 -38.499  1.00  1.49           N  
ATOM   2845  CA  LYS A 173      -5.070  49.280 -39.812  1.00  1.49           C  
ATOM   2846  C   LYS A 173      -4.049  49.639 -40.890  1.00  1.49           C  
ATOM   2847  O   LYS A 173      -3.342  50.632 -40.740  1.00  1.49           O  
ATOM   2848  CB  LYS A 173      -6.410  49.921 -40.195  1.00  1.49           C  
ATOM   2849  CG  LYS A 173      -7.557  49.570 -39.286  1.00  1.49           C  
ATOM   2850  CD  LYS A 173      -8.847  50.391 -39.602  1.00  1.49           C  
ATOM   2851  CE  LYS A 173      -9.627  49.863 -40.822  1.00  1.49           C  
ATOM   2852  NZ  LYS A 173     -10.958  50.578 -40.987  1.00  1.49           N  
ATOM   2853  H   LYS A 173      -4.999  50.634 -38.134  1.00  1.49           H  
ATOM   2854  HA  LYS A 173      -5.164  48.200 -39.783  1.00  1.49           H  
ATOM   2855 1HB  LYS A 173      -6.304  51.007 -40.207  1.00  1.49           H  
ATOM   2856 2HB  LYS A 173      -6.677  49.609 -41.205  1.00  1.49           H  
ATOM   2857 1HG  LYS A 173      -7.777  48.501 -39.359  1.00  1.49           H  
ATOM   2858 2HG  LYS A 173      -7.239  49.792 -38.280  1.00  1.49           H  
ATOM   2859 1HD  LYS A 173      -9.505  50.404 -38.739  1.00  1.49           H  
ATOM   2860 2HD  LYS A 173      -8.555  51.423 -39.811  1.00  1.49           H  
ATOM   2861 1HE  LYS A 173      -9.033  50.002 -41.723  1.00  1.49           H  
ATOM   2862 2HE  LYS A 173      -9.820  48.797 -40.681  1.00  1.49           H  
ATOM   2863 1HZ  LYS A 173     -11.489  50.205 -41.791  1.00  1.49           H  
ATOM   2864 2HZ  LYS A 173     -11.529  50.445 -40.163  1.00  1.49           H  
ATOM   2865 3HZ  LYS A 173     -10.817  51.559 -41.126  1.00  1.49           H  
ATOM   2866  N   GLU A 174      -4.042  48.892 -42.007  1.00  1.72           N  
ATOM   2867  CA  GLU A 174      -3.211  49.216 -43.185  1.00  1.72           C  
ATOM   2868  C   GLU A 174      -1.712  49.020 -42.945  1.00  1.72           C  
ATOM   2869  O   GLU A 174      -0.946  49.967 -42.784  1.00  1.72           O  
ATOM   2870  CB  GLU A 174      -3.491  50.640 -43.695  1.00  1.72           C  
ATOM   2871  CG  GLU A 174      -4.952  50.884 -44.105  1.00  1.72           C  
ATOM   2872  CD  GLU A 174      -5.195  52.242 -44.736  1.00  1.72           C  
ATOM   2873  OE1 GLU A 174      -4.290  53.041 -44.773  1.00  1.72           O  
ATOM   2874  OE2 GLU A 174      -6.298  52.474 -45.176  1.00  1.72           O  
ATOM   2875  H   GLU A 174      -4.589  48.032 -42.025  1.00  1.72           H  
ATOM   2876  HA  GLU A 174      -3.495  48.530 -43.983  1.00  1.72           H  
ATOM   2877 1HB  GLU A 174      -3.195  51.392 -42.976  1.00  1.72           H  
ATOM   2878 2HB  GLU A 174      -2.887  50.808 -44.587  1.00  1.72           H  
ATOM   2879 1HG  GLU A 174      -5.248  50.109 -44.813  1.00  1.72           H  
ATOM   2880 2HG  GLU A 174      -5.583  50.789 -43.227  1.00  1.72           H  
ATOM   2881  N   HIS A 175      -1.323  47.751 -42.915  1.00  2.02           N  
ATOM   2882  CA  HIS A 175       0.016  47.259 -42.579  1.00  2.02           C  
ATOM   2883  C   HIS A 175       1.255  48.047 -43.065  1.00  2.02           C  
ATOM   2884  O   HIS A 175       2.166  48.227 -42.260  1.00  2.02           O  
ATOM   2885  CB  HIS A 175       0.102  45.830 -43.119  1.00  2.02           C  
ATOM   2886  CG  HIS A 175       0.000  45.722 -44.634  1.00  2.02           C  
ATOM   2887  ND1 HIS A 175      -1.162  46.024 -45.338  1.00  2.02           N  
ATOM   2888  CD2 HIS A 175       0.895  45.309 -45.560  1.00  2.02           C  
ATOM   2889  CE1 HIS A 175      -0.958  45.816 -46.628  1.00  2.02           C  
ATOM   2890  NE2 HIS A 175       0.277  45.382 -46.788  1.00  2.02           N  
ATOM   2891  H   HIS A 175      -2.040  47.062 -43.094  1.00  2.02           H  
ATOM   2892  HA  HIS A 175       0.089  47.207 -41.492  1.00  2.02           H  
ATOM   2893 1HB  HIS A 175       1.046  45.408 -42.849  1.00  2.02           H  
ATOM   2894 2HB  HIS A 175      -0.658  45.225 -42.658  1.00  2.02           H  
ATOM   2895  HD2 HIS A 175       1.918  44.981 -45.369  1.00  2.02           H  
ATOM   2896  HE1 HIS A 175      -1.687  45.972 -47.423  1.00  2.02           H  
ATOM   2897  HE2 HIS A 175       0.709  45.139 -47.668  1.00  2.02           H  
ATOM   2898  N   ARG A 176       1.268  48.576 -44.309  1.00  2.36           N  
ATOM   2899  CA  ARG A 176       2.425  49.317 -44.902  1.00  2.36           C  
ATOM   2900  C   ARG A 176       3.383  48.407 -45.676  1.00  2.36           C  
ATOM   2901  O   ARG A 176       3.271  47.185 -45.624  1.00  2.36           O  
ATOM   2902  CB  ARG A 176       3.281  50.018 -43.848  1.00  2.36           C  
ATOM   2903  CG  ARG A 176       2.625  51.099 -43.049  1.00  2.36           C  
ATOM   2904  CD  ARG A 176       3.433  51.391 -41.856  1.00  2.36           C  
ATOM   2905  NE  ARG A 176       2.775  52.315 -41.019  1.00  2.36           N  
ATOM   2906  CZ  ARG A 176       1.716  51.964 -40.271  1.00  2.36           C  
ATOM   2907  NH1 ARG A 176       1.249  50.723 -40.356  1.00  2.36           N  
ATOM   2908  NH2 ARG A 176       1.134  52.826 -39.464  1.00  2.36           N  
ATOM   2909  H   ARG A 176       0.452  48.422 -44.885  1.00  2.36           H  
ATOM   2910  HA  ARG A 176       2.036  50.067 -45.589  1.00  2.36           H  
ATOM   2911 1HB  ARG A 176       3.872  49.344 -43.239  1.00  2.36           H  
ATOM   2912 2HB  ARG A 176       4.014  50.573 -44.400  1.00  2.36           H  
ATOM   2913 1HG  ARG A 176       2.574  52.006 -43.654  1.00  2.36           H  
ATOM   2914 2HG  ARG A 176       1.623  50.813 -42.736  1.00  2.36           H  
ATOM   2915 1HD  ARG A 176       3.604  50.471 -41.288  1.00  2.36           H  
ATOM   2916 2HD  ARG A 176       4.387  51.821 -42.152  1.00  2.36           H  
ATOM   2917  HE  ARG A 176       3.182  53.236 -40.905  1.00  2.36           H  
ATOM   2918 1HH1 ARG A 176       1.699  50.019 -40.974  1.00  2.36           H  
ATOM   2919 2HH1 ARG A 176       0.461  50.441 -39.799  1.00  2.36           H  
ATOM   2920 1HH2 ARG A 176       1.479  53.793 -39.387  1.00  2.36           H  
ATOM   2921 2HH2 ARG A 176       0.351  52.526 -38.919  1.00  2.36           H  
ATOM   2922  N   SER A 177       4.337  49.009 -46.393  1.00  2.72           N  
ATOM   2923  CA  SER A 177       5.320  48.249 -47.160  1.00  2.72           C  
ATOM   2924  C   SER A 177       6.383  47.621 -46.284  1.00  2.72           C  
ATOM   2925  O   SER A 177       6.557  48.003 -45.123  1.00  2.72           O  
ATOM   2926  CB  SER A 177       6.013  49.151 -48.147  1.00  2.72           C  
ATOM   2927  OG  SER A 177       6.786  50.115 -47.473  1.00  2.72           O  
ATOM   2928  H   SER A 177       4.409  50.033 -46.405  1.00  2.72           H  
ATOM   2929  HA  SER A 177       4.799  47.455 -47.696  1.00  2.72           H  
ATOM   2930 1HB  SER A 177       6.651  48.561 -48.800  1.00  2.72           H  
ATOM   2931 2HB  SER A 177       5.273  49.648 -48.769  1.00  2.72           H  
ATOM   2932  HG  SER A 177       6.120  50.750 -47.097  1.00  2.72           H  
ATOM   2933  N   GLN A 178       7.152  46.701 -46.860  1.00  3.09           N  
ATOM   2934  CA  GLN A 178       8.219  46.081 -46.099  1.00  3.09           C  
ATOM   2935  C   GLN A 178       9.296  47.082 -45.723  1.00  3.09           C  
ATOM   2936  O   GLN A 178       9.872  46.988 -44.647  1.00  3.09           O  
ATOM   2937  CB  GLN A 178       8.850  44.943 -46.888  1.00  3.09           C  
ATOM   2938  CG  GLN A 178       7.935  43.796 -47.123  1.00  3.09           C  
ATOM   2939  CD  GLN A 178       7.456  43.235 -45.856  1.00  3.09           C  
ATOM   2940  OE1 GLN A 178       8.238  43.015 -44.927  1.00  3.09           O  
ATOM   2941  NE2 GLN A 178       6.164  42.988 -45.792  1.00  3.09           N  
ATOM   2942  H   GLN A 178       6.976  46.415 -47.813  1.00  3.09           H  
ATOM   2943  HA  GLN A 178       7.796  45.677 -45.179  1.00  3.09           H  
ATOM   2944 1HB  GLN A 178       9.199  45.308 -47.854  1.00  3.09           H  
ATOM   2945 2HB  GLN A 178       9.711  44.569 -46.342  1.00  3.09           H  
ATOM   2946 1HG  GLN A 178       7.074  44.124 -47.704  1.00  3.09           H  
ATOM   2947 2HG  GLN A 178       8.472  43.013 -47.662  1.00  3.09           H  
ATOM   2948 1HE2 GLN A 178       5.764  42.568 -44.959  1.00  3.09           H  
ATOM   2949 2HE2 GLN A 178       5.581  43.180 -46.577  1.00  3.09           H  
ATOM   2950  N   GLN A 179       9.562  48.061 -46.590  1.00  3.47           N  
ATOM   2951  CA  GLN A 179      10.582  49.056 -46.273  1.00  3.47           C  
ATOM   2952  C   GLN A 179      10.163  49.862 -45.056  1.00  3.47           C  
ATOM   2953  O   GLN A 179      10.988  50.209 -44.211  1.00  3.47           O  
ATOM   2954  CB  GLN A 179      10.813  50.016 -47.423  1.00  3.47           C  
ATOM   2955  CG  GLN A 179      11.984  50.968 -47.185  1.00  3.47           C  
ATOM   2956  CD  GLN A 179      12.265  51.891 -48.356  1.00  3.47           C  
ATOM   2957  OE1 GLN A 179      11.359  52.247 -49.117  1.00  3.47           O  
ATOM   2958  NE2 GLN A 179      13.524  52.272 -48.519  1.00  3.47           N  
ATOM   2959  H   GLN A 179       9.055  48.116 -47.461  1.00  3.47           H  
ATOM   2960  HA  GLN A 179      11.515  48.543 -46.043  1.00  3.47           H  
ATOM   2961 1HB  GLN A 179      10.942  49.470 -48.325  1.00  3.47           H  
ATOM   2962 2HB  GLN A 179       9.919  50.633 -47.549  1.00  3.47           H  
ATOM   2963 1HG  GLN A 179      11.760  51.583 -46.317  1.00  3.47           H  
ATOM   2964 2HG  GLN A 179      12.882  50.373 -47.002  1.00  3.47           H  
ATOM   2965 1HE2 GLN A 179      13.769  52.878 -49.279  1.00  3.47           H  
ATOM   2966 2HE2 GLN A 179      14.240  51.948 -47.889  1.00  3.47           H  
ATOM   2967  N   GLU A 180       8.871  50.198 -45.000  1.00  3.84           N  
ATOM   2968  CA  GLU A 180       8.336  50.957 -43.878  1.00  3.84           C  
ATOM   2969  C   GLU A 180       8.299  50.149 -42.594  1.00  3.84           C  
ATOM   2970  O   GLU A 180       8.506  50.693 -41.517  1.00  3.84           O  
ATOM   2971  CB  GLU A 180       6.925  51.431 -44.183  1.00  3.84           C  
ATOM   2972  CG  GLU A 180       6.805  52.499 -45.266  1.00  3.84           C  
ATOM   2973  CD  GLU A 180       5.372  52.723 -45.710  1.00  3.84           C  
ATOM   2974  OE1 GLU A 180       4.842  51.862 -46.397  1.00  3.84           O  
ATOM   2975  OE2 GLU A 180       4.798  53.707 -45.334  1.00  3.84           O  
ATOM   2976  H   GLU A 180       8.235  49.922 -45.755  1.00  3.84           H  
ATOM   2977  HA  GLU A 180       8.975  51.818 -43.701  1.00  3.84           H  
ATOM   2978 1HB  GLU A 180       6.331  50.577 -44.489  1.00  3.84           H  
ATOM   2979 2HB  GLU A 180       6.485  51.830 -43.273  1.00  3.84           H  
ATOM   2980 1HG  GLU A 180       7.184  53.437 -44.866  1.00  3.84           H  
ATOM   2981 2HG  GLU A 180       7.425  52.225 -46.117  1.00  3.84           H  
ATOM   2982  N   ARG A 181       7.994  48.855 -42.680  1.00  4.20           N  
ATOM   2983  CA  ARG A 181       7.879  48.111 -41.441  1.00  4.20           C  
ATOM   2984  C   ARG A 181       9.245  47.653 -40.947  1.00  4.20           C  
ATOM   2985  O   ARG A 181       9.524  47.691 -39.748  1.00  4.20           O  
ATOM   2986  CB  ARG A 181       6.920  46.971 -41.588  1.00  4.20           C  
ATOM   2987  CG  ARG A 181       6.613  46.252 -40.303  1.00  4.20           C  
ATOM   2988  CD  ARG A 181       6.043  47.218 -39.366  1.00  4.20           C  
ATOM   2989  NE  ARG A 181       5.545  46.653 -38.108  1.00  4.20           N  
ATOM   2990  CZ  ARG A 181       6.280  46.232 -37.065  1.00  4.20           C  
ATOM   2991  NH1 ARG A 181       7.579  46.209 -37.144  1.00  4.20           N  
ATOM   2992  NH2 ARG A 181       5.691  45.841 -35.949  1.00  4.20           N  
ATOM   2993  H   ARG A 181       7.793  48.424 -43.583  1.00  4.20           H  
ATOM   2994  HA  ARG A 181       7.452  48.775 -40.689  1.00  4.20           H  
ATOM   2995 1HB  ARG A 181       5.978  47.338 -42.001  1.00  4.20           H  
ATOM   2996 2HB  ARG A 181       7.325  46.241 -42.295  1.00  4.20           H  
ATOM   2997 1HG  ARG A 181       5.882  45.490 -40.458  1.00  4.20           H  
ATOM   2998 2HG  ARG A 181       7.527  45.841 -39.873  1.00  4.20           H  
ATOM   2999 1HD  ARG A 181       6.818  47.933 -39.116  1.00  4.20           H  
ATOM   3000 2HD  ARG A 181       5.243  47.751 -39.854  1.00  4.20           H  
ATOM   3001  HE  ARG A 181       4.533  46.674 -37.992  1.00  4.20           H  
ATOM   3002 1HH1 ARG A 181       8.032  46.515 -37.993  1.00  4.20           H  
ATOM   3003 2HH1 ARG A 181       8.130  45.907 -36.356  1.00  4.20           H  
ATOM   3004 1HH2 ARG A 181       4.674  45.875 -35.864  1.00  4.20           H  
ATOM   3005 2HH2 ARG A 181       6.250  45.547 -35.171  1.00  4.20           H  
ATOM   3006  N   GLU A 182      10.164  47.304 -41.847  1.00  4.57           N  
ATOM   3007  CA  GLU A 182      11.516  46.934 -41.415  1.00  4.57           C  
ATOM   3008  C   GLU A 182      12.352  48.205 -41.268  1.00  4.57           C  
ATOM   3009  O   GLU A 182      13.311  48.478 -41.992  1.00  4.57           O  
ATOM   3010  CB  GLU A 182      12.156  45.925 -42.341  1.00  4.57           C  
ATOM   3011  CG  GLU A 182      11.507  44.510 -42.290  1.00  4.57           C  
ATOM   3012  CD  GLU A 182      11.818  43.746 -40.993  1.00  4.57           C  
ATOM   3013  OE1 GLU A 182      12.982  43.498 -40.734  1.00  4.57           O  
ATOM   3014  OE2 GLU A 182      10.900  43.413 -40.282  1.00  4.57           O  
ATOM   3015  H   GLU A 182       9.942  47.280 -42.839  1.00  4.57           H  
ATOM   3016  HA  GLU A 182      11.449  46.467 -40.436  1.00  4.57           H  
ATOM   3017 1HB  GLU A 182      12.098  46.311 -43.345  1.00  4.57           H  
ATOM   3018 2HB  GLU A 182      13.205  45.821 -42.096  1.00  4.57           H  
ATOM   3019 1HG  GLU A 182      10.421  44.617 -42.392  1.00  4.57           H  
ATOM   3020 2HG  GLU A 182      11.860  43.920 -43.123  1.00  4.57           H  
ATOM   3021  N   GLN A 183      11.866  48.991 -40.331  1.00  4.96           N  
ATOM   3022  CA  GLN A 183      12.306  50.252 -39.806  1.00  4.96           C  
ATOM   3023  C   GLN A 183      11.959  50.265 -38.334  1.00  4.96           C  
ATOM   3024  O   GLN A 183      12.596  50.910 -37.507  1.00  4.96           O  
ATOM   3025  CB  GLN A 183      11.607  51.391 -40.456  1.00  4.96           C  
ATOM   3026  CG  GLN A 183      11.888  52.638 -39.786  1.00  4.96           C  
ATOM   3027  CD  GLN A 183      13.239  53.367 -39.880  1.00  4.96           C  
ATOM   3028  OE1 GLN A 183      13.507  54.147 -40.788  1.00  4.96           O  
ATOM   3029  NE2 GLN A 183      14.062  53.128 -38.892  1.00  4.96           N  
ATOM   3030  H   GLN A 183      11.051  48.614 -39.860  1.00  4.96           H  
ATOM   3031  HA  GLN A 183      13.383  50.345 -39.929  1.00  4.96           H  
ATOM   3032 1HB  GLN A 183      11.866  51.460 -41.512  1.00  4.96           H  
ATOM   3033 2HB  GLN A 183      10.542  51.242 -40.390  1.00  4.96           H  
ATOM   3034 1HG  GLN A 183      11.108  53.251 -40.024  1.00  4.96           H  
ATOM   3035 2HG  GLN A 183      11.798  52.358 -38.763  1.00  4.96           H  
ATOM   3036 1HE2 GLN A 183      14.972  53.567 -38.818  1.00  4.96           H  
ATOM   3037 2HE2 GLN A 183      13.769  52.512 -38.166  1.00  4.96           H  
ATOM   3038  N   GLU A 184      10.840  49.628 -38.043  1.00  5.37           N  
ATOM   3039  CA  GLU A 184      10.116  49.849 -36.799  1.00  5.37           C  
ATOM   3040  C   GLU A 184      10.586  49.062 -35.577  1.00  5.37           C  
ATOM   3041  O   GLU A 184       9.849  48.917 -34.612  1.00  5.37           O  
ATOM   3042  CB  GLU A 184       8.633  49.611 -37.010  1.00  5.37           C  
ATOM   3043  CG  GLU A 184       7.982  50.528 -38.003  1.00  5.37           C  
ATOM   3044  CD  GLU A 184       6.507  50.501 -37.880  1.00  5.37           C  
ATOM   3045  OE1 GLU A 184       6.039  49.823 -37.005  1.00  5.37           O  
ATOM   3046  OE2 GLU A 184       5.843  51.150 -38.635  1.00  5.37           O  
ATOM   3047  H   GLU A 184      10.426  49.022 -38.754  1.00  5.37           H  
ATOM   3048  HA  GLU A 184      10.233  50.903 -36.551  1.00  5.37           H  
ATOM   3049 1HB  GLU A 184       8.517  48.619 -37.390  1.00  5.37           H  
ATOM   3050 2HB  GLU A 184       8.102  49.670 -36.068  1.00  5.37           H  
ATOM   3051 1HG  GLU A 184       8.364  51.526 -37.910  1.00  5.37           H  
ATOM   3052 2HG  GLU A 184       8.262  50.177 -38.989  1.00  5.37           H  
ATOM   3053  N   LEU A 185      11.761  48.472 -35.631  1.00  5.78           N  
ATOM   3054  CA  LEU A 185      12.305  47.831 -34.443  1.00  5.78           C  
ATOM   3055  C   LEU A 185      13.520  48.628 -33.987  1.00  5.78           C  
ATOM   3056  O   LEU A 185      14.354  48.128 -33.232  1.00  5.78           O  
ATOM   3057  CB  LEU A 185      12.686  46.388 -34.719  1.00  5.78           C  
ATOM   3058  CG  LEU A 185      11.553  45.530 -35.164  1.00  5.78           C  
ATOM   3059  CD1 LEU A 185      12.102  44.179 -35.531  1.00  5.78           C  
ATOM   3060  CD2 LEU A 185      10.508  45.471 -34.041  1.00  5.78           C  
ATOM   3061  H   LEU A 185      12.319  48.550 -36.468  1.00  5.78           H  
ATOM   3062  HA  LEU A 185      11.565  47.857 -33.648  1.00  5.78           H  
ATOM   3063 1HB  LEU A 185      13.477  46.337 -35.434  1.00  5.78           H  
ATOM   3064 2HB  LEU A 185      13.054  45.959 -33.791  1.00  5.78           H  
ATOM   3065  HG  LEU A 185      11.097  45.957 -36.059  1.00  5.78           H  
ATOM   3066 1HD1 LEU A 185      11.308  43.536 -35.883  1.00  5.78           H  
ATOM   3067 2HD1 LEU A 185      12.828  44.320 -36.322  1.00  5.78           H  
ATOM   3068 3HD1 LEU A 185      12.582  43.730 -34.661  1.00  5.78           H  
ATOM   3069 1HD2 LEU A 185       9.675  44.868 -34.348  1.00  5.78           H  
ATOM   3070 2HD2 LEU A 185      10.961  45.043 -33.146  1.00  5.78           H  
ATOM   3071 3HD2 LEU A 185      10.151  46.475 -33.822  1.00  5.78           H  
ATOM   3072  N   LEU A 186      13.629  49.864 -34.483  1.00  6.17           N  
ATOM   3073  CA  LEU A 186      14.792  50.693 -34.252  1.00  6.17           C  
ATOM   3074  C   LEU A 186      14.660  51.963 -33.366  1.00  6.17           C  
ATOM   3075  O   LEU A 186      15.343  52.946 -33.667  1.00  6.17           O  
ATOM   3076  CB  LEU A 186      15.354  51.081 -35.640  1.00  6.17           C  
ATOM   3077  CG  LEU A 186      15.846  49.900 -36.525  1.00  6.17           C  
ATOM   3078  CD1 LEU A 186      16.264  50.421 -37.903  1.00  6.17           C  
ATOM   3079  CD2 LEU A 186      16.997  49.195 -35.874  1.00  6.17           C  
ATOM   3080  H   LEU A 186      12.883  50.263 -35.061  1.00  6.17           H  
ATOM   3081  HA  LEU A 186      15.531  50.055 -33.773  1.00  6.17           H  
ATOM   3082 1HB  LEU A 186      14.559  51.562 -36.187  1.00  6.17           H  
ATOM   3083 2HB  LEU A 186      16.136  51.799 -35.554  1.00  6.17           H  
ATOM   3084  HG  LEU A 186      15.042  49.211 -36.646  1.00  6.17           H  
ATOM   3085 1HD1 LEU A 186      16.593  49.608 -38.530  1.00  6.17           H  
ATOM   3086 2HD1 LEU A 186      15.419  50.904 -38.369  1.00  6.17           H  
ATOM   3087 3HD1 LEU A 186      17.079  51.135 -37.787  1.00  6.17           H  
ATOM   3088 1HD2 LEU A 186      17.311  48.375 -36.501  1.00  6.17           H  
ATOM   3089 2HD2 LEU A 186      17.807  49.887 -35.766  1.00  6.17           H  
ATOM   3090 3HD2 LEU A 186      16.694  48.814 -34.896  1.00  6.17           H  
ATOM   3091  N   ALA A 187      13.762  52.041 -32.342  1.00  6.49           N  
ATOM   3092  CA  ALA A 187      13.782  53.285 -31.503  1.00  6.49           C  
ATOM   3093  C   ALA A 187      13.078  53.278 -30.128  1.00  6.49           C  
ATOM   3094  O   ALA A 187      13.388  52.485 -29.267  1.00  6.49           O  
ATOM   3095  CB  ALA A 187      13.312  54.484 -32.214  1.00  6.49           C  
ATOM   3096  H   ALA A 187      13.144  51.264 -32.136  1.00  6.49           H  
ATOM   3097  HA  ALA A 187      14.827  53.440 -31.307  1.00  6.49           H  
ATOM   3098 1HB  ALA A 187      13.486  55.342 -31.605  1.00  6.49           H  
ATOM   3099 2HB  ALA A 187      13.847  54.557 -33.074  1.00  6.49           H  
ATOM   3100 3HB  ALA A 187      12.347  54.437 -32.418  1.00  6.49           H  
ATOM   3101  N   ILE A 188      12.310  54.355 -29.832  1.00  6.75           N  
ATOM   3102  CA  ILE A 188      11.646  54.652 -28.542  1.00  6.75           C  
ATOM   3103  C   ILE A 188      12.509  55.151 -27.399  1.00  6.75           C  
ATOM   3104  O   ILE A 188      12.146  56.132 -26.755  1.00  6.75           O  
ATOM   3105  CB  ILE A 188      10.678  53.558 -28.064  1.00  6.75           C  
ATOM   3106  CG1 ILE A 188       9.519  53.582 -28.986  1.00  6.75           C  
ATOM   3107  CG2 ILE A 188      10.279  53.739 -26.609  1.00  6.75           C  
ATOM   3108  CD1 ILE A 188       8.568  52.511 -28.824  1.00  6.75           C  
ATOM   3109  H   ILE A 188      12.049  54.985 -30.582  1.00  6.75           H  
ATOM   3110  HA  ILE A 188      10.961  55.473 -28.754  1.00  6.75           H  
ATOM   3111  HB  ILE A 188      11.143  52.586 -28.178  1.00  6.75           H  
ATOM   3112 1HG1 ILE A 188       9.016  54.534 -28.861  1.00  6.75           H  
ATOM   3113 2HG1 ILE A 188       9.889  53.544 -29.949  1.00  6.75           H  
ATOM   3114 1HG2 ILE A 188       9.595  52.944 -26.316  1.00  6.75           H  
ATOM   3115 2HG2 ILE A 188      11.167  53.691 -25.986  1.00  6.75           H  
ATOM   3116 3HG2 ILE A 188       9.798  54.705 -26.487  1.00  6.75           H  
ATOM   3117 1HD1 ILE A 188       7.772  52.628 -29.550  1.00  6.75           H  
ATOM   3118 2HD1 ILE A 188       9.073  51.591 -28.982  1.00  6.75           H  
ATOM   3119 3HD1 ILE A 188       8.153  52.538 -27.823  1.00  6.75           H  
ATOM   3120  N   GLY A 189      13.657  54.563 -27.148  1.00  6.93           N  
ATOM   3121  CA  GLY A 189      14.436  55.016 -25.995  1.00  6.93           C  
ATOM   3122  C   GLY A 189      14.697  56.520 -25.952  1.00  6.93           C  
ATOM   3123  O   GLY A 189      14.602  57.140 -24.895  1.00  6.93           O  
ATOM   3124  H   GLY A 189      13.932  53.754 -27.700  1.00  6.93           H  
ATOM   3125 1HA  GLY A 189      13.911  54.718 -25.095  1.00  6.93           H  
ATOM   3126 2HA  GLY A 189      15.391  54.500 -25.989  1.00  6.93           H  
ATOM   3127  N   LYS A 190      14.997  57.117 -27.098  1.00  7.01           N  
ATOM   3128  CA  LYS A 190      15.235  58.556 -27.173  1.00  7.01           C  
ATOM   3129  C   LYS A 190      14.095  59.276 -27.863  1.00  7.01           C  
ATOM   3130  O   LYS A 190      14.315  60.373 -28.369  1.00  7.01           O  
ATOM   3131  CB  LYS A 190      16.535  58.933 -27.905  1.00  7.01           C  
ATOM   3132  CG  LYS A 190      17.867  58.520 -27.243  1.00  7.01           C  
ATOM   3133  CD  LYS A 190      19.056  59.039 -28.090  1.00  7.01           C  
ATOM   3134  CE  LYS A 190      20.426  58.551 -27.581  1.00  7.01           C  
ATOM   3135  NZ  LYS A 190      20.805  59.141 -26.255  1.00  7.01           N  
ATOM   3136  H   LYS A 190      15.057  56.553 -27.928  1.00  7.01           H  
ATOM   3137  HA  LYS A 190      15.303  58.949 -26.158  1.00  7.01           H  
ATOM   3138 1HB  LYS A 190      16.515  58.534 -28.910  1.00  7.01           H  
ATOM   3139 2HB  LYS A 190      16.569  60.016 -28.009  1.00  7.01           H  
ATOM   3140 1HG  LYS A 190      17.923  58.991 -26.260  1.00  7.01           H  
ATOM   3141 2HG  LYS A 190      17.944  57.450 -27.098  1.00  7.01           H  
ATOM   3142 1HD  LYS A 190      18.936  58.751 -29.132  1.00  7.01           H  
ATOM   3143 2HD  LYS A 190      19.057  60.128 -28.043  1.00  7.01           H  
ATOM   3144 1HE  LYS A 190      20.406  57.464 -27.493  1.00  7.01           H  
ATOM   3145 2HE  LYS A 190      21.183  58.830 -28.315  1.00  7.01           H  
ATOM   3146 1HZ  LYS A 190      21.707  58.794 -25.980  1.00  7.01           H  
ATOM   3147 2HZ  LYS A 190      20.838  60.143 -26.322  1.00  7.01           H  
ATOM   3148 3HZ  LYS A 190      20.123  58.877 -25.531  1.00  7.01           H  
ATOM   3149  N   THR A 191      12.920  58.643 -27.993  1.00  6.98           N  
ATOM   3150  CA  THR A 191      11.856  59.314 -28.726  1.00  6.98           C  
ATOM   3151  C   THR A 191      10.394  58.925 -28.493  1.00  6.98           C  
ATOM   3152  O   THR A 191      10.001  57.761 -28.546  1.00  6.98           O  
ATOM   3153  CB  THR A 191      12.166  59.125 -30.217  1.00  6.98           C  
ATOM   3154  OG1 THR A 191      11.097  59.600 -31.028  1.00  6.98           O  
ATOM   3155  CG2 THR A 191      12.378  57.691 -30.475  1.00  6.98           C  
ATOM   3156  H   THR A 191      12.749  57.746 -27.544  1.00  6.98           H  
ATOM   3157  HA  THR A 191      11.917  60.355 -28.476  1.00  6.98           H  
ATOM   3158  HB  THR A 191      13.064  59.671 -30.482  1.00  6.98           H  
ATOM   3159  HG1 THR A 191      11.171  60.558 -31.164  1.00  6.98           H  
ATOM   3160 1HG2 THR A 191      12.593  57.539 -31.516  1.00  6.98           H  
ATOM   3161 2HG2 THR A 191      13.202  57.315 -29.873  1.00  6.98           H  
ATOM   3162 3HG2 THR A 191      11.474  57.181 -30.210  1.00  6.98           H  
ATOM   3163  N   LYS A 192       9.564  59.967 -28.446  1.00  6.88           N  
ATOM   3164  CA  LYS A 192       8.105  59.863 -28.415  1.00  6.88           C  
ATOM   3165  C   LYS A 192       7.515  60.653 -29.609  1.00  6.88           C  
ATOM   3166  O   LYS A 192       6.369  61.109 -29.584  1.00  6.88           O  
ATOM   3167  CB  LYS A 192       7.590  60.405 -27.082  1.00  6.88           C  
ATOM   3168  CG  LYS A 192       8.088  59.658 -25.853  1.00  6.88           C  
ATOM   3169  CD  LYS A 192       7.460  60.222 -24.577  1.00  6.88           C  
ATOM   3170  CE  LYS A 192       8.068  59.597 -23.334  1.00  6.88           C  
ATOM   3171  NZ  LYS A 192       7.489  60.165 -22.080  1.00  6.88           N  
ATOM   3172  H   LYS A 192      10.000  60.892 -28.328  1.00  6.88           H  
ATOM   3173  HA  LYS A 192       7.826  58.819 -28.517  1.00  6.88           H  
ATOM   3174 1HB  LYS A 192       7.915  61.441 -26.971  1.00  6.88           H  
ATOM   3175 2HB  LYS A 192       6.517  60.386 -27.066  1.00  6.88           H  
ATOM   3176 1HG  LYS A 192       7.853  58.599 -25.944  1.00  6.88           H  
ATOM   3177 2HG  LYS A 192       9.174  59.770 -25.790  1.00  6.88           H  
ATOM   3178 1HD  LYS A 192       7.607  61.303 -24.542  1.00  6.88           H  
ATOM   3179 2HD  LYS A 192       6.388  60.019 -24.575  1.00  6.88           H  
ATOM   3180 1HE  LYS A 192       7.897  58.530 -23.344  1.00  6.88           H  
ATOM   3181 2HE  LYS A 192       9.141  59.785 -23.342  1.00  6.88           H  
ATOM   3182 1HZ  LYS A 192       7.925  59.731 -21.280  1.00  6.88           H  
ATOM   3183 2HZ  LYS A 192       7.637  61.157 -22.040  1.00  6.88           H  
ATOM   3184 3HZ  LYS A 192       6.484  59.963 -22.038  1.00  6.88           H  
ATOM   3185  N   THR A 193       8.335  60.790 -30.644  1.00  6.70           N  
ATOM   3186  CA  THR A 193       8.150  61.602 -31.865  1.00  6.70           C  
ATOM   3187  C   THR A 193       6.976  61.446 -32.850  1.00  6.70           C  
ATOM   3188  O   THR A 193       6.603  60.342 -33.232  1.00  6.70           O  
ATOM   3189  CB  THR A 193       9.435  61.464 -32.681  1.00  6.70           C  
ATOM   3190  OG1 THR A 193      10.520  62.000 -31.897  1.00  6.70           O  
ATOM   3191  CG2 THR A 193       9.352  62.112 -34.009  1.00  6.70           C  
ATOM   3192  H   THR A 193       9.230  60.303 -30.573  1.00  6.70           H  
ATOM   3193  HA  THR A 193       8.112  62.633 -31.525  1.00  6.70           H  
ATOM   3194  HB  THR A 193       9.624  60.407 -32.860  1.00  6.70           H  
ATOM   3195  HG1 THR A 193      10.260  62.907 -31.579  1.00  6.70           H  
ATOM   3196 1HG2 THR A 193      10.285  61.961 -34.527  1.00  6.70           H  
ATOM   3197 2HG2 THR A 193       8.564  61.658 -34.581  1.00  6.70           H  
ATOM   3198 3HG2 THR A 193       9.162  63.175 -33.889  1.00  6.70           H  
ATOM   3199  N   CYS A 194       6.447  62.627 -33.260  1.00  6.43           N  
ATOM   3200  CA  CYS A 194       5.447  62.877 -34.327  1.00  6.43           C  
ATOM   3201  C   CYS A 194       4.116  62.130 -34.423  1.00  6.43           C  
ATOM   3202  O   CYS A 194       3.897  61.407 -35.389  1.00  6.43           O  
ATOM   3203  CB  CYS A 194       6.094  62.802 -35.712  1.00  6.43           C  
ATOM   3204  SG  CYS A 194       7.293  64.113 -36.075  1.00  6.43           S  
ATOM   3205  H   CYS A 194       6.829  63.447 -32.811  1.00  6.43           H  
ATOM   3206  HA  CYS A 194       5.172  63.924 -34.211  1.00  6.43           H  
ATOM   3207 1HB  CYS A 194       6.608  61.867 -35.812  1.00  6.43           H  
ATOM   3208 2HB  CYS A 194       5.314  62.842 -36.477  1.00  6.43           H  
ATOM   3209  HG  CYS A 194       7.178  64.047 -37.420  1.00  6.43           H  
ATOM   3210  N   GLU A 195       3.215  62.308 -33.463  1.00  6.04           N  
ATOM   3211  CA  GLU A 195       1.910  61.650 -33.599  1.00  6.04           C  
ATOM   3212  C   GLU A 195       1.286  62.171 -34.923  1.00  6.04           C  
ATOM   3213  O   GLU A 195       1.549  63.311 -35.323  1.00  6.04           O  
ATOM   3214  CB  GLU A 195       1.021  61.967 -32.384  1.00  6.04           C  
ATOM   3215  CG  GLU A 195       1.528  61.388 -31.021  1.00  6.04           C  
ATOM   3216  CD  GLU A 195       1.402  59.857 -30.847  1.00  6.04           C  
ATOM   3217  OE1 GLU A 195       0.332  59.325 -31.043  1.00  6.04           O  
ATOM   3218  OE2 GLU A 195       2.374  59.233 -30.501  1.00  6.04           O  
ATOM   3219  H   GLU A 195       3.419  62.892 -32.664  1.00  6.04           H  
ATOM   3220  HA  GLU A 195       2.052  60.571 -33.677  1.00  6.04           H  
ATOM   3221 1HB  GLU A 195       0.943  63.045 -32.271  1.00  6.04           H  
ATOM   3222 2HB  GLU A 195       0.019  61.588 -32.563  1.00  6.04           H  
ATOM   3223 1HG  GLU A 195       2.581  61.653 -30.913  1.00  6.04           H  
ATOM   3224 2HG  GLU A 195       0.987  61.885 -30.221  1.00  6.04           H  
ATOM   3225  N   SER A 196       0.496  61.336 -35.602  1.00  5.48           N  
ATOM   3226  CA  SER A 196      -0.035  61.656 -36.941  1.00  5.48           C  
ATOM   3227  C   SER A 196      -1.365  60.909 -37.264  1.00  5.48           C  
ATOM   3228  O   SER A 196      -1.837  60.166 -36.429  1.00  5.48           O  
ATOM   3229  CB  SER A 196       1.077  61.328 -37.941  1.00  5.48           C  
ATOM   3230  OG  SER A 196       1.335  59.953 -38.039  1.00  5.48           O  
ATOM   3231  H   SER A 196       0.296  60.441 -35.169  1.00  5.48           H  
ATOM   3232  HA  SER A 196      -0.215  62.728 -36.968  1.00  5.48           H  
ATOM   3233 1HB  SER A 196       0.876  61.712 -38.894  1.00  5.48           H  
ATOM   3234 2HB  SER A 196       1.993  61.822 -37.612  1.00  5.48           H  
ATOM   3235  HG  SER A 196       0.482  59.456 -37.867  1.00  5.48           H  
ATOM   3236  N   PRO A 197      -2.094  61.209 -38.378  1.00  4.75           N  
ATOM   3237  CA  PRO A 197      -3.294  60.491 -38.838  1.00  4.75           C  
ATOM   3238  C   PRO A 197      -2.981  59.006 -38.891  1.00  4.75           C  
ATOM   3239  O   PRO A 197      -1.824  58.679 -38.746  1.00  4.75           O  
ATOM   3240  CB  PRO A 197      -3.572  61.113 -40.204  1.00  4.75           C  
ATOM   3241  CG  PRO A 197      -2.948  62.503 -40.119  1.00  4.75           C  
ATOM   3242  CD  PRO A 197      -1.718  62.336 -39.264  1.00  4.75           C  
ATOM   3243  HA  PRO A 197      -4.117  60.682 -38.136  1.00  4.75           H  
ATOM   3244 1HB  PRO A 197      -3.130  60.489 -40.994  1.00  4.75           H  
ATOM   3245 2HB  PRO A 197      -4.654  61.148 -40.383  1.00  4.75           H  
ATOM   3246 1HG  PRO A 197      -2.709  62.881 -41.123  1.00  4.75           H  
ATOM   3247 2HG  PRO A 197      -3.667  63.212 -39.677  1.00  4.75           H  
ATOM   3248 1HD  PRO A 197      -0.909  62.063 -39.941  1.00  4.75           H  
ATOM   3249 2HD  PRO A 197      -1.515  63.260 -38.706  1.00  4.75           H  
ATOM   3250  N   VAL A 198      -3.982  58.137 -39.164  1.00  3.92           N  
ATOM   3251  CA  VAL A 198      -3.957  56.646 -39.029  1.00  3.92           C  
ATOM   3252  C   VAL A 198      -5.162  56.006 -38.324  1.00  3.92           C  
ATOM   3253  O   VAL A 198      -5.645  54.991 -38.811  1.00  3.92           O  
ATOM   3254  CB  VAL A 198      -2.668  56.078 -38.360  1.00  3.92           C  
ATOM   3255  CG1 VAL A 198      -2.885  54.684 -37.986  1.00  3.92           C  
ATOM   3256  CG2 VAL A 198      -1.496  55.926 -39.401  1.00  3.92           C  
ATOM   3257  H   VAL A 198      -4.881  58.540 -39.380  1.00  3.92           H  
ATOM   3258  HA  VAL A 198      -3.947  56.247 -40.044  1.00  3.92           H  
ATOM   3259  HB  VAL A 198      -2.389  56.672 -37.500  1.00  3.92           H  
ATOM   3260 1HG1 VAL A 198      -1.963  54.311 -37.551  1.00  3.92           H  
ATOM   3261 2HG1 VAL A 198      -3.688  54.606 -37.253  1.00  3.92           H  
ATOM   3262 3HG1 VAL A 198      -3.144  54.105 -38.871  1.00  3.92           H  
ATOM   3263 1HG2 VAL A 198      -0.648  55.476 -38.891  1.00  3.92           H  
ATOM   3264 2HG2 VAL A 198      -1.822  55.270 -40.205  1.00  3.92           H  
ATOM   3265 3HG2 VAL A 198      -1.174  56.843 -39.837  1.00  3.92           H  
ATOM   3266  N   SER A 199      -5.652  56.552 -37.217  1.00  3.11           N  
ATOM   3267  CA  SER A 199      -6.858  55.986 -36.565  1.00  3.11           C  
ATOM   3268  C   SER A 199      -6.816  54.481 -36.166  1.00  3.11           C  
ATOM   3269  O   SER A 199      -7.361  53.638 -36.879  1.00  3.11           O  
ATOM   3270  CB  SER A 199      -8.068  56.204 -37.454  1.00  3.11           C  
ATOM   3271  OG  SER A 199      -8.297  57.572 -37.664  1.00  3.11           O  
ATOM   3272  H   SER A 199      -5.208  57.377 -36.844  1.00  3.11           H  
ATOM   3273  HA  SER A 199      -7.036  56.570 -35.664  1.00  3.11           H  
ATOM   3274 1HB  SER A 199      -7.941  55.702 -38.408  1.00  3.11           H  
ATOM   3275 2HB  SER A 199      -8.940  55.758 -36.976  1.00  3.11           H  
ATOM   3276  HG  SER A 199      -9.113  57.629 -38.172  1.00  3.11           H  
ATOM   3277  N   PRO A 200      -6.183  54.124 -35.027  1.00  2.42           N  
ATOM   3278  CA  PRO A 200      -6.022  52.771 -34.489  1.00  2.42           C  
ATOM   3279  C   PRO A 200      -7.376  52.072 -34.330  1.00  2.42           C  
ATOM   3280  O   PRO A 200      -8.405  52.727 -34.130  1.00  2.42           O  
ATOM   3281  CB  PRO A 200      -5.375  53.035 -33.123  1.00  2.42           C  
ATOM   3282  CG  PRO A 200      -4.659  54.359 -33.301  1.00  2.42           C  
ATOM   3283  CD  PRO A 200      -5.557  55.153 -34.215  1.00  2.42           C  
ATOM   3284  HA  PRO A 200      -5.377  52.192 -35.156  1.00  2.42           H  
ATOM   3285 1HB  PRO A 200      -6.148  53.067 -32.344  1.00  2.42           H  
ATOM   3286 2HB  PRO A 200      -4.701  52.203 -32.859  1.00  2.42           H  
ATOM   3287 1HG  PRO A 200      -4.514  54.848 -32.325  1.00  2.42           H  
ATOM   3288 2HG  PRO A 200      -3.667  54.211 -33.722  1.00  2.42           H  
ATOM   3289 1HD  PRO A 200      -6.306  55.723 -33.638  1.00  2.42           H  
ATOM   3290 2HD  PRO A 200      -4.947  55.771 -34.832  1.00  2.42           H  
ATOM   3291  N   ILE A 201      -7.361  50.743 -34.451  1.00  1.88           N  
ATOM   3292  CA  ILE A 201      -8.575  49.927 -34.422  1.00  1.88           C  
ATOM   3293  C   ILE A 201      -8.721  49.049 -33.179  1.00  1.88           C  
ATOM   3294  O   ILE A 201      -7.787  48.381 -32.743  1.00  1.88           O  
ATOM   3295  CB  ILE A 201      -8.611  49.043 -35.699  1.00  1.88           C  
ATOM   3296  CG1 ILE A 201      -9.892  48.244 -35.786  1.00  1.88           C  
ATOM   3297  CG2 ILE A 201      -7.414  48.116 -35.764  1.00  1.88           C  
ATOM   3298  CD1 ILE A 201     -10.147  47.606 -37.148  1.00  1.88           C  
ATOM   3299  H   ILE A 201      -6.461  50.275 -34.551  1.00  1.88           H  
ATOM   3300  HA  ILE A 201      -9.429  50.598 -34.452  1.00  1.88           H  
ATOM   3301  HB  ILE A 201      -8.606  49.693 -36.542  1.00  1.88           H  
ATOM   3302 1HG1 ILE A 201      -9.858  47.447 -35.048  1.00  1.88           H  
ATOM   3303 2HG1 ILE A 201     -10.715  48.896 -35.561  1.00  1.88           H  
ATOM   3304 1HG2 ILE A 201      -7.450  47.526 -36.679  1.00  1.88           H  
ATOM   3305 2HG2 ILE A 201      -6.504  48.697 -35.752  1.00  1.88           H  
ATOM   3306 3HG2 ILE A 201      -7.442  47.456 -34.909  1.00  1.88           H  
ATOM   3307 1HD1 ILE A 201     -11.081  47.046 -37.117  1.00  1.88           H  
ATOM   3308 2HD1 ILE A 201     -10.214  48.364 -37.905  1.00  1.88           H  
ATOM   3309 3HD1 ILE A 201      -9.330  46.929 -37.387  1.00  1.88           H  
ATOM   3310  N   LYS A 202      -9.927  49.034 -32.628  1.00  1.51           N  
ATOM   3311  CA  LYS A 202     -10.235  48.212 -31.469  1.00  1.51           C  
ATOM   3312  C   LYS A 202     -10.461  46.784 -31.926  1.00  1.51           C  
ATOM   3313  O   LYS A 202     -10.991  46.560 -33.010  1.00  1.51           O  
ATOM   3314  CB  LYS A 202     -11.483  48.721 -30.762  1.00  1.51           C  
ATOM   3315  CG  LYS A 202     -11.385  50.080 -30.115  1.00  1.51           C  
ATOM   3316  CD  LYS A 202     -12.716  50.394 -29.456  1.00  1.51           C  
ATOM   3317  CE  LYS A 202     -12.754  51.742 -28.784  1.00  1.51           C  
ATOM   3318  NZ  LYS A 202     -14.108  52.003 -28.213  1.00  1.51           N  
ATOM   3319  H   LYS A 202     -10.650  49.614 -33.028  1.00  1.51           H  
ATOM   3320  HA  LYS A 202      -9.389  48.227 -30.781  1.00  1.51           H  
ATOM   3321 1HB  LYS A 202     -12.294  48.776 -31.481  1.00  1.51           H  
ATOM   3322 2HB  LYS A 202     -11.776  48.009 -29.991  1.00  1.51           H  
ATOM   3323 1HG  LYS A 202     -10.590  50.092 -29.370  1.00  1.51           H  
ATOM   3324 2HG  LYS A 202     -11.169  50.834 -30.873  1.00  1.51           H  
ATOM   3325 1HD  LYS A 202     -13.504  50.363 -30.214  1.00  1.51           H  
ATOM   3326 2HD  LYS A 202     -12.941  49.627 -28.713  1.00  1.51           H  
ATOM   3327 1HE  LYS A 202     -12.019  51.769 -27.982  1.00  1.51           H  
ATOM   3328 2HE  LYS A 202     -12.519  52.518 -29.510  1.00  1.51           H  
ATOM   3329 1HZ  LYS A 202     -14.125  52.905 -27.766  1.00  1.51           H  
ATOM   3330 2HZ  LYS A 202     -14.795  51.980 -28.960  1.00  1.51           H  
ATOM   3331 3HZ  LYS A 202     -14.333  51.285 -27.537  1.00  1.51           H  
ATOM   3332  N   MET A 203     -10.166  45.803 -31.078  1.00  1.26           N  
ATOM   3333  CA  MET A 203     -10.394  44.423 -31.494  1.00  1.26           C  
ATOM   3334  C   MET A 203     -11.874  44.118 -31.843  1.00  1.26           C  
ATOM   3335  O   MET A 203     -12.156  43.260 -32.684  1.00  1.26           O  
ATOM   3336  CB  MET A 203      -9.809  43.452 -30.465  1.00  1.26           C  
ATOM   3337  CG  MET A 203     -10.485  43.396 -29.111  1.00  1.26           C  
ATOM   3338  SD  MET A 203      -9.714  42.151 -28.006  1.00  1.26           S  
ATOM   3339  CE  MET A 203      -8.259  43.014 -27.423  1.00  1.26           C  
ATOM   3340  H   MET A 203      -9.745  46.007 -30.183  1.00  1.26           H  
ATOM   3341  HA  MET A 203      -9.812  44.276 -32.390  1.00  1.26           H  
ATOM   3342 1HB  MET A 203      -9.839  42.443 -30.875  1.00  1.26           H  
ATOM   3343 2HB  MET A 203      -8.758  43.697 -30.303  1.00  1.26           H  
ATOM   3344 1HG  MET A 203     -10.427  44.369 -28.630  1.00  1.26           H  
ATOM   3345 2HG  MET A 203     -11.514  43.148 -29.236  1.00  1.26           H  
ATOM   3346 1HE  MET A 203      -7.687  42.366 -26.770  1.00  1.26           H  
ATOM   3347 2HE  MET A 203      -7.648  43.312 -28.261  1.00  1.26           H  
ATOM   3348 3HE  MET A 203      -8.563  43.904 -26.872  1.00  1.26           H  
ATOM   3349  N   GLU A 204     -12.814  44.878 -31.264  1.00  1.11           N  
ATOM   3350  CA  GLU A 204     -14.262  44.724 -31.515  1.00  1.11           C  
ATOM   3351  C   GLU A 204     -14.660  45.072 -32.943  1.00  1.11           C  
ATOM   3352  O   GLU A 204     -15.779  44.784 -33.370  1.00  1.11           O  
ATOM   3353  CB  GLU A 204     -15.084  45.573 -30.527  1.00  1.11           C  
ATOM   3354  CG  GLU A 204     -15.025  47.086 -30.748  1.00  1.11           C  
ATOM   3355  CD  GLU A 204     -15.725  47.903 -29.656  1.00  1.11           C  
ATOM   3356  OE1 GLU A 204     -16.258  47.312 -28.749  1.00  1.11           O  
ATOM   3357  OE2 GLU A 204     -15.740  49.117 -29.749  1.00  1.11           O  
ATOM   3358  H   GLU A 204     -12.514  45.578 -30.605  1.00  1.11           H  
ATOM   3359  HA  GLU A 204     -14.533  43.680 -31.381  1.00  1.11           H  
ATOM   3360 1HB  GLU A 204     -16.128  45.267 -30.575  1.00  1.11           H  
ATOM   3361 2HB  GLU A 204     -14.736  45.384 -29.515  1.00  1.11           H  
ATOM   3362 1HG  GLU A 204     -13.995  47.379 -30.804  1.00  1.11           H  
ATOM   3363 2HG  GLU A 204     -15.490  47.312 -31.702  1.00  1.11           H  
ATOM   3364  N   LEU A 205     -13.775  45.760 -33.652  1.00  1.04           N  
ATOM   3365  CA  LEU A 205     -14.015  46.176 -35.014  1.00  1.04           C  
ATOM   3366  C   LEU A 205     -13.331  45.271 -36.034  1.00  1.04           C  
ATOM   3367  O   LEU A 205     -13.478  45.466 -37.235  1.00  1.04           O  
ATOM   3368  CB  LEU A 205     -13.486  47.590 -35.178  1.00  1.04           C  
ATOM   3369  CG  LEU A 205     -14.121  48.619 -34.280  1.00  1.04           C  
ATOM   3370  CD1 LEU A 205     -13.429  49.953 -34.474  1.00  1.04           C  
ATOM   3371  CD2 LEU A 205     -15.605  48.698 -34.601  1.00  1.04           C  
ATOM   3372  H   LEU A 205     -12.866  45.984 -33.251  1.00  1.04           H  
ATOM   3373  HA  LEU A 205     -15.088  46.163 -35.196  1.00  1.04           H  
ATOM   3374 1HB  LEU A 205     -12.443  47.561 -34.934  1.00  1.04           H  
ATOM   3375 2HB  LEU A 205     -13.606  47.903 -36.216  1.00  1.04           H  
ATOM   3376  HG  LEU A 205     -13.989  48.328 -33.245  1.00  1.04           H  
ATOM   3377 1HD1 LEU A 205     -13.885  50.692 -33.815  1.00  1.04           H  
ATOM   3378 2HD1 LEU A 205     -12.378  49.856 -34.229  1.00  1.04           H  
ATOM   3379 3HD1 LEU A 205     -13.534  50.272 -35.510  1.00  1.04           H  
ATOM   3380 1HD2 LEU A 205     -16.081  49.433 -33.952  1.00  1.04           H  
ATOM   3381 2HD2 LEU A 205     -15.742  48.990 -35.647  1.00  1.04           H  
ATOM   3382 3HD2 LEU A 205     -16.068  47.719 -34.439  1.00  1.04           H  
ATOM   3383  N   LEU A 206     -12.596  44.262 -35.593  1.00  1.04           N  
ATOM   3384  CA  LEU A 206     -11.832  43.478 -36.557  1.00  1.04           C  
ATOM   3385  C   LEU A 206     -12.665  42.726 -37.586  1.00  1.04           C  
ATOM   3386  O   LEU A 206     -12.260  42.648 -38.744  1.00  1.04           O  
ATOM   3387  CB  LEU A 206     -10.891  42.561 -35.814  1.00  1.04           C  
ATOM   3388  CG  LEU A 206      -9.826  43.331 -35.131  1.00  1.04           C  
ATOM   3389  CD1 LEU A 206      -9.026  42.393 -34.286  1.00  1.04           C  
ATOM   3390  CD2 LEU A 206      -8.994  44.063 -36.172  1.00  1.04           C  
ATOM   3391  H   LEU A 206     -12.521  44.058 -34.598  1.00  1.04           H  
ATOM   3392  HA  LEU A 206     -11.209  44.177 -37.110  1.00  1.04           H  
ATOM   3393 1HB  LEU A 206     -11.452  42.004 -35.065  1.00  1.04           H  
ATOM   3394 2HB  LEU A 206     -10.433  41.867 -36.501  1.00  1.04           H  
ATOM   3395  HG  LEU A 206     -10.286  44.076 -34.501  1.00  1.04           H  
ATOM   3396 1HD1 LEU A 206      -8.250  42.925 -33.759  1.00  1.04           H  
ATOM   3397 2HD1 LEU A 206      -9.689  41.914 -33.564  1.00  1.04           H  
ATOM   3398 3HD1 LEU A 206      -8.604  41.663 -34.918  1.00  1.04           H  
ATOM   3399 1HD2 LEU A 206      -8.249  44.663 -35.698  1.00  1.04           H  
ATOM   3400 2HD2 LEU A 206      -8.524  43.364 -36.830  1.00  1.04           H  
ATOM   3401 3HD2 LEU A 206      -9.645  44.709 -36.743  1.00  1.04           H  
ATOM   3402  N   PHE A 207     -13.842  42.231 -37.212  1.00  1.11           N  
ATOM   3403  CA  PHE A 207     -14.648  41.546 -38.229  1.00  1.11           C  
ATOM   3404  C   PHE A 207     -15.623  42.508 -38.954  1.00  1.11           C  
ATOM   3405  O   PHE A 207     -16.390  42.098 -39.840  1.00  1.11           O  
ATOM   3406  CB  PHE A 207     -15.422  40.369 -37.630  1.00  1.11           C  
ATOM   3407  CG  PHE A 207     -14.532  39.266 -37.176  1.00  1.11           C  
ATOM   3408  CD1 PHE A 207     -14.577  38.823 -35.893  1.00  1.11           C  
ATOM   3409  CD2 PHE A 207     -13.617  38.702 -38.032  1.00  1.11           C  
ATOM   3410  CE1 PHE A 207     -13.748  37.846 -35.452  1.00  1.11           C  
ATOM   3411  CE2 PHE A 207     -12.789  37.719 -37.601  1.00  1.11           C  
ATOM   3412  CZ  PHE A 207     -12.862  37.300 -36.297  1.00  1.11           C  
ATOM   3413  H   PHE A 207     -14.130  42.293 -36.230  1.00  1.11           H  
ATOM   3414  HA  PHE A 207     -13.967  41.121 -38.959  1.00  1.11           H  
ATOM   3415 1HB  PHE A 207     -16.004  40.714 -36.773  1.00  1.11           H  
ATOM   3416 2HB  PHE A 207     -16.116  39.971 -38.367  1.00  1.11           H  
ATOM   3417  HD1 PHE A 207     -15.292  39.254 -35.229  1.00  1.11           H  
ATOM   3418  HD2 PHE A 207     -13.559  39.053 -39.056  1.00  1.11           H  
ATOM   3419  HE1 PHE A 207     -13.802  37.506 -34.420  1.00  1.11           H  
ATOM   3420  HE2 PHE A 207     -12.065  37.275 -38.287  1.00  1.11           H  
ATOM   3421  HZ  PHE A 207     -12.210  36.538 -35.940  1.00  1.11           H  
ATOM   3422  N   ASP A 208     -15.608  43.785 -38.543  1.00  1.28           N  
ATOM   3423  CA  ASP A 208     -16.505  44.827 -39.033  1.00  1.28           C  
ATOM   3424  C   ASP A 208     -16.060  45.356 -40.407  1.00  1.28           C  
ATOM   3425  O   ASP A 208     -14.939  45.850 -40.530  1.00  1.28           O  
ATOM   3426  CB  ASP A 208     -16.624  45.973 -38.012  1.00  1.28           C  
ATOM   3427  CG  ASP A 208     -17.664  47.089 -38.353  1.00  1.28           C  
ATOM   3428  OD1 ASP A 208     -17.752  47.513 -39.493  1.00  1.28           O  
ATOM   3429  OD2 ASP A 208     -18.371  47.485 -37.455  1.00  1.28           O  
ATOM   3430  H   ASP A 208     -14.907  44.076 -37.867  1.00  1.28           H  
ATOM   3431  HA  ASP A 208     -17.482  44.371 -39.083  1.00  1.28           H  
ATOM   3432 1HB  ASP A 208     -16.870  45.559 -37.030  1.00  1.28           H  
ATOM   3433 2HB  ASP A 208     -15.654  46.456 -37.916  1.00  1.28           H  
ATOM   3434  N   PRO A 209     -16.903  45.266 -41.455  1.00  1.55           N  
ATOM   3435  CA  PRO A 209     -16.642  45.639 -42.839  1.00  1.55           C  
ATOM   3436  C   PRO A 209     -16.505  47.146 -43.093  1.00  1.55           C  
ATOM   3437  O   PRO A 209     -16.099  47.540 -44.186  1.00  1.55           O  
ATOM   3438  CB  PRO A 209     -17.887  45.111 -43.557  1.00  1.55           C  
ATOM   3439  CG  PRO A 209     -18.968  45.118 -42.539  1.00  1.55           C  
ATOM   3440  CD  PRO A 209     -18.290  44.775 -41.245  1.00  1.55           C  
ATOM   3441  HA  PRO A 209     -15.750  45.112 -43.201  1.00  1.55           H  
ATOM   3442 1HB  PRO A 209     -18.114  45.737 -44.435  1.00  1.55           H  
ATOM   3443 2HB  PRO A 209     -17.691  44.132 -43.921  1.00  1.55           H  
ATOM   3444 1HG  PRO A 209     -19.447  46.107 -42.512  1.00  1.55           H  
ATOM   3445 2HG  PRO A 209     -19.747  44.396 -42.822  1.00  1.55           H  
ATOM   3446 1HD  PRO A 209     -18.804  45.343 -40.448  1.00  1.55           H  
ATOM   3447 2HD  PRO A 209     -18.301  43.685 -41.083  1.00  1.55           H  
ATOM   3448  N   ASP A 210     -16.839  47.993 -42.105  1.00  1.92           N  
ATOM   3449  CA  ASP A 210     -16.885  49.457 -42.279  1.00  1.92           C  
ATOM   3450  C   ASP A 210     -17.929  49.891 -43.323  1.00  1.92           C  
ATOM   3451  O   ASP A 210     -17.702  50.805 -44.112  1.00  1.92           O  
ATOM   3452  CB  ASP A 210     -15.511  50.073 -42.673  1.00  1.92           C  
ATOM   3453  CG  ASP A 210     -14.379  50.001 -41.574  1.00  1.92           C  
ATOM   3454  OD1 ASP A 210     -14.685  50.061 -40.414  1.00  1.92           O  
ATOM   3455  OD2 ASP A 210     -13.198  49.938 -41.937  1.00  1.92           O  
ATOM   3456  H   ASP A 210     -17.117  47.634 -41.184  1.00  1.92           H  
ATOM   3457  HA  ASP A 210     -17.178  49.890 -41.321  1.00  1.92           H  
ATOM   3458 1HB  ASP A 210     -15.136  49.612 -43.578  1.00  1.92           H  
ATOM   3459 2HB  ASP A 210     -15.667  51.126 -42.911  1.00  1.92           H  
ATOM   3460  N   ASP A 211     -19.087  49.237 -43.284  1.00  2.31           N  
ATOM   3461  CA  ASP A 211     -20.259  49.524 -44.121  1.00  2.31           C  
ATOM   3462  C   ASP A 211     -19.999  49.693 -45.630  1.00  2.31           C  
ATOM   3463  O   ASP A 211     -19.584  48.738 -46.291  1.00  2.31           O  
ATOM   3464  CB  ASP A 211     -20.995  50.757 -43.571  1.00  2.31           C  
ATOM   3465  CG  ASP A 211     -21.560  50.540 -42.159  1.00  2.31           C  
ATOM   3466  OD1 ASP A 211     -22.046  49.466 -41.890  1.00  2.31           O  
ATOM   3467  OD2 ASP A 211     -21.488  51.449 -41.366  1.00  2.31           O  
ATOM   3468  H   ASP A 211     -19.162  48.495 -42.605  1.00  2.31           H  
ATOM   3469  HA  ASP A 211     -20.938  48.678 -44.017  1.00  2.31           H  
ATOM   3470 1HB  ASP A 211     -20.321  51.619 -43.551  1.00  2.31           H  
ATOM   3471 2HB  ASP A 211     -21.839  50.998 -44.219  1.00  2.31           H  
ATOM   3472  N   GLU A 212     -20.317  50.885 -46.164  1.00  2.58           N  
ATOM   3473  CA  GLU A 212     -20.248  51.211 -47.591  1.00  2.58           C  
ATOM   3474  C   GLU A 212     -20.698  50.043 -48.465  1.00  2.58           C  
ATOM   3475  O   GLU A 212     -21.872  49.671 -48.455  1.00  2.58           O  
ATOM   3476  CB  GLU A 212     -18.834  51.662 -47.991  1.00  2.58           C  
ATOM   3477  CG  GLU A 212     -18.366  52.954 -47.331  1.00  2.58           C  
ATOM   3478  CD  GLU A 212     -17.013  53.432 -47.843  1.00  2.58           C  
ATOM   3479  OE1 GLU A 212     -16.441  52.764 -48.676  1.00  2.58           O  
ATOM   3480  OE2 GLU A 212     -16.567  54.472 -47.413  1.00  2.58           O  
ATOM   3481  H   GLU A 212     -20.621  51.616 -45.542  1.00  2.58           H  
ATOM   3482  HA  GLU A 212     -20.927  52.043 -47.779  1.00  2.58           H  
ATOM   3483 1HB  GLU A 212     -18.111  50.886 -47.723  1.00  2.58           H  
ATOM   3484 2HB  GLU A 212     -18.786  51.813 -49.072  1.00  2.58           H  
ATOM   3485 1HG  GLU A 212     -19.108  53.732 -47.509  1.00  2.58           H  
ATOM   3486 2HG  GLU A 212     -18.303  52.789 -46.253  1.00  2.58           H  
ATOM   3487  N   HIS A 213     -19.761  49.472 -49.216  1.00  2.59           N  
ATOM   3488  CA  HIS A 213     -20.035  48.358 -50.110  1.00  2.59           C  
ATOM   3489  C   HIS A 213     -19.048  47.242 -49.812  1.00  2.59           C  
ATOM   3490  O   HIS A 213     -18.684  46.455 -50.689  1.00  2.59           O  
ATOM   3491  CB  HIS A 213     -19.895  48.812 -51.562  1.00  2.59           C  
ATOM   3492  CG  HIS A 213     -20.834  49.928 -51.919  1.00  2.59           C  
ATOM   3493  ND1 HIS A 213     -22.192  49.747 -52.058  1.00  2.59           N  
ATOM   3494  CD2 HIS A 213     -20.603  51.243 -52.146  1.00  2.59           C  
ATOM   3495  CE1 HIS A 213     -22.758  50.903 -52.359  1.00  2.59           C  
ATOM   3496  NE2 HIS A 213     -21.815  51.826 -52.419  1.00  2.59           N  
ATOM   3497  H   HIS A 213     -18.817  49.825 -49.165  1.00  2.59           H  
ATOM   3498  HA  HIS A 213     -21.042  47.978 -49.947  1.00  2.59           H  
ATOM   3499 1HB  HIS A 213     -18.874  49.148 -51.744  1.00  2.59           H  
ATOM   3500 2HB  HIS A 213     -20.091  47.973 -52.228  1.00  2.59           H  
ATOM   3501  HD1 HIS A 213     -22.692  48.888 -51.938  1.00  2.59           H  
ATOM   3502  HD2 HIS A 213     -19.694  51.846 -52.140  1.00  2.59           H  
ATOM   3503  HE1 HIS A 213     -23.835  50.969 -52.511  1.00  2.59           H  
ATOM   3504  N   SER A 214     -18.573  47.228 -48.578  1.00  2.34           N  
ATOM   3505  CA  SER A 214     -17.569  46.287 -48.115  1.00  2.34           C  
ATOM   3506  C   SER A 214     -18.188  44.987 -47.582  1.00  2.34           C  
ATOM   3507  O   SER A 214     -19.247  44.994 -46.952  1.00  2.34           O  
ATOM   3508  CB  SER A 214     -16.748  47.000 -47.063  1.00  2.34           C  
ATOM   3509  OG  SER A 214     -15.799  46.180 -46.466  1.00  2.34           O  
ATOM   3510  H   SER A 214     -18.945  47.897 -47.899  1.00  2.34           H  
ATOM   3511  HA  SER A 214     -16.919  46.037 -48.951  1.00  2.34           H  
ATOM   3512 1HB  SER A 214     -16.261  47.871 -47.496  1.00  2.34           H  
ATOM   3513 2HB  SER A 214     -17.427  47.370 -46.298  1.00  2.34           H  
ATOM   3514  HG  SER A 214     -15.671  46.581 -45.579  1.00  2.34           H  
ATOM   3515  N   GLU A 215     -17.517  43.868 -47.847  1.00  1.93           N  
ATOM   3516  CA  GLU A 215     -17.954  42.557 -47.375  1.00  1.93           C  
ATOM   3517  C   GLU A 215     -17.475  42.323 -45.939  1.00  1.93           C  
ATOM   3518  O   GLU A 215     -16.454  42.884 -45.553  1.00  1.93           O  
ATOM   3519  CB  GLU A 215     -17.422  41.454 -48.296  1.00  1.93           C  
ATOM   3520  CG  GLU A 215     -17.975  41.491 -49.704  1.00  1.93           C  
ATOM   3521  CD  GLU A 215     -17.499  40.337 -50.555  1.00  1.93           C  
ATOM   3522  OE1 GLU A 215     -16.574  39.666 -50.154  1.00  1.93           O  
ATOM   3523  OE2 GLU A 215     -18.062  40.127 -51.603  1.00  1.93           O  
ATOM   3524  H   GLU A 215     -16.662  43.938 -48.380  1.00  1.93           H  
ATOM   3525  HA  GLU A 215     -19.037  42.550 -47.416  1.00  1.93           H  
ATOM   3526 1HB  GLU A 215     -16.340  41.548 -48.372  1.00  1.93           H  
ATOM   3527 2HB  GLU A 215     -17.624  40.476 -47.874  1.00  1.93           H  
ATOM   3528 1HG  GLU A 215     -19.063  41.468 -49.654  1.00  1.93           H  
ATOM   3529 2HG  GLU A 215     -17.680  42.429 -50.172  1.00  1.93           H  
ATOM   3530  N   PRO A 216     -18.136  41.454 -45.143  1.00  1.52           N  
ATOM   3531  CA  PRO A 216     -17.734  41.116 -43.785  1.00  1.52           C  
ATOM   3532  C   PRO A 216     -16.276  40.715 -43.830  1.00  1.52           C  
ATOM   3533  O   PRO A 216     -15.801  40.089 -44.786  1.00  1.52           O  
ATOM   3534  CB  PRO A 216     -18.645  39.924 -43.468  1.00  1.52           C  
ATOM   3535  CG  PRO A 216     -19.903  40.212 -44.269  1.00  1.52           C  
ATOM   3536  CD  PRO A 216     -19.403  40.813 -45.575  1.00  1.52           C  
ATOM   3537  HA  PRO A 216     -17.902  41.951 -43.110  1.00  1.52           H  
ATOM   3538 1HB  PRO A 216     -18.154  38.983 -43.739  1.00  1.52           H  
ATOM   3539 2HB  PRO A 216     -18.829  39.890 -42.382  1.00  1.52           H  
ATOM   3540 1HG  PRO A 216     -20.463  39.276 -44.421  1.00  1.52           H  
ATOM   3541 2HG  PRO A 216     -20.561  40.893 -43.712  1.00  1.52           H  
ATOM   3542 1HD  PRO A 216     -19.229  40.033 -46.321  1.00  1.52           H  
ATOM   3543 2HD  PRO A 216     -20.146  41.556 -45.900  1.00  1.52           H  
ATOM   3544  N   VAL A 217     -15.537  41.093 -42.804  1.00  1.19           N  
ATOM   3545  CA  VAL A 217     -14.133  40.829 -42.921  1.00  1.19           C  
ATOM   3546  C   VAL A 217     -13.844  39.413 -42.545  1.00  1.19           C  
ATOM   3547  O   VAL A 217     -13.683  39.073 -41.381  1.00  1.19           O  
ATOM   3548  CB  VAL A 217     -13.374  41.754 -42.011  1.00  1.19           C  
ATOM   3549  CG1 VAL A 217     -11.896  41.536 -42.153  1.00  1.19           C  
ATOM   3550  CG2 VAL A 217     -13.803  43.140 -42.285  1.00  1.19           C  
ATOM   3551  H   VAL A 217     -15.911  41.559 -41.976  1.00  1.19           H  
ATOM   3552  HA  VAL A 217     -13.820  40.999 -43.951  1.00  1.19           H  
ATOM   3553  HB  VAL A 217     -13.613  41.524 -41.013  1.00  1.19           H  
ATOM   3554 1HG1 VAL A 217     -11.389  42.202 -41.469  1.00  1.19           H  
ATOM   3555 2HG1 VAL A 217     -11.656  40.500 -41.912  1.00  1.19           H  
ATOM   3556 3HG1 VAL A 217     -11.585  41.750 -43.173  1.00  1.19           H  
ATOM   3557 1HG2 VAL A 217     -13.303  43.782 -41.606  1.00  1.19           H  
ATOM   3558 2HG2 VAL A 217     -13.568  43.415 -43.309  1.00  1.19           H  
ATOM   3559 3HG2 VAL A 217     -14.875  43.204 -42.123  1.00  1.19           H  
ATOM   3560  N   HIS A 218     -13.751  38.581 -43.552  1.00  0.97           N  
ATOM   3561  CA  HIS A 218     -13.567  37.174 -43.296  1.00  0.97           C  
ATOM   3562  C   HIS A 218     -12.170  36.903 -42.776  1.00  0.97           C  
ATOM   3563  O   HIS A 218     -12.014  36.127 -41.841  1.00  0.97           O  
ATOM   3564  CB  HIS A 218     -13.825  36.364 -44.555  1.00  0.97           C  
ATOM   3565  CG  HIS A 218     -15.256  36.384 -44.978  1.00  0.97           C  
ATOM   3566  ND1 HIS A 218     -15.816  37.459 -45.642  1.00  0.97           N  
ATOM   3567  CD2 HIS A 218     -16.245  35.476 -44.833  1.00  0.97           C  
ATOM   3568  CE1 HIS A 218     -17.086  37.213 -45.888  1.00  0.97           C  
ATOM   3569  NE2 HIS A 218     -17.378  36.015 -45.410  1.00  0.97           N  
ATOM   3570  H   HIS A 218     -13.934  38.955 -44.480  1.00  0.97           H  
ATOM   3571  HA  HIS A 218     -14.273  36.848 -42.535  1.00  0.97           H  
ATOM   3572 1HB  HIS A 218     -13.214  36.758 -45.367  1.00  0.97           H  
ATOM   3573 2HB  HIS A 218     -13.528  35.325 -44.384  1.00  0.97           H  
ATOM   3574  HD1 HIS A 218     -15.358  38.330 -45.892  1.00  0.97           H  
ATOM   3575  HD2 HIS A 218     -16.270  34.490 -44.375  1.00  0.97           H  
ATOM   3576  HE1 HIS A 218     -17.697  37.952 -46.406  1.00  0.97           H  
ATOM   3577  N   THR A 219     -11.165  37.570 -43.334  1.00  0.84           N  
ATOM   3578  CA  THR A 219      -9.808  37.335 -42.865  1.00  0.84           C  
ATOM   3579  C   THR A 219      -9.142  38.593 -42.336  1.00  0.84           C  
ATOM   3580  O   THR A 219      -9.206  39.646 -42.976  1.00  0.84           O  
ATOM   3581  CB  THR A 219      -8.895  36.712 -43.953  1.00  0.84           C  
ATOM   3582  OG1 THR A 219      -9.435  35.453 -44.372  1.00  0.84           O  
ATOM   3583  CG2 THR A 219      -7.465  36.499 -43.349  1.00  0.84           C  
ATOM   3584  H   THR A 219     -11.351  38.220 -44.082  1.00  0.84           H  
ATOM   3585  HA  THR A 219      -9.865  36.634 -42.055  1.00  0.84           H  
ATOM   3586  HB  THR A 219      -8.831  37.370 -44.817  1.00  0.84           H  
ATOM   3587  HG1 THR A 219      -8.785  34.989 -44.911  1.00  0.84           H  
ATOM   3588 1HG2 THR A 219      -6.818  36.066 -44.044  1.00  0.84           H  
ATOM   3589 2HG2 THR A 219      -7.046  37.448 -43.047  1.00  0.84           H  
ATOM   3590 3HG2 THR A 219      -7.524  35.842 -42.493  1.00  0.84           H  
ATOM   3591  N   VAL A 220      -8.515  38.463 -41.167  1.00  0.78           N  
ATOM   3592  CA  VAL A 220      -7.758  39.556 -40.571  1.00  0.78           C  
ATOM   3593  C   VAL A 220      -6.351  39.061 -40.282  1.00  0.78           C  
ATOM   3594  O   VAL A 220      -6.190  38.047 -39.596  1.00  0.78           O  
ATOM   3595  CB  VAL A 220      -8.360  40.037 -39.248  1.00  0.78           C  
ATOM   3596  CG1 VAL A 220      -7.530  41.180 -38.705  1.00  0.78           C  
ATOM   3597  CG2 VAL A 220      -9.816  40.446 -39.421  1.00  0.78           C  
ATOM   3598  H   VAL A 220      -8.542  37.544 -40.722  1.00  0.78           H  
ATOM   3599  HA  VAL A 220      -7.722  40.381 -41.267  1.00  0.78           H  
ATOM   3600  HB  VAL A 220      -8.278  39.272 -38.555  1.00  0.78           H  
ATOM   3601 1HG1 VAL A 220      -7.933  41.477 -37.757  1.00  0.78           H  
ATOM   3602 2HG1 VAL A 220      -6.499  40.864 -38.566  1.00  0.78           H  
ATOM   3603 3HG1 VAL A 220      -7.561  42.020 -39.401  1.00  0.78           H  
ATOM   3604 1HG2 VAL A 220     -10.221  40.770 -38.475  1.00  0.78           H  
ATOM   3605 2HG2 VAL A 220      -9.865  41.260 -40.126  1.00  0.78           H  
ATOM   3606 3HG2 VAL A 220     -10.406  39.606 -39.787  1.00  0.78           H  
ATOM   3607  N   VAL A 221      -5.347  39.769 -40.766  1.00  0.77           N  
ATOM   3608  CA  VAL A 221      -3.987  39.334 -40.500  1.00  0.77           C  
ATOM   3609  C   VAL A 221      -3.297  40.354 -39.621  1.00  0.77           C  
ATOM   3610  O   VAL A 221      -3.362  41.548 -39.899  1.00  0.77           O  
ATOM   3611  CB  VAL A 221      -3.187  39.154 -41.781  1.00  0.77           C  
ATOM   3612  CG1 VAL A 221      -1.825  38.665 -41.427  1.00  0.77           C  
ATOM   3613  CG2 VAL A 221      -3.885  38.228 -42.695  1.00  0.77           C  
ATOM   3614  H   VAL A 221      -5.552  40.591 -41.336  1.00  0.77           H  
ATOM   3615  HA  VAL A 221      -4.014  38.381 -39.973  1.00  0.77           H  
ATOM   3616  HB  VAL A 221      -3.061  40.107 -42.269  1.00  0.77           H  
ATOM   3617 1HG1 VAL A 221      -1.285  38.531 -42.310  1.00  0.77           H  
ATOM   3618 2HG1 VAL A 221      -1.318  39.380 -40.788  1.00  0.77           H  
ATOM   3619 3HG1 VAL A 221      -1.902  37.708 -40.913  1.00  0.77           H  
ATOM   3620 1HG2 VAL A 221      -3.277  38.138 -43.585  1.00  0.77           H  
ATOM   3621 2HG2 VAL A 221      -4.008  37.271 -42.233  1.00  0.77           H  
ATOM   3622 3HG2 VAL A 221      -4.861  38.633 -42.952  1.00  0.77           H  
ATOM   3623  N   PHE A 222      -2.648  39.877 -38.566  1.00  0.80           N  
ATOM   3624  CA  PHE A 222      -1.984  40.726 -37.590  1.00  0.80           C  
ATOM   3625  C   PHE A 222      -0.492  40.640 -37.773  1.00  0.80           C  
ATOM   3626  O   PHE A 222       0.080  39.550 -37.632  1.00  0.80           O  
ATOM   3627  CB  PHE A 222      -2.312  40.208 -36.200  1.00  0.80           C  
ATOM   3628  CG  PHE A 222      -3.737  40.199 -35.958  1.00  0.80           C  
ATOM   3629  CD1 PHE A 222      -4.455  39.125 -36.414  1.00  0.80           C  
ATOM   3630  CD2 PHE A 222      -4.380  41.194 -35.310  1.00  0.80           C  
ATOM   3631  CE1 PHE A 222      -5.769  39.046 -36.247  1.00  0.80           C  
ATOM   3632  CE2 PHE A 222      -5.730  41.123 -35.123  1.00  0.80           C  
ATOM   3633  CZ  PHE A 222      -6.424  40.037 -35.601  1.00  0.80           C  
ATOM   3634  H   PHE A 222      -2.637  38.869 -38.437  1.00  0.80           H  
ATOM   3635  HA  PHE A 222      -2.294  41.754 -37.725  1.00  0.80           H  
ATOM   3636 1HB  PHE A 222      -1.933  39.197 -36.081  1.00  0.80           H  
ATOM   3637 2HB  PHE A 222      -1.837  40.837 -35.452  1.00  0.80           H  
ATOM   3638  HD1 PHE A 222      -3.941  38.331 -36.928  1.00  0.80           H  
ATOM   3639  HD2 PHE A 222      -3.812  42.040 -34.945  1.00  0.80           H  
ATOM   3640  HE1 PHE A 222      -6.293  38.193 -36.634  1.00  0.80           H  
ATOM   3641  HE2 PHE A 222      -6.243  41.919 -34.605  1.00  0.80           H  
ATOM   3642  HZ  PHE A 222      -7.489  39.959 -35.468  1.00  0.80           H  
ATOM   3643  N   GLN A 223       0.158  41.768 -38.067  1.00  0.86           N  
ATOM   3644  CA  GLN A 223       1.584  41.656 -38.282  1.00  0.86           C  
ATOM   3645  C   GLN A 223       2.461  42.319 -37.239  1.00  0.86           C  
ATOM   3646  O   GLN A 223       2.083  43.289 -36.568  1.00  0.86           O  
ATOM   3647  CB  GLN A 223       2.039  42.227 -39.614  1.00  0.86           C  
ATOM   3648  CG  GLN A 223       1.972  43.734 -39.713  1.00  0.86           C  
ATOM   3649  CD  GLN A 223       2.640  44.225 -40.951  1.00  0.86           C  
ATOM   3650  OE1 GLN A 223       2.837  43.447 -41.878  1.00  0.86           O  
ATOM   3651  NE2 GLN A 223       3.019  45.497 -41.008  1.00  0.86           N  
ATOM   3652  H   GLN A 223      -0.349  42.643 -38.207  1.00  0.86           H  
ATOM   3653  HA  GLN A 223       1.810  40.618 -38.276  1.00  0.86           H  
ATOM   3654 1HB  GLN A 223       3.066  41.914 -39.804  1.00  0.86           H  
ATOM   3655 2HB  GLN A 223       1.423  41.810 -40.404  1.00  0.86           H  
ATOM   3656 1HG  GLN A 223       0.931  44.047 -39.740  1.00  0.86           H  
ATOM   3657 2HG  GLN A 223       2.480  44.162 -38.856  1.00  0.86           H  
ATOM   3658 1HE2 GLN A 223       3.461  45.847 -41.836  1.00  0.86           H  
ATOM   3659 2HE2 GLN A 223       2.856  46.151 -40.239  1.00  0.86           H  
ATOM   3660  N   GLY A 224       3.673  41.787 -37.148  1.00  0.92           N  
ATOM   3661  CA  GLY A 224       4.709  42.371 -36.306  1.00  0.92           C  
ATOM   3662  C   GLY A 224       5.771  41.376 -35.834  1.00  0.92           C  
ATOM   3663  O   GLY A 224       5.621  40.157 -35.969  1.00  0.92           O  
ATOM   3664  H   GLY A 224       3.851  40.944 -37.701  1.00  0.92           H  
ATOM   3665 1HA  GLY A 224       5.197  43.168 -36.865  1.00  0.92           H  
ATOM   3666 2HA  GLY A 224       4.243  42.850 -35.453  1.00  0.92           H  
ATOM   3667  N   ALA A 225       6.842  41.921 -35.262  1.00  0.95           N  
ATOM   3668  CA  ALA A 225       7.979  41.159 -34.748  1.00  0.95           C  
ATOM   3669  C   ALA A 225       7.577  40.236 -33.616  1.00  0.95           C  
ATOM   3670  O   ALA A 225       6.641  40.518 -32.865  1.00  0.95           O  
ATOM   3671  CB  ALA A 225       9.058  42.094 -34.269  1.00  0.95           C  
ATOM   3672  H   ALA A 225       6.872  42.927 -35.180  1.00  0.95           H  
ATOM   3673  HA  ALA A 225       8.372  40.546 -35.560  1.00  0.95           H  
ATOM   3674 1HB  ALA A 225       9.911  41.514 -33.917  1.00  0.95           H  
ATOM   3675 2HB  ALA A 225       9.355  42.718 -35.093  1.00  0.95           H  
ATOM   3676 3HB  ALA A 225       8.675  42.707 -33.453  1.00  0.95           H  
ATOM   3677  N   ALA A 226       8.265  39.117 -33.497  1.00  0.96           N  
ATOM   3678  CA  ALA A 226       7.950  38.200 -32.424  1.00  0.96           C  
ATOM   3679  C   ALA A 226       8.054  38.916 -31.077  1.00  0.96           C  
ATOM   3680  O   ALA A 226       9.010  39.646 -30.818  1.00  0.96           O  
ATOM   3681  CB  ALA A 226       8.873  37.002 -32.496  1.00  0.96           C  
ATOM   3682  H   ALA A 226       9.018  38.909 -34.138  1.00  0.96           H  
ATOM   3683  HA  ALA A 226       6.923  37.863 -32.544  1.00  0.96           H  
ATOM   3684 1HB  ALA A 226       8.627  36.305 -31.699  1.00  0.96           H  
ATOM   3685 2HB  ALA A 226       8.754  36.513 -33.456  1.00  0.96           H  
ATOM   3686 3HB  ALA A 226       9.900  37.329 -32.392  1.00  0.96           H  
ATOM   3687  N   GLY A 227       7.057  38.675 -30.222  1.00  0.94           N  
ATOM   3688  CA  GLY A 227       6.970  39.253 -28.881  1.00  0.94           C  
ATOM   3689  C   GLY A 227       6.169  40.569 -28.826  1.00  0.94           C  
ATOM   3690  O   GLY A 227       5.793  41.026 -27.739  1.00  0.94           O  
ATOM   3691  H   GLY A 227       6.315  38.063 -30.520  1.00  0.94           H  
ATOM   3692 1HA  GLY A 227       6.518  38.525 -28.209  1.00  0.94           H  
ATOM   3693 2HA  GLY A 227       7.977  39.431 -28.511  1.00  0.94           H  
ATOM   3694  N   ILE A 228       5.875  41.165 -29.997  1.00  0.90           N  
ATOM   3695  CA  ILE A 228       5.146  42.447 -30.114  1.00  0.90           C  
ATOM   3696  C   ILE A 228       3.736  42.442 -29.550  1.00  0.90           C  
ATOM   3697  O   ILE A 228       3.186  43.501 -29.248  1.00  0.90           O  
ATOM   3698  CB  ILE A 228       5.079  42.945 -31.558  1.00  0.90           C  
ATOM   3699  CG1 ILE A 228       4.707  44.389 -31.599  1.00  0.90           C  
ATOM   3700  CG2 ILE A 228       4.032  42.178 -32.321  1.00  0.90           C  
ATOM   3701  CD1 ILE A 228       5.673  45.307 -30.995  1.00  0.90           C  
ATOM   3702  H   ILE A 228       6.208  40.744 -30.867  1.00  0.90           H  
ATOM   3703  HA  ILE A 228       5.710  43.194 -29.562  1.00  0.90           H  
ATOM   3704  HB  ILE A 228       6.053  42.825 -32.031  1.00  0.90           H  
ATOM   3705 1HG1 ILE A 228       4.593  44.659 -32.630  1.00  0.90           H  
ATOM   3706 2HG1 ILE A 228       3.769  44.517 -31.098  1.00  0.90           H  
ATOM   3707 1HG2 ILE A 228       3.991  42.536 -33.323  1.00  0.90           H  
ATOM   3708 2HG2 ILE A 228       4.290  41.130 -32.316  1.00  0.90           H  
ATOM   3709 3HG2 ILE A 228       3.059  42.323 -31.863  1.00  0.90           H  
ATOM   3710 1HD1 ILE A 228       5.324  46.328 -31.091  1.00  0.90           H  
ATOM   3711 2HD1 ILE A 228       5.773  45.057 -29.947  1.00  0.90           H  
ATOM   3712 3HD1 ILE A 228       6.624  45.201 -31.507  1.00  0.90           H  
ATOM   3713  N   GLY A 229       3.133  41.269 -29.449  1.00  0.86           N  
ATOM   3714  CA  GLY A 229       1.786  41.182 -28.935  1.00  0.86           C  
ATOM   3715  C   GLY A 229       0.835  40.437 -29.839  1.00  0.86           C  
ATOM   3716  O   GLY A 229      -0.338  40.311 -29.518  1.00  0.86           O  
ATOM   3717  H   GLY A 229       3.641  40.438 -29.701  1.00  0.86           H  
ATOM   3718 1HA  GLY A 229       1.815  40.695 -27.977  1.00  0.86           H  
ATOM   3719 2HA  GLY A 229       1.405  42.182 -28.755  1.00  0.86           H  
ATOM   3720  N   LYS A 230       1.307  39.900 -30.952  1.00  0.82           N  
ATOM   3721  CA  LYS A 230       0.400  39.164 -31.833  1.00  0.82           C  
ATOM   3722  C   LYS A 230      -0.275  37.987 -31.133  1.00  0.82           C  
ATOM   3723  O   LYS A 230      -1.498  37.875 -31.125  1.00  0.82           O  
ATOM   3724  CB  LYS A 230       1.096  38.621 -33.054  1.00  0.82           C  
ATOM   3725  CG  LYS A 230       1.798  39.592 -33.959  1.00  0.82           C  
ATOM   3726  CD  LYS A 230       2.255  38.885 -35.200  1.00  0.82           C  
ATOM   3727  CE  LYS A 230       3.214  37.748 -34.925  1.00  0.82           C  
ATOM   3728  NZ  LYS A 230       4.474  38.198 -34.394  1.00  0.82           N  
ATOM   3729  H   LYS A 230       2.278  40.020 -31.203  1.00  0.82           H  
ATOM   3730  HA  LYS A 230      -0.402  39.821 -32.143  1.00  0.82           H  
ATOM   3731 1HB  LYS A 230       1.805  37.849 -32.761  1.00  0.82           H  
ATOM   3732 2HB  LYS A 230       0.348  38.156 -33.654  1.00  0.82           H  
ATOM   3733 1HG  LYS A 230       1.145  40.398 -34.259  1.00  0.82           H  
ATOM   3734 2HG  LYS A 230       2.657  40.003 -33.466  1.00  0.82           H  
ATOM   3735 1HD  LYS A 230       1.399  38.519 -35.740  1.00  0.82           H  
ATOM   3736 2HD  LYS A 230       2.770  39.591 -35.838  1.00  0.82           H  
ATOM   3737 1HE  LYS A 230       2.758  37.056 -34.219  1.00  0.82           H  
ATOM   3738 2HE  LYS A 230       3.400  37.226 -35.858  1.00  0.82           H  
ATOM   3739 1HZ  LYS A 230       5.058  37.397 -34.258  1.00  0.82           H  
ATOM   3740 2HZ  LYS A 230       4.910  38.843 -35.065  1.00  0.82           H  
ATOM   3741 3HZ  LYS A 230       4.319  38.678 -33.523  1.00  0.82           H  
ATOM   3742  N   THR A 231       0.540  37.102 -30.551  1.00  0.80           N  
ATOM   3743  CA  THR A 231       0.028  35.921 -29.860  1.00  0.80           C  
ATOM   3744  C   THR A 231      -0.806  36.342 -28.663  1.00  0.80           C  
ATOM   3745  O   THR A 231      -1.833  35.734 -28.356  1.00  0.80           O  
ATOM   3746  CB  THR A 231       1.150  34.994 -29.386  1.00  0.80           C  
ATOM   3747  OG1 THR A 231       1.907  34.537 -30.520  1.00  0.80           O  
ATOM   3748  CG2 THR A 231       0.529  33.798 -28.647  1.00  0.80           C  
ATOM   3749  H   THR A 231       1.533  37.250 -30.592  1.00  0.80           H  
ATOM   3750  HA  THR A 231      -0.601  35.359 -30.550  1.00  0.80           H  
ATOM   3751  HB  THR A 231       1.810  35.531 -28.712  1.00  0.80           H  
ATOM   3752  HG1 THR A 231       1.296  34.160 -31.213  1.00  0.80           H  
ATOM   3753 1HG2 THR A 231       1.319  33.132 -28.304  1.00  0.80           H  
ATOM   3754 2HG2 THR A 231      -0.044  34.155 -27.794  1.00  0.80           H  
ATOM   3755 3HG2 THR A 231      -0.131  33.255 -29.328  1.00  0.80           H  
ATOM   3756  N   ILE A 232      -0.344  37.368 -27.956  1.00  0.78           N  
ATOM   3757  CA  ILE A 232      -1.049  37.860 -26.786  1.00  0.78           C  
ATOM   3758  C   ILE A 232      -2.432  38.328 -27.185  1.00  0.78           C  
ATOM   3759  O   ILE A 232      -3.424  37.986 -26.541  1.00  0.78           O  
ATOM   3760  CB  ILE A 232      -0.303  39.013 -26.117  1.00  0.78           C  
ATOM   3761  CG1 ILE A 232       1.002  38.542 -25.519  1.00  0.78           C  
ATOM   3762  CG2 ILE A 232      -1.169  39.657 -25.095  1.00  0.78           C  
ATOM   3763  CD1 ILE A 232       1.895  39.682 -25.088  1.00  0.78           C  
ATOM   3764  H   ILE A 232       0.499  37.834 -28.261  1.00  0.78           H  
ATOM   3765  HA  ILE A 232      -1.155  37.035 -26.072  1.00  0.78           H  
ATOM   3766  HB  ILE A 232      -0.063  39.750 -26.873  1.00  0.78           H  
ATOM   3767 1HG1 ILE A 232       0.787  37.916 -24.654  1.00  0.78           H  
ATOM   3768 2HG1 ILE A 232       1.535  37.941 -26.255  1.00  0.78           H  
ATOM   3769 1HG2 ILE A 232      -0.640  40.500 -24.652  1.00  0.78           H  
ATOM   3770 2HG2 ILE A 232      -2.073  40.006 -25.581  1.00  0.78           H  
ATOM   3771 3HG2 ILE A 232      -1.425  38.937 -24.317  1.00  0.78           H  
ATOM   3772 1HD1 ILE A 232       2.822  39.288 -24.668  1.00  0.78           H  
ATOM   3773 2HD1 ILE A 232       2.131  40.295 -25.923  1.00  0.78           H  
ATOM   3774 3HD1 ILE A 232       1.381  40.285 -24.345  1.00  0.78           H  
ATOM   3775  N   LEU A 233      -2.500  39.096 -28.278  1.00  0.77           N  
ATOM   3776  CA  LEU A 233      -3.761  39.576 -28.790  1.00  0.77           C  
ATOM   3777  C   LEU A 233      -4.616  38.385 -29.176  1.00  0.77           C  
ATOM   3778  O   LEU A 233      -5.799  38.348 -28.852  1.00  0.77           O  
ATOM   3779  CB  LEU A 233      -3.581  40.450 -30.031  1.00  0.77           C  
ATOM   3780  CG  LEU A 233      -4.885  41.013 -30.574  1.00  0.77           C  
ATOM   3781  CD1 LEU A 233      -5.523  41.898 -29.542  1.00  0.77           C  
ATOM   3782  CD2 LEU A 233      -4.632  41.752 -31.825  1.00  0.77           C  
ATOM   3783  H   LEU A 233      -1.652  39.361 -28.762  1.00  0.77           H  
ATOM   3784  HA  LEU A 233      -4.266  40.144 -28.014  1.00  0.77           H  
ATOM   3785 1HB  LEU A 233      -2.904  41.252 -29.829  1.00  0.77           H  
ATOM   3786 2HB  LEU A 233      -3.137  39.841 -30.819  1.00  0.77           H  
ATOM   3787  HG  LEU A 233      -5.556  40.210 -30.766  1.00  0.77           H  
ATOM   3788 1HD1 LEU A 233      -6.463  42.271 -29.945  1.00  0.77           H  
ATOM   3789 2HD1 LEU A 233      -5.715  41.325 -28.633  1.00  0.77           H  
ATOM   3790 3HD1 LEU A 233      -4.861  42.733 -29.317  1.00  0.77           H  
ATOM   3791 1HD2 LEU A 233      -5.571  42.131 -32.215  1.00  0.77           H  
ATOM   3792 2HD2 LEU A 233      -3.951  42.579 -31.632  1.00  0.77           H  
ATOM   3793 3HD2 LEU A 233      -4.189  41.066 -32.535  1.00  0.77           H  
ATOM   3794  N   ALA A 234      -4.024  37.397 -29.862  1.00  0.76           N  
ATOM   3795  CA  ALA A 234      -4.776  36.224 -30.279  1.00  0.76           C  
ATOM   3796  C   ALA A 234      -5.402  35.545 -29.068  1.00  0.76           C  
ATOM   3797  O   ALA A 234      -6.587  35.200 -29.086  1.00  0.76           O  
ATOM   3798  CB  ALA A 234      -3.853  35.258 -31.023  1.00  0.76           C  
ATOM   3799  H   ALA A 234      -3.041  37.480 -30.122  1.00  0.76           H  
ATOM   3800  HA  ALA A 234      -5.569  36.535 -30.937  1.00  0.76           H  
ATOM   3801 1HB  ALA A 234      -4.373  34.390 -31.351  1.00  0.76           H  
ATOM   3802 2HB  ALA A 234      -3.427  35.770 -31.888  1.00  0.76           H  
ATOM   3803 3HB  ALA A 234      -3.054  34.946 -30.366  1.00  0.76           H  
ATOM   3804  N   ARG A 235      -4.646  35.431 -27.980  1.00  0.76           N  
ATOM   3805  CA  ARG A 235      -5.175  34.795 -26.792  1.00  0.76           C  
ATOM   3806  C   ARG A 235      -6.214  35.653 -26.094  1.00  0.76           C  
ATOM   3807  O   ARG A 235      -7.225  35.136 -25.607  1.00  0.76           O  
ATOM   3808  CB  ARG A 235      -4.047  34.378 -25.879  1.00  0.76           C  
ATOM   3809  CG  ARG A 235      -3.217  33.215 -26.431  1.00  0.76           C  
ATOM   3810  CD  ARG A 235      -2.086  32.855 -25.549  1.00  0.76           C  
ATOM   3811  NE  ARG A 235      -1.311  31.745 -26.098  1.00  0.76           N  
ATOM   3812  CZ  ARG A 235      -0.180  31.254 -25.554  1.00  0.76           C  
ATOM   3813  NH1 ARG A 235       0.296  31.778 -24.451  1.00  0.76           N  
ATOM   3814  NH2 ARG A 235       0.455  30.247 -26.130  1.00  0.76           N  
ATOM   3815  H   ARG A 235      -3.675  35.739 -28.004  1.00  0.76           H  
ATOM   3816  HA  ARG A 235      -5.668  33.905 -27.093  1.00  0.76           H  
ATOM   3817 1HB  ARG A 235      -3.377  35.221 -25.716  1.00  0.76           H  
ATOM   3818 2HB  ARG A 235      -4.450  34.062 -24.924  1.00  0.76           H  
ATOM   3819 1HG  ARG A 235      -3.852  32.340 -26.544  1.00  0.76           H  
ATOM   3820 2HG  ARG A 235      -2.812  33.491 -27.406  1.00  0.76           H  
ATOM   3821 1HD  ARG A 235      -1.423  33.715 -25.447  1.00  0.76           H  
ATOM   3822 2HD  ARG A 235      -2.459  32.563 -24.567  1.00  0.76           H  
ATOM   3823  HE  ARG A 235      -1.644  31.318 -26.954  1.00  0.76           H  
ATOM   3824 1HH1 ARG A 235      -0.187  32.547 -24.011  1.00  0.76           H  
ATOM   3825 2HH1 ARG A 235       1.144  31.412 -24.039  1.00  0.76           H  
ATOM   3826 1HH2 ARG A 235       0.095  29.842 -26.984  1.00  0.76           H  
ATOM   3827 2HH2 ARG A 235       1.304  29.882 -25.719  1.00  0.76           H  
ATOM   3828  N   LYS A 236      -6.028  36.969 -26.099  1.00  0.75           N  
ATOM   3829  CA  LYS A 236      -7.016  37.830 -25.477  1.00  0.75           C  
ATOM   3830  C   LYS A 236      -8.327  37.727 -26.265  1.00  0.75           C  
ATOM   3831  O   LYS A 236      -9.396  37.607 -25.672  1.00  0.75           O  
ATOM   3832  CB  LYS A 236      -6.540  39.281 -25.415  1.00  0.75           C  
ATOM   3833  CG  LYS A 236      -7.512  40.232 -24.671  1.00  0.75           C  
ATOM   3834  CD  LYS A 236      -7.610  39.870 -23.171  1.00  0.75           C  
ATOM   3835  CE  LYS A 236      -8.319  40.962 -22.319  1.00  0.75           C  
ATOM   3836  NZ  LYS A 236      -9.783  41.125 -22.626  1.00  0.75           N  
ATOM   3837  H   LYS A 236      -5.180  37.369 -26.501  1.00  0.75           H  
ATOM   3838  HA  LYS A 236      -7.200  37.481 -24.461  1.00  0.75           H  
ATOM   3839 1HB  LYS A 236      -5.565  39.326 -24.928  1.00  0.75           H  
ATOM   3840 2HB  LYS A 236      -6.413  39.660 -26.431  1.00  0.75           H  
ATOM   3841 1HG  LYS A 236      -7.163  41.253 -24.760  1.00  0.75           H  
ATOM   3842 2HG  LYS A 236      -8.508  40.168 -25.122  1.00  0.75           H  
ATOM   3843 1HD  LYS A 236      -8.144  38.925 -23.051  1.00  0.75           H  
ATOM   3844 2HD  LYS A 236      -6.612  39.754 -22.780  1.00  0.75           H  
ATOM   3845 1HE  LYS A 236      -8.209  40.703 -21.267  1.00  0.75           H  
ATOM   3846 2HE  LYS A 236      -7.839  41.902 -22.502  1.00  0.75           H  
ATOM   3847 1HZ  LYS A 236     -10.176  41.837 -22.052  1.00  0.75           H  
ATOM   3848 2HZ  LYS A 236      -9.963  41.361 -23.607  1.00  0.75           H  
ATOM   3849 3HZ  LYS A 236     -10.309  40.264 -22.474  1.00  0.75           H  
ATOM   3850  N   MET A 237      -8.246  37.714 -27.609  1.00  0.75           N  
ATOM   3851  CA  MET A 237      -9.452  37.631 -28.430  1.00  0.75           C  
ATOM   3852  C   MET A 237     -10.180  36.320 -28.163  1.00  0.75           C  
ATOM   3853  O   MET A 237     -11.409  36.301 -28.076  1.00  0.75           O  
ATOM   3854  CB  MET A 237      -9.118  37.739 -29.929  1.00  0.75           C  
ATOM   3855  CG  MET A 237      -8.665  39.143 -30.401  1.00  0.75           C  
ATOM   3856  SD  MET A 237      -8.496  39.275 -32.210  1.00  0.75           S  
ATOM   3857  CE  MET A 237      -7.084  38.208 -32.527  1.00  0.75           C  
ATOM   3858  H   MET A 237      -7.338  37.797 -28.059  1.00  0.75           H  
ATOM   3859  HA  MET A 237     -10.115  38.452 -28.153  1.00  0.75           H  
ATOM   3860 1HB  MET A 237      -8.312  37.040 -30.162  1.00  0.75           H  
ATOM   3861 2HB  MET A 237      -9.987  37.445 -30.519  1.00  0.75           H  
ATOM   3862 1HG  MET A 237      -9.403  39.872 -30.078  1.00  0.75           H  
ATOM   3863 2HG  MET A 237      -7.721  39.401 -29.941  1.00  0.75           H  
ATOM   3864 1HE  MET A 237      -6.868  38.183 -33.582  1.00  0.75           H  
ATOM   3865 2HE  MET A 237      -6.219  38.562 -32.001  1.00  0.75           H  
ATOM   3866 3HE  MET A 237      -7.327  37.199 -32.191  1.00  0.75           H  
ATOM   3867  N   MET A 238      -9.438  35.224 -27.971  1.00  0.76           N  
ATOM   3868  CA  MET A 238     -10.091  33.953 -27.681  1.00  0.76           C  
ATOM   3869  C   MET A 238     -10.808  33.975 -26.349  1.00  0.76           C  
ATOM   3870  O   MET A 238     -11.923  33.460 -26.235  1.00  0.76           O  
ATOM   3871  CB  MET A 238      -9.087  32.818 -27.698  1.00  0.76           C  
ATOM   3872  CG  MET A 238      -8.629  32.512 -29.007  1.00  0.76           C  
ATOM   3873  SD  MET A 238      -7.675  31.066 -29.080  1.00  0.76           S  
ATOM   3874  CE  MET A 238      -6.131  31.642 -28.495  1.00  0.76           C  
ATOM   3875  H   MET A 238      -8.422  35.265 -28.071  1.00  0.76           H  
ATOM   3876  HA  MET A 238     -10.834  33.775 -28.448  1.00  0.76           H  
ATOM   3877 1HB  MET A 238      -8.223  33.090 -27.090  1.00  0.76           H  
ATOM   3878 2HB  MET A 238      -9.521  31.936 -27.270  1.00  0.76           H  
ATOM   3879 1HG  MET A 238      -9.458  32.414 -29.658  1.00  0.76           H  
ATOM   3880 2HG  MET A 238      -8.034  33.331 -29.350  1.00  0.76           H  
ATOM   3881 1HE  MET A 238      -5.413  30.849 -28.506  1.00  0.76           H  
ATOM   3882 2HE  MET A 238      -5.778  32.464 -29.116  1.00  0.76           H  
ATOM   3883 3HE  MET A 238      -6.268  31.961 -27.482  1.00  0.76           H  
ATOM   3884  N   LEU A 239     -10.196  34.600 -25.347  1.00  0.78           N  
ATOM   3885  CA  LEU A 239     -10.830  34.691 -24.043  1.00  0.78           C  
ATOM   3886  C   LEU A 239     -12.043  35.604 -24.074  1.00  0.78           C  
ATOM   3887  O   LEU A 239     -13.080  35.325 -23.454  1.00  0.78           O  
ATOM   3888  CB  LEU A 239      -9.827  35.197 -23.016  1.00  0.78           C  
ATOM   3889  CG  LEU A 239      -8.752  34.237 -22.695  1.00  0.78           C  
ATOM   3890  CD1 LEU A 239      -7.757  34.875 -21.790  1.00  0.78           C  
ATOM   3891  CD2 LEU A 239      -9.395  33.074 -22.109  1.00  0.78           C  
ATOM   3892  H   LEU A 239      -9.265  34.999 -25.486  1.00  0.78           H  
ATOM   3893  HA  LEU A 239     -11.157  33.695 -23.754  1.00  0.78           H  
ATOM   3894 1HB  LEU A 239      -9.363  36.108 -23.403  1.00  0.78           H  
ATOM   3895 2HB  LEU A 239     -10.358  35.444 -22.097  1.00  0.78           H  
ATOM   3896  HG  LEU A 239      -8.229  33.940 -23.603  1.00  0.78           H  
ATOM   3897 1HD1 LEU A 239      -6.966  34.176 -21.556  1.00  0.78           H  
ATOM   3898 2HD1 LEU A 239      -7.352  35.725 -22.309  1.00  0.78           H  
ATOM   3899 3HD1 LEU A 239      -8.239  35.197 -20.871  1.00  0.78           H  
ATOM   3900 1HD2 LEU A 239      -8.690  32.322 -21.860  1.00  0.78           H  
ATOM   3901 2HD2 LEU A 239      -9.934  33.365 -21.211  1.00  0.78           H  
ATOM   3902 3HD2 LEU A 239     -10.081  32.687 -22.851  1.00  0.78           H  
ATOM   3903  N   ASP A 240     -11.938  36.695 -24.819  1.00  0.81           N  
ATOM   3904  CA  ASP A 240     -13.043  37.618 -24.907  1.00  0.81           C  
ATOM   3905  C   ASP A 240     -14.201  36.995 -25.700  1.00  0.81           C  
ATOM   3906  O   ASP A 240     -15.380  37.228 -25.403  1.00  0.81           O  
ATOM   3907  CB  ASP A 240     -12.584  38.943 -25.476  1.00  0.81           C  
ATOM   3908  CG  ASP A 240     -11.717  39.744 -24.504  1.00  0.81           C  
ATOM   3909  OD1 ASP A 240     -11.636  39.381 -23.347  1.00  0.81           O  
ATOM   3910  OD2 ASP A 240     -11.135  40.745 -24.878  1.00  0.81           O  
ATOM   3911  H   ASP A 240     -11.065  36.899 -25.305  1.00  0.81           H  
ATOM   3912  HA  ASP A 240     -13.397  37.814 -23.897  1.00  0.81           H  
ATOM   3913 1HB  ASP A 240     -12.053  38.794 -26.420  1.00  0.81           H  
ATOM   3914 2HB  ASP A 240     -13.442  39.508 -25.648  1.00  0.81           H  
ATOM   3915  N   TRP A 241     -13.890  36.197 -26.721  1.00  0.86           N  
ATOM   3916  CA  TRP A 241     -14.948  35.466 -27.404  1.00  0.86           C  
ATOM   3917  C   TRP A 241     -15.587  34.422 -26.482  1.00  0.86           C  
ATOM   3918  O   TRP A 241     -16.808  34.401 -26.304  1.00  0.86           O  
ATOM   3919  CB  TRP A 241     -14.426  34.792 -28.679  1.00  0.86           C  
ATOM   3920  CG  TRP A 241     -15.406  33.800 -29.267  1.00  0.86           C  
ATOM   3921  CD1 TRP A 241     -16.500  34.023 -30.069  1.00  0.86           C  
ATOM   3922  CD2 TRP A 241     -15.333  32.362 -29.089  1.00  0.86           C  
ATOM   3923  NE1 TRP A 241     -17.111  32.816 -30.365  1.00  0.86           N  
ATOM   3924  CE2 TRP A 241     -16.406  31.806 -29.783  1.00  0.86           C  
ATOM   3925  CE3 TRP A 241     -14.447  31.510 -28.399  1.00  0.86           C  
ATOM   3926  CZ2 TRP A 241     -16.625  30.459 -29.811  1.00  0.86           C  
ATOM   3927  CZ3 TRP A 241     -14.677  30.150 -28.432  1.00  0.86           C  
ATOM   3928  CH2 TRP A 241     -15.743  29.646 -29.127  1.00  0.86           C  
ATOM   3929  H   TRP A 241     -12.921  36.070 -27.010  1.00  0.86           H  
ATOM   3930  HA  TRP A 241     -15.719  36.175 -27.696  1.00  0.86           H  
ATOM   3931 1HB  TRP A 241     -14.198  35.550 -29.428  1.00  0.86           H  
ATOM   3932 2HB  TRP A 241     -13.495  34.267 -28.451  1.00  0.86           H  
ATOM   3933  HD1 TRP A 241     -16.850  34.998 -30.409  1.00  0.86           H  
ATOM   3934  HE1 TRP A 241     -17.958  32.647 -30.926  1.00  0.86           H  
ATOM   3935  HE3 TRP A 241     -13.595  31.919 -27.849  1.00  0.86           H  
ATOM   3936  HZ2 TRP A 241     -17.465  30.032 -30.354  1.00  0.86           H  
ATOM   3937  HZ3 TRP A 241     -13.994  29.499 -27.898  1.00  0.86           H  
ATOM   3938  HH2 TRP A 241     -15.914  28.586 -29.148  1.00  0.86           H  
ATOM   3939  N   ALA A 242     -14.750  33.587 -25.856  1.00  0.92           N  
ATOM   3940  CA  ALA A 242     -15.207  32.478 -25.026  1.00  0.92           C  
ATOM   3941  C   ALA A 242     -16.060  32.919 -23.849  1.00  0.92           C  
ATOM   3942  O   ALA A 242     -17.038  32.254 -23.502  1.00  0.92           O  
ATOM   3943  CB  ALA A 242     -14.008  31.714 -24.516  1.00  0.92           C  
ATOM   3944  H   ALA A 242     -13.747  33.686 -25.999  1.00  0.92           H  
ATOM   3945  HA  ALA A 242     -15.811  31.824 -25.652  1.00  0.92           H  
ATOM   3946 1HB  ALA A 242     -14.337  30.868 -23.934  1.00  0.92           H  
ATOM   3947 2HB  ALA A 242     -13.420  31.370 -25.358  1.00  0.92           H  
ATOM   3948 3HB  ALA A 242     -13.398  32.369 -23.894  1.00  0.92           H  
ATOM   3949  N   SER A 243     -15.711  34.057 -23.254  1.00  0.98           N  
ATOM   3950  CA  SER A 243     -16.428  34.608 -22.116  1.00  0.98           C  
ATOM   3951  C   SER A 243     -17.691  35.380 -22.502  1.00  0.98           C  
ATOM   3952  O   SER A 243     -18.418  35.845 -21.623  1.00  0.98           O  
ATOM   3953  CB  SER A 243     -15.505  35.504 -21.310  1.00  0.98           C  
ATOM   3954  OG  SER A 243     -15.095  36.608 -22.064  1.00  0.98           O  
ATOM   3955  H   SER A 243     -14.878  34.552 -23.573  1.00  0.98           H  
ATOM   3956  HA  SER A 243     -16.729  33.775 -21.480  1.00  0.98           H  
ATOM   3957 1HB  SER A 243     -16.025  35.844 -20.419  1.00  0.98           H  
ATOM   3958 2HB  SER A 243     -14.632  34.936 -20.989  1.00  0.98           H  
ATOM   3959  HG  SER A 243     -14.424  36.242 -22.693  1.00  0.98           H  
ATOM   3960  N   GLY A 244     -17.935  35.571 -23.803  1.00  1.03           N  
ATOM   3961  CA  GLY A 244     -19.085  36.344 -24.250  1.00  1.03           C  
ATOM   3962  C   GLY A 244     -18.890  37.858 -24.099  1.00  1.03           C  
ATOM   3963  O   GLY A 244     -19.857  38.595 -23.911  1.00  1.03           O  
ATOM   3964  H   GLY A 244     -17.337  35.149 -24.512  1.00  1.03           H  
ATOM   3965 1HA  GLY A 244     -19.270  36.104 -25.295  1.00  1.03           H  
ATOM   3966 2HA  GLY A 244     -19.968  36.032 -23.696  1.00  1.03           H  
ATOM   3967  N   THR A 245     -17.642  38.321 -24.125  1.00  1.07           N  
ATOM   3968  CA  THR A 245     -17.354  39.735 -23.953  1.00  1.07           C  
ATOM   3969  C   THR A 245     -17.240  40.512 -25.272  1.00  1.07           C  
ATOM   3970  O   THR A 245     -17.731  41.635 -25.376  1.00  1.07           O  
ATOM   3971  CB  THR A 245     -16.050  39.920 -23.157  1.00  1.07           C  
ATOM   3972  OG1 THR A 245     -16.166  39.290 -21.866  1.00  1.07           O  
ATOM   3973  CG2 THR A 245     -15.738  41.388 -22.986  1.00  1.07           C  
ATOM   3974  H   THR A 245     -16.864  37.691 -24.300  1.00  1.07           H  
ATOM   3975  HA  THR A 245     -18.166  40.178 -23.376  1.00  1.07           H  
ATOM   3976  HB  THR A 245     -15.233  39.454 -23.698  1.00  1.07           H  
ATOM   3977  HG1 THR A 245     -15.901  38.342 -21.937  1.00  1.07           H  
ATOM   3978 1HG2 THR A 245     -14.805  41.493 -22.434  1.00  1.07           H  
ATOM   3979 2HG2 THR A 245     -15.632  41.850 -23.969  1.00  1.07           H  
ATOM   3980 3HG2 THR A 245     -16.544  41.873 -22.440  1.00  1.07           H  
ATOM   3981  N   LEU A 246     -16.554  39.931 -26.263  1.00  1.09           N  
ATOM   3982  CA  LEU A 246     -16.267  40.673 -27.504  1.00  1.09           C  
ATOM   3983  C   LEU A 246     -17.149  40.339 -28.709  1.00  1.09           C  
ATOM   3984  O   LEU A 246     -17.854  41.198 -29.235  1.00  1.09           O  
ATOM   3985  CB  LEU A 246     -14.825  40.382 -27.888  1.00  1.09           C  
ATOM   3986  CG  LEU A 246     -14.253  41.061 -29.032  1.00  1.09           C  
ATOM   3987  CD1 LEU A 246     -14.212  42.491 -28.709  1.00  1.09           C  
ATOM   3988  CD2 LEU A 246     -12.854  40.486 -29.304  1.00  1.09           C  
ATOM   3989  H   LEU A 246     -16.196  38.992 -26.106  1.00  1.09           H  
ATOM   3990  HA  LEU A 246     -16.373  41.735 -27.292  1.00  1.09           H  
ATOM   3991 1HB  LEU A 246     -14.237  40.754 -27.087  1.00  1.09           H  
ATOM   3992 2HB  LEU A 246     -14.665  39.308 -27.986  1.00  1.09           H  
ATOM   3993  HG  LEU A 246     -14.879  40.943 -29.900  1.00  1.09           H  
ATOM   3994 1HD1 LEU A 246     -13.785  43.006 -29.507  1.00  1.09           H  
ATOM   3995 2HD1 LEU A 246     -15.221  42.860 -28.523  1.00  1.09           H  
ATOM   3996 3HD1 LEU A 246     -13.599  42.639 -27.822  1.00  1.09           H  
ATOM   3997 1HD2 LEU A 246     -12.405  41.005 -30.151  1.00  1.09           H  
ATOM   3998 2HD2 LEU A 246     -12.231  40.616 -28.423  1.00  1.09           H  
ATOM   3999 3HD2 LEU A 246     -12.932  39.424 -29.530  1.00  1.09           H  
ATOM   4000  N   TYR A 247     -17.106  39.087 -29.140  1.00  1.08           N  
ATOM   4001  CA  TYR A 247     -17.839  38.610 -30.311  1.00  1.08           C  
ATOM   4002  C   TYR A 247     -18.888  37.582 -29.932  1.00  1.08           C  
ATOM   4003  O   TYR A 247     -19.058  36.565 -30.624  1.00  1.08           O  
ATOM   4004  CB  TYR A 247     -16.905  38.089 -31.415  1.00  1.08           C  
ATOM   4005  CG  TYR A 247     -16.100  39.183 -32.120  1.00  1.08           C  
ATOM   4006  CD1 TYR A 247     -14.717  39.246 -32.039  1.00  1.08           C  
ATOM   4007  CD2 TYR A 247     -16.787  40.146 -32.848  1.00  1.08           C  
ATOM   4008  CE1 TYR A 247     -14.031  40.272 -32.703  1.00  1.08           C  
ATOM   4009  CE2 TYR A 247     -16.108  41.157 -33.501  1.00  1.08           C  
ATOM   4010  CZ  TYR A 247     -14.745  41.222 -33.437  1.00  1.08           C  
ATOM   4011  OH  TYR A 247     -14.081  42.216 -34.108  1.00  1.08           O  
ATOM   4012  H   TYR A 247     -16.524  38.432 -28.644  1.00  1.08           H  
ATOM   4013  HA  TYR A 247     -18.378  39.457 -30.736  1.00  1.08           H  
ATOM   4014 1HB  TYR A 247     -16.199  37.378 -30.981  1.00  1.08           H  
ATOM   4015 2HB  TYR A 247     -17.483  37.557 -32.163  1.00  1.08           H  
ATOM   4016  HD1 TYR A 247     -14.166  38.500 -31.466  1.00  1.08           H  
ATOM   4017  HD2 TYR A 247     -17.875  40.101 -32.906  1.00  1.08           H  
ATOM   4018  HE1 TYR A 247     -12.943  40.330 -32.652  1.00  1.08           H  
ATOM   4019  HE2 TYR A 247     -16.659  41.906 -34.074  1.00  1.08           H  
ATOM   4020  HH  TYR A 247     -13.208  42.339 -33.679  1.00  1.08           H  
ATOM   4021  N   GLN A 248     -19.549  37.820 -28.799  1.00  1.04           N  
ATOM   4022  CA  GLN A 248     -20.537  36.879 -28.305  1.00  1.04           C  
ATOM   4023  C   GLN A 248     -21.542  36.465 -29.351  1.00  1.04           C  
ATOM   4024  O   GLN A 248     -22.209  37.289 -29.987  1.00  1.04           O  
ATOM   4025  CB  GLN A 248     -21.346  37.440 -27.133  1.00  1.04           C  
ATOM   4026  CG  GLN A 248     -22.355  36.401 -26.617  1.00  1.04           C  
ATOM   4027  CD  GLN A 248     -23.219  36.799 -25.450  1.00  1.04           C  
ATOM   4028  OE1 GLN A 248     -22.938  37.718 -24.675  1.00  1.04           O  
ATOM   4029  NE2 GLN A 248     -24.330  36.078 -25.325  1.00  1.04           N  
ATOM   4030  H   GLN A 248     -19.356  38.673 -28.286  1.00  1.04           H  
ATOM   4031  HA  GLN A 248     -20.016  35.982 -27.969  1.00  1.04           H  
ATOM   4032 1HB  GLN A 248     -20.695  37.751 -26.332  1.00  1.04           H  
ATOM   4033 2HB  GLN A 248     -21.903  38.316 -27.460  1.00  1.04           H  
ATOM   4034 1HG  GLN A 248     -23.042  36.195 -27.423  1.00  1.04           H  
ATOM   4035 2HG  GLN A 248     -21.821  35.489 -26.352  1.00  1.04           H  
ATOM   4036 1HE2 GLN A 248     -24.974  36.262 -24.587  1.00  1.04           H  
ATOM   4037 2HE2 GLN A 248     -24.529  35.331 -26.019  1.00  1.04           H  
ATOM   4038  N   ASP A 249     -21.652  35.159 -29.493  1.00  0.99           N  
ATOM   4039  CA  ASP A 249     -22.566  34.482 -30.392  1.00  0.99           C  
ATOM   4040  C   ASP A 249     -22.531  34.967 -31.839  1.00  0.99           C  
ATOM   4041  O   ASP A 249     -23.539  34.892 -32.545  1.00  0.99           O  
ATOM   4042  CB  ASP A 249     -23.986  34.552 -29.819  1.00  0.99           C  
ATOM   4043  CG  ASP A 249     -24.091  33.762 -28.472  1.00  0.99           C  
ATOM   4044  OD1 ASP A 249     -23.411  32.748 -28.346  1.00  0.99           O  
ATOM   4045  OD2 ASP A 249     -24.807  34.196 -27.585  1.00  0.99           O  
ATOM   4046  H   ASP A 249     -21.036  34.586 -28.934  1.00  0.99           H  
ATOM   4047  HA  ASP A 249     -22.281  33.431 -30.412  1.00  0.99           H  
ATOM   4048 1HB  ASP A 249     -24.270  35.594 -29.654  1.00  0.99           H  
ATOM   4049 2HB  ASP A 249     -24.691  34.130 -30.535  1.00  0.99           H  
ATOM   4050  N   ARG A 250     -21.334  35.311 -32.324  1.00  0.93           N  
ATOM   4051  CA  ARG A 250     -21.156  35.622 -33.739  1.00  0.93           C  
ATOM   4052  C   ARG A 250     -20.568  34.388 -34.391  1.00  0.93           C  
ATOM   4053  O   ARG A 250     -20.682  34.186 -35.600  1.00  0.93           O  
ATOM   4054  CB  ARG A 250     -20.221  36.802 -33.961  1.00  0.93           C  
ATOM   4055  CG  ARG A 250     -20.864  38.191 -33.989  1.00  0.93           C  
ATOM   4056  CD  ARG A 250     -21.427  38.614 -32.682  1.00  0.93           C  
ATOM   4057  NE  ARG A 250     -21.929  39.986 -32.735  1.00  0.93           N  
ATOM   4058  CZ  ARG A 250     -22.607  40.615 -31.746  1.00  0.93           C  
ATOM   4059  NH1 ARG A 250     -22.888  39.996 -30.618  1.00  0.93           N  
ATOM   4060  NH2 ARG A 250     -22.995  41.871 -31.916  1.00  0.93           N  
ATOM   4061  H   ARG A 250     -20.551  35.436 -31.680  1.00  0.93           H  
ATOM   4062  HA  ARG A 250     -22.122  35.841 -34.190  1.00  0.93           H  
ATOM   4063 1HB  ARG A 250     -19.473  36.805 -33.179  1.00  0.93           H  
ATOM   4064 2HB  ARG A 250     -19.697  36.666 -34.905  1.00  0.93           H  
ATOM   4065 1HG  ARG A 250     -20.113  38.923 -34.284  1.00  0.93           H  
ATOM   4066 2HG  ARG A 250     -21.674  38.190 -34.716  1.00  0.93           H  
ATOM   4067 1HD  ARG A 250     -22.258  37.961 -32.423  1.00  0.93           H  
ATOM   4068 2HD  ARG A 250     -20.670  38.557 -31.914  1.00  0.93           H  
ATOM   4069  HE  ARG A 250     -21.746  40.511 -33.577  1.00  0.93           H  
ATOM   4070 1HH1 ARG A 250     -22.607  39.012 -30.476  1.00  0.93           H  
ATOM   4071 2HH1 ARG A 250     -23.395  40.476 -29.893  1.00  0.93           H  
ATOM   4072 1HH2 ARG A 250     -22.783  42.353 -32.779  1.00  0.93           H  
ATOM   4073 2HH2 ARG A 250     -23.500  42.345 -31.183  1.00  0.93           H  
ATOM   4074  N   PHE A 251     -19.955  33.555 -33.553  1.00  0.87           N  
ATOM   4075  CA  PHE A 251     -19.339  32.319 -33.979  1.00  0.87           C  
ATOM   4076  C   PHE A 251     -19.700  31.244 -32.957  1.00  0.87           C  
ATOM   4077  O   PHE A 251     -19.612  31.484 -31.743  1.00  0.87           O  
ATOM   4078  CB  PHE A 251     -17.817  32.466 -34.056  1.00  0.87           C  
ATOM   4079  CG  PHE A 251     -17.361  33.585 -34.937  1.00  0.87           C  
ATOM   4080  CD1 PHE A 251     -17.078  34.832 -34.379  1.00  0.87           C  
ATOM   4081  CD2 PHE A 251     -17.243  33.430 -36.304  1.00  0.87           C  
ATOM   4082  CE1 PHE A 251     -16.672  35.881 -35.166  1.00  0.87           C  
ATOM   4083  CE2 PHE A 251     -16.836  34.481 -37.091  1.00  0.87           C  
ATOM   4084  CZ  PHE A 251     -16.547  35.706 -36.525  1.00  0.87           C  
ATOM   4085  H   PHE A 251     -19.924  33.803 -32.580  1.00  0.87           H  
ATOM   4086  HA  PHE A 251     -19.736  32.037 -34.950  1.00  0.87           H  
ATOM   4087 1HB  PHE A 251     -17.409  32.625 -33.071  1.00  0.87           H  
ATOM   4088 2HB  PHE A 251     -17.382  31.536 -34.437  1.00  0.87           H  
ATOM   4089  HD1 PHE A 251     -17.180  34.967 -33.301  1.00  0.87           H  
ATOM   4090  HD2 PHE A 251     -17.469  32.470 -36.758  1.00  0.87           H  
ATOM   4091  HE1 PHE A 251     -16.454  36.846 -34.711  1.00  0.87           H  
ATOM   4092  HE2 PHE A 251     -16.745  34.345 -38.167  1.00  0.87           H  
ATOM   4093  HZ  PHE A 251     -16.224  36.533 -37.158  1.00  0.87           H  
ATOM   4094  N   ASP A 252     -20.049  30.056 -33.438  1.00  0.82           N  
ATOM   4095  CA  ASP A 252     -20.356  28.929 -32.562  1.00  0.82           C  
ATOM   4096  C   ASP A 252     -19.063  28.380 -32.002  1.00  0.82           C  
ATOM   4097  O   ASP A 252     -18.982  27.998 -30.832  1.00  0.82           O  
ATOM   4098  CB  ASP A 252     -21.082  27.816 -33.323  1.00  0.82           C  
ATOM   4099  CG  ASP A 252     -22.501  28.176 -33.760  1.00  0.82           C  
ATOM   4100  OD1 ASP A 252     -23.050  29.150 -33.278  1.00  0.82           O  
ATOM   4101  OD2 ASP A 252     -23.029  27.491 -34.627  1.00  0.82           O  
ATOM   4102  H   ASP A 252     -20.051  29.936 -34.444  1.00  0.82           H  
ATOM   4103  HA  ASP A 252     -20.978  29.272 -31.736  1.00  0.82           H  
ATOM   4104 1HB  ASP A 252     -20.504  27.566 -34.214  1.00  0.82           H  
ATOM   4105 2HB  ASP A 252     -21.120  26.922 -32.699  1.00  0.82           H  
ATOM   4106  N   TYR A 253     -18.047  28.360 -32.861  1.00  0.79           N  
ATOM   4107  CA  TYR A 253     -16.740  27.841 -32.491  1.00  0.79           C  
ATOM   4108  C   TYR A 253     -15.585  28.719 -32.947  1.00  0.79           C  
ATOM   4109  O   TYR A 253     -15.650  29.348 -34.008  1.00  0.79           O  
ATOM   4110  CB  TYR A 253     -16.516  26.453 -33.055  1.00  0.79           C  
ATOM   4111  CG  TYR A 253     -17.432  25.350 -32.567  1.00  0.79           C  
ATOM   4112  CD1 TYR A 253     -18.639  25.100 -33.189  1.00  0.79           C  
ATOM   4113  CD2 TYR A 253     -17.028  24.567 -31.495  1.00  0.79           C  
ATOM   4114  CE1 TYR A 253     -19.441  24.072 -32.743  1.00  0.79           C  
ATOM   4115  CE2 TYR A 253     -17.821  23.541 -31.048  1.00  0.79           C  
ATOM   4116  CZ  TYR A 253     -19.025  23.288 -31.670  1.00  0.79           C  
ATOM   4117  OH  TYR A 253     -19.814  22.259 -31.231  1.00  0.79           O  
ATOM   4118  H   TYR A 253     -18.207  28.727 -33.802  1.00  0.79           H  
ATOM   4119  HA  TYR A 253     -16.693  27.777 -31.404  1.00  0.79           H  
ATOM   4120 1HB  TYR A 253     -16.566  26.493 -34.125  1.00  0.79           H  
ATOM   4121 2HB  TYR A 253     -15.504  26.180 -32.788  1.00  0.79           H  
ATOM   4122  HD1 TYR A 253     -18.955  25.708 -34.030  1.00  0.79           H  
ATOM   4123  HD2 TYR A 253     -16.074  24.765 -31.013  1.00  0.79           H  
ATOM   4124  HE1 TYR A 253     -20.393  23.872 -33.233  1.00  0.79           H  
ATOM   4125  HE2 TYR A 253     -17.497  22.925 -30.206  1.00  0.79           H  
ATOM   4126  HH  TYR A 253     -19.370  21.817 -30.507  1.00  0.79           H  
ATOM   4127  N   LEU A 254     -14.520  28.713 -32.146  1.00  0.78           N  
ATOM   4128  CA  LEU A 254     -13.260  29.364 -32.474  1.00  0.78           C  
ATOM   4129  C   LEU A 254     -12.145  28.323 -32.434  1.00  0.78           C  
ATOM   4130  O   LEU A 254     -11.749  27.902 -31.349  1.00  0.78           O  
ATOM   4131  CB  LEU A 254     -12.959  30.474 -31.470  1.00  0.78           C  
ATOM   4132  CG  LEU A 254     -11.835  31.437 -31.831  1.00  0.78           C  
ATOM   4133  CD1 LEU A 254     -11.966  32.656 -30.931  1.00  0.78           C  
ATOM   4134  CD2 LEU A 254     -10.473  30.753 -31.659  1.00  0.78           C  
ATOM   4135  H   LEU A 254     -14.577  28.198 -31.283  1.00  0.78           H  
ATOM   4136  HA  LEU A 254     -13.337  29.795 -33.455  1.00  0.78           H  
ATOM   4137 1HB  LEU A 254     -13.859  31.067 -31.343  1.00  0.78           H  
ATOM   4138 2HB  LEU A 254     -12.698  30.018 -30.521  1.00  0.78           H  
ATOM   4139  HG  LEU A 254     -11.935  31.751 -32.859  1.00  0.78           H  
ATOM   4140 1HD1 LEU A 254     -11.183  33.378 -31.165  1.00  0.78           H  
ATOM   4141 2HD1 LEU A 254     -12.939  33.118 -31.081  1.00  0.78           H  
ATOM   4142 3HD1 LEU A 254     -11.879  32.337 -29.898  1.00  0.78           H  
ATOM   4143 1HD2 LEU A 254      -9.682  31.453 -31.911  1.00  0.78           H  
ATOM   4144 2HD2 LEU A 254     -10.357  30.426 -30.628  1.00  0.78           H  
ATOM   4145 3HD2 LEU A 254     -10.403  29.901 -32.309  1.00  0.78           H  
ATOM   4146  N   PHE A 255     -11.611  27.930 -33.585  1.00  0.79           N  
ATOM   4147  CA  PHE A 255     -10.616  26.866 -33.620  1.00  0.79           C  
ATOM   4148  C   PHE A 255      -9.201  27.387 -33.700  1.00  0.79           C  
ATOM   4149  O   PHE A 255      -8.739  27.877 -34.735  1.00  0.79           O  
ATOM   4150  CB  PHE A 255     -10.895  25.904 -34.757  1.00  0.79           C  
ATOM   4151  CG  PHE A 255     -12.176  25.193 -34.529  1.00  0.79           C  
ATOM   4152  CD1 PHE A 255     -13.225  25.322 -35.400  1.00  0.79           C  
ATOM   4153  CD2 PHE A 255     -12.355  24.452 -33.382  1.00  0.79           C  
ATOM   4154  CE1 PHE A 255     -14.418  24.698 -35.140  1.00  0.79           C  
ATOM   4155  CE2 PHE A 255     -13.545  23.845 -33.110  1.00  0.79           C  
ATOM   4156  CZ  PHE A 255     -14.577  23.963 -33.991  1.00  0.79           C  
ATOM   4157  H   PHE A 255     -11.930  28.360 -34.442  1.00  0.79           H  
ATOM   4158  HA  PHE A 255     -10.697  26.293 -32.699  1.00  0.79           H  
ATOM   4159 1HB  PHE A 255     -10.973  26.455 -35.683  1.00  0.79           H  
ATOM   4160 2HB  PHE A 255     -10.091  25.172 -34.849  1.00  0.79           H  
ATOM   4161  HD1 PHE A 255     -13.098  25.921 -36.301  1.00  0.79           H  
ATOM   4162  HD2 PHE A 255     -11.534  24.367 -32.682  1.00  0.79           H  
ATOM   4163  HE1 PHE A 255     -15.233  24.797 -35.831  1.00  0.79           H  
ATOM   4164  HE2 PHE A 255     -13.669  23.273 -32.200  1.00  0.79           H  
ATOM   4165  HZ  PHE A 255     -15.519  23.481 -33.777  1.00  0.79           H  
ATOM   4166  N   TYR A 256      -8.520  27.298 -32.573  1.00  0.82           N  
ATOM   4167  CA  TYR A 256      -7.175  27.809 -32.462  1.00  0.82           C  
ATOM   4168  C   TYR A 256      -6.182  26.809 -32.985  1.00  0.82           C  
ATOM   4169  O   TYR A 256      -6.148  25.652 -32.556  1.00  0.82           O  
ATOM   4170  CB  TYR A 256      -6.855  28.157 -31.022  1.00  0.82           C  
ATOM   4171  CG  TYR A 256      -5.503  28.797 -30.803  1.00  0.82           C  
ATOM   4172  CD1 TYR A 256      -5.228  30.004 -31.389  1.00  0.82           C  
ATOM   4173  CD2 TYR A 256      -4.583  28.226 -29.968  1.00  0.82           C  
ATOM   4174  CE1 TYR A 256      -4.039  30.650 -31.150  1.00  0.82           C  
ATOM   4175  CE2 TYR A 256      -3.392  28.873 -29.718  1.00  0.82           C  
ATOM   4176  CZ  TYR A 256      -3.118  30.074 -30.298  1.00  0.82           C  
ATOM   4177  OH  TYR A 256      -1.931  30.712 -30.015  1.00  0.82           O  
ATOM   4178  H   TYR A 256      -8.964  26.881 -31.768  1.00  0.82           H  
ATOM   4179  HA  TYR A 256      -7.089  28.711 -33.069  1.00  0.82           H  
ATOM   4180 1HB  TYR A 256      -7.625  28.795 -30.643  1.00  0.82           H  
ATOM   4181 2HB  TYR A 256      -6.877  27.245 -30.442  1.00  0.82           H  
ATOM   4182  HD1 TYR A 256      -5.961  30.442 -32.033  1.00  0.82           H  
ATOM   4183  HD2 TYR A 256      -4.798  27.275 -29.485  1.00  0.82           H  
ATOM   4184  HE1 TYR A 256      -3.841  31.607 -31.612  1.00  0.82           H  
ATOM   4185  HE2 TYR A 256      -2.673  28.436 -29.044  1.00  0.82           H  
ATOM   4186  HH  TYR A 256      -1.822  31.470 -30.597  1.00  0.82           H  
ATOM   4187  N   ILE A 257      -5.371  27.274 -33.898  1.00  0.87           N  
ATOM   4188  CA  ILE A 257      -4.333  26.490 -34.491  1.00  0.87           C  
ATOM   4189  C   ILE A 257      -2.985  26.988 -34.020  1.00  0.87           C  
ATOM   4190  O   ILE A 257      -2.608  28.154 -34.198  1.00  0.87           O  
ATOM   4191  CB  ILE A 257      -4.420  26.515 -36.038  1.00  0.87           C  
ATOM   4192  CG1 ILE A 257      -5.745  25.880 -36.527  1.00  0.87           C  
ATOM   4193  CG2 ILE A 257      -3.201  25.860 -36.650  1.00  0.87           C  
ATOM   4194  CD1 ILE A 257      -5.994  26.070 -38.020  1.00  0.87           C  
ATOM   4195  H   ILE A 257      -5.479  28.237 -34.194  1.00  0.87           H  
ATOM   4196  HA  ILE A 257      -4.443  25.457 -34.165  1.00  0.87           H  
ATOM   4197  HB  ILE A 257      -4.458  27.533 -36.362  1.00  0.87           H  
ATOM   4198 1HG1 ILE A 257      -5.729  24.811 -36.312  1.00  0.87           H  
ATOM   4199 2HG1 ILE A 257      -6.581  26.332 -35.983  1.00  0.87           H  
ATOM   4200 1HG2 ILE A 257      -3.260  25.904 -37.736  1.00  0.87           H  
ATOM   4201 2HG2 ILE A 257      -2.302  26.376 -36.318  1.00  0.87           H  
ATOM   4202 3HG2 ILE A 257      -3.167  24.838 -36.322  1.00  0.87           H  
ATOM   4203 1HD1 ILE A 257      -6.940  25.601 -38.295  1.00  0.87           H  
ATOM   4204 2HD1 ILE A 257      -6.038  27.138 -38.249  1.00  0.87           H  
ATOM   4205 3HD1 ILE A 257      -5.186  25.611 -38.587  1.00  0.87           H  
ATOM   4206  N   HIS A 258      -2.238  26.083 -33.421  1.00  0.92           N  
ATOM   4207  CA  HIS A 258      -0.910  26.428 -32.993  1.00  0.92           C  
ATOM   4208  C   HIS A 258      -0.121  26.067 -34.229  1.00  0.92           C  
ATOM   4209  O   HIS A 258      -0.015  24.883 -34.563  1.00  0.92           O  
ATOM   4210  CB  HIS A 258      -0.441  25.568 -31.806  1.00  0.92           C  
ATOM   4211  CG  HIS A 258      -1.220  25.628 -30.493  1.00  0.92           C  
ATOM   4212  ND1 HIS A 258      -2.374  24.892 -30.269  1.00  0.92           N  
ATOM   4213  CD2 HIS A 258      -0.948  26.262 -29.326  1.00  0.92           C  
ATOM   4214  CE1 HIS A 258      -2.788  25.088 -29.023  1.00  0.92           C  
ATOM   4215  NE2 HIS A 258      -1.940  25.917 -28.426  1.00  0.92           N  
ATOM   4216  H   HIS A 258      -2.597  25.148 -33.276  1.00  0.92           H  
ATOM   4217  HA  HIS A 258      -0.801  27.493 -32.774  1.00  0.92           H  
ATOM   4218 1HB  HIS A 258      -0.412  24.520 -32.113  1.00  0.92           H  
ATOM   4219 2HB  HIS A 258       0.572  25.842 -31.559  1.00  0.92           H  
ATOM   4220  HD1 HIS A 258      -2.810  24.255 -30.908  1.00  0.92           H  
ATOM   4221  HD2 HIS A 258      -0.138  26.923 -29.018  1.00  0.92           H  
ATOM   4222  HE1 HIS A 258      -3.691  24.586 -28.656  1.00  0.92           H  
ATOM   4223  N   CYS A 259       0.432  27.046 -34.931  1.00  1.00           N  
ATOM   4224  CA  CYS A 259       1.078  26.719 -36.191  1.00  1.00           C  
ATOM   4225  C   CYS A 259       2.228  25.766 -36.018  1.00  1.00           C  
ATOM   4226  O   CYS A 259       2.482  24.908 -36.863  1.00  1.00           O  
ATOM   4227  CB  CYS A 259       1.509  27.952 -36.899  1.00  1.00           C  
ATOM   4228  SG  CYS A 259       0.122  28.830 -37.540  1.00  1.00           S  
ATOM   4229  H   CYS A 259       0.370  28.028 -34.643  1.00  1.00           H  
ATOM   4230  HA  CYS A 259       0.327  26.278 -36.828  1.00  1.00           H  
ATOM   4231 1HB  CYS A 259       2.033  28.591 -36.204  1.00  1.00           H  
ATOM   4232 2HB  CYS A 259       2.200  27.728 -37.685  1.00  1.00           H  
ATOM   4233  HG  CYS A 259      -0.198  29.351 -36.340  1.00  1.00           H  
ATOM   4234  N   ARG A 260       2.896  25.885 -34.892  1.00  1.09           N  
ATOM   4235  CA  ARG A 260       4.008  25.029 -34.574  1.00  1.09           C  
ATOM   4236  C   ARG A 260       3.628  23.540 -34.515  1.00  1.09           C  
ATOM   4237  O   ARG A 260       4.457  22.685 -34.830  1.00  1.09           O  
ATOM   4238  CB  ARG A 260       4.546  25.499 -33.250  1.00  1.09           C  
ATOM   4239  CG  ARG A 260       3.601  25.349 -32.124  1.00  1.09           C  
ATOM   4240  CD  ARG A 260       4.083  26.037 -30.916  1.00  1.09           C  
ATOM   4241  NE  ARG A 260       4.063  27.502 -31.075  1.00  1.09           N  
ATOM   4242  CZ  ARG A 260       4.618  28.368 -30.206  1.00  1.09           C  
ATOM   4243  NH1 ARG A 260       5.207  27.917 -29.130  1.00  1.09           N  
ATOM   4244  NH2 ARG A 260       4.570  29.672 -30.435  1.00  1.09           N  
ATOM   4245  H   ARG A 260       2.619  26.606 -34.241  1.00  1.09           H  
ATOM   4246  HA  ARG A 260       4.775  25.165 -35.340  1.00  1.09           H  
ATOM   4247 1HB  ARG A 260       5.397  24.904 -32.975  1.00  1.09           H  
ATOM   4248 2HB  ARG A 260       4.855  26.542 -33.315  1.00  1.09           H  
ATOM   4249 1HG  ARG A 260       2.642  25.751 -32.407  1.00  1.09           H  
ATOM   4250 2HG  ARG A 260       3.502  24.293 -31.891  1.00  1.09           H  
ATOM   4251 1HD  ARG A 260       3.453  25.768 -30.069  1.00  1.09           H  
ATOM   4252 2HD  ARG A 260       5.105  25.734 -30.721  1.00  1.09           H  
ATOM   4253  HE  ARG A 260       3.614  27.888 -31.893  1.00  1.09           H  
ATOM   4254 1HH1 ARG A 260       5.241  26.925 -28.923  1.00  1.09           H  
ATOM   4255 2HH1 ARG A 260       5.665  28.554 -28.472  1.00  1.09           H  
ATOM   4256 1HH2 ARG A 260       4.110  30.028 -31.263  1.00  1.09           H  
ATOM   4257 2HH2 ARG A 260       4.982  30.316 -29.766  1.00  1.09           H  
ATOM   4258  N   GLU A 261       2.366  23.223 -34.202  1.00  1.20           N  
ATOM   4259  CA  GLU A 261       1.935  21.833 -34.127  1.00  1.20           C  
ATOM   4260  C   GLU A 261       1.556  21.338 -35.490  1.00  1.20           C  
ATOM   4261  O   GLU A 261       1.930  20.247 -35.910  1.00  1.20           O  
ATOM   4262  CB  GLU A 261       0.781  21.685 -33.134  1.00  1.20           C  
ATOM   4263  CG  GLU A 261       0.387  20.264 -32.771  1.00  1.20           C  
ATOM   4264  CD  GLU A 261      -0.653  19.655 -33.639  1.00  1.20           C  
ATOM   4265  OE1 GLU A 261      -1.533  20.367 -34.079  1.00  1.20           O  
ATOM   4266  OE2 GLU A 261      -0.580  18.474 -33.886  1.00  1.20           O  
ATOM   4267  H   GLU A 261       1.680  23.952 -34.029  1.00  1.20           H  
ATOM   4268  HA  GLU A 261       2.766  21.230 -33.795  1.00  1.20           H  
ATOM   4269 1HB  GLU A 261       1.037  22.200 -32.213  1.00  1.20           H  
ATOM   4270 2HB  GLU A 261      -0.102  22.179 -33.540  1.00  1.20           H  
ATOM   4271 1HG  GLU A 261       1.272  19.631 -32.785  1.00  1.20           H  
ATOM   4272 2HG  GLU A 261       0.009  20.301 -31.755  1.00  1.20           H  
ATOM   4273  N   VAL A 262       0.850  22.163 -36.229  1.00  1.31           N  
ATOM   4274  CA  VAL A 262       0.447  21.736 -37.548  1.00  1.31           C  
ATOM   4275  C   VAL A 262       1.638  21.684 -38.518  1.00  1.31           C  
ATOM   4276  O   VAL A 262       1.560  21.019 -39.549  1.00  1.31           O  
ATOM   4277  CB  VAL A 262      -0.698  22.591 -38.049  1.00  1.31           C  
ATOM   4278  CG1 VAL A 262      -1.877  22.436 -37.165  1.00  1.31           C  
ATOM   4279  CG2 VAL A 262      -0.284  23.954 -37.983  1.00  1.31           C  
ATOM   4280  H   VAL A 262       0.575  23.073 -35.850  1.00  1.31           H  
ATOM   4281  HA  VAL A 262       0.053  20.721 -37.456  1.00  1.31           H  
ATOM   4282  HB  VAL A 262      -0.969  22.291 -39.049  1.00  1.31           H  
ATOM   4283 1HG1 VAL A 262      -2.678  23.057 -37.536  1.00  1.31           H  
ATOM   4284 2HG1 VAL A 262      -2.188  21.406 -37.171  1.00  1.31           H  
ATOM   4285 3HG1 VAL A 262      -1.610  22.731 -36.146  1.00  1.31           H  
ATOM   4286 1HG2 VAL A 262      -1.074  24.615 -38.314  1.00  1.31           H  
ATOM   4287 2HG2 VAL A 262      -0.047  24.144 -36.956  1.00  1.31           H  
ATOM   4288 3HG2 VAL A 262       0.592  24.094 -38.597  1.00  1.31           H  
ATOM   4289  N   SER A 263       2.761  22.330 -38.139  1.00  1.39           N  
ATOM   4290  CA  SER A 263       4.009  22.289 -38.902  1.00  1.39           C  
ATOM   4291  C   SER A 263       4.673  20.912 -38.813  1.00  1.39           C  
ATOM   4292  O   SER A 263       5.612  20.632 -39.560  1.00  1.39           O  
ATOM   4293  CB  SER A 263       5.027  23.302 -38.409  1.00  1.39           C  
ATOM   4294  OG  SER A 263       5.650  22.904 -37.194  1.00  1.39           O  
ATOM   4295  H   SER A 263       2.736  22.917 -37.307  1.00  1.39           H  
ATOM   4296  HA  SER A 263       3.778  22.495 -39.953  1.00  1.39           H  
ATOM   4297 1HB  SER A 263       5.788  23.453 -39.176  1.00  1.39           H  
ATOM   4298 2HB  SER A 263       4.534  24.259 -38.261  1.00  1.39           H  
ATOM   4299  HG  SER A 263       4.964  22.792 -36.507  1.00  1.39           H  
ATOM   4300  N   LEU A 264       4.233  20.045 -37.888  1.00  1.42           N  
ATOM   4301  CA  LEU A 264       4.860  18.740 -37.793  1.00  1.42           C  
ATOM   4302  C   LEU A 264       4.663  18.112 -39.165  1.00  1.42           C  
ATOM   4303  O   LEU A 264       3.555  18.135 -39.716  1.00  1.42           O  
ATOM   4304  CB  LEU A 264       4.181  17.896 -36.698  1.00  1.42           C  
ATOM   4305  CG  LEU A 264       4.355  18.374 -35.209  1.00  1.42           C  
ATOM   4306  CD1 LEU A 264       3.415  17.543 -34.325  1.00  1.42           C  
ATOM   4307  CD2 LEU A 264       5.804  18.218 -34.761  1.00  1.42           C  
ATOM   4308  H   LEU A 264       3.455  20.278 -37.272  1.00  1.42           H  
ATOM   4309  HA  LEU A 264       5.923  18.854 -37.587  1.00  1.42           H  
ATOM   4310 1HB  LEU A 264       3.108  17.880 -36.904  1.00  1.42           H  
ATOM   4311 2HB  LEU A 264       4.555  16.877 -36.766  1.00  1.42           H  
ATOM   4312  HG  LEU A 264       4.080  19.420 -35.125  1.00  1.42           H  
ATOM   4313 1HD1 LEU A 264       3.497  17.853 -33.295  1.00  1.42           H  
ATOM   4314 2HD1 LEU A 264       2.382  17.694 -34.660  1.00  1.42           H  
ATOM   4315 3HD1 LEU A 264       3.676  16.493 -34.406  1.00  1.42           H  
ATOM   4316 1HD2 LEU A 264       5.905  18.556 -33.725  1.00  1.42           H  
ATOM   4317 2HD2 LEU A 264       6.099  17.171 -34.832  1.00  1.42           H  
ATOM   4318 3HD2 LEU A 264       6.446  18.823 -35.401  1.00  1.42           H  
ATOM   4319  N   VAL A 265       5.702  17.520 -39.736  1.00  1.38           N  
ATOM   4320  CA  VAL A 265       5.494  17.051 -41.092  1.00  1.38           C  
ATOM   4321  C   VAL A 265       4.805  15.716 -41.191  1.00  1.38           C  
ATOM   4322  O   VAL A 265       5.429  14.655 -41.253  1.00  1.38           O  
ATOM   4323  CB  VAL A 265       6.815  17.010 -41.856  1.00  1.38           C  
ATOM   4324  CG1 VAL A 265       6.558  16.551 -43.276  1.00  1.38           C  
ATOM   4325  CG2 VAL A 265       7.431  18.407 -41.851  1.00  1.38           C  
ATOM   4326  H   VAL A 265       6.600  17.464 -39.282  1.00  1.38           H  
ATOM   4327  HA  VAL A 265       4.865  17.788 -41.597  1.00  1.38           H  
ATOM   4328  HB  VAL A 265       7.492  16.300 -41.384  1.00  1.38           H  
ATOM   4329 1HG1 VAL A 265       7.495  16.522 -43.828  1.00  1.38           H  
ATOM   4330 2HG1 VAL A 265       6.111  15.556 -43.262  1.00  1.38           H  
ATOM   4331 3HG1 VAL A 265       5.871  17.249 -43.752  1.00  1.38           H  
ATOM   4332 1HG2 VAL A 265       8.374  18.401 -42.393  1.00  1.38           H  
ATOM   4333 2HG2 VAL A 265       6.744  19.114 -42.328  1.00  1.38           H  
ATOM   4334 3HG2 VAL A 265       7.611  18.731 -40.823  1.00  1.38           H  
ATOM   4335  N   THR A 266       3.495  15.823 -41.250  1.00  1.27           N  
ATOM   4336  CA  THR A 266       2.572  14.718 -41.365  1.00  1.27           C  
ATOM   4337  C   THR A 266       1.363  15.147 -42.193  1.00  1.27           C  
ATOM   4338  O   THR A 266       1.362  16.232 -42.797  1.00  1.27           O  
ATOM   4339  CB  THR A 266       2.141  14.203 -39.972  1.00  1.27           C  
ATOM   4340  OG1 THR A 266       1.410  12.974 -40.134  1.00  1.27           O  
ATOM   4341  CG2 THR A 266       1.277  15.241 -39.237  1.00  1.27           C  
ATOM   4342  H   THR A 266       3.139  16.771 -41.134  1.00  1.27           H  
ATOM   4343  HA  THR A 266       3.068  13.901 -41.889  1.00  1.27           H  
ATOM   4344  HB  THR A 266       3.034  14.003 -39.378  1.00  1.27           H  
ATOM   4345  HG1 THR A 266       1.154  12.640 -39.266  1.00  1.27           H  
ATOM   4346 1HG2 THR A 266       0.997  14.849 -38.259  1.00  1.27           H  
ATOM   4347 2HG2 THR A 266       1.846  16.163 -39.110  1.00  1.27           H  
ATOM   4348 3HG2 THR A 266       0.381  15.448 -39.804  1.00  1.27           H  
ATOM   4349  N   GLN A 267       0.363  14.271 -42.240  1.00  1.14           N  
ATOM   4350  CA  GLN A 267      -0.861  14.546 -42.975  1.00  1.14           C  
ATOM   4351  C   GLN A 267      -2.019  14.636 -42.003  1.00  1.14           C  
ATOM   4352  O   GLN A 267      -2.103  13.857 -41.050  1.00  1.14           O  
ATOM   4353  CB  GLN A 267      -1.152  13.468 -44.019  1.00  1.14           C  
ATOM   4354  CG  GLN A 267      -0.126  13.335 -45.118  1.00  1.14           C  
ATOM   4355  CD  GLN A 267      -0.564  12.350 -46.179  1.00  1.14           C  
ATOM   4356  OE1 GLN A 267      -1.360  11.445 -45.916  1.00  1.14           O  
ATOM   4357  NE2 GLN A 267      -0.042  12.514 -47.388  1.00  1.14           N  
ATOM   4358  H   GLN A 267       0.474  13.426 -41.692  1.00  1.14           H  
ATOM   4359  HA  GLN A 267      -0.762  15.505 -43.466  1.00  1.14           H  
ATOM   4360 1HB  GLN A 267      -1.242  12.503 -43.525  1.00  1.14           H  
ATOM   4361 2HB  GLN A 267      -2.109  13.679 -44.492  1.00  1.14           H  
ATOM   4362 1HG  GLN A 267       0.023  14.285 -45.591  1.00  1.14           H  
ATOM   4363 2HG  GLN A 267       0.810  12.983 -44.687  1.00  1.14           H  
ATOM   4364 1HE2 GLN A 267      -0.294  11.893 -48.132  1.00  1.14           H  
ATOM   4365 2HE2 GLN A 267       0.607  13.254 -47.561  1.00  1.14           H  
ATOM   4366  N   ARG A 268      -2.905  15.594 -42.231  1.00  1.02           N  
ATOM   4367  CA  ARG A 268      -4.062  15.788 -41.363  1.00  1.02           C  
ATOM   4368  C   ARG A 268      -5.285  16.171 -42.167  1.00  1.02           C  
ATOM   4369  O   ARG A 268      -5.150  16.725 -43.257  1.00  1.02           O  
ATOM   4370  CB  ARG A 268      -3.778  16.857 -40.315  1.00  1.02           C  
ATOM   4371  CG  ARG A 268      -2.600  16.527 -39.397  1.00  1.02           C  
ATOM   4372  CD  ARG A 268      -2.462  17.461 -38.284  1.00  1.02           C  
ATOM   4373  NE  ARG A 268      -3.535  17.306 -37.323  1.00  1.02           N  
ATOM   4374  CZ  ARG A 268      -3.687  18.067 -36.244  1.00  1.02           C  
ATOM   4375  NH1 ARG A 268      -2.816  19.010 -36.018  1.00  1.02           N  
ATOM   4376  NH2 ARG A 268      -4.711  17.823 -35.464  1.00  1.02           N  
ATOM   4377  H   ARG A 268      -2.771  16.187 -43.049  1.00  1.02           H  
ATOM   4378  HA  ARG A 268      -4.274  14.851 -40.848  1.00  1.02           H  
ATOM   4379 1HB  ARG A 268      -3.562  17.804 -40.807  1.00  1.02           H  
ATOM   4380 2HB  ARG A 268      -4.666  17.004 -39.690  1.00  1.02           H  
ATOM   4381 1HG  ARG A 268      -2.729  15.523 -38.985  1.00  1.02           H  
ATOM   4382 2HG  ARG A 268      -1.678  16.573 -39.967  1.00  1.02           H  
ATOM   4383 1HD  ARG A 268      -1.515  17.284 -37.772  1.00  1.02           H  
ATOM   4384 2HD  ARG A 268      -2.485  18.486 -38.657  1.00  1.02           H  
ATOM   4385  HE  ARG A 268      -4.242  16.562 -37.460  1.00  1.02           H  
ATOM   4386 1HH1 ARG A 268      -2.038  19.114 -36.645  1.00  1.02           H  
ATOM   4387 2HH1 ARG A 268      -2.846  19.594 -35.187  1.00  1.02           H  
ATOM   4388 1HH2 ARG A 268      -5.293  17.013 -35.726  1.00  1.02           H  
ATOM   4389 2HH2 ARG A 268      -4.935  18.390 -34.638  1.00  1.02           H  
ATOM   4390  N   SER A 269      -6.471  15.856 -41.659  1.00  0.92           N  
ATOM   4391  CA  SER A 269      -7.702  16.314 -42.299  1.00  0.92           C  
ATOM   4392  C   SER A 269      -8.183  17.575 -41.612  1.00  0.92           C  
ATOM   4393  O   SER A 269      -7.771  17.855 -40.482  1.00  0.92           O  
ATOM   4394  CB  SER A 269      -8.778  15.252 -42.224  1.00  0.92           C  
ATOM   4395  OG  SER A 269      -9.212  15.033 -40.892  1.00  0.92           O  
ATOM   4396  H   SER A 269      -6.517  15.341 -40.790  1.00  0.92           H  
ATOM   4397  HA  SER A 269      -7.502  16.546 -43.348  1.00  0.92           H  
ATOM   4398 1HB  SER A 269      -9.619  15.541 -42.848  1.00  0.92           H  
ATOM   4399 2HB  SER A 269      -8.392  14.325 -42.622  1.00  0.92           H  
ATOM   4400  HG  SER A 269      -9.817  14.277 -40.940  1.00  0.92           H  
ATOM   4401  N   LEU A 270      -9.093  18.306 -42.247  1.00  0.87           N  
ATOM   4402  CA  LEU A 270      -9.652  19.476 -41.594  1.00  0.87           C  
ATOM   4403  C   LEU A 270     -10.374  19.078 -40.338  1.00  0.87           C  
ATOM   4404  O   LEU A 270     -10.191  19.699 -39.285  1.00  0.87           O  
ATOM   4405  CB  LEU A 270     -10.614  20.213 -42.489  1.00  0.87           C  
ATOM   4406  CG  LEU A 270     -11.253  21.384 -41.830  1.00  0.87           C  
ATOM   4407  CD1 LEU A 270     -10.179  22.342 -41.401  1.00  0.87           C  
ATOM   4408  CD2 LEU A 270     -12.208  22.024 -42.774  1.00  0.87           C  
ATOM   4409  H   LEU A 270      -9.402  18.036 -43.172  1.00  0.87           H  
ATOM   4410  HA  LEU A 270      -8.840  20.145 -41.320  1.00  0.87           H  
ATOM   4411 1HB  LEU A 270     -10.100  20.544 -43.372  1.00  0.87           H  
ATOM   4412 2HB  LEU A 270     -11.399  19.530 -42.781  1.00  0.87           H  
ATOM   4413  HG  LEU A 270     -11.789  21.056 -40.948  1.00  0.87           H  
ATOM   4414 1HD1 LEU A 270     -10.634  23.200 -40.909  1.00  0.87           H  
ATOM   4415 2HD1 LEU A 270      -9.510  21.842 -40.706  1.00  0.87           H  
ATOM   4416 3HD1 LEU A 270      -9.618  22.666 -42.273  1.00  0.87           H  
ATOM   4417 1HD2 LEU A 270     -12.647  22.849 -42.288  1.00  0.87           H  
ATOM   4418 2HD2 LEU A 270     -11.690  22.359 -43.641  1.00  0.87           H  
ATOM   4419 3HD2 LEU A 270     -12.978  21.313 -43.061  1.00  0.87           H  
ATOM   4420  N   GLY A 271     -11.200  18.033 -40.443  1.00  0.85           N  
ATOM   4421  CA  GLY A 271     -11.933  17.572 -39.284  1.00  0.85           C  
ATOM   4422  C   GLY A 271     -10.967  17.247 -38.151  1.00  0.85           C  
ATOM   4423  O   GLY A 271     -11.247  17.568 -37.002  1.00  0.85           O  
ATOM   4424  H   GLY A 271     -11.324  17.566 -41.341  1.00  0.85           H  
ATOM   4425 1HA  GLY A 271     -12.634  18.339 -38.966  1.00  0.85           H  
ATOM   4426 2HA  GLY A 271     -12.511  16.688 -39.548  1.00  0.85           H  
ATOM   4427  N   ASP A 272      -9.790  16.676 -38.458  1.00  0.87           N  
ATOM   4428  CA  ASP A 272      -8.831  16.380 -37.396  1.00  0.87           C  
ATOM   4429  C   ASP A 272      -8.307  17.650 -36.732  1.00  0.87           C  
ATOM   4430  O   ASP A 272      -8.125  17.675 -35.508  1.00  0.87           O  
ATOM   4431  CB  ASP A 272      -7.652  15.557 -37.922  1.00  0.87           C  
ATOM   4432  CG  ASP A 272      -6.753  15.020 -36.824  1.00  0.87           C  
ATOM   4433  OD1 ASP A 272      -7.219  14.219 -36.053  1.00  0.87           O  
ATOM   4434  OD2 ASP A 272      -5.597  15.408 -36.755  1.00  0.87           O  
ATOM   4435  H   ASP A 272      -9.574  16.401 -39.417  1.00  0.87           H  
ATOM   4436  HA  ASP A 272      -9.334  15.797 -36.634  1.00  0.87           H  
ATOM   4437 1HB  ASP A 272      -8.031  14.723 -38.506  1.00  0.87           H  
ATOM   4438 2HB  ASP A 272      -7.061  16.183 -38.591  1.00  0.87           H  
ATOM   4439  N   LEU A 273      -8.086  18.728 -37.505  1.00  0.92           N  
ATOM   4440  CA  LEU A 273      -7.591  19.933 -36.844  1.00  0.92           C  
ATOM   4441  C   LEU A 273      -8.623  20.403 -35.841  1.00  0.92           C  
ATOM   4442  O   LEU A 273      -8.308  20.691 -34.678  1.00  0.92           O  
ATOM   4443  CB  LEU A 273      -7.366  21.106 -37.831  1.00  0.92           C  
ATOM   4444  CG  LEU A 273      -6.218  21.025 -38.814  1.00  0.92           C  
ATOM   4445  CD1 LEU A 273      -6.292  22.222 -39.781  1.00  0.92           C  
ATOM   4446  CD2 LEU A 273      -4.943  21.061 -38.075  1.00  0.92           C  
ATOM   4447  H   LEU A 273      -8.230  18.679 -38.518  1.00  0.92           H  
ATOM   4448  HA  LEU A 273      -6.664  19.703 -36.325  1.00  0.92           H  
ATOM   4449 1HB  LEU A 273      -8.275  21.228 -38.419  1.00  0.92           H  
ATOM   4450 2HB  LEU A 273      -7.225  22.013 -37.245  1.00  0.92           H  
ATOM   4451  HG  LEU A 273      -6.286  20.096 -39.377  1.00  0.92           H  
ATOM   4452 1HD1 LEU A 273      -5.464  22.178 -40.479  1.00  0.92           H  
ATOM   4453 2HD1 LEU A 273      -7.228  22.193 -40.326  1.00  0.92           H  
ATOM   4454 3HD1 LEU A 273      -6.230  23.148 -39.215  1.00  0.92           H  
ATOM   4455 1HD2 LEU A 273      -4.114  20.999 -38.779  1.00  0.92           H  
ATOM   4456 2HD2 LEU A 273      -4.881  21.990 -37.509  1.00  0.92           H  
ATOM   4457 3HD2 LEU A 273      -4.918  20.227 -37.404  1.00  0.92           H  
ATOM   4458  N   ILE A 274      -9.879  20.364 -36.275  1.00  0.98           N  
ATOM   4459  CA  ILE A 274     -11.004  20.811 -35.480  1.00  0.98           C  
ATOM   4460  C   ILE A 274     -11.214  19.955 -34.231  1.00  0.98           C  
ATOM   4461  O   ILE A 274     -11.330  20.468 -33.114  1.00  0.98           O  
ATOM   4462  CB  ILE A 274     -12.275  20.795 -36.339  1.00  0.98           C  
ATOM   4463  CG1 ILE A 274     -12.195  21.847 -37.469  1.00  0.98           C  
ATOM   4464  CG2 ILE A 274     -13.434  21.055 -35.488  1.00  0.98           C  
ATOM   4465  CD1 ILE A 274     -13.283  21.682 -38.520  1.00  0.98           C  
ATOM   4466  H   ILE A 274     -10.048  20.049 -37.236  1.00  0.98           H  
ATOM   4467  HA  ILE A 274     -10.809  21.838 -35.159  1.00  0.98           H  
ATOM   4468  HB  ILE A 274     -12.369  19.829 -36.810  1.00  0.98           H  
ATOM   4469 1HG1 ILE A 274     -12.279  22.842 -37.033  1.00  0.98           H  
ATOM   4470 2HG1 ILE A 274     -11.225  21.764 -37.967  1.00  0.98           H  
ATOM   4471 1HG2 ILE A 274     -14.337  21.049 -36.084  1.00  0.98           H  
ATOM   4472 2HG2 ILE A 274     -13.505  20.312 -34.697  1.00  0.98           H  
ATOM   4473 3HG2 ILE A 274     -13.283  21.993 -35.073  1.00  0.98           H  
ATOM   4474 1HD1 ILE A 274     -13.171  22.448 -39.285  1.00  0.98           H  
ATOM   4475 2HD1 ILE A 274     -13.196  20.699 -38.977  1.00  0.98           H  
ATOM   4476 3HD1 ILE A 274     -14.252  21.773 -38.057  1.00  0.98           H  
ATOM   4477  N   MET A 275     -11.203  18.629 -34.402  1.00  1.06           N  
ATOM   4478  CA  MET A 275     -11.437  17.733 -33.279  1.00  1.06           C  
ATOM   4479  C   MET A 275     -10.358  17.879 -32.226  1.00  1.06           C  
ATOM   4480  O   MET A 275     -10.652  17.857 -31.030  1.00  1.06           O  
ATOM   4481  CB  MET A 275     -11.476  16.272 -33.735  1.00  1.06           C  
ATOM   4482  CG  MET A 275     -12.684  15.885 -34.566  1.00  1.06           C  
ATOM   4483  SD  MET A 275     -12.827  14.139 -34.857  1.00  1.06           S  
ATOM   4484  CE  MET A 275     -11.522  13.922 -36.051  1.00  1.06           C  
ATOM   4485  H   MET A 275     -11.073  18.245 -35.334  1.00  1.06           H  
ATOM   4486  HA  MET A 275     -12.389  17.990 -32.823  1.00  1.06           H  
ATOM   4487 1HB  MET A 275     -10.588  16.061 -34.336  1.00  1.06           H  
ATOM   4488 2HB  MET A 275     -11.446  15.614 -32.862  1.00  1.06           H  
ATOM   4489 1HG  MET A 275     -13.577  16.227 -34.118  1.00  1.06           H  
ATOM   4490 2HG  MET A 275     -12.607  16.357 -35.520  1.00  1.06           H  
ATOM   4491 1HE  MET A 275     -11.474  12.877 -36.354  1.00  1.06           H  
ATOM   4492 2HE  MET A 275     -11.719  14.548 -36.921  1.00  1.06           H  
ATOM   4493 3HE  MET A 275     -10.573  14.208 -35.599  1.00  1.06           H  
ATOM   4494  N   SER A 276      -9.113  18.108 -32.654  1.00  1.17           N  
ATOM   4495  CA  SER A 276      -8.012  18.216 -31.710  1.00  1.17           C  
ATOM   4496  C   SER A 276      -8.098  19.435 -30.798  1.00  1.17           C  
ATOM   4497  O   SER A 276      -7.431  19.470 -29.768  1.00  1.17           O  
ATOM   4498  CB  SER A 276      -6.668  18.183 -32.432  1.00  1.17           C  
ATOM   4499  OG  SER A 276      -6.378  19.344 -33.209  1.00  1.17           O  
ATOM   4500  H   SER A 276      -8.905  18.141 -33.655  1.00  1.17           H  
ATOM   4501  HA  SER A 276      -8.049  17.334 -31.069  1.00  1.17           H  
ATOM   4502 1HB  SER A 276      -5.875  18.033 -31.700  1.00  1.17           H  
ATOM   4503 2HB  SER A 276      -6.662  17.313 -33.092  1.00  1.17           H  
ATOM   4504  HG  SER A 276      -7.223  19.669 -33.642  1.00  1.17           H  
ATOM   4505  N   CYS A 277      -8.922  20.427 -31.153  1.00  1.30           N  
ATOM   4506  CA  CYS A 277      -9.052  21.624 -30.339  1.00  1.30           C  
ATOM   4507  C   CYS A 277     -10.128  21.447 -29.270  1.00  1.30           C  
ATOM   4508  O   CYS A 277     -10.277  22.278 -28.370  1.00  1.30           O  
ATOM   4509  CB  CYS A 277      -9.513  22.801 -31.200  1.00  1.30           C  
ATOM   4510  SG  CYS A 277      -8.405  23.307 -32.544  1.00  1.30           S  
ATOM   4511  H   CYS A 277      -9.493  20.349 -31.993  1.00  1.30           H  
ATOM   4512  HA  CYS A 277      -8.093  21.842 -29.865  1.00  1.30           H  
ATOM   4513 1HB  CYS A 277     -10.476  22.543 -31.643  1.00  1.30           H  
ATOM   4514 2HB  CYS A 277      -9.673  23.663 -30.561  1.00  1.30           H  
ATOM   4515  HG  CYS A 277      -7.339  23.585 -31.790  1.00  1.30           H  
ATOM   4516  N   CYS A 278     -10.953  20.422 -29.438  1.00  1.45           N  
ATOM   4517  CA  CYS A 278     -12.118  20.240 -28.599  1.00  1.45           C  
ATOM   4518  C   CYS A 278     -11.885  19.382 -27.346  1.00  1.45           C  
ATOM   4519  O   CYS A 278     -11.085  18.448 -27.386  1.00  1.45           O  
ATOM   4520  CB  CYS A 278     -13.228  19.634 -29.452  1.00  1.45           C  
ATOM   4521  SG  CYS A 278     -13.768  20.718 -30.824  1.00  1.45           S  
ATOM   4522  H   CYS A 278     -10.766  19.724 -30.158  1.00  1.45           H  
ATOM   4523  HA  CYS A 278     -12.426  21.230 -28.311  1.00  1.45           H  
ATOM   4524 1HB  CYS A 278     -12.880  18.696 -29.887  1.00  1.45           H  
ATOM   4525 2HB  CYS A 278     -14.091  19.401 -28.825  1.00  1.45           H  
ATOM   4526  HG  CYS A 278     -12.646  20.598 -31.570  1.00  1.45           H  
ATOM   4527  N   PRO A 279     -12.546  19.694 -26.211  1.00  1.59           N  
ATOM   4528  CA  PRO A 279     -12.614  18.868 -25.023  1.00  1.59           C  
ATOM   4529  C   PRO A 279     -13.534  17.756 -25.452  1.00  1.59           C  
ATOM   4530  O   PRO A 279     -14.307  17.985 -26.380  1.00  1.59           O  
ATOM   4531  CB  PRO A 279     -13.240  19.786 -23.980  1.00  1.59           C  
ATOM   4532  CG  PRO A 279     -14.096  20.735 -24.795  1.00  1.59           C  
ATOM   4533  CD  PRO A 279     -13.337  20.936 -26.107  1.00  1.59           C  
ATOM   4534  HA  PRO A 279     -11.615  18.500 -24.745  1.00  1.59           H  
ATOM   4535 1HB  PRO A 279     -13.829  19.189 -23.264  1.00  1.59           H  
ATOM   4536 2HB  PRO A 279     -12.460  20.294 -23.406  1.00  1.59           H  
ATOM   4537 1HG  PRO A 279     -15.087  20.292 -24.956  1.00  1.59           H  
ATOM   4538 2HG  PRO A 279     -14.261  21.670 -24.247  1.00  1.59           H  
ATOM   4539 1HD  PRO A 279     -14.088  20.990 -26.899  1.00  1.59           H  
ATOM   4540 2HD  PRO A 279     -12.686  21.823 -26.069  1.00  1.59           H  
ATOM   4541  N   ASP A 280     -13.490  16.580 -24.826  1.00  1.69           N  
ATOM   4542  CA  ASP A 280     -14.396  15.514 -25.266  1.00  1.69           C  
ATOM   4543  C   ASP A 280     -14.321  15.458 -26.792  1.00  1.69           C  
ATOM   4544  O   ASP A 280     -15.353  15.605 -27.448  1.00  1.69           O  
ATOM   4545  CB  ASP A 280     -15.859  15.787 -24.882  1.00  1.69           C  
ATOM   4546  CG  ASP A 280     -16.129  15.896 -23.372  1.00  1.69           C  
ATOM   4547  OD1 ASP A 280     -15.295  15.526 -22.587  1.00  1.69           O  
ATOM   4548  OD2 ASP A 280     -17.217  16.347 -23.030  1.00  1.69           O  
ATOM   4549  H   ASP A 280     -12.845  16.425 -24.064  1.00  1.69           H  
ATOM   4550  HA  ASP A 280     -14.082  14.562 -24.842  1.00  1.69           H  
ATOM   4551 1HB  ASP A 280     -16.201  16.707 -25.360  1.00  1.69           H  
ATOM   4552 2HB  ASP A 280     -16.481  14.981 -25.278  1.00  1.69           H  
ATOM   4553  N   PRO A 281     -13.153  15.140 -27.386  1.00  1.72           N  
ATOM   4554  CA  PRO A 281     -12.810  15.367 -28.787  1.00  1.72           C  
ATOM   4555  C   PRO A 281     -13.489  14.497 -29.836  1.00  1.72           C  
ATOM   4556  O   PRO A 281     -12.833  13.922 -30.705  1.00  1.72           O  
ATOM   4557  CB  PRO A 281     -11.306  15.084 -28.770  1.00  1.72           C  
ATOM   4558  CG  PRO A 281     -11.143  14.017 -27.710  1.00  1.72           C  
ATOM   4559  CD  PRO A 281     -12.119  14.418 -26.622  1.00  1.72           C  
ATOM   4560  HA  PRO A 281     -12.984  16.431 -29.010  1.00  1.72           H  
ATOM   4561 1HB  PRO A 281     -10.973  14.763 -29.768  1.00  1.72           H  
ATOM   4562 2HB  PRO A 281     -10.758  16.019 -28.538  1.00  1.72           H  
ATOM   4563 1HG  PRO A 281     -11.367  13.026 -28.139  1.00  1.72           H  
ATOM   4564 2HG  PRO A 281     -10.102  13.989 -27.361  1.00  1.72           H  
ATOM   4565 1HD  PRO A 281     -12.537  13.523 -26.142  1.00  1.72           H  
ATOM   4566 2HD  PRO A 281     -11.614  15.081 -25.912  1.00  1.72           H  
ATOM   4567  N   ASN A 282     -14.818  14.487 -29.795  1.00  1.67           N  
ATOM   4568  CA  ASN A 282     -15.673  13.854 -30.778  1.00  1.67           C  
ATOM   4569  C   ASN A 282     -16.853  14.799 -31.103  1.00  1.67           C  
ATOM   4570  O   ASN A 282     -18.008  14.404 -30.952  1.00  1.67           O  
ATOM   4571  CB  ASN A 282     -16.204  12.528 -30.244  1.00  1.67           C  
ATOM   4572  CG  ASN A 282     -15.107  11.549 -29.902  1.00  1.67           C  
ATOM   4573  OD1 ASN A 282     -14.545  10.889 -30.782  1.00  1.67           O  
ATOM   4574  ND2 ASN A 282     -14.800  11.440 -28.632  1.00  1.67           N  
ATOM   4575  H   ASN A 282     -15.262  14.976 -29.035  1.00  1.67           H  
ATOM   4576  HA  ASN A 282     -15.107  13.674 -31.693  1.00  1.67           H  
ATOM   4577 1HB  ASN A 282     -16.801  12.715 -29.349  1.00  1.67           H  
ATOM   4578 2HB  ASN A 282     -16.863  12.072 -30.987  1.00  1.67           H  
ATOM   4579 1HD2 ASN A 282     -14.083  10.805 -28.347  1.00  1.67           H  
ATOM   4580 2HD2 ASN A 282     -15.293  11.980 -27.952  1.00  1.67           H  
ATOM   4581  N   PRO A 283     -16.598  16.051 -31.547  1.00  1.57           N  
ATOM   4582  CA  PRO A 283     -17.585  17.064 -31.859  1.00  1.57           C  
ATOM   4583  C   PRO A 283     -18.321  16.721 -33.140  1.00  1.57           C  
ATOM   4584  O   PRO A 283     -17.817  15.962 -33.972  1.00  1.57           O  
ATOM   4585  CB  PRO A 283     -16.730  18.314 -32.078  1.00  1.57           C  
ATOM   4586  CG  PRO A 283     -15.434  17.773 -32.538  1.00  1.57           C  
ATOM   4587  CD  PRO A 283     -15.228  16.536 -31.721  1.00  1.57           C  
ATOM   4588  HA  PRO A 283     -18.258  17.167 -31.000  1.00  1.57           H  
ATOM   4589 1HB  PRO A 283     -17.187  18.971 -32.830  1.00  1.57           H  
ATOM   4590 2HB  PRO A 283     -16.652  18.893 -31.143  1.00  1.57           H  
ATOM   4591 1HG  PRO A 283     -15.525  17.542 -33.589  1.00  1.57           H  
ATOM   4592 2HG  PRO A 283     -14.642  18.507 -32.441  1.00  1.57           H  
ATOM   4593 1HD  PRO A 283     -14.596  15.815 -32.227  1.00  1.57           H  
ATOM   4594 2HD  PRO A 283     -14.810  16.872 -30.763  1.00  1.57           H  
ATOM   4595  N   PRO A 284     -19.472  17.338 -33.383  1.00  1.44           N  
ATOM   4596  CA  PRO A 284     -20.256  17.198 -34.584  1.00  1.44           C  
ATOM   4597  C   PRO A 284     -19.602  17.965 -35.729  1.00  1.44           C  
ATOM   4598  O   PRO A 284     -20.121  18.983 -36.198  1.00  1.44           O  
ATOM   4599  CB  PRO A 284     -21.602  17.781 -34.149  1.00  1.44           C  
ATOM   4600  CG  PRO A 284     -21.246  18.832 -33.119  1.00  1.44           C  
ATOM   4601  CD  PRO A 284     -20.073  18.238 -32.365  1.00  1.44           C  
ATOM   4602  HA  PRO A 284     -20.348  16.131 -34.832  1.00  1.44           H  
ATOM   4603 1HB  PRO A 284     -22.124  18.191 -35.019  1.00  1.44           H  
ATOM   4604 2HB  PRO A 284     -22.245  16.986 -33.739  1.00  1.44           H  
ATOM   4605 1HG  PRO A 284     -20.989  19.780 -33.620  1.00  1.44           H  
ATOM   4606 2HG  PRO A 284     -22.111  19.042 -32.465  1.00  1.44           H  
ATOM   4607 1HD  PRO A 284     -19.399  19.044 -32.063  1.00  1.44           H  
ATOM   4608 2HD  PRO A 284     -20.436  17.655 -31.511  1.00  1.44           H  
ATOM   4609  N   ILE A 285     -18.477  17.427 -36.215  1.00  1.31           N  
ATOM   4610  CA  ILE A 285     -17.681  18.088 -37.249  1.00  1.31           C  
ATOM   4611  C   ILE A 285     -18.520  18.417 -38.450  1.00  1.31           C  
ATOM   4612  O   ILE A 285     -18.350  19.478 -39.036  1.00  1.31           O  
ATOM   4613  CB  ILE A 285     -16.502  17.259 -37.757  1.00  1.31           C  
ATOM   4614  CG1 ILE A 285     -15.506  17.010 -36.683  1.00  1.31           C  
ATOM   4615  CG2 ILE A 285     -15.831  18.106 -38.848  1.00  1.31           C  
ATOM   4616  CD1 ILE A 285     -14.909  18.257 -36.226  1.00  1.31           C  
ATOM   4617  H   ILE A 285     -18.135  16.574 -35.772  1.00  1.31           H  
ATOM   4618  HA  ILE A 285     -17.283  19.009 -36.847  1.00  1.31           H  
ATOM   4619  HB  ILE A 285     -16.839  16.306 -38.157  1.00  1.31           H  
ATOM   4620 1HG1 ILE A 285     -15.990  16.514 -35.838  1.00  1.31           H  
ATOM   4621 2HG1 ILE A 285     -14.714  16.361 -37.061  1.00  1.31           H  
ATOM   4622 1HG2 ILE A 285     -14.979  17.576 -39.246  1.00  1.31           H  
ATOM   4623 2HG2 ILE A 285     -16.548  18.302 -39.644  1.00  1.31           H  
ATOM   4624 3HG2 ILE A 285     -15.500  19.055 -38.425  1.00  1.31           H  
ATOM   4625 1HD1 ILE A 285     -14.185  18.076 -35.457  1.00  1.31           H  
ATOM   4626 2HD1 ILE A 285     -14.421  18.733 -37.069  1.00  1.31           H  
ATOM   4627 3HD1 ILE A 285     -15.682  18.902 -35.840  1.00  1.31           H  
ATOM   4628  N   HIS A 286     -19.419  17.514 -38.823  1.00  1.21           N  
ATOM   4629  CA  HIS A 286     -20.290  17.740 -39.962  1.00  1.21           C  
ATOM   4630  C   HIS A 286     -21.045  19.068 -39.816  1.00  1.21           C  
ATOM   4631  O   HIS A 286     -21.166  19.817 -40.782  1.00  1.21           O  
ATOM   4632  CB  HIS A 286     -21.293  16.598 -40.123  1.00  1.21           C  
ATOM   4633  CG  HIS A 286     -22.199  16.747 -41.322  1.00  1.21           C  
ATOM   4634  ND1 HIS A 286     -21.775  16.499 -42.615  1.00  1.21           N  
ATOM   4635  CD2 HIS A 286     -23.496  17.125 -41.420  1.00  1.21           C  
ATOM   4636  CE1 HIS A 286     -22.773  16.711 -43.452  1.00  1.21           C  
ATOM   4637  NE2 HIS A 286     -23.828  17.089 -42.756  1.00  1.21           N  
ATOM   4638  H   HIS A 286     -19.498  16.662 -38.289  1.00  1.21           H  
ATOM   4639  HA  HIS A 286     -19.695  17.788 -40.869  1.00  1.21           H  
ATOM   4640 1HB  HIS A 286     -20.755  15.655 -40.220  1.00  1.21           H  
ATOM   4641 2HB  HIS A 286     -21.912  16.533 -39.231  1.00  1.21           H  
ATOM   4642  HD2 HIS A 286     -24.153  17.403 -40.595  1.00  1.21           H  
ATOM   4643  HE1 HIS A 286     -22.734  16.593 -44.535  1.00  1.21           H  
ATOM   4644  HE2 HIS A 286     -24.733  17.316 -43.140  1.00  1.21           H  
ATOM   4645  N   LYS A 287     -21.593  19.359 -38.625  1.00  1.14           N  
ATOM   4646  CA  LYS A 287     -22.372  20.584 -38.445  1.00  1.14           C  
ATOM   4647  C   LYS A 287     -21.449  21.791 -38.518  1.00  1.14           C  
ATOM   4648  O   LYS A 287     -21.796  22.840 -39.074  1.00  1.14           O  
ATOM   4649  CB  LYS A 287     -23.106  20.584 -37.105  1.00  1.14           C  
ATOM   4650  CG  LYS A 287     -24.248  19.576 -36.995  1.00  1.14           C  
ATOM   4651  CD  LYS A 287     -24.955  19.679 -35.634  1.00  1.14           C  
ATOM   4652  CE  LYS A 287     -26.045  18.622 -35.487  1.00  1.14           C  
ATOM   4653  NZ  LYS A 287     -27.130  18.801 -36.491  1.00  1.14           N  
ATOM   4654  H   LYS A 287     -21.412  18.766 -37.821  1.00  1.14           H  
ATOM   4655  HA  LYS A 287     -23.102  20.658 -39.247  1.00  1.14           H  
ATOM   4656 1HB  LYS A 287     -22.392  20.367 -36.309  1.00  1.14           H  
ATOM   4657 2HB  LYS A 287     -23.513  21.574 -36.914  1.00  1.14           H  
ATOM   4658 1HG  LYS A 287     -24.970  19.755 -37.790  1.00  1.14           H  
ATOM   4659 2HG  LYS A 287     -23.846  18.570 -37.111  1.00  1.14           H  
ATOM   4660 1HD  LYS A 287     -24.226  19.547 -34.832  1.00  1.14           H  
ATOM   4661 2HD  LYS A 287     -25.401  20.666 -35.529  1.00  1.14           H  
ATOM   4662 1HE  LYS A 287     -25.602  17.636 -35.613  1.00  1.14           H  
ATOM   4663 2HE  LYS A 287     -26.472  18.692 -34.490  1.00  1.14           H  
ATOM   4664 1HZ  LYS A 287     -27.829  18.082 -36.366  1.00  1.14           H  
ATOM   4665 2HZ  LYS A 287     -27.555  19.710 -36.372  1.00  1.14           H  
ATOM   4666 3HZ  LYS A 287     -26.741  18.730 -37.419  1.00  1.14           H  
ATOM   4667  N   ILE A 288     -20.251  21.616 -37.974  1.00  1.08           N  
ATOM   4668  CA  ILE A 288     -19.246  22.664 -37.956  1.00  1.08           C  
ATOM   4669  C   ILE A 288     -18.856  23.067 -39.378  1.00  1.08           C  
ATOM   4670  O   ILE A 288     -18.820  24.251 -39.712  1.00  1.08           O  
ATOM   4671  CB  ILE A 288     -18.025  22.175 -37.140  1.00  1.08           C  
ATOM   4672  CG1 ILE A 288     -18.420  22.074 -35.650  1.00  1.08           C  
ATOM   4673  CG2 ILE A 288     -16.825  23.031 -37.343  1.00  1.08           C  
ATOM   4674  CD1 ILE A 288     -17.432  21.325 -34.766  1.00  1.08           C  
ATOM   4675  H   ILE A 288     -20.047  20.716 -37.534  1.00  1.08           H  
ATOM   4676  HA  ILE A 288     -19.665  23.535 -37.458  1.00  1.08           H  
ATOM   4677  HB  ILE A 288     -17.771  21.192 -37.459  1.00  1.08           H  
ATOM   4678 1HG1 ILE A 288     -18.514  23.080 -35.275  1.00  1.08           H  
ATOM   4679 2HG1 ILE A 288     -19.393  21.578 -35.572  1.00  1.08           H  
ATOM   4680 1HG2 ILE A 288     -16.004  22.634 -36.762  1.00  1.08           H  
ATOM   4681 2HG2 ILE A 288     -16.554  23.048 -38.399  1.00  1.08           H  
ATOM   4682 3HG2 ILE A 288     -17.044  24.009 -37.020  1.00  1.08           H  
ATOM   4683 1HD1 ILE A 288     -17.793  21.330 -33.739  1.00  1.08           H  
ATOM   4684 2HD1 ILE A 288     -17.344  20.314 -35.096  1.00  1.08           H  
ATOM   4685 3HD1 ILE A 288     -16.468  21.800 -34.814  1.00  1.08           H  
ATOM   4686  N   VAL A 289     -18.610  22.089 -40.242  1.00  1.03           N  
ATOM   4687  CA  VAL A 289     -18.263  22.420 -41.616  1.00  1.03           C  
ATOM   4688  C   VAL A 289     -19.497  22.821 -42.452  1.00  1.03           C  
ATOM   4689  O   VAL A 289     -19.376  23.598 -43.400  1.00  1.03           O  
ATOM   4690  CB  VAL A 289     -17.501  21.251 -42.277  1.00  1.03           C  
ATOM   4691  CG1 VAL A 289     -16.199  20.952 -41.485  1.00  1.03           C  
ATOM   4692  CG2 VAL A 289     -18.354  20.050 -42.329  1.00  1.03           C  
ATOM   4693  H   VAL A 289     -18.644  21.120 -39.928  1.00  1.03           H  
ATOM   4694  HA  VAL A 289     -17.588  23.271 -41.586  1.00  1.03           H  
ATOM   4695  HB  VAL A 289     -17.219  21.531 -43.286  1.00  1.03           H  
ATOM   4696 1HG1 VAL A 289     -15.659  20.133 -41.964  1.00  1.03           H  
ATOM   4697 2HG1 VAL A 289     -15.567  21.835 -41.460  1.00  1.03           H  
ATOM   4698 3HG1 VAL A 289     -16.458  20.666 -40.466  1.00  1.03           H  
ATOM   4699 1HG2 VAL A 289     -17.811  19.270 -42.779  1.00  1.03           H  
ATOM   4700 2HG2 VAL A 289     -18.618  19.777 -41.346  1.00  1.03           H  
ATOM   4701 3HG2 VAL A 289     -19.251  20.236 -42.905  1.00  1.03           H  
ATOM   4702  N   ARG A 290     -20.688  22.298 -42.100  1.00  0.98           N  
ATOM   4703  CA  ARG A 290     -21.950  22.622 -42.776  1.00  0.98           C  
ATOM   4704  C   ARG A 290     -22.326  24.097 -42.661  1.00  0.98           C  
ATOM   4705  O   ARG A 290     -22.863  24.679 -43.609  1.00  0.98           O  
ATOM   4706  CB  ARG A 290     -23.099  21.787 -42.245  1.00  0.98           C  
ATOM   4707  CG  ARG A 290     -24.411  21.963 -42.985  1.00  0.98           C  
ATOM   4708  CD  ARG A 290     -25.462  21.034 -42.479  1.00  0.98           C  
ATOM   4709  NE  ARG A 290     -26.721  21.201 -43.204  1.00  0.98           N  
ATOM   4710  CZ  ARG A 290     -27.879  20.578 -42.902  1.00  0.98           C  
ATOM   4711  NH1 ARG A 290     -27.940  19.757 -41.881  1.00  0.98           N  
ATOM   4712  NH2 ARG A 290     -28.958  20.795 -43.637  1.00  0.98           N  
ATOM   4713  H   ARG A 290     -20.730  21.621 -41.342  1.00  0.98           H  
ATOM   4714  HA  ARG A 290     -21.830  22.387 -43.834  1.00  0.98           H  
ATOM   4715 1HB  ARG A 290     -22.843  20.733 -42.297  1.00  0.98           H  
ATOM   4716 2HB  ARG A 290     -23.268  22.037 -41.203  1.00  0.98           H  
ATOM   4717 1HG  ARG A 290     -24.761  22.988 -42.852  1.00  0.98           H  
ATOM   4718 2HG  ARG A 290     -24.258  21.766 -44.046  1.00  0.98           H  
ATOM   4719 1HD  ARG A 290     -25.128  20.003 -42.599  1.00  0.98           H  
ATOM   4720 2HD  ARG A 290     -25.643  21.236 -41.423  1.00  0.98           H  
ATOM   4721  HE  ARG A 290     -26.720  21.822 -44.001  1.00  0.98           H  
ATOM   4722 1HH1 ARG A 290     -27.120  19.592 -41.320  1.00  0.98           H  
ATOM   4723 2HH1 ARG A 290     -28.810  19.293 -41.658  1.00  0.98           H  
ATOM   4724 1HH2 ARG A 290     -28.915  21.424 -44.426  1.00  0.98           H  
ATOM   4725 2HH2 ARG A 290     -29.825  20.328 -43.412  1.00  0.98           H  
ATOM   4726  N   LYS A 291     -22.034  24.713 -41.509  1.00  0.93           N  
ATOM   4727  CA  LYS A 291     -22.354  26.124 -41.289  1.00  0.93           C  
ATOM   4728  C   LYS A 291     -21.093  26.958 -41.011  1.00  0.93           C  
ATOM   4729  O   LYS A 291     -20.968  27.543 -39.929  1.00  0.93           O  
ATOM   4730  CB  LYS A 291     -23.301  26.267 -40.091  1.00  0.93           C  
ATOM   4731  CG  LYS A 291     -24.652  25.557 -40.247  1.00  0.93           C  
ATOM   4732  CD  LYS A 291     -25.496  26.215 -41.340  1.00  0.93           C  
ATOM   4733  CE  LYS A 291     -26.875  25.576 -41.457  1.00  0.93           C  
ATOM   4734  NZ  LYS A 291     -27.697  26.231 -42.520  1.00  0.93           N  
ATOM   4735  H   LYS A 291     -21.624  24.164 -40.749  1.00  0.93           H  
ATOM   4736  HA  LYS A 291     -22.872  26.508 -42.160  1.00  0.93           H  
ATOM   4737 1HB  LYS A 291     -22.813  25.861 -39.201  1.00  0.93           H  
ATOM   4738 2HB  LYS A 291     -23.498  27.323 -39.904  1.00  0.93           H  
ATOM   4739 1HG  LYS A 291     -24.487  24.509 -40.498  1.00  0.93           H  
ATOM   4740 2HG  LYS A 291     -25.194  25.603 -39.304  1.00  0.93           H  
ATOM   4741 1HD  LYS A 291     -25.612  27.277 -41.118  1.00  0.93           H  
ATOM   4742 2HD  LYS A 291     -24.982  26.117 -42.300  1.00  0.93           H  
ATOM   4743 1HE  LYS A 291     -26.760  24.518 -41.700  1.00  0.93           H  
ATOM   4744 2HE  LYS A 291     -27.393  25.664 -40.503  1.00  0.93           H  
ATOM   4745 1HZ  LYS A 291     -28.604  25.787 -42.575  1.00  0.93           H  
ATOM   4746 2HZ  LYS A 291     -27.815  27.209 -42.297  1.00  0.93           H  
ATOM   4747 3HZ  LYS A 291     -27.223  26.143 -43.409  1.00  0.93           H  
ATOM   4748  N   PRO A 292     -20.210  27.143 -42.019  1.00  0.88           N  
ATOM   4749  CA  PRO A 292     -18.897  27.747 -41.913  1.00  0.88           C  
ATOM   4750  C   PRO A 292     -18.938  29.201 -41.500  1.00  0.88           C  
ATOM   4751  O   PRO A 292     -17.978  29.709 -40.935  1.00  0.88           O  
ATOM   4752  CB  PRO A 292     -18.373  27.634 -43.345  1.00  0.88           C  
ATOM   4753  CG  PRO A 292     -19.593  27.551 -44.207  1.00  0.88           C  
ATOM   4754  CD  PRO A 292     -20.576  26.800 -43.411  1.00  0.88           C  
ATOM   4755  HA  PRO A 292     -18.280  27.156 -41.219  1.00  0.88           H  
ATOM   4756 1HB  PRO A 292     -17.742  28.505 -43.586  1.00  0.88           H  
ATOM   4757 2HB  PRO A 292     -17.753  26.760 -43.443  1.00  0.88           H  
ATOM   4758 1HG  PRO A 292     -19.967  28.546 -44.452  1.00  0.88           H  
ATOM   4759 2HG  PRO A 292     -19.357  27.055 -45.157  1.00  0.88           H  
ATOM   4760 1HD  PRO A 292     -21.570  27.155 -43.691  1.00  0.88           H  
ATOM   4761 2HD  PRO A 292     -20.436  25.748 -43.609  1.00  0.88           H  
ATOM   4762  N   SER A 293     -20.073  29.859 -41.730  1.00  0.83           N  
ATOM   4763  CA  SER A 293     -20.217  31.279 -41.431  1.00  0.83           C  
ATOM   4764  C   SER A 293     -20.153  31.575 -39.943  1.00  0.83           C  
ATOM   4765  O   SER A 293     -19.979  32.724 -39.540  1.00  0.83           O  
ATOM   4766  CB  SER A 293     -21.514  31.806 -42.011  1.00  0.83           C  
ATOM   4767  OG  SER A 293     -22.636  31.264 -41.364  1.00  0.83           O  
ATOM   4768  H   SER A 293     -20.845  29.381 -42.167  1.00  0.83           H  
ATOM   4769  HA  SER A 293     -19.396  31.808 -41.913  1.00  0.83           H  
ATOM   4770 1HB  SER A 293     -21.533  32.891 -41.934  1.00  0.83           H  
ATOM   4771 2HB  SER A 293     -21.551  31.554 -43.076  1.00  0.83           H  
ATOM   4772  HG  SER A 293     -23.388  31.461 -41.932  1.00  0.83           H  
ATOM   4773  N   ARG A 294     -20.320  30.540 -39.120  1.00  0.79           N  
ATOM   4774  CA  ARG A 294     -20.264  30.713 -37.684  1.00  0.79           C  
ATOM   4775  C   ARG A 294     -19.012  30.071 -37.096  1.00  0.79           C  
ATOM   4776  O   ARG A 294     -18.913  29.868 -35.872  1.00  0.79           O  
ATOM   4777  CB  ARG A 294     -21.526  30.168 -37.060  1.00  0.79           C  
ATOM   4778  CG  ARG A 294     -22.773  30.937 -37.499  1.00  0.79           C  
ATOM   4779  CD  ARG A 294     -24.008  30.430 -36.871  1.00  0.79           C  
ATOM   4780  NE  ARG A 294     -24.043  30.695 -35.440  1.00  0.79           N  
ATOM   4781  CZ  ARG A 294     -24.447  31.828 -34.856  1.00  0.79           C  
ATOM   4782  NH1 ARG A 294     -24.872  32.861 -35.559  1.00  0.79           N  
ATOM   4783  NH2 ARG A 294     -24.406  31.868 -33.554  1.00  0.79           N  
ATOM   4784  H   ARG A 294     -20.477  29.605 -39.503  1.00  0.79           H  
ATOM   4785  HA  ARG A 294     -20.228  31.782 -37.467  1.00  0.79           H  
ATOM   4786 1HB  ARG A 294     -21.655  29.121 -37.348  1.00  0.79           H  
ATOM   4787 2HB  ARG A 294     -21.470  30.212 -35.977  1.00  0.79           H  
ATOM   4788 1HG  ARG A 294     -22.653  31.988 -37.224  1.00  0.79           H  
ATOM   4789 2HG  ARG A 294     -22.884  30.856 -38.581  1.00  0.79           H  
ATOM   4790 1HD  ARG A 294     -24.874  30.900 -37.328  1.00  0.79           H  
ATOM   4791 2HD  ARG A 294     -24.060  29.348 -37.013  1.00  0.79           H  
ATOM   4792  HE  ARG A 294     -23.733  29.955 -34.793  1.00  0.79           H  
ATOM   4793 1HH1 ARG A 294     -24.894  32.810 -36.564  1.00  0.79           H  
ATOM   4794 2HH1 ARG A 294     -25.176  33.703 -35.088  1.00  0.79           H  
ATOM   4795 1HH2 ARG A 294     -24.056  31.024 -33.072  1.00  0.79           H  
ATOM   4796 2HH2 ARG A 294     -24.704  32.699 -33.056  1.00  0.79           H  
ATOM   4797  N   ILE A 295     -18.062  29.739 -37.967  1.00  0.75           N  
ATOM   4798  CA  ILE A 295     -16.817  29.160 -37.520  1.00  0.75           C  
ATOM   4799  C   ILE A 295     -15.672  30.134 -37.735  1.00  0.75           C  
ATOM   4800  O   ILE A 295     -15.514  30.694 -38.827  1.00  0.75           O  
ATOM   4801  CB  ILE A 295     -16.513  27.842 -38.240  1.00  0.75           C  
ATOM   4802  CG1 ILE A 295     -17.705  26.883 -38.100  1.00  0.75           C  
ATOM   4803  CG2 ILE A 295     -15.266  27.219 -37.644  1.00  0.75           C  
ATOM   4804  CD1 ILE A 295     -18.068  26.522 -36.677  1.00  0.75           C  
ATOM   4805  H   ILE A 295     -18.187  29.900 -38.968  1.00  0.75           H  
ATOM   4806  HA  ILE A 295     -16.880  28.955 -36.450  1.00  0.75           H  
ATOM   4807  HB  ILE A 295     -16.364  28.031 -39.307  1.00  0.75           H  
ATOM   4808 1HG1 ILE A 295     -18.577  27.329 -38.583  1.00  0.75           H  
ATOM   4809 2HG1 ILE A 295     -17.458  25.969 -38.626  1.00  0.75           H  
ATOM   4810 1HG2 ILE A 295     -15.051  26.281 -38.151  1.00  0.75           H  
ATOM   4811 2HG2 ILE A 295     -14.422  27.894 -37.760  1.00  0.75           H  
ATOM   4812 3HG2 ILE A 295     -15.433  27.038 -36.583  1.00  0.75           H  
ATOM   4813 1HD1 ILE A 295     -18.910  25.830 -36.687  1.00  0.75           H  
ATOM   4814 2HD1 ILE A 295     -17.222  26.059 -36.206  1.00  0.75           H  
ATOM   4815 3HD1 ILE A 295     -18.340  27.407 -36.124  1.00  0.75           H  
ATOM   4816  N   LEU A 296     -14.907  30.341 -36.682  1.00  0.72           N  
ATOM   4817  CA  LEU A 296     -13.742  31.195 -36.712  1.00  0.72           C  
ATOM   4818  C   LEU A 296     -12.481  30.400 -36.458  1.00  0.72           C  
ATOM   4819  O   LEU A 296     -12.441  29.599 -35.539  1.00  0.72           O  
ATOM   4820  CB  LEU A 296     -13.892  32.302 -35.670  1.00  0.72           C  
ATOM   4821  CG  LEU A 296     -12.724  33.176 -35.440  1.00  0.72           C  
ATOM   4822  CD1 LEU A 296     -12.440  33.907 -36.666  1.00  0.72           C  
ATOM   4823  CD2 LEU A 296     -13.064  34.149 -34.322  1.00  0.72           C  
ATOM   4824  H   LEU A 296     -15.142  29.880 -35.803  1.00  0.72           H  
ATOM   4825  HA  LEU A 296     -13.673  31.648 -37.697  1.00  0.72           H  
ATOM   4826 1HB  LEU A 296     -14.661  32.947 -35.996  1.00  0.72           H  
ATOM   4827 2HB  LEU A 296     -14.190  31.860 -34.717  1.00  0.72           H  
ATOM   4828  HG  LEU A 296     -11.852  32.580 -35.177  1.00  0.72           H  
ATOM   4829 1HD1 LEU A 296     -11.621  34.520 -36.499  1.00  0.72           H  
ATOM   4830 2HD1 LEU A 296     -12.211  33.221 -37.452  1.00  0.72           H  
ATOM   4831 3HD1 LEU A 296     -13.302  34.498 -36.929  1.00  0.72           H  
ATOM   4832 1HD2 LEU A 296     -12.219  34.810 -34.141  1.00  0.72           H  
ATOM   4833 2HD2 LEU A 296     -13.931  34.735 -34.615  1.00  0.72           H  
ATOM   4834 3HD2 LEU A 296     -13.297  33.601 -33.420  1.00  0.72           H  
ATOM   4835  N   PHE A 297     -11.484  30.582 -37.292  1.00  0.71           N  
ATOM   4836  CA  PHE A 297     -10.195  29.952 -37.080  1.00  0.71           C  
ATOM   4837  C   PHE A 297      -9.195  31.020 -36.672  1.00  0.71           C  
ATOM   4838  O   PHE A 297      -9.297  32.166 -37.112  1.00  0.71           O  
ATOM   4839  CB  PHE A 297      -9.724  29.235 -38.346  1.00  0.71           C  
ATOM   4840  CG  PHE A 297     -10.497  28.006 -38.672  1.00  0.71           C  
ATOM   4841  CD1 PHE A 297     -11.678  28.096 -39.364  1.00  0.71           C  
ATOM   4842  CD2 PHE A 297     -10.027  26.749 -38.303  1.00  0.71           C  
ATOM   4843  CE1 PHE A 297     -12.388  26.970 -39.666  1.00  0.71           C  
ATOM   4844  CE2 PHE A 297     -10.737  25.602 -38.614  1.00  0.71           C  
ATOM   4845  CZ  PHE A 297     -11.922  25.712 -39.295  1.00  0.71           C  
ATOM   4846  H   PHE A 297     -11.619  31.199 -38.094  1.00  0.71           H  
ATOM   4847  HA  PHE A 297     -10.275  29.225 -36.271  1.00  0.71           H  
ATOM   4848 1HB  PHE A 297      -9.838  29.917 -39.179  1.00  0.71           H  
ATOM   4849 2HB  PHE A 297      -8.670  28.975 -38.256  1.00  0.71           H  
ATOM   4850  HD1 PHE A 297     -12.053  29.082 -39.663  1.00  0.71           H  
ATOM   4851  HD2 PHE A 297      -9.085  26.679 -37.754  1.00  0.71           H  
ATOM   4852  HE1 PHE A 297     -13.325  27.077 -40.199  1.00  0.71           H  
ATOM   4853  HE2 PHE A 297     -10.360  24.620 -38.315  1.00  0.71           H  
ATOM   4854  HZ  PHE A 297     -12.493  24.819 -39.539  1.00  0.71           H  
ATOM   4855  N   LEU A 298      -8.250  30.649 -35.824  1.00  0.71           N  
ATOM   4856  CA  LEU A 298      -7.167  31.550 -35.424  1.00  0.71           C  
ATOM   4857  C   LEU A 298      -5.838  30.826 -35.558  1.00  0.71           C  
ATOM   4858  O   LEU A 298      -5.519  29.929 -34.782  1.00  0.71           O  
ATOM   4859  CB  LEU A 298      -7.455  32.064 -34.002  1.00  0.71           C  
ATOM   4860  CG  LEU A 298      -6.425  32.950 -33.283  1.00  0.71           C  
ATOM   4861  CD1 LEU A 298      -6.102  34.217 -34.002  1.00  0.71           C  
ATOM   4862  CD2 LEU A 298      -7.064  33.275 -31.995  1.00  0.71           C  
ATOM   4863  H   LEU A 298      -8.271  29.692 -35.466  1.00  0.71           H  
ATOM   4864  HA  LEU A 298      -7.154  32.400 -36.098  1.00  0.71           H  
ATOM   4865 1HB  LEU A 298      -8.379  32.645 -34.053  1.00  0.71           H  
ATOM   4866 2HB  LEU A 298      -7.648  31.206 -33.367  1.00  0.71           H  
ATOM   4867  HG  LEU A 298      -5.503  32.403 -33.148  1.00  0.71           H  
ATOM   4868 1HD1 LEU A 298      -5.398  34.802 -33.433  1.00  0.71           H  
ATOM   4869 2HD1 LEU A 298      -5.671  33.986 -34.980  1.00  0.71           H  
ATOM   4870 3HD1 LEU A 298      -6.998  34.774 -34.106  1.00  0.71           H  
ATOM   4871 1HD2 LEU A 298      -6.444  33.873 -31.373  1.00  0.71           H  
ATOM   4872 2HD2 LEU A 298      -7.993  33.811 -32.185  1.00  0.71           H  
ATOM   4873 3HD2 LEU A 298      -7.277  32.357 -31.507  1.00  0.71           H  
ATOM   4874  N   MET A 299      -5.084  31.218 -36.576  1.00  0.72           N  
ATOM   4875  CA  MET A 299      -3.839  30.580 -36.987  1.00  0.72           C  
ATOM   4876  C   MET A 299      -2.617  31.341 -36.493  1.00  0.72           C  
ATOM   4877  O   MET A 299      -2.156  32.290 -37.137  1.00  0.72           O  
ATOM   4878  CB  MET A 299      -3.891  30.429 -38.503  1.00  0.72           C  
ATOM   4879  CG  MET A 299      -2.774  29.713 -39.169  1.00  0.72           C  
ATOM   4880  SD  MET A 299      -3.019  29.585 -40.962  1.00  0.72           S  
ATOM   4881  CE  MET A 299      -4.447  28.478 -41.090  1.00  0.72           C  
ATOM   4882  H   MET A 299      -5.410  32.010 -37.121  1.00  0.72           H  
ATOM   4883  HA  MET A 299      -3.791  29.593 -36.537  1.00  0.72           H  
ATOM   4884 1HB  MET A 299      -4.797  29.887 -38.764  1.00  0.72           H  
ATOM   4885 2HB  MET A 299      -3.968  31.414 -38.953  1.00  0.72           H  
ATOM   4886 1HG  MET A 299      -1.859  30.270 -38.997  1.00  0.72           H  
ATOM   4887 2HG  MET A 299      -2.673  28.709 -38.751  1.00  0.72           H  
ATOM   4888 1HE  MET A 299      -4.692  28.309 -42.140  1.00  0.72           H  
ATOM   4889 2HE  MET A 299      -4.219  27.533 -40.622  1.00  0.72           H  
ATOM   4890 3HE  MET A 299      -5.304  28.924 -40.589  1.00  0.72           H  
ATOM   4891  N   ASP A 300      -2.134  30.956 -35.315  1.00  0.75           N  
ATOM   4892  CA  ASP A 300      -1.036  31.682 -34.697  1.00  0.75           C  
ATOM   4893  C   ASP A 300       0.345  31.203 -35.090  1.00  0.75           C  
ATOM   4894  O   ASP A 300       0.707  30.061 -34.779  1.00  0.75           O  
ATOM   4895  CB  ASP A 300      -1.134  31.658 -33.169  1.00  0.75           C  
ATOM   4896  CG  ASP A 300       0.059  32.380 -32.465  1.00  0.75           C  
ATOM   4897  OD1 ASP A 300       0.227  33.586 -32.571  1.00  0.75           O  
ATOM   4898  OD2 ASP A 300       0.795  31.682 -31.810  1.00  0.75           O  
ATOM   4899  H   ASP A 300      -2.527  30.130 -34.855  1.00  0.75           H  
ATOM   4900  HA  ASP A 300      -1.153  32.699 -35.010  1.00  0.75           H  
ATOM   4901 1HB  ASP A 300      -2.053  32.150 -32.872  1.00  0.75           H  
ATOM   4902 2HB  ASP A 300      -1.186  30.618 -32.826  1.00  0.75           H  
ATOM   4903  N   GLY A 301       1.141  32.070 -35.734  1.00  0.80           N  
ATOM   4904  CA  GLY A 301       2.488  31.676 -36.138  1.00  0.80           C  
ATOM   4905  C   GLY A 301       2.605  31.192 -37.580  1.00  0.80           C  
ATOM   4906  O   GLY A 301       3.234  30.173 -37.848  1.00  0.80           O  
ATOM   4907  H   GLY A 301       0.810  33.007 -35.991  1.00  0.80           H  
ATOM   4908 1HA  GLY A 301       3.153  32.529 -35.998  1.00  0.80           H  
ATOM   4909 2HA  GLY A 301       2.851  30.902 -35.466  1.00  0.80           H  
ATOM   4910  N   PHE A 302       2.034  31.919 -38.529  1.00  0.86           N  
ATOM   4911  CA  PHE A 302       2.164  31.548 -39.945  1.00  0.86           C  
ATOM   4912  C   PHE A 302       3.617  31.247 -40.308  1.00  0.86           C  
ATOM   4913  O   PHE A 302       3.927  30.331 -41.067  1.00  0.86           O  
ATOM   4914  CB  PHE A 302       1.655  32.661 -40.851  1.00  0.86           C  
ATOM   4915  CG  PHE A 302       1.857  32.396 -42.342  1.00  0.86           C  
ATOM   4916  CD1 PHE A 302       0.994  31.599 -43.074  1.00  0.86           C  
ATOM   4917  CD2 PHE A 302       2.952  32.957 -43.002  1.00  0.86           C  
ATOM   4918  CE1 PHE A 302       1.229  31.369 -44.429  1.00  0.86           C  
ATOM   4919  CE2 PHE A 302       3.179  32.727 -44.351  1.00  0.86           C  
ATOM   4920  CZ  PHE A 302       2.316  31.932 -45.062  1.00  0.86           C  
ATOM   4921  H   PHE A 302       1.539  32.772 -38.273  1.00  0.86           H  
ATOM   4922  HA  PHE A 302       1.564  30.655 -40.119  1.00  0.86           H  
ATOM   4923 1HB  PHE A 302       0.604  32.832 -40.666  1.00  0.86           H  
ATOM   4924 2HB  PHE A 302       2.186  33.572 -40.604  1.00  0.86           H  
ATOM   4925  HD1 PHE A 302       0.135  31.149 -42.577  1.00  0.86           H  
ATOM   4926  HD2 PHE A 302       3.643  33.586 -42.429  1.00  0.86           H  
ATOM   4927  HE1 PHE A 302       0.554  30.742 -44.998  1.00  0.86           H  
ATOM   4928  HE2 PHE A 302       4.044  33.174 -44.844  1.00  0.86           H  
ATOM   4929  HZ  PHE A 302       2.490  31.745 -46.125  1.00  0.86           H  
ATOM   4930  N   ASP A 303       4.513  32.055 -39.774  1.00  0.93           N  
ATOM   4931  CA  ASP A 303       5.936  32.022 -40.037  1.00  0.93           C  
ATOM   4932  C   ASP A 303       6.604  30.707 -39.641  1.00  0.93           C  
ATOM   4933  O   ASP A 303       7.704  30.384 -40.096  1.00  0.93           O  
ATOM   4934  CB  ASP A 303       6.572  33.107 -39.238  1.00  0.93           C  
ATOM   4935  CG  ASP A 303       6.044  34.371 -39.647  1.00  0.93           C  
ATOM   4936  OD1 ASP A 303       5.340  34.419 -40.624  1.00  0.93           O  
ATOM   4937  OD2 ASP A 303       6.306  35.319 -38.989  1.00  0.93           O  
ATOM   4938  H   ASP A 303       4.166  32.749 -39.126  1.00  0.93           H
[truncated: 936,847 more chars]
