# Supplementary material for: Assessment of AI-Based Protein Structure Prediction for the NLRP3 Target
Source: Molecules. 2022 Sep 7;27(18):5797. doi: 10.3390/molecules27185797 (PMC9505260; doi:10.3390/molecules27185797)
Supplement: Supplementary file 1 [file molecules-27-05797-s001.zip › AI_models/RoseTTAFold_predicted_structures/model_4.crderr.pdb]

ATOM      1  N   MET A   1       0.136   0.332   0.695  1.00  2.15           N  
ATOM      2  CA  MET A   1       0.920   0.729  -0.468  1.00  2.15           C  
ATOM      3  C   MET A   1       0.506   2.126  -0.922  1.00  2.15           C  
ATOM      4  O   MET A   1      -0.036   2.906  -0.138  1.00  2.15           O  
ATOM      5  CB  MET A   1       0.730  -0.298  -1.590  1.00  2.15           C  
ATOM      6  CG  MET A   1       1.198  -1.707  -1.249  1.00  2.15           C  
ATOM      7  SD  MET A   1       2.981  -1.797  -0.963  1.00  2.15           S  
ATOM      8  CE  MET A   1       3.605  -1.550  -2.630  1.00  2.15           C  
ATOM      9 1H   MET A   1       0.005  -0.669   0.689  1.00  2.15           H  
ATOM     10 2H   MET A   1       0.621   0.605   1.538  1.00  2.15           H  
ATOM     11 3H   MET A   1      -0.763   0.791   0.660  1.00  2.15           H  
ATOM     12  HA  MET A   1       1.972   0.766  -0.188  1.00  2.15           H  
ATOM     13 1HB  MET A   1      -0.323  -0.348  -1.863  1.00  2.15           H  
ATOM     14 2HB  MET A   1       1.284  -0.002  -2.473  1.00  2.15           H  
ATOM     15 1HG  MET A   1       0.688  -2.052  -0.351  1.00  2.15           H  
ATOM     16 2HG  MET A   1       0.945  -2.382  -2.066  1.00  2.15           H  
ATOM     17 1HE  MET A   1       4.695  -1.580  -2.619  1.00  2.15           H  
ATOM     18 2HE  MET A   1       3.226  -2.340  -3.280  1.00  2.15           H  
ATOM     19 3HE  MET A   1       3.271  -0.581  -3.004  1.00  2.15           H  
ATOM     20  N   ALA A   2       0.756   2.444  -2.186  1.00  1.68           N  
ATOM     21  CA  ALA A   2       0.381   3.739  -2.746  1.00  1.68           C  
ATOM     22  C   ALA A   2       0.294   3.632  -4.263  1.00  1.68           C  
ATOM     23  O   ALA A   2       0.940   2.771  -4.864  1.00  1.68           O  
ATOM     24  CB  ALA A   2       1.384   4.815  -2.341  1.00  1.68           C  
ATOM     25  H   ALA A   2       1.211   1.783  -2.793  1.00  1.68           H  
ATOM     26  HA  ALA A   2      -0.605   4.008  -2.368  1.00  1.68           H  
ATOM     27 1HB  ALA A   2       1.072   5.766  -2.761  1.00  1.68           H  
ATOM     28 2HB  ALA A   2       1.418   4.896  -1.255  1.00  1.68           H  
ATOM     29 3HB  ALA A   2       2.362   4.569  -2.712  1.00  1.68           H  
ATOM     30  N   SER A   3      -0.497   4.509  -4.877  1.00  1.30           N  
ATOM     31  CA  SER A   3      -0.604   4.566  -6.333  1.00  1.30           C  
ATOM     32  C   SER A   3       0.635   5.161  -6.952  1.00  1.30           C  
ATOM     33  O   SER A   3       1.356   5.911  -6.283  1.00  1.30           O  
ATOM     34  CB  SER A   3      -1.799   5.417  -6.729  1.00  1.30           C  
ATOM     35  OG  SER A   3      -1.614   6.797  -6.365  1.00  1.30           O  
ATOM     36  H   SER A   3      -1.025   5.166  -4.319  1.00  1.30           H  
ATOM     37  HA  SER A   3      -0.734   3.551  -6.718  1.00  1.30           H  
ATOM     38 1HB  SER A   3      -1.962   5.339  -7.807  1.00  1.30           H  
ATOM     39 2HB  SER A   3      -2.688   5.029  -6.239  1.00  1.30           H  
ATOM     40  HG  SER A   3      -2.498   7.190  -6.395  1.00  1.30           H  
ATOM     41  N   THR A   4       0.833   4.935  -8.252  1.00  1.03           N  
ATOM     42  CA  THR A   4       1.954   5.564  -8.918  1.00  1.03           C  
ATOM     43  C   THR A   4       1.826   7.073  -8.873  1.00  1.03           C  
ATOM     44  O   THR A   4       2.818   7.755  -8.674  1.00  1.03           O  
ATOM     45  CB  THR A   4       2.098   5.080 -10.341  1.00  1.03           C  
ATOM     46  OG1 THR A   4       2.330   3.672 -10.323  1.00  1.03           O  
ATOM     47  CG2 THR A   4       3.195   5.782 -11.027  1.00  1.03           C  
ATOM     48  H   THR A   4       0.232   4.305  -8.805  1.00  1.03           H  
ATOM     49  HA  THR A   4       2.863   5.288  -8.386  1.00  1.03           H  
ATOM     50  HB  THR A   4       1.194   5.284 -10.873  1.00  1.03           H  
ATOM     51  HG1 THR A   4       1.448   3.234 -10.326  1.00  1.03           H  
ATOM     52 1HG2 THR A   4       3.275   5.429 -12.045  1.00  1.03           H  
ATOM     53 2HG2 THR A   4       2.958   6.828 -11.024  1.00  1.03           H  
ATOM     54 3HG2 THR A   4       4.125   5.622 -10.513  1.00  1.03           H  
ATOM     55  N   ARG A   5       0.612   7.602  -9.050  1.00  0.86           N  
ATOM     56  CA  ARG A   5       0.416   9.049  -9.000  1.00  0.86           C  
ATOM     57  C   ARG A   5       1.007   9.623  -7.725  1.00  0.86           C  
ATOM     58  O   ARG A   5       1.754  10.605  -7.766  1.00  0.86           O  
ATOM     59  CB  ARG A   5      -1.064   9.391  -9.004  1.00  0.86           C  
ATOM     60  CG  ARG A   5      -1.397  10.869  -8.945  1.00  0.86           C  
ATOM     61  CD  ARG A   5      -2.867  11.076  -9.024  1.00  0.86           C  
ATOM     62  NE  ARG A   5      -3.247  12.459  -8.846  1.00  0.86           N  
ATOM     63  CZ  ARG A   5      -3.598  13.026  -7.688  1.00  0.86           C  
ATOM     64  NH1 ARG A   5      -3.651  12.331  -6.572  1.00  0.86           N  
ATOM     65  NH2 ARG A   5      -3.895  14.299  -7.711  1.00  0.86           N  
ATOM     66  H   ARG A   5      -0.173   6.988  -9.209  1.00  0.86           H  
ATOM     67  HA  ARG A   5       0.905   9.507  -9.861  1.00  0.86           H  
ATOM     68 1HB  ARG A   5      -1.574   8.952  -9.835  1.00  0.86           H  
ATOM     69 2HB  ARG A   5      -1.513   8.956  -8.113  1.00  0.86           H  
ATOM     70 1HG  ARG A   5      -1.028  11.300  -8.013  1.00  0.86           H  
ATOM     71 2HG  ARG A   5      -0.933  11.382  -9.793  1.00  0.86           H  
ATOM     72 1HD  ARG A   5      -3.223  10.750 -10.003  1.00  0.86           H  
ATOM     73 2HD  ARG A   5      -3.353  10.489  -8.247  1.00  0.86           H  
ATOM     74  HE  ARG A   5      -3.208  13.087  -9.636  1.00  0.86           H  
ATOM     75 1HH1 ARG A   5      -3.419  11.348  -6.581  1.00  0.86           H  
ATOM     76 2HH1 ARG A   5      -3.923  12.779  -5.711  1.00  0.86           H  
ATOM     77 1HH2 ARG A   5      -3.820  14.771  -8.610  1.00  0.86           H  
ATOM     78 2HH2 ARG A   5      -4.170  14.785  -6.873  1.00  0.86           H  
ATOM     79  N   CYS A   6       0.680   9.000  -6.584  1.00  0.75           N  
ATOM     80  CA  CYS A   6       1.204   9.464  -5.306  1.00  0.75           C  
ATOM     81  C   CYS A   6       2.719   9.385  -5.268  1.00  0.75           C  
ATOM     82  O   CYS A   6       3.396  10.339  -4.872  1.00  0.75           O  
ATOM     83  CB  CYS A   6       0.642   8.646  -4.157  1.00  0.75           C  
ATOM     84  SG  CYS A   6       1.219   9.163  -2.545  1.00  0.75           S  
ATOM     85  H   CYS A   6       0.059   8.183  -6.601  1.00  0.75           H  
ATOM     86  HA  CYS A   6       0.907  10.502  -5.170  1.00  0.75           H  
ATOM     87 1HB  CYS A   6      -0.444   8.703  -4.167  1.00  0.75           H  
ATOM     88 2HB  CYS A   6       0.914   7.601  -4.300  1.00  0.75           H  
ATOM     89  HG  CYS A   6       0.695  10.383  -2.601  1.00  0.75           H  
ATOM     90  N   LYS A   7       3.261   8.244  -5.677  1.00  0.70           N  
ATOM     91  CA  LYS A   7       4.696   8.052  -5.628  1.00  0.70           C  
ATOM     92  C   LYS A   7       5.433   9.032  -6.529  1.00  0.70           C  
ATOM     93  O   LYS A   7       6.455   9.591  -6.123  1.00  0.70           O  
ATOM     94  CB  LYS A   7       5.026   6.617  -6.021  1.00  0.70           C  
ATOM     95  CG  LYS A   7       4.630   5.577  -4.960  1.00  0.70           C  
ATOM     96  CD  LYS A   7       4.945   4.189  -5.444  1.00  0.70           C  
ATOM     97  CE  LYS A   7       4.681   3.111  -4.412  1.00  0.70           C  
ATOM     98  NZ  LYS A   7       5.641   3.205  -3.281  1.00  0.70           N  
ATOM     99  H   LYS A   7       2.657   7.487  -6.009  1.00  0.70           H  
ATOM    100  HA  LYS A   7       5.029   8.221  -4.607  1.00  0.70           H  
ATOM    101 1HB  LYS A   7       4.513   6.371  -6.950  1.00  0.70           H  
ATOM    102 2HB  LYS A   7       6.100   6.524  -6.210  1.00  0.70           H  
ATOM    103 1HG  LYS A   7       5.169   5.766  -4.034  1.00  0.70           H  
ATOM    104 2HG  LYS A   7       3.557   5.651  -4.767  1.00  0.70           H  
ATOM    105 1HD  LYS A   7       4.349   3.982  -6.330  1.00  0.70           H  
ATOM    106 2HD  LYS A   7       5.994   4.150  -5.701  1.00  0.70           H  
ATOM    107 1HE  LYS A   7       3.668   3.197  -4.037  1.00  0.70           H  
ATOM    108 2HE  LYS A   7       4.798   2.136  -4.885  1.00  0.70           H  
ATOM    109 1HZ  LYS A   7       5.478   2.473  -2.618  1.00  0.70           H  
ATOM    110 2HZ  LYS A   7       6.597   3.111  -3.665  1.00  0.70           H  
ATOM    111 3HZ  LYS A   7       5.557   4.093  -2.829  1.00  0.70           H  
ATOM    112  N   LEU A   8       4.885   9.315  -7.710  1.00  0.67           N  
ATOM    113  CA  LEU A   8       5.572  10.215  -8.607  1.00  0.67           C  
ATOM    114  C   LEU A   8       5.451  11.626  -8.060  1.00  0.67           C  
ATOM    115  O   LEU A   8       6.396  12.405  -8.164  1.00  0.67           O  
ATOM    116  CB  LEU A   8       5.038  10.104 -10.047  1.00  0.67           C  
ATOM    117  CG  LEU A   8       5.288   8.707 -10.696  1.00  0.67           C  
ATOM    118  CD1 LEU A   8       4.759   8.684 -12.124  1.00  0.67           C  
ATOM    119  CD2 LEU A   8       6.730   8.335 -10.609  1.00  0.67           C  
ATOM    120  H   LEU A   8       4.027   8.861  -7.997  1.00  0.67           H  
ATOM    121  HA  LEU A   8       6.624   9.948  -8.625  1.00  0.67           H  
ATOM    122 1HB  LEU A   8       3.957  10.275 -10.030  1.00  0.67           H  
ATOM    123 2HB  LEU A   8       5.506  10.866 -10.666  1.00  0.67           H  
ATOM    124  HG  LEU A   8       4.737   7.985 -10.137  1.00  0.67           H  
ATOM    125 1HD1 LEU A   8       4.885   7.698 -12.544  1.00  0.67           H  
ATOM    126 2HD1 LEU A   8       3.706   8.941 -12.130  1.00  0.67           H  
ATOM    127 3HD1 LEU A   8       5.306   9.389 -12.718  1.00  0.67           H  
ATOM    128 1HD2 LEU A   8       6.882   7.346 -11.018  1.00  0.67           H  
ATOM    129 2HD2 LEU A   8       7.326   9.051 -11.151  1.00  0.67           H  
ATOM    130 3HD2 LEU A   8       7.006   8.334  -9.569  1.00  0.67           H  
ATOM    131  N   ALA A   9       4.316  11.963  -7.424  1.00  0.66           N  
ATOM    132  CA  ALA A   9       4.200  13.293  -6.842  1.00  0.66           C  
ATOM    133  C   ALA A   9       5.277  13.476  -5.787  1.00  0.66           C  
ATOM    134  O   ALA A   9       5.920  14.521  -5.737  1.00  0.66           O  
ATOM    135  CB  ALA A   9       2.836  13.502  -6.212  1.00  0.66           C  
ATOM    136  H   ALA A   9       3.530  11.315  -7.365  1.00  0.66           H  
ATOM    137  HA  ALA A   9       4.352  14.031  -7.626  1.00  0.66           H  
ATOM    138 1HB  ALA A   9       2.781  14.504  -5.791  1.00  0.66           H  
ATOM    139 2HB  ALA A   9       2.062  13.379  -6.965  1.00  0.66           H  
ATOM    140 3HB  ALA A   9       2.687  12.767  -5.423  1.00  0.66           H  
ATOM    141  N   ARG A  10       5.524  12.429  -4.988  1.00  0.65           N  
ATOM    142  CA  ARG A  10       6.546  12.496  -3.947  1.00  0.65           C  
ATOM    143  C   ARG A  10       7.939  12.650  -4.556  1.00  0.65           C  
ATOM    144  O   ARG A  10       8.779  13.406  -4.050  1.00  0.65           O  
ATOM    145  CB  ARG A  10       6.481  11.247  -3.075  1.00  0.65           C  
ATOM    146  CG  ARG A  10       5.255  11.183  -2.156  1.00  0.65           C  
ATOM    147  CD  ARG A  10       5.169   9.883  -1.434  1.00  0.65           C  
ATOM    148  NE  ARG A  10       4.037   9.837  -0.517  1.00  0.65           N  
ATOM    149  CZ  ARG A  10       3.575   8.715   0.077  1.00  0.65           C  
ATOM    150  NH1 ARG A  10       4.147   7.559  -0.165  1.00  0.65           N  
ATOM    151  NH2 ARG A  10       2.543   8.777   0.902  1.00  0.65           N  
ATOM    152  H   ARG A  10       4.953  11.587  -5.076  1.00  0.65           H  
ATOM    153  HA  ARG A  10       6.337  13.361  -3.319  1.00  0.65           H  
ATOM    154 1HB  ARG A  10       6.466  10.363  -3.704  1.00  0.65           H  
ATOM    155 2HB  ARG A  10       7.372  11.192  -2.453  1.00  0.65           H  
ATOM    156 1HG  ARG A  10       5.313  11.987  -1.422  1.00  0.65           H  
ATOM    157 2HG  ARG A  10       4.353  11.305  -2.752  1.00  0.65           H  
ATOM    158 1HD  ARG A  10       5.045   9.081  -2.164  1.00  0.65           H  
ATOM    159 2HD  ARG A  10       6.079   9.719  -0.864  1.00  0.65           H  
ATOM    160  HE  ARG A  10       3.567  10.708  -0.310  1.00  0.65           H  
ATOM    161 1HH1 ARG A  10       4.932   7.511  -0.797  1.00  0.65           H  
ATOM    162 2HH1 ARG A  10       3.799   6.722   0.280  1.00  0.65           H  
ATOM    163 1HH2 ARG A  10       2.097   9.665   1.089  1.00  0.65           H  
ATOM    164 2HH2 ARG A  10       2.198   7.937   1.343  1.00  0.65           H  
ATOM    165  N   TYR A  11       8.188  11.966  -5.670  1.00  0.65           N  
ATOM    166  CA  TYR A  11       9.492  12.101  -6.293  1.00  0.65           C  
ATOM    167  C   TYR A  11       9.648  13.530  -6.797  1.00  0.65           C  
ATOM    168  O   TYR A  11      10.704  14.140  -6.650  1.00  0.65           O  
ATOM    169  CB  TYR A  11       9.650  11.141  -7.462  1.00  0.65           C  
ATOM    170  CG  TYR A  11       9.613   9.697  -7.105  1.00  0.65           C  
ATOM    171  CD1 TYR A  11       9.871   9.288  -5.820  1.00  0.65           C  
ATOM    172  CD2 TYR A  11       9.305   8.776  -8.077  1.00  0.65           C  
ATOM    173  CE1 TYR A  11       9.805   7.952  -5.508  1.00  0.65           C  
ATOM    174  CE2 TYR A  11       9.233   7.448  -7.773  1.00  0.65           C  
ATOM    175  CZ  TYR A  11       9.478   7.036  -6.488  1.00  0.65           C  
ATOM    176  OH  TYR A  11       9.404   5.722  -6.168  1.00  0.65           O  
ATOM    177  H   TYR A  11       7.486  11.329  -6.049  1.00  0.65           H  
ATOM    178  HA  TYR A  11      10.261  11.910  -5.553  1.00  0.65           H  
ATOM    179 1HB  TYR A  11       8.871  11.331  -8.200  1.00  0.65           H  
ATOM    180 2HB  TYR A  11      10.591  11.328  -7.920  1.00  0.65           H  
ATOM    181  HD1 TYR A  11      10.117  10.019  -5.051  1.00  0.65           H  
ATOM    182  HD2 TYR A  11       9.109   9.112  -9.091  1.00  0.65           H  
ATOM    183  HE1 TYR A  11      10.001   7.619  -4.491  1.00  0.65           H  
ATOM    184  HE2 TYR A  11       8.979   6.729  -8.544  1.00  0.65           H  
ATOM    185  HH  TYR A  11       9.491   5.623  -5.214  1.00  0.65           H  
ATOM    186  N   LEU A  12       8.578  14.096  -7.351  1.00  0.65           N  
ATOM    187  CA  LEU A  12       8.635  15.464  -7.837  1.00  0.65           C  
ATOM    188  C   LEU A  12       8.851  16.432  -6.663  1.00  0.65           C  
ATOM    189  O   LEU A  12       9.653  17.355  -6.765  1.00  0.65           O  
ATOM    190  CB  LEU A  12       7.354  15.796  -8.607  1.00  0.65           C  
ATOM    191  CG  LEU A  12       7.165  15.059  -9.929  1.00  0.65           C  
ATOM    192  CD1 LEU A  12       5.770  15.355 -10.476  1.00  0.65           C  
ATOM    193  CD2 LEU A  12       8.229  15.478 -10.882  1.00  0.65           C  
ATOM    194  H   LEU A  12       7.721  13.554  -7.464  1.00  0.65           H  
ATOM    195  HA  LEU A  12       9.477  15.555  -8.517  1.00  0.65           H  
ATOM    196 1HB  LEU A  12       6.503  15.567  -7.976  1.00  0.65           H  
ATOM    197 2HB  LEU A  12       7.344  16.859  -8.821  1.00  0.65           H  
ATOM    198  HG  LEU A  12       7.245  13.994  -9.767  1.00  0.65           H  
ATOM    199 1HD1 LEU A  12       5.619  14.829 -11.407  1.00  0.65           H  
ATOM    200 2HD1 LEU A  12       5.030  15.027  -9.755  1.00  0.65           H  
ATOM    201 3HD1 LEU A  12       5.661  16.422 -10.638  1.00  0.65           H  
ATOM    202 1HD2 LEU A  12       8.077  14.941 -11.785  1.00  0.65           H  
ATOM    203 2HD2 LEU A  12       8.165  16.546 -11.070  1.00  0.65           H  
ATOM    204 3HD2 LEU A  12       9.210  15.238 -10.473  1.00  0.65           H  
ATOM    205  N   GLU A  13       8.222  16.165  -5.508  1.00  0.65           N  
ATOM    206  CA  GLU A  13       8.380  17.009  -4.311  1.00  0.65           C  
ATOM    207  C   GLU A  13       9.837  17.050  -3.845  1.00  0.65           C  
ATOM    208  O   GLU A  13      10.295  18.055  -3.306  1.00  0.65           O  
ATOM    209  CB  GLU A  13       7.459  16.551  -3.169  1.00  0.65           C  
ATOM    210  CG  GLU A  13       5.968  16.863  -3.386  1.00  0.65           C  
ATOM    211  CD  GLU A  13       5.054  16.273  -2.324  1.00  0.65           C  
ATOM    212  OE1 GLU A  13       5.493  15.439  -1.562  1.00  0.65           O  
ATOM    213  OE2 GLU A  13       3.917  16.681  -2.270  1.00  0.65           O  
ATOM    214  H   GLU A  13       7.566  15.388  -5.478  1.00  0.65           H  
ATOM    215  HA  GLU A  13       8.093  18.022  -4.575  1.00  0.65           H  
ATOM    216 1HB  GLU A  13       7.558  15.480  -3.036  1.00  0.65           H  
ATOM    217 2HB  GLU A  13       7.771  17.025  -2.240  1.00  0.65           H  
ATOM    218 1HG  GLU A  13       5.846  17.943  -3.381  1.00  0.65           H  
ATOM    219 2HG  GLU A  13       5.665  16.511  -4.361  1.00  0.65           H  
ATOM    220  N   ASP A  14      10.571  15.954  -4.074  1.00  0.66           N  
ATOM    221  CA  ASP A  14      11.996  15.861  -3.741  1.00  0.66           C  
ATOM    222  C   ASP A  14      12.823  16.907  -4.512  1.00  0.66           C  
ATOM    223  O   ASP A  14      13.907  17.301  -4.067  1.00  0.66           O  
ATOM    224  CB  ASP A  14      12.557  14.478  -4.115  1.00  0.66           C  
ATOM    225  CG  ASP A  14      13.972  14.158  -3.551  1.00  0.66           C  
ATOM    226  OD1 ASP A  14      14.102  14.003  -2.355  1.00  0.66           O  
ATOM    227  OD2 ASP A  14      14.930  14.136  -4.329  1.00  0.66           O  
ATOM    228  H   ASP A  14      10.099  15.140  -4.467  1.00  0.66           H  
ATOM    229  HA  ASP A  14      12.119  16.028  -2.677  1.00  0.66           H  
ATOM    230 1HB  ASP A  14      11.852  13.705  -3.799  1.00  0.66           H  
ATOM    231 2HB  ASP A  14      12.619  14.423  -5.190  1.00  0.66           H  
ATOM    232  N   LEU A  15      12.354  17.305  -5.696  1.00  0.67           N  
ATOM    233  CA  LEU A  15      13.094  18.208  -6.563  1.00  0.67           C  
ATOM    234  C   LEU A  15      12.970  19.659  -6.084  1.00  0.67           C  
ATOM    235  O   LEU A  15      11.923  20.071  -5.585  1.00  0.67           O  
ATOM    236  CB  LEU A  15      12.518  18.141  -7.995  1.00  0.67           C  
ATOM    237  CG  LEU A  15      12.528  16.773  -8.750  1.00  0.67           C  
ATOM    238  CD1 LEU A  15      11.857  16.981 -10.117  1.00  0.67           C  
ATOM    239  CD2 LEU A  15      13.940  16.240  -8.902  1.00  0.67           C  
ATOM    240  H   LEU A  15      11.431  17.004  -6.004  1.00  0.67           H  
ATOM    241  HA  LEU A  15      14.144  17.918  -6.563  1.00  0.67           H  
ATOM    242 1HB  LEU A  15      11.486  18.479  -7.958  1.00  0.67           H  
ATOM    243 2HB  LEU A  15      13.059  18.852  -8.606  1.00  0.67           H  
ATOM    244  HG  LEU A  15      11.935  16.046  -8.186  1.00  0.67           H  
ATOM    245 1HD1 LEU A  15      11.822  16.050 -10.658  1.00  0.67           H  
ATOM    246 2HD1 LEU A  15      10.840  17.350  -9.967  1.00  0.67           H  
ATOM    247 3HD1 LEU A  15      12.428  17.708 -10.690  1.00  0.67           H  
ATOM    248 1HD2 LEU A  15      13.908  15.291  -9.430  1.00  0.67           H  
ATOM    249 2HD2 LEU A  15      14.542  16.931  -9.458  1.00  0.67           H  
ATOM    250 3HD2 LEU A  15      14.371  16.096  -7.911  1.00  0.67           H  
ATOM    251  N   GLU A  16      14.014  20.455  -6.289  1.00  0.68           N  
ATOM    252  CA  GLU A  16      13.947  21.887  -5.994  1.00  0.68           C  
ATOM    253  C   GLU A  16      13.237  22.530  -7.163  1.00  0.68           C  
ATOM    254  O   GLU A  16      13.119  21.888  -8.203  1.00  0.68           O  
ATOM    255  CB  GLU A  16      15.337  22.506  -5.817  1.00  0.68           C  
ATOM    256  CG  GLU A  16      16.125  21.961  -4.639  1.00  0.68           C  
ATOM    257  CD  GLU A  16      17.469  22.627  -4.473  1.00  0.68           C  
ATOM    258  OE1 GLU A  16      17.865  23.351  -5.357  1.00  0.68           O  
ATOM    259  OE2 GLU A  16      18.101  22.404  -3.466  1.00  0.68           O  
ATOM    260  H   GLU A  16      14.867  20.064  -6.668  1.00  0.68           H  
ATOM    261  HA  GLU A  16      13.358  22.047  -5.089  1.00  0.68           H  
ATOM    262 1HB  GLU A  16      15.926  22.335  -6.723  1.00  0.68           H  
ATOM    263 2HB  GLU A  16      15.243  23.583  -5.689  1.00  0.68           H  
ATOM    264 1HG  GLU A  16      15.543  22.108  -3.729  1.00  0.68           H  
ATOM    265 2HG  GLU A  16      16.267  20.888  -4.778  1.00  0.68           H  
ATOM    266  N   ASP A  17      12.792  23.777  -7.030  1.00  0.69           N  
ATOM    267  CA  ASP A  17      12.103  24.431  -8.144  1.00  0.69           C  
ATOM    268  C   ASP A  17      12.954  24.455  -9.415  1.00  0.69           C  
ATOM    269  O   ASP A  17      12.439  24.299 -10.521  1.00  0.69           O  
ATOM    270  CB  ASP A  17      11.729  25.864  -7.772  1.00  0.69           C  
ATOM    271  CG  ASP A  17      10.601  25.954  -6.744  1.00  0.69           C  
ATOM    272  OD1 ASP A  17       9.942  24.966  -6.506  1.00  0.69           O  
ATOM    273  OD2 ASP A  17      10.414  27.016  -6.204  1.00  0.69           O  
ATOM    274  H   ASP A  17      12.913  24.265  -6.154  1.00  0.69           H  
ATOM    275  HA  ASP A  17      11.188  23.874  -8.355  1.00  0.69           H  
ATOM    276 1HB  ASP A  17      12.604  26.375  -7.374  1.00  0.69           H  
ATOM    277 2HB  ASP A  17      11.423  26.400  -8.671  1.00  0.69           H  
ATOM    278  N   VAL A  18      14.267  24.615  -9.276  1.00  0.68           N  
ATOM    279  CA  VAL A  18      15.102  24.630 -10.470  1.00  0.68           C  
ATOM    280  C   VAL A  18      15.056  23.259 -11.145  1.00  0.68           C  
ATOM    281  O   VAL A  18      14.900  23.156 -12.367  1.00  0.68           O  
ATOM    282  CB  VAL A  18      16.551  24.991 -10.114  1.00  0.68           C  
ATOM    283  CG1 VAL A  18      17.436  24.829 -11.336  1.00  0.68           C  
ATOM    284  CG2 VAL A  18      16.595  26.412  -9.587  1.00  0.68           C  
ATOM    285  H   VAL A  18      14.672  24.727  -8.358  1.00  0.68           H  
ATOM    286  HA  VAL A  18      14.712  25.376 -11.162  1.00  0.68           H  
ATOM    287  HB  VAL A  18      16.918  24.303  -9.348  1.00  0.68           H  
ATOM    288 1HG1 VAL A  18      18.465  25.072 -11.077  1.00  0.68           H  
ATOM    289 2HG1 VAL A  18      17.383  23.804 -11.680  1.00  0.68           H  
ATOM    290 3HG1 VAL A  18      17.092  25.496 -12.126  1.00  0.68           H  
ATOM    291 1HG2 VAL A  18      17.621  26.671  -9.324  1.00  0.68           H  
ATOM    292 2HG2 VAL A  18      16.232  27.094 -10.355  1.00  0.68           H  
ATOM    293 3HG2 VAL A  18      15.963  26.489  -8.702  1.00  0.68           H  
ATOM    294  N   ASP A  19      15.183  22.204 -10.341  1.00  0.68           N  
ATOM    295  CA  ASP A  19      15.133  20.849 -10.864  1.00  0.68           C  
ATOM    296  C   ASP A  19      13.752  20.498 -11.409  1.00  0.68           C  
ATOM    297  O   ASP A  19      13.652  19.786 -12.409  1.00  0.68           O  
ATOM    298  CB  ASP A  19      15.594  19.834  -9.833  1.00  0.68           C  
ATOM    299  CG  ASP A  19      17.116  19.823  -9.577  1.00  0.68           C  
ATOM    300  OD1 ASP A  19      17.859  20.408 -10.357  1.00  0.68           O  
ATOM    301  OD2 ASP A  19      17.521  19.238  -8.601  1.00  0.68           O  
ATOM    302  H   ASP A  19      15.289  22.353  -9.347  1.00  0.68           H  
ATOM    303  HA  ASP A  19      15.818  20.788 -11.692  1.00  0.68           H  
ATOM    304 1HB  ASP A  19      15.084  20.028  -8.897  1.00  0.68           H  
ATOM    305 2HB  ASP A  19      15.302  18.856 -10.169  1.00  0.68           H  
ATOM    306  N   LEU A  20      12.686  21.018 -10.791  1.00  0.68           N  
ATOM    307  CA  LEU A  20      11.349  20.752 -11.303  1.00  0.68           C  
ATOM    308  C   LEU A  20      11.246  21.348 -12.692  1.00  0.68           C  
ATOM    309  O   LEU A  20      10.717  20.717 -13.607  1.00  0.68           O  
ATOM    310  CB  LEU A  20      10.230  21.341 -10.445  1.00  0.68           C  
ATOM    311  CG  LEU A  20       8.806  21.026 -11.000  1.00  0.68           C  
ATOM    312  CD1 LEU A  20       8.588  19.485 -11.010  1.00  0.68           C  
ATOM    313  CD2 LEU A  20       7.744  21.744 -10.169  1.00  0.68           C  
ATOM    314  H   LEU A  20      12.808  21.582  -9.956  1.00  0.68           H  
ATOM    315  HA  LEU A  20      11.205  19.678 -11.371  1.00  0.68           H  
ATOM    316 1HB  LEU A  20      10.313  20.940  -9.432  1.00  0.68           H  
ATOM    317 2HB  LEU A  20      10.353  22.425 -10.401  1.00  0.68           H  
ATOM    318  HG  LEU A  20       8.745  21.370 -12.027  1.00  0.68           H  
ATOM    319 1HD1 LEU A  20       7.604  19.256 -11.418  1.00  0.68           H  
ATOM    320 2HD1 LEU A  20       9.352  19.011 -11.624  1.00  0.68           H  
ATOM    321 3HD1 LEU A  20       8.653  19.099  -9.991  1.00  0.68           H  
ATOM    322 1HD2 LEU A  20       6.751  21.526 -10.562  1.00  0.68           H  
ATOM    323 2HD2 LEU A  20       7.791  21.424  -9.161  1.00  0.68           H  
ATOM    324 3HD2 LEU A  20       7.923  22.818 -10.206  1.00  0.68           H  
ATOM    325  N   LYS A  21      11.735  22.579 -12.863  1.00  0.68           N  
ATOM    326  CA  LYS A  21      11.668  23.197 -14.175  1.00  0.68           C  
ATOM    327  C   LYS A  21      12.461  22.381 -15.195  1.00  0.68           C  
ATOM    328  O   LYS A  21      11.982  22.171 -16.308  1.00  0.68           O  
ATOM    329  CB  LYS A  21      12.166  24.640 -14.110  1.00  0.68           C  
ATOM    330  CG  LYS A  21      11.215  25.594 -13.386  1.00  0.68           C  
ATOM    331  CD  LYS A  21      11.786  27.000 -13.311  1.00  0.68           C  
ATOM    332  CE  LYS A  21      10.844  27.939 -12.569  1.00  0.68           C  
ATOM    333  NZ  LYS A  21      11.409  29.312 -12.447  1.00  0.68           N  
ATOM    334  H   LYS A  21      12.144  23.089 -12.077  1.00  0.68           H  
ATOM    335  HA  LYS A  21      10.628  23.211 -14.495  1.00  0.68           H  
ATOM    336 1HB  LYS A  21      13.121  24.664 -13.583  1.00  0.68           H  
ATOM    337 2HB  LYS A  21      12.332  25.017 -15.109  1.00  0.68           H  
ATOM    338 1HG  LYS A  21      10.262  25.623 -13.912  1.00  0.68           H  
ATOM    339 2HG  LYS A  21      11.038  25.228 -12.377  1.00  0.68           H  
ATOM    340 1HD  LYS A  21      12.744  26.969 -12.784  1.00  0.68           H  
ATOM    341 2HD  LYS A  21      11.954  27.382 -14.317  1.00  0.68           H  
ATOM    342 1HE  LYS A  21       9.899  27.993 -13.106  1.00  0.68           H  
ATOM    343 2HE  LYS A  21      10.662  27.542 -11.569  1.00  0.68           H  
ATOM    344 1HZ  LYS A  21      10.757  29.903 -11.950  1.00  0.68           H  
ATOM    345 2HZ  LYS A  21      12.281  29.270 -11.940  1.00  0.68           H  
ATOM    346 3HZ  LYS A  21      11.573  29.693 -13.368  1.00  0.68           H  
ATOM    347  N   LYS A  22      13.635  21.857 -14.814  1.00  0.69           N  
ATOM    348  CA  LYS A  22      14.385  21.017 -15.753  1.00  0.69           C  
ATOM    349  C   LYS A  22      13.606  19.734 -16.070  1.00  0.69           C  
ATOM    350  O   LYS A  22      13.569  19.282 -17.219  1.00  0.69           O  
ATOM    351  CB  LYS A  22      15.763  20.663 -15.197  1.00  0.69           C  
ATOM    352  CG  LYS A  22      16.765  21.809 -15.147  1.00  0.69           C  
ATOM    353  CD  LYS A  22      18.160  21.303 -14.719  1.00  0.69           C  
ATOM    354  CE  LYS A  22      18.118  20.929 -13.255  1.00  0.69           C  
ATOM    355  NZ  LYS A  22      19.425  20.592 -12.650  1.00  0.69           N  
ATOM    356  H   LYS A  22      14.015  22.071 -13.889  1.00  0.69           H  
ATOM    357  HA  LYS A  22      14.518  21.570 -16.682  1.00  0.69           H  
ATOM    358 1HB  LYS A  22      15.650  20.278 -14.183  1.00  0.69           H  
ATOM    359 2HB  LYS A  22      16.199  19.869 -15.795  1.00  0.69           H  
ATOM    360 1HG  LYS A  22      16.828  22.287 -16.125  1.00  0.69           H  
ATOM    361 2HG  LYS A  22      16.421  22.549 -14.420  1.00  0.69           H  
ATOM    362 1HD  LYS A  22      18.436  20.426 -15.305  1.00  0.69           H  
ATOM    363 2HD  LYS A  22      18.904  22.083 -14.871  1.00  0.69           H  
ATOM    364 1HE  LYS A  22      17.698  21.765 -12.712  1.00  0.69           H  
ATOM    365 2HE  LYS A  22      17.460  20.068 -13.141  1.00  0.69           H  
ATOM    366 1HZ  LYS A  22      19.195  20.381 -11.657  1.00  0.69           H  
ATOM    367 2HZ  LYS A  22      19.839  19.790 -13.096  1.00  0.69           H  
ATOM    368 3HZ  LYS A  22      20.051  21.371 -12.702  1.00  0.69           H  
ATOM    369  N   PHE A  23      12.956  19.154 -15.052  1.00  0.72           N  
ATOM    370  CA  PHE A  23      12.172  17.939 -15.234  1.00  0.72           C  
ATOM    371  C   PHE A  23      11.113  18.217 -16.298  1.00  0.72           C  
ATOM    372  O   PHE A  23      10.954  17.464 -17.269  1.00  0.72           O  
ATOM    373  CB  PHE A  23      11.487  17.525 -13.915  1.00  0.72           C  
ATOM    374  CG  PHE A  23      10.676  16.272 -13.969  1.00  0.72           C  
ATOM    375  CD1 PHE A  23      11.245  15.040 -13.694  1.00  0.72           C  
ATOM    376  CD2 PHE A  23       9.356  16.315 -14.322  1.00  0.72           C  
ATOM    377  CE1 PHE A  23      10.496  13.884 -13.775  1.00  0.72           C  
ATOM    378  CE2 PHE A  23       8.616  15.164 -14.401  1.00  0.72           C  
ATOM    379  CZ  PHE A  23       9.183  13.949 -14.128  1.00  0.72           C  
ATOM    380  H   PHE A  23      13.030  19.553 -14.119  1.00  0.72           H  
ATOM    381  HA  PHE A  23      12.834  17.154 -15.573  1.00  0.72           H  
ATOM    382 1HB  PHE A  23      12.248  17.406 -13.149  1.00  0.72           H  
ATOM    383 2HB  PHE A  23      10.835  18.314 -13.587  1.00  0.72           H  
ATOM    384  HD1 PHE A  23      12.300  14.990 -13.416  1.00  0.72           H  
ATOM    385  HD2 PHE A  23       8.900  17.280 -14.546  1.00  0.72           H  
ATOM    386  HE1 PHE A  23      10.959  12.918 -13.562  1.00  0.72           H  
ATOM    387  HE2 PHE A  23       7.582  15.214 -14.670  1.00  0.72           H  
ATOM    388  HZ  PHE A  23       8.587  13.043 -14.194  1.00  0.72           H  
ATOM    389  N   LYS A  24      10.409  19.338 -16.117  1.00  0.78           N  
ATOM    390  CA  LYS A  24       9.367  19.757 -17.029  1.00  0.78           C  
ATOM    391  C   LYS A  24       9.896  19.997 -18.437  1.00  0.78           C  
ATOM    392  O   LYS A  24       9.295  19.524 -19.398  1.00  0.78           O  
ATOM    393  CB  LYS A  24       8.696  21.017 -16.488  1.00  0.78           C  
ATOM    394  CG  LYS A  24       7.770  20.814 -15.275  1.00  0.78           C  
ATOM    395  CD  LYS A  24       7.256  22.162 -14.791  1.00  0.78           C  
ATOM    396  CE  LYS A  24       6.169  22.036 -13.748  1.00  0.78           C  
ATOM    397  NZ  LYS A  24       5.766  23.380 -13.187  1.00  0.78           N  
ATOM    398  H   LYS A  24      10.606  19.913 -15.297  1.00  0.78           H  
ATOM    399  HA  LYS A  24       8.627  18.967 -17.081  1.00  0.78           H  
ATOM    400 1HB  LYS A  24       9.472  21.704 -16.165  1.00  0.78           H  
ATOM    401 2HB  LYS A  24       8.159  21.519 -17.283  1.00  0.78           H  
ATOM    402 1HG  LYS A  24       6.929  20.182 -15.546  1.00  0.78           H  
ATOM    403 2HG  LYS A  24       8.322  20.328 -14.471  1.00  0.78           H  
ATOM    404 1HD  LYS A  24       8.086  22.719 -14.354  1.00  0.78           H  
ATOM    405 2HD  LYS A  24       6.869  22.726 -15.629  1.00  0.78           H  
ATOM    406 1HE  LYS A  24       5.299  21.581 -14.210  1.00  0.78           H  
ATOM    407 2HE  LYS A  24       6.500  21.398 -12.943  1.00  0.78           H  
ATOM    408 1HZ  LYS A  24       5.008  23.218 -12.525  1.00  0.78           H  
ATOM    409 2HZ  LYS A  24       6.539  23.825 -12.731  1.00  0.78           H  
ATOM    410 3HZ  LYS A  24       5.414  24.032 -13.908  1.00  0.78           H  
ATOM    411  N   MET A  25      11.071  20.620 -18.573  1.00  0.87           N  
ATOM    412  CA  MET A  25      11.644  20.864 -19.899  1.00  0.87           C  
ATOM    413  C   MET A  25      11.865  19.546 -20.634  1.00  0.87           C  
ATOM    414  O   MET A  25      11.578  19.419 -21.826  1.00  0.87           O  
ATOM    415  CB  MET A  25      12.946  21.642 -19.775  1.00  0.87           C  
ATOM    416  CG  MET A  25      12.765  23.078 -19.336  1.00  0.87           C  
ATOM    417  SD  MET A  25      14.321  23.926 -19.053  1.00  0.87           S  
ATOM    418  CE  MET A  25      13.729  25.357 -18.160  1.00  0.87           C  
ATOM    419  H   MET A  25      11.543  20.987 -17.747  1.00  0.87           H  
ATOM    420  HA  MET A  25      10.935  21.456 -20.480  1.00  0.87           H  
ATOM    421 1HB  MET A  25      13.590  21.149 -19.050  1.00  0.87           H  
ATOM    422 2HB  MET A  25      13.465  21.637 -20.733  1.00  0.87           H  
ATOM    423 1HG  MET A  25      12.226  23.608 -20.124  1.00  0.87           H  
ATOM    424 2HG  MET A  25      12.167  23.131 -18.448  1.00  0.87           H  
ATOM    425 1HE  MET A  25      14.570  26.000 -17.900  1.00  0.87           H  
ATOM    426 2HE  MET A  25      13.025  25.911 -18.781  1.00  0.87           H  
ATOM    427 3HE  MET A  25      13.230  25.028 -17.254  1.00  0.87           H  
ATOM    428  N   HIS A  26      12.323  18.526 -19.916  1.00  1.00           N  
ATOM    429  CA  HIS A  26      12.505  17.249 -20.585  1.00  1.00           C  
ATOM    430  C   HIS A  26      11.171  16.680 -21.027  1.00  1.00           C  
ATOM    431  O   HIS A  26      11.070  16.123 -22.116  1.00  1.00           O  
ATOM    432  CB  HIS A  26      13.230  16.251 -19.706  1.00  1.00           C  
ATOM    433  CG  HIS A  26      14.679  16.486 -19.623  1.00  1.00           C  
ATOM    434  ND1 HIS A  26      15.539  16.214 -20.669  1.00  1.00           N  
ATOM    435  CD2 HIS A  26      15.428  16.982 -18.643  1.00  1.00           C  
ATOM    436  CE1 HIS A  26      16.767  16.529 -20.313  1.00  1.00           C  
ATOM    437  NE2 HIS A  26      16.731  17.000 -19.087  1.00  1.00           N  
ATOM    438  H   HIS A  26      12.564  18.651 -18.930  1.00  1.00           H  
ATOM    439  HA  HIS A  26      13.108  17.398 -21.477  1.00  1.00           H  
ATOM    440 1HB  HIS A  26      12.817  16.292 -18.696  1.00  1.00           H  
ATOM    441 2HB  HIS A  26      13.062  15.252 -20.090  1.00  1.00           H  
ATOM    442  HD2 HIS A  26      15.051  17.307 -17.685  1.00  1.00           H  
ATOM    443  HE1 HIS A  26      17.659  16.422 -20.930  1.00  1.00           H  
ATOM    444  HE2 HIS A  26      17.527  17.325 -18.558  1.00  1.00           H  
ATOM    445  N   LEU A  27      10.121  16.842 -20.231  1.00  1.19           N  
ATOM    446  CA  LEU A  27       8.833  16.336 -20.691  1.00  1.19           C  
ATOM    447  C   LEU A  27       8.359  17.102 -21.941  1.00  1.19           C  
ATOM    448  O   LEU A  27       7.944  16.510 -22.943  1.00  1.19           O  
ATOM    449  CB  LEU A  27       7.759  16.555 -19.615  1.00  1.19           C  
ATOM    450  CG  LEU A  27       7.839  15.773 -18.353  1.00  1.19           C  
ATOM    451  CD1 LEU A  27       6.820  16.356 -17.429  1.00  1.19           C  
ATOM    452  CD2 LEU A  27       7.538  14.307 -18.627  1.00  1.19           C  
ATOM    453  H   LEU A  27      10.229  17.294 -19.319  1.00  1.19           H  
ATOM    454  HA  LEU A  27       8.935  15.280 -20.927  1.00  1.19           H  
ATOM    455 1HB  LEU A  27       7.761  17.601 -19.339  1.00  1.19           H  
ATOM    456 2HB  LEU A  27       6.787  16.340 -20.063  1.00  1.19           H  
ATOM    457  HG  LEU A  27       8.826  15.874 -17.901  1.00  1.19           H  
ATOM    458 1HD1 LEU A  27       6.804  15.827 -16.513  1.00  1.19           H  
ATOM    459 2HD1 LEU A  27       7.040  17.397 -17.249  1.00  1.19           H  
ATOM    460 3HD1 LEU A  27       5.868  16.287 -17.890  1.00  1.19           H  
ATOM    461 1HD2 LEU A  27       7.573  13.748 -17.692  1.00  1.19           H  
ATOM    462 2HD2 LEU A  27       6.559  14.232 -19.056  1.00  1.19           H  
ATOM    463 3HD2 LEU A  27       8.262  13.900 -19.323  1.00  1.19           H  
ATOM    464  N   GLU A  28       8.522  18.427 -21.916  1.00  1.45           N  
ATOM    465  CA  GLU A  28       8.031  19.307 -22.978  1.00  1.45           C  
ATOM    466  C   GLU A  28       8.647  19.006 -24.331  1.00  1.45           C  
ATOM    467  O   GLU A  28       7.974  19.091 -25.356  1.00  1.45           O  
ATOM    468  CB  GLU A  28       8.328  20.769 -22.627  1.00  1.45           C  
ATOM    469  CG  GLU A  28       7.511  21.340 -21.469  1.00  1.45           C  
ATOM    470  CD  GLU A  28       8.017  22.700 -20.998  1.00  1.45           C  
ATOM    471  OE1 GLU A  28       9.034  23.134 -21.485  1.00  1.45           O  
ATOM    472  OE2 GLU A  28       7.388  23.299 -20.167  1.00  1.45           O  
ATOM    473  H   GLU A  28       8.938  18.844 -21.084  1.00  1.45           H  
ATOM    474  HA  GLU A  28       6.951  19.175 -23.058  1.00  1.45           H  
ATOM    475 1HB  GLU A  28       9.381  20.870 -22.371  1.00  1.45           H  
ATOM    476 2HB  GLU A  28       8.150  21.388 -23.502  1.00  1.45           H  
ATOM    477 1HG  GLU A  28       6.480  21.441 -21.798  1.00  1.45           H  
ATOM    478 2HG  GLU A  28       7.528  20.640 -20.659  1.00  1.45           H  
ATOM    479  N   ASP A  29       9.932  18.671 -24.339  1.00  1.82           N  
ATOM    480  CA  ASP A  29      10.611  18.371 -25.586  1.00  1.82           C  
ATOM    481  C   ASP A  29      10.864  16.881 -25.868  1.00  1.82           C  
ATOM    482  O   ASP A  29      11.613  16.582 -26.796  1.00  1.82           O  
ATOM    483  CB  ASP A  29      11.959  19.105 -25.643  1.00  1.82           C  
ATOM    484  CG  ASP A  29      11.839  20.653 -25.707  1.00  1.82           C  
ATOM    485  OD1 ASP A  29      10.992  21.163 -26.421  1.00  1.82           O  
ATOM    486  OD2 ASP A  29      12.618  21.306 -25.055  1.00  1.82           O  
ATOM    487  H   ASP A  29      10.448  18.655 -23.455  1.00  1.82           H  
ATOM    488  HA  ASP A  29       9.991  18.749 -26.398  1.00  1.82           H  
ATOM    489 1HB  ASP A  29      12.537  18.845 -24.750  1.00  1.82           H  
ATOM    490 2HB  ASP A  29      12.522  18.762 -26.507  1.00  1.82           H  
ATOM    491  N   TYR A  30      10.312  15.943 -25.085  1.00  2.30           N  
ATOM    492  CA  TYR A  30      10.636  14.529 -25.340  1.00  2.30           C  
ATOM    493  C   TYR A  30       9.987  14.071 -26.677  1.00  2.30           C  
ATOM    494  O   TYR A  30       8.757  14.082 -26.790  1.00  2.30           O  
ATOM    495  CB  TYR A  30      10.214  13.662 -24.133  1.00  2.30           C  
ATOM    496  CG  TYR A  30      10.679  12.193 -24.133  1.00  2.30           C  
ATOM    497  CD1 TYR A  30      12.010  11.881 -24.347  1.00  2.30           C  
ATOM    498  CD2 TYR A  30       9.792  11.174 -23.851  1.00  2.30           C  
ATOM    499  CE1 TYR A  30      12.432  10.566 -24.311  1.00  2.30           C  
ATOM    500  CE2 TYR A  30      10.208   9.858 -23.821  1.00  2.30           C  
ATOM    501  CZ  TYR A  30      11.523   9.554 -24.053  1.00  2.30           C  
ATOM    502  OH  TYR A  30      11.943   8.243 -24.021  1.00  2.30           O  
ATOM    503  H   TYR A  30       9.666  16.194 -24.326  1.00  2.30           H  
ATOM    504  HA  TYR A  30      11.715  14.460 -25.412  1.00  2.30           H  
ATOM    505 1HB  TYR A  30      10.602  14.104 -23.238  1.00  2.30           H  
ATOM    506 2HB  TYR A  30       9.159  13.683 -24.040  1.00  2.30           H  
ATOM    507  HD1 TYR A  30      12.728  12.675 -24.542  1.00  2.30           H  
ATOM    508  HD2 TYR A  30       8.757  11.409 -23.651  1.00  2.30           H  
ATOM    509  HE1 TYR A  30      13.479  10.329 -24.482  1.00  2.30           H  
ATOM    510  HE2 TYR A  30       9.495   9.064 -23.605  1.00  2.30           H  
ATOM    511  HH  TYR A  30      11.191   7.668 -23.824  1.00  2.30           H  
ATOM    512  N   PRO A  31      10.762  13.677 -27.715  1.00  2.86           N  
ATOM    513  CA  PRO A  31      10.266  13.280 -29.019  1.00  2.86           C  
ATOM    514  C   PRO A  31       9.631  11.897 -28.958  1.00  2.86           C  
ATOM    515  O   PRO A  31      10.158  11.023 -28.268  1.00  2.86           O  
ATOM    516  CB  PRO A  31      11.536  13.286 -29.861  1.00  2.86           C  
ATOM    517  CG  PRO A  31      12.634  12.959 -28.887  1.00  2.86           C  
ATOM    518  CD  PRO A  31      12.232  13.603 -27.595  1.00  2.86           C  
ATOM    519  HA  PRO A  31       9.561  14.052 -29.353  1.00  2.86           H  
ATOM    520 1HB  PRO A  31      11.453  12.555 -30.672  1.00  2.86           H  
ATOM    521 2HB  PRO A  31      11.669  14.273 -30.336  1.00  2.86           H  
ATOM    522 1HG  PRO A  31      12.733  11.877 -28.791  1.00  2.86           H  
ATOM    523 2HG  PRO A  31      13.593  13.342 -29.260  1.00  2.86           H  
ATOM    524 1HD  PRO A  31      12.533  12.947 -26.799  1.00  2.86           H  
ATOM    525 2HD  PRO A  31      12.687  14.594 -27.525  1.00  2.86           H  
ATOM    526  N   PRO A  32       8.669  11.580 -29.837  1.00  3.43           N  
ATOM    527  CA  PRO A  32       7.896  10.347 -29.855  1.00  3.43           C  
ATOM    528  C   PRO A  32       8.567   9.086 -30.353  1.00  3.43           C  
ATOM    529  O   PRO A  32       7.959   8.331 -31.104  1.00  3.43           O  
ATOM    530  CB  PRO A  32       6.771  10.723 -30.812  1.00  3.43           C  
ATOM    531  CG  PRO A  32       7.415  11.675 -31.778  1.00  3.43           C  
ATOM    532  CD  PRO A  32       8.332  12.511 -30.911  1.00  3.43           C  
ATOM    533  HA  PRO A  32       7.483  10.164 -28.872  1.00  3.43           H  
ATOM    534 1HB  PRO A  32       6.382   9.822 -31.297  1.00  3.43           H  
ATOM    535 2HB  PRO A  32       5.952  11.168 -30.286  1.00  3.43           H  
ATOM    536 1HG  PRO A  32       7.959  11.115 -32.561  1.00  3.43           H  
ATOM    537 2HG  PRO A  32       6.644  12.271 -32.291  1.00  3.43           H  
ATOM    538 1HD  PRO A  32       9.221  12.802 -31.462  1.00  3.43           H  
ATOM    539 2HD  PRO A  32       7.779  13.373 -30.521  1.00  3.43           H  
ATOM    540  N   GLN A  33       9.742   8.751 -29.833  1.00  3.91           N  
ATOM    541  CA  GLN A  33      10.363   7.481 -30.235  1.00  3.91           C  
ATOM    542  C   GLN A  33       9.483   6.296 -29.863  1.00  3.91           C  
ATOM    543  O   GLN A  33       9.357   5.325 -30.604  1.00  3.91           O  
ATOM    544  CB  GLN A  33      11.745   7.281 -29.622  1.00  3.91           C  
ATOM    545  CG  GLN A  33      12.372   5.954 -30.075  1.00  3.91           C  
ATOM    546  CD  GLN A  33      13.802   5.701 -29.588  1.00  3.91           C  
ATOM    547  OE1 GLN A  33      14.317   6.418 -28.714  1.00  3.91           O  
ATOM    548  NE2 GLN A  33      14.430   4.666 -30.146  1.00  3.91           N  
ATOM    549  H   GLN A  33      10.190   9.391 -29.178  1.00  3.91           H  
ATOM    550  HA  GLN A  33      10.470   7.480 -31.316  1.00  3.91           H  
ATOM    551 1HB  GLN A  33      12.394   8.100 -29.920  1.00  3.91           H  
ATOM    552 2HB  GLN A  33      11.673   7.286 -28.533  1.00  3.91           H  
ATOM    553 1HG  GLN A  33      11.750   5.148 -29.683  1.00  3.91           H  
ATOM    554 2HG  GLN A  33      12.356   5.915 -31.150  1.00  3.91           H  
ATOM    555 1HE2 GLN A  33      15.391   4.385 -29.892  1.00  3.91           H  
ATOM    556 2HE2 GLN A  33      13.966   4.116 -30.867  1.00  3.91           H  
ATOM    557  N   LYS A  34       8.870   6.396 -28.699  1.00  4.19           N  
ATOM    558  CA  LYS A  34       8.002   5.368 -28.153  1.00  4.19           C  
ATOM    559  C   LYS A  34       6.541   5.799 -28.243  1.00  4.19           C  
ATOM    560  O   LYS A  34       5.684   5.261 -27.543  1.00  4.19           O  
ATOM    561  CB  LYS A  34       8.391   5.071 -26.706  1.00  4.19           C  
ATOM    562  CG  LYS A  34       9.824   4.562 -26.522  1.00  4.19           C  
ATOM    563  CD  LYS A  34      10.021   3.206 -27.173  1.00  4.19           C  
ATOM    564  CE  LYS A  34      11.420   2.665 -26.917  1.00  4.19           C  
ATOM    565  NZ  LYS A  34      11.612   1.329 -27.542  1.00  4.19           N  
ATOM    566  H   LYS A  34       9.032   7.229 -28.153  1.00  4.19           H  
ATOM    567  HA  LYS A  34       8.121   4.459 -28.742  1.00  4.19           H  
ATOM    568 1HB  LYS A  34       8.291   5.981 -26.113  1.00  4.19           H  
ATOM    569 2HB  LYS A  34       7.710   4.333 -26.284  1.00  4.19           H  
ATOM    570 1HG  LYS A  34      10.526   5.272 -26.959  1.00  4.19           H  
ATOM    571 2HG  LYS A  34      10.038   4.477 -25.452  1.00  4.19           H  
ATOM    572 1HD  LYS A  34       9.295   2.502 -26.761  1.00  4.19           H  
ATOM    573 2HD  LYS A  34       9.859   3.287 -28.249  1.00  4.19           H  
ATOM    574 1HE  LYS A  34      12.154   3.358 -27.330  1.00  4.19           H  
ATOM    575 2HE  LYS A  34      11.578   2.582 -25.843  1.00  4.19           H  
ATOM    576 1HZ  LYS A  34      12.546   0.999 -27.347  1.00  4.19           H  
ATOM    577 2HZ  LYS A  34      10.939   0.676 -27.157  1.00  4.19           H  
ATOM    578 3HZ  LYS A  34      11.477   1.404 -28.540  1.00  4.19           H  
ATOM    579  N   GLY A  35       6.268   6.833 -29.053  1.00  4.20           N  
ATOM    580  CA  GLY A  35       4.919   7.378 -29.175  1.00  4.20           C  
ATOM    581  C   GLY A  35       4.575   8.326 -28.026  1.00  4.20           C  
ATOM    582  O   GLY A  35       3.409   8.635 -27.800  1.00  4.20           O  
ATOM    583  H   GLY A  35       6.996   7.225 -29.649  1.00  4.20           H  
ATOM    584 1HA  GLY A  35       4.838   7.909 -30.124  1.00  4.20           H  
ATOM    585 2HA  GLY A  35       4.200   6.561 -29.204  1.00  4.20           H  
ATOM    586  N   CYS A  36       5.598   8.783 -27.295  1.00  3.96           N  
ATOM    587  CA  CYS A  36       5.402   9.655 -26.137  1.00  3.96           C  
ATOM    588  C   CYS A  36       4.893  11.048 -26.466  1.00  3.96           C  
ATOM    589  O   CYS A  36       4.318  11.663 -25.593  1.00  3.96           O  
ATOM    590  CB  CYS A  36       6.691   9.863 -25.397  1.00  3.96           C  
ATOM    591  SG  CYS A  36       7.754  10.905 -26.293  1.00  3.96           S  
ATOM    592  H   CYS A  36       6.526   8.478 -27.537  1.00  3.96           H  
ATOM    593  HA  CYS A  36       4.679   9.181 -25.473  1.00  3.96           H  
ATOM    594 1HB  CYS A  36       6.499  10.304 -24.421  1.00  3.96           H  
ATOM    595 2HB  CYS A  36       7.197   8.910 -25.258  1.00  3.96           H  
ATOM    596  HG  CYS A  36       6.910  11.943 -26.377  1.00  3.96           H  
ATOM    597  N   ILE A  37       5.112  11.530 -27.702  1.00  3.56           N  
ATOM    598  CA  ILE A  37       4.598  12.816 -28.211  1.00  3.56           C  
ATOM    599  C   ILE A  37       4.550  13.991 -27.241  1.00  3.56           C  
ATOM    600  O   ILE A  37       3.629  13.985 -26.483  1.00  3.56           O  
ATOM    601  CB  ILE A  37       3.148  12.553 -28.545  1.00  3.56           C  
ATOM    602  CG1 ILE A  37       3.071  11.542 -29.671  1.00  3.56           C  
ATOM    603  CG2 ILE A  37       2.429  13.839 -28.792  1.00  3.56           C  
ATOM    604  CD1 ILE A  37       1.717  10.952 -29.854  1.00  3.56           C  
ATOM    605  H   ILE A  37       5.634  10.946 -28.332  1.00  3.56           H  
ATOM    606  HA  ILE A  37       5.176  13.061 -29.091  1.00  3.56           H  
ATOM    607  HB  ILE A  37       2.689  12.078 -27.706  1.00  3.56           H  
ATOM    608 1HG1 ILE A  37       3.365  12.030 -30.599  1.00  3.56           H  
ATOM    609 2HG1 ILE A  37       3.765  10.735 -29.469  1.00  3.56           H  
ATOM    610 1HG2 ILE A  37       1.415  13.605 -28.946  1.00  3.56           H  
ATOM    611 2HG2 ILE A  37       2.505  14.489 -27.919  1.00  3.56           H  
ATOM    612 3HG2 ILE A  37       2.849  14.353 -29.657  1.00  3.56           H  
ATOM    613 1HD1 ILE A  37       1.741  10.238 -30.677  1.00  3.56           H  
ATOM    614 2HD1 ILE A  37       1.424  10.438 -28.933  1.00  3.56           H  
ATOM    615 3HD1 ILE A  37       1.011  11.717 -30.072  1.00  3.56           H  
ATOM    616  N   PRO A  38       5.254  15.131 -27.403  1.00  3.11           N  
ATOM    617  CA  PRO A  38       5.379  16.225 -26.397  1.00  3.11           C  
ATOM    618  C   PRO A  38       4.072  16.949 -26.007  1.00  3.11           C  
ATOM    619  O   PRO A  38       3.128  16.944 -26.779  1.00  3.11           O  
ATOM    620  CB  PRO A  38       6.361  17.160 -27.090  1.00  3.11           C  
ATOM    621  CG  PRO A  38       6.283  16.840 -28.568  1.00  3.11           C  
ATOM    622  CD  PRO A  38       5.971  15.364 -28.651  1.00  3.11           C  
ATOM    623  HA  PRO A  38       5.845  15.858 -25.504  1.00  3.11           H  
ATOM    624 1HB  PRO A  38       6.095  18.201 -26.867  1.00  3.11           H  
ATOM    625 2HB  PRO A  38       7.371  16.990 -26.679  1.00  3.11           H  
ATOM    626 1HG  PRO A  38       5.516  17.463 -29.048  1.00  3.11           H  
ATOM    627 2HG  PRO A  38       7.243  17.086 -29.049  1.00  3.11           H  
ATOM    628 1HD  PRO A  38       5.326  15.186 -29.524  1.00  3.11           H  
ATOM    629 2HD  PRO A  38       6.898  14.758 -28.673  1.00  3.11           H  
ATOM    630  N   LEU A  39       4.006  17.492 -24.759  1.00  2.66           N  
ATOM    631  CA  LEU A  39       2.825  18.193 -24.159  1.00  2.66           C  
ATOM    632  C   LEU A  39       3.034  19.711 -24.274  1.00  2.66           C  
ATOM    633  O   LEU A  39       4.158  20.161 -24.060  1.00  2.66           O  
ATOM    634  CB  LEU A  39       2.613  17.750 -22.653  1.00  2.66           C  
ATOM    635  CG  LEU A  39       1.345  18.266 -21.815  1.00  2.66           C  
ATOM    636  CD1 LEU A  39       0.901  17.248 -20.851  1.00  2.66           C  
ATOM    637  CD2 LEU A  39       1.687  19.344 -21.027  1.00  2.66           C  
ATOM    638  H   LEU A  39       4.832  17.415 -24.186  1.00  2.66           H  
ATOM    639  HA  LEU A  39       1.949  17.880 -24.709  1.00  2.66           H  
ATOM    640 1HB  LEU A  39       2.543  16.699 -22.625  1.00  2.66           H  
ATOM    641 2HB  LEU A  39       3.501  18.045 -22.096  1.00  2.66           H  
ATOM    642  HG  LEU A  39       0.571  18.509 -22.450  1.00  2.66           H  
ATOM    643 1HD1 LEU A  39       0.047  17.622 -20.284  1.00  2.66           H  
ATOM    644 2HD1 LEU A  39       0.628  16.333 -21.362  1.00  2.66           H  
ATOM    645 3HD1 LEU A  39       1.720  17.083 -20.190  1.00  2.66           H  
ATOM    646 1HD2 LEU A  39       0.839  19.646 -20.457  1.00  2.66           H  
ATOM    647 2HD2 LEU A  39       2.446  19.000 -20.365  1.00  2.66           H  
ATOM    648 3HD2 LEU A  39       2.033  20.144 -21.633  1.00  2.66           H  
ATOM    649  N   PRO A  40       2.017  20.534 -24.638  1.00  2.24           N  
ATOM    650  CA  PRO A  40       2.146  21.970 -24.786  1.00  2.24           C  
ATOM    651  C   PRO A  40       2.824  22.572 -23.573  1.00  2.24           C  
ATOM    652  O   PRO A  40       2.460  22.280 -22.428  1.00  2.24           O  
ATOM    653  CB  PRO A  40       0.694  22.415 -24.896  1.00  2.24           C  
ATOM    654  CG  PRO A  40      -0.009  21.247 -25.528  1.00  2.24           C  
ATOM    655  CD  PRO A  40       0.647  20.039 -24.921  1.00  2.24           C  
ATOM    656  HA  PRO A  40       2.711  22.186 -25.713  1.00  2.24           H  
ATOM    657 1HB  PRO A  40       0.300  22.655 -23.898  1.00  2.24           H  
ATOM    658 2HB  PRO A  40       0.625  23.329 -25.501  1.00  2.24           H  
ATOM    659 1HG  PRO A  40      -1.093  21.286 -25.311  1.00  2.24           H  
ATOM    660 2HG  PRO A  40       0.082  21.291 -26.608  1.00  2.24           H  
ATOM    661 1HD  PRO A  40       0.109  19.775 -24.035  1.00  2.24           H  
ATOM    662 2HD  PRO A  40       0.653  19.268 -25.657  1.00  2.24           H  
ATOM    663  N   ARG A  41       3.745  23.488 -23.816  1.00  1.88           N  
ATOM    664  CA  ARG A  41       4.519  24.075 -22.734  1.00  1.88           C  
ATOM    665  C   ARG A  41       3.669  24.814 -21.704  1.00  1.88           C  
ATOM    666  O   ARG A  41       3.972  24.778 -20.520  1.00  1.88           O  
ATOM    667  CB  ARG A  41       5.572  25.001 -23.315  1.00  1.88           C  
ATOM    668  CG  ARG A  41       6.684  24.256 -24.061  1.00  1.88           C  
ATOM    669  CD  ARG A  41       7.697  25.150 -24.667  1.00  1.88           C  
ATOM    670  NE  ARG A  41       8.769  24.381 -25.320  1.00  1.88           N  
ATOM    671  CZ  ARG A  41       9.708  24.899 -26.136  1.00  1.88           C  
ATOM    672  NH1 ARG A  41       9.702  26.190 -26.412  1.00  1.88           N  
ATOM    673  NH2 ARG A  41      10.642  24.115 -26.663  1.00  1.88           N  
ATOM    674  H   ARG A  41       3.972  23.724 -24.774  1.00  1.88           H  
ATOM    675  HA  ARG A  41       5.041  23.267 -22.218  1.00  1.88           H  
ATOM    676 1HB  ARG A  41       5.110  25.705 -24.001  1.00  1.88           H  
ATOM    677 2HB  ARG A  41       6.038  25.574 -22.508  1.00  1.88           H  
ATOM    678 1HG  ARG A  41       7.192  23.609 -23.384  1.00  1.88           H  
ATOM    679 2HG  ARG A  41       6.240  23.657 -24.853  1.00  1.88           H  
ATOM    680 1HD  ARG A  41       7.227  25.787 -25.414  1.00  1.88           H  
ATOM    681 2HD  ARG A  41       8.146  25.766 -23.888  1.00  1.88           H  
ATOM    682  HE  ARG A  41       8.819  23.381 -25.129  1.00  1.88           H  
ATOM    683 1HH1 ARG A  41       8.993  26.789 -26.015  1.00  1.88           H  
ATOM    684 2HH1 ARG A  41      10.406  26.579 -27.024  1.00  1.88           H  
ATOM    685 1HH2 ARG A  41      10.668  23.092 -26.457  1.00  1.88           H  
ATOM    686 2HH2 ARG A  41      11.345  24.502 -27.268  1.00  1.88           H  
ATOM    687  N   GLY A  42       2.581  25.455 -22.121  1.00  1.57           N  
ATOM    688  CA  GLY A  42       1.749  26.180 -21.155  1.00  1.57           C  
ATOM    689  C   GLY A  42       1.252  25.251 -20.040  1.00  1.57           C  
ATOM    690  O   GLY A  42       1.422  25.524 -18.847  1.00  1.57           O  
ATOM    691  H   GLY A  42       2.342  25.449 -23.099  1.00  1.57           H  
ATOM    692 1HA  GLY A  42       2.329  26.994 -20.720  1.00  1.57           H  
ATOM    693 2HA  GLY A  42       0.900  26.627 -21.671  1.00  1.57           H  
ATOM    694  N   GLN A  43       0.606  24.152 -20.431  1.00  1.33           N  
ATOM    695  CA  GLN A  43       0.085  23.196 -19.462  1.00  1.33           C  
ATOM    696  C   GLN A  43       1.183  22.581 -18.593  1.00  1.33           C  
ATOM    697  O   GLN A  43       0.986  22.389 -17.390  1.00  1.33           O  
ATOM    698  CB  GLN A  43      -0.724  22.100 -20.159  1.00  1.33           C  
ATOM    699  CG  GLN A  43      -1.336  21.077 -19.210  1.00  1.33           C  
ATOM    700  CD  GLN A  43      -2.212  20.047 -19.919  1.00  1.33           C  
ATOM    701  OE1 GLN A  43      -1.898  19.556 -21.006  1.00  1.33           O  
ATOM    702  NE2 GLN A  43      -3.337  19.725 -19.298  1.00  1.33           N  
ATOM    703  H   GLN A  43       0.500  23.966 -21.418  1.00  1.33           H  
ATOM    704  HA  GLN A  43      -0.592  23.732 -18.797  1.00  1.33           H  
ATOM    705 1HB  GLN A  43      -1.543  22.560 -20.711  1.00  1.33           H  
ATOM    706 2HB  GLN A  43      -0.100  21.606 -20.890  1.00  1.33           H  
ATOM    707 1HG  GLN A  43      -0.530  20.556 -18.703  1.00  1.33           H  
ATOM    708 2HG  GLN A  43      -1.954  21.601 -18.481  1.00  1.33           H  
ATOM    709 1HE2 GLN A  43      -3.963  19.063 -19.709  1.00  1.33           H  
ATOM    710 2HE2 GLN A  43      -3.564  20.150 -18.421  1.00  1.33           H  
ATOM    711  N   THR A  44       2.350  22.273 -19.174  1.00  1.14           N  
ATOM    712  CA  THR A  44       3.395  21.694 -18.332  1.00  1.14           C  
ATOM    713  C   THR A  44       3.937  22.728 -17.347  1.00  1.14           C  
ATOM    714  O   THR A  44       4.004  22.490 -16.139  1.00  1.14           O  
ATOM    715  CB  THR A  44       4.632  21.216 -19.118  1.00  1.14           C  
ATOM    716  OG1 THR A  44       4.313  20.231 -20.052  1.00  1.14           O  
ATOM    717  CG2 THR A  44       5.593  20.622 -18.146  1.00  1.14           C  
ATOM    718  H   THR A  44       2.500  22.429 -20.175  1.00  1.14           H  
ATOM    719  HA  THR A  44       2.975  20.863 -17.768  1.00  1.14           H  
ATOM    720  HB  THR A  44       5.092  22.065 -19.628  1.00  1.14           H  
ATOM    721  HG1 THR A  44       5.013  20.184 -20.711  1.00  1.14           H  
ATOM    722 1HG2 THR A  44       6.487  20.284 -18.660  1.00  1.14           H  
ATOM    723 2HG2 THR A  44       5.851  21.381 -17.425  1.00  1.14           H  
ATOM    724 3HG2 THR A  44       5.132  19.781 -17.645  1.00  1.14           H  
ATOM    725  N   GLU A  45       4.300  23.901 -17.865  1.00  1.00           N  
ATOM    726  CA  GLU A  45       4.948  24.942 -17.082  1.00  1.00           C  
ATOM    727  C   GLU A  45       4.155  25.363 -15.863  1.00  1.00           C  
ATOM    728  O   GLU A  45       4.721  25.498 -14.773  1.00  1.00           O  
ATOM    729  CB  GLU A  45       5.220  26.180 -17.948  1.00  1.00           C  
ATOM    730  CG  GLU A  45       5.937  27.322 -17.207  1.00  1.00           C  
ATOM    731  CD  GLU A  45       6.262  28.524 -18.082  1.00  1.00           C  
ATOM    732  OE1 GLU A  45       5.958  28.503 -19.250  1.00  1.00           O  
ATOM    733  OE2 GLU A  45       6.817  29.466 -17.564  1.00  1.00           O  
ATOM    734  H   GLU A  45       4.166  24.069 -18.859  1.00  1.00           H  
ATOM    735  HA  GLU A  45       5.906  24.555 -16.748  1.00  1.00           H  
ATOM    736 1HB  GLU A  45       5.834  25.891 -18.805  1.00  1.00           H  
ATOM    737 2HB  GLU A  45       4.274  26.562 -18.340  1.00  1.00           H  
ATOM    738 1HG  GLU A  45       5.298  27.649 -16.386  1.00  1.00           H  
ATOM    739 2HG  GLU A  45       6.857  26.931 -16.778  1.00  1.00           H  
ATOM    740  N   LYS A  46       2.846  25.513 -16.018  1.00  0.90           N  
ATOM    741  CA  LYS A  46       2.000  25.993 -14.937  1.00  0.90           C  
ATOM    742  C   LYS A  46       1.630  24.933 -13.897  1.00  0.90           C  
ATOM    743  O   LYS A  46       1.028  25.259 -12.873  1.00  0.90           O  
ATOM    744  CB  LYS A  46       0.718  26.571 -15.530  1.00  0.90           C  
ATOM    745  CG  LYS A  46       0.923  27.823 -16.379  1.00  0.90           C  
ATOM    746  CD  LYS A  46      -0.399  28.316 -16.956  1.00  0.90           C  
ATOM    747  CE  LYS A  46      -0.209  29.567 -17.798  1.00  0.90           C  
ATOM    748  NZ  LYS A  46      -1.497  30.046 -18.376  1.00  0.90           N  
ATOM    749  H   LYS A  46       2.426  25.358 -16.940  1.00  0.90           H  
ATOM    750  HA  LYS A  46       2.538  26.788 -14.422  1.00  0.90           H  
ATOM    751 1HB  LYS A  46       0.256  25.815 -16.173  1.00  0.90           H  
ATOM    752 2HB  LYS A  46       0.015  26.803 -14.733  1.00  0.90           H  
ATOM    753 1HG  LYS A  46       1.369  28.610 -15.771  1.00  0.90           H  
ATOM    754 2HG  LYS A  46       1.605  27.590 -17.201  1.00  0.90           H  
ATOM    755 1HD  LYS A  46      -0.824  27.529 -17.584  1.00  0.90           H  
ATOM    756 2HD  LYS A  46      -1.096  28.529 -16.147  1.00  0.90           H  
ATOM    757 1HE  LYS A  46       0.215  30.354 -17.177  1.00  0.90           H  
ATOM    758 2HE  LYS A  46       0.482  29.346 -18.611  1.00  0.90           H  
ATOM    759 1HZ  LYS A  46      -1.332  30.875 -18.929  1.00  0.90           H  
ATOM    760 2HZ  LYS A  46      -1.892  29.323 -18.962  1.00  0.90           H  
ATOM    761 3HZ  LYS A  46      -2.142  30.263 -17.629  1.00  0.90           H  
ATOM    762  N   ALA A  47       1.921  23.666 -14.173  1.00  0.84           N  
ATOM    763  CA  ALA A  47       1.522  22.574 -13.289  1.00  0.84           C  
ATOM    764  C   ALA A  47       2.270  22.545 -11.933  1.00  0.84           C  
ATOM    765  O   ALA A  47       3.488  22.768 -11.857  1.00  0.84           O  
ATOM    766  CB  ALA A  47       1.743  21.262 -14.035  1.00  0.84           C  
ATOM    767  H   ALA A  47       2.455  23.434 -15.012  1.00  0.84           H  
ATOM    768  HA  ALA A  47       0.458  22.689 -13.074  1.00  0.84           H  
ATOM    769 1HB  ALA A  47       1.412  20.433 -13.419  1.00  0.84           H  
ATOM    770 2HB  ALA A  47       1.179  21.270 -14.968  1.00  0.84           H  
ATOM    771 3HB  ALA A  47       2.798  21.145 -14.256  1.00  0.84           H  
ATOM    772  N   ASP A  48       1.550  22.184 -10.860  1.00  0.80           N  
ATOM    773  CA  ASP A  48       2.158  21.906  -9.548  1.00  0.80           C  
ATOM    774  C   ASP A  48       2.754  20.496  -9.576  1.00  0.80           C  
ATOM    775  O   ASP A  48       2.549  19.763 -10.542  1.00  0.80           O  
ATOM    776  CB  ASP A  48       1.129  22.078  -8.412  1.00  0.80           C  
ATOM    777  CG  ASP A  48       1.716  22.202  -6.966  1.00  0.80           C  
ATOM    778  OD1 ASP A  48       2.903  22.024  -6.798  1.00  0.80           O  
ATOM    779  OD2 ASP A  48       0.960  22.458  -6.060  1.00  0.80           O  
ATOM    780  H   ASP A  48       0.524  22.082 -10.937  1.00  0.80           H  
ATOM    781  HA  ASP A  48       2.967  22.616  -9.380  1.00  0.80           H  
ATOM    782 1HB  ASP A  48       0.526  22.963  -8.619  1.00  0.80           H  
ATOM    783 2HB  ASP A  48       0.440  21.230  -8.430  1.00  0.80           H  
ATOM    784  N   HIS A  49       3.475  20.097  -8.530  1.00  0.79           N  
ATOM    785  CA  HIS A  49       4.072  18.753  -8.505  1.00  0.79           C  
ATOM    786  C   HIS A  49       2.980  17.687  -8.636  1.00  0.79           C  
ATOM    787  O   HIS A  49       3.103  16.728  -9.400  1.00  0.79           O  
ATOM    788  CB  HIS A  49       4.746  18.473  -7.151  1.00  0.79           C  
ATOM    789  CG  HIS A  49       5.978  19.269  -6.798  1.00  0.79           C  
ATOM    790  ND1 HIS A  49       7.128  19.250  -7.537  1.00  0.79           N  
ATOM    791  CD2 HIS A  49       6.223  20.079  -5.743  1.00  0.79           C  
ATOM    792  CE1 HIS A  49       8.045  20.007  -6.943  1.00  0.79           C  
ATOM    793  NE2 HIS A  49       7.515  20.525  -5.860  1.00  0.79           N  
ATOM    794  H   HIS A  49       3.599  20.754  -7.759  1.00  0.79           H  
ATOM    795  HA  HIS A  49       4.788  18.635  -9.319  1.00  0.79           H  
ATOM    796 1HB  HIS A  49       4.019  18.649  -6.357  1.00  0.79           H  
ATOM    797 2HB  HIS A  49       5.013  17.416  -7.098  1.00  0.79           H  
ATOM    798  HD2 HIS A  49       5.523  20.320  -4.941  1.00  0.79           H  
ATOM    799  HE1 HIS A  49       9.070  20.174  -7.295  1.00  0.79           H  
ATOM    800  HE2 HIS A  49       7.987  21.145  -5.214  1.00  0.79           H  
ATOM    801  N   VAL A  50       1.881  17.900  -7.915  1.00  0.79           N  
ATOM    802  CA  VAL A  50       0.749  16.982  -7.898  1.00  0.79           C  
ATOM    803  C   VAL A  50       0.011  16.991  -9.224  1.00  0.79           C  
ATOM    804  O   VAL A  50      -0.430  15.949  -9.716  1.00  0.79           O  
ATOM    805  CB  VAL A  50      -0.218  17.335  -6.769  1.00  0.79           C  
ATOM    806  CG1 VAL A  50      -1.452  16.462  -6.871  1.00  0.79           C  
ATOM    807  CG2 VAL A  50       0.486  17.139  -5.440  1.00  0.79           C  
ATOM    808  H   VAL A  50       1.852  18.727  -7.333  1.00  0.79           H  
ATOM    809  HA  VAL A  50       1.128  15.975  -7.720  1.00  0.79           H  
ATOM    810  HB  VAL A  50      -0.535  18.376  -6.871  1.00  0.79           H  
ATOM    811 1HG1 VAL A  50      -2.147  16.717  -6.072  1.00  0.79           H  
ATOM    812 2HG1 VAL A  50      -1.933  16.628  -7.837  1.00  0.79           H  
ATOM    813 3HG1 VAL A  50      -1.164  15.414  -6.782  1.00  0.79           H  
ATOM    814 1HG2 VAL A  50      -0.193  17.393  -4.626  1.00  0.79           H  
ATOM    815 2HG2 VAL A  50       0.796  16.100  -5.342  1.00  0.79           H  
ATOM    816 3HG2 VAL A  50       1.364  17.786  -5.395  1.00  0.79           H  
ATOM    817  N   ASP A  51      -0.164  18.176  -9.790  1.00  0.82           N  
ATOM    818  CA  ASP A  51      -0.866  18.296 -11.056  1.00  0.82           C  
ATOM    819  C   ASP A  51      -0.068  17.613 -12.139  1.00  0.82           C  
ATOM    820  O   ASP A  51      -0.632  16.918 -12.979  1.00  0.82           O  
ATOM    821  CB  ASP A  51      -0.953  19.735 -11.479  1.00  0.82           C  
ATOM    822  CG  ASP A  51      -1.816  20.601 -10.654  1.00  0.82           C  
ATOM    823  OD1 ASP A  51      -2.736  20.141 -10.016  1.00  0.82           O  
ATOM    824  OD2 ASP A  51      -1.444  21.756 -10.570  1.00  0.82           O  
ATOM    825  H   ASP A  51       0.218  18.996  -9.343  1.00  0.82           H  
ATOM    826  HA  ASP A  51      -1.853  17.841 -10.975  1.00  0.82           H  
ATOM    827 1HB  ASP A  51       0.037  20.134 -11.480  1.00  0.82           H  
ATOM    828 2HB  ASP A  51      -1.310  19.780 -12.510  1.00  0.82           H  
ATOM    829  N   LEU A  52       1.259  17.771 -12.104  1.00  0.87           N  
ATOM    830  CA  LEU A  52       2.079  17.182 -13.141  1.00  0.87           C  
ATOM    831  C   LEU A  52       1.953  15.676 -12.955  1.00  0.87           C  
ATOM    832  O   LEU A  52       1.775  14.944 -13.927  1.00  0.87           O  
ATOM    833  CB  LEU A  52       3.540  17.641 -13.006  1.00  0.87           C  
ATOM    834  CG  LEU A  52       4.485  17.325 -14.154  1.00  0.87           C  
ATOM    835  CD1 LEU A  52       3.959  18.045 -15.408  1.00  0.87           C  
ATOM    836  CD2 LEU A  52       5.905  17.781 -13.801  1.00  0.87           C  
ATOM    837  H   LEU A  52       1.696  18.353 -11.390  1.00  0.87           H  
ATOM    838  HA  LEU A  52       1.694  17.462 -14.117  1.00  0.87           H  
ATOM    839 1HB  LEU A  52       3.544  18.723 -12.865  1.00  0.87           H  
ATOM    840 2HB  LEU A  52       3.947  17.193 -12.105  1.00  0.87           H  
ATOM    841  HG  LEU A  52       4.476  16.278 -14.358  1.00  0.87           H  
ATOM    842 1HD1 LEU A  52       4.601  17.826 -16.253  1.00  0.87           H  
ATOM    843 2HD1 LEU A  52       2.951  17.710 -15.627  1.00  0.87           H  
ATOM    844 3HD1 LEU A  52       3.947  19.122 -15.232  1.00  0.87           H  
ATOM    845 1HD2 LEU A  52       6.568  17.569 -14.631  1.00  0.87           H  
ATOM    846 2HD2 LEU A  52       5.904  18.851 -13.603  1.00  0.87           H  
ATOM    847 3HD2 LEU A  52       6.249  17.251 -12.915  1.00  0.87           H  
ATOM    848  N   ALA A  53       1.989  15.212 -11.687  1.00  0.95           N  
ATOM    849  CA  ALA A  53       1.839  13.790 -11.399  1.00  0.95           C  
ATOM    850  C   ALA A  53       0.492  13.265 -11.888  1.00  0.95           C  
ATOM    851  O   ALA A  53       0.417  12.155 -12.390  1.00  0.95           O  
ATOM    852  CB  ALA A  53       1.969  13.494  -9.944  1.00  0.95           C  
ATOM    853  H   ALA A  53       2.157  15.853 -10.912  1.00  0.95           H  
ATOM    854  HA  ALA A  53       2.644  13.265 -11.881  1.00  0.95           H  
ATOM    855 1HB  ALA A  53       1.890  12.418  -9.772  1.00  0.95           H  
ATOM    856 2HB  ALA A  53       2.932  13.847  -9.597  1.00  0.95           H  
ATOM    857 3HB  ALA A  53       1.183  14.003  -9.395  1.00  0.95           H  
ATOM    858  N   THR A  54      -0.570  14.065 -11.767  1.00  1.06           N  
ATOM    859  CA  THR A  54      -1.902  13.651 -12.207  1.00  1.06           C  
ATOM    860  C   THR A  54      -1.942  13.543 -13.723  1.00  1.06           C  
ATOM    861  O   THR A  54      -2.365  12.524 -14.293  1.00  1.06           O  
ATOM    862  CB  THR A  54      -2.943  14.684 -11.779  1.00  1.06           C  
ATOM    863  OG1 THR A  54      -2.892  14.823 -10.358  1.00  1.06           O  
ATOM    864  CG2 THR A  54      -4.322  14.233 -12.191  1.00  1.06           C  
ATOM    865  H   THR A  54      -0.458  14.971 -11.316  1.00  1.06           H  
ATOM    866  HA  THR A  54      -2.137  12.677 -11.781  1.00  1.06           H  
ATOM    867  HB  THR A  54      -2.725  15.644 -12.243  1.00  1.06           H  
ATOM    868  HG1 THR A  54      -2.012  15.222 -10.124  1.00  1.06           H  
ATOM    869 1HG2 THR A  54      -5.058  14.970 -11.878  1.00  1.06           H  
ATOM    870 2HG2 THR A  54      -4.357  14.128 -13.277  1.00  1.06           H  
ATOM    871 3HG2 THR A  54      -4.551  13.275 -11.730  1.00  1.06           H  
ATOM    872  N   LEU A  55      -1.410  14.579 -14.377  1.00  1.22           N  
ATOM    873  CA  LEU A  55      -1.376  14.638 -15.821  1.00  1.22           C  
ATOM    874  C   LEU A  55      -0.556  13.476 -16.311  1.00  1.22           C  
ATOM    875  O   LEU A  55      -0.864  12.896 -17.350  1.00  1.22           O  
ATOM    876  CB  LEU A  55      -0.721  15.937 -16.332  1.00  1.22           C  
ATOM    877  CG  LEU A  55      -1.442  17.267 -16.130  1.00  1.22           C  
ATOM    878  CD1 LEU A  55      -0.484  18.410 -16.544  1.00  1.22           C  
ATOM    879  CD2 LEU A  55      -2.686  17.292 -16.958  1.00  1.22           C  
ATOM    880  H   LEU A  55      -1.054  15.369 -13.847  1.00  1.22           H  
ATOM    881  HA  LEU A  55      -2.390  14.555 -16.208  1.00  1.22           H  
ATOM    882 1HB  LEU A  55       0.232  16.036 -15.831  1.00  1.22           H  
ATOM    883 2HB  LEU A  55      -0.565  15.829 -17.400  1.00  1.22           H  
ATOM    884  HG  LEU A  55      -1.707  17.392 -15.089  1.00  1.22           H  
ATOM    885 1HD1 LEU A  55      -0.977  19.370 -16.405  1.00  1.22           H  
ATOM    886 2HD1 LEU A  55       0.409  18.373 -15.927  1.00  1.22           H  
ATOM    887 3HD1 LEU A  55      -0.208  18.290 -17.590  1.00  1.22           H  
ATOM    888 1HD2 LEU A  55      -3.195  18.241 -16.812  1.00  1.22           H  
ATOM    889 2HD2 LEU A  55      -2.419  17.180 -18.007  1.00  1.22           H  
ATOM    890 3HD2 LEU A  55      -3.342  16.474 -16.649  1.00  1.22           H  
ATOM    891  N   MET A  56       0.458  13.069 -15.530  1.00  1.43           N  
ATOM    892  CA  MET A  56       1.276  11.992 -16.008  1.00  1.43           C  
ATOM    893  C   MET A  56       0.758  10.632 -15.655  1.00  1.43           C  
ATOM    894  O   MET A  56       1.516   9.689 -15.685  1.00  1.43           O  
ATOM    895  CB  MET A  56       2.754  12.023 -15.607  1.00  1.43           C  
ATOM    896  CG  MET A  56       2.992  11.814 -14.249  1.00  1.43           C  
ATOM    897  SD  MET A  56       4.737  11.911 -13.815  1.00  1.43           S  
ATOM    898  CE  MET A  56       5.035  13.637 -14.015  1.00  1.43           C  
ATOM    899  H   MET A  56       0.704  13.563 -14.675  1.00  1.43           H  
ATOM    900  HA  MET A  56       1.259  12.103 -17.075  1.00  1.43           H  
ATOM    901 1HB  MET A  56       3.267  11.226 -16.110  1.00  1.43           H  
ATOM    902 2HB  MET A  56       3.228  12.944 -15.870  1.00  1.43           H  
ATOM    903 1HG  MET A  56       2.469  12.582 -13.801  1.00  1.43           H  
ATOM    904 2HG  MET A  56       2.577  10.861 -13.920  1.00  1.43           H  
ATOM    905 1HE  MET A  56       6.059  13.851 -13.757  1.00  1.43           H  
ATOM    906 2HE  MET A  56       4.844  13.926 -15.052  1.00  1.43           H  
ATOM    907 3HE  MET A  56       4.376  14.190 -13.360  1.00  1.43           H  
ATOM    908  N   ILE A  57      -0.488  10.492 -15.318  1.00  1.66           N  
ATOM    909  CA  ILE A  57      -1.030   9.160 -15.225  1.00  1.66           C  
ATOM    910  C   ILE A  57      -2.145   9.084 -16.266  1.00  1.66           C  
ATOM    911  O   ILE A  57      -2.233   8.161 -17.098  1.00  1.66           O  
ATOM    912  CB  ILE A  57      -1.550   8.847 -13.836  1.00  1.66           C  
ATOM    913  CG1 ILE A  57      -0.446   8.991 -12.773  1.00  1.66           C  
ATOM    914  CG2 ILE A  57      -2.109   7.453 -13.842  1.00  1.66           C  
ATOM    915  CD1 ILE A  57       0.743   8.096 -12.878  1.00  1.66           C  
ATOM    916  H   ILE A  57      -1.088  11.300 -15.174  1.00  1.66           H  
ATOM    917  HA  ILE A  57      -0.270   8.425 -15.482  1.00  1.66           H  
ATOM    918  HB  ILE A  57      -2.341   9.556 -13.573  1.00  1.66           H  
ATOM    919 1HG1 ILE A  57      -0.091   9.980 -12.821  1.00  1.66           H  
ATOM    920 2HG1 ILE A  57      -0.885   8.830 -11.835  1.00  1.66           H  
ATOM    921 1HG2 ILE A  57      -2.502   7.206 -12.856  1.00  1.66           H  
ATOM    922 2HG2 ILE A  57      -2.908   7.389 -14.578  1.00  1.66           H  
ATOM    923 3HG2 ILE A  57      -1.320   6.761 -14.109  1.00  1.66           H  
ATOM    924 1HD1 ILE A  57       1.422   8.329 -12.066  1.00  1.66           H  
ATOM    925 2HD1 ILE A  57       0.441   7.096 -12.797  1.00  1.66           H  
ATOM    926 3HD1 ILE A  57       1.245   8.237 -13.814  1.00  1.66           H  
ATOM    927  N   ASP A  58      -2.965  10.140 -16.246  1.00  1.88           N  
ATOM    928  CA  ASP A  58      -4.208  10.260 -17.004  1.00  1.88           C  
ATOM    929  C   ASP A  58      -4.152  10.019 -18.509  1.00  1.88           C  
ATOM    930  O   ASP A  58      -5.133   9.552 -19.085  1.00  1.88           O  
ATOM    931  CB  ASP A  58      -4.775  11.673 -16.818  1.00  1.88           C  
ATOM    932  CG  ASP A  58      -5.391  11.926 -15.435  1.00  1.88           C  
ATOM    933  OD1 ASP A  58      -5.619  10.982 -14.707  1.00  1.88           O  
ATOM    934  OD2 ASP A  58      -5.657  13.068 -15.134  1.00  1.88           O  
ATOM    935  H   ASP A  58      -2.753  10.893 -15.588  1.00  1.88           H  
ATOM    936  HA  ASP A  58      -4.912   9.543 -16.582  1.00  1.88           H  
ATOM    937 1HB  ASP A  58      -3.964  12.393 -16.958  1.00  1.88           H  
ATOM    938 2HB  ASP A  58      -5.519  11.873 -17.589  1.00  1.88           H  
ATOM    939  N   PHE A  59      -3.051  10.339 -19.163  1.00  2.04           N  
ATOM    940  CA  PHE A  59      -3.037  10.210 -20.618  1.00  2.04           C  
ATOM    941  C   PHE A  59      -2.322   8.980 -21.189  1.00  2.04           C  
ATOM    942  O   PHE A  59      -2.223   8.855 -22.409  1.00  2.04           O  
ATOM    943  CB  PHE A  59      -2.420  11.491 -21.195  1.00  2.04           C  
ATOM    944  CG  PHE A  59      -3.249  12.661 -20.864  1.00  2.04           C  
ATOM    945  CD1 PHE A  59      -2.848  13.524 -19.873  1.00  2.04           C  
ATOM    946  CD2 PHE A  59      -4.443  12.897 -21.513  1.00  2.04           C  
ATOM    947  CE1 PHE A  59      -3.611  14.598 -19.527  1.00  2.04           C  
ATOM    948  CE2 PHE A  59      -5.219  13.983 -21.174  1.00  2.04           C  
ATOM    949  CZ  PHE A  59      -4.800  14.839 -20.173  1.00  2.04           C  
ATOM    950  H   PHE A  59      -2.248  10.698 -18.662  1.00  2.04           H  
ATOM    951  HA  PHE A  59      -4.072  10.165 -20.957  1.00  2.04           H  
ATOM    952 1HB  PHE A  59      -1.442  11.660 -20.800  1.00  2.04           H  
ATOM    953 2HB  PHE A  59      -2.340  11.420 -22.280  1.00  2.04           H  
ATOM    954  HD1 PHE A  59      -1.907  13.339 -19.367  1.00  2.04           H  
ATOM    955  HD2 PHE A  59      -4.771  12.213 -22.299  1.00  2.04           H  
ATOM    956  HE1 PHE A  59      -3.271  15.253 -18.747  1.00  2.04           H  
ATOM    957  HE2 PHE A  59      -6.158  14.163 -21.689  1.00  2.04           H  
ATOM    958  HZ  PHE A  59      -5.407  15.700 -19.898  1.00  2.04           H  
ATOM    959  N   ASN A  60      -1.756   8.110 -20.338  1.00  2.11           N  
ATOM    960  CA  ASN A  60      -0.995   6.990 -20.908  1.00  2.11           C  
ATOM    961  C   ASN A  60      -0.958   5.711 -20.045  1.00  2.11           C  
ATOM    962  O   ASN A  60      -0.723   4.623 -20.578  1.00  2.11           O  
ATOM    963  CB  ASN A  60       0.408   7.471 -21.239  1.00  2.11           C  
ATOM    964  CG  ASN A  60       1.190   6.640 -22.211  1.00  2.11           C  
ATOM    965  OD1 ASN A  60       0.634   5.996 -23.116  1.00  2.11           O  
ATOM    966  ND2 ASN A  60       2.487   6.682 -22.079  1.00  2.11           N  
ATOM    967  H   ASN A  60      -1.880   8.219 -19.330  1.00  2.11           H  
ATOM    968  HA  ASN A  60      -1.477   6.709 -21.844  1.00  2.11           H  
ATOM    969 1HB  ASN A  60       0.391   8.474 -21.603  1.00  2.11           H  
ATOM    970 2HB  ASN A  60       0.921   7.435 -20.321  1.00  2.11           H  
ATOM    971 1HD2 ASN A  60       3.114   6.188 -22.691  1.00  2.11           H  
ATOM    972 2HD2 ASN A  60       2.931   7.205 -21.347  1.00  2.11           H  
ATOM    973  N   GLY A  61      -1.163   5.829 -18.718  1.00  2.08           N  
ATOM    974  CA  GLY A  61      -1.001   4.690 -17.811  1.00  2.08           C  
ATOM    975  C   GLY A  61       0.164   4.904 -16.837  1.00  2.08           C  
ATOM    976  O   GLY A  61       1.182   5.520 -17.188  1.00  2.08           O  
ATOM    977  H   GLY A  61      -1.417   6.720 -18.293  1.00  2.08           H  
ATOM    978 1HA  GLY A  61      -1.925   4.549 -17.247  1.00  2.08           H  
ATOM    979 2HA  GLY A  61      -0.837   3.782 -18.387  1.00  2.08           H  
ATOM    980  N   GLU A  62       0.013   4.341 -15.630  1.00  1.98           N  
ATOM    981  CA  GLU A  62       0.972   4.509 -14.536  1.00  1.98           C  
ATOM    982  C   GLU A  62       2.379   3.972 -14.815  1.00  1.98           C  
ATOM    983  O   GLU A  62       3.374   4.566 -14.396  1.00  1.98           O  
ATOM    984  CB  GLU A  62       0.457   3.767 -13.279  1.00  1.98           C  
ATOM    985  CG  GLU A  62      -0.834   4.338 -12.579  1.00  1.98           C  
ATOM    986  CD  GLU A  62      -1.217   3.738 -11.170  1.00  1.98           C  
ATOM    987  OE1 GLU A  62      -0.353   3.250 -10.440  1.00  1.98           O  
ATOM    988  OE2 GLU A  62      -2.372   3.809 -10.838  1.00  1.98           O  
ATOM    989  H   GLU A  62      -0.838   3.823 -15.450  1.00  1.98           H  
ATOM    990  HA  GLU A  62       1.060   5.569 -14.330  1.00  1.98           H  
ATOM    991 1HB  GLU A  62       0.216   2.746 -13.567  1.00  1.98           H  
ATOM    992 2HB  GLU A  62       1.250   3.694 -12.572  1.00  1.98           H  
ATOM    993 1HG  GLU A  62      -0.713   5.369 -12.423  1.00  1.98           H  
ATOM    994 2HG  GLU A  62      -1.676   4.207 -13.260  1.00  1.98           H  
ATOM    995  N   GLU A  63       2.467   2.859 -15.524  1.00  1.83           N  
ATOM    996  CA  GLU A  63       3.757   2.225 -15.782  1.00  1.83           C  
ATOM    997  C   GLU A  63       4.658   3.042 -16.682  1.00  1.83           C  
ATOM    998  O   GLU A  63       5.832   3.281 -16.382  1.00  1.83           O  
ATOM    999  CB  GLU A  63       3.511   0.862 -16.408  1.00  1.83           C  
ATOM   1000  CG  GLU A  63       4.748   0.066 -16.756  1.00  1.83           C  
ATOM   1001  CD  GLU A  63       4.403  -1.322 -17.228  1.00  1.83           C  
ATOM   1002  OE1 GLU A  63       3.233  -1.621 -17.303  1.00  1.83           O  
ATOM   1003  OE2 GLU A  63       5.298  -2.093 -17.485  1.00  1.83           O  
ATOM   1004  H   GLU A  63       1.620   2.430 -15.864  1.00  1.83           H  
ATOM   1005  HA  GLU A  63       4.267   2.096 -14.832  1.00  1.83           H  
ATOM   1006 1HB  GLU A  63       2.909   0.259 -15.733  1.00  1.83           H  
ATOM   1007 2HB  GLU A  63       2.936   0.988 -17.325  1.00  1.83           H  
ATOM   1008 1HG  GLU A  63       5.274   0.582 -17.559  1.00  1.83           H  
ATOM   1009 2HG  GLU A  63       5.408   0.024 -15.910  1.00  1.83           H  
ATOM   1010  N   LYS A  64       4.086   3.483 -17.786  1.00  1.68           N  
ATOM   1011  CA  LYS A  64       4.799   4.217 -18.812  1.00  1.68           C  
ATOM   1012  C   LYS A  64       5.277   5.549 -18.247  1.00  1.68           C  
ATOM   1013  O   LYS A  64       6.371   6.045 -18.578  1.00  1.68           O  
ATOM   1014  CB  LYS A  64       3.841   4.390 -19.961  1.00  1.68           C  
ATOM   1015  CG  LYS A  64       3.497   3.073 -20.650  1.00  1.68           C  
ATOM   1016  CD  LYS A  64       2.453   3.276 -21.717  1.00  1.68           C  
ATOM   1017  CE  LYS A  64       2.005   1.982 -22.339  1.00  1.68           C  
ATOM   1018  NZ  LYS A  64       0.900   2.207 -23.303  1.00  1.68           N  
ATOM   1019  H   LYS A  64       3.109   3.275 -17.934  1.00  1.68           H  
ATOM   1020  HA  LYS A  64       5.667   3.639 -19.132  1.00  1.68           H  
ATOM   1021 1HB  LYS A  64       2.921   4.880 -19.627  1.00  1.68           H  
ATOM   1022 2HB  LYS A  64       4.290   4.998 -20.706  1.00  1.68           H  
ATOM   1023 1HG  LYS A  64       4.404   2.670 -21.112  1.00  1.68           H  
ATOM   1024 2HG  LYS A  64       3.132   2.359 -19.915  1.00  1.68           H  
ATOM   1025 1HD  LYS A  64       1.590   3.782 -21.289  1.00  1.68           H  
ATOM   1026 2HD  LYS A  64       2.864   3.904 -22.505  1.00  1.68           H  
ATOM   1027 1HE  LYS A  64       2.844   1.522 -22.859  1.00  1.68           H  
ATOM   1028 2HE  LYS A  64       1.660   1.308 -21.556  1.00  1.68           H  
ATOM   1029 1HZ  LYS A  64       0.612   1.332 -23.705  1.00  1.68           H  
ATOM   1030 2HZ  LYS A  64       0.115   2.632 -22.814  1.00  1.68           H  
ATOM   1031 3HZ  LYS A  64       1.213   2.830 -24.034  1.00  1.68           H  
ATOM   1032  N   ALA A  65       4.421   6.133 -17.392  1.00  1.54           N  
ATOM   1033  CA  ALA A  65       4.712   7.388 -16.734  1.00  1.54           C  
ATOM   1034  C   ALA A  65       5.856   7.274 -15.771  1.00  1.54           C  
ATOM   1035  O   ALA A  65       6.778   8.093 -15.782  1.00  1.54           O  
ATOM   1036  CB  ALA A  65       3.512   7.828 -15.963  1.00  1.54           C  
ATOM   1037  H   ALA A  65       3.515   5.697 -17.200  1.00  1.54           H  
ATOM   1038  HA  ALA A  65       4.968   8.117 -17.496  1.00  1.54           H  
ATOM   1039 1HB  ALA A  65       3.726   8.785 -15.490  1.00  1.54           H  
ATOM   1040 2HB  ALA A  65       2.689   7.909 -16.643  1.00  1.54           H  
ATOM   1041 3HB  ALA A  65       3.265   7.096 -15.199  1.00  1.54           H  
ATOM   1042  N   TRP A  66       5.805   6.238 -14.939  1.00  1.42           N  
ATOM   1043  CA  TRP A  66       6.840   6.019 -13.960  1.00  1.42           C  
ATOM   1044  C   TRP A  66       8.168   5.859 -14.668  1.00  1.42           C  
ATOM   1045  O   TRP A  66       9.172   6.477 -14.295  1.00  1.42           O  
ATOM   1046  CB  TRP A  66       6.530   4.801 -13.102  1.00  1.42           C  
ATOM   1047  CG  TRP A  66       7.495   4.646 -12.008  1.00  1.42           C  
ATOM   1048  CD1 TRP A  66       8.798   4.935 -12.068  1.00  1.42           C  
ATOM   1049  CD2 TRP A  66       7.254   4.186 -10.672  1.00  1.42           C  
ATOM   1050  NE1 TRP A  66       9.390   4.712 -10.861  1.00  1.42           N  
ATOM   1051  CE2 TRP A  66       8.468   4.260  -9.998  1.00  1.42           C  
ATOM   1052  CE3 TRP A  66       6.132   3.730 -10.004  1.00  1.42           C  
ATOM   1053  CZ2 TRP A  66       8.592   3.909  -8.690  1.00  1.42           C  
ATOM   1054  CZ3 TRP A  66       6.256   3.367  -8.689  1.00  1.42           C  
ATOM   1055  CH2 TRP A  66       7.465   3.457  -8.045  1.00  1.42           C  
ATOM   1056  H   TRP A  66       5.014   5.591 -14.965  1.00  1.42           H  
ATOM   1057  HA  TRP A  66       6.907   6.892 -13.321  1.00  1.42           H  
ATOM   1058 1HB  TRP A  66       5.533   4.888 -12.687  1.00  1.42           H  
ATOM   1059 2HB  TRP A  66       6.547   3.900 -13.722  1.00  1.42           H  
ATOM   1060  HD1 TRP A  66       9.299   5.299 -12.949  1.00  1.42           H  
ATOM   1061  HE1 TRP A  66      10.366   4.857 -10.652  1.00  1.42           H  
ATOM   1062  HE3 TRP A  66       5.172   3.654 -10.512  1.00  1.42           H  
ATOM   1063  HZ2 TRP A  66       9.545   3.967  -8.162  1.00  1.42           H  
ATOM   1064  HZ3 TRP A  66       5.371   3.001  -8.174  1.00  1.42           H  
ATOM   1065  HH2 TRP A  66       7.548   3.157  -6.999  1.00  1.42           H  
ATOM   1066  N   ALA A  67       8.166   5.049 -15.732  1.00  1.32           N  
ATOM   1067  CA  ALA A  67       9.376   4.771 -16.476  1.00  1.32           C  
ATOM   1068  C   ALA A  67      10.012   6.060 -16.981  1.00  1.32           C  
ATOM   1069  O   ALA A  67      11.237   6.216 -16.927  1.00  1.32           O  
ATOM   1070  CB  ALA A  67       9.037   3.856 -17.634  1.00  1.32           C  
ATOM   1071  H   ALA A  67       7.303   4.573 -16.003  1.00  1.32           H  
ATOM   1072  HA  ALA A  67      10.081   4.275 -15.808  1.00  1.32           H  
ATOM   1073 1HB  ALA A  67       9.927   3.608 -18.184  1.00  1.32           H  
ATOM   1074 2HB  ALA A  67       8.588   2.941 -17.247  1.00  1.32           H  
ATOM   1075 3HB  ALA A  67       8.328   4.355 -18.288  1.00  1.32           H  
ATOM   1076  N   MET A  68       9.187   7.006 -17.430  1.00  1.24           N  
ATOM   1077  CA  MET A  68       9.729   8.276 -17.872  1.00  1.24           C  
ATOM   1078  C   MET A  68      10.149   9.167 -16.741  1.00  1.24           C  
ATOM   1079  O   MET A  68      11.107   9.923 -16.882  1.00  1.24           O  
ATOM   1080  CB  MET A  68       8.750   9.033 -18.703  1.00  1.24           C  
ATOM   1081  CG  MET A  68       9.340  10.430 -19.186  1.00  1.24           C  
ATOM   1082  SD  MET A  68      10.674  10.317 -20.317  1.00  1.24           S  
ATOM   1083  CE  MET A  68      10.758  12.032 -20.813  1.00  1.24           C  
ATOM   1084  H   MET A  68       8.180   6.829 -17.490  1.00  1.24           H  
ATOM   1085  HA  MET A  68      10.622   8.087 -18.448  1.00  1.24           H  
ATOM   1086 1HB  MET A  68       8.459   8.443 -19.572  1.00  1.24           H  
ATOM   1087 2HB  MET A  68       7.876   9.152 -18.093  1.00  1.24           H  
ATOM   1088 1HG  MET A  68       8.617  11.081 -19.625  1.00  1.24           H  
ATOM   1089 2HG  MET A  68       9.712  10.930 -18.293  1.00  1.24           H  
ATOM   1090 1HE  MET A  68      11.555  12.160 -21.525  1.00  1.24           H  
ATOM   1091 2HE  MET A  68       9.811  12.335 -21.252  1.00  1.24           H  
ATOM   1092 3HE  MET A  68      10.952  12.638 -19.997  1.00  1.24           H  
ATOM   1093  N   ALA A  69       9.458   9.122 -15.611  1.00  1.18           N  
ATOM   1094  CA  ALA A  69       9.879   9.998 -14.535  1.00  1.18           C  
ATOM   1095  C   ALA A  69      11.315   9.645 -14.167  1.00  1.18           C  
ATOM   1096  O   ALA A  69      12.157  10.526 -13.993  1.00  1.18           O  
ATOM   1097  CB  ALA A  69       8.948   9.860 -13.349  1.00  1.18           C  
ATOM   1098  H   ALA A  69       8.648   8.507 -15.510  1.00  1.18           H  
ATOM   1099  HA  ALA A  69       9.860  11.024 -14.897  1.00  1.18           H  
ATOM   1100 1HB  ALA A  69       9.269  10.526 -12.552  1.00  1.18           H  
ATOM   1101 2HB  ALA A  69       7.931  10.116 -13.654  1.00  1.18           H  
ATOM   1102 3HB  ALA A  69       8.971   8.828 -12.997  1.00  1.18           H  
ATOM   1103  N   VAL A  70      11.597   8.339 -14.155  1.00  1.13           N  
ATOM   1104  CA  VAL A  70      12.916   7.796 -13.868  1.00  1.13           C  
ATOM   1105  C   VAL A  70      13.921   8.156 -14.961  1.00  1.13           C  
ATOM   1106  O   VAL A  70      15.048   8.573 -14.668  1.00  1.13           O  
ATOM   1107  CB  VAL A  70      12.790   6.291 -13.661  1.00  1.13           C  
ATOM   1108  CG1 VAL A  70      14.090   5.662 -13.556  1.00  1.13           C  
ATOM   1109  CG2 VAL A  70      12.051   6.072 -12.399  1.00  1.13           C  
ATOM   1110  H   VAL A  70      10.830   7.686 -14.326  1.00  1.13           H  
ATOM   1111  HA  VAL A  70      13.265   8.224 -12.936  1.00  1.13           H  
ATOM   1112  HB  VAL A  70      12.250   5.852 -14.503  1.00  1.13           H  
ATOM   1113 1HG1 VAL A  70      13.946   4.614 -13.403  1.00  1.13           H  
ATOM   1114 2HG1 VAL A  70      14.628   5.832 -14.478  1.00  1.13           H  
ATOM   1115 3HG1 VAL A  70      14.628   6.086 -12.714  1.00  1.13           H  
ATOM   1116 1HG2 VAL A  70      11.933   4.999 -12.222  1.00  1.13           H  
ATOM   1117 2HG2 VAL A  70      12.613   6.517 -11.601  1.00  1.13           H  
ATOM   1118 3HG2 VAL A  70      11.084   6.551 -12.472  1.00  1.13           H  
ATOM   1119  N   TRP A  71      13.508   8.048 -16.225  1.00  1.11           N  
ATOM   1120  CA  TRP A  71      14.372   8.423 -17.335  1.00  1.11           C  
ATOM   1121  C   TRP A  71      14.794   9.881 -17.157  1.00  1.11           C  
ATOM   1122  O   TRP A  71      15.975  10.220 -17.291  1.00  1.11           O  
ATOM   1123  CB  TRP A  71      13.611   8.286 -18.656  1.00  1.11           C  
ATOM   1124  CG  TRP A  71      14.384   8.610 -19.893  1.00  1.11           C  
ATOM   1125  CD1 TRP A  71      15.090   7.734 -20.647  1.00  1.11           C  
ATOM   1126  CD2 TRP A  71      14.556   9.912 -20.523  1.00  1.11           C  
ATOM   1127  NE1 TRP A  71      15.676   8.385 -21.702  1.00  1.11           N  
ATOM   1128  CE2 TRP A  71      15.360   9.721 -21.634  1.00  1.11           C  
ATOM   1129  CE3 TRP A  71      14.102  11.195 -20.230  1.00  1.11           C  
ATOM   1130  CZ2 TRP A  71      15.725  10.771 -22.462  1.00  1.11           C  
ATOM   1131  CZ3 TRP A  71      14.462  12.248 -21.046  1.00  1.11           C  
ATOM   1132  CH2 TRP A  71      15.252  12.045 -22.135  1.00  1.11           C  
ATOM   1133  H   TRP A  71      12.583   7.664 -16.424  1.00  1.11           H  
ATOM   1134  HA  TRP A  71      15.256   7.788 -17.338  1.00  1.11           H  
ATOM   1135 1HB  TRP A  71      13.216   7.274 -18.743  1.00  1.11           H  
ATOM   1136 2HB  TRP A  71      12.765   8.953 -18.630  1.00  1.11           H  
ATOM   1137  HD1 TRP A  71      15.175   6.668 -20.446  1.00  1.11           H  
ATOM   1138  HE1 TRP A  71      16.248   7.952 -22.407  1.00  1.11           H  
ATOM   1139  HE3 TRP A  71      13.478  11.358 -19.382  1.00  1.11           H  
ATOM   1140  HZ2 TRP A  71      16.358  10.625 -23.336  1.00  1.11           H  
ATOM   1141  HZ3 TRP A  71      14.098  13.244 -20.799  1.00  1.11           H  
ATOM   1142  HH2 TRP A  71      15.519  12.896 -22.761  1.00  1.11           H  
ATOM   1143  N   ILE A  72      13.830  10.744 -16.832  1.00  1.09           N  
ATOM   1144  CA  ILE A  72      14.124  12.146 -16.635  1.00  1.09           C  
ATOM   1145  C   ILE A  72      15.030  12.381 -15.454  1.00  1.09           C  
ATOM   1146  O   ILE A  72      15.983  13.147 -15.553  1.00  1.09           O  
ATOM   1147  CB  ILE A  72      12.904  13.022 -16.437  1.00  1.09           C  
ATOM   1148  CG1 ILE A  72      12.099  13.088 -17.624  1.00  1.09           C  
ATOM   1149  CG2 ILE A  72      13.397  14.401 -16.133  1.00  1.09           C  
ATOM   1150  CD1 ILE A  72      10.797  13.745 -17.387  1.00  1.09           C  
ATOM   1151  H   ILE A  72      12.869  10.412 -16.729  1.00  1.09           H  
ATOM   1152  HA  ILE A  72      14.631  12.504 -17.529  1.00  1.09           H  
ATOM   1153  HB  ILE A  72      12.287  12.631 -15.632  1.00  1.09           H  
ATOM   1154 1HG1 ILE A  72      12.643  13.632 -18.382  1.00  1.09           H  
ATOM   1155 2HG1 ILE A  72      11.918  12.083 -17.972  1.00  1.09           H  
ATOM   1156 1HG2 ILE A  72      12.551  15.033 -16.017  1.00  1.09           H  
ATOM   1157 2HG2 ILE A  72      13.997  14.395 -15.222  1.00  1.09           H  
ATOM   1158 3HG2 ILE A  72      14.003  14.761 -16.959  1.00  1.09           H  
ATOM   1159 1HD1 ILE A  72      10.248  13.772 -18.289  1.00  1.09           H  
ATOM   1160 2HD1 ILE A  72      10.245  13.179 -16.647  1.00  1.09           H  
ATOM   1161 3HD1 ILE A  72      10.953  14.766 -17.036  1.00  1.09           H  
ATOM   1162  N   PHE A  73      14.771  11.707 -14.334  1.00  1.08           N  
ATOM   1163  CA  PHE A  73      15.602  11.921 -13.164  1.00  1.08           C  
ATOM   1164  C   PHE A  73      17.056  11.650 -13.557  1.00  1.08           C  
ATOM   1165  O   PHE A  73      17.966  12.405 -13.194  1.00  1.08           O  
ATOM   1166  CB  PHE A  73      15.171  10.992 -12.027  1.00  1.08           C  
ATOM   1167  CG  PHE A  73      13.810  11.312 -11.464  1.00  1.08           C  
ATOM   1168  CD1 PHE A  73      13.311  12.608 -11.472  1.00  1.08           C  
ATOM   1169  CD2 PHE A  73      13.010  10.293 -10.946  1.00  1.08           C  
ATOM   1170  CE1 PHE A  73      12.044  12.870 -10.986  1.00  1.08           C  
ATOM   1171  CE2 PHE A  73      11.753  10.559 -10.475  1.00  1.08           C  
ATOM   1172  CZ  PHE A  73      11.266  11.856 -10.503  1.00  1.08           C  
ATOM   1173  H   PHE A  73      13.967  11.083 -14.287  1.00  1.08           H  
ATOM   1174  HA  PHE A  73      15.498  12.950 -12.834  1.00  1.08           H  
ATOM   1175 1HB  PHE A  73      15.155   9.964 -12.389  1.00  1.08           H  
ATOM   1176 2HB  PHE A  73      15.900  11.042 -11.215  1.00  1.08           H  
ATOM   1177  HD1 PHE A  73      13.921  13.416 -11.874  1.00  1.08           H  
ATOM   1178  HD2 PHE A  73      13.390   9.276 -10.930  1.00  1.08           H  
ATOM   1179  HE1 PHE A  73      11.652  13.877 -10.996  1.00  1.08           H  
ATOM   1180  HE2 PHE A  73      11.144   9.750 -10.089  1.00  1.08           H  
ATOM   1181  HZ  PHE A  73      10.265  12.077 -10.135  1.00  1.08           H  
ATOM   1182  N   ALA A  74      17.295  10.591 -14.343  1.00  1.07           N  
ATOM   1183  CA  ALA A  74      18.655  10.345 -14.809  1.00  1.07           C  
ATOM   1184  C   ALA A  74      19.148  11.488 -15.720  1.00  1.07           C  
ATOM   1185  O   ALA A  74      20.260  11.991 -15.548  1.00  1.07           O  
ATOM   1186  CB  ALA A  74      18.721   9.034 -15.569  1.00  1.07           C  
ATOM   1187  H   ALA A  74      16.532   9.966 -14.615  1.00  1.07           H  
ATOM   1188  HA  ALA A  74      19.308  10.291 -13.939  1.00  1.07           H  
ATOM   1189 1HB  ALA A  74      19.742   8.851 -15.894  1.00  1.07           H  
ATOM   1190 2HB  ALA A  74      18.404   8.242 -14.942  1.00  1.07           H  
ATOM   1191 3HB  ALA A  74      18.067   9.086 -16.436  1.00  1.07           H  
ATOM   1192  N   ALA A  75      18.280  11.958 -16.632  1.00  1.06           N  
ATOM   1193  CA  ALA A  75      18.599  13.020 -17.602  1.00  1.06           C  
ATOM   1194  C   ALA A  75      18.990  14.343 -16.937  1.00  1.06           C  
ATOM   1195  O   ALA A  75      19.790  15.103 -17.485  1.00  1.06           O  
ATOM   1196  CB  ALA A  75      17.432  13.253 -18.543  1.00  1.06           C  
ATOM   1197  H   ALA A  75      17.365  11.513 -16.701  1.00  1.06           H  
ATOM   1198  HA  ALA A  75      19.449  12.676 -18.191  1.00  1.06           H  
ATOM   1199 1HB  ALA A  75      17.703  13.997 -19.279  1.00  1.06           H  
ATOM   1200 2HB  ALA A  75      17.172  12.319 -19.045  1.00  1.06           H  
ATOM   1201 3HB  ALA A  75      16.582  13.608 -17.978  1.00  1.06           H  
ATOM   1202  N   ILE A  76      18.437  14.618 -15.756  1.00  1.03           N  
ATOM   1203  CA  ILE A  76      18.741  15.854 -15.029  1.00  1.03           C  
ATOM   1204  C   ILE A  76      19.793  15.619 -13.942  1.00  1.03           C  
ATOM   1205  O   ILE A  76      20.056  16.500 -13.119  1.00  1.03           O  
ATOM   1206  CB  ILE A  76      17.469  16.478 -14.398  1.00  1.03           C  
ATOM   1207  CG1 ILE A  76      16.868  15.578 -13.344  1.00  1.03           C  
ATOM   1208  CG2 ILE A  76      16.464  16.750 -15.448  1.00  1.03           C  
ATOM   1209  CD1 ILE A  76      15.722  16.222 -12.530  1.00  1.03           C  
ATOM   1210  H   ILE A  76      17.751  13.959 -15.384  1.00  1.03           H  
ATOM   1211  HA  ILE A  76      19.146  16.575 -15.736  1.00  1.03           H  
ATOM   1212  HB  ILE A  76      17.732  17.413 -13.911  1.00  1.03           H  
ATOM   1213 1HG1 ILE A  76      16.496  14.710 -13.830  1.00  1.03           H  
ATOM   1214 2HG1 ILE A  76      17.656  15.276 -12.672  1.00  1.03           H  
ATOM   1215 1HG2 ILE A  76      15.577  17.208 -15.009  1.00  1.03           H  
ATOM   1216 2HG2 ILE A  76      16.902  17.425 -16.174  1.00  1.03           H  
ATOM   1217 3HG2 ILE A  76      16.189  15.812 -15.934  1.00  1.03           H  
ATOM   1218 1HD1 ILE A  76      15.348  15.507 -11.800  1.00  1.03           H  
ATOM   1219 2HD1 ILE A  76      16.094  17.108 -12.012  1.00  1.03           H  
ATOM   1220 3HD1 ILE A  76      14.911  16.509 -13.202  1.00  1.03           H  
ATOM   1221  N   ASN A  77      20.400  14.429 -13.956  1.00  1.00           N  
ATOM   1222  CA  ASN A  77      21.434  13.986 -13.025  1.00  1.00           C  
ATOM   1223  C   ASN A  77      20.968  13.997 -11.567  1.00  1.00           C  
ATOM   1224  O   ASN A  77      21.774  14.130 -10.641  1.00  1.00           O  
ATOM   1225  CB  ASN A  77      22.691  14.834 -13.192  1.00  1.00           C  
ATOM   1226  CG  ASN A  77      23.989  14.180 -12.672  1.00  1.00           C  
ATOM   1227  OD1 ASN A  77      24.249  12.968 -12.784  1.00  1.00           O  
ATOM   1228  ND2 ASN A  77      24.828  15.006 -12.094  1.00  1.00           N  
ATOM   1229  H   ASN A  77      20.141  13.755 -14.674  1.00  1.00           H  
ATOM   1230  HA  ASN A  77      21.678  12.952 -13.275  1.00  1.00           H  
ATOM   1231 1HB  ASN A  77      22.823  15.067 -14.251  1.00  1.00           H  
ATOM   1232 2HB  ASN A  77      22.555  15.782 -12.670  1.00  1.00           H  
ATOM   1233 1HD2 ASN A  77      25.696  14.665 -11.730  1.00  1.00           H  
ATOM   1234 2HD2 ASN A  77      24.600  15.977 -12.017  1.00  1.00           H  
ATOM   1235  N   ARG A  78      19.684  13.737 -11.331  1.00  0.95           N  
ATOM   1236  CA  ARG A  78      19.175  13.657  -9.971  1.00  0.95           C  
ATOM   1237  C   ARG A  78      19.309  12.192  -9.594  1.00  0.95           C  
ATOM   1238  O   ARG A  78      18.321  11.465  -9.449  1.00  0.95           O  
ATOM   1239  CB  ARG A  78      17.734  14.118  -9.897  1.00  0.95           C  
ATOM   1240  CG  ARG A  78      17.131  14.199  -8.506  1.00  0.95           C  
ATOM   1241  CD  ARG A  78      17.574  15.399  -7.760  1.00  0.95           C  
ATOM   1242  NE  ARG A  78      16.947  15.498  -6.422  1.00  0.95           N  
ATOM   1243  CZ  ARG A  78      17.158  16.501  -5.565  1.00  0.95           C  
ATOM   1244  NH1 ARG A  78      17.948  17.511  -5.879  1.00  0.95           N  
ATOM   1245  NH2 ARG A  78      16.559  16.458  -4.408  1.00  0.95           N  
ATOM   1246  H   ARG A  78      19.047  13.565 -12.108  1.00  0.95           H  
ATOM   1247  HA  ARG A  78      19.788  14.267  -9.308  1.00  0.95           H  
ATOM   1248 1HB  ARG A  78      17.662  15.117 -10.321  1.00  0.95           H  
ATOM   1249 2HB  ARG A  78      17.107  13.457 -10.502  1.00  0.95           H  
ATOM   1250 1HG  ARG A  78      16.054  14.205  -8.570  1.00  0.95           H  
ATOM   1251 2HG  ARG A  78      17.465  13.341  -7.937  1.00  0.95           H  
ATOM   1252 1HD  ARG A  78      18.654  15.364  -7.627  1.00  0.95           H  
ATOM   1253 2HD  ARG A  78      17.309  16.298  -8.326  1.00  0.95           H  
ATOM   1254  HE  ARG A  78      16.296  14.763  -6.082  1.00  0.95           H  
ATOM   1255 1HH1 ARG A  78      18.402  17.543  -6.791  1.00  0.95           H  
ATOM   1256 2HH1 ARG A  78      18.091  18.261  -5.219  1.00  0.95           H  
ATOM   1257 1HH2 ARG A  78      15.946  15.651  -4.201  1.00  0.95           H  
ATOM   1258 2HH2 ARG A  78      16.670  17.194  -3.735  1.00  0.95           H  
ATOM   1259  N   ARG A  79      20.560  11.775  -9.466  1.00  0.91           N  
ATOM   1260  CA  ARG A  79      20.926  10.378  -9.307  1.00  0.91           C  
ATOM   1261  C   ARG A  79      20.397   9.744  -8.027  1.00  0.91           C  
ATOM   1262  O   ARG A  79      20.023   8.572  -8.023  1.00  0.91           O  
ATOM   1263  CB  ARG A  79      22.437  10.251  -9.373  1.00  0.91           C  
ATOM   1264  CG  ARG A  79      23.036  10.673 -10.731  1.00  0.91           C  
ATOM   1265  CD  ARG A  79      22.666   9.766 -11.885  1.00  0.91           C  
ATOM   1266  NE  ARG A  79      23.286  10.231 -13.146  1.00  0.91           N  
ATOM   1267  CZ  ARG A  79      23.284   9.555 -14.332  1.00  0.91           C  
ATOM   1268  NH1 ARG A  79      22.707   8.375 -14.429  1.00  0.91           N  
ATOM   1269  NH2 ARG A  79      23.878  10.071 -15.403  1.00  0.91           N  
ATOM   1270  H   ARG A  79      21.283  12.489  -9.582  1.00  0.91           H  
ATOM   1271  HA  ARG A  79      20.516   9.835 -10.156  1.00  0.91           H  
ATOM   1272 1HB  ARG A  79      22.889  10.871  -8.600  1.00  0.91           H  
ATOM   1273 2HB  ARG A  79      22.728   9.219  -9.179  1.00  0.91           H  
ATOM   1274 1HG  ARG A  79      22.687  11.671 -10.970  1.00  0.91           H  
ATOM   1275 2HG  ARG A  79      24.124  10.691 -10.654  1.00  0.91           H  
ATOM   1276 1HD  ARG A  79      23.012   8.753 -11.684  1.00  0.91           H  
ATOM   1277 2HD  ARG A  79      21.583   9.765 -12.017  1.00  0.91           H  
ATOM   1278  HE  ARG A  79      23.728  11.155 -13.125  1.00  0.91           H  
ATOM   1279 1HH1 ARG A  79      22.261   7.965 -13.627  1.00  0.91           H  
ATOM   1280 2HH1 ARG A  79      22.720   7.880 -15.318  1.00  0.91           H  
ATOM   1281 1HH2 ARG A  79      24.336  10.968 -15.359  1.00  0.91           H  
ATOM   1282 2HH2 ARG A  79      23.892   9.540 -16.295  1.00  0.91           H  
ATOM   1283  N   ASP A  80      20.311  10.507  -6.939  1.00  0.86           N  
ATOM   1284  CA  ASP A  80      19.809   9.911  -5.703  1.00  0.86           C  
ATOM   1285  C   ASP A  80      18.336   9.536  -5.848  1.00  0.86           C  
ATOM   1286  O   ASP A  80      17.898   8.487  -5.373  1.00  0.86           O  
ATOM   1287  CB  ASP A  80      19.971  10.879  -4.535  1.00  0.86           C  
ATOM   1288  CG  ASP A  80      21.424  11.079  -4.128  1.00  0.86           C  
ATOM   1289  OD1 ASP A  80      22.260  10.317  -4.557  1.00  0.86           O  
ATOM   1290  OD2 ASP A  80      21.686  12.001  -3.398  1.00  0.86           O  
ATOM   1291  H   ASP A  80      20.610  11.471  -6.971  1.00  0.86           H  
ATOM   1292  HA  ASP A  80      20.376   9.002  -5.496  1.00  0.86           H  
ATOM   1293 1HB  ASP A  80      19.546  11.846  -4.804  1.00  0.86           H  
ATOM   1294 2HB  ASP A  80      19.415  10.505  -3.677  1.00  0.86           H  
ATOM   1295  N   LEU A  81      17.573  10.401  -6.513  1.00  0.83           N  
ATOM   1296  CA  LEU A  81      16.150  10.171  -6.721  1.00  0.83           C  
ATOM   1297  C   LEU A  81      15.970   9.044  -7.712  1.00  0.83           C  
ATOM   1298  O   LEU A  81      15.103   8.190  -7.540  1.00  0.83           O  
ATOM   1299  CB  LEU A  81      15.452  11.434  -7.183  1.00  0.83           C  
ATOM   1300  CG  LEU A  81      13.967  11.355  -7.346  1.00  0.83           C  
ATOM   1301  CD1 LEU A  81      13.345  10.923  -6.049  1.00  0.83           C  
ATOM   1302  CD2 LEU A  81      13.475  12.732  -7.743  1.00  0.83           C  
ATOM   1303  H   LEU A  81      17.998  11.234  -6.892  1.00  0.83           H  
ATOM   1304  HA  LEU A  81      15.707   9.868  -5.776  1.00  0.83           H  
ATOM   1305 1HB  LEU A  81      15.672  12.244  -6.482  1.00  0.83           H  
ATOM   1306 2HB  LEU A  81      15.849  11.686  -8.160  1.00  0.83           H  
ATOM   1307  HG  LEU A  81      13.711  10.628  -8.110  1.00  0.83           H  
ATOM   1308 1HD1 LEU A  81      12.286  10.878  -6.163  1.00  0.83           H  
ATOM   1309 2HD1 LEU A  81      13.722   9.940  -5.775  1.00  0.83           H  
ATOM   1310 3HD1 LEU A  81      13.598  11.642  -5.269  1.00  0.83           H  
ATOM   1311 1HD2 LEU A  81      12.409  12.726  -7.868  1.00  0.83           H  
ATOM   1312 2HD2 LEU A  81      13.742  13.452  -6.972  1.00  0.83           H  
ATOM   1313 3HD2 LEU A  81      13.944  13.013  -8.672  1.00  0.83           H  
ATOM   1314  N   TYR A  82      16.801   9.039  -8.756  1.00  0.81           N  
ATOM   1315  CA  TYR A  82      16.759   7.984  -9.752  1.00  0.81           C  
ATOM   1316  C   TYR A  82      16.890   6.631  -9.071  1.00  0.81           C  
ATOM   1317  O   TYR A  82      16.057   5.746  -9.282  1.00  0.81           O  
ATOM   1318  CB  TYR A  82      17.906   8.155 -10.747  1.00  0.81           C  
ATOM   1319  CG  TYR A  82      18.060   7.037 -11.722  1.00  0.81           C  
ATOM   1320  CD1 TYR A  82      17.285   6.974 -12.833  1.00  0.81           C  
ATOM   1321  CD2 TYR A  82      19.007   6.053 -11.481  1.00  0.81           C  
ATOM   1322  CE1 TYR A  82      17.447   5.929 -13.734  1.00  0.81           C  
ATOM   1323  CE2 TYR A  82      19.166   5.010 -12.367  1.00  0.81           C  
ATOM   1324  CZ  TYR A  82      18.388   4.950 -13.494  1.00  0.81           C  
ATOM   1325  OH  TYR A  82      18.546   3.916 -14.391  1.00  0.81           O  
ATOM   1326  H   TYR A  82      17.480   9.793  -8.862  1.00  0.81           H  
ATOM   1327  HA  TYR A  82      15.802   8.023 -10.272  1.00  0.81           H  
ATOM   1328 1HB  TYR A  82      17.774   9.085 -11.304  1.00  0.81           H  
ATOM   1329 2HB  TYR A  82      18.827   8.239 -10.203  1.00  0.81           H  
ATOM   1330  HD1 TYR A  82      16.549   7.748 -13.014  1.00  0.81           H  
ATOM   1331  HD2 TYR A  82      19.627   6.107 -10.585  1.00  0.81           H  
ATOM   1332  HE1 TYR A  82      16.838   5.886 -14.630  1.00  0.81           H  
ATOM   1333  HE2 TYR A  82      19.910   4.239 -12.173  1.00  0.81           H  
ATOM   1334  HH  TYR A  82      19.252   3.337 -14.089  1.00  0.81           H  
ATOM   1335  N   GLU A  83      17.923   6.477  -8.234  1.00  0.79           N  
ATOM   1336  CA  GLU A  83      18.127   5.223  -7.527  1.00  0.79           C  
ATOM   1337  C   GLU A  83      16.952   4.878  -6.618  1.00  0.79           C  
ATOM   1338  O   GLU A  83      16.484   3.736  -6.618  1.00  0.79           O  
ATOM   1339  CB  GLU A  83      19.422   5.249  -6.711  1.00  0.79           C  
ATOM   1340  CG  GLU A  83      19.686   3.931  -5.947  1.00  0.79           C  
ATOM   1341  CD  GLU A  83      21.010   3.881  -5.185  1.00  0.79           C  
ATOM   1342  OE1 GLU A  83      21.776   4.811  -5.259  1.00  0.79           O  
ATOM   1343  OE2 GLU A  83      21.232   2.894  -4.508  1.00  0.79           O  
ATOM   1344  H   GLU A  83      18.583   7.245  -8.098  1.00  0.79           H  
ATOM   1345  HA  GLU A  83      18.217   4.433  -8.271  1.00  0.79           H  
ATOM   1346 1HB  GLU A  83      20.267   5.443  -7.374  1.00  0.79           H  
ATOM   1347 2HB  GLU A  83      19.379   6.068  -5.988  1.00  0.79           H  
ATOM   1348 1HG  GLU A  83      18.873   3.786  -5.236  1.00  0.79           H  
ATOM   1349 2HG  GLU A  83      19.653   3.104  -6.656  1.00  0.79           H  
ATOM   1350  N   LYS A  84      16.432   5.853  -5.863  1.00  0.79           N  
ATOM   1351  CA  LYS A  84      15.311   5.547  -4.982  1.00  0.79           C  
ATOM   1352  C   LYS A  84      14.105   5.071  -5.779  1.00  0.79           C  
ATOM   1353  O   LYS A  84      13.450   4.082  -5.418  1.00  0.79           O  
ATOM   1354  CB  LYS A  84      14.904   6.798  -4.194  1.00  0.79           C  
ATOM   1355  CG  LYS A  84      15.871   7.237  -3.102  1.00  0.79           C  
ATOM   1356  CD  LYS A  84      15.407   8.547  -2.460  1.00  0.79           C  
ATOM   1357  CE  LYS A  84      16.373   9.024  -1.387  1.00  0.79           C  
ATOM   1358  NZ  LYS A  84      15.964  10.351  -0.828  1.00  0.79           N  
ATOM   1359  H   LYS A  84      16.837   6.793  -5.870  1.00  0.79           H  
ATOM   1360  HA  LYS A  84      15.609   4.755  -4.296  1.00  0.79           H  
ATOM   1361 1HB  LYS A  84      14.801   7.632  -4.888  1.00  0.79           H  
ATOM   1362 2HB  LYS A  84      13.929   6.637  -3.738  1.00  0.79           H  
ATOM   1363 1HG  LYS A  84      15.913   6.466  -2.333  1.00  0.79           H  
ATOM   1364 2HG  LYS A  84      16.864   7.359  -3.510  1.00  0.79           H  
ATOM   1365 1HD  LYS A  84      15.332   9.318  -3.232  1.00  0.79           H  
ATOM   1366 2HD  LYS A  84      14.423   8.407  -2.016  1.00  0.79           H  
ATOM   1367 1HE  LYS A  84      16.400   8.293  -0.581  1.00  0.79           H  
ATOM   1368 2HE  LYS A  84      17.372   9.113  -1.818  1.00  0.79           H  
ATOM   1369 1HZ  LYS A  84      16.620  10.646  -0.121  1.00  0.79           H  
ATOM   1370 2HZ  LYS A  84      15.954  11.032  -1.582  1.00  0.79           H  
ATOM   1371 3HZ  LYS A  84      15.042  10.285  -0.420  1.00  0.79           H  
ATOM   1372  N   ALA A  85      13.830   5.761  -6.883  1.00  0.82           N  
ATOM   1373  CA  ALA A  85      12.712   5.428  -7.734  1.00  0.82           C  
ATOM   1374  C   ALA A  85      12.893   4.051  -8.353  1.00  0.82           C  
ATOM   1375  O   ALA A  85      11.948   3.265  -8.385  1.00  0.82           O  
ATOM   1376  CB  ALA A  85      12.551   6.489  -8.802  1.00  0.82           C  
ATOM   1377  H   ALA A  85      14.410   6.559  -7.132  1.00  0.82           H  
ATOM   1378  HA  ALA A  85      11.817   5.401  -7.119  1.00  0.82           H  
ATOM   1379 1HB  ALA A  85      11.692   6.252  -9.418  1.00  0.82           H  
ATOM   1380 2HB  ALA A  85      12.406   7.462  -8.330  1.00  0.82           H  
ATOM   1381 3HB  ALA A  85      13.454   6.516  -9.411  1.00  0.82           H  
ATOM   1382  N   LYS A  86      14.122   3.723  -8.772  1.00  0.86           N  
ATOM   1383  CA  LYS A  86      14.384   2.441  -9.417  1.00  0.86           C  
ATOM   1384  C   LYS A  86      14.242   1.298  -8.427  1.00  0.86           C  
ATOM   1385  O   LYS A  86      13.697   0.246  -8.751  1.00  0.86           O  
ATOM   1386  CB  LYS A  86      15.783   2.430 -10.047  1.00  0.86           C  
ATOM   1387  CG  LYS A  86      16.137   1.139 -10.806  1.00  0.86           C  
ATOM   1388  CD  LYS A  86      15.155   0.878 -11.945  1.00  0.86           C  
ATOM   1389  CE  LYS A  86      15.285   1.907 -13.050  1.00  0.86           C  
ATOM   1390  NZ  LYS A  86      14.331   1.623 -14.183  1.00  0.86           N  
ATOM   1391  H   LYS A  86      14.878   4.405  -8.706  1.00  0.86           H  
ATOM   1392  HA  LYS A  86      13.646   2.296 -10.208  1.00  0.86           H  
ATOM   1393 1HB  LYS A  86      15.872   3.271 -10.740  1.00  0.86           H  
ATOM   1394 2HB  LYS A  86      16.529   2.581  -9.262  1.00  0.86           H  
ATOM   1395 1HG  LYS A  86      17.144   1.224 -11.214  1.00  0.86           H  
ATOM   1396 2HG  LYS A  86      16.111   0.297 -10.114  1.00  0.86           H  
ATOM   1397 1HD  LYS A  86      15.336  -0.111 -12.364  1.00  0.86           H  
ATOM   1398 2HD  LYS A  86      14.128   0.908 -11.563  1.00  0.86           H  
ATOM   1399 1HE  LYS A  86      15.081   2.881 -12.634  1.00  0.86           H  
ATOM   1400 2HE  LYS A  86      16.305   1.897 -13.434  1.00  0.86           H  
ATOM   1401 1HZ  LYS A  86      14.422   2.318 -14.904  1.00  0.86           H  
ATOM   1402 2HZ  LYS A  86      14.516   0.714 -14.570  1.00  0.86           H  
ATOM   1403 3HZ  LYS A  86      13.362   1.644 -13.803  1.00  0.86           H  
ATOM   1404  N   ARG A  87      14.717   1.494  -7.202  1.00  0.94           N  
ATOM   1405  CA  ARG A  87      14.572   0.453  -6.199  1.00  0.94           C  
ATOM   1406  C   ARG A  87      13.100   0.203  -5.867  1.00  0.94           C  
ATOM   1407  O   ARG A  87      12.695  -0.938  -5.635  1.00  0.94           O  
ATOM   1408  CB  ARG A  87      15.345   0.803  -4.940  1.00  0.94           C  
ATOM   1409  CG  ARG A  87      16.863   0.688  -5.083  1.00  0.94           C  
ATOM   1410  CD  ARG A  87      17.574   1.012  -3.819  1.00  0.94           C  
ATOM   1411  NE  ARG A  87      19.027   0.916  -3.963  1.00  0.94           N  
ATOM   1412  CZ  ARG A  87      19.748  -0.209  -3.864  1.00  0.94           C  
ATOM   1413  NH1 ARG A  87      19.179  -1.375  -3.620  1.00  0.94           N  
ATOM   1414  NH2 ARG A  87      21.046  -0.109  -4.019  1.00  0.94           N  
ATOM   1415  H   ARG A  87      15.189   2.368  -6.967  1.00  0.94           H  
ATOM   1416  HA  ARG A  87      14.992  -0.467  -6.603  1.00  0.94           H  
ATOM   1417 1HB  ARG A  87      15.119   1.835  -4.659  1.00  0.94           H  
ATOM   1418 2HB  ARG A  87      15.028   0.160  -4.121  1.00  0.94           H  
ATOM   1419 1HG  ARG A  87      17.122  -0.327  -5.374  1.00  0.94           H  
ATOM   1420 2HG  ARG A  87      17.204   1.383  -5.853  1.00  0.94           H  
ATOM   1421 1HD  ARG A  87      17.331   2.036  -3.532  1.00  0.94           H  
ATOM   1422 2HD  ARG A  87      17.260   0.328  -3.034  1.00  0.94           H  
ATOM   1423  HE  ARG A  87      19.568   1.770  -4.157  1.00  0.94           H  
ATOM   1424 1HH1 ARG A  87      18.178  -1.434  -3.503  1.00  0.94           H  
ATOM   1425 2HH1 ARG A  87      19.746  -2.207  -3.549  1.00  0.94           H  
ATOM   1426 1HH2 ARG A  87      21.433   0.828  -4.204  1.00  0.94           H  
ATOM   1427 2HH2 ARG A  87      21.639  -0.920  -3.954  1.00  0.94           H  
ATOM   1428  N   ASP A  88      12.301   1.276  -5.843  1.00  1.08           N  
ATOM   1429  CA  ASP A  88      10.877   1.183  -5.541  1.00  1.08           C  
ATOM   1430  C   ASP A  88      10.021   0.749  -6.750  1.00  1.08           C  
ATOM   1431  O   ASP A  88       8.911   0.243  -6.568  1.00  1.08           O  
ATOM   1432  CB  ASP A  88      10.384   2.523  -4.987  1.00  1.08           C  
ATOM   1433  CG  ASP A  88       9.064   2.437  -4.199  1.00  1.08           C  
ATOM   1434  OD1 ASP A  88       9.001   1.697  -3.248  1.00  1.08           O  
ATOM   1435  OD2 ASP A  88       8.135   3.149  -4.517  1.00  1.08           O  
ATOM   1436  H   ASP A  88      12.699   2.203  -6.008  1.00  1.08           H  
ATOM   1437  HA  ASP A  88      10.752   0.433  -4.763  1.00  1.08           H  
ATOM   1438 1HB  ASP A  88      11.154   2.950  -4.344  1.00  1.08           H  
ATOM   1439 2HB  ASP A  88      10.254   3.214  -5.823  1.00  1.08           H  
ATOM   1440  N   GLU A  89      10.514   0.967  -7.975  1.00  1.32           N  
ATOM   1441  CA  GLU A  89       9.744   0.663  -9.178  1.00  1.32           C  
ATOM   1442  C   GLU A  89       9.344  -0.821  -9.215  1.00  1.32           C  
ATOM   1443  O   GLU A  89      10.194  -1.690  -9.020  1.00  1.32           O  
ATOM   1444  CB  GLU A  89      10.552   1.019 -10.438  1.00  1.32           C  
ATOM   1445  CG  GLU A  89       9.789   0.919 -11.776  1.00  1.32           C  
ATOM   1446  CD  GLU A  89      10.646   1.330 -12.985  1.00  1.32           C  
ATOM   1447  OE1 GLU A  89      11.813   1.601 -12.796  1.00  1.32           O  
ATOM   1448  OE2 GLU A  89      10.137   1.379 -14.077  1.00  1.32           O  
ATOM   1449  H   GLU A  89      11.423   1.413  -8.079  1.00  1.32           H  
ATOM   1450  HA  GLU A  89       8.884   1.296  -9.185  1.00  1.32           H  
ATOM   1451 1HB  GLU A  89      10.921   2.037 -10.353  1.00  1.32           H  
ATOM   1452 2HB  GLU A  89      11.426   0.367 -10.498  1.00  1.32           H  
ATOM   1453 1HG  GLU A  89       9.461  -0.106 -11.911  1.00  1.32           H  
ATOM   1454 2HG  GLU A  89       8.903   1.552 -11.725  1.00  1.32           H  
ATOM   1455  N   PRO A  90       8.057  -1.146  -9.440  1.00  1.69           N  
ATOM   1456  CA  PRO A  90       7.527  -2.486  -9.594  1.00  1.69           C  
ATOM   1457  C   PRO A  90       8.185  -3.189 -10.758  1.00  1.69           C  
ATOM   1458  O   PRO A  90       8.683  -2.544 -11.671  1.00  1.69           O  
ATOM   1459  CB  PRO A  90       6.039  -2.251  -9.864  1.00  1.69           C  
ATOM   1460  CG  PRO A  90       5.741  -0.908  -9.255  1.00  1.69           C  
ATOM   1461  CD  PRO A  90       7.004  -0.102  -9.419  1.00  1.69           C  
ATOM   1462  HA  PRO A  90       7.685  -3.043  -8.657  1.00  1.69           H  
ATOM   1463 1HB  PRO A  90       5.856  -2.280 -10.938  1.00  1.69           H  
ATOM   1464 2HB  PRO A  90       5.444  -3.058  -9.422  1.00  1.69           H  
ATOM   1465 1HG  PRO A  90       4.880  -0.448  -9.755  1.00  1.69           H  
ATOM   1466 2HG  PRO A  90       5.460  -1.028  -8.198  1.00  1.69           H  
ATOM   1467 1HD  PRO A  90       7.001   0.495 -10.342  1.00  1.69           H  
ATOM   1468 2HD  PRO A  90       7.075   0.507  -8.507  1.00  1.69           H  
ATOM   1469  N   LYS A  91       8.199  -4.515 -10.735  1.00  2.26           N  
ATOM   1470  CA  LYS A  91       8.742  -5.264 -11.867  1.00  2.26           C  
ATOM   1471  C   LYS A  91       7.754  -5.267 -13.038  1.00  2.26           C  
ATOM   1472  O   LYS A  91       8.121  -5.568 -14.178  1.00  2.26           O  
ATOM   1473  CB  LYS A  91       9.074  -6.696 -11.453  1.00  2.26           C  
ATOM   1474  CG  LYS A  91      10.225  -6.807 -10.452  1.00  2.26           C  
ATOM   1475  CD  LYS A  91      10.499  -8.259 -10.067  1.00  2.26           C  
ATOM   1476  CE  LYS A  91      11.657  -8.362  -9.077  1.00  2.26           C  
ATOM   1477  NZ  LYS A  91      11.920  -9.772  -8.668  1.00  2.26           N  
ATOM   1478  H   LYS A  91       7.819  -5.015  -9.943  1.00  2.26           H  
ATOM   1479  HA  LYS A  91       9.657  -4.774 -12.202  1.00  2.26           H  
ATOM   1480 1HB  LYS A  91       8.193  -7.161 -11.011  1.00  2.26           H  
ATOM   1481 2HB  LYS A  91       9.338  -7.275 -12.339  1.00  2.26           H  
ATOM   1482 1HG  LYS A  91      11.128  -6.379 -10.892  1.00  2.26           H  
ATOM   1483 2HG  LYS A  91       9.980  -6.239  -9.555  1.00  2.26           H  
ATOM   1484 1HD  LYS A  91       9.605  -8.688  -9.612  1.00  2.26           H  
ATOM   1485 2HD  LYS A  91      10.743  -8.834 -10.960  1.00  2.26           H  
ATOM   1486 1HE  LYS A  91      12.555  -7.955  -9.538  1.00  2.26           H  
ATOM   1487 2HE  LYS A  91      11.419  -7.776  -8.189  1.00  2.26           H  
ATOM   1488 1HZ  LYS A  91      12.690  -9.795  -8.016  1.00  2.26           H  
ATOM   1489 2HZ  LYS A  91      11.095 -10.156  -8.229  1.00  2.26           H  
ATOM   1490 3HZ  LYS A  91      12.152 -10.322  -9.483  1.00  2.26           H  
ATOM   1491  N   TRP A  92       6.508  -4.912 -12.738  1.00  3.07           N  
ATOM   1492  CA  TRP A  92       5.409  -4.862 -13.690  1.00  3.07           C  
ATOM   1493  C   TRP A  92       5.376  -6.196 -14.438  1.00  3.07           C  
ATOM   1494  O   TRP A  92       5.449  -7.255 -13.817  1.00  3.07           O  
ATOM   1495  CB  TRP A  92       5.632  -3.705 -14.680  1.00  3.07           C  
ATOM   1496  CG  TRP A  92       5.813  -2.318 -14.040  1.00  3.07           C  
ATOM   1497  CD1 TRP A  92       7.008  -1.687 -13.932  1.00  3.07           C  
ATOM   1498  CD2 TRP A  92       4.836  -1.401 -13.461  1.00  3.07           C  
ATOM   1499  NE1 TRP A  92       6.859  -0.463 -13.333  1.00  3.07           N  
ATOM   1500  CE2 TRP A  92       5.550  -0.263 -13.039  1.00  3.07           C  
ATOM   1501  CE3 TRP A  92       3.457  -1.443 -13.275  1.00  3.07           C  
ATOM   1502  CZ2 TRP A  92       4.929   0.820 -12.441  1.00  3.07           C  
ATOM   1503  CZ3 TRP A  92       2.831  -0.345 -12.672  1.00  3.07           C  
ATOM   1504  CH2 TRP A  92       3.553   0.756 -12.268  1.00  3.07           C  
ATOM   1505  H   TRP A  92       6.317  -4.667 -11.780  1.00  3.07           H  
ATOM   1506  HA  TRP A  92       4.470  -4.722 -13.157  1.00  3.07           H  
ATOM   1507 1HB  TRP A  92       6.507  -3.900 -15.301  1.00  3.07           H  
ATOM   1508 2HB  TRP A  92       4.771  -3.632 -15.347  1.00  3.07           H  
ATOM   1509  HD1 TRP A  92       7.959  -2.094 -14.270  1.00  3.07           H  
ATOM   1510  HE1 TRP A  92       7.624   0.184 -13.151  1.00  3.07           H  
ATOM   1511  HE3 TRP A  92       2.880  -2.310 -13.597  1.00  3.07           H  
ATOM   1512  HZ2 TRP A  92       5.487   1.699 -12.118  1.00  3.07           H  
ATOM   1513  HZ3 TRP A  92       1.751  -0.381 -12.532  1.00  3.07           H  
ATOM   1514  HH2 TRP A  92       3.033   1.596 -11.802  1.00  3.07           H  
ATOM   1515  N   GLY A  93       5.311  -6.147 -15.767  1.00  4.11           N  
ATOM   1516  CA  GLY A  93       5.333  -7.344 -16.610  1.00  4.11           C  
ATOM   1517  C   GLY A  93       6.735  -7.611 -17.167  1.00  4.11           C  
ATOM   1518  O   GLY A  93       6.889  -8.363 -18.126  1.00  4.11           O  
ATOM   1519  H   GLY A  93       5.234  -5.250 -16.226  1.00  4.11           H  
ATOM   1520 1HA  GLY A  93       4.993  -8.205 -16.036  1.00  4.11           H  
ATOM   1521 2HA  GLY A  93       4.636  -7.212 -17.440  1.00  4.11           H  
ATOM   1522  N   SER A  94       7.746  -6.946 -16.585  1.00  5.28           N  
ATOM   1523  CA  SER A  94       9.137  -6.922 -17.060  1.00  5.28           C  
ATOM   1524  C   SER A  94       9.218  -6.265 -18.441  1.00  5.28           C  
ATOM   1525  O   SER A  94      10.162  -6.458 -19.212  1.00  5.28           O  
ATOM   1526  CB  SER A  94       9.749  -8.318 -17.097  1.00  5.28           C  
ATOM   1527  OG  SER A  94       9.766  -8.908 -15.822  1.00  5.28           O  
ATOM   1528  H   SER A  94       7.552  -6.395 -15.750  1.00  5.28           H  
ATOM   1529  HA  SER A  94       9.722  -6.318 -16.363  1.00  5.28           H  
ATOM   1530 1HB  SER A  94       9.208  -8.955 -17.788  1.00  5.28           H  
ATOM   1531 2HB  SER A  94      10.767  -8.241 -17.471  1.00  5.28           H  
ATOM   1532  HG  SER A  94       8.848  -9.020 -15.568  1.00  5.28           H  
ATOM   1533  N   ASP A  95       8.263  -5.379 -18.695  1.00  6.42           N  
ATOM   1534  CA  ASP A  95       8.163  -4.610 -19.925  1.00  6.42           C  
ATOM   1535  C   ASP A  95       9.071  -3.390 -19.881  1.00  6.42           C  
ATOM   1536  O   ASP A  95       8.629  -2.248 -19.760  1.00  6.42           O  
ATOM   1537  CB  ASP A  95       6.709  -4.220 -20.183  1.00  6.42           C  
ATOM   1538  CG  ASP A  95       5.839  -5.406 -20.636  1.00  6.42           C  
ATOM   1539  OD1 ASP A  95       6.321  -6.204 -21.408  1.00  6.42           O  
ATOM   1540  OD2 ASP A  95       4.711  -5.499 -20.223  1.00  6.42           O  
ATOM   1541  H   ASP A  95       7.549  -5.260 -17.995  1.00  6.42           H  
ATOM   1542  HA  ASP A  95       8.492  -5.241 -20.752  1.00  6.42           H  
ATOM   1543 1HB  ASP A  95       6.279  -3.796 -19.269  1.00  6.42           H  
ATOM   1544 2HB  ASP A  95       6.669  -3.461 -20.935  1.00  6.42           H  
ATOM   1545  N   ASN A  96      10.359  -3.664 -19.966  1.00  7.35           N  
ATOM   1546  CA  ASN A  96      11.390  -2.647 -19.856  1.00  7.35           C  
ATOM   1547  C   ASN A  96      11.551  -1.879 -21.165  1.00  7.35           C  
ATOM   1548  O   ASN A  96      11.145  -2.352 -22.227  1.00  7.35           O  
ATOM   1549  CB  ASN A  96      12.694  -3.293 -19.439  1.00  7.35           C  
ATOM   1550  CG  ASN A  96      12.632  -3.843 -18.030  1.00  7.35           C  
ATOM   1551  OD1 ASN A  96      12.194  -3.160 -17.094  1.00  7.35           O  
ATOM   1552  ND2 ASN A  96      13.054  -5.070 -17.865  1.00  7.35           N  
ATOM   1553  H   ASN A  96      10.609  -4.651 -20.050  1.00  7.35           H  
ATOM   1554  HA  ASN A  96      11.090  -1.930 -19.090  1.00  7.35           H  
ATOM   1555 1HB  ASN A  96      12.931  -4.105 -20.127  1.00  7.35           H  
ATOM   1556 2HB  ASN A  96      13.500  -2.564 -19.501  1.00  7.35           H  
ATOM   1557 1HD2 ASN A  96      13.032  -5.492 -16.958  1.00  7.35           H  
ATOM   1558 2HD2 ASN A  96      13.393  -5.593 -18.649  1.00  7.35           H  
ATOM   1559  N   ALA A  97      12.165  -0.693 -21.078  1.00  8.02           N  
ATOM   1560  CA  ALA A  97      12.432   0.183 -22.230  1.00  8.02           C  
ATOM   1561  C   ALA A  97      11.154   0.592 -22.969  1.00  8.02           C  
ATOM   1562  O   ALA A  97      11.126   0.655 -24.198  1.00  8.02           O  
ATOM   1563  CB  ALA A  97      13.380  -0.498 -23.207  1.00  8.02           C  
ATOM   1564  H   ALA A  97      12.464  -0.382 -20.165  1.00  8.02           H  
ATOM   1565  HA  ALA A  97      12.907   1.090 -21.855  1.00  8.02           H  
ATOM   1566 1HB  ALA A  97      13.596   0.182 -24.028  1.00  8.02           H  
ATOM   1567 2HB  ALA A  97      14.307  -0.752 -22.695  1.00  8.02           H  
ATOM   1568 3HB  ALA A  97      12.931  -1.402 -23.606  1.00  8.02           H  
ATOM   1569  N   ARG A  98      10.115   0.913 -22.203  1.00  8.45           N  
ATOM   1570  CA  ARG A  98       8.819   1.347 -22.725  1.00  8.45           C  
ATOM   1571  C   ARG A  98       8.528   2.774 -22.286  1.00  8.45           C  
ATOM   1572  O   ARG A  98       7.373   3.160 -22.105  1.00  8.45           O  
ATOM   1573  CB  ARG A  98       7.704   0.459 -22.208  1.00  8.45           C  
ATOM   1574  CG  ARG A  98       7.891  -1.008 -22.467  1.00  8.45           C  
ATOM   1575  CD  ARG A  98       7.891  -1.378 -23.878  1.00  8.45           C  
ATOM   1576  NE  ARG A  98       8.164  -2.798 -24.036  1.00  8.45           N  
ATOM   1577  CZ  ARG A  98       7.239  -3.781 -23.999  1.00  8.45           C  
ATOM   1578  NH1 ARG A  98       5.969  -3.495 -23.816  1.00  8.45           N  
ATOM   1579  NH2 ARG A  98       7.612  -5.042 -24.140  1.00  8.45           N  
ATOM   1580  H   ARG A  98      10.218   0.822 -21.203  1.00  8.45           H  
ATOM   1581  HA  ARG A  98       8.842   1.308 -23.814  1.00  8.45           H  
ATOM   1582 1HB  ARG A  98       7.619   0.578 -21.128  1.00  8.45           H  
ATOM   1583 2HB  ARG A  98       6.756   0.761 -22.649  1.00  8.45           H  
ATOM   1584 1HG  ARG A  98       8.835  -1.315 -22.056  1.00  8.45           H  
ATOM   1585 2HG  ARG A  98       7.093  -1.543 -21.977  1.00  8.45           H  
ATOM   1586 1HD  ARG A  98       6.919  -1.163 -24.316  1.00  8.45           H  
ATOM   1587 2HD  ARG A  98       8.666  -0.818 -24.402  1.00  8.45           H  
ATOM   1588  HE  ARG A  98       9.136  -3.070 -24.159  1.00  8.45           H  
ATOM   1589 1HH1 ARG A  98       5.676  -2.537 -23.700  1.00  8.45           H  
ATOM   1590 2HH1 ARG A  98       5.288  -4.244 -23.776  1.00  8.45           H  
ATOM   1591 1HH2 ARG A  98       8.587  -5.268 -24.275  1.00  8.45           H  
ATOM   1592 2HH2 ARG A  98       6.918  -5.783 -24.102  1.00  8.45           H  
ATOM   1593  N   VAL A  99       9.582   3.544 -22.070  1.00  8.75           N  
ATOM   1594  CA  VAL A  99       9.437   4.899 -21.569  1.00  8.75           C  
ATOM   1595  C   VAL A  99       8.595   5.806 -22.449  1.00  8.75           C  
ATOM   1596  O   VAL A  99       8.965   6.102 -23.583  1.00  8.75           O  
ATOM   1597  CB  VAL A  99      10.840   5.531 -21.476  1.00  8.75           C  
ATOM   1598  CG1 VAL A  99      10.715   6.935 -21.105  1.00  8.75           C  
ATOM   1599  CG2 VAL A  99      11.675   4.802 -20.445  1.00  8.75           C  
ATOM   1600  H   VAL A  99      10.501   3.173 -22.257  1.00  8.75           H  
ATOM   1601  HA  VAL A  99       8.982   4.855 -20.579  1.00  8.75           H  
ATOM   1602  HB  VAL A  99      11.328   5.476 -22.451  1.00  8.75           H  
ATOM   1603 1HG1 VAL A  99      11.703   7.397 -21.034  1.00  8.75           H  
ATOM   1604 2HG1 VAL A  99      10.119   7.466 -21.838  1.00  8.75           H  
ATOM   1605 3HG1 VAL A  99      10.230   6.951 -20.181  1.00  8.75           H  
ATOM   1606 1HG2 VAL A  99      12.664   5.256 -20.390  1.00  8.75           H  
ATOM   1607 2HG2 VAL A  99      11.199   4.882 -19.484  1.00  8.75           H  
ATOM   1608 3HG2 VAL A  99      11.772   3.752 -20.725  1.00  8.75           H  
ATOM   1609  N   SER A 100       7.497   6.314 -21.894  1.00  8.94           N  
ATOM   1610  CA  SER A 100       6.630   7.227 -22.623  1.00  8.94           C  
ATOM   1611  C   SER A 100       5.691   7.886 -21.637  1.00  8.94           C  
ATOM   1612  O   SER A 100       4.860   7.236 -21.012  1.00  8.94           O  
ATOM   1613  CB  SER A 100       5.845   6.496 -23.713  1.00  8.94           C  
ATOM   1614  OG  SER A 100       4.950   5.557 -23.175  1.00  8.94           O  
ATOM   1615  H   SER A 100       7.238   6.053 -20.937  1.00  8.94           H  
ATOM   1616  HA  SER A 100       7.243   7.997 -23.083  1.00  8.94           H  
ATOM   1617 1HB  SER A 100       5.290   7.222 -24.292  1.00  8.94           H  
ATOM   1618 2HB  SER A 100       6.524   6.000 -24.398  1.00  8.94           H  
ATOM   1619  HG  SER A 100       5.497   4.815 -22.873  1.00  8.94           H  
ATOM   1620  N   ASN A 101       5.820   9.179 -21.475  1.00  9.03           N  
ATOM   1621  CA  ASN A 101       5.045   9.818 -20.439  1.00  9.03           C  
ATOM   1622  C   ASN A 101       3.770  10.512 -20.930  1.00  9.03           C  
ATOM   1623  O   ASN A 101       3.785  11.189 -21.941  1.00  9.03           O  
ATOM   1624  CB  ASN A 101       5.900  10.767 -19.665  1.00  9.03           C  
ATOM   1625  CG  ASN A 101       5.377  11.259 -18.327  1.00  9.03           C  
ATOM   1626  OD1 ASN A 101       4.349  11.883 -18.211  1.00  9.03           O  
ATOM   1627  ND2 ASN A 101       6.118  11.024 -17.282  1.00  9.03           N  
ATOM   1628  H   ASN A 101       6.489   9.696 -22.015  1.00  9.03           H  
ATOM   1629  HA  ASN A 101       4.824   9.015 -19.762  1.00  9.03           H  
ATOM   1630 1HB  ASN A 101       6.694  10.239 -19.471  1.00  9.03           H  
ATOM   1631 2HB  ASN A 101       6.205  11.552 -20.251  1.00  9.03           H  
ATOM   1632 1HD2 ASN A 101       5.827  11.348 -16.376  1.00  9.03           H  
ATOM   1633 2HD2 ASN A 101       6.982  10.540 -17.377  1.00  9.03           H  
ATOM   1634  N   PRO A 102       2.661  10.359 -20.237  1.00  9.00           N  
ATOM   1635  CA  PRO A 102       1.403  11.051 -20.463  1.00  9.00           C  
ATOM   1636  C   PRO A 102       1.483  12.584 -20.320  1.00  9.00           C  
ATOM   1637  O   PRO A 102       0.667  13.293 -20.910  1.00  9.00           O  
ATOM   1638  CB  PRO A 102       0.555  10.372 -19.424  1.00  9.00           C  
ATOM   1639  CG  PRO A 102       1.473   9.696 -18.554  1.00  9.00           C  
ATOM   1640  CD  PRO A 102       2.599   9.346 -19.235  1.00  9.00           C  
ATOM   1641  HA  PRO A 102       1.021  10.790 -21.436  1.00  9.00           H  
ATOM   1642 1HB  PRO A 102      -0.043  11.107 -18.885  1.00  9.00           H  
ATOM   1643 2HB  PRO A 102      -0.082   9.766 -19.863  1.00  9.00           H  
ATOM   1644 1HG  PRO A 102       1.871  10.329 -17.915  1.00  9.00           H  
ATOM   1645 2HG  PRO A 102       1.001   8.877 -17.994  1.00  9.00           H  
ATOM   1646 1HD  PRO A 102       3.328   9.505 -18.453  1.00  9.00           H  
ATOM   1647 2HD  PRO A 102       2.649   8.345 -19.624  1.00  9.00           H  
ATOM   1648  N   THR A 103       2.516  13.101 -19.642  1.00  8.82           N  
ATOM   1649  CA  THR A 103       2.751  14.547 -19.560  1.00  8.82           C  
ATOM   1650  C   THR A 103       3.626  14.993 -20.695  1.00  8.82           C  
ATOM   1651  O   THR A 103       4.158  16.102 -20.701  1.00  8.82           O  
ATOM   1652  CB  THR A 103       3.323  15.092 -18.258  1.00  8.82           C  
ATOM   1653  OG1 THR A 103       4.449  14.353 -17.866  1.00  8.82           O  
ATOM   1654  CG2 THR A 103       2.377  15.151 -17.320  1.00  8.82           C  
ATOM   1655  H   THR A 103       3.163  12.495 -19.165  1.00  8.82           H  
ATOM   1656  HA  THR A 103       1.784  15.009 -19.667  1.00  8.82           H  
ATOM   1657  HB  THR A 103       3.658  16.109 -18.427  1.00  8.82           H  
ATOM   1658  HG1 THR A 103       4.268  13.421 -17.939  1.00  8.82           H  
ATOM   1659 1HG2 THR A 103       2.765  15.551 -16.391  1.00  8.82           H  
ATOM   1660 2HG2 THR A 103       1.606  15.777 -17.711  1.00  8.82           H  
ATOM   1661 3HG2 THR A 103       2.033  14.217 -17.186  1.00  8.82           H  
ATOM   1662  N   VAL A 104       3.778  14.099 -21.642  1.00  8.52           N  
ATOM   1663  CA  VAL A 104       4.424  14.371 -22.872  1.00  8.52           C  
ATOM   1664  C   VAL A 104       3.216  14.211 -23.848  1.00  8.52           C  
ATOM   1665  O   VAL A 104       2.768  15.186 -24.422  1.00  8.52           O  
ATOM   1666  CB  VAL A 104       5.627  13.398 -23.054  1.00  8.52           C  
ATOM   1667  CG1 VAL A 104       6.367  13.572 -24.253  1.00  8.52           C  
ATOM   1668  CG2 VAL A 104       6.517  13.585 -21.935  1.00  8.52           C  
ATOM   1669  H   VAL A 104       3.387  13.174 -21.545  1.00  8.52           H  
ATOM   1670  HA  VAL A 104       4.790  15.396 -22.898  1.00  8.52           H  
ATOM   1671  HB  VAL A 104       5.255  12.419 -23.101  1.00  8.52           H  
ATOM   1672 1HG1 VAL A 104       7.134  12.843 -24.286  1.00  8.52           H  
ATOM   1673 2HG1 VAL A 104       5.750  13.452 -25.056  1.00  8.52           H  
ATOM   1674 3HG1 VAL A 104       6.815  14.547 -24.252  1.00  8.52           H  
ATOM   1675 1HG2 VAL A 104       7.358  12.896 -21.991  1.00  8.52           H  
ATOM   1676 2HG2 VAL A 104       6.870  14.588 -21.952  1.00  8.52           H  
ATOM   1677 3HG2 VAL A 104       5.961  13.429 -21.051  1.00  8.52           H  
ATOM   1678  N   ILE A 105       2.498  13.085 -23.829  1.00  8.12           N  
ATOM   1679  CA  ILE A 105       1.435  12.802 -24.853  1.00  8.12           C  
ATOM   1680  C   ILE A 105       0.504  13.923 -25.423  1.00  8.12           C  
ATOM   1681  O   ILE A 105       0.154  13.905 -26.614  1.00  8.12           O  
ATOM   1682  CB  ILE A 105       0.454  11.723 -24.330  1.00  8.12           C  
ATOM   1683  CG1 ILE A 105       1.141  10.372 -24.169  1.00  8.12           C  
ATOM   1684  CG2 ILE A 105      -0.739  11.595 -25.274  1.00  8.12           C  
ATOM   1685  CD1 ILE A 105       1.582   9.776 -25.464  1.00  8.12           C  
ATOM   1686  H   ILE A 105       2.823  12.328 -23.231  1.00  8.12           H  
ATOM   1687  HA  ILE A 105       1.951  12.368 -25.694  1.00  8.12           H  
ATOM   1688  HB  ILE A 105       0.091  12.023 -23.346  1.00  8.12           H  
ATOM   1689 1HG1 ILE A 105       2.028  10.510 -23.560  1.00  8.12           H  
ATOM   1690 2HG1 ILE A 105       0.470   9.677 -23.666  1.00  8.12           H  
ATOM   1691 1HG2 ILE A 105      -1.430  10.844 -24.884  1.00  8.12           H  
ATOM   1692 2HG2 ILE A 105      -1.257  12.544 -25.358  1.00  8.12           H  
ATOM   1693 3HG2 ILE A 105      -0.383  11.287 -26.257  1.00  8.12           H  
ATOM   1694 1HD1 ILE A 105       2.084   8.828 -25.280  1.00  8.12           H  
ATOM   1695 2HD1 ILE A 105       0.718   9.608 -26.099  1.00  8.12           H  
ATOM   1696 3HD1 ILE A 105       2.249  10.444 -25.959  1.00  8.12           H  
ATOM   1697  N   CYS A 106       0.029  14.835 -24.601  1.00  7.69           N  
ATOM   1698  CA  CYS A 106      -1.057  15.732 -25.020  1.00  7.69           C  
ATOM   1699  C   CYS A 106      -0.970  16.618 -26.289  1.00  7.69           C  
ATOM   1700  O   CYS A 106      -2.036  17.014 -26.781  1.00  7.69           O  
ATOM   1701  CB  CYS A 106      -1.375  16.670 -23.888  1.00  7.69           C  
ATOM   1702  SG  CYS A 106      -2.018  15.865 -22.431  1.00  7.69           S  
ATOM   1703  H   CYS A 106       0.402  14.873 -23.662  1.00  7.69           H  
ATOM   1704  HA  CYS A 106      -1.931  15.090 -25.149  1.00  7.69           H  
ATOM   1705 1HB  CYS A 106      -0.494  17.170 -23.636  1.00  7.69           H  
ATOM   1706 2HB  CYS A 106      -2.097  17.418 -24.216  1.00  7.69           H  
ATOM   1707  HG  CYS A 106      -2.990  15.196 -23.040  1.00  7.69           H  
ATOM   1708  N   GLN A 107       0.196  16.970 -26.853  1.00  7.27           N  
ATOM   1709  CA  GLN A 107       0.119  17.838 -28.047  1.00  7.27           C  
ATOM   1710  C   GLN A 107      -0.615  17.164 -29.189  1.00  7.27           C  
ATOM   1711  O   GLN A 107      -1.313  17.828 -29.952  1.00  7.27           O  
ATOM   1712  CB  GLN A 107       1.493  18.232 -28.593  1.00  7.27           C  
ATOM   1713  CG  GLN A 107       1.525  19.225 -29.730  1.00  7.27           C  
ATOM   1714  CD  GLN A 107       1.149  20.640 -29.326  1.00  7.27           C  
ATOM   1715  OE1 GLN A 107       1.746  21.211 -28.407  1.00  7.27           O  
ATOM   1716  NE2 GLN A 107       0.182  21.230 -30.016  1.00  7.27           N  
ATOM   1717  H   GLN A 107       1.114  16.676 -26.506  1.00  7.27           H  
ATOM   1718  HA  GLN A 107      -0.428  18.742 -27.785  1.00  7.27           H  
ATOM   1719 1HB  GLN A 107       2.051  18.719 -27.804  1.00  7.27           H  
ATOM   1720 2HB  GLN A 107       2.035  17.338 -28.911  1.00  7.27           H  
ATOM   1721 1HG  GLN A 107       2.529  19.239 -30.150  1.00  7.27           H  
ATOM   1722 2HG  GLN A 107       0.815  18.885 -30.481  1.00  7.27           H  
ATOM   1723 1HE2 GLN A 107      -0.089  22.169 -29.796  1.00  7.27           H  
ATOM   1724 2HE2 GLN A 107      -0.264  20.745 -30.764  1.00  7.27           H  
ATOM   1725  N   GLU A 108      -0.468  15.850 -29.340  1.00  6.89           N  
ATOM   1726  CA  GLU A 108      -1.083  15.245 -30.515  1.00  6.89           C  
ATOM   1727  C   GLU A 108      -2.580  15.218 -30.317  1.00  6.89           C  
ATOM   1728  O   GLU A 108      -3.344  15.463 -31.251  1.00  6.89           O  
ATOM   1729  CB  GLU A 108      -0.565  13.851 -30.783  1.00  6.89           C  
ATOM   1730  CG  GLU A 108      -0.962  13.256 -32.091  1.00  6.89           C  
ATOM   1731  CD  GLU A 108      -0.300  13.986 -33.244  1.00  6.89           C  
ATOM   1732  OE1 GLU A 108       0.630  14.718 -33.010  1.00  6.89           O  
ATOM   1733  OE2 GLU A 108      -0.705  13.784 -34.356  1.00  6.89           O  
ATOM   1734  H   GLU A 108       0.035  15.294 -28.641  1.00  6.89           H  
ATOM   1735  HA  GLU A 108      -0.863  15.863 -31.383  1.00  6.89           H  
ATOM   1736 1HB  GLU A 108       0.504  13.896 -30.845  1.00  6.89           H  
ATOM   1737 2HB  GLU A 108      -0.850  13.179 -29.969  1.00  6.89           H  
ATOM   1738 1HG  GLU A 108      -0.673  12.207 -32.115  1.00  6.89           H  
ATOM   1739 2HG  GLU A 108      -2.047  13.316 -32.195  1.00  6.89           H  
ATOM   1740  N   ASP A 109      -3.013  14.928 -29.087  1.00  6.53           N  
ATOM   1741  CA  ASP A 109      -4.440  14.902 -28.814  1.00  6.53           C  
ATOM   1742  C   ASP A 109      -5.016  16.287 -29.057  1.00  6.53           C  
ATOM   1743  O   ASP A 109      -6.081  16.424 -29.655  1.00  6.53           O  
ATOM   1744  CB  ASP A 109      -4.727  14.472 -27.372  1.00  6.53           C  
ATOM   1745  CG  ASP A 109      -4.492  12.978 -27.099  1.00  6.53           C  
ATOM   1746  OD1 ASP A 109      -4.364  12.217 -28.032  1.00  6.53           O  
ATOM   1747  OD2 ASP A 109      -4.458  12.616 -25.944  1.00  6.53           O  
ATOM   1748  H   ASP A 109      -2.345  14.738 -28.352  1.00  6.53           H  
ATOM   1749  HA  ASP A 109      -4.919  14.202 -29.498  1.00  6.53           H  
ATOM   1750 1HB  ASP A 109      -4.093  15.050 -26.695  1.00  6.53           H  
ATOM   1751 2HB  ASP A 109      -5.765  14.712 -27.125  1.00  6.53           H  
ATOM   1752  N   SER A 110      -4.268  17.324 -28.663  1.00  6.17           N  
ATOM   1753  CA  SER A 110      -4.731  18.690 -28.850  1.00  6.17           C  
ATOM   1754  C   SER A 110      -4.898  19.002 -30.336  1.00  6.17           C  
ATOM   1755  O   SER A 110      -5.895  19.608 -30.741  1.00  6.17           O  
ATOM   1756  CB  SER A 110      -3.749  19.656 -28.217  1.00  6.17           C  
ATOM   1757  OG  SER A 110      -3.702  19.478 -26.823  1.00  6.17           O  
ATOM   1758  H   SER A 110      -3.386  17.160 -28.177  1.00  6.17           H  
ATOM   1759  HA  SER A 110      -5.701  18.796 -28.361  1.00  6.17           H  
ATOM   1760 1HB  SER A 110      -2.759  19.504 -28.640  1.00  6.17           H  
ATOM   1761 2HB  SER A 110      -4.049  20.675 -28.446  1.00  6.17           H  
ATOM   1762  HG  SER A 110      -3.320  18.588 -26.689  1.00  6.17           H  
ATOM   1763  N   ILE A 111      -3.947  18.544 -31.158  1.00  5.80           N  
ATOM   1764  CA  ILE A 111      -4.016  18.749 -32.599  1.00  5.80           C  
ATOM   1765  C   ILE A 111      -5.217  18.027 -33.186  1.00  5.80           C  
ATOM   1766  O   ILE A 111      -5.979  18.612 -33.961  1.00  5.80           O  
ATOM   1767  CB  ILE A 111      -2.726  18.277 -33.292  1.00  5.80           C  
ATOM   1768  CG1 ILE A 111      -1.551  19.187 -32.908  1.00  5.80           C  
ATOM   1769  CG2 ILE A 111      -2.914  18.266 -34.772  1.00  5.80           C  
ATOM   1770  CD1 ILE A 111      -0.196  18.622 -33.308  1.00  5.80           C  
ATOM   1771  H   ILE A 111      -3.137  18.064 -30.761  1.00  5.80           H  
ATOM   1772  HA  ILE A 111      -4.135  19.815 -32.791  1.00  5.80           H  
ATOM   1773  HB  ILE A 111      -2.483  17.268 -32.955  1.00  5.80           H  
ATOM   1774 1HG1 ILE A 111      -1.679  20.151 -33.399  1.00  5.80           H  
ATOM   1775 2HG1 ILE A 111      -1.564  19.343 -31.838  1.00  5.80           H  
ATOM   1776 1HG2 ILE A 111      -1.998  17.920 -35.255  1.00  5.80           H  
ATOM   1777 2HG2 ILE A 111      -3.732  17.597 -35.027  1.00  5.80           H  
ATOM   1778 3HG2 ILE A 111      -3.146  19.275 -35.109  1.00  5.80           H  
ATOM   1779 1HD1 ILE A 111       0.592  19.312 -33.013  1.00  5.80           H  
ATOM   1780 2HD1 ILE A 111      -0.043  17.661 -32.811  1.00  5.80           H  
ATOM   1781 3HD1 ILE A 111      -0.163  18.479 -34.390  1.00  5.80           H  
ATOM   1782  N   GLU A 112      -5.427  16.770 -32.789  1.00  5.42           N  
ATOM   1783  CA  GLU A 112      -6.577  16.054 -33.310  1.00  5.42           C  
ATOM   1784  C   GLU A 112      -7.876  16.712 -32.869  1.00  5.42           C  
ATOM   1785  O   GLU A 112      -8.800  16.822 -33.671  1.00  5.42           O  
ATOM   1786  CB  GLU A 112      -6.547  14.588 -32.873  1.00  5.42           C  
ATOM   1787  CG  GLU A 112      -5.475  13.732 -33.563  1.00  5.42           C  
ATOM   1788  CD  GLU A 112      -5.743  13.509 -35.054  1.00  5.42           C  
ATOM   1789  OE1 GLU A 112      -6.822  13.075 -35.382  1.00  5.42           O  
ATOM   1790  OE2 GLU A 112      -4.865  13.764 -35.855  1.00  5.42           O  
ATOM   1791  H   GLU A 112      -4.778  16.320 -32.143  1.00  5.42           H  
ATOM   1792  HA  GLU A 112      -6.534  16.087 -34.398  1.00  5.42           H  
ATOM   1793 1HB  GLU A 112      -6.366  14.541 -31.796  1.00  5.42           H  
ATOM   1794 2HB  GLU A 112      -7.518  14.133 -33.062  1.00  5.42           H  
ATOM   1795 1HG  GLU A 112      -4.509  14.232 -33.449  1.00  5.42           H  
ATOM   1796 2HG  GLU A 112      -5.413  12.770 -33.056  1.00  5.42           H  
ATOM   1797  N   GLU A 113      -7.954  17.207 -31.630  1.00  5.00           N  
ATOM   1798  CA  GLU A 113      -9.179  17.871 -31.209  1.00  5.00           C  
ATOM   1799  C   GLU A 113      -9.428  19.136 -32.018  1.00  5.00           C  
ATOM   1800  O   GLU A 113     -10.567  19.401 -32.417  1.00  5.00           O  
ATOM   1801  CB  GLU A 113      -9.182  18.159 -29.705  1.00  5.00           C  
ATOM   1802  CG  GLU A 113      -9.347  16.899 -28.830  1.00  5.00           C  
ATOM   1803  CD  GLU A 113      -9.325  17.176 -27.337  1.00  5.00           C  
ATOM   1804  OE1 GLU A 113      -9.077  18.294 -26.951  1.00  5.00           O  
ATOM   1805  OE2 GLU A 113      -9.568  16.258 -26.585  1.00  5.00           O  
ATOM   1806  H   GLU A 113      -7.179  17.095 -30.978  1.00  5.00           H  
ATOM   1807  HA  GLU A 113     -10.007  17.204 -31.404  1.00  5.00           H  
ATOM   1808 1HB  GLU A 113      -8.237  18.632 -29.430  1.00  5.00           H  
ATOM   1809 2HB  GLU A 113      -9.983  18.855 -29.464  1.00  5.00           H  
ATOM   1810 1HG  GLU A 113     -10.297  16.429 -29.082  1.00  5.00           H  
ATOM   1811 2HG  GLU A 113      -8.558  16.194 -29.076  1.00  5.00           H  
ATOM   1812  N   GLU A 114      -8.371  19.900 -32.325  1.00  4.58           N  
ATOM   1813  CA  GLU A 114      -8.568  21.088 -33.144  1.00  4.58           C  
ATOM   1814  C   GLU A 114      -9.139  20.686 -34.490  1.00  4.58           C  
ATOM   1815  O   GLU A 114     -10.117  21.273 -34.963  1.00  4.58           O  
ATOM   1816  CB  GLU A 114      -7.261  21.864 -33.376  1.00  4.58           C  
ATOM   1817  CG  GLU A 114      -7.457  23.149 -34.232  1.00  4.58           C  
ATOM   1818  CD  GLU A 114      -6.190  23.972 -34.471  1.00  4.58           C  
ATOM   1819  OE1 GLU A 114      -5.135  23.576 -34.037  1.00  4.58           O  
ATOM   1820  OE2 GLU A 114      -6.298  25.011 -35.082  1.00  4.58           O  
ATOM   1821  H   GLU A 114      -7.445  19.667 -31.962  1.00  4.58           H  
ATOM   1822  HA  GLU A 114      -9.283  21.741 -32.645  1.00  4.58           H  
ATOM   1823 1HB  GLU A 114      -6.825  22.145 -32.417  1.00  4.58           H  
ATOM   1824 2HB  GLU A 114      -6.541  21.222 -33.886  1.00  4.58           H  
ATOM   1825 1HG  GLU A 114      -7.854  22.845 -35.202  1.00  4.58           H  
ATOM   1826 2HG  GLU A 114      -8.205  23.778 -33.753  1.00  4.58           H  
ATOM   1827  N   TRP A 115      -8.544  19.661 -35.095  1.00  4.16           N  
ATOM   1828  CA  TRP A 115      -8.970  19.212 -36.405  1.00  4.16           C  
ATOM   1829  C   TRP A 115     -10.384  18.650 -36.404  1.00  4.16           C  
ATOM   1830  O   TRP A 115     -11.153  18.914 -37.331  1.00  4.16           O  
ATOM   1831  CB  TRP A 115      -7.976  18.210 -36.952  1.00  4.16           C  
ATOM   1832  CG  TRP A 115      -6.671  18.870 -37.220  1.00  4.16           C  
ATOM   1833  CD1 TRP A 115      -6.444  20.212 -37.199  1.00  4.16           C  
ATOM   1834  CD2 TRP A 115      -5.422  18.262 -37.569  1.00  4.16           C  
ATOM   1835  NE1 TRP A 115      -5.144  20.476 -37.503  1.00  4.16           N  
ATOM   1836  CE2 TRP A 115      -4.500  19.300 -37.739  1.00  4.16           C  
ATOM   1837  CE3 TRP A 115      -5.009  16.947 -37.754  1.00  4.16           C  
ATOM   1838  CZ2 TRP A 115      -3.191  19.062 -38.082  1.00  4.16           C  
ATOM   1839  CZ3 TRP A 115      -3.691  16.722 -38.101  1.00  4.16           C  
ATOM   1840  CH2 TRP A 115      -2.812  17.753 -38.256  1.00  4.16           C  
ATOM   1841  H   TRP A 115      -7.748  19.208 -34.641  1.00  4.16           H  
ATOM   1842  HA  TRP A 115      -8.957  20.073 -37.068  1.00  4.16           H  
ATOM   1843 1HB  TRP A 115      -7.825  17.406 -36.226  1.00  4.16           H  
ATOM   1844 2HB  TRP A 115      -8.353  17.769 -37.872  1.00  4.16           H  
ATOM   1845  HD1 TRP A 115      -7.187  20.963 -36.965  1.00  4.16           H  
ATOM   1846  HE1 TRP A 115      -4.732  21.398 -37.543  1.00  4.16           H  
ATOM   1847  HE3 TRP A 115      -5.707  16.116 -37.625  1.00  4.16           H  
ATOM   1848  HZ2 TRP A 115      -2.476  19.859 -38.209  1.00  4.16           H  
ATOM   1849  HZ3 TRP A 115      -3.373  15.711 -38.243  1.00  4.16           H  
ATOM   1850  HH2 TRP A 115      -1.794  17.540 -38.514  1.00  4.16           H  
ATOM   1851  N   MET A 116     -10.747  17.893 -35.365  1.00  3.78           N  
ATOM   1852  CA  MET A 116     -12.095  17.349 -35.277  1.00  3.78           C  
ATOM   1853  C   MET A 116     -13.087  18.491 -35.122  1.00  3.78           C  
ATOM   1854  O   MET A 116     -14.170  18.456 -35.707  1.00  3.78           O  
ATOM   1855  CB  MET A 116     -12.200  16.343 -34.133  1.00  3.78           C  
ATOM   1856  CG  MET A 116     -11.468  15.017 -34.401  1.00  3.78           C  
ATOM   1857  SD  MET A 116     -11.774  13.754 -33.148  1.00  3.78           S  
ATOM   1858  CE  MET A 116     -10.826  14.380 -31.764  1.00  3.78           C  
ATOM   1859  H   MET A 116     -10.073  17.681 -34.634  1.00  3.78           H  
ATOM   1860  HA  MET A 116     -12.322  16.833 -36.208  1.00  3.78           H  
ATOM   1861 1HB  MET A 116     -11.764  16.784 -33.234  1.00  3.78           H  
ATOM   1862 2HB  MET A 116     -13.246  16.127 -33.922  1.00  3.78           H  
ATOM   1863 1HG  MET A 116     -11.798  14.627 -35.362  1.00  3.78           H  
ATOM   1864 2HG  MET A 116     -10.400  15.184 -34.465  1.00  3.78           H  
ATOM   1865 1HE  MET A 116     -10.916  13.696 -30.922  1.00  3.78           H  
ATOM   1866 2HE  MET A 116      -9.778  14.474 -32.047  1.00  3.78           H  
ATOM   1867 3HE  MET A 116     -11.217  15.347 -31.480  1.00  3.78           H  
ATOM   1868  N   GLY A 117     -12.688  19.533 -34.387  1.00  3.45           N  
ATOM   1869  CA  GLY A 117     -13.491  20.732 -34.206  1.00  3.45           C  
ATOM   1870  C   GLY A 117     -13.749  21.380 -35.564  1.00  3.45           C  
ATOM   1871  O   GLY A 117     -14.892  21.695 -35.913  1.00  3.45           O  
ATOM   1872  H   GLY A 117     -11.789  19.491 -33.905  1.00  3.45           H  
ATOM   1873 1HA  GLY A 117     -14.434  20.479 -33.722  1.00  3.45           H  
ATOM   1874 2HA  GLY A 117     -12.955  21.425 -33.559  1.00  3.45           H  
ATOM   1875  N   LEU A 118     -12.677  21.563 -36.337  1.00  3.20           N  
ATOM   1876  CA  LEU A 118     -12.782  22.159 -37.659  1.00  3.20           C  
ATOM   1877  C   LEU A 118     -13.639  21.291 -38.568  1.00  3.20           C  
ATOM   1878  O   LEU A 118     -14.443  21.812 -39.340  1.00  3.20           O  
ATOM   1879  CB  LEU A 118     -11.391  22.329 -38.262  1.00  3.20           C  
ATOM   1880  CG  LEU A 118     -10.518  23.371 -37.565  1.00  3.20           C  
ATOM   1881  CD1 LEU A 118      -9.115  23.304 -38.117  1.00  3.20           C  
ATOM   1882  CD2 LEU A 118     -11.123  24.743 -37.764  1.00  3.20           C  
ATOM   1883  H   LEU A 118     -11.760  21.296 -35.975  1.00  3.20           H  
ATOM   1884  HA  LEU A 118     -13.252  23.135 -37.564  1.00  3.20           H  
ATOM   1885 1HB  LEU A 118     -10.875  21.374 -38.211  1.00  3.20           H  
ATOM   1886 2HB  LEU A 118     -11.493  22.612 -39.307  1.00  3.20           H  
ATOM   1887  HG  LEU A 118     -10.470  23.154 -36.503  1.00  3.20           H  
ATOM   1888 1HD1 LEU A 118      -8.487  24.038 -37.606  1.00  3.20           H  
ATOM   1889 2HD1 LEU A 118      -8.717  22.314 -37.951  1.00  3.20           H  
ATOM   1890 3HD1 LEU A 118      -9.131  23.516 -39.181  1.00  3.20           H  
ATOM   1891 1HD2 LEU A 118     -10.503  25.484 -37.257  1.00  3.20           H  
ATOM   1892 2HD2 LEU A 118     -11.170  24.972 -38.828  1.00  3.20           H  
ATOM   1893 3HD2 LEU A 118     -12.129  24.760 -37.343  1.00  3.20           H  
ATOM   1894  N   LEU A 119     -13.514  19.969 -38.453  1.00  3.03           N  
ATOM   1895  CA  LEU A 119     -14.338  19.097 -39.268  1.00  3.03           C  
ATOM   1896  C   LEU A 119     -15.805  19.251 -38.898  1.00  3.03           C  
ATOM   1897  O   LEU A 119     -16.642  19.350 -39.793  1.00  3.03           O  
ATOM   1898  CB  LEU A 119     -13.920  17.636 -39.162  1.00  3.03           C  
ATOM   1899  CG  LEU A 119     -14.779  16.677 -40.003  1.00  3.03           C  
ATOM   1900  CD1 LEU A 119     -14.698  17.087 -41.479  1.00  3.03           C  
ATOM   1901  CD2 LEU A 119     -14.279  15.256 -39.809  1.00  3.03           C  
ATOM   1902  H   LEU A 119     -12.824  19.570 -37.820  1.00  3.03           H  
ATOM   1903  HA  LEU A 119     -14.215  19.394 -40.306  1.00  3.03           H  
ATOM   1904 1HB  LEU A 119     -12.881  17.543 -39.478  1.00  3.03           H  
ATOM   1905 2HB  LEU A 119     -13.992  17.330 -38.120  1.00  3.03           H  
ATOM   1906  HG  LEU A 119     -15.820  16.748 -39.685  1.00  3.03           H  
ATOM   1907 1HD1 LEU A 119     -15.309  16.421 -42.081  1.00  3.03           H  
ATOM   1908 2HD1 LEU A 119     -15.058  18.109 -41.601  1.00  3.03           H  
ATOM   1909 3HD1 LEU A 119     -13.668  17.022 -41.804  1.00  3.03           H  
ATOM   1910 1HD2 LEU A 119     -14.888  14.575 -40.396  1.00  3.03           H  
ATOM   1911 2HD2 LEU A 119     -13.239  15.189 -40.133  1.00  3.03           H  
ATOM   1912 3HD2 LEU A 119     -14.350  14.991 -38.754  1.00  3.03           H  
ATOM   1913  N   GLU A 120     -16.134  19.271 -37.598  1.00  2.95           N  
ATOM   1914  CA  GLU A 120     -17.533  19.432 -37.204  1.00  2.95           C  
ATOM   1915  C   GLU A 120     -18.081  20.719 -37.812  1.00  2.95           C  
ATOM   1916  O   GLU A 120     -19.175  20.732 -38.377  1.00  2.95           O  
ATOM   1917  CB  GLU A 120     -17.710  19.449 -35.679  1.00  2.95           C  
ATOM   1918  CG  GLU A 120     -19.192  19.548 -35.228  1.00  2.95           C  
ATOM   1919  CD  GLU A 120     -19.411  19.491 -33.715  1.00  2.95           C  
ATOM   1920  OE1 GLU A 120     -18.459  19.379 -32.982  1.00  2.95           O  
ATOM   1921  OE2 GLU A 120     -20.548  19.561 -33.307  1.00  2.95           O  
ATOM   1922  H   GLU A 120     -15.410  19.166 -36.886  1.00  2.95           H  
ATOM   1923  HA  GLU A 120     -18.103  18.594 -37.602  1.00  2.95           H  
ATOM   1924 1HB  GLU A 120     -17.275  18.545 -35.251  1.00  2.95           H  
ATOM   1925 2HB  GLU A 120     -17.168  20.299 -35.261  1.00  2.95           H  
ATOM   1926 1HG  GLU A 120     -19.599  20.488 -35.600  1.00  2.95           H  
ATOM   1927 2HG  GLU A 120     -19.750  18.738 -35.697  1.00  2.95           H  
ATOM   1928  N   TYR A 121     -17.299  21.797 -37.763  1.00  2.93           N  
ATOM   1929  CA  TYR A 121     -17.718  23.036 -38.405  1.00  2.93           C  
ATOM   1930  C   TYR A 121     -17.981  22.777 -39.891  1.00  2.93           C  
ATOM   1931  O   TYR A 121     -19.049  23.092 -40.424  1.00  2.93           O  
ATOM   1932  CB  TYR A 121     -16.662  24.127 -38.221  1.00  2.93           C  
ATOM   1933  CG  TYR A 121     -16.960  25.392 -38.971  1.00  2.93           C  
ATOM   1934  CD1 TYR A 121     -17.873  26.310 -38.476  1.00  2.93           C  
ATOM   1935  CD2 TYR A 121     -16.306  25.634 -40.165  1.00  2.93           C  
ATOM   1936  CE1 TYR A 121     -18.128  27.470 -39.185  1.00  2.93           C  
ATOM   1937  CE2 TYR A 121     -16.560  26.786 -40.874  1.00  2.93           C  
ATOM   1938  CZ  TYR A 121     -17.468  27.705 -40.387  1.00  2.93           C  
ATOM   1939  OH  TYR A 121     -17.723  28.860 -41.092  1.00  2.93           O  
ATOM   1940  H   TYR A 121     -16.406  21.751 -37.267  1.00  2.93           H  
ATOM   1941  HA  TYR A 121     -18.649  23.367 -37.951  1.00  2.93           H  
ATOM   1942 1HB  TYR A 121     -16.569  24.367 -37.162  1.00  2.93           H  
ATOM   1943 2HB  TYR A 121     -15.700  23.764 -38.551  1.00  2.93           H  
ATOM   1944  HD1 TYR A 121     -18.386  26.118 -37.534  1.00  2.93           H  
ATOM   1945  HD2 TYR A 121     -15.588  24.908 -40.543  1.00  2.93           H  
ATOM   1946  HE1 TYR A 121     -18.843  28.197 -38.802  1.00  2.93           H  
ATOM   1947  HE2 TYR A 121     -16.043  26.972 -41.815  1.00  2.93           H  
ATOM   1948  HH  TYR A 121     -17.162  28.889 -41.871  1.00  2.93           H  
ATOM   1949  N   LEU A 122     -17.027  22.138 -40.558  1.00  2.95           N  
ATOM   1950  CA  LEU A 122     -17.152  21.872 -41.977  1.00  2.95           C  
ATOM   1951  C   LEU A 122     -18.169  20.787 -42.294  1.00  2.95           C  
ATOM   1952  O   LEU A 122     -18.601  20.679 -43.436  1.00  2.95           O  
ATOM   1953  CB  LEU A 122     -15.805  21.482 -42.571  1.00  2.95           C  
ATOM   1954  CG  LEU A 122     -14.758  22.580 -42.558  1.00  2.95           C  
ATOM   1955  CD1 LEU A 122     -13.460  22.011 -43.090  1.00  2.95           C  
ATOM   1956  CD2 LEU A 122     -15.257  23.783 -43.364  1.00  2.95           C  
ATOM   1957  H   LEU A 122     -16.170  21.870 -40.078  1.00  2.95           H  
ATOM   1958  HA  LEU A 122     -17.482  22.790 -42.461  1.00  2.95           H  
ATOM   1959 1HB  LEU A 122     -15.413  20.645 -42.002  1.00  2.95           H  
ATOM   1960 2HB  LEU A 122     -15.953  21.158 -43.600  1.00  2.95           H  
ATOM   1961  HG  LEU A 122     -14.583  22.901 -41.538  1.00  2.95           H  
ATOM   1962 1HD1 LEU A 122     -12.688  22.776 -43.067  1.00  2.95           H  
ATOM   1963 2HD1 LEU A 122     -13.165  21.177 -42.460  1.00  2.95           H  
ATOM   1964 3HD1 LEU A 122     -13.599  21.665 -44.112  1.00  2.95           H  
ATOM   1965 1HD2 LEU A 122     -14.506  24.571 -43.337  1.00  2.95           H  
ATOM   1966 2HD2 LEU A 122     -15.440  23.506 -44.377  1.00  2.95           H  
ATOM   1967 3HD2 LEU A 122     -16.184  24.150 -42.924  1.00  2.95           H  
ATOM   1968  N   SER A 123     -18.646  20.032 -41.296  1.00  2.97           N  
ATOM   1969  CA  SER A 123     -19.648  19.002 -41.571  1.00  2.97           C  
ATOM   1970  C   SER A 123     -20.942  19.646 -42.073  1.00  2.97           C  
ATOM   1971  O   SER A 123     -21.797  18.975 -42.650  1.00  2.97           O  
ATOM   1972  CB  SER A 123     -19.937  18.113 -40.365  1.00  2.97           C  
ATOM   1973  OG  SER A 123     -20.661  18.772 -39.365  1.00  2.97           O  
ATOM   1974  H   SER A 123     -18.264  20.129 -40.359  1.00  2.97           H  
ATOM   1975  HA  SER A 123     -19.263  18.366 -42.354  1.00  2.97           H  
ATOM   1976 1HB  SER A 123     -20.484  17.235 -40.693  1.00  2.97           H  
ATOM   1977 2HB  SER A 123     -18.987  17.769 -39.953  1.00  2.97           H  
ATOM   1978  HG  SER A 123     -20.114  19.519 -39.075  1.00  2.97           H  
ATOM   1979  N   ARG A 124     -21.076  20.965 -41.863  1.00  2.97           N  
ATOM   1980  CA  ARG A 124     -22.215  21.743 -42.319  1.00  2.97           C  
ATOM   1981  C   ARG A 124     -22.294  21.770 -43.859  1.00  2.97           C  
ATOM   1982  O   ARG A 124     -23.367  21.982 -44.429  1.00  2.97           O  
ATOM   1983  CB  ARG A 124     -22.082  23.163 -41.794  1.00  2.97           C  
ATOM   1984  CG  ARG A 124     -22.250  23.295 -40.282  1.00  2.97           C  
ATOM   1985  CD  ARG A 124     -21.995  24.690 -39.809  1.00  2.97           C  
ATOM   1986  NE  ARG A 124     -22.149  24.808 -38.364  1.00  2.97           N  
ATOM   1987  CZ  ARG A 124     -21.886  25.919 -37.650  1.00  2.97           C  
ATOM   1988  NH1 ARG A 124     -21.466  27.006 -38.254  1.00  2.97           N  
ATOM   1989  NH2 ARG A 124     -22.053  25.917 -36.339  1.00  2.97           N  
ATOM   1990  H   ARG A 124     -20.338  21.467 -41.363  1.00  2.97           H  
ATOM   1991  HA  ARG A 124     -23.125  21.294 -41.923  1.00  2.97           H  
ATOM   1992 1HB  ARG A 124     -21.096  23.553 -42.053  1.00  2.97           H  
ATOM   1993 2HB  ARG A 124     -22.822  23.799 -42.273  1.00  2.97           H  
ATOM   1994 1HG  ARG A 124     -23.260  23.010 -40.001  1.00  2.97           H  
ATOM   1995 2HG  ARG A 124     -21.533  22.631 -39.786  1.00  2.97           H  
ATOM   1996 1HD  ARG A 124     -20.968  24.968 -40.064  1.00  2.97           H  
ATOM   1997 2HD  ARG A 124     -22.690  25.376 -40.288  1.00  2.97           H  
ATOM   1998  HE  ARG A 124     -22.470  23.991 -37.861  1.00  2.97           H  
ATOM   1999 1HH1 ARG A 124     -21.335  27.007 -39.257  1.00  2.97           H  
ATOM   2000 2HH1 ARG A 124     -21.270  27.839 -37.718  1.00  2.97           H  
ATOM   2001 1HH2 ARG A 124     -22.379  25.081 -35.872  1.00  2.97           H  
ATOM   2002 2HH2 ARG A 124     -21.858  26.749 -35.803  1.00  2.97           H  
ATOM   2003  N   ILE A 125     -21.141  21.608 -44.522  1.00  2.88           N  
ATOM   2004  CA  ILE A 125     -21.029  21.614 -45.975  1.00  2.88           C  
ATOM   2005  C   ILE A 125     -20.456  20.272 -46.430  1.00  2.88           C  
ATOM   2006  O   ILE A 125     -19.259  20.032 -46.268  1.00  2.88           O  
ATOM   2007  CB  ILE A 125     -20.064  22.723 -46.426  1.00  2.88           C  
ATOM   2008  CG1 ILE A 125     -20.532  24.088 -45.950  1.00  2.88           C  
ATOM   2009  CG2 ILE A 125     -19.907  22.692 -47.934  1.00  2.88           C  
ATOM   2010  CD1 ILE A 125     -19.492  25.159 -46.170  1.00  2.88           C  
ATOM   2011  H   ILE A 125     -20.294  21.415 -43.992  1.00  2.88           H  
ATOM   2012  HA  ILE A 125     -22.014  21.756 -46.418  1.00  2.88           H  
ATOM   2013  HB  ILE A 125     -19.096  22.547 -45.964  1.00  2.88           H  
ATOM   2014 1HG1 ILE A 125     -21.443  24.362 -46.482  1.00  2.88           H  
ATOM   2015 2HG1 ILE A 125     -20.751  24.044 -44.885  1.00  2.88           H  
ATOM   2016 1HG2 ILE A 125     -19.198  23.458 -48.250  1.00  2.88           H  
ATOM   2017 2HG2 ILE A 125     -19.547  21.734 -48.211  1.00  2.88           H  
ATOM   2018 3HG2 ILE A 125     -20.870  22.873 -48.410  1.00  2.88           H  
ATOM   2019 1HD1 ILE A 125     -19.871  26.116 -45.810  1.00  2.88           H  
ATOM   2020 2HD1 ILE A 125     -18.583  24.899 -45.623  1.00  2.88           H  
ATOM   2021 3HD1 ILE A 125     -19.266  25.236 -47.232  1.00  2.88           H  
ATOM   2022  N   SER A 126     -21.248  19.438 -47.105  1.00  2.72           N  
ATOM   2023  CA  SER A 126     -20.760  18.097 -47.460  1.00  2.72           C  
ATOM   2024  C   SER A 126     -19.514  18.106 -48.362  1.00  2.72           C  
ATOM   2025  O   SER A 126     -18.709  17.166 -48.354  1.00  2.72           O  
ATOM   2026  CB  SER A 126     -21.873  17.328 -48.141  1.00  2.72           C  
ATOM   2027  OG  SER A 126     -22.197  17.902 -49.379  1.00  2.72           O  
ATOM   2028  H   SER A 126     -22.212  19.693 -47.277  1.00  2.72           H  
ATOM   2029  HA  SER A 126     -20.506  17.581 -46.534  1.00  2.72           H  
ATOM   2030 1HB  SER A 126     -21.571  16.291 -48.281  1.00  2.72           H  
ATOM   2031 2HB  SER A 126     -22.751  17.329 -47.496  1.00  2.72           H  
ATOM   2032  HG  SER A 126     -21.489  17.651 -49.979  1.00  2.72           H  
ATOM   2033  N   ILE A 127     -19.334  19.190 -49.108  1.00  2.49           N  
ATOM   2034  CA  ILE A 127     -18.191  19.341 -49.993  1.00  2.49           C  
ATOM   2035  C   ILE A 127     -16.901  19.462 -49.196  1.00  2.49           C  
ATOM   2036  O   ILE A 127     -15.918  18.755 -49.454  1.00  2.49           O  
ATOM   2037  CB  ILE A 127     -18.351  20.604 -50.857  1.00  2.49           C  
ATOM   2038  CG1 ILE A 127     -19.528  20.445 -51.799  1.00  2.49           C  
ATOM   2039  CG2 ILE A 127     -17.079  20.900 -51.618  1.00  2.49           C  
ATOM   2040  CD1 ILE A 127     -19.929  21.735 -52.459  1.00  2.49           C  
ATOM   2041  H   ILE A 127     -20.029  19.920 -49.059  1.00  2.49           H  
ATOM   2042  HA  ILE A 127     -18.126  18.462 -50.635  1.00  2.49           H  
ATOM   2043  HB  ILE A 127     -18.559  21.450 -50.223  1.00  2.49           H  
ATOM   2044 1HG1 ILE A 127     -19.270  19.724 -52.573  1.00  2.49           H  
ATOM   2045 2HG1 ILE A 127     -20.383  20.062 -51.239  1.00  2.49           H  
ATOM   2046 1HG2 ILE A 127     -17.215  21.808 -52.205  1.00  2.49           H  
ATOM   2047 2HG2 ILE A 127     -16.257  21.045 -50.918  1.00  2.49           H  
ATOM   2048 3HG2 ILE A 127     -16.854  20.075 -52.279  1.00  2.49           H  
ATOM   2049 1HD1 ILE A 127     -20.777  21.559 -53.120  1.00  2.49           H  
ATOM   2050 2HD1 ILE A 127     -20.209  22.460 -51.692  1.00  2.49           H  
ATOM   2051 3HD1 ILE A 127     -19.093  22.124 -53.038  1.00  2.49           H  
ATOM   2052  N   CYS A 128     -16.920  20.356 -48.206  1.00  2.25           N  
ATOM   2053  CA  CYS A 128     -15.749  20.617 -47.400  1.00  2.25           C  
ATOM   2054  C   CYS A 128     -15.561  19.522 -46.379  1.00  2.25           C  
ATOM   2055  O   CYS A 128     -14.435  19.229 -45.973  1.00  2.25           O  
ATOM   2056  CB  CYS A 128     -15.900  21.926 -46.667  1.00  2.25           C  
ATOM   2057  SG  CYS A 128     -16.004  23.366 -47.724  1.00  2.25           S  
ATOM   2058  H   CYS A 128     -17.771  20.865 -48.014  1.00  2.25           H  
ATOM   2059  HA  CYS A 128     -14.876  20.661 -48.051  1.00  2.25           H  
ATOM   2060 1HB  CYS A 128     -16.789  21.889 -46.031  1.00  2.25           H  
ATOM   2061 2HB  CYS A 128     -15.042  22.048 -46.026  1.00  2.25           H  
ATOM   2062  HG  CYS A 128     -16.112  24.252 -46.738  1.00  2.25           H  
ATOM   2063  N   LYS A 129     -16.664  18.885 -45.985  1.00  2.01           N  
ATOM   2064  CA  LYS A 129     -16.597  17.804 -45.026  1.00  2.01           C  
ATOM   2065  C   LYS A 129     -15.728  16.706 -45.580  1.00  2.01           C  
ATOM   2066  O   LYS A 129     -14.732  16.323 -44.969  1.00  2.01           O  
ATOM   2067  CB  LYS A 129     -17.977  17.218 -44.767  1.00  2.01           C  
ATOM   2068  CG  LYS A 129     -18.005  16.087 -43.751  1.00  2.01           C  
ATOM   2069  CD  LYS A 129     -19.406  15.514 -43.565  1.00  2.01           C  
ATOM   2070  CE  LYS A 129     -19.389  14.349 -42.580  1.00  2.01           C  
ATOM   2071  NZ  LYS A 129     -20.744  13.745 -42.401  1.00  2.01           N  
ATOM   2072  H   LYS A 129     -17.577  19.183 -46.325  1.00  2.01           H  
ATOM   2073  HA  LYS A 129     -16.159  18.172 -44.097  1.00  2.01           H  
ATOM   2074 1HB  LYS A 129     -18.655  18.013 -44.466  1.00  2.01           H  
ATOM   2075 2HB  LYS A 129     -18.365  16.813 -45.695  1.00  2.01           H  
ATOM   2076 1HG  LYS A 129     -17.351  15.298 -44.099  1.00  2.01           H  
ATOM   2077 2HG  LYS A 129     -17.637  16.449 -42.793  1.00  2.01           H  
ATOM   2078 1HD  LYS A 129     -20.086  16.289 -43.204  1.00  2.01           H  
ATOM   2079 2HD  LYS A 129     -19.774  15.159 -44.527  1.00  2.01           H  
ATOM   2080 1HE  LYS A 129     -18.705  13.584 -42.948  1.00  2.01           H  
ATOM   2081 2HE  LYS A 129     -19.032  14.709 -41.614  1.00  2.01           H  
ATOM   2082 1HZ  LYS A 129     -20.687  12.981 -41.743  1.00  2.01           H  
ATOM   2083 2HZ  LYS A 129     -21.383  14.446 -42.051  1.00  2.01           H  
ATOM   2084 3HZ  LYS A 129     -21.079  13.399 -43.289  1.00  2.01           H  
ATOM   2085  N   MET A 130     -16.074  16.219 -46.775  1.00  1.80           N  
ATOM   2086  CA  MET A 130     -15.269  15.141 -47.307  1.00  1.80           C  
ATOM   2087  C   MET A 130     -13.884  15.582 -47.696  1.00  1.80           C  
ATOM   2088  O   MET A 130     -12.930  14.823 -47.535  1.00  1.80           O  
ATOM   2089  CB  MET A 130     -15.958  14.453 -48.457  1.00  1.80           C  
ATOM   2090  CG  MET A 130     -17.145  13.651 -48.042  1.00  1.80           C  
ATOM   2091  SD  MET A 130     -16.714  12.523 -46.695  1.00  1.80           S  
ATOM   2092  CE  MET A 130     -15.376  11.564 -47.406  1.00  1.80           C  
ATOM   2093  H   MET A 130     -16.888  16.569 -47.289  1.00  1.80           H  
ATOM   2094  HA  MET A 130     -15.157  14.403 -46.518  1.00  1.80           H  
ATOM   2095 1HB  MET A 130     -16.295  15.206 -49.171  1.00  1.80           H  
ATOM   2096 2HB  MET A 130     -15.263  13.803 -48.963  1.00  1.80           H  
ATOM   2097 1HG  MET A 130     -17.937  14.325 -47.701  1.00  1.80           H  
ATOM   2098 2HG  MET A 130     -17.519  13.069 -48.884  1.00  1.80           H  
ATOM   2099 1HE  MET A 130     -15.020  10.838 -46.677  1.00  1.80           H  
ATOM   2100 2HE  MET A 130     -15.729  11.045 -48.299  1.00  1.80           H  
ATOM   2101 3HE  MET A 130     -14.556  12.232 -47.674  1.00  1.80           H  
ATOM   2102  N   LYS A 131     -13.720  16.816 -48.165  1.00  1.63           N  
ATOM   2103  CA  LYS A 131     -12.381  17.249 -48.515  1.00  1.63           C  
ATOM   2104  C   LYS A 131     -11.479  17.211 -47.290  1.00  1.63           C  
ATOM   2105  O   LYS A 131     -10.359  16.691 -47.342  1.00  1.63           O  
ATOM   2106  CB  LYS A 131     -12.392  18.638 -49.109  1.00  1.63           C  
ATOM   2107  CG  LYS A 131     -11.034  19.096 -49.534  1.00  1.63           C  
ATOM   2108  CD  LYS A 131     -11.079  20.432 -50.182  1.00  1.63           C  
ATOM   2109  CE  LYS A 131      -9.704  20.836 -50.554  1.00  1.63           C  
ATOM   2110  NZ  LYS A 131      -9.654  22.164 -51.192  1.00  1.63           N  
ATOM   2111  H   LYS A 131     -14.512  17.447 -48.316  1.00  1.63           H  
ATOM   2112  HA  LYS A 131     -11.973  16.558 -49.252  1.00  1.63           H  
ATOM   2113 1HB  LYS A 131     -13.065  18.670 -49.966  1.00  1.63           H  
ATOM   2114 2HB  LYS A 131     -12.775  19.342 -48.368  1.00  1.63           H  
ATOM   2115 1HG  LYS A 131     -10.382  19.153 -48.659  1.00  1.63           H  
ATOM   2116 2HG  LYS A 131     -10.603  18.381 -50.235  1.00  1.63           H  
ATOM   2117 1HD  LYS A 131     -11.696  20.389 -51.080  1.00  1.63           H  
ATOM   2118 2HD  LYS A 131     -11.502  21.166 -49.496  1.00  1.63           H  
ATOM   2119 1HE  LYS A 131      -9.089  20.852 -49.653  1.00  1.63           H  
ATOM   2120 2HE  LYS A 131      -9.291  20.098 -51.245  1.00  1.63           H  
ATOM   2121 1HZ  LYS A 131      -8.673  22.335 -51.399  1.00  1.63           H  
ATOM   2122 2HZ  LYS A 131     -10.191  22.171 -52.038  1.00  1.63           H  
ATOM   2123 3HZ  LYS A 131      -9.995  22.865 -50.563  1.00  1.63           H  
ATOM   2124  N   LYS A 132     -11.983  17.735 -46.169  1.00  1.49           N  
ATOM   2125  CA  LYS A 132     -11.210  17.792 -44.944  1.00  1.49           C  
ATOM   2126  C   LYS A 132     -10.906  16.384 -44.460  1.00  1.49           C  
ATOM   2127  O   LYS A 132      -9.788  16.113 -44.028  1.00  1.49           O  
ATOM   2128  CB  LYS A 132     -11.958  18.581 -43.875  1.00  1.49           C  
ATOM   2129  CG  LYS A 132     -11.169  18.825 -42.580  1.00  1.49           C  
ATOM   2130  CD  LYS A 132     -10.009  19.789 -42.867  1.00  1.49           C  
ATOM   2131  CE  LYS A 132      -9.222  20.196 -41.618  1.00  1.49           C  
ATOM   2132  NZ  LYS A 132      -8.086  21.121 -41.984  1.00  1.49           N  
ATOM   2133  H   LYS A 132     -12.921  18.139 -46.169  1.00  1.49           H  
ATOM   2134  HA  LYS A 132     -10.265  18.292 -45.152  1.00  1.49           H  
ATOM   2135 1HB  LYS A 132     -12.227  19.549 -44.287  1.00  1.49           H  
ATOM   2136 2HB  LYS A 132     -12.888  18.074 -43.648  1.00  1.49           H  
ATOM   2137 1HG  LYS A 132     -11.825  19.248 -41.818  1.00  1.49           H  
ATOM   2138 2HG  LYS A 132     -10.777  17.877 -42.211  1.00  1.49           H  
ATOM   2139 1HD  LYS A 132      -9.322  19.315 -43.571  1.00  1.49           H  
ATOM   2140 2HD  LYS A 132     -10.407  20.691 -43.335  1.00  1.49           H  
ATOM   2141 1HE  LYS A 132      -9.885  20.702 -40.912  1.00  1.49           H  
ATOM   2142 2HE  LYS A 132      -8.814  19.303 -41.142  1.00  1.49           H  
ATOM   2143 1HZ  LYS A 132      -7.554  21.386 -41.168  1.00  1.49           H  
ATOM   2144 2HZ  LYS A 132      -7.469  20.655 -42.633  1.00  1.49           H  
ATOM   2145 3HZ  LYS A 132      -8.455  21.955 -42.420  1.00  1.49           H  
ATOM   2146  N   ILE A 133     -11.873  15.472 -44.571  1.00  1.37           N  
ATOM   2147  CA  ILE A 133     -11.654  14.087 -44.174  1.00  1.37           C  
ATOM   2148  C   ILE A 133     -10.590  13.415 -45.030  1.00  1.37           C  
ATOM   2149  O   ILE A 133      -9.693  12.749 -44.508  1.00  1.37           O  
ATOM   2150  CB  ILE A 133     -12.956  13.288 -44.251  1.00  1.37           C  
ATOM   2151  CG1 ILE A 133     -13.892  13.781 -43.173  1.00  1.37           C  
ATOM   2152  CG2 ILE A 133     -12.682  11.807 -44.131  1.00  1.37           C  
ATOM   2153  CD1 ILE A 133     -15.295  13.305 -43.319  1.00  1.37           C  
ATOM   2154  H   ILE A 133     -12.793  15.750 -44.918  1.00  1.37           H  
ATOM   2155  HA  ILE A 133     -11.316  14.079 -43.141  1.00  1.37           H  
ATOM   2156  HB  ILE A 133     -13.432  13.481 -45.206  1.00  1.37           H  
ATOM   2157 1HG1 ILE A 133     -13.512  13.450 -42.210  1.00  1.37           H  
ATOM   2158 2HG1 ILE A 133     -13.887  14.860 -43.189  1.00  1.37           H  
ATOM   2159 1HG2 ILE A 133     -13.623  11.263 -44.200  1.00  1.37           H  
ATOM   2160 2HG2 ILE A 133     -12.021  11.494 -44.938  1.00  1.37           H  
ATOM   2161 3HG2 ILE A 133     -12.209  11.603 -43.171  1.00  1.37           H  
ATOM   2162 1HD1 ILE A 133     -15.900  13.707 -42.511  1.00  1.37           H  
ATOM   2163 2HD1 ILE A 133     -15.677  13.652 -44.259  1.00  1.37           H  
ATOM   2164 3HD1 ILE A 133     -15.321  12.219 -43.289  1.00  1.37           H  
ATOM   2165  N   TYR A 134     -10.658  13.591 -46.348  1.00  1.28           N  
ATOM   2166  CA  TYR A 134      -9.651  12.975 -47.197  1.00  1.28           C  
ATOM   2167  C   TYR A 134      -8.268  13.529 -46.867  1.00  1.28           C  
ATOM   2168  O   TYR A 134      -7.289  12.777 -46.802  1.00  1.28           O  
ATOM   2169  CB  TYR A 134      -9.951  13.223 -48.678  1.00  1.28           C  
ATOM   2170  CG  TYR A 134     -11.114  12.429 -49.272  1.00  1.28           C  
ATOM   2171  CD1 TYR A 134     -12.189  13.097 -49.837  1.00  1.28           C  
ATOM   2172  CD2 TYR A 134     -11.095  11.046 -49.271  1.00  1.28           C  
ATOM   2173  CE1 TYR A 134     -13.235  12.395 -50.392  1.00  1.28           C  
ATOM   2174  CE2 TYR A 134     -12.147  10.345 -49.829  1.00  1.28           C  
ATOM   2175  CZ  TYR A 134     -13.212  11.016 -50.385  1.00  1.28           C  
ATOM   2176  OH  TYR A 134     -14.254  10.312 -50.942  1.00  1.28           O  
ATOM   2177  H   TYR A 134     -11.413  14.140 -46.757  1.00  1.28           H  
ATOM   2178  HA  TYR A 134      -9.641  11.902 -47.006  1.00  1.28           H  
ATOM   2179 1HB  TYR A 134     -10.165  14.289 -48.822  1.00  1.28           H  
ATOM   2180 2HB  TYR A 134      -9.064  12.992 -49.258  1.00  1.28           H  
ATOM   2181  HD1 TYR A 134     -12.203  14.183 -49.847  1.00  1.28           H  
ATOM   2182  HD2 TYR A 134     -10.253  10.505 -48.834  1.00  1.28           H  
ATOM   2183  HE1 TYR A 134     -14.073  12.927 -50.836  1.00  1.28           H  
ATOM   2184  HE2 TYR A 134     -12.135   9.255 -49.830  1.00  1.28           H  
ATOM   2185  HH  TYR A 134     -14.035   9.372 -50.945  1.00  1.28           H  
ATOM   2186  N   CYS A 135      -8.190  14.842 -46.622  1.00  1.19           N  
ATOM   2187  CA  CYS A 135      -6.920  15.471 -46.303  1.00  1.19           C  
ATOM   2188  C   CYS A 135      -6.420  14.974 -44.950  1.00  1.19           C  
ATOM   2189  O   CYS A 135      -5.233  14.682 -44.784  1.00  1.19           O  
ATOM   2190  CB  CYS A 135      -7.080  16.989 -46.254  1.00  1.19           C  
ATOM   2191  SG  CYS A 135      -7.444  17.752 -47.863  1.00  1.19           S  
ATOM   2192  H   CYS A 135      -9.026  15.424 -46.696  1.00  1.19           H  
ATOM   2193  HA  CYS A 135      -6.196  15.213 -47.074  1.00  1.19           H  
ATOM   2194 1HB  CYS A 135      -7.883  17.248 -45.567  1.00  1.19           H  
ATOM   2195 2HB  CYS A 135      -6.162  17.433 -45.876  1.00  1.19           H  
ATOM   2196  HG  CYS A 135      -8.712  17.263 -47.921  1.00  1.19           H  
ATOM   2197  N   ALA A 136      -7.331  14.855 -43.977  1.00  1.12           N  
ATOM   2198  CA  ALA A 136      -6.978  14.400 -42.641  1.00  1.12           C  
ATOM   2199  C   ALA A 136      -6.420  12.992 -42.674  1.00  1.12           C  
ATOM   2200  O   ALA A 136      -5.413  12.708 -42.018  1.00  1.12           O  
ATOM   2201  CB  ALA A 136      -8.196  14.438 -41.738  1.00  1.12           C  
ATOM   2202  H   ALA A 136      -8.296  15.114 -44.156  1.00  1.12           H  
ATOM   2203  HA  ALA A 136      -6.213  15.065 -42.245  1.00  1.12           H  
ATOM   2204 1HB  ALA A 136      -7.918  14.116 -40.737  1.00  1.12           H  
ATOM   2205 2HB  ALA A 136      -8.588  15.454 -41.702  1.00  1.12           H  
ATOM   2206 3HB  ALA A 136      -8.957  13.771 -42.137  1.00  1.12           H  
ATOM   2207  N   LYS A 137      -7.034  12.122 -43.480  1.00  1.07           N  
ATOM   2208  CA  LYS A 137      -6.546  10.762 -43.602  1.00  1.07           C  
ATOM   2209  C   LYS A 137      -5.188  10.767 -44.267  1.00  1.07           C  
ATOM   2210  O   LYS A 137      -4.280  10.052 -43.844  1.00  1.07           O  
ATOM   2211  CB  LYS A 137      -7.518   9.894 -44.401  1.00  1.07           C  
ATOM   2212  CG  LYS A 137      -8.824   9.549 -43.681  1.00  1.07           C  
ATOM   2213  CD  LYS A 137      -9.740   8.715 -44.578  1.00  1.07           C  
ATOM   2214  CE  LYS A 137     -11.019   8.307 -43.857  1.00  1.07           C  
ATOM   2215  NZ  LYS A 137     -11.935   7.534 -44.748  1.00  1.07           N  
ATOM   2216  H   LYS A 137      -7.872  12.406 -43.990  1.00  1.07           H  
ATOM   2217  HA  LYS A 137      -6.438  10.340 -42.604  1.00  1.07           H  
ATOM   2218 1HB  LYS A 137      -7.786  10.424 -45.320  1.00  1.07           H  
ATOM   2219 2HB  LYS A 137      -7.027   8.966 -44.688  1.00  1.07           H  
ATOM   2220 1HG  LYS A 137      -8.600   8.990 -42.774  1.00  1.07           H  
ATOM   2221 2HG  LYS A 137      -9.335  10.470 -43.402  1.00  1.07           H  
ATOM   2222 1HD  LYS A 137     -10.007   9.305 -45.461  1.00  1.07           H  
ATOM   2223 2HD  LYS A 137      -9.214   7.819 -44.910  1.00  1.07           H  
ATOM   2224 1HE  LYS A 137     -10.761   7.691 -42.998  1.00  1.07           H  
ATOM   2225 2HE  LYS A 137     -11.533   9.196 -43.510  1.00  1.07           H  
ATOM   2226 1HZ  LYS A 137     -12.769   7.280 -44.236  1.00  1.07           H  
ATOM   2227 2HZ  LYS A 137     -12.190   8.101 -45.547  1.00  1.07           H  
ATOM   2228 3HZ  LYS A 137     -11.470   6.696 -45.069  1.00  1.07           H  
ATOM   2229  N   TYR A 138      -5.012  11.612 -45.278  1.00  1.03           N  
ATOM   2230  CA  TYR A 138      -3.732  11.653 -45.947  1.00  1.03           C  
ATOM   2231  C   TYR A 138      -2.655  11.998 -44.905  1.00  1.03           C  
ATOM   2232  O   TYR A 138      -1.636  11.311 -44.789  1.00  1.03           O  
ATOM   2233  CB  TYR A 138      -3.737  12.677 -47.090  1.00  1.03           C  
ATOM   2234  CG  TYR A 138      -2.488  12.590 -47.887  1.00  1.03           C  
ATOM   2235  CD1 TYR A 138      -2.422  11.652 -48.889  1.00  1.03           C  
ATOM   2236  CD2 TYR A 138      -1.403  13.356 -47.594  1.00  1.03           C  
ATOM   2237  CE1 TYR A 138      -1.272  11.467 -49.591  1.00  1.03           C  
ATOM   2238  CE2 TYR A 138      -0.244  13.172 -48.300  1.00  1.03           C  
ATOM   2239  CZ  TYR A 138      -0.183  12.204 -49.296  1.00  1.03           C  
ATOM   2240  OH  TYR A 138       0.985  11.968 -49.975  1.00  1.03           O  
ATOM   2241  H   TYR A 138      -5.780  12.195 -45.614  1.00  1.03           H  
ATOM   2242  HA  TYR A 138      -3.507  10.669 -46.350  1.00  1.03           H  
ATOM   2243 1HB  TYR A 138      -4.592  12.498 -47.747  1.00  1.03           H  
ATOM   2244 2HB  TYR A 138      -3.827  13.686 -46.693  1.00  1.03           H  
ATOM   2245  HD1 TYR A 138      -3.296  11.052 -49.108  1.00  1.03           H  
ATOM   2246  HD2 TYR A 138      -1.454  14.080 -46.794  1.00  1.03           H  
ATOM   2247  HE1 TYR A 138      -1.218  10.728 -50.368  1.00  1.03           H  
ATOM   2248  HE2 TYR A 138       0.636  13.765 -48.057  1.00  1.03           H  
ATOM   2249  HH  TYR A 138       1.515  12.775 -49.936  1.00  1.03           H  
ATOM   2250  N   ARG A 139      -2.910  13.046 -44.110  1.00  1.01           N  
ATOM   2251  CA  ARG A 139      -1.980  13.506 -43.080  1.00  1.01           C  
ATOM   2252  C   ARG A 139      -1.730  12.421 -42.022  1.00  1.01           C  
ATOM   2253  O   ARG A 139      -0.606  12.249 -41.536  1.00  1.01           O  
ATOM   2254  CB  ARG A 139      -2.551  14.752 -42.416  1.00  1.01           C  
ATOM   2255  CG  ARG A 139      -2.569  16.010 -43.302  1.00  1.01           C  
ATOM   2256  CD  ARG A 139      -3.260  17.141 -42.621  1.00  1.01           C  
ATOM   2257  NE  ARG A 139      -3.442  18.304 -43.505  1.00  1.01           N  
ATOM   2258  CZ  ARG A 139      -2.580  19.337 -43.644  1.00  1.01           C  
ATOM   2259  NH1 ARG A 139      -1.482  19.383 -42.937  1.00  1.01           N  
ATOM   2260  NH2 ARG A 139      -2.863  20.316 -44.489  1.00  1.01           N  
ATOM   2261  H   ARG A 139      -3.782  13.559 -44.249  1.00  1.01           H  
ATOM   2262  HA  ARG A 139      -1.036  13.761 -43.560  1.00  1.01           H  
ATOM   2263 1HB  ARG A 139      -3.573  14.559 -42.105  1.00  1.01           H  
ATOM   2264 2HB  ARG A 139      -1.973  14.985 -41.518  1.00  1.01           H  
ATOM   2265 1HG  ARG A 139      -1.556  16.315 -43.515  1.00  1.01           H  
ATOM   2266 2HG  ARG A 139      -3.079  15.797 -44.236  1.00  1.01           H  
ATOM   2267 1HD  ARG A 139      -4.243  16.810 -42.287  1.00  1.01           H  
ATOM   2268 2HD  ARG A 139      -2.669  17.455 -41.757  1.00  1.01           H  
ATOM   2269  HE  ARG A 139      -4.275  18.320 -44.078  1.00  1.01           H  
ATOM   2270 1HH1 ARG A 139      -1.265  18.642 -42.284  1.00  1.01           H  
ATOM   2271 2HH1 ARG A 139      -0.844  20.167 -43.038  1.00  1.01           H  
ATOM   2272 1HH2 ARG A 139      -3.711  20.285 -45.038  1.00  1.01           H  
ATOM   2273 2HH2 ARG A 139      -2.232  21.113 -44.584  1.00  1.01           H  
ATOM   2274  N   ALA A 140      -2.773  11.657 -41.663  1.00  1.01           N  
ATOM   2275  CA  ALA A 140      -2.628  10.579 -40.681  1.00  1.01           C  
ATOM   2276  C   ALA A 140      -1.636   9.544 -41.163  1.00  1.01           C  
ATOM   2277  O   ALA A 140      -0.815   9.035 -40.381  1.00  1.01           O  
ATOM   2278  CB  ALA A 140      -3.968   9.922 -40.420  1.00  1.01           C  
ATOM   2279  H   ALA A 140      -3.694  11.841 -42.063  1.00  1.01           H  
ATOM   2280  HA  ALA A 140      -2.246  10.995 -39.759  1.00  1.01           H  
ATOM   2281 1HB  ALA A 140      -3.853   9.134 -39.679  1.00  1.01           H  
ATOM   2282 2HB  ALA A 140      -4.674  10.666 -40.055  1.00  1.01           H  
ATOM   2283 3HB  ALA A 140      -4.346   9.493 -41.346  1.00  1.01           H  
ATOM   2284  N   TYR A 141      -1.687   9.252 -42.459  1.00  1.02           N  
ATOM   2285  CA  TYR A 141      -0.777   8.286 -43.029  1.00  1.02           C  
ATOM   2286  C   TYR A 141       0.610   8.847 -43.220  1.00  1.02           C  
ATOM   2287  O   TYR A 141       1.578   8.136 -42.980  1.00  1.02           O  
ATOM   2288  CB  TYR A 141      -1.377   7.695 -44.286  1.00  1.02           C  
ATOM   2289  CG  TYR A 141      -2.343   6.570 -43.938  1.00  1.02           C  
ATOM   2290  CD1 TYR A 141      -3.666   6.810 -43.595  1.00  1.02           C  
ATOM   2291  CD2 TYR A 141      -1.878   5.262 -43.990  1.00  1.02           C  
ATOM   2292  CE1 TYR A 141      -4.508   5.759 -43.298  1.00  1.02           C  
ATOM   2293  CE2 TYR A 141      -2.718   4.211 -43.696  1.00  1.02           C  
ATOM   2294  CZ  TYR A 141      -4.028   4.453 -43.350  1.00  1.02           C  
ATOM   2295  OH  TYR A 141      -4.867   3.401 -43.054  1.00  1.02           O  
ATOM   2296  H   TYR A 141      -2.399   9.692 -43.049  1.00  1.02           H  
ATOM   2297  HA  TYR A 141      -0.687   7.464 -42.324  1.00  1.02           H  
ATOM   2298 1HB  TYR A 141      -1.920   8.468 -44.838  1.00  1.02           H  
ATOM   2299 2HB  TYR A 141      -0.590   7.299 -44.934  1.00  1.02           H  
ATOM   2300  HD1 TYR A 141      -4.039   7.808 -43.553  1.00  1.02           H  
ATOM   2301  HD2 TYR A 141      -0.836   5.065 -44.271  1.00  1.02           H  
ATOM   2302  HE1 TYR A 141      -5.544   5.953 -43.024  1.00  1.02           H  
ATOM   2303  HE2 TYR A 141      -2.344   3.189 -43.740  1.00  1.02           H  
ATOM   2304  HH  TYR A 141      -4.377   2.575 -43.113  1.00  1.02           H  
ATOM   2305  N   VAL A 142       0.740  10.129 -43.547  1.00  1.04           N  
ATOM   2306  CA  VAL A 142       2.077  10.702 -43.669  1.00  1.04           C  
ATOM   2307  C   VAL A 142       2.778  10.631 -42.323  1.00  1.04           C  
ATOM   2308  O   VAL A 142       3.929  10.193 -42.223  1.00  1.04           O  
ATOM   2309  CB  VAL A 142       2.012  12.156 -44.154  1.00  1.04           C  
ATOM   2310  CG1 VAL A 142       3.379  12.834 -44.057  1.00  1.04           C  
ATOM   2311  CG2 VAL A 142       1.569  12.177 -45.578  1.00  1.04           C  
ATOM   2312  H   VAL A 142      -0.091  10.684 -43.756  1.00  1.04           H  
ATOM   2313  HA  VAL A 142       2.639  10.125 -44.396  1.00  1.04           H  
ATOM   2314  HB  VAL A 142       1.308  12.703 -43.535  1.00  1.04           H  
ATOM   2315 1HG1 VAL A 142       3.300  13.860 -44.408  1.00  1.04           H  
ATOM   2316 2HG1 VAL A 142       3.718  12.832 -43.020  1.00  1.04           H  
ATOM   2317 3HG1 VAL A 142       4.079  12.316 -44.667  1.00  1.04           H  
ATOM   2318 1HG2 VAL A 142       1.516  13.201 -45.916  1.00  1.04           H  
ATOM   2319 2HG2 VAL A 142       2.283  11.636 -46.182  1.00  1.04           H  
ATOM   2320 3HG2 VAL A 142       0.596  11.711 -45.669  1.00  1.04           H  
ATOM   2321  N   ARG A 143       2.063  11.004 -41.268  1.00  1.07           N  
ATOM   2322  CA  ARG A 143       2.652  10.943 -39.952  1.00  1.07           C  
ATOM   2323  C   ARG A 143       3.009   9.514 -39.584  1.00  1.07           C  
ATOM   2324  O   ARG A 143       4.151   9.218 -39.229  1.00  1.07           O  
ATOM   2325  CB  ARG A 143       1.679  11.492 -38.920  1.00  1.07           C  
ATOM   2326  CG  ARG A 143       1.482  12.997 -38.960  1.00  1.07           C  
ATOM   2327  CD  ARG A 143       0.403  13.471 -38.031  1.00  1.07           C  
ATOM   2328  NE  ARG A 143      -0.949  13.159 -38.530  1.00  1.07           N  
ATOM   2329  CZ  ARG A 143      -2.091  13.314 -37.800  1.00  1.07           C  
ATOM   2330  NH1 ARG A 143      -2.049  13.752 -36.571  1.00  1.07           N  
ATOM   2331  NH2 ARG A 143      -3.289  13.036 -38.283  1.00  1.07           N  
ATOM   2332  H   ARG A 143       1.109  11.352 -41.387  1.00  1.07           H  
ATOM   2333  HA  ARG A 143       3.538  11.546 -39.940  1.00  1.07           H  
ATOM   2334 1HB  ARG A 143       0.701  11.031 -39.072  1.00  1.07           H  
ATOM   2335 2HB  ARG A 143       2.020  11.222 -37.919  1.00  1.07           H  
ATOM   2336 1HG  ARG A 143       2.414  13.505 -38.703  1.00  1.07           H  
ATOM   2337 2HG  ARG A 143       1.192  13.262 -39.954  1.00  1.07           H  
ATOM   2338 1HD  ARG A 143       0.524  12.999 -37.055  1.00  1.07           H  
ATOM   2339 2HD  ARG A 143       0.482  14.546 -37.919  1.00  1.07           H  
ATOM   2340  HE  ARG A 143      -1.029  12.817 -39.492  1.00  1.07           H  
ATOM   2341 1HH1 ARG A 143      -1.175  13.970 -36.097  1.00  1.07           H  
ATOM   2342 2HH1 ARG A 143      -2.931  13.854 -36.050  1.00  1.07           H  
ATOM   2343 1HH2 ARG A 143      -3.408  12.684 -39.220  1.00  1.07           H  
ATOM   2344 2HH2 ARG A 143      -4.103  13.184 -37.663  1.00  1.07           H  
ATOM   2345  N   SER A 144       2.081   8.587 -39.787  1.00  1.12           N  
ATOM   2346  CA  SER A 144       2.325   7.212 -39.397  1.00  1.12           C  
ATOM   2347  C   SER A 144       3.456   6.525 -40.172  1.00  1.12           C  
ATOM   2348  O   SER A 144       4.259   5.791 -39.587  1.00  1.12           O  
ATOM   2349  CB  SER A 144       1.051   6.419 -39.605  1.00  1.12           C  
ATOM   2350  OG  SER A 144       0.018   6.888 -38.772  1.00  1.12           O  
ATOM   2351  H   SER A 144       1.156   8.839 -40.139  1.00  1.12           H  
ATOM   2352  HA  SER A 144       2.583   7.206 -38.338  1.00  1.12           H  
ATOM   2353 1HB  SER A 144       0.745   6.490 -40.647  1.00  1.12           H  
ATOM   2354 2HB  SER A 144       1.244   5.371 -39.393  1.00  1.12           H  
ATOM   2355  HG  SER A 144      -0.278   7.740 -39.179  1.00  1.12           H  
ATOM   2356  N   ARG A 145       3.517   6.748 -41.488  1.00  1.21           N  
ATOM   2357  CA  ARG A 145       4.474   6.040 -42.328  1.00  1.21           C  
ATOM   2358  C   ARG A 145       5.889   6.618 -42.312  1.00  1.21           C  
ATOM   2359  O   ARG A 145       6.839   5.869 -42.552  1.00  1.21           O  
ATOM   2360  CB  ARG A 145       3.941   5.939 -43.755  1.00  1.21           C  
ATOM   2361  CG  ARG A 145       3.964   7.189 -44.607  1.00  1.21           C  
ATOM   2362  CD  ARG A 145       3.067   7.058 -45.846  1.00  1.21           C  
ATOM   2363  NE  ARG A 145       3.082   8.268 -46.638  1.00  1.21           N  
ATOM   2364  CZ  ARG A 145       2.282   8.569 -47.691  1.00  1.21           C  
ATOM   2365  NH1 ARG A 145       1.363   7.710 -48.109  1.00  1.21           N  
ATOM   2366  NH2 ARG A 145       2.452   9.767 -48.279  1.00  1.21           N  
ATOM   2367  H   ARG A 145       2.852   7.378 -41.925  1.00  1.21           H  
ATOM   2368  HA  ARG A 145       4.537   5.019 -41.952  1.00  1.21           H  
ATOM   2369 1HB  ARG A 145       4.488   5.176 -44.250  1.00  1.21           H  
ATOM   2370 2HB  ARG A 145       2.897   5.612 -43.722  1.00  1.21           H  
ATOM   2371 1HG  ARG A 145       3.697   8.053 -44.031  1.00  1.21           H  
ATOM   2372 2HG  ARG A 145       4.976   7.317 -44.963  1.00  1.21           H  
ATOM   2373 1HD  ARG A 145       3.382   6.236 -46.470  1.00  1.21           H  
ATOM   2374 2HD  ARG A 145       2.043   6.885 -45.517  1.00  1.21           H  
ATOM   2375  HE  ARG A 145       3.750   8.954 -46.371  1.00  1.21           H  
ATOM   2376 1HH1 ARG A 145       1.242   6.788 -47.639  1.00  1.21           H  
ATOM   2377 2HH1 ARG A 145       0.760   7.938 -48.915  1.00  1.21           H  
ATOM   2378 1HH2 ARG A 145       3.165  10.388 -47.933  1.00  1.21           H  
ATOM   2379 2HH2 ARG A 145       1.872  10.119 -49.051  1.00  1.21           H  
ATOM   2380  N   PHE A 146       6.061   7.908 -41.975  1.00  1.37           N  
ATOM   2381  CA  PHE A 146       7.425   8.431 -41.957  1.00  1.37           C  
ATOM   2382  C   PHE A 146       7.950   8.638 -40.536  1.00  1.37           C  
ATOM   2383  O   PHE A 146       9.132   8.395 -40.265  1.00  1.37           O  
ATOM   2384  CB  PHE A 146       7.537   9.751 -42.729  1.00  1.37           C  
ATOM   2385  CG  PHE A 146       7.156   9.625 -44.145  1.00  1.37           C  
ATOM   2386  CD1 PHE A 146       6.030  10.228 -44.560  1.00  1.37           C  
ATOM   2387  CD2 PHE A 146       7.878   8.878 -45.049  1.00  1.37           C  
ATOM   2388  CE1 PHE A 146       5.594  10.117 -45.832  1.00  1.37           C  
ATOM   2389  CE2 PHE A 146       7.442   8.744 -46.341  1.00  1.37           C  
ATOM   2390  CZ  PHE A 146       6.284   9.367 -46.725  1.00  1.37           C  
ATOM   2391  H   PHE A 146       5.264   8.525 -41.799  1.00  1.37           H  
ATOM   2392  HA  PHE A 146       8.063   7.718 -42.454  1.00  1.37           H  
ATOM   2393 1HB  PHE A 146       6.891  10.484 -42.289  1.00  1.37           H  
ATOM   2394 2HB  PHE A 146       8.554  10.129 -42.674  1.00  1.37           H  
ATOM   2395  HD1 PHE A 146       5.480  10.810 -43.843  1.00  1.37           H  
ATOM   2396  HD2 PHE A 146       8.778   8.395 -44.737  1.00  1.37           H  
ATOM   2397  HE1 PHE A 146       4.684  10.622 -46.134  1.00  1.37           H  
ATOM   2398  HE2 PHE A 146       8.008   8.142 -47.053  1.00  1.37           H  
ATOM   2399  HZ  PHE A 146       5.913   9.273 -47.731  1.00  1.37           H  
ATOM   2400  N   GLN A 147       7.081   9.003 -39.590  1.00  1.61           N  
ATOM   2401  CA  GLN A 147       7.539   9.321 -38.243  1.00  1.61           C  
ATOM   2402  C   GLN A 147       8.313   8.205 -37.602  1.00  1.61           C  
ATOM   2403  O   GLN A 147       9.298   8.455 -36.902  1.00  1.61           O  
ATOM   2404  CB  GLN A 147       6.350   9.652 -37.343  1.00  1.61           C  
ATOM   2405  CG  GLN A 147       6.689  10.015 -35.933  1.00  1.61           C  
ATOM   2406  CD  GLN A 147       5.442  10.347 -35.147  1.00  1.61           C  
ATOM   2407  OE1 GLN A 147       4.583  11.101 -35.620  1.00  1.61           O  
ATOM   2408  NE2 GLN A 147       5.315   9.779 -33.954  1.00  1.61           N  
ATOM   2409  H   GLN A 147       6.087   9.123 -39.785  1.00  1.61           H  
ATOM   2410  HA  GLN A 147       8.190  10.185 -38.291  1.00  1.61           H  
ATOM   2411 1HB  GLN A 147       5.785  10.474 -37.775  1.00  1.61           H  
ATOM   2412 2HB  GLN A 147       5.687   8.786 -37.299  1.00  1.61           H  
ATOM   2413 1HG  GLN A 147       7.179   9.166 -35.458  1.00  1.61           H  
ATOM   2414 2HG  GLN A 147       7.348  10.881 -35.936  1.00  1.61           H  
ATOM   2415 1HE2 GLN A 147       4.500   9.955 -33.405  1.00  1.61           H  
ATOM   2416 2HE2 GLN A 147       6.038   9.176 -33.603  1.00  1.61           H  
ATOM   2417  N   CYS A 148       7.893   6.969 -37.839  1.00  1.96           N  
ATOM   2418  CA  CYS A 148       8.508   5.829 -37.190  1.00  1.96           C  
ATOM   2419  C   CYS A 148       9.299   4.903 -38.112  1.00  1.96           C  
ATOM   2420  O   CYS A 148       9.360   3.699 -37.867  1.00  1.96           O  
ATOM   2421  CB  CYS A 148       7.435   5.040 -36.460  1.00  1.96           C  
ATOM   2422  SG  CYS A 148       6.659   5.993 -35.135  1.00  1.96           S  
ATOM   2423  H   CYS A 148       7.106   6.823 -38.461  1.00  1.96           H  
ATOM   2424  HA  CYS A 148       9.198   6.208 -36.440  1.00  1.96           H  
ATOM   2425 1HB  CYS A 148       6.656   4.741 -37.165  1.00  1.96           H  
ATOM   2426 2HB  CYS A 148       7.863   4.137 -36.028  1.00  1.96           H  
ATOM   2427  HG  CYS A 148       7.741   6.047 -34.360  1.00  1.96           H  
ATOM   2428  N   ILE A 149       9.938   5.444 -39.149  1.00  2.42           N  
ATOM   2429  CA  ILE A 149      10.753   4.564 -39.991  1.00  2.42           C  
ATOM   2430  C   ILE A 149      11.892   3.912 -39.231  1.00  2.42           C  
ATOM   2431  O   ILE A 149      12.718   4.565 -38.588  1.00  2.42           O  
ATOM   2432  CB  ILE A 149      11.312   5.300 -41.211  1.00  2.42           C  
ATOM   2433  CG1 ILE A 149      10.176   5.661 -42.102  1.00  2.42           C  
ATOM   2434  CG2 ILE A 149      12.365   4.437 -41.946  1.00  2.42           C  
ATOM   2435  CD1 ILE A 149      10.537   6.589 -43.186  1.00  2.42           C  
ATOM   2436  H   ILE A 149       9.841   6.439 -39.362  1.00  2.42           H  
ATOM   2437  HA  ILE A 149      10.109   3.768 -40.362  1.00  2.42           H  
ATOM   2438  HB  ILE A 149      11.773   6.232 -40.886  1.00  2.42           H  
ATOM   2439 1HG1 ILE A 149       9.793   4.749 -42.554  1.00  2.42           H  
ATOM   2440 2HG1 ILE A 149       9.385   6.096 -41.503  1.00  2.42           H  
ATOM   2441 1HG2 ILE A 149      12.746   4.980 -42.809  1.00  2.42           H  
ATOM   2442 2HG2 ILE A 149      13.188   4.210 -41.278  1.00  2.42           H  
ATOM   2443 3HG2 ILE A 149      11.905   3.508 -42.279  1.00  2.42           H  
ATOM   2444 1HD1 ILE A 149       9.669   6.761 -43.783  1.00  2.42           H  
ATOM   2445 2HD1 ILE A 149      10.894   7.525 -42.757  1.00  2.42           H  
ATOM   2446 3HD1 ILE A 149      11.303   6.145 -43.790  1.00  2.42           H  
ATOM   2447  N   GLU A 150      11.967   2.600 -39.364  1.00  2.97           N  
ATOM   2448  CA  GLU A 150      12.933   1.792 -38.654  1.00  2.97           C  
ATOM   2449  C   GLU A 150      14.282   1.812 -39.355  1.00  2.97           C  
ATOM   2450  O   GLU A 150      14.699   0.830 -39.954  1.00  2.97           O  
ATOM   2451  CB  GLU A 150      12.426   0.359 -38.605  1.00  2.97           C  
ATOM   2452  CG  GLU A 150      11.078   0.169 -37.956  1.00  2.97           C  
ATOM   2453  CD  GLU A 150      10.671  -1.296 -37.805  1.00  2.97           C  
ATOM   2454  OE1 GLU A 150      11.361  -2.170 -38.298  1.00  2.97           O  
ATOM   2455  OE2 GLU A 150       9.663  -1.534 -37.183  1.00  2.97           O  
ATOM   2456  H   GLU A 150      11.279   2.138 -39.943  1.00  2.97           H  
ATOM   2457  HA  GLU A 150      13.057   2.188 -37.649  1.00  2.97           H  
ATOM   2458 1HB  GLU A 150      12.385  -0.050 -39.612  1.00  2.97           H  
ATOM   2459 2HB  GLU A 150      13.127  -0.225 -38.018  1.00  2.97           H  
ATOM   2460 1HG  GLU A 150      11.047   0.647 -37.014  1.00  2.97           H  
ATOM   2461 2HG  GLU A 150      10.346   0.668 -38.588  1.00  2.97           H  
ATOM   2462  N   ASP A 151      14.956   2.932 -39.298  1.00  3.54           N  
ATOM   2463  CA  ASP A 151      16.222   3.087 -39.997  1.00  3.54           C  
ATOM   2464  C   ASP A 151      17.241   2.038 -39.545  1.00  3.54           C  
ATOM   2465  O   ASP A 151      17.404   1.811 -38.348  1.00  3.54           O  
ATOM   2466  CB  ASP A 151      16.806   4.475 -39.786  1.00  3.54           C  
ATOM   2467  CG  ASP A 151      17.959   4.775 -40.743  1.00  3.54           C  
ATOM   2468  OD1 ASP A 151      19.082   4.361 -40.486  1.00  3.54           O  
ATOM   2469  OD2 ASP A 151      17.711   5.437 -41.728  1.00  3.54           O  
ATOM   2470  H   ASP A 151      14.521   3.708 -38.798  1.00  3.54           H  
ATOM   2471  HA  ASP A 151      16.043   2.944 -41.064  1.00  3.54           H  
ATOM   2472 1HB  ASP A 151      16.019   5.222 -39.927  1.00  3.54           H  
ATOM   2473 2HB  ASP A 151      17.160   4.568 -38.758  1.00  3.54           H  
ATOM   2474  N   ARG A 152      17.977   1.465 -40.494  1.00  4.06           N  
ATOM   2475  CA  ARG A 152      19.017   0.451 -40.265  1.00  4.06           C  
ATOM   2476  C   ARG A 152      20.141   0.836 -39.369  1.00  4.06           C  
ATOM   2477  O   ARG A 152      20.831  -0.016 -38.819  1.00  4.06           O  
ATOM   2478  CB  ARG A 152      19.666   0.112 -41.567  1.00  4.06           C  
ATOM   2479  CG  ARG A 152      20.356   1.253 -42.195  1.00  4.06           C  
ATOM   2480  CD  ARG A 152      20.727   0.894 -43.510  1.00  4.06           C  
ATOM   2481  NE  ARG A 152      21.013   2.018 -44.278  1.00  4.06           N  
ATOM   2482  CZ  ARG A 152      21.341   1.946 -45.543  1.00  4.06           C  
ATOM   2483  NH1 ARG A 152      21.476   0.788 -46.115  1.00  4.06           N  
ATOM   2484  NH2 ARG A 152      21.507   3.012 -46.229  1.00  4.06           N  
ATOM   2485  H   ARG A 152      17.792   1.732 -41.453  1.00  4.06           H  
ATOM   2486  HA  ARG A 152      18.533  -0.428 -39.849  1.00  4.06           H  
ATOM   2487 1HB  ARG A 152      20.375  -0.710 -41.436  1.00  4.06           H  
ATOM   2488 2HB  ARG A 152      18.977  -0.171 -42.217  1.00  4.06           H  
ATOM   2489 1HG  ARG A 152      19.707   2.128 -42.221  1.00  4.06           H  
ATOM   2490 2HG  ARG A 152      21.263   1.493 -41.659  1.00  4.06           H  
ATOM   2491 1HD  ARG A 152      21.609   0.257 -43.487  1.00  4.06           H  
ATOM   2492 2HD  ARG A 152      19.903   0.365 -43.985  1.00  4.06           H  
ATOM   2493  HE  ARG A 152      20.899   2.935 -43.856  1.00  4.06           H  
ATOM   2494 1HH1 ARG A 152      21.334  -0.048 -45.578  1.00  4.06           H  
ATOM   2495 2HH1 ARG A 152      21.715   0.728 -47.088  1.00  4.06           H  
ATOM   2496 1HH2 ARG A 152      21.343   3.935 -45.814  1.00  4.06           H  
ATOM   2497 2HH2 ARG A 152      21.763   2.926 -47.203  1.00  4.06           H  
ATOM   2498  N   ASN A 153      20.351   2.118 -39.189  1.00  4.46           N  
ATOM   2499  CA  ASN A 153      21.447   2.494 -38.362  1.00  4.46           C  
ATOM   2500  C   ASN A 153      21.087   2.271 -36.901  1.00  4.46           C  
ATOM   2501  O   ASN A 153      21.956   2.246 -36.052  1.00  4.46           O  
ATOM   2502  CB  ASN A 153      21.837   3.892 -38.690  1.00  4.46           C  
ATOM   2503  CG  ASN A 153      22.473   3.988 -40.036  1.00  4.46           C  
ATOM   2504  OD1 ASN A 153      23.224   3.107 -40.401  1.00  4.46           O  
ATOM   2505  ND2 ASN A 153      22.160   4.998 -40.794  1.00  4.46           N  
ATOM   2506  H   ASN A 153      19.772   2.841 -39.637  1.00  4.46           H  
ATOM   2507  HA  ASN A 153      22.286   1.853 -38.580  1.00  4.46           H  
ATOM   2508 1HB  ASN A 153      20.951   4.464 -38.713  1.00  4.46           H  
ATOM   2509 2HB  ASN A 153      22.509   4.290 -37.933  1.00  4.46           H  
ATOM   2510 1HD2 ASN A 153      22.546   5.076 -41.709  1.00  4.46           H  
ATOM   2511 2HD2 ASN A 153      21.499   5.681 -40.472  1.00  4.46           H  
ATOM   2512  N   ALA A 154      19.818   1.996 -36.591  1.00  4.67           N  
ATOM   2513  CA  ALA A 154      19.403   1.772 -35.212  1.00  4.67           C  
ATOM   2514  C   ALA A 154      19.681   0.342 -34.749  1.00  4.67           C  
ATOM   2515  O   ALA A 154      18.764  -0.417 -34.457  1.00  4.67           O  
ATOM   2516  CB  ALA A 154      17.933   2.069 -35.096  1.00  4.67           C  
ATOM   2517  H   ALA A 154      19.104   1.958 -37.314  1.00  4.67           H  
ATOM   2518  HA  ALA A 154      19.969   2.440 -34.572  1.00  4.67           H  
ATOM   2519 1HB  ALA A 154      17.612   1.920 -34.067  1.00  4.67           H  
ATOM   2520 2HB  ALA A 154      17.715   3.070 -35.398  1.00  4.67           H  
ATOM   2521 3HB  ALA A 154      17.402   1.386 -35.752  1.00  4.67           H  
ATOM   2522  N   ARG A 155      20.953  -0.009 -34.660  1.00  4.66           N  
ATOM   2523  CA  ARG A 155      21.391  -1.356 -34.291  1.00  4.66           C  
ATOM   2524  C   ARG A 155      20.477  -2.444 -34.903  1.00  4.66           C  
ATOM   2525  O   ARG A 155      20.244  -2.466 -36.113  1.00  4.66           O  
ATOM   2526  CB  ARG A 155      21.390  -1.514 -32.765  1.00  4.66           C  
ATOM   2527  CG  ARG A 155      22.351  -0.652 -32.000  1.00  4.66           C  
ATOM   2528  CD  ARG A 155      22.281  -0.906 -30.531  1.00  4.66           C  
ATOM   2529  NE  ARG A 155      21.011  -0.451 -29.892  1.00  4.66           N  
ATOM   2530  CZ  ARG A 155      20.670  -0.706 -28.618  1.00  4.66           C  
ATOM   2531  NH1 ARG A 155      21.459  -1.394 -27.825  1.00  4.66           N  
ATOM   2532  NH2 ARG A 155      19.529  -0.234 -28.183  1.00  4.66           N  
ATOM   2533  H   ARG A 155      21.632   0.710 -34.913  1.00  4.66           H  
ATOM   2534  HA  ARG A 155      22.406  -1.501 -34.664  1.00  4.66           H  
ATOM   2535 1HB  ARG A 155      20.390  -1.334 -32.365  1.00  4.66           H  
ATOM   2536 2HB  ARG A 155      21.691  -2.529 -32.502  1.00  4.66           H  
ATOM   2537 1HG  ARG A 155      23.357  -0.886 -32.320  1.00  4.66           H  
ATOM   2538 2HG  ARG A 155      22.142   0.401 -32.185  1.00  4.66           H  
ATOM   2539 1HD  ARG A 155      22.374  -1.979 -30.363  1.00  4.66           H  
ATOM   2540 2HD  ARG A 155      23.112  -0.398 -30.044  1.00  4.66           H  
ATOM   2541  HE  ARG A 155      20.322   0.111 -30.427  1.00  4.66           H  
ATOM   2542 1HH1 ARG A 155      22.368  -1.753 -28.135  1.00  4.66           H  
ATOM   2543 2HH1 ARG A 155      21.225  -1.554 -26.849  1.00  4.66           H  
ATOM   2544 1HH2 ARG A 155      18.951   0.320 -28.834  1.00  4.66           H  
ATOM   2545 2HH2 ARG A 155      19.236  -0.397 -27.237  1.00  4.66           H  
ATOM   2546  N   LEU A 156      19.973  -3.339 -34.040  1.00  4.40           N  
ATOM   2547  CA  LEU A 156      19.019  -4.396 -34.359  1.00  4.40           C  
ATOM   2548  C   LEU A 156      18.253  -4.719 -33.059  1.00  4.40           C  
ATOM   2549  O   LEU A 156      18.910  -5.004 -32.061  1.00  4.40           O  
ATOM   2550  CB  LEU A 156      19.784  -5.656 -34.832  1.00  4.40           C  
ATOM   2551  CG  LEU A 156      18.950  -6.931 -35.176  1.00  4.40           C  
ATOM   2552  CD1 LEU A 156      18.091  -6.684 -36.384  1.00  4.40           C  
ATOM   2553  CD2 LEU A 156      19.909  -8.102 -35.430  1.00  4.40           C  
ATOM   2554  H   LEU A 156      20.231  -3.266 -33.074  1.00  4.40           H  
ATOM   2555  HA  LEU A 156      18.365  -4.040 -35.143  1.00  4.40           H  
ATOM   2556 1HB  LEU A 156      20.351  -5.395 -35.726  1.00  4.40           H  
ATOM   2557 2HB  LEU A 156      20.490  -5.938 -34.052  1.00  4.40           H  
ATOM   2558  HG  LEU A 156      18.292  -7.169 -34.341  1.00  4.40           H  
ATOM   2559 1HD1 LEU A 156      17.509  -7.572 -36.613  1.00  4.40           H  
ATOM   2560 2HD1 LEU A 156      17.420  -5.859 -36.201  1.00  4.40           H  
ATOM   2561 3HD1 LEU A 156      18.731  -6.453 -37.213  1.00  4.40           H  
ATOM   2562 1HD2 LEU A 156      19.342  -8.999 -35.662  1.00  4.40           H  
ATOM   2563 2HD2 LEU A 156      20.567  -7.862 -36.270  1.00  4.40           H  
ATOM   2564 3HD2 LEU A 156      20.509  -8.272 -34.537  1.00  4.40           H  
ATOM   2565  N   GLY A 157      16.902  -4.690 -32.998  1.00  3.93           N  
ATOM   2566  CA  GLY A 157      15.891  -4.328 -34.009  1.00  3.93           C  
ATOM   2567  C   GLY A 157      15.239  -2.972 -33.688  1.00  3.93           C  
ATOM   2568  O   GLY A 157      14.082  -2.737 -34.027  1.00  3.93           O  
ATOM   2569  H   GLY A 157      16.516  -4.942 -32.099  1.00  3.93           H  
ATOM   2570 1HA  GLY A 157      16.303  -4.300 -35.007  1.00  3.93           H  
ATOM   2571 2HA  GLY A 157      15.124  -5.099 -34.026  1.00  3.93           H  
ATOM   2572  N   GLU A 158      15.961  -2.129 -32.962  1.00  3.33           N  
ATOM   2573  CA  GLU A 158      15.497  -0.811 -32.503  1.00  3.33           C  
ATOM   2574  C   GLU A 158      15.055   0.123 -33.623  1.00  3.33           C  
ATOM   2575  O   GLU A 158      15.649   0.150 -34.695  1.00  3.33           O  
ATOM   2576  CB  GLU A 158      16.607  -0.099 -31.696  1.00  3.33           C  
ATOM   2577  CG  GLU A 158      16.246   1.324 -31.188  1.00  3.33           C  
ATOM   2578  CD  GLU A 158      17.363   2.033 -30.396  1.00  3.33           C  
ATOM   2579  OE1 GLU A 158      18.461   1.500 -30.311  1.00  3.33           O  
ATOM   2580  OE2 GLU A 158      17.113   3.119 -29.876  1.00  3.33           O  
ATOM   2581  H   GLU A 158      16.907  -2.399 -32.733  1.00  3.33           H  
ATOM   2582  HA  GLU A 158      14.636  -0.968 -31.849  1.00  3.33           H  
ATOM   2583 1HB  GLU A 158      16.858  -0.702 -30.827  1.00  3.33           H  
ATOM   2584 2HB  GLU A 158      17.502  -0.015 -32.301  1.00  3.33           H  
ATOM   2585 1HG  GLU A 158      16.033   1.945 -32.051  1.00  3.33           H  
ATOM   2586 2HG  GLU A 158      15.341   1.271 -30.587  1.00  3.33           H  
ATOM   2587  N   SER A 159      13.971   0.855 -33.397  1.00  2.75           N  
ATOM   2588  CA  SER A 159      13.563   1.880 -34.346  1.00  2.75           C  
ATOM   2589  C   SER A 159      13.748   3.222 -33.657  1.00  2.75           C  
ATOM   2590  O   SER A 159      13.570   3.284 -32.437  1.00  2.75           O  
ATOM   2591  CB  SER A 159      12.112   1.696 -34.692  1.00  2.75           C  
ATOM   2592  OG  SER A 159      11.299   1.882 -33.564  1.00  2.75           O  
ATOM   2593  H   SER A 159      13.468   0.745 -32.530  1.00  2.75           H  
ATOM   2594  HA  SER A 159      14.190   1.836 -35.239  1.00  2.75           H  
ATOM   2595 1HB  SER A 159      11.822   2.388 -35.485  1.00  2.75           H  
ATOM   2596 2HB  SER A 159      11.982   0.684 -35.055  1.00  2.75           H  
ATOM   2597  HG  SER A 159      10.390   1.813 -33.876  1.00  2.75           H  
ATOM   2598  N   VAL A 160      14.043   4.284 -34.421  1.00  2.25           N  
ATOM   2599  CA  VAL A 160      14.149   5.623 -33.844  1.00  2.25           C  
ATOM   2600  C   VAL A 160      13.336   6.611 -34.688  1.00  2.25           C  
ATOM   2601  O   VAL A 160      13.538   6.686 -35.904  1.00  2.25           O  
ATOM   2602  CB  VAL A 160      15.611   6.117 -33.797  1.00  2.25           C  
ATOM   2603  CG1 VAL A 160      15.636   7.483 -33.127  1.00  2.25           C  
ATOM   2604  CG2 VAL A 160      16.519   5.119 -33.081  1.00  2.25           C  
ATOM   2605  H   VAL A 160      14.184   4.155 -35.414  1.00  2.25           H  
ATOM   2606  HA  VAL A 160      13.754   5.607 -32.837  1.00  2.25           H  
ATOM   2607  HB  VAL A 160      15.963   6.239 -34.807  1.00  2.25           H  
ATOM   2608 1HG1 VAL A 160      16.642   7.873 -33.107  1.00  2.25           H  
ATOM   2609 2HG1 VAL A 160      14.994   8.165 -33.657  1.00  2.25           H  
ATOM   2610 3HG1 VAL A 160      15.275   7.373 -32.113  1.00  2.25           H  
ATOM   2611 1HG2 VAL A 160      17.539   5.491 -33.078  1.00  2.25           H  
ATOM   2612 2HG2 VAL A 160      16.194   4.982 -32.065  1.00  2.25           H  
ATOM   2613 3HG2 VAL A 160      16.491   4.165 -33.591  1.00  2.25           H  
ATOM   2614  N   SER A 161      12.438   7.365 -34.055  1.00  1.88           N  
ATOM   2615  CA  SER A 161      11.610   8.337 -34.776  1.00  1.88           C  
ATOM   2616  C   SER A 161      12.371   9.495 -35.412  1.00  1.88           C  
ATOM   2617  O   SER A 161      13.334  10.026 -34.847  1.00  1.88           O  
ATOM   2618  CB  SER A 161      10.525   8.944 -33.906  1.00  1.88           C  
ATOM   2619  OG  SER A 161       9.841   9.950 -34.637  1.00  1.88           O  
ATOM   2620  H   SER A 161      12.322   7.252 -33.059  1.00  1.88           H  
ATOM   2621  HA  SER A 161      11.122   7.790 -35.580  1.00  1.88           H  
ATOM   2622 1HB  SER A 161       9.818   8.170 -33.602  1.00  1.88           H  
ATOM   2623 2HB  SER A 161      10.962   9.373 -33.002  1.00  1.88           H  
ATOM   2624  HG  SER A 161       9.480   9.484 -35.428  1.00  1.88           H  
ATOM   2625  N   LEU A 162      11.871   9.951 -36.557  1.00  1.63           N  
ATOM   2626  CA  LEU A 162      12.440  11.113 -37.242  1.00  1.63           C  
ATOM   2627  C   LEU A 162      12.361  12.378 -36.414  1.00  1.63           C  
ATOM   2628  O   LEU A 162      13.170  13.291 -36.587  1.00  1.63           O  
ATOM   2629  CB  LEU A 162      11.763  11.363 -38.585  1.00  1.63           C  
ATOM   2630  CG  LEU A 162      12.105  10.388 -39.657  1.00  1.63           C  
ATOM   2631  CD1 LEU A 162      11.263  10.626 -40.851  1.00  1.63           C  
ATOM   2632  CD2 LEU A 162      13.540  10.607 -40.007  1.00  1.63           C  
ATOM   2633  H   LEU A 162      11.053   9.474 -36.936  1.00  1.63           H  
ATOM   2634  HA  LEU A 162      13.488  10.901 -37.436  1.00  1.63           H  
ATOM   2635 1HB  LEU A 162      10.687  11.322 -38.436  1.00  1.63           H  
ATOM   2636 2HB  LEU A 162      12.028  12.361 -38.937  1.00  1.63           H  
ATOM   2637  HG  LEU A 162      11.939   9.364 -39.306  1.00  1.63           H  
ATOM   2638 1HD1 LEU A 162      11.529   9.926 -41.624  1.00  1.63           H  
ATOM   2639 2HD1 LEU A 162      10.244  10.492 -40.597  1.00  1.63           H  
ATOM   2640 3HD1 LEU A 162      11.423  11.646 -41.191  1.00  1.63           H  
ATOM   2641 1HD2 LEU A 162      13.833   9.917 -40.794  1.00  1.63           H  
ATOM   2642 2HD2 LEU A 162      13.660  11.628 -40.350  1.00  1.63           H  
ATOM   2643 3HD2 LEU A 162      14.153  10.453 -39.129  1.00  1.63           H  
ATOM   2644  N   ASN A 163      11.412  12.438 -35.489  1.00  1.47           N  
ATOM   2645  CA  ASN A 163      11.255  13.630 -34.677  1.00  1.47           C  
ATOM   2646  C   ASN A 163      12.308  13.695 -33.564  1.00  1.47           C  
ATOM   2647  O   ASN A 163      12.425  14.705 -32.869  1.00  1.47           O  
ATOM   2648  CB  ASN A 163       9.842  13.701 -34.157  1.00  1.47           C  
ATOM   2649  CG  ASN A 163       8.851  14.061 -35.250  1.00  1.47           C  
ATOM   2650  OD1 ASN A 163       9.202  14.702 -36.250  1.00  1.47           O  
ATOM   2651  ND2 ASN A 163       7.622  13.657 -35.077  1.00  1.47           N  
ATOM   2652  H   ASN A 163      10.798  11.637 -35.334  1.00  1.47           H  
ATOM   2653  HA  ASN A 163      11.419  14.497 -35.314  1.00  1.47           H  
ATOM   2654 1HB  ASN A 163       9.572  12.727 -33.759  1.00  1.47           H  
ATOM   2655 2HB  ASN A 163       9.777  14.429 -33.349  1.00  1.47           H  
ATOM   2656 1HD2 ASN A 163       6.922  13.862 -35.764  1.00  1.47           H  
ATOM   2657 2HD2 ASN A 163       7.380  13.143 -34.256  1.00  1.47           H  
ATOM   2658  N   LYS A 164      13.065  12.606 -33.400  1.00  1.37           N  
ATOM   2659  CA  LYS A 164      14.162  12.517 -32.452  1.00  1.37           C  
ATOM   2660  C   LYS A 164      15.472  12.705 -33.204  1.00  1.37           C  
ATOM   2661  O   LYS A 164      16.369  13.425 -32.756  1.00  1.37           O  
ATOM   2662  CB  LYS A 164      14.132  11.175 -31.707  1.00  1.37           C  
ATOM   2663  CG  LYS A 164      15.254  10.958 -30.717  1.00  1.37           C  
ATOM   2664  CD  LYS A 164      14.971   9.763 -29.820  1.00  1.37           C  
ATOM   2665  CE  LYS A 164      16.127   9.480 -28.918  1.00  1.37           C  
ATOM   2666  NZ  LYS A 164      15.801   8.486 -27.869  1.00  1.37           N  
ATOM   2667  H   LYS A 164      12.912  11.797 -33.990  1.00  1.37           H  
ATOM   2668  HA  LYS A 164      14.072  13.324 -31.728  1.00  1.37           H  
ATOM   2669 1HB  LYS A 164      13.190  11.056 -31.187  1.00  1.37           H  
ATOM   2670 2HB  LYS A 164      14.191  10.366 -32.435  1.00  1.37           H  
ATOM   2671 1HG  LYS A 164      16.181  10.776 -31.266  1.00  1.37           H  
ATOM   2672 2HG  LYS A 164      15.384  11.841 -30.104  1.00  1.37           H  
ATOM   2673 1HD  LYS A 164      14.092   9.951 -29.210  1.00  1.37           H  
ATOM   2674 2HD  LYS A 164      14.782   8.887 -30.426  1.00  1.37           H  
ATOM   2675 1HE  LYS A 164      16.932   9.080 -29.533  1.00  1.37           H  
ATOM   2676 2HE  LYS A 164      16.459  10.404 -28.448  1.00  1.37           H  
ATOM   2677 1HZ  LYS A 164      16.614   8.302 -27.300  1.00  1.37           H  
ATOM   2678 2HZ  LYS A 164      15.064   8.846 -27.291  1.00  1.37           H  
ATOM   2679 3HZ  LYS A 164      15.478   7.619 -28.282  1.00  1.37           H  
ATOM   2680  N   ARG A 165      15.568  12.045 -34.363  1.00  1.29           N  
ATOM   2681  CA  ARG A 165      16.780  12.061 -35.179  1.00  1.29           C  
ATOM   2682  C   ARG A 165      17.044  13.376 -35.917  1.00  1.29           C  
ATOM   2683  O   ARG A 165      18.199  13.792 -36.077  1.00  1.29           O  
ATOM   2684  CB  ARG A 165      16.728  10.944 -36.205  1.00  1.29           C  
ATOM   2685  CG  ARG A 165      16.822   9.639 -35.573  1.00  1.29           C  
ATOM   2686  CD  ARG A 165      16.995   8.466 -36.482  1.00  1.29           C  
ATOM   2687  NE  ARG A 165      15.772   7.983 -37.105  1.00  1.29           N  
ATOM   2688  CZ  ARG A 165      15.452   8.049 -38.398  1.00  1.29           C  
ATOM   2689  NH1 ARG A 165      16.262   8.594 -39.290  1.00  1.29           N  
ATOM   2690  NH2 ARG A 165      14.298   7.520 -38.742  1.00  1.29           N  
ATOM   2691  H   ARG A 165      14.781  11.473 -34.666  1.00  1.29           H  
ATOM   2692  HA  ARG A 165      17.624  11.870 -34.515  1.00  1.29           H  
ATOM   2693 1HB  ARG A 165      15.788  10.988 -36.749  1.00  1.29           H  
ATOM   2694 2HB  ARG A 165      17.542  11.046 -36.918  1.00  1.29           H  
ATOM   2695 1HG  ARG A 165      17.552   9.655 -34.797  1.00  1.29           H  
ATOM   2696 2HG  ARG A 165      15.860   9.511 -35.121  1.00  1.29           H  
ATOM   2697 1HD  ARG A 165      17.682   8.748 -37.275  1.00  1.29           H  
ATOM   2698 2HD  ARG A 165      17.432   7.653 -35.922  1.00  1.29           H  
ATOM   2699  HE  ARG A 165      15.070   7.527 -36.505  1.00  1.29           H  
ATOM   2700 1HH1 ARG A 165      17.140   8.995 -38.994  1.00  1.29           H  
ATOM   2701 2HH1 ARG A 165      16.008   8.611 -40.268  1.00  1.29           H  
ATOM   2702 1HH2 ARG A 165      13.722   7.113 -37.978  1.00  1.29           H  
ATOM   2703 2HH2 ARG A 165      13.993   7.508 -39.704  1.00  1.29           H  
ATOM   2704  N   TYR A 166      15.988  14.037 -36.384  1.00  1.22           N  
ATOM   2705  CA  TYR A 166      16.168  15.244 -37.177  1.00  1.22           C  
ATOM   2706  C   TYR A 166      16.674  16.464 -36.446  1.00  1.22           C  
ATOM   2707  O   TYR A 166      15.901  17.376 -36.140  1.00  1.22           O  
ATOM   2708  CB  TYR A 166      14.888  15.699 -37.849  1.00  1.22           C  
ATOM   2709  CG  TYR A 166      15.159  16.958 -38.713  1.00  1.22           C  
ATOM   2710  CD1 TYR A 166      15.684  16.855 -39.984  1.00  1.22           C  
ATOM   2711  CD2 TYR A 166      14.950  18.222 -38.172  1.00  1.22           C  
ATOM   2712  CE1 TYR A 166      15.986  17.984 -40.710  1.00  1.22           C  
ATOM   2713  CE2 TYR A 166      15.258  19.350 -38.894  1.00  1.22           C  
ATOM   2714  CZ  TYR A 166      15.783  19.238 -40.154  1.00  1.22           C  
ATOM   2715  OH  TYR A 166      16.151  20.377 -40.842  1.00  1.22           O  
ATOM   2716  H   TYR A 166      15.042  13.690 -36.238  1.00  1.22           H  
ATOM   2717  HA  TYR A 166      16.899  15.018 -37.953  1.00  1.22           H  
ATOM   2718 1HB  TYR A 166      14.491  14.907 -38.489  1.00  1.22           H  
ATOM   2719 2HB  TYR A 166      14.139  15.935 -37.096  1.00  1.22           H  
ATOM   2720  HD1 TYR A 166      15.867  15.893 -40.398  1.00  1.22           H  
ATOM   2721  HD2 TYR A 166      14.560  18.321 -37.163  1.00  1.22           H  
ATOM   2722  HE1 TYR A 166      16.406  17.885 -41.700  1.00  1.22           H  
ATOM   2723  HE2 TYR A 166      15.106  20.332 -38.451  1.00  1.22           H  
ATOM   2724  HH  TYR A 166      16.325  20.153 -41.762  1.00  1.22           H  
ATOM   2725  N   THR A 167      17.965  16.523 -36.196  1.00  1.14           N  
ATOM   2726  CA  THR A 167      18.457  17.746 -35.604  1.00  1.14           C  
ATOM   2727  C   THR A 167      18.455  18.711 -36.780  1.00  1.14           C  
ATOM   2728  O   THR A 167      18.408  18.273 -37.928  1.00  1.14           O  
ATOM   2729  CB  THR A 167      19.848  17.591 -34.976  1.00  1.14           C  
ATOM   2730  OG1 THR A 167      20.783  17.236 -35.974  1.00  1.14           O  
ATOM   2731  CG2 THR A 167      19.834  16.535 -33.894  1.00  1.14           C  
ATOM   2732  H   THR A 167      18.544  15.713 -36.402  1.00  1.14           H  
ATOM   2733  HA  THR A 167      17.761  18.108 -34.846  1.00  1.14           H  
ATOM   2734  HB  THR A 167      20.150  18.533 -34.534  1.00  1.14           H  
ATOM   2735  HG1 THR A 167      21.629  17.019 -35.566  1.00  1.14           H  
ATOM   2736 1HG2 THR A 167      20.828  16.455 -33.464  1.00  1.14           H  
ATOM   2737 2HG2 THR A 167      19.127  16.823 -33.121  1.00  1.14           H  
ATOM   2738 3HG2 THR A 167      19.534  15.582 -34.313  1.00  1.14           H  
ATOM   2739  N   ARG A 168      18.537  20.003 -36.536  1.00  1.08           N  
ATOM   2740  CA  ARG A 168      18.439  20.919 -37.666  1.00  1.08           C  
ATOM   2741  C   ARG A 168      19.539  20.765 -38.703  1.00  1.08           C  
ATOM   2742  O   ARG A 168      20.726  20.758 -38.369  1.00  1.08           O  
ATOM   2743  CB  ARG A 168      18.425  22.362 -37.176  1.00  1.08           C  
ATOM   2744  CG  ARG A 168      18.258  23.412 -38.270  1.00  1.08           C  
ATOM   2745  CD  ARG A 168      18.139  24.801 -37.727  1.00  1.08           C  
ATOM   2746  NE  ARG A 168      16.877  25.020 -37.022  1.00  1.08           N  
ATOM   2747  CZ  ARG A 168      16.566  26.142 -36.336  1.00  1.08           C  
ATOM   2748  NH1 ARG A 168      17.426  27.135 -36.273  1.00  1.08           N  
ATOM   2749  NH2 ARG A 168      15.396  26.243 -35.728  1.00  1.08           N  
ATOM   2750  H   ARG A 168      18.613  20.342 -35.591  1.00  1.08           H  
ATOM   2751  HA  ARG A 168      17.495  20.733 -38.161  1.00  1.08           H  
ATOM   2752 1HB  ARG A 168      17.623  22.499 -36.455  1.00  1.08           H  
ATOM   2753 2HB  ARG A 168      19.360  22.580 -36.677  1.00  1.08           H  
ATOM   2754 1HG  ARG A 168      19.136  23.392 -38.911  1.00  1.08           H  
ATOM   2755 2HG  ARG A 168      17.374  23.187 -38.867  1.00  1.08           H  
ATOM   2756 1HD  ARG A 168      18.955  24.983 -37.030  1.00  1.08           H  
ATOM   2757 2HD  ARG A 168      18.199  25.514 -38.548  1.00  1.08           H  
ATOM   2758  HE  ARG A 168      16.189  24.279 -37.046  1.00  1.08           H  
ATOM   2759 1HH1 ARG A 168      18.321  27.059 -36.736  1.00  1.08           H  
ATOM   2760 2HH1 ARG A 168      17.193  27.973 -35.760  1.00  1.08           H  
ATOM   2761 1HH2 ARG A 168      14.734  25.480 -35.774  1.00  1.08           H  
ATOM   2762 2HH2 ARG A 168      15.164  27.081 -35.215  1.00  1.08           H  
ATOM   2763  N   LEU A 169      19.141  20.697 -39.978  1.00  1.03           N  
ATOM   2764  CA  LEU A 169      20.132  20.670 -41.044  1.00  1.03           C  
ATOM   2765  C   LEU A 169      20.452  22.090 -41.424  1.00  1.03           C  
ATOM   2766  O   LEU A 169      19.580  22.962 -41.407  1.00  1.03           O  
ATOM   2767  CB  LEU A 169      19.655  19.887 -42.269  1.00  1.03           C  
ATOM   2768  CG  LEU A 169      19.435  18.414 -42.047  1.00  1.03           C  
ATOM   2769  CD1 LEU A 169      18.795  17.819 -43.262  1.00  1.03           C  
ATOM   2770  CD2 LEU A 169      20.771  17.758 -41.805  1.00  1.03           C  
ATOM   2771  H   LEU A 169      18.146  20.666 -40.210  1.00  1.03           H  
ATOM   2772  HA  LEU A 169      21.044  20.200 -40.674  1.00  1.03           H  
ATOM   2773 1HB  LEU A 169      18.721  20.322 -42.621  1.00  1.03           H  
ATOM   2774 2HB  LEU A 169      20.402  19.998 -43.052  1.00  1.03           H  
ATOM   2775  HG  LEU A 169      18.793  18.264 -41.183  1.00  1.03           H  
ATOM   2776 1HD1 LEU A 169      18.627  16.752 -43.113  1.00  1.03           H  
ATOM   2777 2HD1 LEU A 169      17.863  18.310 -43.411  1.00  1.03           H  
ATOM   2778 3HD1 LEU A 169      19.429  17.965 -44.129  1.00  1.03           H  
ATOM   2779 1HD2 LEU A 169      20.626  16.696 -41.636  1.00  1.03           H  
ATOM   2780 2HD2 LEU A 169      21.415  17.906 -42.673  1.00  1.03           H  
ATOM   2781 3HD2 LEU A 169      21.233  18.210 -40.938  1.00  1.03           H  
ATOM   2782  N   ARG A 170      21.693  22.325 -41.782  1.00  1.02           N  
ATOM   2783  CA  ARG A 170      22.095  23.648 -42.200  1.00  1.02           C  
ATOM   2784  C   ARG A 170      21.785  23.849 -43.673  1.00  1.02           C  
ATOM   2785  O   ARG A 170      22.432  23.281 -44.552  1.00  1.02           O  
ATOM   2786  CB  ARG A 170      23.565  23.810 -41.881  1.00  1.02           C  
ATOM   2787  CG  ARG A 170      24.235  25.104 -42.222  1.00  1.02           C  
ATOM   2788  CD  ARG A 170      25.576  25.109 -41.570  1.00  1.02           C  
ATOM   2789  NE  ARG A 170      26.339  23.938 -41.964  1.00  1.02           N  
ATOM   2790  CZ  ARG A 170      27.525  23.567 -41.464  1.00  1.02           C  
ATOM   2791  NH1 ARG A 170      28.117  24.285 -40.558  1.00  1.02           N  
ATOM   2792  NH2 ARG A 170      28.102  22.460 -41.880  1.00  1.02           N  
ATOM   2793  H   ARG A 170      22.373  21.562 -41.769  1.00  1.02           H  
ATOM   2794  HA  ARG A 170      21.534  24.382 -41.623  1.00  1.02           H  
ATOM   2795 1HB  ARG A 170      23.707  23.653 -40.813  1.00  1.02           H  
ATOM   2796 2HB  ARG A 170      24.118  23.016 -42.388  1.00  1.02           H  
ATOM   2797 1HG  ARG A 170      24.346  25.201 -43.300  1.00  1.02           H  
ATOM   2798 2HG  ARG A 170      23.650  25.942 -41.838  1.00  1.02           H  
ATOM   2799 1HD  ARG A 170      26.131  25.991 -41.872  1.00  1.02           H  
ATOM   2800 2HD  ARG A 170      25.466  25.099 -40.486  1.00  1.02           H  
ATOM   2801  HE  ARG A 170      25.928  23.324 -42.653  1.00  1.02           H  
ATOM   2802 1HH1 ARG A 170      27.699  25.132 -40.211  1.00  1.02           H  
ATOM   2803 2HH1 ARG A 170      29.041  23.983 -40.217  1.00  1.02           H  
ATOM   2804 1HH2 ARG A 170      27.635  21.861 -42.581  1.00  1.02           H  
ATOM   2805 2HH2 ARG A 170      28.980  22.181 -41.470  1.00  1.02           H  
ATOM   2806  N   LEU A 171      20.758  24.639 -43.941  1.00  1.04           N  
ATOM   2807  CA  LEU A 171      20.307  24.841 -45.308  1.00  1.04           C  
ATOM   2808  C   LEU A 171      20.731  26.226 -45.756  1.00  1.04           C  
ATOM   2809  O   LEU A 171      20.568  27.178 -44.983  1.00  1.04           O  
ATOM   2810  CB  LEU A 171      18.776  24.793 -45.362  1.00  1.04           C  
ATOM   2811  CG  LEU A 171      18.057  23.587 -44.759  1.00  1.04           C  
ATOM   2812  CD1 LEU A 171      16.530  23.794 -44.925  1.00  1.04           C  
ATOM   2813  CD2 LEU A 171      18.518  22.346 -45.407  1.00  1.04           C  
ATOM   2814  H   LEU A 171      20.258  25.080 -43.179  1.00  1.04           H  
ATOM   2815  HA  LEU A 171      20.746  24.090 -45.958  1.00  1.04           H  
ATOM   2816 1HB  LEU A 171      18.410  25.659 -44.848  1.00  1.04           H  
ATOM   2817 2HB  LEU A 171      18.477  24.869 -46.379  1.00  1.04           H  
ATOM   2818  HG  LEU A 171      18.278  23.531 -43.690  1.00  1.04           H  
ATOM   2819 1HD1 LEU A 171      16.001  22.957 -44.482  1.00  1.04           H  
ATOM   2820 2HD1 LEU A 171      16.231  24.720 -44.422  1.00  1.04           H  
ATOM   2821 3HD1 LEU A 171      16.282  23.860 -45.982  1.00  1.04           H  
ATOM   2822 1HD2 LEU A 171      18.011  21.499 -44.962  1.00  1.04           H  
ATOM   2823 2HD2 LEU A 171      18.288  22.404 -46.471  1.00  1.04           H  
ATOM   2824 3HD2 LEU A 171      19.593  22.240 -45.264  1.00  1.04           H  
ATOM   2825  N   ILE A 172      21.235  26.376 -46.984  1.00  1.10           N  
ATOM   2826  CA  ILE A 172      21.575  27.725 -47.443  1.00  1.10           C  
ATOM   2827  C   ILE A 172      20.998  28.025 -48.803  1.00  1.10           C  
ATOM   2828  O   ILE A 172      20.844  27.130 -49.627  1.00  1.10           O  
ATOM   2829  CB  ILE A 172      23.083  27.962 -47.493  1.00  1.10           C  
ATOM   2830  CG1 ILE A 172      23.720  27.128 -48.463  1.00  1.10           C  
ATOM   2831  CG2 ILE A 172      23.678  27.674 -46.158  1.00  1.10           C  
ATOM   2832  CD1 ILE A 172      25.203  27.499 -48.694  1.00  1.10           C  
ATOM   2833  H   ILE A 172      21.391  25.550 -47.566  1.00  1.10           H  
ATOM   2834  HA  ILE A 172      21.138  28.442 -46.771  1.00  1.10           H  
ATOM   2835  HB  ILE A 172      23.262  28.941 -47.764  1.00  1.10           H  
ATOM   2836 1HG1 ILE A 172      23.634  26.117 -48.124  1.00  1.10           H  
ATOM   2837 2HG1 ILE A 172      23.197  27.218 -49.415  1.00  1.10           H  
ATOM   2838 1HG2 ILE A 172      24.723  27.849 -46.215  1.00  1.10           H  
ATOM   2839 2HG2 ILE A 172      23.231  28.320 -45.422  1.00  1.10           H  
ATOM   2840 3HG2 ILE A 172      23.509  26.640 -45.882  1.00  1.10           H  
ATOM   2841 1HD1 ILE A 172      25.625  26.831 -49.447  1.00  1.10           H  
ATOM   2842 2HD1 ILE A 172      25.269  28.527 -49.053  1.00  1.10           H  
ATOM   2843 3HD1 ILE A 172      25.761  27.398 -47.767  1.00  1.10           H  
ATOM   2844  N   LYS A 173      20.815  29.304 -49.110  1.00  1.22           N  
ATOM   2845  CA  LYS A 173      20.253  29.671 -50.409  1.00  1.22           C  
ATOM   2846  C   LYS A 173      21.243  29.686 -51.581  1.00  1.22           C  
ATOM   2847  O   LYS A 173      20.843  29.942 -52.714  1.00  1.22           O  
ATOM   2848  CB  LYS A 173      19.579  31.027 -50.299  1.00  1.22           C  
ATOM   2849  CG  LYS A 173      18.351  31.042 -49.413  1.00  1.22           C  
ATOM   2850  CD  LYS A 173      17.824  32.461 -49.237  1.00  1.22           C  
ATOM   2851  CE  LYS A 173      17.243  33.013 -50.538  1.00  1.22           C  
ATOM   2852  NZ  LYS A 173      16.691  34.381 -50.363  1.00  1.22           N  
ATOM   2853  H   LYS A 173      20.989  30.040 -48.413  1.00  1.22           H  
ATOM   2854  HA  LYS A 173      19.484  28.934 -50.655  1.00  1.22           H  
ATOM   2855 1HB  LYS A 173      20.286  31.743 -49.882  1.00  1.22           H  
ATOM   2856 2HB  LYS A 173      19.295  31.377 -51.288  1.00  1.22           H  
ATOM   2857 1HG  LYS A 173      17.570  30.407 -49.835  1.00  1.22           H  
ATOM   2858 2HG  LYS A 173      18.633  30.649 -48.442  1.00  1.22           H  
ATOM   2859 1HD  LYS A 173      17.049  32.477 -48.471  1.00  1.22           H  
ATOM   2860 2HD  LYS A 173      18.637  33.105 -48.910  1.00  1.22           H  
ATOM   2861 1HE  LYS A 173      18.027  33.047 -51.289  1.00  1.22           H  
ATOM   2862 2HE  LYS A 173      16.445  32.357 -50.886  1.00  1.22           H  
ATOM   2863 1HZ  LYS A 173      16.292  34.755 -51.228  1.00  1.22           H  
ATOM   2864 2HZ  LYS A 173      15.916  34.419 -49.689  1.00  1.22           H  
ATOM   2865 3HZ  LYS A 173      17.399  35.009 -50.055  1.00  1.22           H  
ATOM   2866  N   GLU A 174      22.529  29.471 -51.327  1.00  1.38           N  
ATOM   2867  CA  GLU A 174      23.492  29.419 -52.426  1.00  1.38           C  
ATOM   2868  C   GLU A 174      23.864  27.969 -52.761  1.00  1.38           C  
ATOM   2869  O   GLU A 174      24.403  27.253 -51.924  1.00  1.38           O  
ATOM   2870  CB  GLU A 174      24.755  30.238 -52.113  1.00  1.38           C  
ATOM   2871  CG  GLU A 174      25.807  30.202 -53.237  1.00  1.38           C  
ATOM   2872  CD  GLU A 174      27.033  31.056 -53.021  1.00  1.38           C  
ATOM   2873  OE1 GLU A 174      27.066  31.783 -52.081  1.00  1.38           O  
ATOM   2874  OE2 GLU A 174      27.953  30.955 -53.805  1.00  1.38           O  
ATOM   2875  H   GLU A 174      22.819  29.301 -50.376  1.00  1.38           H  
ATOM   2876  HA  GLU A 174      23.028  29.852 -53.312  1.00  1.38           H  
ATOM   2877 1HB  GLU A 174      24.482  31.276 -51.926  1.00  1.38           H  
ATOM   2878 2HB  GLU A 174      25.220  29.853 -51.205  1.00  1.38           H  
ATOM   2879 1HG  GLU A 174      26.148  29.200 -53.280  1.00  1.38           H  
ATOM   2880 2HG  GLU A 174      25.341  30.446 -54.191  1.00  1.38           H  
ATOM   2881  N   HIS A 175      23.618  27.556 -54.010  1.00  1.58           N  
ATOM   2882  CA  HIS A 175      23.919  26.185 -54.472  1.00  1.58           C  
ATOM   2883  C   HIS A 175      25.387  26.010 -54.875  1.00  1.58           C  
ATOM   2884  O   HIS A 175      25.835  24.924 -55.261  1.00  1.58           O  
ATOM   2885  CB  HIS A 175      22.999  25.754 -55.614  1.00  1.58           C  
ATOM   2886  CG  HIS A 175      23.109  26.527 -56.894  1.00  1.58           C  
ATOM   2887  ND1 HIS A 175      22.687  27.835 -57.019  1.00  1.58           N  
ATOM   2888  CD2 HIS A 175      23.578  26.164 -58.112  1.00  1.58           C  
ATOM   2889  CE1 HIS A 175      22.900  28.245 -58.259  1.00  1.58           C  
ATOM   2890  NE2 HIS A 175      23.434  27.250 -58.944  1.00  1.58           N  
ATOM   2891  H   HIS A 175      23.177  28.202 -54.651  1.00  1.58           H  
ATOM   2892  HA  HIS A 175      23.737  25.491 -53.654  1.00  1.58           H  
ATOM   2893 1HB  HIS A 175      23.169  24.708 -55.844  1.00  1.58           H  
ATOM   2894 2HB  HIS A 175      21.990  25.837 -55.263  1.00  1.58           H  
ATOM   2895  HD2 HIS A 175      23.991  25.192 -58.381  1.00  1.58           H  
ATOM   2896  HE1 HIS A 175      22.670  29.235 -58.651  1.00  1.58           H  
ATOM   2897  HE2 HIS A 175      23.700  27.280 -59.919  1.00  1.58           H  
ATOM   2898  N   ARG A 176      26.129  27.102 -54.811  1.00  1.83           N  
ATOM   2899  CA  ARG A 176      27.537  27.146 -55.164  1.00  1.83           C  
ATOM   2900  C   ARG A 176      27.663  26.690 -56.617  1.00  1.83           C  
ATOM   2901  O   ARG A 176      26.868  27.105 -57.463  1.00  1.83           O  
ATOM   2902  CB  ARG A 176      28.335  26.196 -54.257  1.00  1.83           C  
ATOM   2903  CG  ARG A 176      28.184  26.388 -52.722  1.00  1.83           C  
ATOM   2904  CD  ARG A 176      28.820  27.596 -52.171  1.00  1.83           C  
ATOM   2905  NE  ARG A 176      28.819  27.540 -50.696  1.00  1.83           N  
ATOM   2906  CZ  ARG A 176      29.418  28.433 -49.879  1.00  1.83           C  
ATOM   2907  NH1 ARG A 176      30.058  29.458 -50.381  1.00  1.83           N  
ATOM   2908  NH2 ARG A 176      29.372  28.267 -48.567  1.00  1.83           N  
ATOM   2909  H   ARG A 176      25.687  27.951 -54.493  1.00  1.83           H  
ATOM   2910  HA  ARG A 176      27.908  28.169 -55.061  1.00  1.83           H  
ATOM   2911 1HB  ARG A 176      28.104  25.164 -54.481  1.00  1.83           H  
ATOM   2912 2HB  ARG A 176      29.399  26.334 -54.456  1.00  1.83           H  
ATOM   2913 1HG  ARG A 176      27.123  26.428 -52.465  1.00  1.83           H  
ATOM   2914 2HG  ARG A 176      28.634  25.541 -52.220  1.00  1.83           H  
ATOM   2915 1HD  ARG A 176      29.839  27.680 -52.524  1.00  1.83           H  
ATOM   2916 2HD  ARG A 176      28.264  28.473 -52.477  1.00  1.83           H  
ATOM   2917  HE  ARG A 176      28.341  26.759 -50.263  1.00  1.83           H  
ATOM   2918 1HH1 ARG A 176      30.101  29.590 -51.380  1.00  1.83           H  
ATOM   2919 2HH1 ARG A 176      30.521  30.123 -49.755  1.00  1.83           H  
ATOM   2920 1HH2 ARG A 176      28.894  27.475 -48.168  1.00  1.83           H  
ATOM   2921 2HH2 ARG A 176      29.846  28.927 -47.957  1.00  1.83           H  
ATOM   2922  N   SER A 177      28.668  25.867 -56.902  1.00  2.08           N  
ATOM   2923  CA  SER A 177      28.910  25.336 -58.239  1.00  2.08           C  
ATOM   2924  C   SER A 177      29.331  23.870 -58.114  1.00  2.08           C  
ATOM   2925  O   SER A 177      29.706  23.421 -57.028  1.00  2.08           O  
ATOM   2926  CB  SER A 177      29.926  26.181 -58.966  1.00  2.08           C  
ATOM   2927  OG  SER A 177      29.469  27.501 -59.097  1.00  2.08           O  
ATOM   2928  H   SER A 177      29.294  25.583 -56.169  1.00  2.08           H  
ATOM   2929  HA  SER A 177      27.978  25.369 -58.805  1.00  2.08           H  
ATOM   2930 1HB  SER A 177      30.842  26.183 -58.424  1.00  2.08           H  
ATOM   2931 2HB  SER A 177      30.124  25.756 -59.948  1.00  2.08           H  
ATOM   2932  HG  SER A 177      28.594  27.437 -59.501  1.00  2.08           H  
ATOM   2933  N   GLN A 178      29.278  23.120 -59.207  1.00  2.32           N  
ATOM   2934  CA  GLN A 178      29.579  21.690 -59.128  1.00  2.32           C  
ATOM   2935  C   GLN A 178      31.009  21.287 -58.792  1.00  2.32           C  
ATOM   2936  O   GLN A 178      31.192  20.300 -58.086  1.00  2.32           O  
ATOM   2937  CB  GLN A 178      29.135  21.025 -60.424  1.00  2.32           C  
ATOM   2938  CG  GLN A 178      27.637  20.870 -60.503  1.00  2.32           C  
ATOM   2939  CD  GLN A 178      26.860  22.154 -60.728  1.00  2.32           C  
ATOM   2940  OE1 GLN A 178      27.373  23.199 -61.150  1.00  2.32           O  
ATOM   2941  NE2 GLN A 178      25.577  22.066 -60.422  1.00  2.32           N  
ATOM   2942  H   GLN A 178      28.997  23.528 -60.085  1.00  2.32           H  
ATOM   2943  HA  GLN A 178      28.949  21.281 -58.342  1.00  2.32           H  
ATOM   2944 1HB  GLN A 178      29.474  21.614 -61.277  1.00  2.32           H  
ATOM   2945 2HB  GLN A 178      29.587  20.036 -60.501  1.00  2.32           H  
ATOM   2946 1HG  GLN A 178      27.392  20.182 -61.318  1.00  2.32           H  
ATOM   2947 2HG  GLN A 178      27.304  20.453 -59.561  1.00  2.32           H  
ATOM   2948 1HE2 GLN A 178      24.968  22.850 -60.537  1.00  2.32           H  
ATOM   2949 2HE2 GLN A 178      25.218  21.176 -60.077  1.00  2.32           H  
ATOM   2950  N   GLN A 179      32.028  22.019 -59.212  1.00  2.53           N  
ATOM   2951  CA  GLN A 179      33.364  21.571 -58.822  1.00  2.53           C  
ATOM   2952  C   GLN A 179      33.599  21.787 -57.341  1.00  2.53           C  
ATOM   2953  O   GLN A 179      34.153  20.933 -56.647  1.00  2.53           O  
ATOM   2954  CB  GLN A 179      34.435  22.325 -59.565  1.00  2.53           C  
ATOM   2955  CG  GLN A 179      34.585  21.986 -60.961  1.00  2.53           C  
ATOM   2956  CD  GLN A 179      33.540  22.531 -61.866  1.00  2.53           C  
ATOM   2957  OE1 GLN A 179      32.335  22.472 -61.597  1.00  2.53           O  
ATOM   2958  NE2 GLN A 179      34.013  23.106 -62.970  1.00  2.53           N  
ATOM   2959  H   GLN A 179      31.890  22.852 -59.768  1.00  2.53           H  
ATOM   2960  HA  GLN A 179      33.450  20.506 -59.035  1.00  2.53           H  
ATOM   2961 1HB  GLN A 179      34.215  23.393 -59.512  1.00  2.53           H  
ATOM   2962 2HB  GLN A 179      35.393  22.177 -59.077  1.00  2.53           H  
ATOM   2963 1HG  GLN A 179      35.517  22.414 -61.256  1.00  2.53           H  
ATOM   2964 2HG  GLN A 179      34.610  20.901 -61.060  1.00  2.53           H  
ATOM   2965 1HE2 GLN A 179      33.389  23.518 -63.636  1.00  2.53           H  
ATOM   2966 2HE2 GLN A 179      35.033  23.155 -63.110  1.00  2.53           H  
ATOM   2967  N   GLU A 180      33.143  22.923 -56.853  1.00  2.70           N  
ATOM   2968  CA  GLU A 180      33.303  23.273 -55.459  1.00  2.70           C  
ATOM   2969  C   GLU A 180      32.598  22.272 -54.570  1.00  2.70           C  
ATOM   2970  O   GLU A 180      33.114  21.871 -53.518  1.00  2.70           O  
ATOM   2971  CB  GLU A 180      32.727  24.643 -55.253  1.00  2.70           C  
ATOM   2972  CG  GLU A 180      33.492  25.737 -55.919  1.00  2.70           C  
ATOM   2973  CD  GLU A 180      33.309  25.741 -57.407  1.00  2.70           C  
ATOM   2974  OE1 GLU A 180      32.717  24.822 -57.883  1.00  2.70           O  
ATOM   2975  OE2 GLU A 180      33.753  26.643 -58.070  1.00  2.70           O  
ATOM   2976  H   GLU A 180      32.671  23.565 -57.471  1.00  2.70           H  
ATOM   2977  HA  GLU A 180      34.364  23.274 -55.212  1.00  2.70           H  
ATOM   2978 1HB  GLU A 180      31.702  24.672 -55.626  1.00  2.70           H  
ATOM   2979 2HB  GLU A 180      32.694  24.831 -54.220  1.00  2.70           H  
ATOM   2980 1HG  GLU A 180      33.151  26.671 -55.518  1.00  2.70           H  
ATOM   2981 2HG  GLU A 180      34.528  25.634 -55.668  1.00  2.70           H  
ATOM   2982  N   ARG A 181      31.428  21.828 -55.026  1.00  2.82           N  
ATOM   2983  CA  ARG A 181      30.672  20.889 -54.246  1.00  2.82           C  
ATOM   2984  C   ARG A 181      31.331  19.536 -54.326  1.00  2.82           C  
ATOM   2985  O   ARG A 181      31.517  18.888 -53.299  1.00  2.82           O  
ATOM   2986  CB  ARG A 181      29.256  20.802 -54.758  1.00  2.82           C  
ATOM   2987  CG  ARG A 181      28.422  22.055 -54.554  1.00  2.82           C  
ATOM   2988  CD  ARG A 181      27.954  22.182 -53.186  1.00  2.82           C  
ATOM   2989  NE  ARG A 181      28.950  22.786 -52.319  1.00  2.82           N  
ATOM   2990  CZ  ARG A 181      29.063  22.541 -51.000  1.00  2.82           C  
ATOM   2991  NH1 ARG A 181      28.242  21.687 -50.411  1.00  2.82           N  
ATOM   2992  NH2 ARG A 181      30.011  23.147 -50.303  1.00  2.82           N  
ATOM   2993  H   ARG A 181      31.036  22.201 -55.892  1.00  2.82           H  
ATOM   2994  HA  ARG A 181      30.658  21.218 -53.207  1.00  2.82           H  
ATOM   2995 1HB  ARG A 181      29.268  20.577 -55.826  1.00  2.82           H  
ATOM   2996 2HB  ARG A 181      28.753  19.988 -54.253  1.00  2.82           H  
ATOM   2997 1HG  ARG A 181      29.042  22.920 -54.749  1.00  2.82           H  
ATOM   2998 2HG  ARG A 181      27.567  22.056 -55.232  1.00  2.82           H  
ATOM   2999 1HD  ARG A 181      27.078  22.825 -53.192  1.00  2.82           H  
ATOM   3000 2HD  ARG A 181      27.699  21.201 -52.793  1.00  2.82           H  
ATOM   3001  HE  ARG A 181      29.605  23.436 -52.732  1.00  2.82           H  
ATOM   3002 1HH1 ARG A 181      27.495  21.234 -50.943  1.00  2.82           H  
ATOM   3003 2HH1 ARG A 181      28.357  21.452 -49.418  1.00  2.82           H  
ATOM   3004 1HH2 ARG A 181      30.648  23.798 -50.758  1.00  2.82           H  
ATOM   3005 2HH2 ARG A 181      30.121  22.934 -49.312  1.00  2.82           H  
ATOM   3006  N   GLU A 182      31.823  19.147 -55.498  1.00  2.93           N  
ATOM   3007  CA  GLU A 182      32.447  17.849 -55.533  1.00  2.93           C  
ATOM   3008  C   GLU A 182      33.672  17.827 -54.634  1.00  2.93           C  
ATOM   3009  O   GLU A 182      33.878  16.829 -53.963  1.00  2.93           O  
ATOM   3010  CB  GLU A 182      32.781  17.401 -56.952  1.00  2.93           C  
ATOM   3011  CG  GLU A 182      31.559  17.027 -57.790  1.00  2.93           C  
ATOM   3012  CD  GLU A 182      30.745  15.891 -57.214  1.00  2.93           C  
ATOM   3013  OE1 GLU A 182      31.284  14.854 -56.902  1.00  2.93           O  
ATOM   3014  OE2 GLU A 182      29.561  16.078 -57.072  1.00  2.93           O  
ATOM   3015  H   GLU A 182      31.706  19.697 -56.350  1.00  2.93           H  
ATOM   3016  HA  GLU A 182      31.732  17.127 -55.141  1.00  2.93           H  
ATOM   3017 1HB  GLU A 182      33.252  18.221 -57.475  1.00  2.93           H  
ATOM   3018 2HB  GLU A 182      33.479  16.565 -56.934  1.00  2.93           H  
ATOM   3019 1HG  GLU A 182      30.910  17.887 -57.872  1.00  2.93           H  
ATOM   3020 2HG  GLU A 182      31.889  16.761 -58.793  1.00  2.93           H  
ATOM   3021  N   GLN A 183      34.442  18.928 -54.540  1.00  3.05           N  
ATOM   3022  CA  GLN A 183      35.614  18.914 -53.655  1.00  3.05           C  
ATOM   3023  C   GLN A 183      35.126  18.673 -52.190  1.00  3.05           C  
ATOM   3024  O   GLN A 183      35.688  17.840 -51.469  1.00  3.05           O  
ATOM   3025  CB  GLN A 183      36.448  20.200 -53.798  1.00  3.05           C  
ATOM   3026  CG  GLN A 183      37.882  20.246 -53.065  1.00  3.05           C  
ATOM   3027  CD  GLN A 183      39.081  19.428 -53.551  1.00  3.05           C  
ATOM   3028  OE1 GLN A 183      39.305  19.110 -54.689  1.00  3.05           O  
ATOM   3029  NE2 GLN A 183      39.943  19.115 -52.631  1.00  3.05           N  
ATOM   3030  H   GLN A 183      34.240  19.745 -55.120  1.00  3.05           H  
ATOM   3031  HA  GLN A 183      36.254  18.106 -53.953  1.00  3.05           H  
ATOM   3032 1HB  GLN A 183      36.607  20.411 -54.856  1.00  3.05           H  
ATOM   3033 2HB  GLN A 183      35.863  21.040 -53.414  1.00  3.05           H  
ATOM   3034 1HG  GLN A 183      38.198  21.273 -52.989  1.00  3.05           H  
ATOM   3035 2HG  GLN A 183      37.704  19.829 -52.098  1.00  3.05           H  
ATOM   3036 1HE2 GLN A 183      40.766  18.606 -52.906  1.00  3.05           H  
ATOM   3037 2HE2 GLN A 183      39.784  19.379 -51.653  1.00  3.05           H  
ATOM   3038  N   GLU A 184      34.025  19.343 -51.772  1.00  3.16           N  
ATOM   3039  CA  GLU A 184      33.466  19.125 -50.416  1.00  3.16           C  
ATOM   3040  C   GLU A 184      33.090  17.675 -50.172  1.00  3.16           C  
ATOM   3041  O   GLU A 184      33.261  17.150 -49.073  1.00  3.16           O  
ATOM   3042  CB  GLU A 184      32.222  19.980 -50.124  1.00  3.16           C  
ATOM   3043  CG  GLU A 184      31.594  19.660 -48.699  1.00  3.16           C  
ATOM   3044  CD  GLU A 184      30.477  20.584 -48.260  1.00  3.16           C  
ATOM   3045  OE1 GLU A 184      29.359  20.155 -48.148  1.00  3.16           O  
ATOM   3046  OE2 GLU A 184      30.746  21.742 -48.048  1.00  3.16           O  
ATOM   3047  H   GLU A 184      33.585  20.024 -52.397  1.00  3.16           H  
ATOM   3048  HA  GLU A 184      34.227  19.392 -49.686  1.00  3.16           H  
ATOM   3049 1HB  GLU A 184      32.474  21.037 -50.183  1.00  3.16           H  
ATOM   3050 2HB  GLU A 184      31.459  19.784 -50.877  1.00  3.16           H  
ATOM   3051 1HG  GLU A 184      31.189  18.650 -48.746  1.00  3.16           H  
ATOM   3052 2HG  GLU A 184      32.372  19.662 -47.952  1.00  3.16           H  
ATOM   3053  N   LEU A 185      32.594  17.019 -51.214  1.00  3.30           N  
ATOM   3054  CA  LEU A 185      32.162  15.626 -51.138  1.00  3.30           C  
ATOM   3055  C   LEU A 185      33.334  14.643 -51.072  1.00  3.30           C  
ATOM   3056  O   LEU A 185      33.133  13.455 -50.807  1.00  3.30           O  
ATOM   3057  CB  LEU A 185      31.297  15.268 -52.356  1.00  3.30           C  
ATOM   3058  CG  LEU A 185      29.768  15.487 -52.253  1.00  3.30           C  
ATOM   3059  CD1 LEU A 185      29.445  16.899 -51.825  1.00  3.30           C  
ATOM   3060  CD2 LEU A 185      29.149  15.236 -53.624  1.00  3.30           C  
ATOM   3061  H   LEU A 185      32.469  17.530 -52.089  1.00  3.30           H  
ATOM   3062  HA  LEU A 185      31.564  15.518 -50.245  1.00  3.30           H  
ATOM   3063 1HB  LEU A 185      31.645  15.853 -53.195  1.00  3.30           H  
ATOM   3064 2HB  LEU A 185      31.463  14.222 -52.587  1.00  3.30           H  
ATOM   3065  HG  LEU A 185      29.366  14.797 -51.530  1.00  3.30           H  
ATOM   3066 1HD1 LEU A 185      28.370  17.036 -51.765  1.00  3.30           H  
ATOM   3067 2HD1 LEU A 185      29.895  17.102 -50.850  1.00  3.30           H  
ATOM   3068 3HD1 LEU A 185      29.828  17.569 -52.539  1.00  3.30           H  
ATOM   3069 1HD2 LEU A 185      28.074  15.377 -53.591  1.00  3.30           H  
ATOM   3070 2HD2 LEU A 185      29.576  15.945 -54.344  1.00  3.30           H  
ATOM   3071 3HD2 LEU A 185      29.372  14.229 -53.953  1.00  3.30           H  
ATOM   3072  N   LEU A 186      34.557  15.119 -51.323  1.00  3.45           N  
ATOM   3073  CA  LEU A 186      35.724  14.253 -51.321  1.00  3.45           C  
ATOM   3074  C   LEU A 186      36.283  14.278 -49.909  1.00  3.45           C  
ATOM   3075  O   LEU A 186      36.688  13.282 -49.300  1.00  3.45           O  
ATOM   3076  CB  LEU A 186      36.840  14.864 -52.169  1.00  3.45           C  
ATOM   3077  CG  LEU A 186      36.546  15.272 -53.588  1.00  3.45           C  
ATOM   3078  CD1 LEU A 186      37.818  15.854 -54.120  1.00  3.45           C  
ATOM   3079  CD2 LEU A 186      35.927  14.204 -54.499  1.00  3.45           C  
ATOM   3080  H   LEU A 186      34.689  16.106 -51.527  1.00  3.45           H  
ATOM   3081  HA  LEU A 186      35.442  13.245 -51.618  1.00  3.45           H  
ATOM   3082 1HB  LEU A 186      37.112  15.786 -51.675  1.00  3.45           H  
ATOM   3083 2HB  LEU A 186      37.709  14.234 -52.148  1.00  3.45           H  
ATOM   3084  HG  LEU A 186      35.885  16.027 -53.523  1.00  3.45           H  
ATOM   3085 1HD1 LEU A 186      37.662  16.254 -55.087  1.00  3.45           H  
ATOM   3086 2HD1 LEU A 186      38.152  16.642 -53.470  1.00  3.45           H  
ATOM   3087 3HD1 LEU A 186      38.557  15.074 -54.164  1.00  3.45           H  
ATOM   3088 1HD2 LEU A 186      35.712  14.661 -55.464  1.00  3.45           H  
ATOM   3089 2HD2 LEU A 186      36.574  13.387 -54.658  1.00  3.45           H  
ATOM   3090 3HD2 LEU A 186      34.992  13.855 -54.058  1.00  3.45           H  
ATOM   3091  N   ALA A 187      36.251  15.475 -49.363  1.00  3.63           N  
ATOM   3092  CA  ALA A 187      36.869  15.767 -48.092  1.00  3.63           C  
ATOM   3093  C   ALA A 187      36.063  15.343 -46.907  1.00  3.63           C  
ATOM   3094  O   ALA A 187      36.500  15.505 -45.765  1.00  3.63           O  
ATOM   3095  CB  ALA A 187      37.154  17.192 -48.013  1.00  3.63           C  
ATOM   3096  H   ALA A 187      35.858  16.245 -49.907  1.00  3.63           H  
ATOM   3097  HA  ALA A 187      37.801  15.218 -48.039  1.00  3.63           H  
ATOM   3098 1HB  ALA A 187      37.652  17.350 -47.082  1.00  3.63           H  
ATOM   3099 2HB  ALA A 187      37.793  17.478 -48.839  1.00  3.63           H  
ATOM   3100 3HB  ALA A 187      36.213  17.734 -48.060  1.00  3.63           H  
ATOM   3101  N   ILE A 188      34.943  14.697 -47.165  1.00  3.81           N  
ATOM   3102  CA  ILE A 188      34.122  14.132 -46.122  1.00  3.81           C  
ATOM   3103  C   ILE A 188      35.019  13.228 -45.284  1.00  3.81           C  
ATOM   3104  O   ILE A 188      34.812  13.081 -44.092  1.00  3.81           O  
ATOM   3105  CB  ILE A 188      32.931  13.322 -46.697  1.00  3.81           C  
ATOM   3106  CG1 ILE A 188      31.930  14.257 -47.377  1.00  3.81           C  
ATOM   3107  CG2 ILE A 188      32.242  12.533 -45.583  1.00  3.81           C  
ATOM   3108  CD1 ILE A 188      30.879  13.558 -48.220  1.00  3.81           C  
ATOM   3109  H   ILE A 188      34.649  14.606 -48.131  1.00  3.81           H  
ATOM   3110  HA  ILE A 188      33.744  14.926 -45.488  1.00  3.81           H  
ATOM   3111  HB  ILE A 188      33.303  12.628 -47.456  1.00  3.81           H  
ATOM   3112 1HG1 ILE A 188      31.417  14.808 -46.618  1.00  3.81           H  
ATOM   3113 2HG1 ILE A 188      32.479  14.952 -48.009  1.00  3.81           H  
ATOM   3114 1HG2 ILE A 188      31.416  11.956 -45.995  1.00  3.81           H  
ATOM   3115 2HG2 ILE A 188      32.957  11.856 -45.130  1.00  3.81           H  
ATOM   3116 3HG2 ILE A 188      31.857  13.225 -44.828  1.00  3.81           H  
ATOM   3117 1HD1 ILE A 188      30.214  14.300 -48.651  1.00  3.81           H  
ATOM   3118 2HD1 ILE A 188      31.365  12.998 -49.019  1.00  3.81           H  
ATOM   3119 3HD1 ILE A 188      30.305  12.875 -47.605  1.00  3.81           H  
ATOM   3120  N   GLY A 189      35.997  12.583 -45.909  1.00  3.98           N  
ATOM   3121  CA  GLY A 189      36.857  11.685 -45.170  1.00  3.98           C  
ATOM   3122  C   GLY A 189      38.105  12.248 -44.441  1.00  3.98           C  
ATOM   3123  O   GLY A 189      38.866  11.428 -43.957  1.00  3.98           O  
ATOM   3124  H   GLY A 189      36.157  12.744 -46.908  1.00  3.98           H  
ATOM   3125 1HA  GLY A 189      36.259  11.158 -44.439  1.00  3.98           H  
ATOM   3126 2HA  GLY A 189      37.193  10.913 -45.861  1.00  3.98           H  
ATOM   3127  N   LYS A 190      38.384  13.580 -44.366  1.00  4.11           N  
ATOM   3128  CA  LYS A 190      39.700  13.914 -43.734  1.00  4.11           C  
ATOM   3129  C   LYS A 190      39.857  14.665 -42.353  1.00  4.11           C  
ATOM   3130  O   LYS A 190      40.340  14.037 -41.415  1.00  4.11           O  
ATOM   3131  CB  LYS A 190      40.515  14.700 -44.753  1.00  4.11           C  
ATOM   3132  CG  LYS A 190      41.937  15.050 -44.270  1.00  4.11           C  
ATOM   3133  CD  LYS A 190      42.870  13.887 -44.294  1.00  4.11           C  
ATOM   3134  CE  LYS A 190      44.273  14.356 -43.950  1.00  4.11           C  
ATOM   3135  NZ  LYS A 190      44.384  14.754 -42.501  1.00  4.11           N  
ATOM   3136  H   LYS A 190      37.752  14.278 -44.751  1.00  4.11           H  
ATOM   3137  HA  LYS A 190      40.227  12.978 -43.597  1.00  4.11           H  
ATOM   3138 1HB  LYS A 190      40.624  14.102 -45.660  1.00  4.11           H  
ATOM   3139 2HB  LYS A 190      39.983  15.592 -45.025  1.00  4.11           H  
ATOM   3140 1HG  LYS A 190      42.368  15.820 -44.863  1.00  4.11           H  
ATOM   3141 2HG  LYS A 190      41.907  15.404 -43.260  1.00  4.11           H  
ATOM   3142 1HD  LYS A 190      42.539  13.117 -43.595  1.00  4.11           H  
ATOM   3143 2HD  LYS A 190      42.883  13.482 -45.298  1.00  4.11           H  
ATOM   3144 1HE  LYS A 190      44.992  13.568 -44.168  1.00  4.11           H  
ATOM   3145 2HE  LYS A 190      44.504  15.226 -44.572  1.00  4.11           H  
ATOM   3146 1HZ  LYS A 190      45.319  15.078 -42.306  1.00  4.11           H  
ATOM   3147 2HZ  LYS A 190      43.705  15.500 -42.257  1.00  4.11           H  
ATOM   3148 3HZ  LYS A 190      44.184  13.952 -41.923  1.00  4.11           H  
ATOM   3149  N   THR A 191      39.561  15.978 -42.214  1.00  4.16           N  
ATOM   3150  CA  THR A 191      39.848  16.687 -40.916  1.00  4.16           C  
ATOM   3151  C   THR A 191      38.853  17.758 -40.392  1.00  4.16           C  
ATOM   3152  O   THR A 191      38.345  17.661 -39.272  1.00  4.16           O  
ATOM   3153  CB  THR A 191      41.284  17.291 -40.901  1.00  4.16           C  
ATOM   3154  OG1 THR A 191      42.289  16.236 -40.949  1.00  4.16           O  
ATOM   3155  CG2 THR A 191      41.513  18.149 -39.666  1.00  4.16           C  
ATOM   3156  H   THR A 191      39.132  16.481 -42.975  1.00  4.16           H  
ATOM   3157  HA  THR A 191      39.854  15.911 -40.154  1.00  4.16           H  
ATOM   3158  HB  THR A 191      41.396  17.887 -41.768  1.00  4.16           H  
ATOM   3159  HG1 THR A 191      42.497  15.946 -40.003  1.00  4.16           H  
ATOM   3160 1HG2 THR A 191      42.518  18.572 -39.691  1.00  4.16           H  
ATOM   3161 2HG2 THR A 191      40.805  18.933 -39.631  1.00  4.16           H  
ATOM   3162 3HG2 THR A 191      41.405  17.545 -38.780  1.00  4.16           H  
ATOM   3163  N   LYS A 192      38.622  18.807 -41.166  1.00  4.16           N  
ATOM   3164  CA  LYS A 192      37.773  19.923 -40.743  1.00  4.16           C  
ATOM   3165  C   LYS A 192      36.348  19.891 -41.243  1.00  4.16           C  
ATOM   3166  O   LYS A 192      36.054  19.342 -42.302  1.00  4.16           O  
ATOM   3167  CB  LYS A 192      38.333  21.272 -41.205  1.00  4.16           C  
ATOM   3168  CG  LYS A 192      39.593  21.741 -40.557  1.00  4.16           C  
ATOM   3169  CD  LYS A 192      39.316  22.370 -39.173  1.00  4.16           C  
ATOM   3170  CE  LYS A 192      39.392  21.332 -38.045  1.00  4.16           C  
ATOM   3171  NZ  LYS A 192      39.645  21.968 -36.722  1.00  4.16           N  
ATOM   3172  H   LYS A 192      39.059  18.836 -42.064  1.00  4.16           H  
ATOM   3173  HA  LYS A 192      37.731  19.916 -39.653  1.00  4.16           H  
ATOM   3174 1HB  LYS A 192      38.516  21.233 -42.278  1.00  4.16           H  
ATOM   3175 2HB  LYS A 192      37.577  22.043 -41.046  1.00  4.16           H  
ATOM   3176 1HG  LYS A 192      40.283  20.924 -40.451  1.00  4.16           H  
ATOM   3177 2HG  LYS A 192      40.054  22.490 -41.198  1.00  4.16           H  
ATOM   3178 1HD  LYS A 192      40.023  23.170 -38.965  1.00  4.16           H  
ATOM   3179 2HD  LYS A 192      38.312  22.796 -39.173  1.00  4.16           H  
ATOM   3180 1HE  LYS A 192      38.454  20.779 -38.003  1.00  4.16           H  
ATOM   3181 2HE  LYS A 192      40.201  20.645 -38.247  1.00  4.16           H  
ATOM   3182 1HZ  LYS A 192      39.708  21.260 -36.013  1.00  4.16           H  
ATOM   3183 2HZ  LYS A 192      40.546  22.460 -36.795  1.00  4.16           H  
ATOM   3184 3HZ  LYS A 192      38.923  22.618 -36.488  1.00  4.16           H  
ATOM   3185  N   THR A 193      35.491  20.586 -40.502  1.00  4.09           N  
ATOM   3186  CA  THR A 193      34.141  20.866 -40.943  1.00  4.09           C  
ATOM   3187  C   THR A 193      33.994  22.382 -40.861  1.00  4.09           C  
ATOM   3188  O   THR A 193      34.667  23.017 -40.038  1.00  4.09           O  
ATOM   3189  CB  THR A 193      33.086  20.178 -40.066  1.00  4.09           C  
ATOM   3190  OG1 THR A 193      33.169  20.706 -38.734  1.00  4.09           O  
ATOM   3191  CG2 THR A 193      33.322  18.647 -40.041  1.00  4.09           C  
ATOM   3192  H   THR A 193      35.801  20.961 -39.620  1.00  4.09           H  
ATOM   3193  HA  THR A 193      34.020  20.548 -41.970  1.00  4.09           H  
ATOM   3194  HB  THR A 193      32.093  20.386 -40.464  1.00  4.09           H  
ATOM   3195  HG1 THR A 193      33.008  21.659 -38.762  1.00  4.09           H  
ATOM   3196 1HG2 THR A 193      32.572  18.157 -39.419  1.00  4.09           H  
ATOM   3197 2HG2 THR A 193      33.257  18.251 -41.058  1.00  4.09           H  
ATOM   3198 3HG2 THR A 193      34.309  18.438 -39.634  1.00  4.09           H  
ATOM   3199  N   CYS A 194      33.121  22.955 -41.678  1.00  3.93           N  
ATOM   3200  CA  CYS A 194      32.910  24.395 -41.676  1.00  3.93           C  
ATOM   3201  C   CYS A 194      31.727  24.820 -40.854  1.00  3.93           C  
ATOM   3202  O   CYS A 194      30.849  24.007 -40.543  1.00  3.93           O  
ATOM   3203  CB  CYS A 194      32.643  24.927 -43.079  1.00  3.93           C  
ATOM   3204  SG  CYS A 194      30.991  24.523 -43.717  1.00  3.93           S  
ATOM   3205  H   CYS A 194      32.605  22.378 -42.326  1.00  3.93           H  
ATOM   3206  HA  CYS A 194      33.802  24.876 -41.277  1.00  3.93           H  
ATOM   3207 1HB  CYS A 194      32.762  26.010 -43.095  1.00  3.93           H  
ATOM   3208 2HB  CYS A 194      33.366  24.517 -43.753  1.00  3.93           H  
ATOM   3209  HG  CYS A 194      31.212  24.969 -44.956  1.00  3.93           H  
ATOM   3210  N   GLU A 195      31.707  26.118 -40.581  1.00  3.67           N  
ATOM   3211  CA  GLU A 195      30.623  26.843 -39.950  1.00  3.67           C  
ATOM   3212  C   GLU A 195      30.381  28.068 -40.811  1.00  3.67           C  
ATOM   3213  O   GLU A 195      30.237  29.170 -40.296  1.00  3.67           O  
ATOM   3214  CB  GLU A 195      30.954  27.243 -38.511  1.00  3.67           C  
ATOM   3215  CG  GLU A 195      31.219  26.067 -37.563  1.00  3.67           C  
ATOM   3216  CD  GLU A 195      30.009  25.169 -37.320  1.00  3.67           C  
ATOM   3217  OE1 GLU A 195      28.927  25.524 -37.719  1.00  3.67           O  
ATOM   3218  OE2 GLU A 195      30.192  24.106 -36.752  1.00  3.67           O  
ATOM   3219  H   GLU A 195      32.508  26.666 -40.863  1.00  3.67           H  
ATOM   3220  HA  GLU A 195      29.727  26.240 -39.951  1.00  3.67           H  
ATOM   3221 1HB  GLU A 195      31.842  27.881 -38.506  1.00  3.67           H  
ATOM   3222 2HB  GLU A 195      30.132  27.829 -38.096  1.00  3.67           H  
ATOM   3223 1HG  GLU A 195      32.017  25.461 -37.979  1.00  3.67           H  
ATOM   3224 2HG  GLU A 195      31.564  26.465 -36.607  1.00  3.67           H  
ATOM   3225  N   SER A 196      30.375  27.867 -42.134  1.00  3.32           N  
ATOM   3226  CA  SER A 196      30.297  28.971 -43.093  1.00  3.32           C  
ATOM   3227  C   SER A 196      29.168  28.871 -44.127  1.00  3.32           C  
ATOM   3228  O   SER A 196      29.437  28.694 -45.317  1.00  3.32           O  
ATOM   3229  CB  SER A 196      31.596  29.033 -43.863  1.00  3.32           C  
ATOM   3230  OG  SER A 196      32.676  29.233 -43.005  1.00  3.32           O  
ATOM   3231  H   SER A 196      30.459  26.917 -42.473  1.00  3.32           H  
ATOM   3232  HA  SER A 196      30.184  29.905 -42.538  1.00  3.32           H  
ATOM   3233 1HB  SER A 196      31.732  28.107 -44.421  1.00  3.32           H  
ATOM   3234 2HB  SER A 196      31.550  29.852 -44.587  1.00  3.32           H  
ATOM   3235  HG  SER A 196      32.611  30.154 -42.700  1.00  3.32           H  
ATOM   3236  N   PRO A 197      27.899  28.899 -43.712  1.00  2.90           N  
ATOM   3237  CA  PRO A 197      26.755  28.917 -44.585  1.00  2.90           C  
ATOM   3238  C   PRO A 197      26.661  30.277 -45.255  1.00  2.90           C  
ATOM   3239  O   PRO A 197      27.069  31.276 -44.669  1.00  2.90           O  
ATOM   3240  CB  PRO A 197      25.598  28.691 -43.612  1.00  2.90           C  
ATOM   3241  CG  PRO A 197      26.089  29.223 -42.305  1.00  2.90           C  
ATOM   3242  CD  PRO A 197      27.563  28.918 -42.289  1.00  2.90           C  
ATOM   3243  HA  PRO A 197      26.846  28.113 -45.326  1.00  2.90           H  
ATOM   3244 1HB  PRO A 197      24.723  29.252 -43.954  1.00  2.90           H  
ATOM   3245 2HB  PRO A 197      25.319  27.634 -43.589  1.00  2.90           H  
ATOM   3246 1HG  PRO A 197      25.883  30.301 -42.234  1.00  2.90           H  
ATOM   3247 2HG  PRO A 197      25.546  28.743 -41.479  1.00  2.90           H  
ATOM   3248 1HD  PRO A 197      28.094  29.722 -41.768  1.00  2.90           H  
ATOM   3249 2HD  PRO A 197      27.727  27.937 -41.835  1.00  2.90           H  
ATOM   3250  N   VAL A 198      26.068  30.338 -46.433  1.00  2.46           N  
ATOM   3251  CA  VAL A 198      25.817  31.621 -47.081  1.00  2.46           C  
ATOM   3252  C   VAL A 198      24.342  31.883 -47.224  1.00  2.46           C  
ATOM   3253  O   VAL A 198      23.636  31.132 -47.882  1.00  2.46           O  
ATOM   3254  CB  VAL A 198      26.469  31.680 -48.469  1.00  2.46           C  
ATOM   3255  CG1 VAL A 198      26.114  32.981 -49.150  1.00  2.46           C  
ATOM   3256  CG2 VAL A 198      27.962  31.596 -48.328  1.00  2.46           C  
ATOM   3257  H   VAL A 198      25.771  29.489 -46.885  1.00  2.46           H  
ATOM   3258  HA  VAL A 198      26.246  32.410 -46.467  1.00  2.46           H  
ATOM   3259  HB  VAL A 198      26.101  30.861 -49.084  1.00  2.46           H  
ATOM   3260 1HG1 VAL A 198      26.581  33.014 -50.125  1.00  2.46           H  
ATOM   3261 2HG1 VAL A 198      25.033  33.051 -49.268  1.00  2.46           H  
ATOM   3262 3HG1 VAL A 198      26.458  33.804 -48.572  1.00  2.46           H  
ATOM   3263 1HG2 VAL A 198      28.423  31.645 -49.317  1.00  2.46           H  
ATOM   3264 2HG2 VAL A 198      28.312  32.421 -47.734  1.00  2.46           H  
ATOM   3265 3HG2 VAL A 198      28.232  30.670 -47.845  1.00  2.46           H  
ATOM   3266  N   SER A 199      23.870  32.970 -46.636  1.00  2.03           N  
ATOM   3267  CA  SER A 199      22.447  33.264 -46.684  1.00  2.03           C  
ATOM   3268  C   SER A 199      21.605  32.044 -46.249  1.00  2.03           C  
ATOM   3269  O   SER A 199      20.842  31.510 -47.057  1.00  2.03           O  
ATOM   3270  CB  SER A 199      22.052  33.709 -48.079  1.00  2.03           C  
ATOM   3271  OG  SER A 199      22.745  34.873 -48.449  1.00  2.03           O  
ATOM   3272  H   SER A 199      24.502  33.577 -46.128  1.00  2.03           H  
ATOM   3273  HA  SER A 199      22.240  34.102 -46.019  1.00  2.03           H  
ATOM   3274 1HB  SER A 199      22.241  32.922 -48.806  1.00  2.03           H  
ATOM   3275 2HB  SER A 199      20.981  33.905 -48.096  1.00  2.03           H  
ATOM   3276  HG  SER A 199      22.340  35.172 -49.267  1.00  2.03           H  
ATOM   3277  N   PRO A 200      21.736  31.582 -44.978  1.00  1.68           N  
ATOM   3278  CA  PRO A 200      21.080  30.404 -44.429  1.00  1.68           C  
ATOM   3279  C   PRO A 200      19.573  30.587 -44.394  1.00  1.68           C  
ATOM   3280  O   PRO A 200      19.072  31.704 -44.278  1.00  1.68           O  
ATOM   3281  CB  PRO A 200      21.658  30.308 -43.010  1.00  1.68           C  
ATOM   3282  CG  PRO A 200      22.178  31.696 -42.693  1.00  1.68           C  
ATOM   3283  CD  PRO A 200      22.636  32.263 -44.019  1.00  1.68           C  
ATOM   3284  HA  PRO A 200      21.354  29.534 -44.994  1.00  1.68           H  
ATOM   3285 1HB  PRO A 200      20.870  29.982 -42.317  1.00  1.68           H  
ATOM   3286 2HB  PRO A 200      22.438  29.532 -42.987  1.00  1.68           H  
ATOM   3287 1HG  PRO A 200      21.384  32.299 -42.228  1.00  1.68           H  
ATOM   3288 2HG  PRO A 200      22.999  31.633 -41.960  1.00  1.68           H  
ATOM   3289 1HD  PRO A 200      22.489  33.342 -44.002  1.00  1.68           H  
ATOM   3290 2HD  PRO A 200      23.689  31.978 -44.185  1.00  1.68           H  
ATOM   3291  N   ILE A 201      18.862  29.465 -44.504  1.00  1.41           N  
ATOM   3292  CA  ILE A 201      17.406  29.494 -44.551  1.00  1.41           C  
ATOM   3293  C   ILE A 201      16.724  28.428 -43.676  1.00  1.41           C  
ATOM   3294  O   ILE A 201      17.183  27.296 -43.573  1.00  1.41           O  
ATOM   3295  CB  ILE A 201      16.988  29.357 -46.032  1.00  1.41           C  
ATOM   3296  CG1 ILE A 201      15.518  29.536 -46.191  1.00  1.41           C  
ATOM   3297  CG2 ILE A 201      17.417  28.002 -46.604  1.00  1.41           C  
ATOM   3298  CD1 ILE A 201      15.092  29.755 -47.608  1.00  1.41           C  
ATOM   3299  H   ILE A 201      19.361  28.584 -44.591  1.00  1.41           H  
ATOM   3300  HA  ILE A 201      17.078  30.467 -44.198  1.00  1.41           H  
ATOM   3301  HB  ILE A 201      17.463  30.147 -46.587  1.00  1.41           H  
ATOM   3302 1HG1 ILE A 201      15.006  28.651 -45.820  1.00  1.41           H  
ATOM   3303 2HG1 ILE A 201      15.212  30.394 -45.609  1.00  1.41           H  
ATOM   3304 1HG2 ILE A 201      17.135  27.942 -47.654  1.00  1.41           H  
ATOM   3305 2HG2 ILE A 201      18.490  27.900 -46.514  1.00  1.41           H  
ATOM   3306 3HG2 ILE A 201      16.923  27.203 -46.050  1.00  1.41           H  
ATOM   3307 1HD1 ILE A 201      14.022  29.880 -47.633  1.00  1.41           H  
ATOM   3308 2HD1 ILE A 201      15.567  30.646 -47.997  1.00  1.41           H  
ATOM   3309 3HD1 ILE A 201      15.375  28.902 -48.213  1.00  1.41           H  
ATOM   3310  N   LYS A 202      15.617  28.810 -43.044  1.00  1.22           N  
ATOM   3311  CA  LYS A 202      14.817  27.901 -42.220  1.00  1.22           C  
ATOM   3312  C   LYS A 202      13.825  27.147 -43.098  1.00  1.22           C  
ATOM   3313  O   LYS A 202      13.414  27.656 -44.136  1.00  1.22           O  
ATOM   3314  CB  LYS A 202      14.072  28.666 -41.128  1.00  1.22           C  
ATOM   3315  CG  LYS A 202      14.939  29.354 -40.088  1.00  1.22           C  
ATOM   3316  CD  LYS A 202      14.051  29.890 -38.970  1.00  1.22           C  
ATOM   3317  CE  LYS A 202      13.263  31.121 -39.405  1.00  1.22           C  
ATOM   3318  NZ  LYS A 202      12.303  31.557 -38.345  1.00  1.22           N  
ATOM   3319  H   LYS A 202      15.307  29.763 -43.153  1.00  1.22           H  
ATOM   3320  HA  LYS A 202      15.479  27.171 -41.753  1.00  1.22           H  
ATOM   3321 1HB  LYS A 202      13.455  29.431 -41.584  1.00  1.22           H  
ATOM   3322 2HB  LYS A 202      13.403  27.987 -40.599  1.00  1.22           H  
ATOM   3323 1HG  LYS A 202      15.654  28.641 -39.674  1.00  1.22           H  
ATOM   3324 2HG  LYS A 202      15.486  30.177 -40.547  1.00  1.22           H  
ATOM   3325 1HD  LYS A 202      13.337  29.119 -38.669  1.00  1.22           H  
ATOM   3326 2HD  LYS A 202      14.665  30.149 -38.108  1.00  1.22           H  
ATOM   3327 1HE  LYS A 202      13.957  31.935 -39.606  1.00  1.22           H  
ATOM   3328 2HE  LYS A 202      12.709  30.897 -40.315  1.00  1.22           H  
ATOM   3329 1HZ  LYS A 202      11.790  32.365 -38.664  1.00  1.22           H  
ATOM   3330 2HZ  LYS A 202      11.633  30.780 -38.184  1.00  1.22           H  
ATOM   3331 3HZ  LYS A 202      12.785  31.774 -37.494  1.00  1.22           H  
ATOM   3332  N   MET A 203      13.348  25.978 -42.659  1.00  1.09           N  
ATOM   3333  CA  MET A 203      12.394  25.251 -43.505  1.00  1.09           C  
ATOM   3334  C   MET A 203      11.114  26.045 -43.784  1.00  1.09           C  
ATOM   3335  O   MET A 203      10.550  25.981 -44.882  1.00  1.09           O  
ATOM   3336  CB  MET A 203      12.005  23.902 -42.908  1.00  1.09           C  
ATOM   3337  CG  MET A 203      13.083  22.833 -42.925  1.00  1.09           C  
ATOM   3338  SD  MET A 203      12.436  21.190 -42.457  1.00  1.09           S  
ATOM   3339  CE  MET A 203      12.118  21.396 -40.726  1.00  1.09           C  
ATOM   3340  H   MET A 203      13.675  25.579 -41.790  1.00  1.09           H  
ATOM   3341  HA  MET A 203      12.890  25.054 -44.437  1.00  1.09           H  
ATOM   3342 1HB  MET A 203      11.687  24.040 -41.876  1.00  1.09           H  
ATOM   3343 2HB  MET A 203      11.150  23.504 -43.456  1.00  1.09           H  
ATOM   3344 1HG  MET A 203      13.499  22.767 -43.925  1.00  1.09           H  
ATOM   3345 2HG  MET A 203      13.883  23.099 -42.235  1.00  1.09           H  
ATOM   3346 1HE  MET A 203      11.710  20.478 -40.316  1.00  1.09           H  
ATOM   3347 2HE  MET A 203      13.046  21.644 -40.212  1.00  1.09           H  
ATOM   3348 3HE  MET A 203      11.394  22.200 -40.583  1.00  1.09           H  
ATOM   3349  N   GLU A 204      10.672  26.834 -42.805  1.00  1.02           N  
ATOM   3350  CA  GLU A 204       9.450  27.638 -42.920  1.00  1.02           C  
ATOM   3351  C   GLU A 204       9.548  28.698 -44.016  1.00  1.02           C  
ATOM   3352  O   GLU A 204       8.537  29.290 -44.399  1.00  1.02           O  
ATOM   3353  CB  GLU A 204       9.118  28.318 -41.584  1.00  1.02           C  
ATOM   3354  CG  GLU A 204      10.081  29.424 -41.192  1.00  1.02           C  
ATOM   3355  CD  GLU A 204       9.831  30.070 -39.831  1.00  1.02           C  
ATOM   3356  OE1 GLU A 204      10.335  29.574 -38.839  1.00  1.02           O  
ATOM   3357  OE2 GLU A 204       9.174  31.082 -39.786  1.00  1.02           O  
ATOM   3358  H   GLU A 204      11.193  26.862 -41.942  1.00  1.02           H  
ATOM   3359  HA  GLU A 204       8.624  26.979 -43.185  1.00  1.02           H  
ATOM   3360 1HB  GLU A 204       8.116  28.746 -41.638  1.00  1.02           H  
ATOM   3361 2HB  GLU A 204       9.112  27.572 -40.789  1.00  1.02           H  
ATOM   3362 1HG  GLU A 204      11.088  29.025 -41.216  1.00  1.02           H  
ATOM   3363 2HG  GLU A 204      10.010  30.197 -41.945  1.00  1.02           H  
ATOM   3364  N   LEU A 205      10.772  29.004 -44.450  1.00  1.00           N  
ATOM   3365  CA  LEU A 205      11.032  30.014 -45.451  1.00  1.00           C  
ATOM   3366  C   LEU A 205      11.275  29.442 -46.848  1.00  1.00           C  
ATOM   3367  O   LEU A 205      11.471  30.208 -47.796  1.00  1.00           O  
ATOM   3368  CB  LEU A 205      12.274  30.794 -45.041  1.00  1.00           C  
ATOM   3369  CG  LEU A 205      12.213  31.504 -43.717  1.00  1.00           C  
ATOM   3370  CD1 LEU A 205      13.557  32.159 -43.447  1.00  1.00           C  
ATOM   3371  CD2 LEU A 205      11.077  32.510 -43.741  1.00  1.00           C  
ATOM   3372  H   LEU A 205      11.577  28.481 -44.111  1.00  1.00           H  
ATOM   3373  HA  LEU A 205      10.175  30.684 -45.488  1.00  1.00           H  
ATOM   3374 1HB  LEU A 205      13.072  30.083 -44.966  1.00  1.00           H  
ATOM   3375 2HB  LEU A 205      12.516  31.520 -45.816  1.00  1.00           H  
ATOM   3376  HG  LEU A 205      12.034  30.785 -42.933  1.00  1.00           H  
ATOM   3377 1HD1 LEU A 205      13.529  32.664 -42.484  1.00  1.00           H  
ATOM   3378 2HD1 LEU A 205      14.333  31.407 -43.435  1.00  1.00           H  
ATOM   3379 3HD1 LEU A 205      13.770  32.884 -44.231  1.00  1.00           H  
ATOM   3380 1HD2 LEU A 205      11.021  33.021 -42.779  1.00  1.00           H  
ATOM   3381 2HD2 LEU A 205      11.244  33.246 -44.534  1.00  1.00           H  
ATOM   3382 3HD2 LEU A 205      10.133  31.992 -43.928  1.00  1.00           H  
ATOM   3383  N   LEU A 206      11.245  28.118 -47.009  1.00  1.04           N  
ATOM   3384  CA  LEU A 206      11.611  27.521 -48.297  1.00  1.04           C  
ATOM   3385  C   LEU A 206      10.703  27.976 -49.448  1.00  1.04           C  
ATOM   3386  O   LEU A 206      11.190  28.191 -50.557  1.00  1.04           O  
ATOM   3387  CB  LEU A 206      11.667  25.994 -48.147  1.00  1.04           C  
ATOM   3388  CG  LEU A 206      12.843  25.513 -47.262  1.00  1.04           C  
ATOM   3389  CD1 LEU A 206      12.687  24.019 -46.952  1.00  1.04           C  
ATOM   3390  CD2 LEU A 206      14.159  25.780 -47.958  1.00  1.04           C  
ATOM   3391  H   LEU A 206      11.020  27.509 -46.221  1.00  1.04           H  
ATOM   3392  HA  LEU A 206      12.623  27.846 -48.532  1.00  1.04           H  
ATOM   3393 1HB  LEU A 206      10.745  25.642 -47.700  1.00  1.04           H  
ATOM   3394 2HB  LEU A 206      11.772  25.539 -49.124  1.00  1.04           H  
ATOM   3395  HG  LEU A 206      12.835  26.079 -46.344  1.00  1.04           H  
ATOM   3396 1HD1 LEU A 206      13.509  23.681 -46.323  1.00  1.04           H  
ATOM   3397 2HD1 LEU A 206      11.740  23.859 -46.429  1.00  1.04           H  
ATOM   3398 3HD1 LEU A 206      12.683  23.465 -47.850  1.00  1.04           H  
ATOM   3399 1HD2 LEU A 206      14.982  25.464 -47.318  1.00  1.04           H  
ATOM   3400 2HD2 LEU A 206      14.194  25.233 -48.881  1.00  1.04           H  
ATOM   3401 3HD2 LEU A 206      14.251  26.840 -48.162  1.00  1.04           H  
ATOM   3402  N   PHE A 207       9.411  28.182 -49.185  1.00  1.15           N  
ATOM   3403  CA  PHE A 207       8.524  28.687 -50.241  1.00  1.15           C  
ATOM   3404  C   PHE A 207       8.233  30.197 -50.166  1.00  1.15           C  
ATOM   3405  O   PHE A 207       7.346  30.688 -50.872  1.00  1.15           O  
ATOM   3406  CB  PHE A 207       7.179  27.963 -50.247  1.00  1.15           C  
ATOM   3407  CG  PHE A 207       7.254  26.555 -50.640  1.00  1.15           C  
ATOM   3408  CD1 PHE A 207       6.814  25.564 -49.794  1.00  1.15           C  
ATOM   3409  CD2 PHE A 207       7.781  26.208 -51.878  1.00  1.15           C  
ATOM   3410  CE1 PHE A 207       6.878  24.263 -50.168  1.00  1.15           C  
ATOM   3411  CE2 PHE A 207       7.848  24.905 -52.250  1.00  1.15           C  
ATOM   3412  CZ  PHE A 207       7.390  23.946 -51.397  1.00  1.15           C  
ATOM   3413  H   PHE A 207       9.051  27.938 -48.261  1.00  1.15           H  
ATOM   3414  HA  PHE A 207       9.006  28.488 -51.195  1.00  1.15           H  
ATOM   3415 1HB  PHE A 207       6.739  28.016 -49.249  1.00  1.15           H  
ATOM   3416 2HB  PHE A 207       6.501  28.470 -50.931  1.00  1.15           H  
ATOM   3417  HD1 PHE A 207       6.400  25.837 -48.830  1.00  1.15           H  
ATOM   3418  HD2 PHE A 207       8.139  26.989 -52.552  1.00  1.15           H  
ATOM   3419  HE1 PHE A 207       6.519  23.479 -49.497  1.00  1.15           H  
ATOM   3420  HE2 PHE A 207       8.259  24.625 -53.224  1.00  1.15           H  
ATOM   3421  HZ  PHE A 207       7.439  22.937 -51.695  1.00  1.15           H  
ATOM   3422  N   ASP A 208       8.944  30.922 -49.298  1.00  1.36           N  
ATOM   3423  CA  ASP A 208       8.730  32.358 -49.083  1.00  1.36           C  
ATOM   3424  C   ASP A 208       9.650  33.198 -50.000  1.00  1.36           C  
ATOM   3425  O   ASP A 208      10.851  33.282 -49.742  1.00  1.36           O  
ATOM   3426  CB  ASP A 208       8.978  32.697 -47.601  1.00  1.36           C  
ATOM   3427  CG  ASP A 208       8.711  34.159 -47.183  1.00  1.36           C  
ATOM   3428  OD1 ASP A 208       8.489  34.971 -48.028  1.00  1.36           O  
ATOM   3429  OD2 ASP A 208       8.729  34.428 -46.004  1.00  1.36           O  
ATOM   3430  H   ASP A 208       9.694  30.473 -48.774  1.00  1.36           H  
ATOM   3431  HA  ASP A 208       7.685  32.562 -49.282  1.00  1.36           H  
ATOM   3432 1HB  ASP A 208       8.365  32.043 -46.977  1.00  1.36           H  
ATOM   3433 2HB  ASP A 208      10.020  32.468 -47.364  1.00  1.36           H  
ATOM   3434  N   PRO A 209       9.133  33.902 -51.029  1.00  1.68           N  
ATOM   3435  CA  PRO A 209       9.893  34.601 -52.075  1.00  1.68           C  
ATOM   3436  C   PRO A 209      10.545  35.940 -51.667  1.00  1.68           C  
ATOM   3437  O   PRO A 209      10.455  36.946 -52.381  1.00  1.68           O  
ATOM   3438  CB  PRO A 209       8.785  34.850 -53.085  1.00  1.68           C  
ATOM   3439  CG  PRO A 209       7.554  35.059 -52.257  1.00  1.68           C  
ATOM   3440  CD  PRO A 209       7.675  34.076 -51.139  1.00  1.68           C  
ATOM   3441  HA  PRO A 209      10.649  33.922 -52.492  1.00  1.68           H  
ATOM   3442 1HB  PRO A 209       9.007  35.715 -53.638  1.00  1.68           H  
ATOM   3443 2HB  PRO A 209       8.718  34.018 -53.793  1.00  1.68           H  
ATOM   3444 1HG  PRO A 209       7.534  36.097 -51.894  1.00  1.68           H  
ATOM   3445 2HG  PRO A 209       6.654  34.930 -52.869  1.00  1.68           H  
ATOM   3446 1HD  PRO A 209       7.269  34.529 -50.217  1.00  1.68           H  
ATOM   3447 2HD  PRO A 209       7.179  33.137 -51.414  1.00  1.68           H  
ATOM   3448  N   ASP A 210      11.256  35.912 -50.548  1.00  2.08           N  
ATOM   3449  CA  ASP A 210      11.953  37.053 -49.967  1.00  2.08           C  
ATOM   3450  C   ASP A 210      11.080  38.320 -49.999  1.00  2.08           C  
ATOM   3451  O   ASP A 210       9.874  38.256 -49.762  1.00  2.08           O  
ATOM   3452  CB  ASP A 210      13.272  37.299 -50.725  1.00  2.08           C  
ATOM   3453  CG  ASP A 210      14.270  36.130 -50.667  1.00  2.08           C  
ATOM   3454  OD1 ASP A 210      14.402  35.471 -49.650  1.00  2.08           O  
ATOM   3455  OD2 ASP A 210      14.950  35.897 -51.649  1.00  2.08           O  
ATOM   3456  H   ASP A 210      11.287  35.029 -50.051  1.00  2.08           H  
ATOM   3457  HA  ASP A 210      12.180  36.824 -48.925  1.00  2.08           H  
ATOM   3458 1HB  ASP A 210      13.056  37.534 -51.772  1.00  2.08           H  
ATOM   3459 2HB  ASP A 210      13.790  38.147 -50.289  1.00  2.08           H  
ATOM   3460  N   ASP A 211      11.697  39.467 -50.333  1.00  2.47           N  
ATOM   3461  CA  ASP A 211      10.983  40.728 -50.506  1.00  2.47           C  
ATOM   3462  C   ASP A 211      11.018  41.241 -51.951  1.00  2.47           C  
ATOM   3463  O   ASP A 211      10.049  41.807 -52.452  1.00  2.47           O  
ATOM   3464  CB  ASP A 211      11.603  41.802 -49.608  1.00  2.47           C  
ATOM   3465  CG  ASP A 211      11.525  41.479 -48.119  1.00  2.47           C  
ATOM   3466  OD1 ASP A 211      10.456  41.212 -47.635  1.00  2.47           O  
ATOM   3467  OD2 ASP A 211      12.555  41.488 -47.484  1.00  2.47           O  
ATOM   3468  H   ASP A 211      12.687  39.463 -50.477  1.00  2.47           H  
ATOM   3469  HA  ASP A 211       9.941  40.579 -50.221  1.00  2.47           H  
ATOM   3470 1HB  ASP A 211      12.649  41.947 -49.882  1.00  2.47           H  
ATOM   3471 2HB  ASP A 211      11.093  42.750 -49.782  1.00  2.47           H  
ATOM   3472  N   GLU A 212      12.170  41.055 -52.604  1.00  2.71           N  
ATOM   3473  CA  GLU A 212      12.440  41.624 -53.926  1.00  2.71           C  
ATOM   3474  C   GLU A 212      12.012  40.754 -55.108  1.00  2.71           C  
ATOM   3475  O   GLU A 212      12.086  41.184 -56.259  1.00  2.71           O  
ATOM   3476  CB  GLU A 212      13.934  41.944 -54.032  1.00  2.71           C  
ATOM   3477  CG  GLU A 212      14.398  43.028 -53.043  1.00  2.71           C  
ATOM   3478  CD  GLU A 212      15.883  43.341 -53.100  1.00  2.71           C  
ATOM   3479  OE1 GLU A 212      16.579  42.739 -53.881  1.00  2.71           O  
ATOM   3480  OE2 GLU A 212      16.314  44.186 -52.352  1.00  2.71           O  
ATOM   3481  H   GLU A 212      12.907  40.544 -52.147  1.00  2.71           H  
ATOM   3482  HA  GLU A 212      11.889  42.563 -53.999  1.00  2.71           H  
ATOM   3483 1HB  GLU A 212      14.512  41.037 -53.841  1.00  2.71           H  
ATOM   3484 2HB  GLU A 212      14.168  42.274 -55.044  1.00  2.71           H  
ATOM   3485 1HG  GLU A 212      13.841  43.942 -53.248  1.00  2.71           H  
ATOM   3486 2HG  GLU A 212      14.142  42.705 -52.035  1.00  2.71           H  
ATOM   3487  N   HIS A 213      11.579  39.537 -54.830  1.00  2.66           N  
ATOM   3488  CA  HIS A 213      11.185  38.606 -55.876  1.00  2.66           C  
ATOM   3489  C   HIS A 213       9.872  37.979 -55.497  1.00  2.66           C  
ATOM   3490  O   HIS A 213       9.772  36.764 -55.468  1.00  2.66           O  
ATOM   3491  CB  HIS A 213      12.222  37.485 -56.014  1.00  2.66           C  
ATOM   3492  CG  HIS A 213      13.610  37.946 -56.331  1.00  2.66           C  
ATOM   3493  ND1 HIS A 213      13.975  38.423 -57.572  1.00  2.66           N  
ATOM   3494  CD2 HIS A 213      14.725  37.994 -55.566  1.00  2.66           C  
ATOM   3495  CE1 HIS A 213      15.255  38.745 -57.557  1.00  2.66           C  
ATOM   3496  NE2 HIS A 213      15.735  38.491 -56.352  1.00  2.66           N  
ATOM   3497  H   HIS A 213      11.513  39.245 -53.861  1.00  2.66           H  
ATOM   3498  HA  HIS A 213      11.070  39.121 -56.829  1.00  2.66           H  
ATOM   3499 1HB  HIS A 213      12.260  36.922 -55.075  1.00  2.66           H  
ATOM   3500 2HB  HIS A 213      11.904  36.795 -56.792  1.00  2.66           H  
ATOM   3501  HD1 HIS A 213      13.378  38.518 -58.369  1.00  2.66           H  
ATOM   3502  HD2 HIS A 213      14.921  37.720 -54.525  1.00  2.66           H  
ATOM   3503  HE1 HIS A 213      15.737  39.143 -58.449  1.00  2.66           H  
ATOM   3504  N   SER A 214       8.852  38.805 -55.261  1.00  2.34           N  
ATOM   3505  CA  SER A 214       7.598  38.392 -54.610  1.00  2.34           C  
ATOM   3506  C   SER A 214       6.767  37.268 -55.242  1.00  2.34           C  
ATOM   3507  O   SER A 214       5.859  36.752 -54.590  1.00  2.34           O  
ATOM   3508  CB  SER A 214       6.709  39.602 -54.465  1.00  2.34           C  
ATOM   3509  OG  SER A 214       6.287  40.071 -55.720  1.00  2.34           O  
ATOM   3510  H   SER A 214       9.007  39.791 -55.424  1.00  2.34           H  
ATOM   3511  HA  SER A 214       7.871  38.060 -53.606  1.00  2.34           H  
ATOM   3512 1HB  SER A 214       5.841  39.345 -53.858  1.00  2.34           H  
ATOM   3513 2HB  SER A 214       7.251  40.393 -53.940  1.00  2.34           H  
ATOM   3514  HG  SER A 214       5.821  39.335 -56.127  1.00  2.34           H  
ATOM   3515  N   GLU A 215       6.989  36.930 -56.500  1.00  1.90           N  
ATOM   3516  CA  GLU A 215       6.224  35.831 -57.074  1.00  1.90           C  
ATOM   3517  C   GLU A 215       6.569  34.590 -56.233  1.00  1.90           C  
ATOM   3518  O   GLU A 215       7.752  34.336 -56.015  1.00  1.90           O  
ATOM   3519  CB  GLU A 215       6.594  35.609 -58.542  1.00  1.90           C  
ATOM   3520  CG  GLU A 215       5.769  34.534 -59.245  1.00  1.90           C  
ATOM   3521  CD  GLU A 215       6.117  34.384 -60.699  1.00  1.90           C  
ATOM   3522  OE1 GLU A 215       7.004  35.072 -61.145  1.00  1.90           O  
ATOM   3523  OE2 GLU A 215       5.490  33.595 -61.363  1.00  1.90           O  
ATOM   3524  H   GLU A 215       7.729  37.385 -57.018  1.00  1.90           H  
ATOM   3525  HA  GLU A 215       5.173  36.077 -57.019  1.00  1.90           H  
ATOM   3526 1HB  GLU A 215       6.471  36.540 -59.089  1.00  1.90           H  
ATOM   3527 2HB  GLU A 215       7.645  35.322 -58.609  1.00  1.90           H  
ATOM   3528 1HG  GLU A 215       5.935  33.574 -58.744  1.00  1.90           H  
ATOM   3529 2HG  GLU A 215       4.714  34.781 -59.151  1.00  1.90           H  
ATOM   3530  N   PRO A 216       5.614  33.766 -55.777  1.00  1.48           N  
ATOM   3531  CA  PRO A 216       5.888  32.617 -54.939  1.00  1.48           C  
ATOM   3532  C   PRO A 216       6.930  31.741 -55.599  1.00  1.48           C  
ATOM   3533  O   PRO A 216       6.962  31.589 -56.819  1.00  1.48           O  
ATOM   3534  CB  PRO A 216       4.518  31.940 -54.836  1.00  1.48           C  
ATOM   3535  CG  PRO A 216       3.533  33.084 -54.991  1.00  1.48           C  
ATOM   3536  CD  PRO A 216       4.168  34.012 -56.012  1.00  1.48           C  
ATOM   3537  HA  PRO A 216       6.226  32.948 -53.954  1.00  1.48           H  
ATOM   3538 1HB  PRO A 216       4.417  31.170 -55.581  1.00  1.48           H  
ATOM   3539 2HB  PRO A 216       4.432  31.441 -53.863  1.00  1.48           H  
ATOM   3540 1HG  PRO A 216       2.550  32.700 -55.317  1.00  1.48           H  
ATOM   3541 2HG  PRO A 216       3.375  33.581 -54.023  1.00  1.48           H  
ATOM   3542 1HD  PRO A 216       3.886  33.743 -57.040  1.00  1.48           H  
ATOM   3543 2HD  PRO A 216       3.878  35.034 -55.739  1.00  1.48           H  
ATOM   3544  N   VAL A 217       7.790  31.173 -54.766  1.00  1.16           N  
ATOM   3545  CA  VAL A 217       8.922  30.380 -55.216  1.00  1.16           C  
ATOM   3546  C   VAL A 217       8.503  29.176 -56.045  1.00  1.16           C  
ATOM   3547  O   VAL A 217       9.120  28.854 -57.058  1.00  1.16           O  
ATOM   3548  CB  VAL A 217       9.651  29.850 -53.965  1.00  1.16           C  
ATOM   3549  CG1 VAL A 217      10.718  28.874 -54.341  1.00  1.16           C  
ATOM   3550  CG2 VAL A 217      10.212  31.004 -53.152  1.00  1.16           C  
ATOM   3551  H   VAL A 217       7.677  31.326 -53.770  1.00  1.16           H  
ATOM   3552  HA  VAL A 217       9.581  31.014 -55.805  1.00  1.16           H  
ATOM   3553  HB  VAL A 217       8.937  29.313 -53.354  1.00  1.16           H  
ATOM   3554 1HG1 VAL A 217      11.183  28.517 -53.430  1.00  1.16           H  
ATOM   3555 2HG1 VAL A 217      10.288  28.043 -54.877  1.00  1.16           H  
ATOM   3556 3HG1 VAL A 217      11.459  29.362 -54.962  1.00  1.16           H  
ATOM   3557 1HG2 VAL A 217      10.689  30.612 -52.255  1.00  1.16           H  
ATOM   3558 2HG2 VAL A 217      10.935  31.557 -53.746  1.00  1.16           H  
ATOM   3559 3HG2 VAL A 217       9.394  31.664 -52.868  1.00  1.16           H  
ATOM   3560  N   HIS A 218       7.500  28.472 -55.552  1.00  0.94           N  
ATOM   3561  CA  HIS A 218       6.881  27.260 -56.108  1.00  0.94           C  
ATOM   3562  C   HIS A 218       7.787  26.028 -56.150  1.00  0.94           C  
ATOM   3563  O   HIS A 218       7.375  24.973 -55.685  1.00  0.94           O  
ATOM   3564  CB  HIS A 218       6.385  27.460 -57.550  1.00  0.94           C  
ATOM   3565  CG  HIS A 218       5.247  28.413 -57.759  1.00  0.94           C  
ATOM   3566  ND1 HIS A 218       5.419  29.768 -57.937  1.00  0.94           N  
ATOM   3567  CD2 HIS A 218       3.919  28.194 -57.823  1.00  0.94           C  
ATOM   3568  CE1 HIS A 218       4.246  30.341 -58.112  1.00  0.94           C  
ATOM   3569  NE2 HIS A 218       3.314  29.416 -58.044  1.00  0.94           N  
ATOM   3570  H   HIS A 218       7.086  28.839 -54.710  1.00  0.94           H  
ATOM   3571  HA  HIS A 218       6.018  27.000 -55.496  1.00  0.94           H  
ATOM   3572 1HB  HIS A 218       7.207  27.782 -58.184  1.00  0.94           H  
ATOM   3573 2HB  HIS A 218       6.061  26.489 -57.934  1.00  0.94           H  
ATOM   3574  HD1 HIS A 218       6.272  30.315 -57.919  1.00  0.94           H  
ATOM   3575  HD2 HIS A 218       3.328  27.285 -57.738  1.00  0.94           H  
ATOM   3576  HE1 HIS A 218       4.188  31.420 -58.270  1.00  0.94           H  
ATOM   3577  N   THR A 219       9.035  26.176 -56.570  1.00  0.81           N  
ATOM   3578  CA  THR A 219       9.939  25.036 -56.618  1.00  0.81           C  
ATOM   3579  C   THR A 219      11.231  25.264 -55.870  1.00  0.81           C  
ATOM   3580  O   THR A 219      11.897  26.285 -56.063  1.00  0.81           O  
ATOM   3581  CB  THR A 219      10.271  24.620 -58.073  1.00  0.81           C  
ATOM   3582  OG1 THR A 219       9.058  24.264 -58.746  1.00  0.81           O  
ATOM   3583  CG2 THR A 219      11.239  23.404 -58.076  1.00  0.81           C  
ATOM   3584  H   THR A 219       9.320  27.086 -56.916  1.00  0.81           H  
ATOM   3585  HA  THR A 219       9.435  24.209 -56.151  1.00  0.81           H  
ATOM   3586  HB  THR A 219      10.735  25.454 -58.599  1.00  0.81           H  
ATOM   3587  HG1 THR A 219       9.265  23.855 -59.592  1.00  0.81           H  
ATOM   3588 1HG2 THR A 219      11.446  23.115 -59.076  1.00  0.81           H  
ATOM   3589 2HG2 THR A 219      12.172  23.667 -57.580  1.00  0.81           H  
ATOM   3590 3HG2 THR A 219      10.780  22.567 -57.559  1.00  0.81           H  
ATOM   3591  N   VAL A 220      11.580  24.297 -55.029  1.00  0.75           N  
ATOM   3592  CA  VAL A 220      12.819  24.367 -54.281  1.00  0.75           C  
ATOM   3593  C   VAL A 220      13.603  23.083 -54.514  1.00  0.75           C  
ATOM   3594  O   VAL A 220      13.055  21.987 -54.348  1.00  0.75           O  
ATOM   3595  CB  VAL A 220      12.582  24.524 -52.777  1.00  0.75           C  
ATOM   3596  CG1 VAL A 220      13.940  24.650 -52.079  1.00  0.75           C  
ATOM   3597  CG2 VAL A 220      11.700  25.719 -52.491  1.00  0.75           C  
ATOM   3598  H   VAL A 220      10.965  23.487 -54.950  1.00  0.75           H  
ATOM   3599  HA  VAL A 220      13.389  25.212 -54.631  1.00  0.75           H  
ATOM   3600  HB  VAL A 220      12.129  23.653 -52.406  1.00  0.75           H  
ATOM   3601 1HG1 VAL A 220      13.790  24.742 -51.023  1.00  0.75           H  
ATOM   3602 2HG1 VAL A 220      14.557  23.778 -52.276  1.00  0.75           H  
ATOM   3603 3HG1 VAL A 220      14.447  25.539 -52.452  1.00  0.75           H  
ATOM   3604 1HG2 VAL A 220      11.542  25.808 -51.427  1.00  0.75           H  
ATOM   3605 2HG2 VAL A 220      12.184  26.608 -52.855  1.00  0.75           H  
ATOM   3606 3HG2 VAL A 220      10.738  25.603 -52.981  1.00  0.75           H  
ATOM   3607  N   VAL A 221      14.869  23.210 -54.877  1.00  0.74           N  
ATOM   3608  CA  VAL A 221      15.670  22.018 -55.098  1.00  0.74           C  
ATOM   3609  C   VAL A 221      16.745  21.913 -54.030  1.00  0.74           C  
ATOM   3610  O   VAL A 221      17.465  22.879 -53.782  1.00  0.74           O  
ATOM   3611  CB  VAL A 221      16.320  22.034 -56.474  1.00  0.74           C  
ATOM   3612  CG1 VAL A 221      17.103  20.771 -56.637  1.00  0.74           C  
ATOM   3613  CG2 VAL A 221      15.271  22.200 -57.540  1.00  0.74           C  
ATOM   3614  H   VAL A 221      15.250  24.146 -55.014  1.00  0.74           H  
ATOM   3615  HA  VAL A 221      15.029  21.144 -55.032  1.00  0.74           H  
ATOM   3616  HB  VAL A 221      17.024  22.853 -56.540  1.00  0.74           H  
ATOM   3617 1HG1 VAL A 221      17.548  20.769 -57.583  1.00  0.74           H  
ATOM   3618 2HG1 VAL A 221      17.871  20.709 -55.869  1.00  0.74           H  
ATOM   3619 3HG1 VAL A 221      16.442  19.911 -56.558  1.00  0.74           H  
ATOM   3620 1HG2 VAL A 221      15.772  22.201 -58.492  1.00  0.74           H  
ATOM   3621 2HG2 VAL A 221      14.570  21.395 -57.495  1.00  0.74           H  
ATOM   3622 3HG2 VAL A 221      14.744  23.145 -57.400  1.00  0.74           H  
ATOM   3623  N   PHE A 222      16.850  20.750 -53.395  1.00  0.77           N  
ATOM   3624  CA  PHE A 222      17.793  20.547 -52.309  1.00  0.77           C  
ATOM   3625  C   PHE A 222      18.993  19.757 -52.775  1.00  0.77           C  
ATOM   3626  O   PHE A 222      18.902  18.560 -53.076  1.00  0.77           O  
ATOM   3627  CB  PHE A 222      17.112  19.824 -51.180  1.00  0.77           C  
ATOM   3628  CG  PHE A 222      15.995  20.599 -50.715  1.00  0.77           C  
ATOM   3629  CD1 PHE A 222      14.806  20.437 -51.371  1.00  0.77           C  
ATOM   3630  CD2 PHE A 222      16.089  21.514 -49.686  1.00  0.77           C  
ATOM   3631  CE1 PHE A 222      13.735  21.138 -51.039  1.00  0.77           C  
ATOM   3632  CE2 PHE A 222      14.984  22.236 -49.331  1.00  0.77           C  
ATOM   3633  CZ  PHE A 222      13.800  22.040 -50.018  1.00  0.77           C  
ATOM   3634  H   PHE A 222      16.240  19.994 -53.673  1.00  0.77           H  
ATOM   3635  HA  PHE A 222      18.123  21.516 -51.950  1.00  0.77           H  
ATOM   3636 1HB  PHE A 222      16.760  18.851 -51.506  1.00  0.77           H  
ATOM   3637 2HB  PHE A 222      17.801  19.688 -50.384  1.00  0.77           H  
ATOM   3638  HD1 PHE A 222      14.745  19.725 -52.187  1.00  0.77           H  
ATOM   3639  HD2 PHE A 222      17.040  21.659 -49.165  1.00  0.77           H  
ATOM   3640  HE1 PHE A 222      12.826  20.984 -51.596  1.00  0.77           H  
ATOM   3641  HE2 PHE A 222      15.042  22.958 -48.521  1.00  0.77           H  
ATOM   3642  HZ  PHE A 222      12.918  22.603 -49.768  1.00  0.77           H  
ATOM   3643  N   GLN A 223      20.107  20.454 -52.853  1.00  0.83           N  
ATOM   3644  CA  GLN A 223      21.341  19.923 -53.387  1.00  0.83           C  
ATOM   3645  C   GLN A 223      22.308  19.501 -52.282  1.00  0.83           C  
ATOM   3646  O   GLN A 223      22.436  20.179 -51.260  1.00  0.83           O  
ATOM   3647  CB  GLN A 223      21.997  20.964 -54.301  1.00  0.83           C  
ATOM   3648  CG  GLN A 223      23.261  20.503 -54.968  1.00  0.83           C  
ATOM   3649  CD  GLN A 223      23.993  21.611 -55.801  1.00  0.83           C  
ATOM   3650  OE1 GLN A 223      23.990  21.674 -57.023  1.00  0.83           O  
ATOM   3651  NE2 GLN A 223      24.636  22.468 -55.091  1.00  0.83           N  
ATOM   3652  H   GLN A 223      20.082  21.419 -52.531  1.00  0.83           H  
ATOM   3653  HA  GLN A 223      21.102  19.066 -53.984  1.00  0.83           H  
ATOM   3654 1HB  GLN A 223      21.292  21.259 -55.073  1.00  0.83           H  
ATOM   3655 2HB  GLN A 223      22.235  21.856 -53.716  1.00  0.83           H  
ATOM   3656 1HG  GLN A 223      23.939  20.202 -54.181  1.00  0.83           H  
ATOM   3657 2HG  GLN A 223      23.020  19.660 -55.608  1.00  0.83           H  
ATOM   3658 1HE2 GLN A 223      25.164  23.234 -55.492  1.00  0.83           H  
ATOM   3659 2HE2 GLN A 223      24.609  22.389 -54.096  1.00  0.83           H  
ATOM   3660  N   GLY A 224      22.968  18.362 -52.460  1.00  0.89           N  
ATOM   3661  CA  GLY A 224      23.984  18.003 -51.469  1.00  0.89           C  
ATOM   3662  C   GLY A 224      24.624  16.629 -51.642  1.00  0.89           C  
ATOM   3663  O   GLY A 224      24.285  15.862 -52.547  1.00  0.89           O  
ATOM   3664  H   GLY A 224      22.754  17.785 -53.274  1.00  0.89           H  
ATOM   3665 1HA  GLY A 224      24.770  18.759 -51.503  1.00  0.89           H  
ATOM   3666 2HA  GLY A 224      23.553  18.083 -50.476  1.00  0.89           H  
ATOM   3667  N   ALA A 225      25.556  16.322 -50.741  1.00  0.93           N  
ATOM   3668  CA  ALA A 225      26.298  15.064 -50.749  1.00  0.93           C  
ATOM   3669  C   ALA A 225      25.376  13.881 -50.594  1.00  0.93           C  
ATOM   3670  O   ALA A 225      24.331  13.952 -49.940  1.00  0.93           O  
ATOM   3671  CB  ALA A 225      27.318  15.020 -49.617  1.00  0.93           C  
ATOM   3672  H   ALA A 225      25.766  17.004 -50.024  1.00  0.93           H  
ATOM   3673  HA  ALA A 225      26.804  14.978 -51.704  1.00  0.93           H  
ATOM   3674 1HB  ALA A 225      27.860  14.076 -49.665  1.00  0.93           H  
ATOM   3675 2HB  ALA A 225      28.014  15.841 -49.691  1.00  0.93           H  
ATOM   3676 3HB  ALA A 225      26.810  15.080 -48.672  1.00  0.93           H  
ATOM   3677  N   ALA A 226      25.713  12.773 -51.205  1.00  0.95           N  
ATOM   3678  CA  ALA A 226      24.863  11.643 -50.948  1.00  0.95           C  
ATOM   3679  C   ALA A 226      24.944  11.360 -49.437  1.00  0.95           C  
ATOM   3680  O   ALA A 226      26.035  11.365 -48.868  1.00  0.95           O  
ATOM   3681  CB  ALA A 226      25.283  10.487 -51.811  1.00  0.95           C  
ATOM   3682  H   ALA A 226      26.541  12.703 -51.781  1.00  0.95           H  
ATOM   3683  HA  ALA A 226      23.837  11.913 -51.192  1.00  0.95           H  
ATOM   3684 1HB  ALA A 226      24.626   9.663 -51.635  1.00  0.95           H  
ATOM   3685 2HB  ALA A 226      25.218  10.780 -52.838  1.00  0.95           H  
ATOM   3686 3HB  ALA A 226      26.309  10.210 -51.583  1.00  0.95           H  
ATOM   3687  N   GLY A 227      23.802  11.117 -48.789  1.00  0.95           N  
ATOM   3688  CA  GLY A 227      23.773  10.869 -47.339  1.00  0.95           C  
ATOM   3689  C   GLY A 227      23.730  12.171 -46.494  1.00  0.95           C  
ATOM   3690  O   GLY A 227      23.649  12.127 -45.259  1.00  0.95           O  
ATOM   3691  H   GLY A 227      22.936  11.119 -49.304  1.00  0.95           H  
ATOM   3692 1HA  GLY A 227      22.913  10.246 -47.095  1.00  0.95           H  
ATOM   3693 2HA  GLY A 227      24.657  10.296 -47.064  1.00  0.95           H  
ATOM   3694  N   ILE A 228      23.738  13.335 -47.166  1.00  0.92           N  
ATOM   3695  CA  ILE A 228      23.732  14.673 -46.542  1.00  0.92           C  
ATOM   3696  C   ILE A 228      22.534  14.963 -45.656  1.00  0.92           C  
ATOM   3697  O   ILE A 228      22.550  15.921 -44.884  1.00  0.92           O  
ATOM   3698  CB  ILE A 228      23.829  15.792 -47.571  1.00  0.92           C  
ATOM   3699  CG1 ILE A 228      24.246  17.038 -46.919  1.00  0.92           C  
ATOM   3700  CG2 ILE A 228      22.495  15.998 -48.271  1.00  0.92           C  
ATOM   3701  CD1 ILE A 228      25.618  16.971 -46.352  1.00  0.92           C  
ATOM   3702  H   ILE A 228      23.813  13.313 -48.182  1.00  0.92           H  
ATOM   3703  HA  ILE A 228      24.622  14.743 -45.922  1.00  0.92           H  
ATOM   3704  HB  ILE A 228      24.574  15.550 -48.268  1.00  0.92           H  
ATOM   3705 1HG1 ILE A 228      24.210  17.824 -47.656  1.00  0.92           H  
ATOM   3706 2HG1 ILE A 228      23.556  17.269 -46.127  1.00  0.92           H  
ATOM   3707 1HG2 ILE A 228      22.578  16.782 -48.996  1.00  0.92           H  
ATOM   3708 2HG2 ILE A 228      22.207  15.077 -48.770  1.00  0.92           H  
ATOM   3709 3HG2 ILE A 228      21.748  16.280 -47.542  1.00  0.92           H  
ATOM   3710 1HD1 ILE A 228      25.885  17.910 -45.907  1.00  0.92           H  
ATOM   3711 2HD1 ILE A 228      25.637  16.194 -45.600  1.00  0.92           H  
ATOM   3712 3HD1 ILE A 228      26.330  16.748 -47.134  1.00  0.92           H  
ATOM   3713  N   GLY A 229      21.471  14.193 -45.819  1.00  0.89           N  
ATOM   3714  CA  GLY A 229      20.284  14.371 -45.018  1.00  0.89           C  
ATOM   3715  C   GLY A 229      19.140  14.922 -45.822  1.00  0.89           C  
ATOM   3716  O   GLY A 229      18.084  15.169 -45.268  1.00  0.89           O  
ATOM   3717  H   GLY A 229      21.531  13.435 -46.478  1.00  0.89           H  
ATOM   3718 1HA  GLY A 229      20.002  13.417 -44.573  1.00  0.89           H  
ATOM   3719 2HA  GLY A 229      20.497  15.050 -44.196  1.00  0.89           H  
ATOM   3720  N   LYS A 230      19.323  15.062 -47.129  1.00  0.86           N  
ATOM   3721  CA  LYS A 230      18.287  15.572 -48.028  1.00  0.86           C  
ATOM   3722  C   LYS A 230      17.001  14.740 -48.057  1.00  0.86           C  
ATOM   3723  O   LYS A 230      15.909  15.283 -48.238  1.00  0.86           O  
ATOM   3724  CB  LYS A 230      18.909  15.664 -49.414  1.00  0.86           C  
ATOM   3725  CG  LYS A 230      19.280  14.333 -50.003  1.00  0.86           C  
ATOM   3726  CD  LYS A 230      20.026  14.493 -51.299  1.00  0.86           C  
ATOM   3727  CE  LYS A 230      20.439  13.152 -51.825  1.00  0.86           C  
ATOM   3728  NZ  LYS A 230      21.121  13.278 -53.079  1.00  0.86           N  
ATOM   3729  H   LYS A 230      20.230  14.837 -47.509  1.00  0.86           H  
ATOM   3730  HA  LYS A 230      18.006  16.565 -47.694  1.00  0.86           H  
ATOM   3731 1HB  LYS A 230      18.233  16.179 -50.092  1.00  0.86           H  
ATOM   3732 2HB  LYS A 230      19.823  16.226 -49.371  1.00  0.86           H  
ATOM   3733 1HG  LYS A 230      19.893  13.769 -49.301  1.00  0.86           H  
ATOM   3734 2HG  LYS A 230      18.371  13.764 -50.210  1.00  0.86           H  
ATOM   3735 1HD  LYS A 230      19.416  14.999 -52.043  1.00  0.86           H  
ATOM   3736 2HD  LYS A 230      20.928  15.092 -51.133  1.00  0.86           H  
ATOM   3737 1HE  LYS A 230      21.113  12.686 -51.106  1.00  0.86           H  
ATOM   3738 2HE  LYS A 230      19.560  12.518 -51.955  1.00  0.86           H  
ATOM   3739 1HZ  LYS A 230      21.398  12.373 -53.411  1.00  0.86           H  
ATOM   3740 2HZ  LYS A 230      20.482  13.700 -53.734  1.00  0.86           H  
ATOM   3741 3HZ  LYS A 230      21.939  13.873 -52.955  1.00  0.86           H  
ATOM   3742  N   THR A 231      17.118  13.443 -47.790  1.00  0.84           N  
ATOM   3743  CA  THR A 231      15.954  12.571 -47.737  1.00  0.84           C  
ATOM   3744  C   THR A 231      15.281  12.766 -46.402  1.00  0.84           C  
ATOM   3745  O   THR A 231      14.057  12.753 -46.287  1.00  0.84           O  
ATOM   3746  CB  THR A 231      16.307  11.099 -47.935  1.00  0.84           C  
ATOM   3747  OG1 THR A 231      16.907  10.918 -49.229  1.00  0.84           O  
ATOM   3748  CG2 THR A 231      15.042  10.251 -47.795  1.00  0.84           C  
ATOM   3749  H   THR A 231      18.035  13.053 -47.646  1.00  0.84           H  
ATOM   3750  HA  THR A 231      15.259  12.859 -48.528  1.00  0.84           H  
ATOM   3751  HB  THR A 231      17.021  10.794 -47.173  1.00  0.84           H  
ATOM   3752  HG1 THR A 231      16.277  11.241 -49.938  1.00  0.84           H  
ATOM   3753 1HG2 THR A 231      15.291   9.199 -47.928  1.00  0.84           H  
ATOM   3754 2HG2 THR A 231      14.615  10.402 -46.808  1.00  0.84           H  
ATOM   3755 3HG2 THR A 231      14.318  10.549 -48.554  1.00  0.84           H  
ATOM   3756  N   ILE A 232      16.101  12.928 -45.377  1.00  0.82           N  
ATOM   3757  CA  ILE A 232      15.610  13.098 -44.033  1.00  0.82           C  
ATOM   3758  C   ILE A 232      14.920  14.453 -43.949  1.00  0.82           C  
ATOM   3759  O   ILE A 232      13.866  14.572 -43.331  1.00  0.82           O  
ATOM   3760  CB  ILE A 232      16.744  12.968 -43.011  1.00  0.82           C  
ATOM   3761  CG1 ILE A 232      17.340  11.561 -43.103  1.00  0.82           C  
ATOM   3762  CG2 ILE A 232      16.210  13.232 -41.646  1.00  0.82           C  
ATOM   3763  CD1 ILE A 232      16.319  10.463 -42.857  1.00  0.82           C  
ATOM   3764  H   ILE A 232      17.095  12.951 -45.545  1.00  0.82           H  
ATOM   3765  HA  ILE A 232      14.876  12.324 -43.822  1.00  0.82           H  
ATOM   3766  HB  ILE A 232      17.527  13.687 -43.238  1.00  0.82           H  
ATOM   3767 1HG1 ILE A 232      17.769  11.424 -44.096  1.00  0.82           H  
ATOM   3768 2HG1 ILE A 232      18.137  11.464 -42.364  1.00  0.82           H  
ATOM   3769 1HG2 ILE A 232      17.009  13.152 -40.910  1.00  0.82           H  
ATOM   3770 2HG2 ILE A 232      15.797  14.217 -41.637  1.00  0.82           H  
ATOM   3771 3HG2 ILE A 232      15.439  12.517 -41.423  1.00  0.82           H  
ATOM   3772 1HD1 ILE A 232      16.805   9.488 -42.935  1.00  0.82           H  
ATOM   3773 2HD1 ILE A 232      15.902  10.582 -41.863  1.00  0.82           H  
ATOM   3774 3HD1 ILE A 232      15.526  10.532 -43.597  1.00  0.82           H  
ATOM   3775  N   LEU A 233      15.503  15.466 -44.596  1.00  0.81           N  
ATOM   3776  CA  LEU A 233      14.925  16.795 -44.663  1.00  0.81           C  
ATOM   3777  C   LEU A 233      13.568  16.670 -45.320  1.00  0.81           C  
ATOM   3778  O   LEU A 233      12.577  17.179 -44.806  1.00  0.81           O  
ATOM   3779  CB  LEU A 233      15.758  17.736 -45.535  1.00  0.81           C  
ATOM   3780  CG  LEU A 233      15.223  19.171 -45.644  1.00  0.81           C  
ATOM   3781  CD1 LEU A 233      15.266  19.831 -44.281  1.00  0.81           C  
ATOM   3782  CD2 LEU A 233      16.021  19.926 -46.658  1.00  0.81           C  
ATOM   3783  H   LEU A 233      16.382  15.303 -45.056  1.00  0.81           H  
ATOM   3784  HA  LEU A 233      14.811  17.198 -43.658  1.00  0.81           H  
ATOM   3785 1HB  LEU A 233      16.769  17.753 -45.198  1.00  0.81           H  
ATOM   3786 2HB  LEU A 233      15.761  17.333 -46.547  1.00  0.81           H  
ATOM   3787  HG  LEU A 233      14.190  19.146 -45.947  1.00  0.81           H  
ATOM   3788 1HD1 LEU A 233      14.868  20.832 -44.363  1.00  0.81           H  
ATOM   3789 2HD1 LEU A 233      14.661  19.255 -43.579  1.00  0.81           H  
ATOM   3790 3HD1 LEU A 233      16.286  19.880 -43.927  1.00  0.81           H  
ATOM   3791 1HD2 LEU A 233      15.636  20.942 -46.739  1.00  0.81           H  
ATOM   3792 2HD2 LEU A 233      17.058  19.949 -46.358  1.00  0.81           H  
ATOM   3793 3HD2 LEU A 233      15.935  19.424 -47.622  1.00  0.81           H  
ATOM   3794  N   ALA A 234      13.515  15.960 -46.459  1.00  0.80           N  
ATOM   3795  CA  ALA A 234      12.263  15.775 -47.171  1.00  0.80           C  
ATOM   3796  C   ALA A 234      11.232  15.118 -46.272  1.00  0.80           C  
ATOM   3797  O   ALA A 234      10.096  15.592 -46.163  1.00  0.80           O  
ATOM   3798  CB  ALA A 234      12.517  14.918 -48.406  1.00  0.80           C  
ATOM   3799  H   ALA A 234      14.366  15.569 -46.865  1.00  0.80           H  
ATOM   3800  HA  ALA A 234      11.884  16.738 -47.464  1.00  0.80           H  
ATOM   3801 1HB  ALA A 234      11.631  14.757 -48.958  1.00  0.80           H  
ATOM   3802 2HB  ALA A 234      13.252  15.414 -49.037  1.00  0.80           H  
ATOM   3803 3HB  ALA A 234      12.903  13.955 -48.104  1.00  0.80           H  
ATOM   3804  N   ARG A 235      11.655  14.099 -45.533  1.00  0.79           N  
ATOM   3805  CA  ARG A 235      10.757  13.416 -44.630  1.00  0.79           C  
ATOM   3806  C   ARG A 235      10.315  14.298 -43.474  1.00  0.79           C  
ATOM   3807  O   ARG A 235       9.150  14.257 -43.068  1.00  0.79           O  
ATOM   3808  CB  ARG A 235      11.390  12.131 -44.155  1.00  0.79           C  
ATOM   3809  CG  ARG A 235      11.487  11.038 -45.226  1.00  0.79           C  
ATOM   3810  CD  ARG A 235      12.255   9.872 -44.745  1.00  0.79           C  
ATOM   3811  NE  ARG A 235      12.277   8.784 -45.710  1.00  0.79           N  
ATOM   3812  CZ  ARG A 235      12.966   7.629 -45.549  1.00  0.79           C  
ATOM   3813  NH1 ARG A 235      13.714   7.451 -44.481  1.00  0.79           N  
ATOM   3814  NH2 ARG A 235      12.866   6.671 -46.455  1.00  0.79           N  
ATOM   3815  H   ARG A 235      12.607  13.753 -45.643  1.00  0.79           H  
ATOM   3816  HA  ARG A 235       9.884  13.155 -45.175  1.00  0.79           H  
ATOM   3817 1HB  ARG A 235      12.386  12.328 -43.759  1.00  0.79           H  
ATOM   3818 2HB  ARG A 235      10.783  11.733 -43.364  1.00  0.79           H  
ATOM   3819 1HG  ARG A 235      10.482  10.701 -45.481  1.00  0.79           H  
ATOM   3820 2HG  ARG A 235      11.965  11.433 -46.120  1.00  0.79           H  
ATOM   3821 1HD  ARG A 235      13.280  10.177 -44.547  1.00  0.79           H  
ATOM   3822 2HD  ARG A 235      11.806   9.504 -43.840  1.00  0.79           H  
ATOM   3823  HE  ARG A 235      11.708   8.885 -46.544  1.00  0.79           H  
ATOM   3824 1HH1 ARG A 235      13.787   8.179 -43.787  1.00  0.79           H  
ATOM   3825 2HH1 ARG A 235      14.227   6.584 -44.360  1.00  0.79           H  
ATOM   3826 1HH2 ARG A 235      12.285   6.808 -47.269  1.00  0.79           H  
ATOM   3827 2HH2 ARG A 235      13.327   5.762 -46.306  1.00  0.79           H  
ATOM   3828  N   LYS A 236      11.213  15.138 -42.974  1.00  0.79           N  
ATOM   3829  CA  LYS A 236      10.864  16.017 -41.879  1.00  0.79           C  
ATOM   3830  C   LYS A 236       9.849  17.034 -42.381  1.00  0.79           C  
ATOM   3831  O   LYS A 236       8.862  17.301 -41.703  1.00  0.79           O  
ATOM   3832  CB  LYS A 236      12.079  16.726 -41.304  1.00  0.79           C  
ATOM   3833  CG  LYS A 236      11.760  17.532 -40.039  1.00  0.79           C  
ATOM   3834  CD  LYS A 236      11.334  16.583 -38.876  1.00  0.79           C  
ATOM   3835  CE  LYS A 236      11.380  17.262 -37.473  1.00  0.79           C  
ATOM   3836  NZ  LYS A 236      10.349  18.320 -37.286  1.00  0.79           N  
ATOM   3837  H   LYS A 236      12.163  15.140 -43.333  1.00  0.79           H  
ATOM   3838  HA  LYS A 236      10.397  15.430 -41.088  1.00  0.79           H  
ATOM   3839 1HB  LYS A 236      12.856  15.996 -41.070  1.00  0.79           H  
ATOM   3840 2HB  LYS A 236      12.489  17.412 -42.050  1.00  0.79           H  
ATOM   3841 1HG  LYS A 236      12.609  18.125 -39.749  1.00  0.79           H  
ATOM   3842 2HG  LYS A 236      10.928  18.207 -40.248  1.00  0.79           H  
ATOM   3843 1HD  LYS A 236      10.307  16.253 -39.053  1.00  0.79           H  
ATOM   3844 2HD  LYS A 236      11.978  15.706 -38.860  1.00  0.79           H  
ATOM   3845 1HE  LYS A 236      11.239  16.498 -36.716  1.00  0.79           H  
ATOM   3846 2HE  LYS A 236      12.343  17.710 -37.337  1.00  0.79           H  
ATOM   3847 1HZ  LYS A 236      10.418  18.725 -36.378  1.00  0.79           H  
ATOM   3848 2HZ  LYS A 236      10.428  19.065 -37.981  1.00  0.79           H  
ATOM   3849 3HZ  LYS A 236       9.402  17.956 -37.405  1.00  0.79           H  
ATOM   3850  N   MET A 237      10.052  17.565 -43.598  1.00  0.79           N  
ATOM   3851  CA  MET A 237       9.119  18.546 -44.138  1.00  0.79           C  
ATOM   3852  C   MET A 237       7.738  17.915 -44.264  1.00  0.79           C  
ATOM   3853  O   MET A 237       6.729  18.556 -43.961  1.00  0.79           O  
ATOM   3854  CB  MET A 237       9.583  19.069 -45.516  1.00  0.79           C  
ATOM   3855  CG  MET A 237      10.820  20.004 -45.489  1.00  0.79           C  
ATOM   3856  SD  MET A 237      11.205  20.780 -47.100  1.00  0.79           S  
ATOM   3857  CE  MET A 237      11.865  19.429 -48.082  1.00  0.79           C  
ATOM   3858  H   MET A 237      10.881  17.306 -44.131  1.00  0.79           H  
ATOM   3859  HA  MET A 237       9.052  19.381 -43.443  1.00  0.79           H  
ATOM   3860 1HB  MET A 237       9.828  18.218 -46.154  1.00  0.79           H  
ATOM   3861 2HB  MET A 237       8.765  19.607 -45.992  1.00  0.79           H  
ATOM   3862 1HG  MET A 237      10.624  20.800 -44.778  1.00  0.79           H  
ATOM   3863 2HG  MET A 237      11.693  19.458 -45.149  1.00  0.79           H  
ATOM   3864 1HE  MET A 237      12.122  19.786 -49.068  1.00  0.79           H  
ATOM   3865 2HE  MET A 237      12.744  19.016 -47.611  1.00  0.79           H  
ATOM   3866 3HE  MET A 237      11.102  18.663 -48.176  1.00  0.79           H  
ATOM   3867  N   MET A 238       7.677  16.635 -44.655  1.00  0.80           N  
ATOM   3868  CA  MET A 238       6.379  15.989 -44.764  1.00  0.80           C  
ATOM   3869  C   MET A 238       5.704  15.821 -43.425  1.00  0.80           C  
ATOM   3870  O   MET A 238       4.501  16.059 -43.302  1.00  0.80           O  
ATOM   3871  CB  MET A 238       6.497  14.620 -45.397  1.00  0.80           C  
ATOM   3872  CG  MET A 238       6.819  14.651 -46.757  1.00  0.80           C  
ATOM   3873  SD  MET A 238       6.670  13.091 -47.489  1.00  0.80           S  
ATOM   3874  CE  MET A 238       8.121  12.327 -46.924  1.00  0.80           C  
ATOM   3875  H   MET A 238       8.529  16.139 -44.920  1.00  0.80           H  
ATOM   3876  HA  MET A 238       5.746  16.616 -45.367  1.00  0.80           H  
ATOM   3877 1HB  MET A 238       7.260  14.041 -44.879  1.00  0.80           H  
ATOM   3878 2HB  MET A 238       5.568  14.094 -45.300  1.00  0.80           H  
ATOM   3879 1HG  MET A 238       6.203  15.345 -47.258  1.00  0.80           H  
ATOM   3880 2HG  MET A 238       7.840  14.977 -46.848  1.00  0.80           H  
ATOM   3881 1HE  MET A 238       8.194  11.341 -47.314  1.00  0.80           H  
ATOM   3882 2HE  MET A 238       8.985  12.904 -47.252  1.00  0.80           H  
ATOM   3883 3HE  MET A 238       8.076  12.278 -45.843  1.00  0.80           H  
ATOM   3884  N   LEU A 239       6.475  15.444 -42.412  1.00  0.82           N  
ATOM   3885  CA  LEU A 239       5.919  15.262 -41.085  1.00  0.82           C  
ATOM   3886  C   LEU A 239       5.474  16.568 -40.465  1.00  0.82           C  
ATOM   3887  O   LEU A 239       4.408  16.636 -39.841  1.00  0.82           O  
ATOM   3888  CB  LEU A 239       6.953  14.600 -40.187  1.00  0.82           C  
ATOM   3889  CG  LEU A 239       7.233  13.186 -40.516  1.00  0.82           C  
ATOM   3890  CD1 LEU A 239       8.387  12.685 -39.692  1.00  0.82           C  
ATOM   3891  CD2 LEU A 239       5.984  12.429 -40.251  1.00  0.82           C  
ATOM   3892  H   LEU A 239       7.465  15.253 -42.575  1.00  0.82           H  
ATOM   3893  HA  LEU A 239       5.055  14.607 -41.167  1.00  0.82           H  
ATOM   3894 1HB  LEU A 239       7.889  15.158 -40.269  1.00  0.82           H  
ATOM   3895 2HB  LEU A 239       6.611  14.652 -39.154  1.00  0.82           H  
ATOM   3896  HG  LEU A 239       7.502  13.088 -41.566  1.00  0.82           H  
ATOM   3897 1HD1 LEU A 239       8.549  11.665 -39.949  1.00  0.82           H  
ATOM   3898 2HD1 LEU A 239       9.281  13.271 -39.916  1.00  0.82           H  
ATOM   3899 3HD1 LEU A 239       8.154  12.767 -38.630  1.00  0.82           H  
ATOM   3900 1HD2 LEU A 239       6.106  11.390 -40.469  1.00  0.82           H  
ATOM   3901 2HD2 LEU A 239       5.710  12.540 -39.200  1.00  0.82           H  
ATOM   3902 3HD2 LEU A 239       5.195  12.835 -40.881  1.00  0.82           H  
ATOM   3903  N   ASP A 240       6.257  17.621 -40.673  1.00  0.86           N  
ATOM   3904  CA  ASP A 240       5.921  18.907 -40.103  1.00  0.86           C  
ATOM   3905  C   ASP A 240       4.717  19.506 -40.833  1.00  0.86           C  
ATOM   3906  O   ASP A 240       3.876  20.195 -40.230  1.00  0.86           O  
ATOM   3907  CB  ASP A 240       7.128  19.824 -40.099  1.00  0.86           C  
ATOM   3908  CG  ASP A 240       8.198  19.381 -39.112  1.00  0.86           C  
ATOM   3909  OD1 ASP A 240       7.939  18.499 -38.314  1.00  0.86           O  
ATOM   3910  OD2 ASP A 240       9.287  19.930 -39.097  1.00  0.86           O  
ATOM   3911  H   ASP A 240       7.120  17.512 -41.204  1.00  0.86           H  
ATOM   3912  HA  ASP A 240       5.637  18.752 -39.063  1.00  0.86           H  
ATOM   3913 1HB  ASP A 240       7.551  19.904 -41.104  1.00  0.86           H  
ATOM   3914 2HB  ASP A 240       6.805  20.786 -39.774  1.00  0.86           H  
ATOM   3915  N   TRP A 241       4.605  19.252 -42.139  1.00  0.92           N  
ATOM   3916  CA  TRP A 241       3.397  19.651 -42.841  1.00  0.92           C  
ATOM   3917  C   TRP A 241       2.198  18.867 -42.309  1.00  0.92           C  
ATOM   3918  O   TRP A 241       1.190  19.449 -41.902  1.00  0.92           O  
ATOM   3919  CB  TRP A 241       3.525  19.441 -44.357  1.00  0.92           C  
ATOM   3920  CG  TRP A 241       2.205  19.581 -45.072  1.00  0.92           C  
ATOM   3921  CD1 TRP A 241       1.566  20.719 -45.476  1.00  0.92           C  
ATOM   3922  CD2 TRP A 241       1.345  18.481 -45.475  1.00  0.92           C  
ATOM   3923  NE1 TRP A 241       0.365  20.389 -46.070  1.00  0.92           N  
ATOM   3924  CE2 TRP A 241       0.226  19.038 -46.077  1.00  0.92           C  
ATOM   3925  CE3 TRP A 241       1.437  17.079 -45.364  1.00  0.92           C  
ATOM   3926  CZ2 TRP A 241      -0.793  18.269 -46.557  1.00  0.92           C  
ATOM   3927  CZ3 TRP A 241       0.400  16.307 -45.851  1.00  0.92           C  
ATOM   3928  CH2 TRP A 241      -0.690  16.895 -46.432  1.00  0.92           C  
ATOM   3929  H   TRP A 241       5.338  18.757 -42.650  1.00  0.92           H  
ATOM   3930  HA  TRP A 241       3.225  20.708 -42.660  1.00  0.92           H  
ATOM   3931 1HB  TRP A 241       4.230  20.161 -44.771  1.00  0.92           H  
ATOM   3932 2HB  TRP A 241       3.922  18.444 -44.552  1.00  0.92           H  
ATOM   3933  HD1 TRP A 241       1.930  21.731 -45.334  1.00  0.92           H  
ATOM   3934  HE1 TRP A 241      -0.356  21.023 -46.458  1.00  0.92           H  
ATOM   3935  HE3 TRP A 241       2.311  16.615 -44.899  1.00  0.92           H  
ATOM   3936  HZ2 TRP A 241      -1.664  18.718 -47.017  1.00  0.92           H  
ATOM   3937  HZ3 TRP A 241       0.474  15.231 -45.756  1.00  0.92           H  
ATOM   3938  HH2 TRP A 241      -1.503  16.281 -46.807  1.00  0.92           H  
ATOM   3939  N   ALA A 242       2.333  17.543 -42.253  1.00  1.00           N  
ATOM   3940  CA  ALA A 242       1.260  16.649 -41.843  1.00  1.00           C  
ATOM   3941  C   ALA A 242       0.778  16.907 -40.434  1.00  1.00           C  
ATOM   3942  O   ALA A 242      -0.407  16.745 -40.156  1.00  1.00           O  
ATOM   3943  CB  ALA A 242       1.702  15.222 -41.974  1.00  1.00           C  
ATOM   3944  H   ALA A 242       3.206  17.119 -42.558  1.00  1.00           H  
ATOM   3945  HA  ALA A 242       0.426  16.818 -42.516  1.00  1.00           H  
ATOM   3946 1HB  ALA A 242       0.878  14.566 -41.728  1.00  1.00           H  
ATOM   3947 2HB  ALA A 242       1.999  15.061 -42.990  1.00  1.00           H  
ATOM   3948 3HB  ALA A 242       2.544  15.033 -41.310  1.00  1.00           H  
ATOM   3949  N   SER A 243       1.686  17.336 -39.555  1.00  1.07           N  
ATOM   3950  CA  SER A 243       1.385  17.610 -38.157  1.00  1.07           C  
ATOM   3951  C   SER A 243       0.785  18.998 -37.957  1.00  1.07           C  
ATOM   3952  O   SER A 243       0.400  19.350 -36.842  1.00  1.07           O  
ATOM   3953  CB  SER A 243       2.656  17.521 -37.339  1.00  1.07           C  
ATOM   3954  OG  SER A 243       3.212  16.237 -37.410  1.00  1.07           O  
ATOM   3955  H   SER A 243       2.657  17.416 -39.852  1.00  1.07           H  
ATOM   3956  HA  SER A 243       0.668  16.873 -37.803  1.00  1.07           H  
ATOM   3957 1HB  SER A 243       3.379  18.255 -37.705  1.00  1.07           H  
ATOM   3958 2HB  SER A 243       2.433  17.767 -36.303  1.00  1.07           H  
ATOM   3959  HG  SER A 243       3.642  16.194 -38.298  1.00  1.07           H  
ATOM   3960  N   GLY A 244       0.732  19.802 -39.023  1.00  1.13           N  
ATOM   3961  CA  GLY A 244       0.218  21.155 -38.933  1.00  1.13           C  
ATOM   3962  C   GLY A 244       1.188  22.142 -38.296  1.00  1.13           C  
ATOM   3963  O   GLY A 244       0.742  23.084 -37.628  1.00  1.13           O  
ATOM   3964  H   GLY A 244       1.037  19.468 -39.934  1.00  1.13           H  
ATOM   3965 1HA  GLY A 244      -0.037  21.494 -39.936  1.00  1.13           H  
ATOM   3966 2HA  GLY A 244      -0.703  21.149 -38.361  1.00  1.13           H  
ATOM   3967  N   THR A 245       2.504  21.938 -38.449  1.00  1.17           N  
ATOM   3968  CA  THR A 245       3.435  22.857 -37.811  1.00  1.17           C  
ATOM   3969  C   THR A 245       4.326  23.676 -38.772  1.00  1.17           C  
ATOM   3970  O   THR A 245       4.839  24.719 -38.369  1.00  1.17           O  
ATOM   3971  CB  THR A 245       4.324  22.077 -36.829  1.00  1.17           C  
ATOM   3972  OG1 THR A 245       5.113  21.145 -37.542  1.00  1.17           O  
ATOM   3973  CG2 THR A 245       3.443  21.311 -35.831  1.00  1.17           C  
ATOM   3974  H   THR A 245       2.859  21.161 -39.004  1.00  1.17           H  
ATOM   3975  HA  THR A 245       2.860  23.571 -37.226  1.00  1.17           H  
ATOM   3976  HB  THR A 245       4.973  22.765 -36.291  1.00  1.17           H  
ATOM   3977  HG1 THR A 245       4.586  20.761 -38.260  1.00  1.17           H  
ATOM   3978 1HG2 THR A 245       4.074  20.757 -35.141  1.00  1.17           H  
ATOM   3979 2HG2 THR A 245       2.826  22.017 -35.274  1.00  1.17           H  
ATOM   3980 3HG2 THR A 245       2.802  20.617 -36.364  1.00  1.17           H  
ATOM   3981  N   LEU A 246       4.497  23.242 -40.035  1.00  1.18           N  
ATOM   3982  CA  LEU A 246       5.401  23.989 -40.944  1.00  1.18           C  
ATOM   3983  C   LEU A 246       4.690  24.880 -41.974  1.00  1.18           C  
ATOM   3984  O   LEU A 246       4.817  26.103 -41.929  1.00  1.18           O  
ATOM   3985  CB  LEU A 246       6.295  23.004 -41.693  1.00  1.18           C  
ATOM   3986  CG  LEU A 246       7.315  23.545 -42.650  1.00  1.18           C  
ATOM   3987  CD1 LEU A 246       8.298  24.370 -41.910  1.00  1.18           C  
ATOM   3988  CD2 LEU A 246       8.015  22.368 -43.360  1.00  1.18           C  
ATOM   3989  H   LEU A 246       4.071  22.363 -40.312  1.00  1.18           H  
ATOM   3990  HA  LEU A 246       6.036  24.629 -40.333  1.00  1.18           H  
ATOM   3991 1HB  LEU A 246       6.868  22.503 -40.963  1.00  1.18           H  
ATOM   3992 2HB  LEU A 246       5.679  22.276 -42.216  1.00  1.18           H  
ATOM   3993  HG  LEU A 246       6.836  24.182 -43.364  1.00  1.18           H  
ATOM   3994 1HD1 LEU A 246       9.003  24.736 -42.610  1.00  1.18           H  
ATOM   3995 2HD1 LEU A 246       7.790  25.202 -41.419  1.00  1.18           H  
ATOM   3996 3HD1 LEU A 246       8.807  23.762 -41.164  1.00  1.18           H  
ATOM   3997 1HD2 LEU A 246       8.759  22.751 -44.060  1.00  1.18           H  
ATOM   3998 2HD2 LEU A 246       8.508  21.738 -42.618  1.00  1.18           H  
ATOM   3999 3HD2 LEU A 246       7.275  21.775 -43.903  1.00  1.18           H  
ATOM   4000  N   TYR A 247       3.933  24.275 -42.890  1.00  1.15           N  
ATOM   4001  CA  TYR A 247       3.213  25.042 -43.912  1.00  1.15           C  
ATOM   4002  C   TYR A 247       1.698  25.066 -43.692  1.00  1.15           C  
ATOM   4003  O   TYR A 247       0.988  25.897 -44.268  1.00  1.15           O  
ATOM   4004  CB  TYR A 247       3.624  24.595 -45.328  1.00  1.15           C  
ATOM   4005  CG  TYR A 247       5.033  25.065 -45.702  1.00  1.15           C  
ATOM   4006  CD1 TYR A 247       6.104  24.207 -45.949  1.00  1.15           C  
ATOM   4007  CD2 TYR A 247       5.226  26.431 -45.771  1.00  1.15           C  
ATOM   4008  CE1 TYR A 247       7.365  24.763 -46.257  1.00  1.15           C  
ATOM   4009  CE2 TYR A 247       6.446  26.966 -46.075  1.00  1.15           C  
ATOM   4010  CZ  TYR A 247       7.508  26.163 -46.311  1.00  1.15           C  
ATOM   4011  OH  TYR A 247       8.711  26.745 -46.599  1.00  1.15           O  
ATOM   4012  H   TYR A 247       3.868  23.273 -42.887  1.00  1.15           H  
ATOM   4013  HA  TYR A 247       3.539  26.079 -43.832  1.00  1.15           H  
ATOM   4014 1HB  TYR A 247       3.596  23.508 -45.397  1.00  1.15           H  
ATOM   4015 2HB  TYR A 247       2.943  24.984 -46.051  1.00  1.15           H  
ATOM   4016  HD1 TYR A 247       5.974  23.125 -45.896  1.00  1.15           H  
ATOM   4017  HD2 TYR A 247       4.387  27.098 -45.572  1.00  1.15           H  
ATOM   4018  HE1 TYR A 247       8.222  24.117 -46.447  1.00  1.15           H  
ATOM   4019  HE2 TYR A 247       6.569  28.050 -46.115  1.00  1.15           H  
ATOM   4020  HH  TYR A 247       9.422  26.200 -46.198  1.00  1.15           H  
ATOM   4021  N   GLN A 248       1.222  24.170 -42.837  1.00  1.09           N  
ATOM   4022  CA  GLN A 248      -0.185  24.073 -42.465  1.00  1.09           C  
ATOM   4023  C   GLN A 248      -1.153  24.157 -43.648  1.00  1.09           C  
ATOM   4024  O   GLN A 248      -1.060  23.385 -44.610  1.00  1.09           O  
ATOM   4025  CB  GLN A 248      -0.510  25.171 -41.445  1.00  1.09           C  
ATOM   4026  CG  GLN A 248       0.190  25.024 -40.156  1.00  1.09           C  
ATOM   4027  CD  GLN A 248      -0.134  26.134 -39.179  1.00  1.09           C  
ATOM   4028  OE1 GLN A 248      -0.413  27.280 -39.557  1.00  1.09           O  
ATOM   4029  NE2 GLN A 248      -0.103  25.790 -37.905  1.00  1.09           N  
ATOM   4030  H   GLN A 248       1.873  23.536 -42.406  1.00  1.09           H  
ATOM   4031  HA  GLN A 248      -0.337  23.106 -41.985  1.00  1.09           H  
ATOM   4032 1HB  GLN A 248      -0.273  26.156 -41.854  1.00  1.09           H  
ATOM   4033 2HB  GLN A 248      -1.572  25.145 -41.186  1.00  1.09           H  
ATOM   4034 1HG  GLN A 248      -0.154  24.105 -39.725  1.00  1.09           H  
ATOM   4035 2HG  GLN A 248       1.271  24.990 -40.313  1.00  1.09           H  
ATOM   4036 1HE2 GLN A 248      -0.307  26.459 -37.193  1.00  1.09           H  
ATOM   4037 2HE2 GLN A 248       0.136  24.825 -37.660  1.00  1.09           H  
ATOM   4038  N   ASP A 249      -2.050  25.147 -43.562  1.00  1.01           N  
ATOM   4039  CA  ASP A 249      -3.122  25.425 -44.504  1.00  1.01           C  
ATOM   4040  C   ASP A 249      -2.641  25.821 -45.890  1.00  1.01           C  
ATOM   4041  O   ASP A 249      -3.433  25.881 -46.828  1.00  1.01           O  
ATOM   4042  CB  ASP A 249      -4.034  26.510 -43.939  1.00  1.01           C  
ATOM   4043  CG  ASP A 249      -4.884  26.012 -42.762  1.00  1.01           C  
ATOM   4044  OD1 ASP A 249      -4.954  24.817 -42.555  1.00  1.01           O  
ATOM   4045  OD2 ASP A 249      -5.453  26.832 -42.087  1.00  1.01           O  
ATOM   4046  H   ASP A 249      -2.007  25.755 -42.762  1.00  1.01           H  
ATOM   4047  HA  ASP A 249      -3.711  24.515 -44.609  1.00  1.01           H  
ATOM   4048 1HB  ASP A 249      -3.427  27.351 -43.601  1.00  1.01           H  
ATOM   4049 2HB  ASP A 249      -4.697  26.876 -44.723  1.00  1.01           H  
ATOM   4050  N   ARG A 250      -1.360  26.146 -46.026  1.00  0.93           N  
ATOM   4051  CA  ARG A 250      -0.820  26.494 -47.328  1.00  0.93           C  
ATOM   4052  C   ARG A 250      -1.092  25.385 -48.353  1.00  0.93           C  
ATOM   4053  O   ARG A 250      -1.293  25.679 -49.532  1.00  0.93           O  
ATOM   4054  CB  ARG A 250       0.670  26.731 -47.234  1.00  0.93           C  
ATOM   4055  CG  ARG A 250       1.381  27.062 -48.522  1.00  0.93           C  
ATOM   4056  CD  ARG A 250       1.002  28.357 -49.097  1.00  0.93           C  
ATOM   4057  NE  ARG A 250       1.708  28.588 -50.352  1.00  0.93           N  
ATOM   4058  CZ  ARG A 250       1.303  28.121 -51.552  1.00  0.93           C  
ATOM   4059  NH1 ARG A 250       0.199  27.416 -51.638  1.00  0.93           N  
ATOM   4060  NH2 ARG A 250       2.019  28.373 -52.632  1.00  0.93           N  
ATOM   4061  H   ARG A 250      -0.722  26.095 -45.233  1.00  0.93           H  
ATOM   4062  HA  ARG A 250      -1.301  27.410 -47.669  1.00  0.93           H  
ATOM   4063 1HB  ARG A 250       0.880  27.511 -46.506  1.00  0.93           H  
ATOM   4064 2HB  ARG A 250       1.111  25.825 -46.870  1.00  0.93           H  
ATOM   4065 1HG  ARG A 250       2.458  27.048 -48.363  1.00  0.93           H  
ATOM   4066 2HG  ARG A 250       1.106  26.311 -49.256  1.00  0.93           H  
ATOM   4067 1HD  ARG A 250      -0.069  28.369 -49.299  1.00  0.93           H  
ATOM   4068 2HD  ARG A 250       1.255  29.160 -48.405  1.00  0.93           H  
ATOM   4069  HE  ARG A 250       2.566  29.126 -50.320  1.00  0.93           H  
ATOM   4070 1HH1 ARG A 250      -0.340  27.223 -50.807  1.00  0.93           H  
ATOM   4071 2HH1 ARG A 250      -0.127  27.046 -52.541  1.00  0.93           H  
ATOM   4072 1HH2 ARG A 250       2.870  28.907 -52.551  1.00  0.93           H  
ATOM   4073 2HH2 ARG A 250       1.716  28.023 -53.532  1.00  0.93           H  
ATOM   4074  N   PHE A 251      -1.088  24.108 -47.923  1.00  0.86           N  
ATOM   4075  CA  PHE A 251      -1.318  23.049 -48.906  1.00  0.86           C  
ATOM   4076  C   PHE A 251      -2.343  22.031 -48.404  1.00  0.86           C  
ATOM   4077  O   PHE A 251      -2.274  21.564 -47.265  1.00  0.86           O  
ATOM   4078  CB  PHE A 251      -0.023  22.288 -49.243  1.00  0.86           C  
ATOM   4079  CG  PHE A 251       1.115  23.127 -49.745  1.00  0.86           C  
ATOM   4080  CD1 PHE A 251       2.132  23.520 -48.874  1.00  0.86           C  
ATOM   4081  CD2 PHE A 251       1.165  23.557 -51.052  1.00  0.86           C  
ATOM   4082  CE1 PHE A 251       3.187  24.296 -49.319  1.00  0.86           C  
ATOM   4083  CE2 PHE A 251       2.203  24.336 -51.494  1.00  0.86           C  
ATOM   4084  CZ  PHE A 251       3.223  24.702 -50.634  1.00  0.86           C  
ATOM   4085  H   PHE A 251      -0.963  23.896 -46.929  1.00  0.86           H  
ATOM   4086  HA  PHE A 251      -1.708  23.496 -49.817  1.00  0.86           H  
ATOM   4087 1HB  PHE A 251       0.323  21.758 -48.374  1.00  0.86           H  
ATOM   4088 2HB  PHE A 251      -0.243  21.533 -50.005  1.00  0.86           H  
ATOM   4089  HD1 PHE A 251       2.093  23.193 -47.834  1.00  0.86           H  
ATOM   4090  HD2 PHE A 251       0.375  23.272 -51.736  1.00  0.86           H  
ATOM   4091  HE1 PHE A 251       3.983  24.586 -48.635  1.00  0.86           H  
ATOM   4092  HE2 PHE A 251       2.218  24.663 -52.526  1.00  0.86           H  
ATOM   4093  HZ  PHE A 251       4.046  25.317 -50.997  1.00  0.86           H  
ATOM   4094  N   ASP A 252      -3.248  21.618 -49.297  1.00  0.81           N  
ATOM   4095  CA  ASP A 252      -4.247  20.593 -48.985  1.00  0.81           C  
ATOM   4096  C   ASP A 252      -3.596  19.227 -48.966  1.00  0.81           C  
ATOM   4097  O   ASP A 252      -3.898  18.387 -48.115  1.00  0.81           O  
ATOM   4098  CB  ASP A 252      -5.363  20.547 -50.040  1.00  0.81           C  
ATOM   4099  CG  ASP A 252      -6.324  21.732 -50.071  1.00  0.81           C  
ATOM   4100  OD1 ASP A 252      -6.394  22.501 -49.137  1.00  0.81           O  
ATOM   4101  OD2 ASP A 252      -6.996  21.881 -51.086  1.00  0.81           O  
ATOM   4102  H   ASP A 252      -3.205  22.014 -50.228  1.00  0.81           H  
ATOM   4103  HA  ASP A 252      -4.672  20.794 -48.002  1.00  0.81           H  
ATOM   4104 1HB  ASP A 252      -4.897  20.483 -51.025  1.00  0.81           H  
ATOM   4105 2HB  ASP A 252      -5.944  19.635 -49.902  1.00  0.81           H  
ATOM   4106  N   TYR A 253      -2.701  19.016 -49.927  1.00  0.77           N  
ATOM   4107  CA  TYR A 253      -2.018  17.737 -50.056  1.00  0.77           C  
ATOM   4108  C   TYR A 253      -0.533  17.861 -50.334  1.00  0.77           C  
ATOM   4109  O   TYR A 253      -0.097  18.795 -51.013  1.00  0.77           O  
ATOM   4110  CB  TYR A 253      -2.622  16.882 -51.156  1.00  0.77           C  
ATOM   4111  CG  TYR A 253      -4.060  16.442 -50.975  1.00  0.77           C  
ATOM   4112  CD1 TYR A 253      -5.101  17.231 -51.416  1.00  0.77           C  
ATOM   4113  CD2 TYR A 253      -4.324  15.213 -50.373  1.00  0.77           C  
ATOM   4114  CE1 TYR A 253      -6.401  16.808 -51.262  1.00  0.77           C  
ATOM   4115  CE2 TYR A 253      -5.625  14.787 -50.221  1.00  0.77           C  
ATOM   4116  CZ  TYR A 253      -6.661  15.584 -50.668  1.00  0.77           C  
ATOM   4117  OH  TYR A 253      -7.952  15.163 -50.529  1.00  0.77           O  
ATOM   4118  H   TYR A 253      -2.501  19.781 -50.575  1.00  0.77           H  
ATOM   4119  HA  TYR A 253      -2.124  17.199 -49.115  1.00  0.77           H  
ATOM   4120 1HB  TYR A 253      -2.535  17.398 -52.095  1.00  0.77           H  
ATOM   4121 2HB  TYR A 253      -2.013  15.992 -51.220  1.00  0.77           H  
ATOM   4122  HD1 TYR A 253      -4.898  18.184 -51.886  1.00  0.77           H  
ATOM   4123  HD2 TYR A 253      -3.500  14.587 -50.026  1.00  0.77           H  
ATOM   4124  HE1 TYR A 253      -7.223  17.433 -51.612  1.00  0.77           H  
ATOM   4125  HE2 TYR A 253      -5.835  13.824 -49.752  1.00  0.77           H  
ATOM   4126  HH  TYR A 253      -7.948  14.269 -50.189  1.00  0.77           H  
ATOM   4127  N   LEU A 254       0.223  16.887 -49.830  1.00  0.76           N  
ATOM   4128  CA  LEU A 254       1.645  16.757 -50.113  1.00  0.76           C  
ATOM   4129  C   LEU A 254       1.919  15.378 -50.715  1.00  0.76           C  
ATOM   4130  O   LEU A 254       1.914  14.387 -49.991  1.00  0.76           O  
ATOM   4131  CB  LEU A 254       2.442  16.923 -48.829  1.00  0.76           C  
ATOM   4132  CG  LEU A 254       3.936  17.118 -48.989  1.00  0.76           C  
ATOM   4133  CD1 LEU A 254       4.468  17.623 -47.669  1.00  0.76           C  
ATOM   4134  CD2 LEU A 254       4.598  15.810 -49.415  1.00  0.76           C  
ATOM   4135  H   LEU A 254      -0.217  16.185 -49.255  1.00  0.76           H  
ATOM   4136  HA  LEU A 254       1.934  17.530 -50.805  1.00  0.76           H  
ATOM   4137 1HB  LEU A 254       2.059  17.792 -48.302  1.00  0.76           H  
ATOM   4138 2HB  LEU A 254       2.289  16.043 -48.209  1.00  0.76           H  
ATOM   4139  HG  LEU A 254       4.134  17.856 -49.745  1.00  0.76           H  
ATOM   4140 1HD1 LEU A 254       5.545  17.785 -47.734  1.00  0.76           H  
ATOM   4141 2HD1 LEU A 254       3.976  18.557 -47.408  1.00  0.76           H  
ATOM   4142 3HD1 LEU A 254       4.245  16.882 -46.916  1.00  0.76           H  
ATOM   4143 1HD2 LEU A 254       5.668  15.964 -49.516  1.00  0.76           H  
ATOM   4144 2HD2 LEU A 254       4.404  15.044 -48.669  1.00  0.76           H  
ATOM   4145 3HD2 LEU A 254       4.207  15.486 -50.358  1.00  0.76           H  
ATOM   4146  N   PHE A 255       2.203  15.303 -52.008  1.00  0.77           N  
ATOM   4147  CA  PHE A 255       2.362  14.011 -52.663  1.00  0.77           C  
ATOM   4148  C   PHE A 255       3.806  13.563 -52.760  1.00  0.77           C  
ATOM   4149  O   PHE A 255       4.594  14.095 -53.548  1.00  0.77           O  
ATOM   4150  CB  PHE A 255       1.723  14.040 -54.034  1.00  0.77           C  
ATOM   4151  CG  PHE A 255       0.260  14.235 -53.907  1.00  0.77           C  
ATOM   4152  CD1 PHE A 255      -0.376  15.262 -54.558  1.00  0.77           C  
ATOM   4153  CD2 PHE A 255      -0.476  13.429 -53.051  1.00  0.77           C  
ATOM   4154  CE1 PHE A 255      -1.719  15.461 -54.387  1.00  0.77           C  
ATOM   4155  CE2 PHE A 255      -1.813  13.638 -52.870  1.00  0.77           C  
ATOM   4156  CZ  PHE A 255      -2.437  14.656 -53.547  1.00  0.77           C  
ATOM   4157  H   PHE A 255       2.267  16.160 -52.542  1.00  0.77           H  
ATOM   4158  HA  PHE A 255       1.826  13.266 -52.077  1.00  0.77           H  
ATOM   4159 1HB  PHE A 255       2.131  14.862 -54.610  1.00  0.77           H  
ATOM   4160 2HB  PHE A 255       1.914  13.114 -54.570  1.00  0.77           H  
ATOM   4161  HD1 PHE A 255       0.200  15.916 -55.217  1.00  0.77           H  
ATOM   4162  HD2 PHE A 255       0.026  12.631 -52.508  1.00  0.77           H  
ATOM   4163  HE1 PHE A 255      -2.208  16.263 -54.911  1.00  0.77           H  
ATOM   4164  HE2 PHE A 255      -2.376  13.007 -52.191  1.00  0.77           H  
ATOM   4165  HZ  PHE A 255      -3.496  14.827 -53.406  1.00  0.77           H  
ATOM   4166  N   TYR A 256       4.158  12.591 -51.928  1.00  0.81           N  
ATOM   4167  CA  TYR A 256       5.529  12.124 -51.871  1.00  0.81           C  
ATOM   4168  C   TYR A 256       5.807  11.108 -52.945  1.00  0.81           C  
ATOM   4169  O   TYR A 256       5.259  10.002 -52.937  1.00  0.81           O  
ATOM   4170  CB  TYR A 256       5.832  11.494 -50.532  1.00  0.81           C  
ATOM   4171  CG  TYR A 256       7.304  11.150 -50.318  1.00  0.81           C  
ATOM   4172  CD1 TYR A 256       8.268  12.077 -50.611  1.00  0.81           C  
ATOM   4173  CD2 TYR A 256       7.671   9.952 -49.787  1.00  0.81           C  
ATOM   4174  CE1 TYR A 256       9.595  11.816 -50.358  1.00  0.81           C  
ATOM   4175  CE2 TYR A 256       8.993   9.690 -49.522  1.00  0.81           C  
ATOM   4176  CZ  TYR A 256       9.947  10.605 -49.798  1.00  0.81           C  
ATOM   4177  OH  TYR A 256      11.255  10.315 -49.508  1.00  0.81           O  
ATOM   4178  H   TYR A 256       3.462  12.188 -51.317  1.00  0.81           H  
ATOM   4179  HA  TYR A 256       6.198  12.970 -52.031  1.00  0.81           H  
ATOM   4180 1HB  TYR A 256       5.500  12.158 -49.766  1.00  0.81           H  
ATOM   4181 2HB  TYR A 256       5.254  10.576 -50.429  1.00  0.81           H  
ATOM   4182  HD1 TYR A 256       7.972  13.019 -51.037  1.00  0.81           H  
ATOM   4183  HD2 TYR A 256       6.922   9.212 -49.558  1.00  0.81           H  
ATOM   4184  HE1 TYR A 256      10.348  12.560 -50.585  1.00  0.81           H  
ATOM   4185  HE2 TYR A 256       9.280   8.746 -49.079  1.00  0.81           H  
ATOM   4186  HH  TYR A 256      11.821  11.021 -49.828  1.00  0.81           H  
ATOM   4187  N   ILE A 257       6.696  11.474 -53.828  1.00  0.85           N  
ATOM   4188  CA  ILE A 257       7.108  10.649 -54.921  1.00  0.85           C  
ATOM   4189  C   ILE A 257       8.485  10.111 -54.634  1.00  0.85           C  
ATOM   4190  O   ILE A 257       9.432  10.860 -54.360  1.00  0.85           O  
ATOM   4191  CB  ILE A 257       7.117  11.430 -56.258  1.00  0.85           C  
ATOM   4192  CG1 ILE A 257       5.696  11.894 -56.623  1.00  0.85           C  
ATOM   4193  CG2 ILE A 257       7.750  10.601 -57.380  1.00  0.85           C  
ATOM   4194  CD1 ILE A 257       5.662  12.855 -57.798  1.00  0.85           C  
ATOM   4195  H   ILE A 257       7.110  12.393 -53.745  1.00  0.85           H  
ATOM   4196  HA  ILE A 257       6.421   9.810 -55.012  1.00  0.85           H  
ATOM   4197  HB  ILE A 257       7.702  12.334 -56.120  1.00  0.85           H  
ATOM   4198 1HG1 ILE A 257       5.096  11.018 -56.873  1.00  0.85           H  
ATOM   4199 2HG1 ILE A 257       5.246  12.388 -55.757  1.00  0.85           H  
ATOM   4200 1HG2 ILE A 257       7.765  11.182 -58.295  1.00  0.85           H  
ATOM   4201 2HG2 ILE A 257       8.768  10.332 -57.111  1.00  0.85           H  
ATOM   4202 3HG2 ILE A 257       7.167   9.699 -57.528  1.00  0.85           H  
ATOM   4203 1HD1 ILE A 257       4.632  13.135 -58.011  1.00  0.85           H  
ATOM   4204 2HD1 ILE A 257       6.240  13.749 -57.554  1.00  0.85           H  
ATOM   4205 3HD1 ILE A 257       6.091  12.374 -58.675  1.00  0.85           H  
ATOM   4206  N   HIS A 258       8.590   8.804 -54.689  1.00  0.91           N  
ATOM   4207  CA  HIS A 258       9.870   8.186 -54.514  1.00  0.91           C  
ATOM   4208  C   HIS A 258      10.330   8.039 -55.939  1.00  0.91           C  
ATOM   4209  O   HIS A 258       9.712   7.298 -56.714  1.00  0.91           O  
ATOM   4210  CB  HIS A 258       9.763   6.819 -53.851  1.00  0.91           C  
ATOM   4211  CG  HIS A 258       9.189   6.765 -52.465  1.00  0.91           C  
ATOM   4212  ND1 HIS A 258       7.830   6.786 -52.216  1.00  0.91           N  
ATOM   4213  CD2 HIS A 258       9.788   6.615 -51.266  1.00  0.91           C  
ATOM   4214  CE1 HIS A 258       7.625   6.661 -50.920  1.00  0.91           C  
ATOM   4215  NE2 HIS A 258       8.797   6.550 -50.323  1.00  0.91           N  
ATOM   4216  H   HIS A 258       7.772   8.241 -54.877  1.00  0.91           H  
ATOM   4217  HA  HIS A 258      10.567   8.820 -53.966  1.00  0.91           H  
ATOM   4218 1HB  HIS A 258       9.173   6.148 -54.480  1.00  0.91           H  
ATOM   4219 2HB  HIS A 258      10.753   6.397 -53.791  1.00  0.91           H  
ATOM   4220  HD1 HIS A 258       7.102   6.837 -52.900  1.00  0.91           H  
ATOM   4221  HD2 HIS A 258      10.830   6.527 -50.969  1.00  0.91           H  
ATOM   4222  HE1 HIS A 258       6.614   6.662 -50.523  1.00  0.91           H  
ATOM   4223  N   CYS A 259      11.397   8.733 -56.306  1.00  0.99           N  
ATOM   4224  CA  CYS A 259      11.832   8.717 -57.690  1.00  0.99           C  
ATOM   4225  C   CYS A 259      12.173   7.309 -58.134  1.00  0.99           C  
ATOM   4226  O   CYS A 259      11.951   6.914 -59.279  1.00  0.99           O  
ATOM   4227  CB  CYS A 259      12.992   9.645 -57.877  1.00  0.99           C  
ATOM   4228  SG  CYS A 259      12.513  11.374 -57.766  1.00  0.99           S  
ATOM   4229  H   CYS A 259      11.910   9.313 -55.635  1.00  0.99           H  
ATOM   4230  HA  CYS A 259      11.031   9.115 -58.291  1.00  0.99           H  
ATOM   4231 1HB  CYS A 259      13.715   9.440 -57.100  1.00  0.99           H  
ATOM   4232 2HB  CYS A 259      13.479   9.460 -58.798  1.00  0.99           H  
ATOM   4233  HG  CYS A 259      12.326  11.337 -56.432  1.00  0.99           H  
ATOM   4234  N   ARG A 260      12.665   6.526 -57.208  1.00  1.09           N  
ATOM   4235  CA  ARG A 260      13.004   5.167 -57.511  1.00  1.09           C  
ATOM   4236  C   ARG A 260      11.797   4.300 -57.904  1.00  1.09           C  
ATOM   4237  O   ARG A 260      11.967   3.366 -58.674  1.00  1.09           O  
ATOM   4238  CB  ARG A 260      13.753   4.630 -56.327  1.00  1.09           C  
ATOM   4239  CG  ARG A 260      12.974   4.472 -55.054  1.00  1.09           C  
ATOM   4240  CD  ARG A 260      13.864   3.932 -54.010  1.00  1.09           C  
ATOM   4241  NE  ARG A 260      14.820   4.975 -53.590  1.00  1.09           N  
ATOM   4242  CZ  ARG A 260      14.645   5.807 -52.538  1.00  1.09           C  
ATOM   4243  NH1 ARG A 260      13.569   5.692 -51.772  1.00  1.09           N  
ATOM   4244  NH2 ARG A 260      15.558   6.753 -52.281  1.00  1.09           N  
ATOM   4245  H   ARG A 260      12.822   6.892 -56.280  1.00  1.09           H  
ATOM   4246  HA  ARG A 260      13.700   5.182 -58.353  1.00  1.09           H  
ATOM   4247 1HB  ARG A 260      14.163   3.660 -56.577  1.00  1.09           H  
ATOM   4248 2HB  ARG A 260      14.577   5.278 -56.121  1.00  1.09           H  
ATOM   4249 1HG  ARG A 260      12.632   5.447 -54.730  1.00  1.09           H  
ATOM   4250 2HG  ARG A 260      12.117   3.814 -55.182  1.00  1.09           H  
ATOM   4251 1HD  ARG A 260      13.314   3.605 -53.139  1.00  1.09           H  
ATOM   4252 2HD  ARG A 260      14.406   3.097 -54.410  1.00  1.09           H  
ATOM   4253  HE  ARG A 260      15.641   5.153 -54.179  1.00  1.09           H  
ATOM   4254 1HH1 ARG A 260      12.844   4.985 -51.988  1.00  1.09           H  
ATOM   4255 2HH1 ARG A 260      13.441   6.315 -50.991  1.00  1.09           H  
ATOM   4256 1HH2 ARG A 260      16.394   6.856 -52.893  1.00  1.09           H  
ATOM   4257 2HH2 ARG A 260      15.428   7.393 -51.501  1.00  1.09           H  
ATOM   4258  N   GLU A 261      10.566   4.629 -57.482  1.00  1.22           N  
ATOM   4259  CA  GLU A 261       9.429   3.794 -57.898  1.00  1.22           C  
ATOM   4260  C   GLU A 261       8.997   4.186 -59.276  1.00  1.22           C  
ATOM   4261  O   GLU A 261       8.730   3.342 -60.139  1.00  1.22           O  
ATOM   4262  CB  GLU A 261       8.224   3.889 -56.962  1.00  1.22           C  
ATOM   4263  CG  GLU A 261       7.061   2.948 -57.373  1.00  1.22           C  
ATOM   4264  CD  GLU A 261       5.883   2.938 -56.412  1.00  1.22           C  
ATOM   4265  OE1 GLU A 261       5.921   3.638 -55.428  1.00  1.22           O  
ATOM   4266  OE2 GLU A 261       4.936   2.234 -56.683  1.00  1.22           O  
ATOM   4267  H   GLU A 261      10.407   5.451 -56.909  1.00  1.22           H  
ATOM   4268  HA  GLU A 261       9.750   2.767 -57.962  1.00  1.22           H  
ATOM   4269 1HB  GLU A 261       8.531   3.638 -55.943  1.00  1.22           H  
ATOM   4270 2HB  GLU A 261       7.854   4.915 -56.947  1.00  1.22           H  
ATOM   4271 1HG  GLU A 261       6.707   3.257 -58.357  1.00  1.22           H  
ATOM   4272 2HG  GLU A 261       7.455   1.934 -57.465  1.00  1.22           H  
ATOM   4273  N   VAL A 262       8.955   5.483 -59.496  1.00  1.38           N  
ATOM   4274  CA  VAL A 262       8.528   5.995 -60.775  1.00  1.38           C  
ATOM   4275  C   VAL A 262       9.521   5.606 -61.883  1.00  1.38           C  
ATOM   4276  O   VAL A 262       9.151   5.532 -63.052  1.00  1.38           O  
ATOM   4277  CB  VAL A 262       8.235   7.479 -60.656  1.00  1.38           C  
ATOM   4278  CG1 VAL A 262       7.092   7.677 -59.720  1.00  1.38           C  
ATOM   4279  CG2 VAL A 262       9.353   8.108 -60.070  1.00  1.38           C  
ATOM   4280  H   VAL A 262       9.217   6.124 -58.738  1.00  1.38           H  
ATOM   4281  HA  VAL A 262       7.569   5.551 -61.001  1.00  1.38           H  
ATOM   4282  HB  VAL A 262       7.989   7.897 -61.626  1.00  1.38           H  
ATOM   4283 1HG1 VAL A 262       6.889   8.735 -59.621  1.00  1.38           H  
ATOM   4284 2HG1 VAL A 262       6.219   7.169 -60.118  1.00  1.38           H  
ATOM   4285 3HG1 VAL A 262       7.345   7.256 -58.743  1.00  1.38           H  
ATOM   4286 1HG2 VAL A 262       9.165   9.163 -59.919  1.00  1.38           H  
ATOM   4287 2HG2 VAL A 262       9.511   7.636 -59.122  1.00  1.38           H  
ATOM   4288 3HG2 VAL A 262      10.219   7.973 -60.704  1.00  1.38           H  
ATOM   4289  N   SER A 263      10.771   5.290 -61.500  1.00  1.54           N  
ATOM   4290  CA  SER A 263      11.770   4.797 -62.446  1.00  1.54           C  
ATOM   4291  C   SER A 263      11.479   3.349 -62.923  1.00  1.54           C  
ATOM   4292  O   SER A 263      12.072   2.900 -63.905  1.00  1.54           O  
ATOM   4293  CB  SER A 263      13.176   4.841 -61.844  1.00  1.54           C  
ATOM   4294  OG  SER A 263      13.406   3.829 -60.876  1.00  1.54           O  
ATOM   4295  H   SER A 263      11.047   5.438 -60.530  1.00  1.54           H  
ATOM   4296  HA  SER A 263      11.752   5.448 -63.320  1.00  1.54           H  
ATOM   4297 1HB  SER A 263      13.917   4.759 -62.636  1.00  1.54           H  
ATOM   4298 2HB  SER A 263      13.319   5.812 -61.373  1.00  1.54           H  
ATOM   4299  HG  SER A 263      12.674   3.831 -60.228  1.00  1.54           H  
ATOM   4300  N   LEU A 264      10.599   2.602 -62.217  1.00  1.64           N  
ATOM   4301  CA  LEU A 264      10.269   1.215 -62.582  1.00  1.64           C  
ATOM   4302  C   LEU A 264       8.931   1.066 -63.281  1.00  1.64           C  
ATOM   4303  O   LEU A 264       8.784   0.295 -64.236  1.00  1.64           O  
ATOM   4304  CB  LEU A 264      10.137   0.301 -61.351  1.00  1.64           C  
ATOM   4305  CG  LEU A 264      11.380  -0.346 -60.795  1.00  1.64           C  
ATOM   4306  CD1 LEU A 264      12.244   0.716 -60.257  1.00  1.64           C  
ATOM   4307  CD2 LEU A 264      10.973  -1.351 -59.705  1.00  1.64           C  
ATOM   4308  H   LEU A 264      10.122   3.011 -61.418  1.00  1.64           H  
ATOM   4309  HA  LEU A 264      11.050   0.838 -63.240  1.00  1.64           H  
ATOM   4310 1HB  LEU A 264       9.698   0.892 -60.543  1.00  1.64           H  
ATOM   4311 2HB  LEU A 264       9.437  -0.498 -61.596  1.00  1.64           H  
ATOM   4312  HG  LEU A 264      11.922  -0.871 -61.582  1.00  1.64           H  
ATOM   4313 1HD1 LEU A 264      13.127   0.302 -59.826  1.00  1.64           H  
ATOM   4314 2HD1 LEU A 264      12.516   1.408 -61.042  1.00  1.64           H  
ATOM   4315 3HD1 LEU A 264      11.682   1.218 -59.503  1.00  1.64           H  
ATOM   4316 1HD2 LEU A 264      11.850  -1.824 -59.296  1.00  1.64           H  
ATOM   4317 2HD2 LEU A 264      10.441  -0.831 -58.915  1.00  1.64           H  
ATOM   4318 3HD2 LEU A 264      10.327  -2.117 -60.140  1.00  1.64           H  
ATOM   4319  N   VAL A 265       7.937   1.791 -62.794  1.00  1.65           N  
ATOM   4320  CA  VAL A 265       6.564   1.570 -63.239  1.00  1.65           C  
ATOM   4321  C   VAL A 265       6.205   2.154 -64.598  1.00  1.65           C  
ATOM   4322  O   VAL A 265       5.401   3.076 -64.692  1.00  1.65           O  
ATOM   4323  CB  VAL A 265       5.610   2.134 -62.190  1.00  1.65           C  
ATOM   4324  CG1 VAL A 265       5.809   1.409 -60.852  1.00  1.65           C  
ATOM   4325  CG2 VAL A 265       5.869   3.569 -62.041  1.00  1.65           C  
ATOM   4326  H   VAL A 265       8.130   2.449 -62.036  1.00  1.65           H  
ATOM   4327  HA  VAL A 265       6.409   0.492 -63.288  1.00  1.65           H  
ATOM   4328  HB  VAL A 265       4.612   1.983 -62.505  1.00  1.65           H  
ATOM   4329 1HG1 VAL A 265       5.123   1.816 -60.104  1.00  1.65           H  
ATOM   4330 2HG1 VAL A 265       5.615   0.347 -60.979  1.00  1.65           H  
ATOM   4331 3HG1 VAL A 265       6.837   1.552 -60.510  1.00  1.65           H  
ATOM   4332 1HG2 VAL A 265       5.206   3.994 -61.292  1.00  1.65           H  
ATOM   4333 2HG2 VAL A 265       6.886   3.668 -61.734  1.00  1.65           H  
ATOM   4334 3HG2 VAL A 265       5.724   4.076 -62.994  1.00  1.65           H  
ATOM   4335  N   THR A 266       6.798   1.567 -65.637  1.00  1.55           N  
ATOM   4336  CA  THR A 266       6.615   1.886 -67.055  1.00  1.55           C  
ATOM   4337  C   THR A 266       5.812   3.175 -67.310  1.00  1.55           C  
ATOM   4338  O   THR A 266       6.398   4.262 -67.442  1.00  1.55           O  
ATOM   4339  CB  THR A 266       5.986   0.677 -67.797  1.00  1.55           C  
ATOM   4340  OG1 THR A 266       4.684   0.394 -67.270  1.00  1.55           O  
ATOM   4341  CG2 THR A 266       6.872  -0.548 -67.614  1.00  1.55           C  
ATOM   4342  H   THR A 266       7.461   0.836 -65.388  1.00  1.55           H  
ATOM   4343  HA  THR A 266       7.606   2.037 -67.483  1.00  1.55           H  
ATOM   4344  HB  THR A 266       5.896   0.909 -68.858  1.00  1.55           H  
ATOM   4345  HG1 THR A 266       4.244  -0.250 -67.840  1.00  1.55           H  
ATOM   4346 1HG2 THR A 266       6.435  -1.398 -68.136  1.00  1.55           H  
ATOM   4347 2HG2 THR A 266       7.862  -0.343 -68.020  1.00  1.55           H  
ATOM   4348 3HG2 THR A 266       6.959  -0.779 -66.550  1.00  1.55           H  
ATOM   4349  N   GLN A 267       4.484   3.020 -67.440  1.00  1.37           N  
ATOM   4350  CA  GLN A 267       3.574   4.126 -67.693  1.00  1.37           C  
ATOM   4351  C   GLN A 267       2.566   4.312 -66.558  1.00  1.37           C  
ATOM   4352  O   GLN A 267       1.965   3.352 -66.054  1.00  1.37           O  
ATOM   4353  CB  GLN A 267       2.786   3.899 -68.989  1.00  1.37           C  
ATOM   4354  CG  GLN A 267       3.584   3.845 -70.269  1.00  1.37           C  
ATOM   4355  CD  GLN A 267       2.671   3.623 -71.472  1.00  1.37           C  
ATOM   4356  OE1 GLN A 267       1.895   2.662 -71.487  1.00  1.37           O  
ATOM   4357  NE2 GLN A 267       2.746   4.497 -72.474  1.00  1.37           N  
ATOM   4358  H   GLN A 267       4.127   2.089 -67.315  1.00  1.37           H  
ATOM   4359  HA  GLN A 267       4.159   5.034 -67.773  1.00  1.37           H  
ATOM   4360 1HB  GLN A 267       2.226   2.970 -68.907  1.00  1.37           H  
ATOM   4361 2HB  GLN A 267       2.065   4.701 -69.107  1.00  1.37           H  
ATOM   4362 1HG  GLN A 267       4.105   4.774 -70.410  1.00  1.37           H  
ATOM   4363 2HG  GLN A 267       4.292   3.021 -70.212  1.00  1.37           H  
ATOM   4364 1HE2 GLN A 267       2.159   4.387 -73.279  1.00  1.37           H  
ATOM   4365 2HE2 GLN A 267       3.382   5.269 -72.432  1.00  1.37           H  
ATOM   4366  N   ARG A 268       2.360   5.565 -66.184  1.00  1.18           N  
ATOM   4367  CA  ARG A 268       1.417   5.968 -65.139  1.00  1.18           C  
ATOM   4368  C   ARG A 268       0.766   7.291 -65.486  1.00  1.18           C  
ATOM   4369  O   ARG A 268       1.334   8.070 -66.247  1.00  1.18           O  
ATOM   4370  CB  ARG A 268       2.092   6.060 -63.768  1.00  1.18           C  
ATOM   4371  CG  ARG A 268       2.574   4.727 -63.142  1.00  1.18           C  
ATOM   4372  CD  ARG A 268       1.382   3.908 -62.735  1.00  1.18           C  
ATOM   4373  NE  ARG A 268       1.705   2.676 -62.012  1.00  1.18           N  
ATOM   4374  CZ  ARG A 268       1.983   1.481 -62.573  1.00  1.18           C  
ATOM   4375  NH1 ARG A 268       2.012   1.336 -63.883  1.00  1.18           N  
ATOM   4376  NH2 ARG A 268       2.231   0.440 -61.789  1.00  1.18           N  
ATOM   4377  H   ARG A 268       2.883   6.284 -66.682  1.00  1.18           H  
ATOM   4378  HA  ARG A 268       0.631   5.214 -65.072  1.00  1.18           H  
ATOM   4379 1HB  ARG A 268       2.963   6.710 -63.844  1.00  1.18           H  
ATOM   4380 2HB  ARG A 268       1.407   6.528 -63.062  1.00  1.18           H  
ATOM   4381 1HG  ARG A 268       3.182   4.155 -63.838  1.00  1.18           H  
ATOM   4382 2HG  ARG A 268       3.155   4.943 -62.252  1.00  1.18           H  
ATOM   4383 1HD  ARG A 268       0.751   4.509 -62.099  1.00  1.18           H  
ATOM   4384 2HD  ARG A 268       0.823   3.635 -63.630  1.00  1.18           H  
ATOM   4385  HE  ARG A 268       1.704   2.721 -61.004  1.00  1.18           H  
ATOM   4386 1HH1 ARG A 268       1.843   2.139 -64.514  1.00  1.18           H  
ATOM   4387 2HH1 ARG A 268       2.225   0.439 -64.286  1.00  1.18           H  
ATOM   4388 1HH2 ARG A 268       2.210   0.551 -60.783  1.00  1.18           H  
ATOM   4389 2HH2 ARG A 268       2.438  -0.459 -62.195  1.00  1.18           H  
ATOM   4390  N   SER A 269      -0.439   7.543 -64.988  1.00  1.03           N  
ATOM   4391  CA  SER A 269      -1.043   8.860 -65.172  1.00  1.03           C  
ATOM   4392  C   SER A 269      -0.688   9.764 -64.004  1.00  1.03           C  
ATOM   4393  O   SER A 269      -0.208   9.281 -62.973  1.00  1.03           O  
ATOM   4394  CB  SER A 269      -2.535   8.742 -65.258  1.00  1.03           C  
ATOM   4395  OG  SER A 269      -3.067   8.344 -64.030  1.00  1.03           O  
ATOM   4396  H   SER A 269      -0.952   6.842 -64.431  1.00  1.03           H  
ATOM   4397  HA  SER A 269      -0.662   9.307 -66.093  1.00  1.03           H  
ATOM   4398 1HB  SER A 269      -2.963   9.683 -65.574  1.00  1.03           H  
ATOM   4399 2HB  SER A 269      -2.794   8.004 -65.990  1.00  1.03           H  
ATOM   4400  HG  SER A 269      -2.849   7.389 -63.956  1.00  1.03           H  
ATOM   4401  N   LEU A 270      -0.964  11.060 -64.125  1.00  0.92           N  
ATOM   4402  CA  LEU A 270      -0.753  11.928 -62.976  1.00  0.92           C  
ATOM   4403  C   LEU A 270      -1.663  11.484 -61.847  1.00  0.92           C  
ATOM   4404  O   LEU A 270      -1.235  11.409 -60.689  1.00  0.92           O  
ATOM   4405  CB  LEU A 270      -0.983  13.393 -63.309  1.00  0.92           C  
ATOM   4406  CG  LEU A 270      -0.786  14.308 -62.137  1.00  0.92           C  
ATOM   4407  CD1 LEU A 270       0.604  14.102 -61.598  1.00  0.92           C  
ATOM   4408  CD2 LEU A 270      -0.973  15.741 -62.583  1.00  0.92           C  
ATOM   4409  H   LEU A 270      -1.337  11.426 -64.992  1.00  0.92           H  
ATOM   4410  HA  LEU A 270       0.276  11.816 -62.640  1.00  0.92           H  
ATOM   4411 1HB  LEU A 270      -0.320  13.702 -64.109  1.00  0.92           H  
ATOM   4412 2HB  LEU A 270      -2.006  13.511 -63.650  1.00  0.92           H  
ATOM   4413  HG  LEU A 270      -1.500  14.069 -61.352  1.00  0.92           H  
ATOM   4414 1HD1 LEU A 270       0.763  14.751 -60.739  1.00  0.92           H  
ATOM   4415 2HD1 LEU A 270       0.712  13.066 -61.287  1.00  0.92           H  
ATOM   4416 3HD1 LEU A 270       1.335  14.328 -62.372  1.00  0.92           H  
ATOM   4417 1HD2 LEU A 270      -0.810  16.376 -61.748  1.00  0.92           H  
ATOM   4418 2HD2 LEU A 270      -0.260  15.980 -63.354  1.00  0.92           H  
ATOM   4419 3HD2 LEU A 270      -1.985  15.885 -62.967  1.00  0.92           H  
ATOM   4420  N   GLY A 271      -2.919  11.159 -62.189  1.00  0.87           N  
ATOM   4421  CA  GLY A 271      -3.871  10.679 -61.206  1.00  0.87           C  
ATOM   4422  C   GLY A 271      -3.326   9.448 -60.479  1.00  0.87           C  
ATOM   4423  O   GLY A 271      -3.522   9.320 -59.280  1.00  0.87           O  
ATOM   4424  H   GLY A 271      -3.241  11.247 -63.153  1.00  0.87           H  
ATOM   4425 1HA  GLY A 271      -4.081  11.469 -60.489  1.00  0.87           H  
ATOM   4426 2HA  GLY A 271      -4.810  10.434 -61.705  1.00  0.87           H  
ATOM   4427  N   ASP A 272      -2.530   8.604 -61.149  1.00  0.87           N  
ATOM   4428  CA  ASP A 272      -1.997   7.416 -60.476  1.00  0.87           C  
ATOM   4429  C   ASP A 272      -0.867   7.778 -59.531  1.00  0.87           C  
ATOM   4430  O   ASP A 272      -0.741   7.151 -58.475  1.00  0.87           O  
ATOM   4431  CB  ASP A 272      -1.434   6.391 -61.457  1.00  0.87           C  
ATOM   4432  CG  ASP A 272      -2.441   5.697 -62.313  1.00  0.87           C  
ATOM   4433  OD1 ASP A 272      -3.344   5.090 -61.793  1.00  0.87           O  
ATOM   4434  OD2 ASP A 272      -2.300   5.801 -63.527  1.00  0.87           O  
ATOM   4435  H   ASP A 272      -2.393   8.742 -62.147  1.00  0.87           H  
ATOM   4436  HA  ASP A 272      -2.792   6.954 -59.899  1.00  0.87           H  
ATOM   4437 1HB  ASP A 272      -0.716   6.891 -62.098  1.00  0.87           H  
ATOM   4438 2HB  ASP A 272      -0.895   5.640 -60.890  1.00  0.87           H  
ATOM   4439  N   LEU A 273      -0.052   8.789 -59.857  1.00  0.90           N  
ATOM   4440  CA  LEU A 273       0.991   9.146 -58.895  1.00  0.90           C  
ATOM   4441  C   LEU A 273       0.315   9.616 -57.604  1.00  0.90           C  
ATOM   4442  O   LEU A 273       0.737   9.272 -56.490  1.00  0.90           O  
ATOM   4443  CB  LEU A 273       1.908  10.273 -59.420  1.00  0.90           C  
ATOM   4444  CG  LEU A 273       2.860   9.939 -60.570  1.00  0.90           C  
ATOM   4445  CD1 LEU A 273       3.584  11.221 -61.024  1.00  0.90           C  
ATOM   4446  CD2 LEU A 273       3.858   8.920 -60.115  1.00  0.90           C  
ATOM   4447  H   LEU A 273      -0.159   9.275 -60.754  1.00  0.90           H  
ATOM   4448  HA  LEU A 273       1.592   8.265 -58.679  1.00  0.90           H  
ATOM   4449 1HB  LEU A 273       1.267  11.084 -59.768  1.00  0.90           H  
ATOM   4450 2HB  LEU A 273       2.506  10.648 -58.591  1.00  0.90           H  
ATOM   4451  HG  LEU A 273       2.289   9.537 -61.408  1.00  0.90           H  
ATOM   4452 1HD1 LEU A 273       4.265  10.984 -61.836  1.00  0.90           H  
ATOM   4453 2HD1 LEU A 273       2.856  11.950 -61.361  1.00  0.90           H  
ATOM   4454 3HD1 LEU A 273       4.151  11.630 -60.194  1.00  0.90           H  
ATOM   4455 1HD2 LEU A 273       4.527   8.689 -60.942  1.00  0.90           H  
ATOM   4456 2HD2 LEU A 273       4.432   9.322 -59.278  1.00  0.90           H  
ATOM   4457 3HD2 LEU A 273       3.338   8.014 -59.800  1.00  0.90           H  
ATOM   4458  N   ILE A 274      -0.773  10.364 -57.770  1.00  0.94           N  
ATOM   4459  CA  ILE A 274      -1.525  10.899 -56.648  1.00  0.94           C  
ATOM   4460  C   ILE A 274      -2.242   9.783 -55.875  1.00  0.94           C  
ATOM   4461  O   ILE A 274      -2.154   9.702 -54.645  1.00  0.94           O  
ATOM   4462  CB  ILE A 274      -2.537  11.925 -57.156  1.00  0.94           C  
ATOM   4463  CG1 ILE A 274      -1.809  13.151 -57.747  1.00  0.94           C  
ATOM   4464  CG2 ILE A 274      -3.401  12.333 -56.017  1.00  0.94           C  
ATOM   4465  CD1 ILE A 274      -2.719  14.066 -58.548  1.00  0.94           C  
ATOM   4466  H   ILE A 274      -1.065  10.598 -58.724  1.00  0.94           H  
ATOM   4467  HA  ILE A 274      -0.832  11.397 -55.970  1.00  0.94           H  
ATOM   4468  HB  ILE A 274      -3.128  11.490 -57.950  1.00  0.94           H  
ATOM   4469 1HG1 ILE A 274      -1.369  13.720 -56.933  1.00  0.94           H  
ATOM   4470 2HG1 ILE A 274      -1.006  12.805 -58.403  1.00  0.94           H  
ATOM   4471 1HG2 ILE A 274      -4.117  13.074 -56.343  1.00  0.94           H  
ATOM   4472 2HG2 ILE A 274      -3.922  11.470 -55.610  1.00  0.94           H  
ATOM   4473 3HG2 ILE A 274      -2.780  12.738 -55.282  1.00  0.94           H  
ATOM   4474 1HD1 ILE A 274      -2.144  14.907 -58.933  1.00  0.94           H  
ATOM   4475 2HD1 ILE A 274      -3.146  13.507 -59.382  1.00  0.94           H  
ATOM   4476 3HD1 ILE A 274      -3.514  14.428 -57.923  1.00  0.94           H  
ATOM   4477  N   MET A 275      -2.933   8.894 -56.595  1.00  0.99           N  
ATOM   4478  CA  MET A 275      -3.663   7.803 -55.958  1.00  0.99           C  
ATOM   4479  C   MET A 275      -2.723   6.843 -55.255  1.00  0.99           C  
ATOM   4480  O   MET A 275      -3.058   6.323 -54.199  1.00  0.99           O  
ATOM   4481  CB  MET A 275      -4.525   7.055 -56.977  1.00  0.99           C  
ATOM   4482  CG  MET A 275      -5.707   7.847 -57.456  1.00  0.99           C  
ATOM   4483  SD  MET A 275      -6.866   6.950 -58.476  1.00  0.99           S  
ATOM   4484  CE  MET A 275      -6.021   6.971 -60.057  1.00  0.99           C  
ATOM   4485  H   MET A 275      -2.979   8.994 -57.604  1.00  0.99           H  
ATOM   4486  HA  MET A 275      -4.324   8.228 -55.205  1.00  0.99           H  
ATOM   4487 1HB  MET A 275      -3.922   6.784 -57.836  1.00  0.99           H  
ATOM   4488 2HB  MET A 275      -4.905   6.133 -56.528  1.00  0.99           H  
ATOM   4489 1HG  MET A 275      -6.204   8.222 -56.611  1.00  0.99           H  
ATOM   4490 2HG  MET A 275      -5.363   8.674 -58.022  1.00  0.99           H  
ATOM   4491 1HE  MET A 275      -6.622   6.446 -60.799  1.00  0.99           H  
ATOM   4492 2HE  MET A 275      -5.871   7.998 -60.376  1.00  0.99           H  
ATOM   4493 3HE  MET A 275      -5.057   6.474 -59.965  1.00  0.99           H  
ATOM   4494  N   SER A 276      -1.527   6.633 -55.813  1.00  1.05           N  
ATOM   4495  CA  SER A 276      -0.546   5.758 -55.189  1.00  1.05           C  
ATOM   4496  C   SER A 276      -0.116   6.335 -53.843  1.00  1.05           C  
ATOM   4497  O   SER A 276       0.067   5.601 -52.870  1.00  1.05           O  
ATOM   4498  CB  SER A 276       0.666   5.603 -56.087  1.00  1.05           C  
ATOM   4499  OG  SER A 276       0.326   4.957 -57.282  1.00  1.05           O  
ATOM   4500  H   SER A 276      -1.292   7.058 -56.707  1.00  1.05           H  
ATOM   4501  HA  SER A 276      -1.002   4.783 -55.021  1.00  1.05           H  
ATOM   4502 1HB  SER A 276       1.083   6.586 -56.308  1.00  1.05           H  
ATOM   4503 2HB  SER A 276       1.431   5.031 -55.565  1.00  1.05           H  
ATOM   4504  HG  SER A 276      -0.240   5.600 -57.767  1.00  1.05           H  
ATOM   4505  N   CYS A 277       0.052   7.663 -53.790  1.00  1.11           N  
ATOM   4506  CA  CYS A 277       0.441   8.344 -52.561  1.00  1.11           C  
ATOM   4507  C   CYS A 277      -0.667   8.289 -51.497  1.00  1.11           C  
ATOM   4508  O   CYS A 277      -0.402   8.190 -50.294  1.00  1.11           O  
ATOM   4509  CB  CYS A 277       0.716   9.819 -52.846  1.00  1.11           C  
ATOM   4510  SG  CYS A 277       2.146  10.152 -53.872  1.00  1.11           S  
ATOM   4511  H   CYS A 277      -0.066   8.216 -54.641  1.00  1.11           H  
ATOM   4512  HA  CYS A 277       1.340   7.871 -52.171  1.00  1.11           H  
ATOM   4513 1HB  CYS A 277      -0.149  10.262 -53.329  1.00  1.11           H  
ATOM   4514 2HB  CYS A 277       0.857  10.334 -51.909  1.00  1.11           H  
ATOM   4515  HG  CYS A 277       1.616   9.623 -55.007  1.00  1.11           H  
ATOM   4516  N   CYS A 278      -1.918   8.396 -51.943  1.00  1.17           N  
ATOM   4517  CA  CYS A 278      -3.064   8.441 -51.040  1.00  1.17           C  
ATOM   4518  C   CYS A 278      -3.415   7.083 -50.397  1.00  1.17           C  
ATOM   4519  O   CYS A 278      -3.408   6.063 -51.074  1.00  1.17           O  
ATOM   4520  CB  CYS A 278      -4.275   8.974 -51.799  1.00  1.17           C  
ATOM   4521  SG  CYS A 278      -4.077  10.698 -52.384  1.00  1.17           S  
ATOM   4522  H   CYS A 278      -2.075   8.494 -52.948  1.00  1.17           H  
ATOM   4523  HA  CYS A 278      -2.814   9.147 -50.274  1.00  1.17           H  
ATOM   4524 1HB  CYS A 278      -4.459   8.341 -52.671  1.00  1.17           H  
ATOM   4525 2HB  CYS A 278      -5.162   8.925 -51.173  1.00  1.17           H  
ATOM   4526  HG  CYS A 278      -3.126  10.401 -53.312  1.00  1.17           H  
ATOM   4527  N   PRO A 279      -3.738   7.026 -49.079  1.00  1.22           N  
ATOM   4528  CA  PRO A 279      -4.161   5.815 -48.374  1.00  1.22           C  
ATOM   4529  C   PRO A 279      -5.503   5.307 -48.874  1.00  1.22           C  
ATOM   4530  O   PRO A 279      -5.855   4.138 -48.717  1.00  1.22           O  
ATOM   4531  CB  PRO A 279      -4.275   6.292 -46.935  1.00  1.22           C  
ATOM   4532  CG  PRO A 279      -4.520   7.789 -47.025  1.00  1.22           C  
ATOM   4533  CD  PRO A 279      -3.751   8.242 -48.245  1.00  1.22           C  
ATOM   4534  HA  PRO A 279      -3.386   5.043 -48.479  1.00  1.22           H  
ATOM   4535 1HB  PRO A 279      -5.082   5.750 -46.419  1.00  1.22           H  
ATOM   4536 2HB  PRO A 279      -3.352   6.047 -46.426  1.00  1.22           H  
ATOM   4537 1HG  PRO A 279      -5.602   7.993 -47.096  1.00  1.22           H  
ATOM   4538 2HG  PRO A 279      -4.176   8.283 -46.104  1.00  1.22           H  
ATOM   4539 1HD  PRO A 279      -4.332   9.046 -48.711  1.00  1.22           H  
ATOM   4540 2HD  PRO A 279      -2.723   8.544 -47.977  1.00  1.22           H  
ATOM   4541  N   ASP A 280      -6.247   6.219 -49.470  1.00  1.25           N  
ATOM   4542  CA  ASP A 280      -7.538   5.961 -50.052  1.00  1.25           C  
ATOM   4543  C   ASP A 280      -7.308   5.836 -51.550  1.00  1.25           C  
ATOM   4544  O   ASP A 280      -6.881   6.811 -52.156  1.00  1.25           O  
ATOM   4545  CB  ASP A 280      -8.537   7.070 -49.709  1.00  1.25           C  
ATOM   4546  CG  ASP A 280      -9.977   6.828 -50.223  1.00  1.25           C  
ATOM   4547  OD1 ASP A 280     -10.183   6.172 -51.239  1.00  1.25           O  
ATOM   4548  OD2 ASP A 280     -10.871   7.265 -49.533  1.00  1.25           O  
ATOM   4549  H   ASP A 280      -5.888   7.155 -49.534  1.00  1.25           H  
ATOM   4550  HA  ASP A 280      -7.915   5.046 -49.618  1.00  1.25           H  
ATOM   4551 1HB  ASP A 280      -8.578   7.191 -48.624  1.00  1.25           H  
ATOM   4552 2HB  ASP A 280      -8.181   8.014 -50.124  1.00  1.25           H  
ATOM   4553  N   PRO A 281      -7.530   4.667 -52.172  1.00  1.26           N  
ATOM   4554  CA  PRO A 281      -7.282   4.387 -53.573  1.00  1.26           C  
ATOM   4555  C   PRO A 281      -8.177   5.202 -54.508  1.00  1.26           C  
ATOM   4556  O   PRO A 281      -7.914   5.254 -55.709  1.00  1.26           O  
ATOM   4557  CB  PRO A 281      -7.561   2.883 -53.676  1.00  1.26           C  
ATOM   4558  CG  PRO A 281      -8.520   2.588 -52.553  1.00  1.26           C  
ATOM   4559  CD  PRO A 281      -8.129   3.532 -51.438  1.00  1.26           C  
ATOM   4560  HA  PRO A 281      -6.223   4.599 -53.787  1.00  1.26           H  
ATOM   4561 1HB  PRO A 281      -7.986   2.652 -54.664  1.00  1.26           H  
ATOM   4562 2HB  PRO A 281      -6.621   2.320 -53.588  1.00  1.26           H  
ATOM   4563 1HG  PRO A 281      -9.551   2.746 -52.885  1.00  1.26           H  
ATOM   4564 2HG  PRO A 281      -8.442   1.534 -52.252  1.00  1.26           H  
ATOM   4565 1HD  PRO A 281      -9.064   3.838 -50.934  1.00  1.26           H  
ATOM   4566 2HD  PRO A 281      -7.395   3.074 -50.751  1.00  1.26           H  
ATOM   4567  N   ASN A 282      -9.247   5.825 -53.977  1.00  1.24           N  
ATOM   4568  CA  ASN A 282     -10.142   6.613 -54.822  1.00  1.24           C  
ATOM   4569  C   ASN A 282     -10.420   8.032 -54.276  1.00  1.24           C  
ATOM   4570  O   ASN A 282     -11.575   8.374 -54.015  1.00  1.24           O  
ATOM   4571  CB  ASN A 282     -11.459   5.887 -55.008  1.00  1.24           C  
ATOM   4572  CG  ASN A 282     -11.317   4.540 -55.679  1.00  1.24           C  
ATOM   4573  OD1 ASN A 282     -11.176   4.458 -56.903  1.00  1.24           O  
ATOM   4574  ND2 ASN A 282     -11.371   3.486 -54.909  1.00  1.24           N  
ATOM   4575  H   ASN A 282      -9.454   5.790 -52.969  1.00  1.24           H  
ATOM   4576  HA  ASN A 282      -9.687   6.717 -55.805  1.00  1.24           H  
ATOM   4577 1HB  ASN A 282     -11.922   5.740 -54.028  1.00  1.24           H  
ATOM   4578 2HB  ASN A 282     -12.132   6.506 -55.598  1.00  1.24           H  
ATOM   4579 1HD2 ASN A 282     -11.292   2.571 -55.308  1.00  1.24           H  
ATOM   4580 2HD2 ASN A 282     -11.498   3.596 -53.923  1.00  1.24           H  
ATOM   4581  N   PRO A 283      -9.393   8.896 -54.150  1.00  1.20           N  
ATOM   4582  CA  PRO A 283      -9.448  10.243 -53.634  1.00  1.20           C  
ATOM   4583  C   PRO A 283     -10.077  11.095 -54.721  1.00  1.20           C  
ATOM   4584  O   PRO A 283     -10.082  10.694 -55.890  1.00  1.20           O  
ATOM   4585  CB  PRO A 283      -7.974  10.590 -53.436  1.00  1.20           C  
ATOM   4586  CG  PRO A 283      -7.306   9.841 -54.515  1.00  1.20           C  
ATOM   4587  CD  PRO A 283      -8.087   8.558 -54.675  1.00  1.20           C  
ATOM   4588  HA  PRO A 283     -10.024  10.247 -52.695  1.00  1.20           H  
ATOM   4589 1HB  PRO A 283      -7.792  11.667 -53.527  1.00  1.20           H  
ATOM   4590 2HB  PRO A 283      -7.642  10.284 -52.429  1.00  1.20           H  
ATOM   4591 1HG  PRO A 283      -7.342  10.439 -55.401  1.00  1.20           H  
ATOM   4592 2HG  PRO A 283      -6.249   9.674 -54.280  1.00  1.20           H  
ATOM   4593 1HD  PRO A 283      -8.178   8.307 -55.731  1.00  1.20           H  
ATOM   4594 2HD  PRO A 283      -7.590   7.809 -54.114  1.00  1.20           H  
ATOM   4595  N   PRO A 284     -10.523  12.303 -54.418  1.00  1.15           N  
ATOM   4596  CA  PRO A 284     -11.084  13.239 -55.362  1.00  1.15           C  
ATOM   4597  C   PRO A 284      -9.996  13.879 -56.219  1.00  1.15           C  
ATOM   4598  O   PRO A 284      -9.735  15.083 -56.123  1.00  1.15           O  
ATOM   4599  CB  PRO A 284     -11.776  14.234 -54.437  1.00  1.15           C  
ATOM   4600  CG  PRO A 284     -10.931  14.231 -53.188  1.00  1.15           C  
ATOM   4601  CD  PRO A 284     -10.495  12.785 -53.030  1.00  1.15           C  
ATOM   4602  HA  PRO A 284     -11.817  12.716 -55.994  1.00  1.15           H  
ATOM   4603 1HB  PRO A 284     -11.826  15.210 -54.923  1.00  1.15           H  
ATOM   4604 2HB  PRO A 284     -12.813  13.917 -54.250  1.00  1.15           H  
ATOM   4605 1HG  PRO A 284     -10.075  14.915 -53.314  1.00  1.15           H  
ATOM   4606 2HG  PRO A 284     -11.510  14.606 -52.331  1.00  1.15           H  
ATOM   4607 1HD  PRO A 284      -9.500  12.765 -52.596  1.00  1.15           H  
ATOM   4608 2HD  PRO A 284     -11.216  12.228 -52.437  1.00  1.15           H  
ATOM   4609  N   ILE A 285      -9.416  13.075 -57.116  1.00  1.11           N  
ATOM   4610  CA  ILE A 285      -8.306  13.522 -57.959  1.00  1.11           C  
ATOM   4611  C   ILE A 285      -8.682  14.766 -58.719  1.00  1.11           C  
ATOM   4612  O   ILE A 285      -7.860  15.662 -58.867  1.00  1.11           O  
ATOM   4613  CB  ILE A 285      -7.857  12.488 -58.992  1.00  1.11           C  
ATOM   4614  CG1 ILE A 285      -7.311  11.260 -58.336  1.00  1.11           C  
ATOM   4615  CG2 ILE A 285      -6.737  13.152 -59.808  1.00  1.11           C  
ATOM   4616  CD1 ILE A 285      -6.118  11.554 -57.567  1.00  1.11           C  
ATOM   4617  H   ILE A 285      -9.713  12.100 -57.131  1.00  1.11           H  
ATOM   4618  HA  ILE A 285      -7.457  13.749 -57.330  1.00  1.11           H  
ATOM   4619  HB  ILE A 285      -8.685  12.198 -59.627  1.00  1.11           H  
ATOM   4620 1HG1 ILE A 285      -8.067  10.837 -57.673  1.00  1.11           H  
ATOM   4621 2HG1 ILE A 285      -7.059  10.518 -59.095  1.00  1.11           H  
ATOM   4622 1HG2 ILE A 285      -6.375  12.457 -60.551  1.00  1.11           H  
ATOM   4623 2HG2 ILE A 285      -7.126  14.048 -60.299  1.00  1.11           H  
ATOM   4624 3HG2 ILE A 285      -5.915  13.433 -59.150  1.00  1.11           H  
ATOM   4625 1HD1 ILE A 285      -5.735  10.664 -57.102  1.00  1.11           H  
ATOM   4626 2HD1 ILE A 285      -5.368  11.959 -58.236  1.00  1.11           H  
ATOM   4627 3HD1 ILE A 285      -6.356  12.278 -56.803  1.00  1.11           H  
ATOM   4628  N   HIS A 286      -9.920  14.824 -59.201  1.00  1.07           N  
ATOM   4629  CA  HIS A 286     -10.390  15.985 -59.934  1.00  1.07           C  
ATOM   4630  C   HIS A 286     -10.184  17.267 -59.123  1.00  1.07           C  
ATOM   4631  O   HIS A 286      -9.736  18.273 -59.667  1.00  1.07           O  
ATOM   4632  CB  HIS A 286     -11.872  15.852 -60.286  1.00  1.07           C  
ATOM   4633  CG  HIS A 286     -12.421  17.024 -61.070  1.00  1.07           C  
ATOM   4634  ND1 HIS A 286     -12.162  17.210 -62.416  1.00  1.07           N  
ATOM   4635  CD2 HIS A 286     -13.204  18.065 -60.692  1.00  1.07           C  
ATOM   4636  CE1 HIS A 286     -12.766  18.310 -62.830  1.00  1.07           C  
ATOM   4637  NE2 HIS A 286     -13.406  18.846 -61.808  1.00  1.07           N  
ATOM   4638  H   HIS A 286     -10.539  14.044 -59.039  1.00  1.07           H  
ATOM   4639  HA  HIS A 286      -9.834  16.077 -60.863  1.00  1.07           H  
ATOM   4640 1HB  HIS A 286     -12.026  14.947 -60.871  1.00  1.07           H  
ATOM   4641 2HB  HIS A 286     -12.453  15.753 -59.369  1.00  1.07           H  
ATOM   4642  HD2 HIS A 286     -13.601  18.246 -59.692  1.00  1.07           H  
ATOM   4643  HE1 HIS A 286     -12.742  18.708 -63.844  1.00  1.07           H  
ATOM   4644  HE2 HIS A 286     -13.955  19.692 -61.839  1.00  1.07           H  
ATOM   4645  N   LYS A 287     -10.543  17.261 -57.830  1.00  1.04           N  
ATOM   4646  CA  LYS A 287     -10.426  18.477 -57.026  1.00  1.04           C  
ATOM   4647  C   LYS A 287      -8.959  18.821 -56.821  1.00  1.04           C  
ATOM   4648  O   LYS A 287      -8.560  19.991 -56.830  1.00  1.04           O  
ATOM   4649  CB  LYS A 287     -11.114  18.305 -55.677  1.00  1.04           C  
ATOM   4650  CG  LYS A 287     -12.629  18.215 -55.757  1.00  1.04           C  
ATOM   4651  CD  LYS A 287     -13.250  18.045 -54.376  1.00  1.04           C  
ATOM   4652  CE  LYS A 287     -14.759  17.900 -54.462  1.00  1.04           C  
ATOM   4653  NZ  LYS A 287     -15.353  17.697 -53.134  1.00  1.04           N  
ATOM   4654  H   LYS A 287     -10.832  16.397 -57.384  1.00  1.04           H  
ATOM   4655  HA  LYS A 287     -10.903  19.295 -57.560  1.00  1.04           H  
ATOM   4656 1HB  LYS A 287     -10.743  17.395 -55.202  1.00  1.04           H  
ATOM   4657 2HB  LYS A 287     -10.855  19.138 -55.028  1.00  1.04           H  
ATOM   4658 1HG  LYS A 287     -13.024  19.118 -56.220  1.00  1.04           H  
ATOM   4659 2HG  LYS A 287     -12.902  17.360 -56.376  1.00  1.04           H  
ATOM   4660 1HD  LYS A 287     -12.834  17.166 -53.886  1.00  1.04           H  
ATOM   4661 2HD  LYS A 287     -13.019  18.917 -53.764  1.00  1.04           H  
ATOM   4662 1HE  LYS A 287     -15.181  18.802 -54.903  1.00  1.04           H  
ATOM   4663 2HE  LYS A 287     -15.004  17.047 -55.094  1.00  1.04           H  
ATOM   4664 1HZ  LYS A 287     -16.356  17.609 -53.216  1.00  1.04           H  
ATOM   4665 2HZ  LYS A 287     -14.975  16.860 -52.713  1.00  1.04           H  
ATOM   4666 3HZ  LYS A 287     -15.124  18.501 -52.562  1.00  1.04           H  
ATOM   4667  N   ILE A 288      -8.154  17.776 -56.665  1.00  1.02           N  
ATOM   4668  CA  ILE A 288      -6.725  17.916 -56.455  1.00  1.02           C  
ATOM   4669  C   ILE A 288      -6.069  18.602 -57.654  1.00  1.02           C  
ATOM   4670  O   ILE A 288      -5.298  19.548 -57.497  1.00  1.02           O  
ATOM   4671  CB  ILE A 288      -6.123  16.519 -56.179  1.00  1.02           C  
ATOM   4672  CG1 ILE A 288      -6.621  16.015 -54.808  1.00  1.02           C  
ATOM   4673  CG2 ILE A 288      -4.639  16.524 -56.256  1.00  1.02           C  
ATOM   4674  CD1 ILE A 288      -6.375  14.536 -54.521  1.00  1.02           C  
ATOM   4675  H   ILE A 288      -8.568  16.841 -56.672  1.00  1.02           H  
ATOM   4676  HA  ILE A 288      -6.565  18.540 -55.577  1.00  1.02           H  
ATOM   4677  HB  ILE A 288      -6.484  15.835 -56.911  1.00  1.02           H  
ATOM   4678 1HG1 ILE A 288      -6.112  16.592 -54.055  1.00  1.02           H  
ATOM   4679 2HG1 ILE A 288      -7.695  16.204 -54.729  1.00  1.02           H  
ATOM   4680 1HG2 ILE A 288      -4.275  15.525 -56.064  1.00  1.02           H  
ATOM   4681 2HG2 ILE A 288      -4.319  16.850 -57.246  1.00  1.02           H  
ATOM   4682 3HG2 ILE A 288      -4.257  17.186 -55.523  1.00  1.02           H  
ATOM   4683 1HD1 ILE A 288      -6.746  14.298 -53.526  1.00  1.02           H  
ATOM   4684 2HD1 ILE A 288      -6.896  13.936 -55.234  1.00  1.02           H  
ATOM   4685 3HD1 ILE A 288      -5.322  14.321 -54.574  1.00  1.02           H  
ATOM   4686  N   VAL A 289      -6.409  18.166 -58.864  1.00  0.99           N  
ATOM   4687  CA  VAL A 289      -5.844  18.808 -60.045  1.00  0.99           C  
ATOM   4688  C   VAL A 289      -6.524  20.159 -60.359  1.00  0.99           C  
ATOM   4689  O   VAL A 289      -5.896  21.052 -60.929  1.00  0.99           O  
ATOM   4690  CB  VAL A 289      -5.899  17.858 -61.265  1.00  0.99           C  
ATOM   4691  CG1 VAL A 289      -5.090  16.579 -60.963  1.00  0.99           C  
ATOM   4692  CG2 VAL A 289      -7.308  17.506 -61.598  1.00  0.99           C  
ATOM   4693  H   VAL A 289      -7.045  17.373 -58.950  1.00  0.99           H  
ATOM   4694  HA  VAL A 289      -4.793  19.003 -59.839  1.00  0.99           H  
ATOM   4695  HB  VAL A 289      -5.446  18.347 -62.119  1.00  0.99           H  
ATOM   4696 1HG1 VAL A 289      -5.113  15.914 -61.829  1.00  0.99           H  
ATOM   4697 2HG1 VAL A 289      -4.058  16.843 -60.737  1.00  0.99           H  
ATOM   4698 3HG1 VAL A 289      -5.530  16.072 -60.104  1.00  0.99           H  
ATOM   4699 1HG2 VAL A 289      -7.313  16.849 -62.438  1.00  0.99           H  
ATOM   4700 2HG2 VAL A 289      -7.743  17.022 -60.771  1.00  0.99           H  
ATOM   4701 3HG2 VAL A 289      -7.884  18.394 -61.838  1.00  0.99           H  
ATOM   4702  N   ARG A 290      -7.806  20.315 -59.979  1.00  0.95           N  
ATOM   4703  CA  ARG A 290      -8.569  21.555 -60.172  1.00  0.95           C  
ATOM   4704  C   ARG A 290      -7.979  22.747 -59.420  1.00  0.95           C  
ATOM   4705  O   ARG A 290      -7.980  23.869 -59.933  1.00  0.95           O  
ATOM   4706  CB  ARG A 290     -10.012  21.382 -59.738  1.00  0.95           C  
ATOM   4707  CG  ARG A 290     -10.923  22.555 -60.009  1.00  0.95           C  
ATOM   4708  CD  ARG A 290     -12.330  22.246 -59.617  1.00  0.95           C  
ATOM   4709  NE  ARG A 290     -13.230  23.371 -59.870  1.00  0.95           N  
ATOM   4710  CZ  ARG A 290     -14.522  23.431 -59.478  1.00  0.95           C  
ATOM   4711  NH1 ARG A 290     -15.056  22.438 -58.800  1.00  0.95           N  
ATOM   4712  NH2 ARG A 290     -15.254  24.491 -59.774  1.00  0.95           N  
ATOM   4713  H   ARG A 290      -8.297  19.530 -59.556  1.00  0.95           H  
ATOM   4714  HA  ARG A 290      -8.561  21.787 -61.236  1.00  0.95           H  
ATOM   4715 1HB  ARG A 290     -10.446  20.525 -60.240  1.00  0.95           H  
ATOM   4716 2HB  ARG A 290     -10.039  21.191 -58.672  1.00  0.95           H  
ATOM   4717 1HG  ARG A 290     -10.580  23.415 -59.433  1.00  0.95           H  
ATOM   4718 2HG  ARG A 290     -10.902  22.793 -61.072  1.00  0.95           H  
ATOM   4719 1HD  ARG A 290     -12.684  21.387 -60.188  1.00  0.95           H  
ATOM   4720 2HD  ARG A 290     -12.365  22.011 -58.553  1.00  0.95           H  
ATOM   4721  HE  ARG A 290     -12.864  24.155 -60.393  1.00  0.95           H  
ATOM   4722 1HH1 ARG A 290     -14.501  21.628 -58.569  1.00  0.95           H  
ATOM   4723 2HH1 ARG A 290     -16.022  22.490 -58.507  1.00  0.95           H  
ATOM   4724 1HH2 ARG A 290     -14.850  25.256 -60.297  1.00  0.95           H  
ATOM   4725 2HH2 ARG A 290     -16.219  24.536 -59.481  1.00  0.95           H  
ATOM   4726  N   LYS A 291      -7.458  22.508 -58.209  1.00  0.91           N  
ATOM   4727  CA  LYS A 291      -6.879  23.580 -57.394  1.00  0.91           C  
ATOM   4728  C   LYS A 291      -5.395  23.338 -57.076  1.00  0.91           C  
ATOM   4729  O   LYS A 291      -5.030  23.209 -55.902  1.00  0.91           O  
ATOM   4730  CB  LYS A 291      -7.638  23.702 -56.070  1.00  0.91           C  
ATOM   4731  CG  LYS A 291      -9.120  24.059 -56.205  1.00  0.91           C  
ATOM   4732  CD  LYS A 291      -9.297  25.477 -56.745  1.00  0.91           C  
ATOM   4733  CE  LYS A 291     -10.764  25.885 -56.806  1.00  0.91           C  
ATOM   4734  NZ  LYS A 291     -10.928  27.275 -57.329  1.00  0.91           N  
ATOM   4735  H   LYS A 291      -7.517  21.561 -57.828  1.00  0.91           H  
ATOM   4736  HA  LYS A 291      -6.997  24.520 -57.920  1.00  0.91           H  
ATOM   4737 1HB  LYS A 291      -7.575  22.752 -55.532  1.00  0.91           H  
ATOM   4738 2HB  LYS A 291      -7.164  24.463 -55.447  1.00  0.91           H  
ATOM   4739 1HG  LYS A 291      -9.607  23.354 -56.879  1.00  0.91           H  
ATOM   4740 2HG  LYS A 291      -9.597  23.988 -55.231  1.00  0.91           H  
ATOM   4741 1HD  LYS A 291      -8.759  26.178 -56.107  1.00  0.91           H  
ATOM   4742 2HD  LYS A 291      -8.876  25.533 -57.752  1.00  0.91           H  
ATOM   4743 1HE  LYS A 291     -11.300  25.195 -57.459  1.00  0.91           H  
ATOM   4744 2HE  LYS A 291     -11.194  25.830 -55.806  1.00  0.91           H  
ATOM   4745 1HZ  LYS A 291     -11.910  27.512 -57.357  1.00  0.91           H  
ATOM   4746 2HZ  LYS A 291     -10.443  27.922 -56.724  1.00  0.91           H  
ATOM   4747 3HZ  LYS A 291     -10.540  27.327 -58.261  1.00  0.91           H  
ATOM   4748  N   PRO A 292      -4.501  23.415 -58.086  1.00  0.87           N  
ATOM   4749  CA  PRO A 292      -3.099  23.064 -58.022  1.00  0.87           C  
ATOM   4750  C   PRO A 292      -2.302  23.943 -57.085  1.00  0.87           C  
ATOM   4751  O   PRO A 292      -1.270  23.521 -56.576  1.00  0.87           O  
ATOM   4752  CB  PRO A 292      -2.646  23.286 -59.461  1.00  0.87           C  
ATOM   4753  CG  PRO A 292      -3.606  24.279 -60.035  1.00  0.87           C  
ATOM   4754  CD  PRO A 292      -4.898  23.974 -59.398  1.00  0.87           C  
ATOM   4755  HA  PRO A 292      -3.004  22.004 -57.743  1.00  0.87           H  
ATOM   4756 1HB  PRO A 292      -1.601  23.632 -59.483  1.00  0.87           H  
ATOM   4757 2HB  PRO A 292      -2.683  22.353 -59.993  1.00  0.87           H  
ATOM   4758 1HG  PRO A 292      -3.296  25.306 -59.835  1.00  0.87           H  
ATOM   4759 2HG  PRO A 292      -3.644  24.170 -61.129  1.00  0.87           H  
ATOM   4760 1HD  PRO A 292      -5.454  24.910 -59.312  1.00  0.87           H  
ATOM   4761 2HD  PRO A 292      -5.405  23.237 -60.002  1.00  0.87           H  
ATOM   4762  N   SER A 293      -2.812  25.139 -56.797  1.00  0.82           N  
ATOM   4763  CA  SER A 293      -2.105  26.089 -55.947  1.00  0.82           C  
ATOM   4764  C   SER A 293      -1.942  25.601 -54.517  1.00  0.82           C  
ATOM   4765  O   SER A 293      -1.111  26.132 -53.775  1.00  0.82           O  
ATOM   4766  CB  SER A 293      -2.820  27.427 -55.948  1.00  0.82           C  
ATOM   4767  OG  SER A 293      -4.064  27.356 -55.303  1.00  0.82           O  
ATOM   4768  H   SER A 293      -3.683  25.424 -57.213  1.00  0.82           H  
ATOM   4769  HA  SER A 293      -1.113  26.238 -56.365  1.00  0.82           H  
ATOM   4770 1HB  SER A 293      -2.196  28.175 -55.464  1.00  0.82           H  
ATOM   4771 2HB  SER A 293      -2.966  27.745 -56.982  1.00  0.82           H  
ATOM   4772  HG  SER A 293      -4.541  28.148 -55.569  1.00  0.82           H  
ATOM   4773  N   ARG A 294      -2.747  24.607 -54.131  1.00  0.78           N  
ATOM   4774  CA  ARG A 294      -2.701  24.052 -52.793  1.00  0.78           C  
ATOM   4775  C   ARG A 294      -2.126  22.633 -52.785  1.00  0.78           C  
ATOM   4776  O   ARG A 294      -2.242  21.909 -51.782  1.00  0.78           O  
ATOM   4777  CB  ARG A 294      -4.087  24.108 -52.191  1.00  0.78           C  
ATOM   4778  CG  ARG A 294      -4.592  25.553 -51.999  1.00  0.78           C  
ATOM   4779  CD  ARG A 294      -5.986  25.621 -51.490  1.00  0.78           C  
ATOM   4780  NE  ARG A 294      -6.121  25.132 -50.125  1.00  0.78           N  
ATOM   4781  CZ  ARG A 294      -5.958  25.837 -49.003  1.00  0.78           C  
ATOM   4782  NH1 ARG A 294      -5.646  27.116 -49.021  1.00  0.78           N  
ATOM   4783  NH2 ARG A 294      -6.132  25.192 -47.876  1.00  0.78           N  
ATOM   4784  H   ARG A 294      -3.417  24.216 -54.798  1.00  0.78           H  
ATOM   4785  HA  ARG A 294      -2.051  24.682 -52.184  1.00  0.78           H  
ATOM   4786 1HB  ARG A 294      -4.794  23.580 -52.837  1.00  0.78           H  
ATOM   4787 2HB  ARG A 294      -4.098  23.625 -51.219  1.00  0.78           H  
ATOM   4788 1HG  ARG A 294      -3.940  26.062 -51.285  1.00  0.78           H  
ATOM   4789 2HG  ARG A 294      -4.559  26.074 -52.955  1.00  0.78           H  
ATOM   4790 1HD  ARG A 294      -6.331  26.653 -51.516  1.00  0.78           H  
ATOM   4791 2HD  ARG A 294      -6.625  25.009 -52.130  1.00  0.78           H  
ATOM   4792  HE  ARG A 294      -6.357  24.143 -49.980  1.00  0.78           H  
ATOM   4793 1HH1 ARG A 294      -5.517  27.591 -49.900  1.00  0.78           H  
ATOM   4794 2HH1 ARG A 294      -5.521  27.611 -48.150  1.00  0.78           H  
ATOM   4795 1HH2 ARG A 294      -6.362  24.189 -47.944  1.00  0.78           H  
ATOM   4796 2HH2 ARG A 294      -6.041  25.663 -46.986  1.00  0.78           H  
ATOM   4797  N   ILE A 295      -1.504  22.244 -53.902  1.00  0.74           N  
ATOM   4798  CA  ILE A 295      -0.890  20.931 -53.992  1.00  0.74           C  
ATOM   4799  C   ILE A 295       0.628  21.042 -54.019  1.00  0.74           C  
ATOM   4800  O   ILE A 295       1.192  21.849 -54.764  1.00  0.74           O  
ATOM   4801  CB  ILE A 295      -1.374  20.171 -55.239  1.00  0.74           C  
ATOM   4802  CG1 ILE A 295      -2.915  20.096 -55.247  1.00  0.74           C  
ATOM   4803  CG2 ILE A 295      -0.766  18.776 -55.252  1.00  0.74           C  
ATOM   4804  CD1 ILE A 295      -3.521  19.411 -54.048  1.00  0.74           C  
ATOM   4805  H   ILE A 295      -1.440  22.864 -54.710  1.00  0.74           H  
ATOM   4806  HA  ILE A 295      -1.165  20.350 -53.115  1.00  0.74           H  
ATOM   4807  HB  ILE A 295      -1.072  20.712 -56.139  1.00  0.74           H  
ATOM   4808 1HG1 ILE A 295      -3.317  21.110 -55.308  1.00  0.74           H  
ATOM   4809 2HG1 ILE A 295      -3.223  19.553 -56.136  1.00  0.74           H  
ATOM   4810 1HG2 ILE A 295      -1.110  18.237 -56.133  1.00  0.74           H  
ATOM   4811 2HG2 ILE A 295       0.319  18.842 -55.274  1.00  0.74           H  
ATOM   4812 3HG2 ILE A 295      -1.073  18.253 -54.351  1.00  0.74           H  
ATOM   4813 1HD1 ILE A 295      -4.607  19.397 -54.150  1.00  0.74           H  
ATOM   4814 2HD1 ILE A 295      -3.148  18.401 -53.996  1.00  0.74           H  
ATOM   4815 3HD1 ILE A 295      -3.252  19.938 -53.145  1.00  0.74           H  
ATOM   4816  N   LEU A 296       1.262  20.254 -53.168  1.00  0.71           N  
ATOM   4817  CA  LEU A 296       2.703  20.179 -53.078  1.00  0.71           C  
ATOM   4818  C   LEU A 296       3.204  18.793 -53.434  1.00  0.71           C  
ATOM   4819  O   LEU A 296       2.673  17.804 -52.954  1.00  0.71           O  
ATOM   4820  CB  LEU A 296       3.144  20.561 -51.661  1.00  0.71           C  
ATOM   4821  CG  LEU A 296       4.571  20.352 -51.305  1.00  0.71           C  
ATOM   4822  CD1 LEU A 296       5.409  21.187 -52.143  1.00  0.71           C  
ATOM   4823  CD2 LEU A 296       4.768  20.748 -49.846  1.00  0.71           C  
ATOM   4824  H   LEU A 296       0.716  19.665 -52.542  1.00  0.71           H  
ATOM   4825  HA  LEU A 296       3.132  20.886 -53.778  1.00  0.71           H  
ATOM   4826 1HB  LEU A 296       2.967  21.598 -51.541  1.00  0.71           H  
ATOM   4827 2HB  LEU A 296       2.526  20.022 -50.941  1.00  0.71           H  
ATOM   4828  HG  LEU A 296       4.844  19.308 -51.462  1.00  0.71           H  
ATOM   4829 1HD1 LEU A 296       6.404  21.014 -51.866  1.00  0.71           H  
ATOM   4830 2HD1 LEU A 296       5.280  20.923 -53.173  1.00  0.71           H  
ATOM   4831 3HD1 LEU A 296       5.144  22.222 -51.988  1.00  0.71           H  
ATOM   4832 1HD2 LEU A 296       5.807  20.603 -49.566  1.00  0.71           H  
ATOM   4833 2HD2 LEU A 296       4.505  21.789 -49.723  1.00  0.71           H  
ATOM   4834 3HD2 LEU A 296       4.134  20.146 -49.210  1.00  0.71           H  
ATOM   4835  N   PHE A 297       4.185  18.730 -54.309  1.00  0.70           N  
ATOM   4836  CA  PHE A 297       4.810  17.467 -54.654  1.00  0.70           C  
ATOM   4837  C   PHE A 297       6.214  17.445 -54.065  1.00  0.70           C  
ATOM   4838  O   PHE A 297       6.854  18.489 -53.941  1.00  0.70           O  
ATOM   4839  CB  PHE A 297       4.874  17.291 -56.170  1.00  0.70           C  
ATOM   4840  CG  PHE A 297       3.544  17.067 -56.835  1.00  0.70           C  
ATOM   4841  CD1 PHE A 297       2.753  18.137 -57.196  1.00  0.70           C  
ATOM   4842  CD2 PHE A 297       3.098  15.781 -57.121  1.00  0.70           C  
ATOM   4843  CE1 PHE A 297       1.542  17.929 -57.815  1.00  0.70           C  
ATOM   4844  CE2 PHE A 297       1.882  15.564 -57.749  1.00  0.70           C  
ATOM   4845  CZ  PHE A 297       1.102  16.638 -58.095  1.00  0.70           C  
ATOM   4846  H   PHE A 297       4.521  19.590 -54.736  1.00  0.70           H  
ATOM   4847  HA  PHE A 297       4.240  16.647 -54.221  1.00  0.70           H  
ATOM   4848 1HB  PHE A 297       5.303  18.187 -56.600  1.00  0.70           H  
ATOM   4849 2HB  PHE A 297       5.529  16.451 -56.415  1.00  0.70           H  
ATOM   4850  HD1 PHE A 297       3.095  19.155 -56.977  1.00  0.70           H  
ATOM   4851  HD2 PHE A 297       3.722  14.937 -56.836  1.00  0.70           H  
ATOM   4852  HE1 PHE A 297       0.931  18.790 -58.082  1.00  0.70           H  
ATOM   4853  HE2 PHE A 297       1.545  14.548 -57.965  1.00  0.70           H  
ATOM   4854  HZ  PHE A 297       0.145  16.476 -58.587  1.00  0.70           H  
ATOM   4855  N   LEU A 298       6.668  16.264 -53.691  1.00  0.71           N  
ATOM   4856  CA  LEU A 298       8.023  16.078 -53.185  1.00  0.71           C  
ATOM   4857  C   LEU A 298       8.684  14.888 -53.880  1.00  0.71           C  
ATOM   4858  O   LEU A 298       8.206  13.768 -53.777  1.00  0.71           O  
ATOM   4859  CB  LEU A 298       7.947  15.910 -51.652  1.00  0.71           C  
ATOM   4860  CG  LEU A 298       9.209  15.579 -50.861  1.00  0.71           C  
ATOM   4861  CD1 LEU A 298      10.259  16.635 -50.968  1.00  0.71           C  
ATOM   4862  CD2 LEU A 298       8.753  15.438 -49.448  1.00  0.71           C  
ATOM   4863  H   LEU A 298       6.046  15.457 -53.771  1.00  0.71           H  
ATOM   4864  HA  LEU A 298       8.602  16.965 -53.409  1.00  0.71           H  
ATOM   4865 1HB  LEU A 298       7.570  16.852 -51.248  1.00  0.71           H  
ATOM   4866 2HB  LEU A 298       7.208  15.147 -51.432  1.00  0.71           H  
ATOM   4867  HG  LEU A 298       9.637  14.660 -51.236  1.00  0.71           H  
ATOM   4868 1HD1 LEU A 298      11.122  16.377 -50.393  1.00  0.71           H  
ATOM   4869 2HD1 LEU A 298      10.553  16.751 -52.012  1.00  0.71           H  
ATOM   4870 3HD1 LEU A 298       9.852  17.543 -50.583  1.00  0.71           H  
ATOM   4871 1HD2 LEU A 298       9.548  15.174 -48.792  1.00  0.71           H  
ATOM   4872 2HD2 LEU A 298       8.319  16.379 -49.112  1.00  0.71           H  
ATOM   4873 3HD2 LEU A 298       8.007  14.676 -49.418  1.00  0.71           H  
ATOM   4874  N   MET A 299       9.737  15.160 -54.646  1.00  0.73           N  
ATOM   4875  CA  MET A 299      10.461  14.166 -55.443  1.00  0.73           C  
ATOM   4876  C   MET A 299      11.813  13.759 -54.881  1.00  0.73           C  
ATOM   4877  O   MET A 299      12.835  14.412 -55.129  1.00  0.73           O  
ATOM   4878  CB  MET A 299      10.617  14.638 -56.877  1.00  0.73           C  
ATOM   4879  CG  MET A 299       9.331  14.714 -57.667  1.00  0.73           C  
ATOM   4880  SD  MET A 299       9.612  15.300 -59.340  1.00  0.73           S  
ATOM   4881  CE  MET A 299       7.959  15.397 -59.980  1.00  0.73           C  
ATOM   4882  H   MET A 299      10.067  16.119 -54.665  1.00  0.73           H  
ATOM   4883  HA  MET A 299       9.858  13.258 -55.466  1.00  0.73           H  
ATOM   4884 1HB  MET A 299      11.048  15.636 -56.870  1.00  0.73           H  
ATOM   4885 2HB  MET A 299      11.303  13.996 -57.404  1.00  0.73           H  
ATOM   4886 1HG  MET A 299       8.904  13.717 -57.727  1.00  0.73           H  
ATOM   4887 2HG  MET A 299       8.611  15.354 -57.172  1.00  0.73           H  
ATOM   4888 1HE  MET A 299       8.005  15.731 -61.006  1.00  0.73           H  
ATOM   4889 2HE  MET A 299       7.492  14.419 -59.939  1.00  0.73           H  
ATOM   4890 3HE  MET A 299       7.374  16.102 -59.389  1.00  0.73           H  
ATOM   4891  N   ASP A 300      11.823  12.706 -54.084  1.00  0.77           N  
ATOM   4892  CA  ASP A 300      13.073  12.280 -53.476  1.00  0.77           C  
ATOM   4893  C   ASP A 300      13.887  11.369 -54.374  1.00  0.77           C  
ATOM   4894  O   ASP A 300      13.395  10.328 -54.821  1.00  0.77           O  
ATOM   4895  CB  ASP A 300      12.889  11.626 -52.112  1.00  0.77           C  
ATOM   4896  CG  ASP A 300      14.251  11.165 -51.485  1.00  0.77           C  
ATOM   4897  OD1 ASP A 300      15.126  11.977 -51.172  1.00  0.77           O  
ATOM   4898  OD2 ASP A 300      14.380   9.971 -51.322  1.00  0.77           O  
ATOM   4899  H   ASP A 300      10.955  12.179 -53.942  1.00  0.77           H  
ATOM   4900  HA  ASP A 300      13.651  13.175 -53.302  1.00  0.77           H  
ATOM   4901 1HB  ASP A 300      12.436  12.345 -51.439  1.00  0.77           H  
ATOM   4902 2HB  ASP A 300      12.213  10.770 -52.201  1.00  0.77           H  
ATOM   4903  N   GLY A 301      15.122  11.774 -54.662  1.00  0.83           N  
ATOM   4904  CA  GLY A 301      16.003  10.974 -55.500  1.00  0.83           C  
ATOM   4905  C   GLY A 301      15.951  11.286 -56.992  1.00  0.83           C  
ATOM   4906  O   GLY A 301      15.901  10.373 -57.807  1.00  0.83           O  
ATOM   4907  H   GLY A 301      15.449  12.648 -54.259  1.00  0.83           H  
ATOM   4908 1HA  GLY A 301      17.025  11.105 -55.148  1.00  0.83           H  
ATOM   4909 2HA  GLY A 301      15.767   9.920 -55.348  1.00  0.83           H  
ATOM   4910  N   PHE A 302      16.001  12.555 -57.388  1.00  0.91           N  
ATOM   4911  CA  PHE A 302      16.014  12.888 -58.823  1.00  0.91           C  
ATOM   4912  C   PHE A 302      17.074  12.058 -59.565  1.00  0.91           C  
ATOM   4913  O   PHE A 302      16.859  11.568 -60.670  1.00  0.91           O  
ATOM   4914  CB  PHE A 302      16.260  14.381 -59.026  1.00  0.91           C  
ATOM   4915  CG  PHE A 302      16.346  14.816 -60.467  1.00  0.91           C  
ATOM   4916  CD1 PHE A 302      15.207  14.990 -61.244  1.00  0.91           C  
ATOM   4917  CD2 PHE A 302      17.582  15.055 -61.043  1.00  0.91           C  
ATOM   4918  CE1 PHE A 302      15.312  15.376 -62.577  1.00  0.91           C  
ATOM   4919  CE2 PHE A 302      17.692  15.447 -62.368  1.00  0.91           C  
ATOM   4920  CZ  PHE A 302      16.552  15.606 -63.137  1.00  0.91           C  
ATOM   4921  H   PHE A 302      16.065  13.314 -56.705  1.00  0.91           H  
ATOM   4922  HA  PHE A 302      15.035  12.644 -59.239  1.00  0.91           H  
ATOM   4923 1HB  PHE A 302      15.472  14.933 -58.548  1.00  0.91           H  
ATOM   4924 2HB  PHE A 302      17.196  14.657 -58.534  1.00  0.91           H  
ATOM   4925  HD1 PHE A 302      14.226  14.808 -60.800  1.00  0.91           H  
ATOM   4926  HD2 PHE A 302      18.482  14.923 -60.426  1.00  0.91           H  
ATOM   4927  HE1 PHE A 302      14.418  15.500 -63.186  1.00  0.91           H  
ATOM   4928  HE2 PHE A 302      18.678  15.632 -62.801  1.00  0.91           H  
ATOM   4929  HZ  PHE A 302      16.631  15.914 -64.181  1.00  0.91           H  
ATOM   4930  N   ASP A 303      18.224  11.904 -58.927  1.00  1.05           N  
ATOM   4931  CA  ASP A 303      19.395  11.182 -59.415  1.00  1.05           C  
ATOM   4932  C   ASP A 303      19.130   9.715 -59.732  1.00  1.05           C  
ATOM   4933  O   ASP A 303      19.894   9.088 -60.469  1.00  1.05           O  
ATOM   4934  CB  ASP A 303      20.432  11.199 -58.313  1.00  1.05           C  
ATOM   4935  CG  ASP A 303      20.905  12.530 -58.108  1.00  1.05           C  
ATOM   4936  OD1 ASP A 303      20.686  13.323 -58.942  1.00  1.05           O  
ATOM   4937  OD2 ASP A 303      21.403  12.822 -57.074  1.00  1.05           O  
ATOM   4938  H   ASP A 303      18.288  12.332 -58.018  1.00  1.05           H
[truncated: 936,847 more chars]
