# Supplementary material for: Assessment of AI-Based Protein Structure Prediction for the NLRP3 Target
Source: Molecules. 2022 Sep 7;27(18):5797. doi: 10.3390/molecules27185797 (PMC9505260; doi:10.3390/molecules27185797)
Supplement: Supplementary file 1 [file molecules-27-05797-s001.zip › AI_models/RoseTTAFold_predicted_structures/model_5.crderr.pdb]

ATOM      1  N   MET A   1       0.242  -0.234   0.723  1.00  2.03           N  
ATOM      2  CA  MET A   1       1.553  -0.559   0.175  1.00  2.03           C  
ATOM      3  C   MET A   1       2.019   0.505  -0.802  1.00  2.03           C  
ATOM      4  O   MET A   1       1.331   0.809  -1.774  1.00  2.03           O  
ATOM      5  CB  MET A   1       1.528  -1.928  -0.488  1.00  2.03           C  
ATOM      6  CG  MET A   1       2.853  -2.347  -1.087  1.00  2.03           C  
ATOM      7  SD  MET A   1       2.837  -4.058  -1.661  1.00  2.03           S  
ATOM      8  CE  MET A   1       4.510  -4.262  -2.241  1.00  2.03           C  
ATOM      9 1H   MET A   1      -0.363  -1.038   0.648  1.00  2.03           H  
ATOM     10 2H   MET A   1       0.337   0.028   1.693  1.00  2.03           H  
ATOM     11 3H   MET A   1      -0.154   0.536   0.203  1.00  2.03           H  
ATOM     12  HA  MET A   1       2.271  -0.589   0.996  1.00  2.03           H  
ATOM     13 1HB  MET A   1       1.234  -2.682   0.240  1.00  2.03           H  
ATOM     14 2HB  MET A   1       0.788  -1.932  -1.287  1.00  2.03           H  
ATOM     15 1HG  MET A   1       3.074  -1.700  -1.940  1.00  2.03           H  
ATOM     16 2HG  MET A   1       3.648  -2.215  -0.362  1.00  2.03           H  
ATOM     17 1HE  MET A   1       4.634  -5.276  -2.594  1.00  2.03           H  
ATOM     18 2HE  MET A   1       4.704  -3.559  -3.052  1.00  2.03           H  
ATOM     19 3HE  MET A   1       5.207  -4.074  -1.427  1.00  2.03           H  
ATOM     20  N   ALA A   2       3.183   1.084  -0.521  1.00  1.71           N  
ATOM     21  CA  ALA A   2       3.754   2.139  -1.363  1.00  1.71           C  
ATOM     22  C   ALA A   2       4.038   1.645  -2.775  1.00  1.71           C  
ATOM     23  O   ALA A   2       4.421   0.488  -2.973  1.00  1.71           O  
ATOM     24  CB  ALA A   2       5.033   2.666  -0.748  1.00  1.71           C  
ATOM     25  H   ALA A   2       3.702   0.784   0.292  1.00  1.71           H  
ATOM     26  HA  ALA A   2       3.028   2.949  -1.430  1.00  1.71           H  
ATOM     27 1HB  ALA A   2       5.421   3.471  -1.380  1.00  1.71           H  
ATOM     28 2HB  ALA A   2       4.822   3.046   0.245  1.00  1.71           H  
ATOM     29 3HB  ALA A   2       5.765   1.865  -0.686  1.00  1.71           H  
ATOM     30  N   SER A   3       3.867   2.532  -3.752  1.00  1.43           N  
ATOM     31  CA  SER A   3       4.133   2.216  -5.145  1.00  1.43           C  
ATOM     32  C   SER A   3       5.610   2.170  -5.466  1.00  1.43           C  
ATOM     33  O   SER A   3       6.426   2.802  -4.783  1.00  1.43           O  
ATOM     34  CB  SER A   3       3.493   3.274  -6.020  1.00  1.43           C  
ATOM     35  OG  SER A   3       4.108   4.545  -5.796  1.00  1.43           O  
ATOM     36  H   SER A   3       3.557   3.482  -3.520  1.00  1.43           H  
ATOM     37  HA  SER A   3       3.697   1.240  -5.368  1.00  1.43           H  
ATOM     38 1HB  SER A   3       3.597   2.990  -7.071  1.00  1.43           H  
ATOM     39 2HB  SER A   3       2.429   3.337  -5.799  1.00  1.43           H  
ATOM     40  HG  SER A   3       3.855   4.790  -4.867  1.00  1.43           H  
ATOM     41  N   THR A   4       5.944   1.524  -6.581  1.00  1.21           N  
ATOM     42  CA  THR A   4       7.318   1.532  -7.048  1.00  1.21           C  
ATOM     43  C   THR A   4       7.765   2.931  -7.372  1.00  1.21           C  
ATOM     44  O   THR A   4       8.889   3.289  -7.079  1.00  1.21           O  
ATOM     45  CB  THR A   4       7.546   0.630  -8.260  1.00  1.21           C  
ATOM     46  OG1 THR A   4       7.304  -0.734  -7.893  1.00  1.21           O  
ATOM     47  CG2 THR A   4       8.987   0.797  -8.827  1.00  1.21           C  
ATOM     48  H   THR A   4       5.234   1.020  -7.107  1.00  1.21           H  
ATOM     49  HA  THR A   4       7.952   1.162  -6.244  1.00  1.21           H  
ATOM     50  HB  THR A   4       6.852   0.911  -9.027  1.00  1.21           H  
ATOM     51  HG1 THR A   4       7.451  -1.300  -8.667  1.00  1.21           H  
ATOM     52 1HG2 THR A   4       9.109   0.159  -9.699  1.00  1.21           H  
ATOM     53 2HG2 THR A   4       9.145   1.827  -9.111  1.00  1.21           H  
ATOM     54 3HG2 THR A   4       9.723   0.531  -8.087  1.00  1.21           H  
ATOM     55  N   ARG A   5       6.914   3.735  -7.999  1.00  1.06           N  
ATOM     56  CA  ARG A   5       7.337   5.084  -8.350  1.00  1.06           C  
ATOM     57  C   ARG A   5       7.787   5.855  -7.111  1.00  1.06           C  
ATOM     58  O   ARG A   5       8.831   6.514  -7.129  1.00  1.06           O  
ATOM     59  CB  ARG A   5       6.218   5.829  -9.064  1.00  1.06           C  
ATOM     60  CG  ARG A   5       6.609   7.192  -9.620  1.00  1.06           C  
ATOM     61  CD  ARG A   5       5.508   7.799 -10.433  1.00  1.06           C  
ATOM     62  NE  ARG A   5       5.263   7.037 -11.662  1.00  1.06           N  
ATOM     63  CZ  ARG A   5       4.196   7.188 -12.478  1.00  1.06           C  
ATOM     64  NH1 ARG A   5       3.260   8.070 -12.193  1.00  1.06           N  
ATOM     65  NH2 ARG A   5       4.098   6.454 -13.576  1.00  1.06           N  
ATOM     66  H   ARG A   5       5.982   3.409  -8.224  1.00  1.06           H  
ATOM     67  HA  ARG A   5       8.189   5.019  -9.023  1.00  1.06           H  
ATOM     68 1HB  ARG A   5       5.818   5.233  -9.872  1.00  1.06           H  
ATOM     69 2HB  ARG A   5       5.403   5.994  -8.357  1.00  1.06           H  
ATOM     70 1HG  ARG A   5       6.849   7.869  -8.799  1.00  1.06           H  
ATOM     71 2HG  ARG A   5       7.483   7.082 -10.268  1.00  1.06           H  
ATOM     72 1HD  ARG A   5       4.588   7.818  -9.849  1.00  1.06           H  
ATOM     73 2HD  ARG A   5       5.785   8.817 -10.714  1.00  1.06           H  
ATOM     74  HE  ARG A   5       5.952   6.349 -11.926  1.00  1.06           H  
ATOM     75 1HH1 ARG A   5       3.334   8.635 -11.359  1.00  1.06           H  
ATOM     76 2HH1 ARG A   5       2.470   8.181 -12.811  1.00  1.06           H  
ATOM     77 1HH2 ARG A   5       4.822   5.789 -13.809  1.00  1.06           H  
ATOM     78 2HH2 ARG A   5       3.316   6.569 -14.209  1.00  1.06           H  
ATOM     79  N   CYS A   6       7.022   5.762  -6.013  1.00  0.97           N  
ATOM     80  CA  CYS A   6       7.432   6.449  -4.785  1.00  0.97           C  
ATOM     81  C   CYS A   6       8.747   5.909  -4.230  1.00  0.97           C  
ATOM     82  O   CYS A   6       9.659   6.685  -3.908  1.00  0.97           O  
ATOM     83  CB  CYS A   6       6.367   6.308  -3.702  1.00  0.97           C  
ATOM     84  SG  CYS A   6       6.772   7.088  -2.129  1.00  0.97           S  
ATOM     85  H   CYS A   6       6.154   5.218  -6.019  1.00  0.97           H  
ATOM     86  HA  CYS A   6       7.555   7.505  -5.009  1.00  0.97           H  
ATOM     87 1HB  CYS A   6       5.433   6.742  -4.059  1.00  0.97           H  
ATOM     88 2HB  CYS A   6       6.178   5.247  -3.513  1.00  0.97           H  
ATOM     89  HG  CYS A   6       5.687   6.642  -1.495  1.00  0.97           H  
ATOM     90  N   LYS A   7       8.837   4.581  -4.100  1.00  0.91           N  
ATOM     91  CA  LYS A   7      10.007   3.943  -3.507  1.00  0.91           C  
ATOM     92  C   LYS A   7      11.256   4.127  -4.366  1.00  0.91           C  
ATOM     93  O   LYS A   7      12.333   4.415  -3.848  1.00  0.91           O  
ATOM     94  CB  LYS A   7       9.708   2.465  -3.288  1.00  0.91           C  
ATOM     95  CG  LYS A   7       8.620   2.191  -2.212  1.00  0.91           C  
ATOM     96  CD  LYS A   7       9.100   2.562  -0.799  1.00  0.91           C  
ATOM     97  CE  LYS A   7      10.175   1.587  -0.345  1.00  0.91           C  
ATOM     98  NZ  LYS A   7      10.649   1.811   1.055  1.00  0.91           N  
ATOM     99  H   LYS A   7       8.053   3.996  -4.403  1.00  0.91           H  
ATOM    100  HA  LYS A   7      10.196   4.407  -2.541  1.00  0.91           H  
ATOM    101 1HB  LYS A   7       9.356   2.043  -4.228  1.00  0.91           H  
ATOM    102 2HB  LYS A   7      10.621   1.938  -3.007  1.00  0.91           H  
ATOM    103 1HG  LYS A   7       7.734   2.785  -2.456  1.00  0.91           H  
ATOM    104 2HG  LYS A   7       8.339   1.138  -2.236  1.00  0.91           H  
ATOM    105 1HD  LYS A   7       9.503   3.575  -0.800  1.00  0.91           H  
ATOM    106 2HD  LYS A   7       8.264   2.520  -0.102  1.00  0.91           H  
ATOM    107 1HE  LYS A   7       9.790   0.572  -0.423  1.00  0.91           H  
ATOM    108 2HE  LYS A   7      11.022   1.691  -1.013  1.00  0.91           H  
ATOM    109 1HZ  LYS A   7      11.384   1.098   1.233  1.00  0.91           H  
ATOM    110 2HZ  LYS A   7      11.039   2.729   1.151  1.00  0.91           H  
ATOM    111 3HZ  LYS A   7       9.896   1.694   1.710  1.00  0.91           H  
ATOM    112  N   LEU A   8      11.088   4.041  -5.677  1.00  0.88           N  
ATOM    113  CA  LEU A   8      12.155   4.226  -6.640  1.00  0.88           C  
ATOM    114  C   LEU A   8      12.656   5.644  -6.567  1.00  0.88           C  
ATOM    115  O   LEU A   8      13.862   5.861  -6.465  1.00  0.88           O  
ATOM    116  CB  LEU A   8      11.652   3.838  -8.034  1.00  0.88           C  
ATOM    117  CG  LEU A   8      12.549   4.031  -9.212  1.00  0.88           C  
ATOM    118  CD1 LEU A   8      13.824   3.308  -9.006  1.00  0.88           C  
ATOM    119  CD2 LEU A   8      11.801   3.442 -10.441  1.00  0.88           C  
ATOM    120  H   LEU A   8      10.173   3.816  -6.035  1.00  0.88           H  
ATOM    121  HA  LEU A   8      12.973   3.562  -6.382  1.00  0.88           H  
ATOM    122 1HB  LEU A   8      11.363   2.791  -8.011  1.00  0.88           H  
ATOM    123 2HB  LEU A   8      10.758   4.426  -8.234  1.00  0.88           H  
ATOM    124  HG  LEU A   8      12.763   5.086  -9.360  1.00  0.88           H  
ATOM    125 1HD1 LEU A   8      14.458   3.437  -9.885  1.00  0.88           H  
ATOM    126 2HD1 LEU A   8      14.336   3.706  -8.128  1.00  0.88           H  
ATOM    127 3HD1 LEU A   8      13.599   2.255  -8.855  1.00  0.88           H  
ATOM    128 1HD2 LEU A   8      12.401   3.548 -11.322  1.00  0.88           H  
ATOM    129 2HD2 LEU A   8      11.601   2.383 -10.270  1.00  0.88           H  
ATOM    130 3HD2 LEU A   8      10.855   3.964 -10.587  1.00  0.88           H  
ATOM    131  N   ALA A   9      11.747   6.623  -6.575  1.00  0.87           N  
ATOM    132  CA  ALA A   9      12.197   7.996  -6.470  1.00  0.87           C  
ATOM    133  C   ALA A   9      12.972   8.182  -5.168  1.00  0.87           C  
ATOM    134  O   ALA A   9      14.024   8.815  -5.172  1.00  0.87           O  
ATOM    135  CB  ALA A   9      11.013   8.940  -6.524  1.00  0.87           C  
ATOM    136  H   ALA A   9      10.749   6.429  -6.666  1.00  0.87           H  
ATOM    137  HA  ALA A   9      12.863   8.209  -7.307  1.00  0.87           H  
ATOM    138 1HB  ALA A   9      11.346   9.963  -6.458  1.00  0.87           H  
ATOM    139 2HB  ALA A   9      10.482   8.792  -7.465  1.00  0.87           H  
ATOM    140 3HB  ALA A   9      10.344   8.718  -5.694  1.00  0.87           H  
ATOM    141  N   ARG A  10      12.496   7.574  -4.065  1.00  0.86           N  
ATOM    142  CA  ARG A  10      13.196   7.663  -2.779  1.00  0.86           C  
ATOM    143  C   ARG A  10      14.606   7.066  -2.879  1.00  0.86           C  
ATOM    144  O   ARG A  10      15.585   7.669  -2.430  1.00  0.86           O  
ATOM    145  CB  ARG A  10      12.401   6.962  -1.675  1.00  0.86           C  
ATOM    146  CG  ARG A  10      13.035   6.969  -0.272  1.00  0.86           C  
ATOM    147  CD  ARG A  10      12.710   8.185   0.574  1.00  0.86           C  
ATOM    148  NE  ARG A  10      13.578   9.326   0.289  1.00  0.86           N  
ATOM    149  CZ  ARG A  10      14.811   9.484   0.795  1.00  0.86           C  
ATOM    150  NH1 ARG A  10      15.343   8.571   1.579  1.00  0.86           N  
ATOM    151  NH2 ARG A  10      15.478  10.554   0.463  1.00  0.86           N  
ATOM    152  H   ARG A  10      11.612   7.064  -4.105  1.00  0.86           H  
ATOM    153  HA  ARG A  10      13.280   8.717  -2.510  1.00  0.86           H  
ATOM    154 1HB  ARG A  10      11.413   7.410  -1.605  1.00  0.86           H  
ATOM    155 2HB  ARG A  10      12.257   5.924  -1.938  1.00  0.86           H  
ATOM    156 1HG  ARG A  10      12.690   6.088   0.268  1.00  0.86           H  
ATOM    157 2HG  ARG A  10      14.121   6.918  -0.381  1.00  0.86           H  
ATOM    158 1HD  ARG A  10      11.684   8.482   0.397  1.00  0.86           H  
ATOM    159 2HD  ARG A  10      12.830   7.926   1.624  1.00  0.86           H  
ATOM    160  HE  ARG A  10      13.247  10.078  -0.336  1.00  0.86           H  
ATOM    161 1HH1 ARG A  10      14.825   7.746   1.812  1.00  0.86           H  
ATOM    162 2HH1 ARG A  10      16.328   8.660   1.875  1.00  0.86           H  
ATOM    163 1HH2 ARG A  10      15.016  11.218  -0.180  1.00  0.86           H  
ATOM    164 2HH2 ARG A  10      16.420  10.705   0.805  1.00  0.86           H  
ATOM    165  N   TYR A  11      14.737   5.899  -3.503  1.00  0.86           N  
ATOM    166  CA  TYR A  11      16.052   5.280  -3.613  1.00  0.86           C  
ATOM    167  C   TYR A  11      16.965   6.215  -4.386  1.00  0.86           C  
ATOM    168  O   TYR A  11      18.137   6.386  -4.059  1.00  0.86           O  
ATOM    169  CB  TYR A  11      15.972   3.943  -4.332  1.00  0.86           C  
ATOM    170  CG  TYR A  11      15.185   2.907  -3.617  1.00  0.86           C  
ATOM    171  CD1 TYR A  11      14.511   1.938  -4.349  1.00  0.86           C  
ATOM    172  CD2 TYR A  11      15.105   2.924  -2.239  1.00  0.86           C  
ATOM    173  CE1 TYR A  11      13.759   1.000  -3.700  1.00  0.86           C  
ATOM    174  CE2 TYR A  11      14.348   1.975  -1.593  1.00  0.86           C  
ATOM    175  CZ  TYR A  11      13.681   1.027  -2.311  1.00  0.86           C  
ATOM    176  OH  TYR A  11      12.929   0.098  -1.669  1.00  0.86           O  
ATOM    177  H   TYR A  11      13.909   5.423  -3.866  1.00  0.86           H  
ATOM    178  HA  TYR A  11      16.470   5.144  -2.614  1.00  0.86           H  
ATOM    179 1HB  TYR A  11      15.548   4.080  -5.329  1.00  0.86           H  
ATOM    180 2HB  TYR A  11      16.970   3.567  -4.437  1.00  0.86           H  
ATOM    181  HD1 TYR A  11      14.576   1.933  -5.436  1.00  0.86           H  
ATOM    182  HD2 TYR A  11      15.633   3.689  -1.669  1.00  0.86           H  
ATOM    183  HE1 TYR A  11      13.225   0.244  -4.272  1.00  0.86           H  
ATOM    184  HE2 TYR A  11      14.270   1.978  -0.508  1.00  0.86           H  
ATOM    185  HH  TYR A  11      13.030   0.170  -0.686  1.00  0.86           H  
ATOM    186  N   LEU A  12      16.415   6.841  -5.423  1.00  0.87           N  
ATOM    187  CA  LEU A  12      17.177   7.772  -6.226  1.00  0.87           C  
ATOM    188  C   LEU A  12      17.541   9.032  -5.410  1.00  0.87           C  
ATOM    189  O   LEU A  12      18.636   9.563  -5.560  1.00  0.87           O  
ATOM    190  CB  LEU A  12      16.400   8.083  -7.504  1.00  0.87           C  
ATOM    191  CG  LEU A  12      16.264   6.894  -8.428  1.00  0.87           C  
ATOM    192  CD1 LEU A  12      15.402   7.254  -9.665  1.00  0.87           C  
ATOM    193  CD2 LEU A  12      17.611   6.433  -8.768  1.00  0.87           C  
ATOM    194  H   LEU A  12      15.442   6.652  -5.666  1.00  0.87           H  
ATOM    195  HA  LEU A  12      18.104   7.286  -6.517  1.00  0.87           H  
ATOM    196 1HB  LEU A  12      15.404   8.381  -7.225  1.00  0.87           H  
ATOM    197 2HB  LEU A  12      16.892   8.887  -8.041  1.00  0.87           H  
ATOM    198  HG  LEU A  12      15.759   6.095  -7.908  1.00  0.87           H  
ATOM    199 1HD1 LEU A  12      15.303   6.378 -10.311  1.00  0.87           H  
ATOM    200 2HD1 LEU A  12      14.409   7.575  -9.340  1.00  0.87           H  
ATOM    201 3HD1 LEU A  12      15.880   8.059 -10.217  1.00  0.87           H  
ATOM    202 1HD2 LEU A  12      17.521   5.583  -9.366  1.00  0.87           H  
ATOM    203 2HD2 LEU A  12      18.149   7.210  -9.300  1.00  0.87           H  
ATOM    204 3HD2 LEU A  12      18.144   6.172  -7.859  1.00  0.87           H  
ATOM    205  N   GLU A  13      16.668   9.470  -4.481  1.00  0.89           N  
ATOM    206  CA  GLU A  13      16.962  10.629  -3.611  1.00  0.89           C  
ATOM    207  C   GLU A  13      18.175  10.372  -2.711  1.00  0.89           C  
ATOM    208  O   GLU A  13      18.874  11.308  -2.323  1.00  0.89           O  
ATOM    209  CB  GLU A  13      15.767  11.048  -2.731  1.00  0.89           C  
ATOM    210  CG  GLU A  13      14.650  11.694  -3.460  1.00  0.89           C  
ATOM    211  CD  GLU A  13      13.426  12.145  -2.641  1.00  0.89           C  
ATOM    212  OE1 GLU A  13      13.338  11.826  -1.467  1.00  0.89           O  
ATOM    213  OE2 GLU A  13      12.568  12.830  -3.222  1.00  0.89           O  
ATOM    214  H   GLU A  13      15.762   9.011  -4.406  1.00  0.89           H  
ATOM    215  HA  GLU A  13      17.208  11.474  -4.254  1.00  0.89           H  
ATOM    216 1HB  GLU A  13      15.366  10.174  -2.243  1.00  0.89           H  
ATOM    217 2HB  GLU A  13      16.111  11.738  -1.965  1.00  0.89           H  
ATOM    218 1HG  GLU A  13      15.071  12.556  -3.962  1.00  0.89           H  
ATOM    219 2HG  GLU A  13      14.327  10.996  -4.192  1.00  0.89           H  
ATOM    220  N   ASP A  14      18.438   9.100  -2.399  1.00  0.92           N  
ATOM    221  CA  ASP A  14      19.600   8.728  -1.586  1.00  0.92           C  
ATOM    222  C   ASP A  14      20.917   8.745  -2.401  1.00  0.92           C  
ATOM    223  O   ASP A  14      22.006   8.537  -1.839  1.00  0.92           O  
ATOM    224  CB  ASP A  14      19.428   7.347  -0.942  1.00  0.92           C  
ATOM    225  CG  ASP A  14      18.406   7.227   0.289  1.00  0.92           C  
ATOM    226  OD1 ASP A  14      18.154   8.209   0.982  1.00  0.92           O  
ATOM    227  OD2 ASP A  14      17.914   6.108   0.509  1.00  0.92           O  
ATOM    228  H   ASP A  14      17.783   8.381  -2.716  1.00  0.92           H  
ATOM    229  HA  ASP A  14      19.694   9.459  -0.786  1.00  0.92           H  
ATOM    230 1HB  ASP A  14      19.069   6.694  -1.723  1.00  0.92           H  
ATOM    231 2HB  ASP A  14      20.402   6.973  -0.628  1.00  0.92           H  
ATOM    232  N   LEU A  15      20.832   8.947  -3.725  1.00  0.94           N  
ATOM    233  CA  LEU A  15      22.025   9.029  -4.564  1.00  0.94           C  
ATOM    234  C   LEU A  15      22.541  10.472  -4.607  1.00  0.94           C  
ATOM    235  O   LEU A  15      21.758  11.418  -4.586  1.00  0.94           O  
ATOM    236  CB  LEU A  15      21.751   8.597  -6.022  1.00  0.94           C  
ATOM    237  CG  LEU A  15      21.295   7.157  -6.319  1.00  0.94           C  
ATOM    238  CD1 LEU A  15      21.019   7.053  -7.805  1.00  0.94           C  
ATOM    239  CD2 LEU A  15      22.364   6.191  -5.945  1.00  0.94           C  
ATOM    240  H   LEU A  15      19.928   9.103  -4.172  1.00  0.94           H  
ATOM    241  HA  LEU A  15      22.793   8.393  -4.142  1.00  0.94           H  
ATOM    242 1HB  LEU A  15      20.983   9.257  -6.423  1.00  0.94           H  
ATOM    243 2HB  LEU A  15      22.657   8.776  -6.599  1.00  0.94           H  
ATOM    244  HG  LEU A  15      20.380   6.935  -5.762  1.00  0.94           H  
ATOM    245 1HD1 LEU A  15      20.696   6.067  -8.064  1.00  0.94           H  
ATOM    246 2HD1 LEU A  15      20.247   7.763  -8.062  1.00  0.94           H  
ATOM    247 3HD1 LEU A  15      21.930   7.282  -8.349  1.00  0.94           H  
ATOM    248 1HD2 LEU A  15      22.036   5.179  -6.177  1.00  0.94           H  
ATOM    249 2HD2 LEU A  15      23.251   6.407  -6.496  1.00  0.94           H  
ATOM    250 3HD2 LEU A  15      22.566   6.284  -4.887  1.00  0.94           H  
ATOM    251  N   GLU A  16      23.854  10.643  -4.721  1.00  0.96           N  
ATOM    252  CA  GLU A  16      24.426  11.975  -4.914  1.00  0.96           C  
ATOM    253  C   GLU A  16      24.280  12.290  -6.385  1.00  0.96           C  
ATOM    254  O   GLU A  16      24.075  11.364  -7.166  1.00  0.96           O  
ATOM    255  CB  GLU A  16      25.899  12.041  -4.502  1.00  0.96           C  
ATOM    256  CG  GLU A  16      26.160  11.799  -3.022  1.00  0.96           C  
ATOM    257  CD  GLU A  16      27.622  11.949  -2.657  1.00  0.96           C  
ATOM    258  OE1 GLU A  16      28.432  12.011  -3.553  1.00  0.96           O  
ATOM    259  OE2 GLU A  16      27.923  12.003  -1.487  1.00  0.96           O  
ATOM    260  H   GLU A  16      24.467   9.842  -4.698  1.00  0.96           H  
ATOM    261  HA  GLU A  16      23.855  12.706  -4.339  1.00  0.96           H  
ATOM    262 1HB  GLU A  16      26.462  11.293  -5.066  1.00  0.96           H  
ATOM    263 2HB  GLU A  16      26.307  13.018  -4.761  1.00  0.96           H  
ATOM    264 1HG  GLU A  16      25.572  12.507  -2.437  1.00  0.96           H  
ATOM    265 2HG  GLU A  16      25.825  10.792  -2.767  1.00  0.96           H  
ATOM    266  N   ASP A  17      24.424  13.554  -6.779  1.00  0.97           N  
ATOM    267  CA  ASP A  17      24.291  13.914  -8.192  1.00  0.97           C  
ATOM    268  C   ASP A  17      25.243  13.122  -9.089  1.00  0.97           C  
ATOM    269  O   ASP A  17      24.885  12.742 -10.206  1.00  0.97           O  
ATOM    270  CB  ASP A  17      24.566  15.405  -8.384  1.00  0.97           C  
ATOM    271  CG  ASP A  17      23.467  16.313  -7.833  1.00  0.97           C  
ATOM    272  OD1 ASP A  17      22.398  15.830  -7.541  1.00  0.97           O  
ATOM    273  OD2 ASP A  17      23.717  17.486  -7.706  1.00  0.97           O  
ATOM    274  H   ASP A  17      24.599  14.274  -6.092  1.00  0.97           H  
ATOM    275  HA  ASP A  17      23.267  13.701  -8.504  1.00  0.97           H  
ATOM    276 1HB  ASP A  17      25.506  15.664  -7.897  1.00  0.97           H  
ATOM    277 2HB  ASP A  17      24.688  15.614  -9.448  1.00  0.97           H  
ATOM    278  N   VAL A  18      26.445  12.832  -8.596  1.00  0.95           N  
ATOM    279  CA  VAL A  18      27.398  12.067  -9.391  1.00  0.95           C  
ATOM    280  C   VAL A  18      26.857  10.661  -9.644  1.00  0.95           C  
ATOM    281  O   VAL A  18      26.918  10.142 -10.765  1.00  0.95           O  
ATOM    282  CB  VAL A  18      28.748  11.985  -8.666  1.00  0.95           C  
ATOM    283  CG1 VAL A  18      29.675  11.040  -9.397  1.00  0.95           C  
ATOM    284  CG2 VAL A  18      29.346  13.375  -8.572  1.00  0.95           C  
ATOM    285  H   VAL A  18      26.694  13.151  -7.671  1.00  0.95           H  
ATOM    286  HA  VAL A  18      27.537  12.569 -10.350  1.00  0.95           H  
ATOM    287  HB  VAL A  18      28.595  11.583  -7.661  1.00  0.95           H  
ATOM    288 1HG1 VAL A  18      30.624  10.979  -8.867  1.00  0.95           H  
ATOM    289 2HG1 VAL A  18      29.219  10.058  -9.435  1.00  0.95           H  
ATOM    290 3HG1 VAL A  18      29.845  11.405 -10.409  1.00  0.95           H  
ATOM    291 1HG2 VAL A  18      30.301  13.324  -8.047  1.00  0.95           H  
ATOM    292 2HG2 VAL A  18      29.503  13.771  -9.575  1.00  0.95           H  
ATOM    293 3HG2 VAL A  18      28.665  14.026  -8.024  1.00  0.95           H  
ATOM    294  N   ASP A  19      26.325  10.045  -8.593  1.00  0.94           N  
ATOM    295  CA  ASP A  19      25.774   8.710  -8.718  1.00  0.94           C  
ATOM    296  C   ASP A  19      24.457   8.711  -9.483  1.00  0.94           C  
ATOM    297  O   ASP A  19      24.157   7.744 -10.185  1.00  0.94           O  
ATOM    298  CB  ASP A  19      25.639   8.030  -7.363  1.00  0.94           C  
ATOM    299  CG  ASP A  19      26.990   7.612  -6.746  1.00  0.94           C  
ATOM    300  OD1 ASP A  19      27.992   7.624  -7.447  1.00  0.94           O  
ATOM    301  OD2 ASP A  19      27.009   7.266  -5.588  1.00  0.94           O  
ATOM    302  H   ASP A  19      26.282  10.527  -7.706  1.00  0.94           H  
ATOM    303  HA  ASP A  19      26.467   8.118  -9.295  1.00  0.94           H  
ATOM    304 1HB  ASP A  19      25.115   8.696  -6.678  1.00  0.94           H  
ATOM    305 2HB  ASP A  19      25.044   7.146  -7.490  1.00  0.94           H  
ATOM    306  N   LEU A  20      23.683   9.800  -9.398  1.00  0.91           N  
ATOM    307  CA  LEU A  20      22.436   9.846 -10.145  1.00  0.91           C  
ATOM    308  C   LEU A  20      22.809   9.862 -11.622  1.00  0.91           C  
ATOM    309  O   LEU A  20      22.179   9.180 -12.429  1.00  0.91           O  
ATOM    310  CB  LEU A  20      21.569  11.066  -9.807  1.00  0.91           C  
ATOM    311  CG  LEU A  20      20.150  11.042 -10.473  1.00  0.91           C  
ATOM    312  CD1 LEU A  20      19.410   9.786  -9.981  1.00  0.91           C  
ATOM    313  CD2 LEU A  20      19.364  12.301 -10.116  1.00  0.91           C  
ATOM    314  H   LEU A  20      23.946  10.572  -8.793  1.00  0.91           H  
ATOM    315  HA  LEU A  20      21.862   8.949  -9.942  1.00  0.91           H  
ATOM    316 1HB  LEU A  20      21.447  11.121  -8.722  1.00  0.91           H  
ATOM    317 2HB  LEU A  20      22.090  11.966 -10.140  1.00  0.91           H  
ATOM    318  HG  LEU A  20      20.254  10.973 -11.549  1.00  0.91           H  
ATOM    319 1HD1 LEU A  20      18.435   9.732 -10.423  1.00  0.91           H  
ATOM    320 2HD1 LEU A  20      19.979   8.898 -10.253  1.00  0.91           H  
ATOM    321 3HD1 LEU A  20      19.305   9.837  -8.894  1.00  0.91           H  
ATOM    322 1HD2 LEU A  20      18.375  12.261 -10.585  1.00  0.91           H  
ATOM    323 2HD2 LEU A  20      19.251  12.363  -9.030  1.00  0.91           H  
ATOM    324 3HD2 LEU A  20      19.901  13.179 -10.475  1.00  0.91           H  
ATOM    325  N   LYS A  21      23.847  10.633 -11.988  1.00  0.89           N  
ATOM    326  CA  LYS A  21      24.293  10.657 -13.377  1.00  0.89           C  
ATOM    327  C   LYS A  21      24.679   9.253 -13.831  1.00  0.89           C  
ATOM    328  O   LYS A  21      24.279   8.817 -14.911  1.00  0.89           O  
ATOM    329  CB  LYS A  21      25.473  11.607 -13.585  1.00  0.89           C  
ATOM    330  CG  LYS A  21      25.940  11.685 -15.042  1.00  0.89           C  
ATOM    331  CD  LYS A  21      27.104  12.649 -15.219  1.00  0.89           C  
ATOM    332  CE  LYS A  21      27.593  12.658 -16.663  1.00  0.89           C  
ATOM    333  NZ  LYS A  21      28.732  13.599 -16.860  1.00  0.89           N  
ATOM    334  H   LYS A  21      24.325  11.213 -11.296  1.00  0.89           H  
ATOM    335  HA  LYS A  21      23.470  10.992 -13.998  1.00  0.89           H  
ATOM    336 1HB  LYS A  21      25.198  12.608 -13.250  1.00  0.89           H  
ATOM    337 2HB  LYS A  21      26.315  11.281 -12.977  1.00  0.89           H  
ATOM    338 1HG  LYS A  21      26.239  10.701 -15.371  1.00  0.89           H  
ATOM    339 2HG  LYS A  21      25.112  12.015 -15.667  1.00  0.89           H  
ATOM    340 1HD  LYS A  21      26.793  13.656 -14.938  1.00  0.89           H  
ATOM    341 2HD  LYS A  21      27.925  12.345 -14.569  1.00  0.89           H  
ATOM    342 1HE  LYS A  21      27.913  11.652 -16.935  1.00  0.89           H  
ATOM    343 2HE  LYS A  21      26.772  12.954 -17.315  1.00  0.89           H  
ATOM    344 1HZ  LYS A  21      29.025  13.574 -17.827  1.00  0.89           H  
ATOM    345 2HZ  LYS A  21      28.441  14.536 -16.621  1.00  0.89           H  
ATOM    346 3HZ  LYS A  21      29.503  13.325 -16.268  1.00  0.89           H  
ATOM    347  N   LYS A  22      25.451   8.528 -13.014  1.00  0.87           N  
ATOM    348  CA  LYS A  22      25.825   7.171 -13.405  1.00  0.87           C  
ATOM    349  C   LYS A  22      24.594   6.271 -13.525  1.00  0.87           C  
ATOM    350  O   LYS A  22      24.498   5.465 -14.458  1.00  0.87           O  
ATOM    351  CB  LYS A  22      26.829   6.592 -12.419  1.00  0.87           C  
ATOM    352  CG  LYS A  22      28.222   7.215 -12.491  1.00  0.87           C  
ATOM    353  CD  LYS A  22      29.205   6.502 -11.559  1.00  0.87           C  
ATOM    354  CE  LYS A  22      28.825   6.815 -10.137  1.00  0.87           C  
ATOM    355  NZ  LYS A  22      29.800   6.383  -9.122  1.00  0.87           N  
ATOM    356  H   LYS A  22      25.790   8.932 -12.137  1.00  0.87           H  
ATOM    357  HA  LYS A  22      26.288   7.210 -14.380  1.00  0.87           H  
ATOM    358 1HB  LYS A  22      26.453   6.721 -11.403  1.00  0.87           H  
ATOM    359 2HB  LYS A  22      26.932   5.525 -12.594  1.00  0.87           H  
ATOM    360 1HG  LYS A  22      28.595   7.163 -13.512  1.00  0.87           H  
ATOM    361 2HG  LYS A  22      28.156   8.265 -12.198  1.00  0.87           H  
ATOM    362 1HD  LYS A  22      29.159   5.423 -11.715  1.00  0.87           H  
ATOM    363 2HD  LYS A  22      30.219   6.848 -11.747  1.00  0.87           H  
ATOM    364 1HE  LYS A  22      28.693   7.885 -10.054  1.00  0.87           H  
ATOM    365 2HE  LYS A  22      27.874   6.325  -9.923  1.00  0.87           H  
ATOM    366 1HZ  LYS A  22      29.379   6.682  -8.221  1.00  0.87           H  
ATOM    367 2HZ  LYS A  22      29.926   5.389  -9.140  1.00  0.87           H  
ATOM    368 3HZ  LYS A  22      30.679   6.841  -9.262  1.00  0.87           H  
ATOM    369  N   PHE A  23      23.629   6.435 -12.614  1.00  0.87           N  
ATOM    370  CA  PHE A  23      22.406   5.646 -12.654  1.00  0.87           C  
ATOM    371  C   PHE A  23      21.747   5.893 -14.016  1.00  0.87           C  
ATOM    372  O   PHE A  23      21.379   4.952 -14.730  1.00  0.87           O  
ATOM    373  CB  PHE A  23      21.452   6.048 -11.510  1.00  0.87           C  
ATOM    374  CG  PHE A  23      20.189   5.212 -11.370  1.00  0.87           C  
ATOM    375  CD1 PHE A  23      20.196   4.059 -10.590  1.00  0.87           C  
ATOM    376  CD2 PHE A  23      19.012   5.549 -12.016  1.00  0.87           C  
ATOM    377  CE1 PHE A  23      19.069   3.267 -10.466  1.00  0.87           C  
ATOM    378  CE2 PHE A  23      17.885   4.747 -11.880  1.00  0.87           C  
ATOM    379  CZ  PHE A  23      17.918   3.613 -11.116  1.00  0.87           C  
ATOM    380  H   PHE A  23      23.757   7.104 -11.858  1.00  0.87           H  
ATOM    381  HA  PHE A  23      22.667   4.598 -12.562  1.00  0.87           H  
ATOM    382 1HB  PHE A  23      21.995   6.005 -10.566  1.00  0.87           H  
ATOM    383 2HB  PHE A  23      21.147   7.075 -11.649  1.00  0.87           H  
ATOM    384  HD1 PHE A  23      21.114   3.777 -10.072  1.00  0.87           H  
ATOM    385  HD2 PHE A  23      18.976   6.451 -12.631  1.00  0.87           H  
ATOM    386  HE1 PHE A  23      19.103   2.362  -9.849  1.00  0.87           H  
ATOM    387  HE2 PHE A  23      16.967   5.016 -12.366  1.00  0.87           H  
ATOM    388  HZ  PHE A  23      17.026   3.003 -11.022  1.00  0.87           H  
ATOM    389  N   LYS A  24      21.644   7.182 -14.391  1.00  0.87           N  
ATOM    390  CA  LYS A  24      21.058   7.576 -15.663  1.00  0.87           C  
ATOM    391  C   LYS A  24      21.798   7.003 -16.855  1.00  0.87           C  
ATOM    392  O   LYS A  24      21.158   6.513 -17.783  1.00  0.87           O  
ATOM    393  CB  LYS A  24      20.992   9.105 -15.795  1.00  0.87           C  
ATOM    394  CG  LYS A  24      19.922   9.742 -14.948  1.00  0.87           C  
ATOM    395  CD  LYS A  24      19.684  11.234 -15.293  1.00  0.87           C  
ATOM    396  CE  LYS A  24      20.689  12.172 -14.665  1.00  0.87           C  
ATOM    397  NZ  LYS A  24      20.264  13.617 -14.817  1.00  0.87           N  
ATOM    398  H   LYS A  24      21.975   7.908 -13.755  1.00  0.87           H  
ATOM    399  HA  LYS A  24      20.046   7.196 -15.695  1.00  0.87           H  
ATOM    400 1HB  LYS A  24      21.939   9.529 -15.485  1.00  0.87           H  
ATOM    401 2HB  LYS A  24      20.845   9.382 -16.833  1.00  0.87           H  
ATOM    402 1HG  LYS A  24      19.010   9.185 -15.097  1.00  0.87           H  
ATOM    403 2HG  LYS A  24      20.198   9.663 -13.901  1.00  0.87           H  
ATOM    404 1HD  LYS A  24      19.780  11.346 -16.367  1.00  0.87           H  
ATOM    405 2HD  LYS A  24      18.681  11.554 -15.015  1.00  0.87           H  
ATOM    406 1HE  LYS A  24      20.785  11.941 -13.611  1.00  0.87           H  
ATOM    407 2HE  LYS A  24      21.654  12.039 -15.146  1.00  0.87           H  
ATOM    408 1HZ  LYS A  24      20.942  14.219 -14.389  1.00  0.87           H  
ATOM    409 2HZ  LYS A  24      20.167  13.882 -15.814  1.00  0.87           H  
ATOM    410 3HZ  LYS A  24      19.353  13.750 -14.365  1.00  0.87           H  
ATOM    411  N   MET A  25      23.130   6.976 -16.818  1.00  0.89           N  
ATOM    412  CA  MET A  25      23.863   6.438 -17.960  1.00  0.89           C  
ATOM    413  C   MET A  25      23.549   4.949 -18.126  1.00  0.89           C  
ATOM    414  O   MET A  25      23.402   4.447 -19.245  1.00  0.89           O  
ATOM    415  CB  MET A  25      25.364   6.699 -17.807  1.00  0.89           C  
ATOM    416  CG  MET A  25      25.745   8.183 -17.963  1.00  0.89           C  
ATOM    417  SD  MET A  25      27.530   8.492 -18.030  1.00  0.89           S  
ATOM    418  CE  MET A  25      28.046   8.193 -16.345  1.00  0.89           C  
ATOM    419  H   MET A  25      23.625   7.388 -16.026  1.00  0.89           H  
ATOM    420  HA  MET A  25      23.521   6.949 -18.862  1.00  0.89           H  
ATOM    421 1HB  MET A  25      25.690   6.364 -16.821  1.00  0.89           H  
ATOM    422 2HB  MET A  25      25.912   6.124 -18.554  1.00  0.89           H  
ATOM    423 1HG  MET A  25      25.292   8.565 -18.881  1.00  0.89           H  
ATOM    424 2HG  MET A  25      25.333   8.745 -17.133  1.00  0.89           H  
ATOM    425 1HE  MET A  25      29.118   8.358 -16.258  1.00  0.89           H  
ATOM    426 2HE  MET A  25      27.523   8.862 -15.673  1.00  0.89           H  
ATOM    427 3HE  MET A  25      27.821   7.162 -16.084  1.00  0.89           H  
ATOM    428  N   HIS A  26      23.363   4.240 -17.017  1.00  0.91           N  
ATOM    429  CA  HIS A  26      23.020   2.836 -17.146  1.00  0.91           C  
ATOM    430  C   HIS A  26      21.599   2.672 -17.677  1.00  0.91           C  
ATOM    431  O   HIS A  26      21.340   1.749 -18.443  1.00  0.91           O  
ATOM    432  CB  HIS A  26      23.196   2.095 -15.838  1.00  0.91           C  
ATOM    433  CG  HIS A  26      24.602   1.818 -15.469  1.00  0.91           C  
ATOM    434  ND1 HIS A  26      25.386   0.902 -16.144  1.00  0.91           N  
ATOM    435  CD2 HIS A  26      25.370   2.329 -14.503  1.00  0.91           C  
ATOM    436  CE1 HIS A  26      26.581   0.861 -15.588  1.00  0.91           C  
ATOM    437  NE2 HIS A  26      26.601   1.719 -14.591  1.00  0.91           N  
ATOM    438  H   HIS A  26      23.498   4.669 -16.098  1.00  0.91           H  
ATOM    439  HA  HIS A  26      23.688   2.371 -17.870  1.00  0.91           H  
ATOM    440 1HB  HIS A  26      22.741   2.680 -15.039  1.00  0.91           H  
ATOM    441 2HB  HIS A  26      22.672   1.158 -15.901  1.00  0.91           H  
ATOM    442  HD2 HIS A  26      25.058   3.083 -13.794  1.00  0.91           H  
ATOM    443  HE1 HIS A  26      27.412   0.228 -15.901  1.00  0.91           H  
ATOM    444  HE2 HIS A  26      27.389   1.903 -13.985  1.00  0.91           H  
ATOM    445  N   LEU A  27      20.681   3.577 -17.310  1.00  0.94           N  
ATOM    446  CA  LEU A  27      19.320   3.507 -17.850  1.00  0.94           C  
ATOM    447  C   LEU A  27      19.312   3.726 -19.357  1.00  0.94           C  
ATOM    448  O   LEU A  27      18.619   3.021 -20.102  1.00  0.94           O  
ATOM    449  CB  LEU A  27      18.423   4.580 -17.251  1.00  0.94           C  
ATOM    450  CG  LEU A  27      18.047   4.431 -15.847  1.00  0.94           C  
ATOM    451  CD1 LEU A  27      17.310   5.678 -15.391  1.00  0.94           C  
ATOM    452  CD2 LEU A  27      17.178   3.239 -15.743  1.00  0.94           C  
ATOM    453  H   LEU A  27      20.933   4.303 -16.637  1.00  0.94           H  
ATOM    454  HA  LEU A  27      18.907   2.528 -17.627  1.00  0.94           H  
ATOM    455 1HB  LEU A  27      18.910   5.540 -17.359  1.00  0.94           H  
ATOM    456 2HB  LEU A  27      17.508   4.606 -17.832  1.00  0.94           H  
ATOM    457  HG  LEU A  27      18.938   4.304 -15.234  1.00  0.94           H  
ATOM    458 1HD1 LEU A  27      17.014   5.586 -14.384  1.00  0.94           H  
ATOM    459 2HD1 LEU A  27      17.950   6.536 -15.496  1.00  0.94           H  
ATOM    460 3HD1 LEU A  27      16.430   5.815 -15.991  1.00  0.94           H  
ATOM    461 1HD2 LEU A  27      16.900   3.104 -14.713  1.00  0.94           H  
ATOM    462 2HD2 LEU A  27      16.298   3.388 -16.358  1.00  0.94           H  
ATOM    463 3HD2 LEU A  27      17.704   2.372 -16.096  1.00  0.94           H  
ATOM    464  N   GLU A  28      20.143   4.659 -19.816  1.00  1.01           N  
ATOM    465  CA  GLU A  28      20.218   4.987 -21.235  1.00  1.01           C  
ATOM    466  C   GLU A  28      20.657   3.776 -22.043  1.00  1.01           C  
ATOM    467  O   GLU A  28      20.150   3.519 -23.137  1.00  1.01           O  
ATOM    468  CB  GLU A  28      21.208   6.137 -21.449  1.00  1.01           C  
ATOM    469  CG  GLU A  28      20.716   7.472 -20.908  1.00  1.01           C  
ATOM    470  CD  GLU A  28      21.746   8.583 -20.951  1.00  1.01           C  
ATOM    471  OE1 GLU A  28      22.874   8.319 -21.286  1.00  1.01           O  
ATOM    472  OE2 GLU A  28      21.392   9.698 -20.670  1.00  1.01           O  
ATOM    473  H   GLU A  28      20.695   5.199 -19.147  1.00  1.01           H  
ATOM    474  HA  GLU A  28      19.232   5.297 -21.574  1.00  1.01           H  
ATOM    475 1HB  GLU A  28      22.148   5.901 -20.957  1.00  1.01           H  
ATOM    476 2HB  GLU A  28      21.413   6.239 -22.508  1.00  1.01           H  
ATOM    477 1HG  GLU A  28      19.847   7.759 -21.482  1.00  1.01           H  
ATOM    478 2HG  GLU A  28      20.396   7.331 -19.903  1.00  1.01           H  
ATOM    479  N   ASP A  29      21.583   3.014 -21.471  1.00  1.13           N  
ATOM    480  CA  ASP A  29      22.120   1.821 -22.090  1.00  1.13           C  
ATOM    481  C   ASP A  29      21.615   0.504 -21.467  1.00  1.13           C  
ATOM    482  O   ASP A  29      22.271  -0.524 -21.625  1.00  1.13           O  
ATOM    483  CB  ASP A  29      23.656   1.861 -22.028  1.00  1.13           C  
ATOM    484  CG  ASP A  29      24.286   3.026 -22.854  1.00  1.13           C  
ATOM    485  OD1 ASP A  29      23.833   3.296 -23.956  1.00  1.13           O  
ATOM    486  OD2 ASP A  29      25.228   3.612 -22.377  1.00  1.13           O  
ATOM    487  H   ASP A  29      21.967   3.310 -20.568  1.00  1.13           H  
ATOM    488  HA  ASP A  29      21.821   1.820 -23.135  1.00  1.13           H  
ATOM    489 1HB  ASP A  29      23.956   1.980 -20.983  1.00  1.13           H  
ATOM    490 2HB  ASP A  29      24.061   0.915 -22.382  1.00  1.13           H  
ATOM    491  N   TYR A  30      20.484   0.515 -20.746  1.00  1.30           N  
ATOM    492  CA  TYR A  30      20.037  -0.728 -20.099  1.00  1.30           C  
ATOM    493  C   TYR A  30      19.540  -1.677 -21.208  1.00  1.30           C  
ATOM    494  O   TYR A  30      18.591  -1.330 -21.904  1.00  1.30           O  
ATOM    495  CB  TYR A  30      18.897  -0.457 -19.121  1.00  1.30           C  
ATOM    496  CG  TYR A  30      18.655  -1.577 -18.142  1.00  1.30           C  
ATOM    497  CD1 TYR A  30      19.077  -1.424 -16.828  1.00  1.30           C  
ATOM    498  CD2 TYR A  30      18.091  -2.753 -18.538  1.00  1.30           C  
ATOM    499  CE1 TYR A  30      18.892  -2.442 -15.918  1.00  1.30           C  
ATOM    500  CE2 TYR A  30      17.928  -3.779 -17.627  1.00  1.30           C  
ATOM    501  CZ  TYR A  30      18.313  -3.627 -16.331  1.00  1.30           C  
ATOM    502  OH  TYR A  30      18.123  -4.660 -15.439  1.00  1.30           O  
ATOM    503  H   TYR A  30      19.942   1.371 -20.623  1.00  1.30           H  
ATOM    504  HA  TYR A  30      20.877  -1.150 -19.562  1.00  1.30           H  
ATOM    505 1HB  TYR A  30      19.113   0.440 -18.562  1.00  1.30           H  
ATOM    506 2HB  TYR A  30      17.977  -0.282 -19.680  1.00  1.30           H  
ATOM    507  HD1 TYR A  30      19.545  -0.491 -16.513  1.00  1.30           H  
ATOM    508  HD2 TYR A  30      17.780  -2.886 -19.579  1.00  1.30           H  
ATOM    509  HE1 TYR A  30      19.201  -2.317 -14.888  1.00  1.30           H  
ATOM    510  HE2 TYR A  30      17.486  -4.716 -17.945  1.00  1.30           H  
ATOM    511  HH  TYR A  30      17.652  -5.378 -15.866  1.00  1.30           H  
ATOM    512  N   PRO A  31      20.108  -2.880 -21.396  1.00  1.52           N  
ATOM    513  CA  PRO A  31      19.793  -3.733 -22.532  1.00  1.52           C  
ATOM    514  C   PRO A  31      18.382  -4.376 -22.521  1.00  1.52           C  
ATOM    515  O   PRO A  31      17.958  -4.940 -21.511  1.00  1.52           O  
ATOM    516  CB  PRO A  31      20.867  -4.828 -22.401  1.00  1.52           C  
ATOM    517  CG  PRO A  31      21.240  -4.847 -20.923  1.00  1.52           C  
ATOM    518  CD  PRO A  31      21.113  -3.411 -20.464  1.00  1.52           C  
ATOM    519  HA  PRO A  31      19.974  -3.120 -23.409  1.00  1.52           H  
ATOM    520 1HB  PRO A  31      20.479  -5.789 -22.753  1.00  1.52           H  
ATOM    521 2HB  PRO A  31      21.724  -4.582 -23.049  1.00  1.52           H  
ATOM    522 1HG  PRO A  31      20.565  -5.524 -20.376  1.00  1.52           H  
ATOM    523 2HG  PRO A  31      22.259  -5.243 -20.795  1.00  1.52           H  
ATOM    524 1HD  PRO A  31      20.756  -3.393 -19.428  1.00  1.52           H  
ATOM    525 2HD  PRO A  31      22.074  -2.883 -20.585  1.00  1.52           H  
ATOM    526  N   PRO A  32      17.754  -4.504 -23.727  1.00  1.74           N  
ATOM    527  CA  PRO A  32      16.448  -5.106 -24.006  1.00  1.74           C  
ATOM    528  C   PRO A  32      16.476  -6.605 -23.784  1.00  1.74           C  
ATOM    529  O   PRO A  32      15.434  -7.254 -23.673  1.00  1.74           O  
ATOM    530  CB  PRO A  32      16.207  -4.746 -25.472  1.00  1.74           C  
ATOM    531  CG  PRO A  32      17.580  -4.584 -26.064  1.00  1.74           C  
ATOM    532  CD  PRO A  32      18.424  -4.002 -24.955  1.00  1.74           C  
ATOM    533  HA  PRO A  32      15.681  -4.649 -23.380  1.00  1.74           H  
ATOM    534 1HB  PRO A  32      15.623  -5.539 -25.959  1.00  1.74           H  
ATOM    535 2HB  PRO A  32      15.607  -3.825 -25.532  1.00  1.74           H  
ATOM    536 1HG  PRO A  32      17.953  -5.559 -26.413  1.00  1.74           H  
ATOM    537 2HG  PRO A  32      17.535  -3.928 -26.948  1.00  1.74           H  
ATOM    538 1HD  PRO A  32      19.440  -4.410 -25.063  1.00  1.74           H  
ATOM    539 2HD  PRO A  32      18.391  -2.899 -24.992  1.00  1.74           H  
ATOM    540  N   GLN A  33      17.684  -7.145 -23.674  1.00  1.90           N  
ATOM    541  CA  GLN A  33      17.941  -8.559 -23.480  1.00  1.90           C  
ATOM    542  C   GLN A  33      17.320  -9.055 -22.183  1.00  1.90           C  
ATOM    543  O   GLN A  33      17.027 -10.241 -22.037  1.00  1.90           O  
ATOM    544  CB  GLN A  33      19.448  -8.791 -23.420  1.00  1.90           C  
ATOM    545  CG  GLN A  33      20.171  -8.541 -24.725  1.00  1.90           C  
ATOM    546  CD  GLN A  33      21.674  -8.710 -24.587  1.00  1.90           C  
ATOM    547  OE1 GLN A  33      22.223  -8.594 -23.486  1.00  1.90           O  
ATOM    548  NE2 GLN A  33      22.349  -8.981 -25.699  1.00  1.90           N  
ATOM    549  H   GLN A  33      18.485  -6.543 -23.754  1.00  1.90           H  
ATOM    550  HA  GLN A  33      17.508  -9.114 -24.312  1.00  1.90           H  
ATOM    551 1HB  GLN A  33      19.883  -8.145 -22.658  1.00  1.90           H  
ATOM    552 2HB  GLN A  33      19.642  -9.819 -23.120  1.00  1.90           H  
ATOM    553 1HG  GLN A  33      19.812  -9.250 -25.471  1.00  1.90           H  
ATOM    554 2HG  GLN A  33      19.965  -7.519 -25.049  1.00  1.90           H  
ATOM    555 1HE2 GLN A  33      23.343  -9.102 -25.665  1.00  1.90           H  
ATOM    556 2HE2 GLN A  33      21.866  -9.066 -26.570  1.00  1.90           H  
ATOM    557  N   LYS A  34      17.136  -8.144 -21.227  1.00  1.94           N  
ATOM    558  CA  LYS A  34      16.577  -8.504 -19.935  1.00  1.94           C  
ATOM    559  C   LYS A  34      15.081  -8.190 -19.823  1.00  1.94           C  
ATOM    560  O   LYS A  34      14.507  -8.245 -18.724  1.00  1.94           O  
ATOM    561  CB  LYS A  34      17.391  -7.843 -18.831  1.00  1.94           C  
ATOM    562  CG  LYS A  34      18.849  -8.314 -18.829  1.00  1.94           C  
ATOM    563  CD  LYS A  34      18.910  -9.836 -18.588  1.00  1.94           C  
ATOM    564  CE  LYS A  34      20.337 -10.373 -18.533  1.00  1.94           C  
ATOM    565  NZ  LYS A  34      20.355 -11.870 -18.374  1.00  1.94           N  
ATOM    566  H   LYS A  34      17.396  -7.168 -21.398  1.00  1.94           H  
ATOM    567  HA  LYS A  34      16.684  -9.582 -19.813  1.00  1.94           H  
ATOM    568 1HB  LYS A  34      17.387  -6.763 -18.986  1.00  1.94           H  
ATOM    569 2HB  LYS A  34      16.944  -8.046 -17.860  1.00  1.94           H  
ATOM    570 1HG  LYS A  34      19.317  -8.078 -19.788  1.00  1.94           H  
ATOM    571 2HG  LYS A  34      19.397  -7.799 -18.039  1.00  1.94           H  
ATOM    572 1HD  LYS A  34      18.408 -10.075 -17.651  1.00  1.94           H  
ATOM    573 2HD  LYS A  34      18.382 -10.346 -19.397  1.00  1.94           H  
ATOM    574 1HE  LYS A  34      20.851 -10.110 -19.458  1.00  1.94           H  
ATOM    575 2HE  LYS A  34      20.864  -9.921 -17.693  1.00  1.94           H  
ATOM    576 1HZ  LYS A  34      21.307 -12.201 -18.351  1.00  1.94           H  
ATOM    577 2HZ  LYS A  34      19.887 -12.130 -17.513  1.00  1.94           H  
ATOM    578 3HZ  LYS A  34      19.874 -12.294 -19.157  1.00  1.94           H  
ATOM    579  N   GLY A  35      14.450  -7.843 -20.958  1.00  1.86           N  
ATOM    580  CA  GLY A  35      13.028  -7.512 -21.000  1.00  1.86           C  
ATOM    581  C   GLY A  35      12.780  -6.058 -20.630  1.00  1.86           C  
ATOM    582  O   GLY A  35      11.638  -5.634 -20.451  1.00  1.86           O  
ATOM    583  H   GLY A  35      14.962  -7.812 -21.840  1.00  1.86           H  
ATOM    584 1HA  GLY A  35      12.650  -7.702 -22.005  1.00  1.86           H  
ATOM    585 2HA  GLY A  35      12.480  -8.164 -20.323  1.00  1.86           H  
ATOM    586  N   CYS A  36      13.868  -5.317 -20.487  1.00  1.70           N  
ATOM    587  CA  CYS A  36      13.836  -3.924 -20.100  1.00  1.70           C  
ATOM    588  C   CYS A  36      14.266  -3.011 -21.230  1.00  1.70           C  
ATOM    589  O   CYS A  36      15.389  -3.087 -21.707  1.00  1.70           O  
ATOM    590  CB  CYS A  36      14.780  -3.714 -18.962  1.00  1.70           C  
ATOM    591  SG  CYS A  36      14.397  -4.675 -17.513  1.00  1.70           S  
ATOM    592  H   CYS A  36      14.760  -5.754 -20.657  1.00  1.70           H  
ATOM    593  HA  CYS A  36      12.830  -3.676 -19.786  1.00  1.70           H  
ATOM    594 1HB  CYS A  36      15.749  -4.007 -19.310  1.00  1.70           H  
ATOM    595 2HB  CYS A  36      14.815  -2.663 -18.697  1.00  1.70           H  
ATOM    596  HG  CYS A  36      15.318  -4.107 -16.737  1.00  1.70           H  
ATOM    597  N   ILE A  37      13.389  -2.128 -21.634  1.00  1.51           N  
ATOM    598  CA  ILE A  37      13.675  -1.236 -22.729  1.00  1.51           C  
ATOM    599  C   ILE A  37      14.482  -0.037 -22.227  1.00  1.51           C  
ATOM    600  O   ILE A  37      14.122   0.547 -21.200  1.00  1.51           O  
ATOM    601  CB  ILE A  37      12.354  -0.803 -23.391  1.00  1.51           C  
ATOM    602  CG1 ILE A  37      11.646  -2.057 -23.874  1.00  1.51           C  
ATOM    603  CG2 ILE A  37      12.554   0.203 -24.509  1.00  1.51           C  
ATOM    604  CD1 ILE A  37      12.481  -2.870 -24.858  1.00  1.51           C  
ATOM    605  H   ILE A  37      12.486  -2.088 -21.177  1.00  1.51           H  
ATOM    606  HA  ILE A  37      14.236  -1.811 -23.452  1.00  1.51           H  
ATOM    607  HB  ILE A  37      11.717  -0.351 -22.624  1.00  1.51           H  
ATOM    608 1HG1 ILE A  37      11.407  -2.684 -23.010  1.00  1.51           H  
ATOM    609 2HG1 ILE A  37      10.711  -1.772 -24.362  1.00  1.51           H  
ATOM    610 1HG2 ILE A  37      11.585   0.479 -24.922  1.00  1.51           H  
ATOM    611 2HG2 ILE A  37      13.043   1.091 -24.114  1.00  1.51           H  
ATOM    612 3HG2 ILE A  37      13.163  -0.228 -25.293  1.00  1.51           H  
ATOM    613 1HD1 ILE A  37      11.923  -3.754 -25.166  1.00  1.51           H  
ATOM    614 2HD1 ILE A  37      12.711  -2.262 -25.733  1.00  1.51           H  
ATOM    615 3HD1 ILE A  37      13.409  -3.179 -24.376  1.00  1.51           H  
ATOM    616  N   PRO A  38      15.606   0.324 -22.889  1.00  1.34           N  
ATOM    617  CA  PRO A  38      16.459   1.437 -22.524  1.00  1.34           C  
ATOM    618  C   PRO A  38      15.697   2.727 -22.699  1.00  1.34           C  
ATOM    619  O   PRO A  38      14.814   2.830 -23.553  1.00  1.34           O  
ATOM    620  CB  PRO A  38      17.631   1.334 -23.516  1.00  1.34           C  
ATOM    621  CG  PRO A  38      17.100   0.526 -24.680  1.00  1.34           C  
ATOM    622  CD  PRO A  38      16.092  -0.436 -24.069  1.00  1.34           C  
ATOM    623  HA  PRO A  38      16.807   1.317 -21.488  1.00  1.34           H  
ATOM    624 1HB  PRO A  38      17.942   2.352 -23.814  1.00  1.34           H  
ATOM    625 2HB  PRO A  38      18.498   0.881 -23.026  1.00  1.34           H  
ATOM    626 1HG  PRO A  38      16.656   1.196 -25.428  1.00  1.34           H  
ATOM    627 2HG  PRO A  38      17.932   0.001 -25.174  1.00  1.34           H  
ATOM    628 1HD  PRO A  38      15.327  -0.602 -24.814  1.00  1.34           H  
ATOM    629 2HD  PRO A  38      16.581  -1.375 -23.739  1.00  1.34           H  
ATOM    630  N   LEU A  39      16.033   3.716 -21.897  1.00  1.21           N  
ATOM    631  CA  LEU A  39      15.337   4.983 -22.040  1.00  1.21           C  
ATOM    632  C   LEU A  39      16.082   5.858 -23.050  1.00  1.21           C  
ATOM    633  O   LEU A  39      17.303   5.775 -23.121  1.00  1.21           O  
ATOM    634  CB  LEU A  39      15.269   5.715 -20.710  1.00  1.21           C  
ATOM    635  CG  LEU A  39      14.551   5.035 -19.553  1.00  1.21           C  
ATOM    636  CD1 LEU A  39      14.676   5.932 -18.329  1.00  1.21           C  
ATOM    637  CD2 LEU A  39      13.110   4.802 -19.923  1.00  1.21           C  
ATOM    638  H   LEU A  39      16.789   3.582 -21.220  1.00  1.21           H  
ATOM    639  HA  LEU A  39      14.326   4.769 -22.356  1.00  1.21           H  
ATOM    640 1HB  LEU A  39      16.292   5.889 -20.381  1.00  1.21           H  
ATOM    641 2HB  LEU A  39      14.788   6.681 -20.872  1.00  1.21           H  
ATOM    642  HG  LEU A  39      15.031   4.081 -19.324  1.00  1.21           H  
ATOM    643 1HD1 LEU A  39      14.181   5.470 -17.476  1.00  1.21           H  
ATOM    644 2HD1 LEU A  39      15.722   6.084 -18.109  1.00  1.21           H  
ATOM    645 3HD1 LEU A  39      14.222   6.889 -18.535  1.00  1.21           H  
ATOM    646 1HD2 LEU A  39      12.582   4.323 -19.099  1.00  1.21           H  
ATOM    647 2HD2 LEU A  39      12.635   5.752 -20.155  1.00  1.21           H  
ATOM    648 3HD2 LEU A  39      13.071   4.156 -20.801  1.00  1.21           H  
ATOM    649  N   PRO A  40      15.403   6.685 -23.859  1.00  1.10           N  
ATOM    650  CA  PRO A  40      16.022   7.652 -24.743  1.00  1.10           C  
ATOM    651  C   PRO A  40      16.906   8.604 -23.952  1.00  1.10           C  
ATOM    652  O   PRO A  40      16.493   9.132 -22.905  1.00  1.10           O  
ATOM    653  CB  PRO A  40      14.813   8.378 -25.342  1.00  1.10           C  
ATOM    654  CG  PRO A  40      13.694   7.364 -25.272  1.00  1.10           C  
ATOM    655  CD  PRO A  40      13.942   6.597 -23.987  1.00  1.10           C  
ATOM    656  HA  PRO A  40      16.599   7.125 -25.513  1.00  1.10           H  
ATOM    657 1HB  PRO A  40      14.599   9.289 -24.768  1.00  1.10           H  
ATOM    658 2HB  PRO A  40      15.038   8.694 -26.371  1.00  1.10           H  
ATOM    659 1HG  PRO A  40      12.717   7.877 -25.267  1.00  1.10           H  
ATOM    660 2HG  PRO A  40      13.711   6.717 -26.159  1.00  1.10           H  
ATOM    661 1HD  PRO A  40      13.431   7.061 -23.125  1.00  1.10           H  
ATOM    662 2HD  PRO A  40      13.627   5.564 -24.174  1.00  1.10           H  
ATOM    663  N   ARG A  41      18.073   8.916 -24.505  1.00  1.01           N  
ATOM    664  CA  ARG A  41      19.020   9.813 -23.845  1.00  1.01           C  
ATOM    665  C   ARG A  41      18.429  11.209 -23.712  1.00  1.01           C  
ATOM    666  O   ARG A  41      18.622  11.902 -22.710  1.00  1.01           O  
ATOM    667  CB  ARG A  41      20.325   9.851 -24.633  1.00  1.01           C  
ATOM    668  CG  ARG A  41      21.104   8.530 -24.570  1.00  1.01           C  
ATOM    669  CD  ARG A  41      22.367   8.512 -25.345  1.00  1.01           C  
ATOM    670  NE  ARG A  41      23.054   7.211 -25.199  1.00  1.01           N  
ATOM    671  CZ  ARG A  41      24.162   6.835 -25.872  1.00  1.01           C  
ATOM    672  NH1 ARG A  41      24.711   7.661 -26.741  1.00  1.01           N  
ATOM    673  NH2 ARG A  41      24.706   5.637 -25.665  1.00  1.01           N  
ATOM    674  H   ARG A  41      18.344   8.474 -25.374  1.00  1.01           H  
ATOM    675  HA  ARG A  41      19.230   9.432 -22.849  1.00  1.01           H  
ATOM    676 1HB  ARG A  41      20.128  10.088 -25.676  1.00  1.01           H  
ATOM    677 2HB  ARG A  41      20.971  10.636 -24.227  1.00  1.01           H  
ATOM    678 1HG  ARG A  41      21.370   8.346 -23.566  1.00  1.01           H  
ATOM    679 2HG  ARG A  41      20.471   7.719 -24.923  1.00  1.01           H  
ATOM    680 1HD  ARG A  41      22.161   8.678 -26.402  1.00  1.01           H  
ATOM    681 2HD  ARG A  41      23.030   9.291 -24.971  1.00  1.01           H  
ATOM    682  HE  ARG A  41      22.668   6.547 -24.533  1.00  1.01           H  
ATOM    683 1HH1 ARG A  41      24.303   8.570 -26.902  1.00  1.01           H  
ATOM    684 2HH1 ARG A  41      25.540   7.382 -27.247  1.00  1.01           H  
ATOM    685 1HH2 ARG A  41      24.294   4.960 -24.984  1.00  1.01           H  
ATOM    686 2HH2 ARG A  41      25.532   5.365 -26.167  1.00  1.01           H  
ATOM    687  N   GLY A  42      17.630  11.585 -24.708  1.00  0.94           N  
ATOM    688  CA  GLY A  42      16.983  12.890 -24.766  1.00  0.94           C  
ATOM    689  C   GLY A  42      15.958  13.123 -23.652  1.00  0.94           C  
ATOM    690  O   GLY A  42      15.555  14.263 -23.418  1.00  0.94           O  
ATOM    691  H   GLY A  42      17.494  10.946 -25.475  1.00  0.94           H  
ATOM    692 1HA  GLY A  42      17.748  13.666 -24.720  1.00  0.94           H  
ATOM    693 2HA  GLY A  42      16.491  12.997 -25.732  1.00  0.94           H  
ATOM    694  N   GLN A  43      15.509  12.051 -22.984  1.00  0.88           N  
ATOM    695  CA  GLN A  43      14.552  12.194 -21.896  1.00  0.88           C  
ATOM    696  C   GLN A  43      15.236  11.948 -20.566  1.00  0.88           C  
ATOM    697  O   GLN A  43      14.937  12.601 -19.566  1.00  0.88           O  
ATOM    698  CB  GLN A  43      13.402  11.190 -22.024  1.00  0.88           C  
ATOM    699  CG  GLN A  43      12.535  11.351 -23.247  1.00  0.88           C  
ATOM    700  CD  GLN A  43      11.418  10.309 -23.301  1.00  0.88           C  
ATOM    701  OE1 GLN A  43      11.540   9.208 -22.759  1.00  0.88           O  
ATOM    702  NE2 GLN A  43      10.317  10.662 -23.956  1.00  0.88           N  
ATOM    703  H   GLN A  43      15.866  11.125 -23.199  1.00  0.88           H  
ATOM    704  HA  GLN A  43      14.153  13.208 -21.898  1.00  0.88           H  
ATOM    705 1HB  GLN A  43      13.815  10.177 -22.042  1.00  0.88           H  
ATOM    706 2HB  GLN A  43      12.761  11.261 -21.148  1.00  0.88           H  
ATOM    707 1HG  GLN A  43      12.085  12.342 -23.230  1.00  0.88           H  
ATOM    708 2HG  GLN A  43      13.155  11.237 -24.136  1.00  0.88           H  
ATOM    709 1HE2 GLN A  43       9.548  10.026 -24.024  1.00  0.88           H  
ATOM    710 2HE2 GLN A  43      10.255  11.567 -24.381  1.00  0.88           H  
ATOM    711  N   THR A  44      16.169  11.001 -20.564  1.00  0.83           N  
ATOM    712  CA  THR A  44      16.810  10.581 -19.338  1.00  0.83           C  
ATOM    713  C   THR A  44      17.777  11.624 -18.798  1.00  0.83           C  
ATOM    714  O   THR A  44      17.731  11.956 -17.617  1.00  0.83           O  
ATOM    715  CB  THR A  44      17.574   9.283 -19.587  1.00  0.83           C  
ATOM    716  OG1 THR A  44      16.666   8.322 -20.086  1.00  0.83           O  
ATOM    717  CG2 THR A  44      18.147   8.758 -18.291  1.00  0.83           C  
ATOM    718  H   THR A  44      16.399  10.505 -21.425  1.00  0.83           H  
ATOM    719  HA  THR A  44      16.041  10.406 -18.586  1.00  0.83           H  
ATOM    720  HB  THR A  44      18.374   9.453 -20.313  1.00  0.83           H  
ATOM    721  HG1 THR A  44      16.425   8.572 -21.008  1.00  0.83           H  
ATOM    722 1HG2 THR A  44      18.676   7.825 -18.466  1.00  0.83           H  
ATOM    723 2HG2 THR A  44      18.829   9.492 -17.892  1.00  0.83           H  
ATOM    724 3HG2 THR A  44      17.346   8.584 -17.593  1.00  0.83           H  
ATOM    725  N   GLU A  45      18.627  12.189 -19.663  1.00  0.80           N  
ATOM    726  CA  GLU A  45      19.666  13.114 -19.206  1.00  0.80           C  
ATOM    727  C   GLU A  45      19.132  14.286 -18.385  1.00  0.80           C  
ATOM    728  O   GLU A  45      19.714  14.661 -17.361  1.00  0.80           O  
ATOM    729  CB  GLU A  45      20.440  13.676 -20.409  1.00  0.80           C  
ATOM    730  CG  GLU A  45      21.587  14.628 -20.037  1.00  0.80           C  
ATOM    731  CD  GLU A  45      22.376  15.145 -21.232  1.00  0.80           C  
ATOM    732  OE1 GLU A  45      22.044  14.812 -22.345  1.00  0.80           O  
ATOM    733  OE2 GLU A  45      23.314  15.876 -21.016  1.00  0.80           O  
ATOM    734  H   GLU A  45      18.598  11.937 -20.654  1.00  0.80           H  
ATOM    735  HA  GLU A  45      20.362  12.550 -18.585  1.00  0.80           H  
ATOM    736 1HB  GLU A  45      20.857  12.848 -20.989  1.00  0.80           H  
ATOM    737 2HB  GLU A  45      19.751  14.214 -21.062  1.00  0.80           H  
ATOM    738 1HG  GLU A  45      21.167  15.480 -19.501  1.00  0.80           H  
ATOM    739 2HG  GLU A  45      22.263  14.108 -19.361  1.00  0.80           H  
ATOM    740  N   LYS A  46      18.009  14.841 -18.821  1.00  0.79           N  
ATOM    741  CA  LYS A  46      17.403  16.014 -18.210  1.00  0.79           C  
ATOM    742  C   LYS A  46      16.460  15.692 -17.054  1.00  0.79           C  
ATOM    743  O   LYS A  46      15.928  16.600 -16.412  1.00  0.79           O  
ATOM    744  CB  LYS A  46      16.629  16.771 -19.283  1.00  0.79           C  
ATOM    745  CG  LYS A  46      17.503  17.345 -20.390  1.00  0.79           C  
ATOM    746  CD  LYS A  46      16.664  18.044 -21.445  1.00  0.79           C  
ATOM    747  CE  LYS A  46      17.530  18.611 -22.559  1.00  0.79           C  
ATOM    748  NZ  LYS A  46      16.712  19.258 -23.618  1.00  0.79           N  
ATOM    749  H   LYS A  46      17.571  14.443 -19.641  1.00  0.79           H  
ATOM    750  HA  LYS A  46      18.202  16.648 -17.825  1.00  0.79           H  
ATOM    751 1HB  LYS A  46      15.904  16.093 -19.745  1.00  0.79           H  
ATOM    752 2HB  LYS A  46      16.072  17.587 -18.827  1.00  0.79           H  
ATOM    753 1HG  LYS A  46      18.209  18.058 -19.963  1.00  0.79           H  
ATOM    754 2HG  LYS A  46      18.069  16.537 -20.862  1.00  0.79           H  
ATOM    755 1HD  LYS A  46      15.957  17.328 -21.876  1.00  0.79           H  
ATOM    756 2HD  LYS A  46      16.099  18.854 -20.985  1.00  0.79           H  
ATOM    757 1HE  LYS A  46      18.214  19.347 -22.139  1.00  0.79           H  
ATOM    758 2HE  LYS A  46      18.111  17.802 -23.004  1.00  0.79           H  
ATOM    759 1HZ  LYS A  46      17.319  19.620 -24.340  1.00  0.79           H  
ATOM    760 2HZ  LYS A  46      16.083  18.572 -24.018  1.00  0.79           H  
ATOM    761 3HZ  LYS A  46      16.177  20.015 -23.218  1.00  0.79           H  
ATOM    762  N   ALA A  47      16.199  14.414 -16.826  1.00  0.79           N  
ATOM    763  CA  ALA A  47      15.239  13.998 -15.820  1.00  0.79           C  
ATOM    764  C   ALA A  47      15.803  14.043 -14.406  1.00  0.79           C  
ATOM    765  O   ALA A  47      16.957  13.670 -14.164  1.00  0.79           O  
ATOM    766  CB  ALA A  47      14.792  12.592 -16.145  1.00  0.79           C  
ATOM    767  H   ALA A  47      16.693  13.689 -17.341  1.00  0.79           H  
ATOM    768  HA  ALA A  47      14.382  14.672 -15.859  1.00  0.79           H  
ATOM    769 1HB  ALA A  47      14.063  12.259 -15.420  1.00  0.79           H  
ATOM    770 2HB  ALA A  47      14.357  12.565 -17.137  1.00  0.79           H  
ATOM    771 3HB  ALA A  47      15.648  11.952 -16.115  1.00  0.79           H  
ATOM    772  N   ASP A  48      14.963  14.458 -13.453  1.00  0.79           N  
ATOM    773  CA  ASP A  48      15.329  14.384 -12.044  1.00  0.79           C  
ATOM    774  C   ASP A  48      14.903  13.020 -11.547  1.00  0.79           C  
ATOM    775  O   ASP A  48      14.338  12.250 -12.318  1.00  0.79           O  
ATOM    776  CB  ASP A  48      14.693  15.524 -11.225  1.00  0.79           C  
ATOM    777  CG  ASP A  48      13.158  15.480 -11.049  1.00  0.79           C  
ATOM    778  OD1 ASP A  48      12.548  14.427 -11.218  1.00  0.79           O  
ATOM    779  OD2 ASP A  48      12.614  16.514 -10.718  1.00  0.79           O  
ATOM    780  H   ASP A  48      14.049  14.806 -13.715  1.00  0.79           H  
ATOM    781  HA  ASP A  48      16.414  14.461 -11.949  1.00  0.79           H  
ATOM    782 1HB  ASP A  48      15.141  15.538 -10.230  1.00  0.79           H  
ATOM    783 2HB  ASP A  48      14.947  16.476 -11.695  1.00  0.79           H  
ATOM    784  N   HIS A  49      15.079  12.740 -10.271  1.00  0.79           N  
ATOM    785  CA  HIS A  49      14.741  11.429  -9.730  1.00  0.79           C  
ATOM    786  C   HIS A  49      13.260  11.015  -9.791  1.00  0.79           C  
ATOM    787  O   HIS A  49      12.941   9.821  -9.773  1.00  0.79           O  
ATOM    788  CB  HIS A  49      15.221  11.378  -8.299  1.00  0.79           C  
ATOM    789  CG  HIS A  49      14.600  12.355  -7.435  1.00  0.79           C  
ATOM    790  ND1 HIS A  49      14.962  13.692  -7.415  1.00  0.79           N  
ATOM    791  CD2 HIS A  49      13.663  12.202  -6.516  1.00  0.79           C  
ATOM    792  CE1 HIS A  49      14.240  14.312  -6.496  1.00  0.79           C  
ATOM    793  NE2 HIS A  49      13.458  13.418  -5.926  1.00  0.79           N  
ATOM    794  H   HIS A  49      15.504  13.426  -9.667  1.00  0.79           H  
ATOM    795  HA  HIS A  49      15.297  10.679 -10.281  1.00  0.79           H  
ATOM    796 1HB  HIS A  49      14.960  10.426  -7.888  1.00  0.79           H  
ATOM    797 2HB  HIS A  49      16.305  11.486  -8.251  1.00  0.79           H  
ATOM    798  HD2 HIS A  49      13.177  11.273  -6.255  1.00  0.79           H  
ATOM    799  HE1 HIS A  49      14.304  15.367  -6.232  1.00  0.79           H  
ATOM    800  HE2 HIS A  49      12.808  13.540  -5.137  1.00  0.79           H  
ATOM    801  N   VAL A  50      12.343  11.973  -9.880  1.00  0.77           N  
ATOM    802  CA  VAL A  50      10.937  11.612  -9.922  1.00  0.77           C  
ATOM    803  C   VAL A  50      10.621  11.283 -11.359  1.00  0.77           C  
ATOM    804  O   VAL A  50       9.964  10.276 -11.663  1.00  0.77           O  
ATOM    805  CB  VAL A  50      10.033  12.737  -9.411  1.00  0.77           C  
ATOM    806  CG1 VAL A  50       8.573  12.334  -9.579  1.00  0.77           C  
ATOM    807  CG2 VAL A  50      10.364  13.019  -7.964  1.00  0.77           C  
ATOM    808  H   VAL A  50      12.613  12.956  -9.985  1.00  0.77           H  
ATOM    809  HA  VAL A  50      10.772  10.727  -9.308  1.00  0.77           H  
ATOM    810  HB  VAL A  50      10.203  13.640 -10.009  1.00  0.77           H  
ATOM    811 1HG1 VAL A  50       7.931  13.140  -9.227  1.00  0.77           H  
ATOM    812 2HG1 VAL A  50       8.373  12.144 -10.635  1.00  0.77           H  
ATOM    813 3HG1 VAL A  50       8.376  11.431  -9.000  1.00  0.77           H  
ATOM    814 1HG2 VAL A  50       9.732  13.824  -7.595  1.00  0.77           H  
ATOM    815 2HG2 VAL A  50      10.201  12.124  -7.371  1.00  0.77           H  
ATOM    816 3HG2 VAL A  50      11.405  13.319  -7.902  1.00  0.77           H  
ATOM    817  N   ASP A  51      11.100  12.147 -12.258  1.00  0.75           N  
ATOM    818  CA  ASP A  51      10.907  11.914 -13.675  1.00  0.75           C  
ATOM    819  C   ASP A  51      11.582  10.606 -14.091  1.00  0.75           C  
ATOM    820  O   ASP A  51      11.017   9.853 -14.875  1.00  0.75           O  
ATOM    821  CB  ASP A  51      11.427  13.077 -14.517  1.00  0.75           C  
ATOM    822  CG  ASP A  51      10.560  14.331 -14.491  1.00  0.75           C  
ATOM    823  OD1 ASP A  51       9.447  14.264 -14.025  1.00  0.75           O  
ATOM    824  OD2 ASP A  51      11.003  15.342 -14.997  1.00  0.75           O  
ATOM    825  H   ASP A  51      11.630  12.967 -11.934  1.00  0.75           H  
ATOM    826  HA  ASP A  51       9.839  11.821 -13.864  1.00  0.75           H  
ATOM    827 1HB  ASP A  51      12.407  13.352 -14.134  1.00  0.75           H  
ATOM    828 2HB  ASP A  51      11.555  12.754 -15.549  1.00  0.75           H  
ATOM    829  N   LEU A  52      12.759  10.292 -13.535  1.00  0.73           N  
ATOM    830  CA  LEU A  52      13.406   9.028 -13.867  1.00  0.73           C  
ATOM    831  C   LEU A  52      12.590   7.860 -13.383  1.00  0.73           C  
ATOM    832  O   LEU A  52      12.396   6.887 -14.111  1.00  0.73           O  
ATOM    833  CB  LEU A  52      14.772   8.925 -13.216  1.00  0.73           C  
ATOM    834  CG  LEU A  52      15.820   9.816 -13.775  1.00  0.73           C  
ATOM    835  CD1 LEU A  52      17.020   9.748 -12.876  1.00  0.73           C  
ATOM    836  CD2 LEU A  52      16.123   9.380 -15.187  1.00  0.73           C  
ATOM    837  H   LEU A  52      13.219  10.945 -12.904  1.00  0.73           H  
ATOM    838  HA  LEU A  52      13.511   8.962 -14.947  1.00  0.73           H  
ATOM    839 1HB  LEU A  52      14.661   9.170 -12.164  1.00  0.73           H  
ATOM    840 2HB  LEU A  52      15.124   7.894 -13.294  1.00  0.73           H  
ATOM    841  HG  LEU A  52      15.473  10.828 -13.796  1.00  0.73           H  
ATOM    842 1HD1 LEU A  52      17.786  10.401 -13.239  1.00  0.73           H  
ATOM    843 2HD1 LEU A  52      16.727  10.071 -11.895  1.00  0.73           H  
ATOM    844 3HD1 LEU A  52      17.397   8.727 -12.830  1.00  0.73           H  
ATOM    845 1HD2 LEU A  52      16.884  10.025 -15.616  1.00  0.73           H  
ATOM    846 2HD2 LEU A  52      16.473   8.365 -15.175  1.00  0.73           H  
ATOM    847 3HD2 LEU A  52      15.223   9.445 -15.790  1.00  0.73           H  
ATOM    848  N   ALA A  53      12.053   7.954 -12.165  1.00  0.71           N  
ATOM    849  CA  ALA A  53      11.244   6.857 -11.677  1.00  0.71           C  
ATOM    850  C   ALA A  53      10.048   6.655 -12.591  1.00  0.71           C  
ATOM    851  O   ALA A  53       9.695   5.525 -12.943  1.00  0.71           O  
ATOM    852  CB  ALA A  53      10.778   7.145 -10.265  1.00  0.71           C  
ATOM    853  H   ALA A  53      12.229   8.757 -11.558  1.00  0.71           H  
ATOM    854  HA  ALA A  53      11.849   5.956 -11.698  1.00  0.71           H  
ATOM    855 1HB  ALA A  53      10.182   6.318  -9.889  1.00  0.71           H  
ATOM    856 2HB  ALA A  53      11.648   7.286  -9.622  1.00  0.71           H  
ATOM    857 3HB  ALA A  53      10.179   8.053 -10.257  1.00  0.71           H  
ATOM    858  N   THR A  54       9.469   7.773 -13.031  1.00  0.69           N  
ATOM    859  CA  THR A  54       8.309   7.762 -13.891  1.00  0.69           C  
ATOM    860  C   THR A  54       8.645   7.155 -15.247  1.00  0.69           C  
ATOM    861  O   THR A  54       7.917   6.291 -15.729  1.00  0.69           O  
ATOM    862  CB  THR A  54       7.776   9.191 -14.065  1.00  0.69           C  
ATOM    863  OG1 THR A  54       7.427   9.726 -12.775  1.00  0.69           O  
ATOM    864  CG2 THR A  54       6.569   9.188 -14.962  1.00  0.69           C  
ATOM    865  H   THR A  54       9.820   8.675 -12.709  1.00  0.69           H  
ATOM    866  HA  THR A  54       7.539   7.151 -13.429  1.00  0.69           H  
ATOM    867  HB  THR A  54       8.539   9.813 -14.509  1.00  0.69           H  
ATOM    868  HG1 THR A  54       8.269   9.902 -12.280  1.00  0.69           H  
ATOM    869 1HG2 THR A  54       6.203  10.204 -15.078  1.00  0.69           H  
ATOM    870 2HG2 THR A  54       6.841   8.785 -15.942  1.00  0.69           H  
ATOM    871 3HG2 THR A  54       5.792   8.573 -14.531  1.00  0.69           H  
ATOM    872  N   LEU A  55       9.772   7.562 -15.847  1.00  0.69           N  
ATOM    873  CA  LEU A  55      10.175   7.032 -17.143  1.00  0.69           C  
ATOM    874  C   LEU A  55      10.440   5.542 -17.086  1.00  0.69           C  
ATOM    875  O   LEU A  55       9.981   4.792 -17.945  1.00  0.69           O  
ATOM    876  CB  LEU A  55      11.467   7.706 -17.628  1.00  0.69           C  
ATOM    877  CG  LEU A  55      11.410   9.164 -18.097  1.00  0.69           C  
ATOM    878  CD1 LEU A  55      12.857   9.702 -18.293  1.00  0.69           C  
ATOM    879  CD2 LEU A  55      10.655   9.214 -19.414  1.00  0.69           C  
ATOM    880  H   LEU A  55      10.339   8.276 -15.401  1.00  0.69           H  
ATOM    881  HA  LEU A  55       9.374   7.218 -17.857  1.00  0.69           H  
ATOM    882 1HB  LEU A  55      12.195   7.656 -16.817  1.00  0.69           H  
ATOM    883 2HB  LEU A  55      11.844   7.129 -18.454  1.00  0.69           H  
ATOM    884  HG  LEU A  55      10.906   9.775 -17.356  1.00  0.69           H  
ATOM    885 1HD1 LEU A  55      12.822  10.738 -18.630  1.00  0.69           H  
ATOM    886 2HD1 LEU A  55      13.389   9.652 -17.349  1.00  0.69           H  
ATOM    887 3HD1 LEU A  55      13.379   9.101 -19.038  1.00  0.69           H  
ATOM    888 1HD2 LEU A  55      10.609  10.243 -19.771  1.00  0.69           H  
ATOM    889 2HD2 LEU A  55      11.176   8.598 -20.150  1.00  0.69           H  
ATOM    890 3HD2 LEU A  55       9.644   8.833 -19.269  1.00  0.69           H  
ATOM    891  N   MET A  56      11.112   5.081 -16.037  1.00  0.71           N  
ATOM    892  CA  MET A  56      11.405   3.663 -15.940  1.00  0.71           C  
ATOM    893  C   MET A  56      10.119   2.858 -15.915  1.00  0.71           C  
ATOM    894  O   MET A  56       9.991   1.857 -16.626  1.00  0.71           O  
ATOM    895  CB  MET A  56      12.235   3.392 -14.695  1.00  0.71           C  
ATOM    896  CG  MET A  56      13.637   3.915 -14.768  1.00  0.71           C  
ATOM    897  SD  MET A  56      14.504   3.754 -13.221  1.00  0.71           S  
ATOM    898  CE  MET A  56      14.651   1.984 -13.160  1.00  0.71           C  
ATOM    899  H   MET A  56      11.459   5.724 -15.323  1.00  0.71           H  
ATOM    900  HA  MET A  56      11.972   3.363 -16.820  1.00  0.71           H  
ATOM    901 1HB  MET A  56      11.748   3.852 -13.830  1.00  0.71           H  
ATOM    902 2HB  MET A  56      12.288   2.321 -14.518  1.00  0.71           H  
ATOM    903 1HG  MET A  56      14.168   3.352 -15.524  1.00  0.71           H  
ATOM    904 2HG  MET A  56      13.634   4.961 -15.060  1.00  0.71           H  
ATOM    905 1HE  MET A  56      15.173   1.693 -12.269  1.00  0.71           H  
ATOM    906 2HE  MET A  56      13.658   1.537 -13.159  1.00  0.71           H  
ATOM    907 3HE  MET A  56      15.198   1.633 -14.027  1.00  0.71           H  
ATOM    908  N   ILE A  57       9.154   3.335 -15.141  1.00  0.75           N  
ATOM    909  CA  ILE A  57       7.877   2.667 -15.006  1.00  0.75           C  
ATOM    910  C   ILE A  57       7.023   2.752 -16.267  1.00  0.75           C  
ATOM    911  O   ILE A  57       6.505   1.738 -16.738  1.00  0.75           O  
ATOM    912  CB  ILE A  57       7.145   3.241 -13.799  1.00  0.75           C  
ATOM    913  CG1 ILE A  57       7.945   2.861 -12.578  1.00  0.75           C  
ATOM    914  CG2 ILE A  57       5.738   2.698 -13.729  1.00  0.75           C  
ATOM    915  CD1 ILE A  57       7.553   3.557 -11.381  1.00  0.75           C  
ATOM    916  H   ILE A  57       9.326   4.177 -14.585  1.00  0.75           H  
ATOM    917  HA  ILE A  57       8.067   1.615 -14.806  1.00  0.75           H  
ATOM    918  HB  ILE A  57       7.130   4.331 -13.865  1.00  0.75           H  
ATOM    919 1HG1 ILE A  57       7.840   1.808 -12.410  1.00  0.75           H  
ATOM    920 2HG1 ILE A  57       8.996   3.079 -12.765  1.00  0.75           H  
ATOM    921 1HG2 ILE A  57       5.234   3.105 -12.852  1.00  0.75           H  
ATOM    922 2HG2 ILE A  57       5.192   2.987 -14.628  1.00  0.75           H  
ATOM    923 3HG2 ILE A  57       5.773   1.615 -13.660  1.00  0.75           H  
ATOM    924 1HD1 ILE A  57       8.177   3.230 -10.573  1.00  0.75           H  
ATOM    925 2HD1 ILE A  57       7.682   4.627 -11.533  1.00  0.75           H  
ATOM    926 3HD1 ILE A  57       6.514   3.340 -11.157  1.00  0.75           H  
ATOM    927  N   ASP A  58       6.904   3.935 -16.871  1.00  0.81           N  
ATOM    928  CA  ASP A  58       6.099   4.054 -18.081  1.00  0.81           C  
ATOM    929  C   ASP A  58       6.623   3.151 -19.199  1.00  0.81           C  
ATOM    930  O   ASP A  58       5.843   2.574 -19.957  1.00  0.81           O  
ATOM    931  CB  ASP A  58       6.046   5.501 -18.582  1.00  0.81           C  
ATOM    932  CG  ASP A  58       5.153   6.455 -17.735  1.00  0.81           C  
ATOM    933  OD1 ASP A  58       4.388   5.990 -16.906  1.00  0.81           O  
ATOM    934  OD2 ASP A  58       5.221   7.643 -17.968  1.00  0.81           O  
ATOM    935  H   ASP A  58       7.361   4.756 -16.483  1.00  0.81           H  
ATOM    936  HA  ASP A  58       5.082   3.739 -17.844  1.00  0.81           H  
ATOM    937 1HB  ASP A  58       7.064   5.904 -18.582  1.00  0.81           H  
ATOM    938 2HB  ASP A  58       5.696   5.512 -19.611  1.00  0.81           H  
ATOM    939  N   PHE A  59       7.946   3.030 -19.304  1.00  0.89           N  
ATOM    940  CA  PHE A  59       8.556   2.170 -20.307  1.00  0.89           C  
ATOM    941  C   PHE A  59       8.507   0.672 -20.002  1.00  0.89           C  
ATOM    942  O   PHE A  59       8.309  -0.132 -20.918  1.00  0.89           O  
ATOM    943  CB  PHE A  59      10.008   2.578 -20.531  1.00  0.89           C  
ATOM    944  CG  PHE A  59      10.186   3.764 -21.438  1.00  0.89           C  
ATOM    945  CD1 PHE A  59       9.819   5.053 -21.063  1.00  0.89           C  
ATOM    946  CD2 PHE A  59      10.766   3.580 -22.685  1.00  0.89           C  
ATOM    947  CE1 PHE A  59      10.020   6.117 -21.910  1.00  0.89           C  
ATOM    948  CE2 PHE A  59      10.965   4.642 -23.532  1.00  0.89           C  
ATOM    949  CZ  PHE A  59      10.591   5.916 -23.143  1.00  0.89           C  
ATOM    950  H   PHE A  59       8.557   3.553 -18.676  1.00  0.89           H  
ATOM    951  HA  PHE A  59       8.020   2.331 -21.241  1.00  0.89           H  
ATOM    952 1HB  PHE A  59      10.467   2.809 -19.568  1.00  0.89           H  
ATOM    953 2HB  PHE A  59      10.558   1.737 -20.957  1.00  0.89           H  
ATOM    954  HD1 PHE A  59       9.367   5.221 -20.101  1.00  0.89           H  
ATOM    955  HD2 PHE A  59      11.069   2.575 -22.987  1.00  0.89           H  
ATOM    956  HE1 PHE A  59       9.727   7.121 -21.605  1.00  0.89           H  
ATOM    957  HE2 PHE A  59      11.421   4.479 -24.509  1.00  0.89           H  
ATOM    958  HZ  PHE A  59      10.749   6.764 -23.810  1.00  0.89           H  
ATOM    959  N   ASN A  60       8.731   0.282 -18.740  1.00  1.00           N  
ATOM    960  CA  ASN A  60       8.853  -1.136 -18.415  1.00  1.00           C  
ATOM    961  C   ASN A  60       7.854  -1.769 -17.428  1.00  1.00           C  
ATOM    962  O   ASN A  60       7.798  -2.998 -17.330  1.00  1.00           O  
ATOM    963  CB  ASN A  60      10.272  -1.367 -17.953  1.00  1.00           C  
ATOM    964  CG  ASN A  60      11.222  -1.106 -19.078  1.00  1.00           C  
ATOM    965  OD1 ASN A  60      11.220  -1.907 -20.010  1.00  1.00           O  
ATOM    966  ND2 ASN A  60      11.991  -0.036 -19.029  1.00  1.00           N  
ATOM    967  H   ASN A  60       8.890   0.969 -18.004  1.00  1.00           H  
ATOM    968  HA  ASN A  60       8.727  -1.687 -19.346  1.00  1.00           H  
ATOM    969 1HB  ASN A  60      10.507  -0.707 -17.113  1.00  1.00           H  
ATOM    970 2HB  ASN A  60      10.395  -2.392 -17.616  1.00  1.00           H  
ATOM    971 1HD2 ASN A  60      12.658   0.179 -19.782  1.00  1.00           H  
ATOM    972 2HD2 ASN A  60      11.922   0.588 -18.243  1.00  1.00           H  
ATOM    973  N   GLY A  61       7.069  -0.972 -16.713  1.00  1.10           N  
ATOM    974  CA  GLY A  61       6.164  -1.485 -15.692  1.00  1.10           C  
ATOM    975  C   GLY A  61       6.834  -1.399 -14.330  1.00  1.10           C  
ATOM    976  O   GLY A  61       8.061  -1.445 -14.241  1.00  1.10           O  
ATOM    977  H   GLY A  61       7.090   0.032 -16.847  1.00  1.10           H  
ATOM    978 1HA  GLY A  61       5.247  -0.894 -15.693  1.00  1.10           H  
ATOM    979 2HA  GLY A  61       5.894  -2.517 -15.915  1.00  1.10           H  
ATOM    980  N   GLU A  62       6.038  -1.302 -13.266  1.00  1.17           N  
ATOM    981  CA  GLU A  62       6.600  -1.155 -11.925  1.00  1.17           C  
ATOM    982  C   GLU A  62       7.459  -2.320 -11.427  1.00  1.17           C  
ATOM    983  O   GLU A  62       8.457  -2.106 -10.734  1.00  1.17           O  
ATOM    984  CB  GLU A  62       5.487  -0.906 -10.909  1.00  1.17           C  
ATOM    985  CG  GLU A  62       4.835   0.472 -10.988  1.00  1.17           C  
ATOM    986  CD  GLU A  62       3.895   0.765  -9.820  1.00  1.17           C  
ATOM    987  OE1 GLU A  62       3.644  -0.120  -9.039  1.00  1.17           O  
ATOM    988  OE2 GLU A  62       3.476   1.891  -9.683  1.00  1.17           O  
ATOM    989  H   GLU A  62       5.035  -1.290 -13.394  1.00  1.17           H  
ATOM    990  HA  GLU A  62       7.236  -0.276 -11.934  1.00  1.17           H  
ATOM    991 1HB  GLU A  62       4.698  -1.638 -11.072  1.00  1.17           H  
ATOM    992 2HB  GLU A  62       5.852  -1.068  -9.914  1.00  1.17           H  
ATOM    993 1HG  GLU A  62       5.610   1.219 -11.011  1.00  1.17           H  
ATOM    994 2HG  GLU A  62       4.277   0.540 -11.919  1.00  1.17           H  
ATOM    995  N   GLU A  63       7.084  -3.554 -11.748  1.00  1.21           N  
ATOM    996  CA  GLU A  63       7.867  -4.690 -11.259  1.00  1.21           C  
ATOM    997  C   GLU A  63       9.256  -4.715 -11.885  1.00  1.21           C  
ATOM    998  O   GLU A  63      10.257  -5.032 -11.229  1.00  1.21           O  
ATOM    999  CB  GLU A  63       7.141  -5.998 -11.551  1.00  1.21           C  
ATOM   1000  CG  GLU A  63       5.865  -6.202 -10.734  1.00  1.21           C  
ATOM   1001  CD  GLU A  63       5.110  -7.445 -11.121  1.00  1.21           C  
ATOM   1002  OE1 GLU A  63       5.492  -8.076 -12.081  1.00  1.21           O  
ATOM   1003  OE2 GLU A  63       4.143  -7.755 -10.465  1.00  1.21           O  
ATOM   1004  H   GLU A  63       6.264  -3.699 -12.319  1.00  1.21           H  
ATOM   1005  HA  GLU A  63       7.985  -4.589 -10.180  1.00  1.21           H  
ATOM   1006 1HB  GLU A  63       6.877  -6.038 -12.607  1.00  1.21           H  
ATOM   1007 2HB  GLU A  63       7.809  -6.837 -11.349  1.00  1.21           H  
ATOM   1008 1HG  GLU A  63       6.130  -6.270  -9.677  1.00  1.21           H  
ATOM   1009 2HG  GLU A  63       5.221  -5.334 -10.863  1.00  1.21           H  
ATOM   1010  N   LYS A  64       9.305  -4.362 -13.166  1.00  1.19           N  
ATOM   1011  CA  LYS A  64      10.546  -4.403 -13.899  1.00  1.19           C  
ATOM   1012  C   LYS A  64      11.358  -3.170 -13.582  1.00  1.19           C  
ATOM   1013  O   LYS A  64      12.573  -3.265 -13.460  1.00  1.19           O  
ATOM   1014  CB  LYS A  64      10.269  -4.516 -15.392  1.00  1.19           C  
ATOM   1015  CG  LYS A  64       9.579  -5.822 -15.832  1.00  1.19           C  
ATOM   1016  CD  LYS A  64      10.496  -7.050 -15.697  1.00  1.19           C  
ATOM   1017  CE  LYS A  64      11.568  -7.056 -16.794  1.00  1.19           C  
ATOM   1018  NZ  LYS A  64      12.430  -8.284 -16.757  1.00  1.19           N  
ATOM   1019  H   LYS A  64       8.456  -4.082 -13.636  1.00  1.19           H  
ATOM   1020  HA  LYS A  64      11.114  -5.276 -13.583  1.00  1.19           H  
ATOM   1021 1HB  LYS A  64       9.624  -3.690 -15.686  1.00  1.19           H  
ATOM   1022 2HB  LYS A  64      11.202  -4.415 -15.950  1.00  1.19           H  
ATOM   1023 1HG  LYS A  64       8.686  -5.976 -15.223  1.00  1.19           H  
ATOM   1024 2HG  LYS A  64       9.269  -5.719 -16.875  1.00  1.19           H  
ATOM   1025 1HD  LYS A  64      10.986  -7.036 -14.721  1.00  1.19           H  
ATOM   1026 2HD  LYS A  64       9.905  -7.963 -15.775  1.00  1.19           H  
ATOM   1027 1HE  LYS A  64      11.087  -6.991 -17.772  1.00  1.19           H  
ATOM   1028 2HE  LYS A  64      12.185  -6.192 -16.656  1.00  1.19           H  
ATOM   1029 1HZ  LYS A  64      13.151  -8.237 -17.512  1.00  1.19           H  
ATOM   1030 2HZ  LYS A  64      12.896  -8.346 -15.867  1.00  1.19           H  
ATOM   1031 3HZ  LYS A  64      11.864  -9.103 -16.896  1.00  1.19           H  
ATOM   1032  N   ALA A  65      10.702  -2.020 -13.399  1.00  1.13           N  
ATOM   1033  CA  ALA A  65      11.419  -0.800 -13.062  1.00  1.13           C  
ATOM   1034  C   ALA A  65      12.138  -0.977 -11.735  1.00  1.13           C  
ATOM   1035  O   ALA A  65      13.291  -0.566 -11.576  1.00  1.13           O  
ATOM   1036  CB  ALA A  65      10.459   0.361 -12.981  1.00  1.13           C  
ATOM   1037  H   ALA A  65       9.693  -1.972 -13.528  1.00  1.13           H  
ATOM   1038  HA  ALA A  65      12.159  -0.606 -13.836  1.00  1.13           H  
ATOM   1039 1HB  ALA A  65      10.997   1.273 -12.736  1.00  1.13           H  
ATOM   1040 2HB  ALA A  65       9.963   0.476 -13.941  1.00  1.13           H  
ATOM   1041 3HB  ALA A  65       9.717   0.162 -12.211  1.00  1.13           H  
ATOM   1042  N   TRP A  66      11.470  -1.631 -10.780  1.00  1.06           N  
ATOM   1043  CA  TRP A  66      12.091  -1.890  -9.497  1.00  1.06           C  
ATOM   1044  C   TRP A  66      13.360  -2.702  -9.749  1.00  1.06           C  
ATOM   1045  O   TRP A  66      14.449  -2.335  -9.301  1.00  1.06           O  
ATOM   1046  CB  TRP A  66      11.178  -2.703  -8.581  1.00  1.06           C  
ATOM   1047  CG  TRP A  66      11.697  -2.808  -7.161  1.00  1.06           C  
ATOM   1048  CD1 TRP A  66      12.738  -3.548  -6.689  1.00  1.06           C  
ATOM   1049  CD2 TRP A  66      11.123  -2.165  -6.001  1.00  1.06           C  
ATOM   1050  NE1 TRP A  66      12.864  -3.351  -5.329  1.00  1.06           N  
ATOM   1051  CE2 TRP A  66      11.893  -2.521  -4.911  1.00  1.06           C  
ATOM   1052  CE3 TRP A  66      10.031  -1.334  -5.808  1.00  1.06           C  
ATOM   1053  CZ2 TRP A  66      11.622  -2.065  -3.661  1.00  1.06           C  
ATOM   1054  CZ3 TRP A  66       9.747  -0.885  -4.538  1.00  1.06           C  
ATOM   1055  CH2 TRP A  66      10.529  -1.238  -3.490  1.00  1.06           C  
ATOM   1056  H   TRP A  66      10.507  -1.937 -10.933  1.00  1.06           H  
ATOM   1057  HA  TRP A  66      12.351  -0.945  -9.023  1.00  1.06           H  
ATOM   1058 1HB  TRP A  66      10.188  -2.243  -8.557  1.00  1.06           H  
ATOM   1059 2HB  TRP A  66      11.054  -3.708  -8.983  1.00  1.06           H  
ATOM   1060  HD1 TRP A  66      13.381  -4.183  -7.296  1.00  1.06           H  
ATOM   1061  HE1 TRP A  66      13.549  -3.751  -4.673  1.00  1.06           H  
ATOM   1062  HE3 TRP A  66       9.410  -1.060  -6.636  1.00  1.06           H  
ATOM   1063  HZ2 TRP A  66      12.240  -2.352  -2.823  1.00  1.06           H  
ATOM   1064  HZ3 TRP A  66       8.880  -0.243  -4.399  1.00  1.06           H  
ATOM   1065  HH2 TRP A  66      10.290  -0.873  -2.495  1.00  1.06           H  
ATOM   1066  N   ALA A  67      13.211  -3.817 -10.487  1.00  1.00           N  
ATOM   1067  CA  ALA A  67      14.328  -4.708 -10.776  1.00  1.00           C  
ATOM   1068  C   ALA A  67      15.464  -3.999 -11.521  1.00  1.00           C  
ATOM   1069  O   ALA A  67      16.641  -4.260 -11.246  1.00  1.00           O  
ATOM   1070  CB  ALA A  67      13.835  -5.886 -11.597  1.00  1.00           C  
ATOM   1071  H   ALA A  67      12.284  -4.071 -10.840  1.00  1.00           H  
ATOM   1072  HA  ALA A  67      14.718  -5.072  -9.827  1.00  1.00           H  
ATOM   1073 1HB  ALA A  67      14.659  -6.571 -11.784  1.00  1.00           H  
ATOM   1074 2HB  ALA A  67      13.043  -6.404 -11.052  1.00  1.00           H  
ATOM   1075 3HB  ALA A  67      13.444  -5.525 -12.544  1.00  1.00           H  
ATOM   1076  N   MET A  68      15.128  -3.090 -12.445  1.00  0.96           N  
ATOM   1077  CA  MET A  68      16.153  -2.350 -13.170  1.00  0.96           C  
ATOM   1078  C   MET A  68      16.953  -1.527 -12.197  1.00  0.96           C  
ATOM   1079  O   MET A  68      18.182  -1.502 -12.251  1.00  0.96           O  
ATOM   1080  CB  MET A  68      15.546  -1.402 -14.197  1.00  0.96           C  
ATOM   1081  CG  MET A  68      14.913  -2.021 -15.377  1.00  0.96           C  
ATOM   1082  SD  MET A  68      14.026  -0.824 -16.368  1.00  0.96           S  
ATOM   1083  CE  MET A  68      15.366   0.088 -17.115  1.00  0.96           C  
ATOM   1084  H   MET A  68      14.148  -2.928 -12.654  1.00  0.96           H  
ATOM   1085  HA  MET A  68      16.821  -3.055 -13.660  1.00  0.96           H  
ATOM   1086 1HB  MET A  68      14.778  -0.819 -13.710  1.00  0.96           H  
ATOM   1087 2HB  MET A  68      16.311  -0.710 -14.549  1.00  0.96           H  
ATOM   1088 1HG  MET A  68      15.692  -2.447 -15.987  1.00  0.96           H  
ATOM   1089 2HG  MET A  68      14.242  -2.806 -15.083  1.00  0.96           H  
ATOM   1090 1HE  MET A  68      14.961   0.877 -17.755  1.00  0.96           H  
ATOM   1091 2HE  MET A  68      15.983   0.531 -16.336  1.00  0.96           H  
ATOM   1092 3HE  MET A  68      15.969  -0.584 -17.716  1.00  0.96           H  
ATOM   1093  N   ALA A  69      16.258  -0.857 -11.276  1.00  0.94           N  
ATOM   1094  CA  ALA A  69      16.940  -0.020 -10.310  1.00  0.94           C  
ATOM   1095  C   ALA A  69      17.892  -0.840  -9.470  1.00  0.94           C  
ATOM   1096  O   ALA A  69      19.025  -0.431  -9.239  1.00  0.94           O  
ATOM   1097  CB  ALA A  69      15.932   0.673  -9.432  1.00  0.94           C  
ATOM   1098  H   ALA A  69      15.236  -0.915 -11.262  1.00  0.94           H  
ATOM   1099  HA  ALA A  69      17.519   0.716 -10.858  1.00  0.94           H  
ATOM   1100 1HB  ALA A  69      16.443   1.327  -8.730  1.00  0.94           H  
ATOM   1101 2HB  ALA A  69      15.285   1.240 -10.061  1.00  0.94           H  
ATOM   1102 3HB  ALA A  69      15.350  -0.061  -8.885  1.00  0.94           H  
ATOM   1103  N   VAL A  70      17.465  -2.043  -9.095  1.00  0.95           N  
ATOM   1104  CA  VAL A  70      18.298  -2.934  -8.304  1.00  0.95           C  
ATOM   1105  C   VAL A  70      19.557  -3.325  -9.074  1.00  0.95           C  
ATOM   1106  O   VAL A  70      20.673  -3.235  -8.549  1.00  0.95           O  
ATOM   1107  CB  VAL A  70      17.493  -4.188  -7.929  1.00  0.95           C  
ATOM   1108  CG1 VAL A  70      18.353  -5.186  -7.326  1.00  0.95           C  
ATOM   1109  CG2 VAL A  70      16.413  -3.829  -6.951  1.00  0.95           C  
ATOM   1110  H   VAL A  70      16.510  -2.320  -9.333  1.00  0.95           H  
ATOM   1111  HA  VAL A  70      18.589  -2.416  -7.390  1.00  0.95           H  
ATOM   1112  HB  VAL A  70      17.060  -4.608  -8.826  1.00  0.95           H  
ATOM   1113 1HG1 VAL A  70      17.758  -6.045  -7.099  1.00  0.95           H  
ATOM   1114 2HG1 VAL A  70      19.128  -5.456  -8.034  1.00  0.95           H  
ATOM   1115 3HG1 VAL A  70      18.793  -4.783  -6.415  1.00  0.95           H  
ATOM   1116 1HG2 VAL A  70      15.837  -4.720  -6.693  1.00  0.95           H  
ATOM   1117 2HG2 VAL A  70      16.876  -3.434  -6.068  1.00  0.95           H  
ATOM   1118 3HG2 VAL A  70      15.755  -3.086  -7.383  1.00  0.95           H  
ATOM   1119  N   TRP A  71      19.392  -3.701 -10.343  1.00  0.97           N  
ATOM   1120  CA  TRP A  71      20.535  -4.062 -11.168  1.00  0.97           C  
ATOM   1121  C   TRP A  71      21.486  -2.883 -11.284  1.00  0.97           C  
ATOM   1122  O   TRP A  71      22.703  -3.037 -11.146  1.00  0.97           O  
ATOM   1123  CB  TRP A  71      20.105  -4.474 -12.575  1.00  0.97           C  
ATOM   1124  CG  TRP A  71      21.280  -4.881 -13.464  1.00  0.97           C  
ATOM   1125  CD1 TRP A  71      21.790  -6.130 -13.588  1.00  0.97           C  
ATOM   1126  CD2 TRP A  71      22.102  -4.030 -14.326  1.00  0.97           C  
ATOM   1127  NE1 TRP A  71      22.864  -6.124 -14.456  1.00  0.97           N  
ATOM   1128  CE2 TRP A  71      23.064  -4.847 -14.908  1.00  0.97           C  
ATOM   1129  CE3 TRP A  71      22.096  -2.676 -14.631  1.00  0.97           C  
ATOM   1130  CZ2 TRP A  71      24.018  -4.345 -15.784  1.00  0.97           C  
ATOM   1131  CZ3 TRP A  71      23.039  -2.166 -15.500  1.00  0.97           C  
ATOM   1132  CH2 TRP A  71      23.979  -2.976 -16.062  1.00  0.97           C  
ATOM   1133  H   TRP A  71      18.448  -3.755 -10.733  1.00  0.97           H  
ATOM   1134  HA  TRP A  71      21.061  -4.890 -10.696  1.00  0.97           H  
ATOM   1135 1HB  TRP A  71      19.402  -5.304 -12.514  1.00  0.97           H  
ATOM   1136 2HB  TRP A  71      19.582  -3.647 -13.045  1.00  0.97           H  
ATOM   1137  HD1 TRP A  71      21.407  -7.007 -13.072  1.00  0.97           H  
ATOM   1138  HE1 TRP A  71      23.419  -6.923 -14.718  1.00  0.97           H  
ATOM   1139  HE3 TRP A  71      21.366  -2.045 -14.195  1.00  0.97           H  
ATOM   1140  HZ2 TRP A  71      24.778  -4.981 -16.242  1.00  0.97           H  
ATOM   1141  HZ3 TRP A  71      23.018  -1.104 -15.723  1.00  0.97           H  
ATOM   1142  HH2 TRP A  71      24.713  -2.541 -16.742  1.00  0.97           H  
ATOM   1143  N   ILE A  72      20.935  -1.699 -11.535  1.00  1.01           N  
ATOM   1144  CA  ILE A  72      21.763  -0.527 -11.701  1.00  1.01           C  
ATOM   1145  C   ILE A  72      22.493  -0.178 -10.426  1.00  1.01           C  
ATOM   1146  O   ILE A  72      23.681   0.129 -10.472  1.00  1.01           O  
ATOM   1147  CB  ILE A  72      20.999   0.689 -12.181  1.00  1.01           C  
ATOM   1148  CG1 ILE A  72      20.496   0.481 -13.563  1.00  1.01           C  
ATOM   1149  CG2 ILE A  72      21.970   1.831 -12.200  1.00  1.01           C  
ATOM   1150  CD1 ILE A  72      19.554   1.519 -14.004  1.00  1.01           C  
ATOM   1151  H   ILE A  72      19.922  -1.619 -11.633  1.00  1.01           H  
ATOM   1152  HA  ILE A  72      22.510  -0.749 -12.457  1.00  1.01           H  
ATOM   1153  HB  ILE A  72      20.152   0.888 -11.533  1.00  1.01           H  
ATOM   1154 1HG1 ILE A  72      21.329   0.449 -14.237  1.00  1.01           H  
ATOM   1155 2HG1 ILE A  72      19.977  -0.463 -13.606  1.00  1.01           H  
ATOM   1156 1HG2 ILE A  72      21.459   2.702 -12.575  1.00  1.01           H  
ATOM   1157 2HG2 ILE A  72      22.353   2.014 -11.197  1.00  1.01           H  
ATOM   1158 3HG2 ILE A  72      22.797   1.587 -12.858  1.00  1.01           H  
ATOM   1159 1HD1 ILE A  72      19.246   1.280 -15.003  1.00  1.01           H  
ATOM   1160 2HD1 ILE A  72      18.688   1.539 -13.341  1.00  1.01           H  
ATOM   1161 3HD1 ILE A  72      20.047   2.495 -13.993  1.00  1.01           H  
ATOM   1162  N   PHE A  73      21.811  -0.246  -9.281  1.00  1.06           N  
ATOM   1163  CA  PHE A  73      22.462   0.080  -8.028  1.00  1.06           C  
ATOM   1164  C   PHE A  73      23.673  -0.829  -7.874  1.00  1.06           C  
ATOM   1165  O   PHE A  73      24.753  -0.381  -7.473  1.00  1.06           O  
ATOM   1166  CB  PHE A  73      21.501  -0.114  -6.853  1.00  1.06           C  
ATOM   1167  CG  PHE A  73      20.423   0.945  -6.754  1.00  1.06           C  
ATOM   1168  CD1 PHE A  73      20.673   2.244  -7.152  1.00  1.06           C  
ATOM   1169  CD2 PHE A  73      19.145   0.631  -6.284  1.00  1.06           C  
ATOM   1170  CE1 PHE A  73      19.687   3.200  -7.094  1.00  1.06           C  
ATOM   1171  CE2 PHE A  73      18.159   1.595  -6.234  1.00  1.06           C  
ATOM   1172  CZ  PHE A  73      18.441   2.886  -6.650  1.00  1.06           C  
ATOM   1173  H   PHE A  73      20.828  -0.504  -9.286  1.00  1.06           H  
ATOM   1174  HA  PHE A  73      22.780   1.116  -8.048  1.00  1.06           H  
ATOM   1175 1HB  PHE A  73      21.013  -1.086  -6.944  1.00  1.06           H  
ATOM   1176 2HB  PHE A  73      22.065  -0.116  -5.916  1.00  1.06           H  
ATOM   1177  HD1 PHE A  73      21.660   2.500  -7.520  1.00  1.06           H  
ATOM   1178  HD2 PHE A  73      18.927  -0.391  -5.966  1.00  1.06           H  
ATOM   1179  HE1 PHE A  73      19.892   4.201  -7.412  1.00  1.06           H  
ATOM   1180  HE2 PHE A  73      17.163   1.336  -5.874  1.00  1.06           H  
ATOM   1181  HZ  PHE A  73      17.675   3.658  -6.627  1.00  1.06           H  
ATOM   1182  N   ALA A  74      23.529  -2.113  -8.232  1.00  1.13           N  
ATOM   1183  CA  ALA A  74      24.684  -2.998  -8.164  1.00  1.13           C  
ATOM   1184  C   ALA A  74      25.779  -2.541  -9.139  1.00  1.13           C  
ATOM   1185  O   ALA A  74      26.955  -2.458  -8.781  1.00  1.13           O  
ATOM   1186  CB  ALA A  74      24.287  -4.421  -8.501  1.00  1.13           C  
ATOM   1187  H   ALA A  74      22.620  -2.468  -8.541  1.00  1.13           H  
ATOM   1188  HA  ALA A  74      25.081  -2.966  -7.149  1.00  1.13           H  
ATOM   1189 1HB  ALA A  74      25.164  -5.061  -8.424  1.00  1.13           H  
ATOM   1190 2HB  ALA A  74      23.545  -4.758  -7.824  1.00  1.13           H  
ATOM   1191 3HB  ALA A  74      23.895  -4.466  -9.511  1.00  1.13           H  
ATOM   1192  N   ALA A  75      25.381  -2.158 -10.356  1.00  1.23           N  
ATOM   1193  CA  ALA A  75      26.313  -1.728 -11.403  1.00  1.23           C  
ATOM   1194  C   ALA A  75      27.135  -0.503 -10.988  1.00  1.23           C  
ATOM   1195  O   ALA A  75      28.288  -0.358 -11.401  1.00  1.23           O  
ATOM   1196  CB  ALA A  75      25.569  -1.441 -12.694  1.00  1.23           C  
ATOM   1197  H   ALA A  75      24.389  -2.224 -10.588  1.00  1.23           H  
ATOM   1198  HA  ALA A  75      27.004  -2.551 -11.582  1.00  1.23           H  
ATOM   1199 1HB  ALA A  75      26.279  -1.175 -13.468  1.00  1.23           H  
ATOM   1200 2HB  ALA A  75      25.012  -2.330 -12.999  1.00  1.23           H  
ATOM   1201 3HB  ALA A  75      24.881  -0.620 -12.546  1.00  1.23           H  
ATOM   1202  N   ILE A  76      26.549   0.372 -10.165  1.00  1.36           N  
ATOM   1203  CA  ILE A  76      27.239   1.581  -9.714  1.00  1.36           C  
ATOM   1204  C   ILE A  76      27.825   1.424  -8.306  1.00  1.36           C  
ATOM   1205  O   ILE A  76      28.239   2.407  -7.686  1.00  1.36           O  
ATOM   1206  CB  ILE A  76      26.318   2.826  -9.776  1.00  1.36           C  
ATOM   1207  CG1 ILE A  76      25.137   2.713  -8.844  1.00  1.36           C  
ATOM   1208  CG2 ILE A  76      25.811   3.000 -11.170  1.00  1.36           C  
ATOM   1209  CD1 ILE A  76      24.324   4.018  -8.703  1.00  1.36           C  
ATOM   1210  H   ILE A  76      25.578   0.204  -9.893  1.00  1.36           H  
ATOM   1211  HA  ILE A  76      28.069   1.765 -10.392  1.00  1.36           H  
ATOM   1212  HB  ILE A  76      26.885   3.707  -9.485  1.00  1.36           H  
ATOM   1213 1HG1 ILE A  76      24.496   1.964  -9.223  1.00  1.36           H  
ATOM   1214 2HG1 ILE A  76      25.489   2.393  -7.874  1.00  1.36           H  
ATOM   1215 1HG2 ILE A  76      25.177   3.887 -11.225  1.00  1.36           H  
ATOM   1216 2HG2 ILE A  76      26.654   3.112 -11.844  1.00  1.36           H  
ATOM   1217 3HG2 ILE A  76      25.229   2.119 -11.451  1.00  1.36           H  
ATOM   1218 1HD1 ILE A  76      23.488   3.858  -8.030  1.00  1.36           H  
ATOM   1219 2HD1 ILE A  76      24.963   4.807  -8.304  1.00  1.36           H  
ATOM   1220 3HD1 ILE A  76      23.946   4.321  -9.681  1.00  1.36           H  
ATOM   1221  N   ASN A  77      27.865   0.180  -7.816  1.00  1.49           N  
ATOM   1222  CA  ASN A  77      28.410  -0.213  -6.519  1.00  1.49           C  
ATOM   1223  C   ASN A  77      27.715   0.426  -5.319  1.00  1.49           C  
ATOM   1224  O   ASN A  77      28.291   0.542  -4.231  1.00  1.49           O  
ATOM   1225  CB  ASN A  77      29.905   0.073  -6.462  1.00  1.49           C  
ATOM   1226  CG  ASN A  77      30.698  -0.731  -7.467  1.00  1.49           C  
ATOM   1227  OD1 ASN A  77      30.627  -1.964  -7.494  1.00  1.49           O  
ATOM   1228  ND2 ASN A  77      31.454  -0.047  -8.291  1.00  1.49           N  
ATOM   1229  H   ASN A  77      27.497  -0.582  -8.384  1.00  1.49           H  
ATOM   1230  HA  ASN A  77      28.268  -1.293  -6.423  1.00  1.49           H  
ATOM   1231 1HB  ASN A  77      30.098   1.130  -6.623  1.00  1.49           H  
ATOM   1232 2HB  ASN A  77      30.270  -0.170  -5.465  1.00  1.49           H  
ATOM   1233 1HD2 ASN A  77      32.003  -0.522  -8.979  1.00  1.49           H  
ATOM   1234 2HD2 ASN A  77      31.481   0.951  -8.233  1.00  1.49           H  
ATOM   1235  N   ARG A  78      26.438   0.752  -5.454  1.00  1.63           N  
ATOM   1236  CA  ARG A  78      25.705   1.315  -4.332  1.00  1.63           C  
ATOM   1237  C   ARG A  78      25.045   0.200  -3.559  1.00  1.63           C  
ATOM   1238  O   ARG A  78      23.831  -0.002  -3.611  1.00  1.63           O  
ATOM   1239  CB  ARG A  78      24.747   2.410  -4.755  1.00  1.63           C  
ATOM   1240  CG  ARG A  78      25.457   3.697  -5.185  1.00  1.63           C  
ATOM   1241  CD  ARG A  78      26.189   4.271  -4.008  1.00  1.63           C  
ATOM   1242  NE  ARG A  78      25.282   4.643  -2.906  1.00  1.63           N  
ATOM   1243  CZ  ARG A  78      24.716   5.862  -2.729  1.00  1.63           C  
ATOM   1244  NH1 ARG A  78      25.000   6.865  -3.540  1.00  1.63           N  
ATOM   1245  NH2 ARG A  78      23.881   6.052  -1.712  1.00  1.63           N  
ATOM   1246  H   ARG A  78      25.959   0.587  -6.338  1.00  1.63           H  
ATOM   1247  HA  ARG A  78      26.418   1.793  -3.661  1.00  1.63           H  
ATOM   1248 1HB  ARG A  78      24.133   2.061  -5.589  1.00  1.63           H  
ATOM   1249 2HB  ARG A  78      24.079   2.653  -3.925  1.00  1.63           H  
ATOM   1250 1HG  ARG A  78      26.194   3.488  -5.960  1.00  1.63           H  
ATOM   1251 2HG  ARG A  78      24.740   4.429  -5.544  1.00  1.63           H  
ATOM   1252 1HD  ARG A  78      26.899   3.537  -3.629  1.00  1.63           H  
ATOM   1253 2HD  ARG A  78      26.727   5.162  -4.320  1.00  1.63           H  
ATOM   1254  HE  ARG A  78      25.000   3.896  -2.243  1.00  1.63           H  
ATOM   1255 1HH1 ARG A  78      25.669   6.760  -4.320  1.00  1.63           H  
ATOM   1256 2HH1 ARG A  78      24.597   7.765  -3.374  1.00  1.63           H  
ATOM   1257 1HH2 ARG A  78      23.707   5.271  -1.050  1.00  1.63           H  
ATOM   1258 2HH2 ARG A  78      23.429   6.965  -1.572  1.00  1.63           H  
ATOM   1259  N   ARG A  79      25.911  -0.523  -2.846  1.00  1.76           N  
ATOM   1260  CA  ARG A  79      25.608  -1.721  -2.062  1.00  1.76           C  
ATOM   1261  C   ARG A  79      24.531  -1.436  -1.009  1.00  1.76           C  
ATOM   1262  O   ARG A  79      23.738  -2.307  -0.647  1.00  1.76           O  
ATOM   1263  CB  ARG A  79      26.877  -2.207  -1.380  1.00  1.76           C  
ATOM   1264  CG  ARG A  79      26.794  -3.527  -0.615  1.00  1.76           C  
ATOM   1265  CD  ARG A  79      26.561  -4.622  -1.595  1.00  1.76           C  
ATOM   1266  NE  ARG A  79      26.517  -5.975  -1.037  1.00  1.76           N  
ATOM   1267  CZ  ARG A  79      25.418  -6.613  -0.564  1.00  1.76           C  
ATOM   1268  NH1 ARG A  79      24.261  -6.014  -0.580  1.00  1.76           N  
ATOM   1269  NH2 ARG A  79      25.495  -7.848  -0.098  1.00  1.76           N  
ATOM   1270  H   ARG A  79      26.884  -0.218  -2.923  1.00  1.76           H  
ATOM   1271  HA  ARG A  79      25.253  -2.499  -2.742  1.00  1.76           H  
ATOM   1272 1HB  ARG A  79      27.664  -2.318  -2.127  1.00  1.76           H  
ATOM   1273 2HB  ARG A  79      27.215  -1.450  -0.668  1.00  1.76           H  
ATOM   1274 1HG  ARG A  79      27.726  -3.707  -0.073  1.00  1.76           H  
ATOM   1275 2HG  ARG A  79      25.968  -3.497   0.071  1.00  1.76           H  
ATOM   1276 1HD  ARG A  79      25.594  -4.427  -2.032  1.00  1.76           H  
ATOM   1277 2HD  ARG A  79      27.327  -4.600  -2.372  1.00  1.76           H  
ATOM   1278  HE  ARG A  79      27.422  -6.469  -1.035  1.00  1.76           H  
ATOM   1279 1HH1 ARG A  79      24.194  -5.076  -0.935  1.00  1.76           H  
ATOM   1280 2HH1 ARG A  79      23.424  -6.506  -0.227  1.00  1.76           H  
ATOM   1281 1HH2 ARG A  79      26.381  -8.354  -0.105  1.00  1.76           H  
ATOM   1282 2HH2 ARG A  79      24.664  -8.318   0.229  1.00  1.76           H  
ATOM   1283  N   ASP A  80      24.476  -0.189  -0.535  1.00  1.86           N  
ATOM   1284  CA  ASP A  80      23.504   0.188   0.486  1.00  1.86           C  
ATOM   1285  C   ASP A  80      22.112   0.218  -0.142  1.00  1.86           C  
ATOM   1286  O   ASP A  80      21.189  -0.441   0.344  1.00  1.86           O  
ATOM   1287  CB  ASP A  80      23.872   1.566   1.089  1.00  1.86           C  
ATOM   1288  CG  ASP A  80      24.033   2.741   0.029  1.00  1.86           C  
ATOM   1289  OD1 ASP A  80      24.168   2.456  -1.140  1.00  1.86           O  
ATOM   1290  OD2 ASP A  80      23.995   3.892   0.396  1.00  1.86           O  
ATOM   1291  H   ASP A  80      25.144   0.486  -0.873  1.00  1.86           H  
ATOM   1292  HA  ASP A  80      23.509  -0.558   1.280  1.00  1.86           H  
ATOM   1293 1HB  ASP A  80      23.102   1.856   1.798  1.00  1.86           H  
ATOM   1294 2HB  ASP A  80      24.802   1.478   1.646  1.00  1.86           H  
ATOM   1295  N   LEU A  81      21.978   0.931  -1.257  1.00  1.93           N  
ATOM   1296  CA  LEU A  81      20.713   0.987  -1.976  1.00  1.93           C  
ATOM   1297  C   LEU A  81      20.345  -0.336  -2.599  1.00  1.93           C  
ATOM   1298  O   LEU A  81      19.167  -0.676  -2.667  1.00  1.93           O  
ATOM   1299  CB  LEU A  81      20.708   2.089  -3.011  1.00  1.93           C  
ATOM   1300  CG  LEU A  81      20.642   3.447  -2.435  1.00  1.93           C  
ATOM   1301  CD1 LEU A  81      20.814   4.452  -3.516  1.00  1.93           C  
ATOM   1302  CD2 LEU A  81      19.287   3.577  -1.760  1.00  1.93           C  
ATOM   1303  H   LEU A  81      22.792   1.446  -1.588  1.00  1.93           H  
ATOM   1304  HA  LEU A  81      19.942   1.236  -1.255  1.00  1.93           H  
ATOM   1305 1HB  LEU A  81      21.619   2.015  -3.606  1.00  1.93           H  
ATOM   1306 2HB  LEU A  81      19.852   1.956  -3.664  1.00  1.93           H  
ATOM   1307  HG  LEU A  81      21.445   3.586  -1.703  1.00  1.93           H  
ATOM   1308 1HD1 LEU A  81      20.763   5.460  -3.105  1.00  1.93           H  
ATOM   1309 2HD1 LEU A  81      21.784   4.285  -3.964  1.00  1.93           H  
ATOM   1310 3HD1 LEU A  81      20.032   4.329  -4.264  1.00  1.93           H  
ATOM   1311 1HD2 LEU A  81      19.181   4.542  -1.311  1.00  1.93           H  
ATOM   1312 2HD2 LEU A  81      18.501   3.434  -2.498  1.00  1.93           H  
ATOM   1313 3HD2 LEU A  81      19.204   2.820  -0.988  1.00  1.93           H  
ATOM   1314  N   TYR A  82      21.332  -1.103  -3.051  1.00  1.97           N  
ATOM   1315  CA  TYR A  82      21.035  -2.410  -3.602  1.00  1.97           C  
ATOM   1316  C   TYR A  82      20.322  -3.230  -2.539  1.00  1.97           C  
ATOM   1317  O   TYR A  82      19.235  -3.760  -2.773  1.00  1.97           O  
ATOM   1318  CB  TYR A  82      22.305  -3.147  -4.009  1.00  1.97           C  
ATOM   1319  CG  TYR A  82      22.045  -4.539  -4.535  1.00  1.97           C  
ATOM   1320  CD1 TYR A  82      21.698  -4.710  -5.838  1.00  1.97           C  
ATOM   1321  CD2 TYR A  82      22.137  -5.639  -3.699  1.00  1.97           C  
ATOM   1322  CE1 TYR A  82      21.460  -5.978  -6.340  1.00  1.97           C  
ATOM   1323  CE2 TYR A  82      21.888  -6.903  -4.189  1.00  1.97           C  
ATOM   1324  CZ  TYR A  82      21.554  -7.073  -5.510  1.00  1.97           C  
ATOM   1325  OH  TYR A  82      21.319  -8.334  -6.007  1.00  1.97           O  
ATOM   1326  H   TYR A  82      22.293  -0.773  -3.016  1.00  1.97           H  
ATOM   1327  HA  TYR A  82      20.372  -2.300  -4.460  1.00  1.97           H  
ATOM   1328 1HB  TYR A  82      22.833  -2.577  -4.781  1.00  1.97           H  
ATOM   1329 2HB  TYR A  82      22.971  -3.229  -3.156  1.00  1.97           H  
ATOM   1330  HD1 TYR A  82      21.626  -3.843  -6.479  1.00  1.97           H  
ATOM   1331  HD2 TYR A  82      22.407  -5.505  -2.655  1.00  1.97           H  
ATOM   1332  HE1 TYR A  82      21.202  -6.105  -7.387  1.00  1.97           H  
ATOM   1333  HE2 TYR A  82      21.965  -7.767  -3.528  1.00  1.97           H  
ATOM   1334  HH  TYR A  82      21.501  -8.983  -5.322  1.00  1.97           H  
ATOM   1335  N   GLU A  83      20.923  -3.307  -1.344  1.00  1.99           N  
ATOM   1336  CA  GLU A  83      20.351  -4.122  -0.290  1.00  1.99           C  
ATOM   1337  C   GLU A  83      19.002  -3.578   0.160  1.00  1.99           C  
ATOM   1338  O   GLU A  83      18.056  -4.344   0.340  1.00  1.99           O  
ATOM   1339  CB  GLU A  83      21.303  -4.171   0.902  1.00  1.99           C  
ATOM   1340  CG  GLU A  83      20.870  -5.091   2.029  1.00  1.99           C  
ATOM   1341  CD  GLU A  83      20.911  -6.583   1.676  1.00  1.99           C  
ATOM   1342  OE1 GLU A  83      21.655  -6.982   0.788  1.00  1.99           O  
ATOM   1343  OE2 GLU A  83      20.189  -7.325   2.317  1.00  1.99           O  
ATOM   1344  H   GLU A  83      21.811  -2.829  -1.176  1.00  1.99           H  
ATOM   1345  HA  GLU A  83      20.207  -5.131  -0.675  1.00  1.99           H  
ATOM   1346 1HB  GLU A  83      22.278  -4.485   0.562  1.00  1.99           H  
ATOM   1347 2HB  GLU A  83      21.411  -3.165   1.314  1.00  1.99           H  
ATOM   1348 1HG  GLU A  83      21.505  -4.913   2.896  1.00  1.99           H  
ATOM   1349 2HG  GLU A  83      19.856  -4.814   2.299  1.00  1.99           H  
ATOM   1350  N   LYS A  84      18.886  -2.258   0.298  1.00  2.02           N  
ATOM   1351  CA  LYS A  84      17.631  -1.653   0.721  1.00  2.02           C  
ATOM   1352  C   LYS A  84      16.529  -1.982  -0.289  1.00  2.02           C  
ATOM   1353  O   LYS A  84      15.450  -2.456   0.083  1.00  2.02           O  
ATOM   1354  CB  LYS A  84      17.851  -0.144   0.893  1.00  2.02           C  
ATOM   1355  CG  LYS A  84      16.678   0.698   1.380  1.00  2.02           C  
ATOM   1356  CD  LYS A  84      17.157   2.161   1.611  1.00  2.02           C  
ATOM   1357  CE  LYS A  84      16.041   3.083   2.084  1.00  2.02           C  
ATOM   1358  NZ  LYS A  84      16.548   4.481   2.419  1.00  2.02           N  
ATOM   1359  H   LYS A  84      19.696  -1.658   0.140  1.00  2.02           H  
ATOM   1360  HA  LYS A  84      17.341  -2.080   1.678  1.00  2.02           H  
ATOM   1361 1HB  LYS A  84      18.689   0.019   1.577  1.00  2.02           H  
ATOM   1362 2HB  LYS A  84      18.148   0.268  -0.067  1.00  2.02           H  
ATOM   1363 1HG  LYS A  84      15.895   0.683   0.626  1.00  2.02           H  
ATOM   1364 2HG  LYS A  84      16.272   0.289   2.304  1.00  2.02           H  
ATOM   1365 1HD  LYS A  84      17.965   2.171   2.347  1.00  2.02           H  
ATOM   1366 2HD  LYS A  84      17.543   2.557   0.676  1.00  2.02           H  
ATOM   1367 1HE  LYS A  84      15.293   3.161   1.301  1.00  2.02           H  
ATOM   1368 2HE  LYS A  84      15.580   2.653   2.975  1.00  2.02           H  
ATOM   1369 1HZ  LYS A  84      15.779   5.043   2.729  1.00  2.02           H  
ATOM   1370 2HZ  LYS A  84      17.231   4.422   3.157  1.00  2.02           H  
ATOM   1371 3HZ  LYS A  84      16.994   4.960   1.605  1.00  2.02           H  
ATOM   1372  N   ALA A  85      16.825  -1.784  -1.577  1.00  2.06           N  
ATOM   1373  CA  ALA A  85      15.894  -2.074  -2.655  1.00  2.06           C  
ATOM   1374  C   ALA A  85      15.526  -3.559  -2.682  1.00  2.06           C  
ATOM   1375  O   ALA A  85      14.390  -3.918  -2.989  1.00  2.06           O  
ATOM   1376  CB  ALA A  85      16.490  -1.628  -3.971  1.00  2.06           C  
ATOM   1377  H   ALA A  85      17.734  -1.407  -1.831  1.00  2.06           H  
ATOM   1378  HA  ALA A  85      14.982  -1.513  -2.473  1.00  2.06           H  
ATOM   1379 1HB  ALA A  85      15.775  -1.810  -4.772  1.00  2.06           H  
ATOM   1380 2HB  ALA A  85      16.716  -0.563  -3.921  1.00  2.06           H  
ATOM   1381 3HB  ALA A  85      17.410  -2.184  -4.154  1.00  2.06           H  
ATOM   1382  N   LYS A  86      16.466  -4.449  -2.353  1.00  2.14           N  
ATOM   1383  CA  LYS A  86      16.110  -5.863  -2.318  1.00  2.14           C  
ATOM   1384  C   LYS A  86      15.237  -6.193  -1.111  1.00  2.14           C  
ATOM   1385  O   LYS A  86      14.235  -6.897  -1.230  1.00  2.14           O  
ATOM   1386  CB  LYS A  86      17.354  -6.759  -2.295  1.00  2.14           C  
ATOM   1387  CG  LYS A  86      18.150  -6.831  -3.585  1.00  2.14           C  
ATOM   1388  CD  LYS A  86      17.334  -7.562  -4.639  1.00  2.14           C  
ATOM   1389  CE  LYS A  86      17.113  -9.018  -4.258  1.00  2.14           C  
ATOM   1390  NZ  LYS A  86      16.274  -9.743  -5.258  1.00  2.14           N  
ATOM   1391  H   LYS A  86      17.421  -4.152  -2.150  1.00  2.14           H  
ATOM   1392  HA  LYS A  86      15.538  -6.096  -3.217  1.00  2.14           H  
ATOM   1393 1HB  LYS A  86      18.035  -6.393  -1.520  1.00  2.14           H  
ATOM   1394 2HB  LYS A  86      17.065  -7.769  -2.018  1.00  2.14           H  
ATOM   1395 1HG  LYS A  86      18.380  -5.827  -3.940  1.00  2.14           H  
ATOM   1396 2HG  LYS A  86      19.082  -7.360  -3.410  1.00  2.14           H  
ATOM   1397 1HD  LYS A  86      16.372  -7.065  -4.804  1.00  2.14           H  
ATOM   1398 2HD  LYS A  86      17.893  -7.571  -5.558  1.00  2.14           H  
ATOM   1399 1HE  LYS A  86      18.079  -9.512  -4.184  1.00  2.14           H  
ATOM   1400 2HE  LYS A  86      16.616  -9.061  -3.290  1.00  2.14           H  
ATOM   1401 1HZ  LYS A  86      16.160 -10.690  -4.946  1.00  2.14           H  
ATOM   1402 2HZ  LYS A  86      15.341  -9.282  -5.314  1.00  2.14           H  
ATOM   1403 3HZ  LYS A  86      16.712  -9.726  -6.162  1.00  2.14           H  
ATOM   1404  N   ARG A  87      15.547  -5.629   0.049  1.00  2.27           N  
ATOM   1405  CA  ARG A  87      14.772  -5.949   1.240  1.00  2.27           C  
ATOM   1406  C   ARG A  87      13.325  -5.476   1.125  1.00  2.27           C  
ATOM   1407  O   ARG A  87      12.409  -6.159   1.585  1.00  2.27           O  
ATOM   1408  CB  ARG A  87      15.421  -5.369   2.473  1.00  2.27           C  
ATOM   1409  CG  ARG A  87      16.728  -6.052   2.867  1.00  2.27           C  
ATOM   1410  CD  ARG A  87      17.265  -5.453   4.066  1.00  2.27           C  
ATOM   1411  NE  ARG A  87      18.534  -5.989   4.457  1.00  2.27           N  
ATOM   1412  CZ  ARG A  87      19.113  -5.685   5.622  1.00  2.27           C  
ATOM   1413  NH1 ARG A  87      18.492  -4.869   6.447  1.00  2.27           N  
ATOM   1414  NH2 ARG A  87      20.281  -6.197   5.952  1.00  2.27           N  
ATOM   1415  H   ARG A  87      16.362  -5.021   0.121  1.00  2.27           H  
ATOM   1416  HA  ARG A  87      14.768  -7.032   1.354  1.00  2.27           H  
ATOM   1417 1HB  ARG A  87      15.644  -4.313   2.301  1.00  2.27           H  
ATOM   1418 2HB  ARG A  87      14.737  -5.424   3.323  1.00  2.27           H  
ATOM   1419 1HG  ARG A  87      16.539  -7.103   3.070  1.00  2.27           H  
ATOM   1420 2HG  ARG A  87      17.463  -5.966   2.074  1.00  2.27           H  
ATOM   1421 1HD  ARG A  87      17.368  -4.386   3.927  1.00  2.27           H  
ATOM   1422 2HD  ARG A  87      16.572  -5.651   4.875  1.00  2.27           H  
ATOM   1423  HE  ARG A  87      19.035  -6.606   3.800  1.00  2.27           H  
ATOM   1424 1HH1 ARG A  87      17.564  -4.475   6.184  1.00  2.27           H  
ATOM   1425 2HH1 ARG A  87      18.925  -4.636   7.329  1.00  2.27           H  
ATOM   1426 1HH2 ARG A  87      20.762  -6.836   5.332  1.00  2.27           H  
ATOM   1427 2HH2 ARG A  87      20.676  -5.980   6.869  1.00  2.27           H  
ATOM   1428  N   ASP A  88      13.119  -4.346   0.454  1.00  2.50           N  
ATOM   1429  CA  ASP A  88      11.793  -3.773   0.237  1.00  2.50           C  
ATOM   1430  C   ASP A  88      11.078  -4.311  -1.007  1.00  2.50           C  
ATOM   1431  O   ASP A  88       9.968  -3.869  -1.315  1.00  2.50           O  
ATOM   1432  CB  ASP A  88      11.872  -2.257   0.050  1.00  2.50           C  
ATOM   1433  CG  ASP A  88      12.181  -1.367   1.265  1.00  2.50           C  
ATOM   1434  OD1 ASP A  88      11.943  -1.744   2.377  1.00  2.50           O  
ATOM   1435  OD2 ASP A  88      12.618  -0.235   1.021  1.00  2.50           O  
ATOM   1436  H   ASP A  88      13.932  -3.829   0.115  1.00  2.50           H  
ATOM   1437  HA  ASP A  88      11.179  -4.000   1.108  1.00  2.50           H  
ATOM   1438 1HB  ASP A  88      12.673  -2.093  -0.660  1.00  2.50           H  
ATOM   1439 2HB  ASP A  88      10.955  -1.909  -0.410  1.00  2.50           H  
ATOM   1440  N   GLU A  89      11.713  -5.214  -1.753  1.00  2.89           N  
ATOM   1441  CA  GLU A  89      11.138  -5.693  -2.999  1.00  2.89           C  
ATOM   1442  C   GLU A  89       9.778  -6.348  -2.728  1.00  2.89           C  
ATOM   1443  O   GLU A  89       9.659  -7.103  -1.764  1.00  2.89           O  
ATOM   1444  CB  GLU A  89      12.101  -6.682  -3.682  1.00  2.89           C  
ATOM   1445  CG  GLU A  89      11.709  -7.144  -5.094  1.00  2.89           C  
ATOM   1446  CD  GLU A  89      12.739  -8.075  -5.737  1.00  2.89           C  
ATOM   1447  OE1 GLU A  89      13.731  -8.390  -5.102  1.00  2.89           O  
ATOM   1448  OE2 GLU A  89      12.525  -8.471  -6.857  1.00  2.89           O  
ATOM   1449  H   GLU A  89      12.615  -5.596  -1.462  1.00  2.89           H  
ATOM   1450  HA  GLU A  89      11.046  -4.850  -3.655  1.00  2.89           H  
ATOM   1451 1HB  GLU A  89      13.085  -6.222  -3.755  1.00  2.89           H  
ATOM   1452 2HB  GLU A  89      12.205  -7.568  -3.058  1.00  2.89           H  
ATOM   1453 1HG  GLU A  89      10.770  -7.650  -5.059  1.00  2.89           H  
ATOM   1454 2HG  GLU A  89      11.592  -6.263  -5.720  1.00  2.89           H  
ATOM   1455  N   PRO A  90       8.724  -6.067  -3.533  1.00  3.46           N  
ATOM   1456  CA  PRO A  90       7.387  -6.667  -3.469  1.00  3.46           C  
ATOM   1457  C   PRO A  90       7.370  -8.195  -3.568  1.00  3.46           C  
ATOM   1458  O   PRO A  90       6.437  -8.843  -3.102  1.00  3.46           O  
ATOM   1459  CB  PRO A  90       6.701  -6.063  -4.699  1.00  3.46           C  
ATOM   1460  CG  PRO A  90       7.392  -4.747  -4.932  1.00  3.46           C  
ATOM   1461  CD  PRO A  90       8.826  -4.971  -4.535  1.00  3.46           C  
ATOM   1462  HA  PRO A  90       6.895  -6.339  -2.541  1.00  3.46           H  
ATOM   1463 1HB  PRO A  90       6.796  -6.752  -5.549  1.00  3.46           H  
ATOM   1464 2HB  PRO A  90       5.637  -5.952  -4.515  1.00  3.46           H  
ATOM   1465 1HG  PRO A  90       7.285  -4.442  -5.986  1.00  3.46           H  
ATOM   1466 2HG  PRO A  90       6.914  -3.958  -4.331  1.00  3.46           H  
ATOM   1467 1HD  PRO A  90       9.444  -5.254  -5.396  1.00  3.46           H  
ATOM   1468 2HD  PRO A  90       9.156  -4.036  -4.057  1.00  3.46           H  
ATOM   1469  N   LYS A  91       8.424  -8.761  -4.160  1.00  4.22           N  
ATOM   1470  CA  LYS A  91       8.594 -10.200  -4.378  1.00  4.22           C  
ATOM   1471  C   LYS A  91       7.472 -10.801  -5.221  1.00  4.22           C  
ATOM   1472  O   LYS A  91       6.991 -11.900  -4.949  1.00  4.22           O  
ATOM   1473  CB  LYS A  91       8.711 -10.946  -3.039  1.00  4.22           C  
ATOM   1474  CG  LYS A  91       9.903 -10.496  -2.186  1.00  4.22           C  
ATOM   1475  CD  LYS A  91      10.092 -11.339  -0.922  1.00  4.22           C  
ATOM   1476  CE  LYS A  91      11.341 -10.882  -0.159  1.00  4.22           C  
ATOM   1477  NZ  LYS A  91      11.123  -9.607   0.587  1.00  4.22           N  
ATOM   1478  H   LYS A  91       9.161  -8.161  -4.488  1.00  4.22           H  
ATOM   1479  HA  LYS A  91       9.529 -10.345  -4.923  1.00  4.22           H  
ATOM   1480 1HB  LYS A  91       7.803 -10.818  -2.452  1.00  4.22           H  
ATOM   1481 2HB  LYS A  91       8.824 -12.012  -3.230  1.00  4.22           H  
ATOM   1482 1HG  LYS A  91      10.815 -10.523  -2.785  1.00  4.22           H  
ATOM   1483 2HG  LYS A  91       9.740  -9.482  -1.872  1.00  4.22           H  
ATOM   1484 1HD  LYS A  91       9.222 -11.222  -0.272  1.00  4.22           H  
ATOM   1485 2HD  LYS A  91      10.195 -12.390  -1.187  1.00  4.22           H  
ATOM   1486 1HE  LYS A  91      11.653 -11.655   0.541  1.00  4.22           H  
ATOM   1487 2HE  LYS A  91      12.136 -10.719  -0.887  1.00  4.22           H  
ATOM   1488 1HZ  LYS A  91      11.978  -9.334   1.044  1.00  4.22           H  
ATOM   1489 2HZ  LYS A  91      10.837  -8.867  -0.055  1.00  4.22           H  
ATOM   1490 3HZ  LYS A  91      10.399  -9.723   1.310  1.00  4.22           H  
ATOM   1491  N   TRP A  92       7.085 -10.074  -6.271  1.00  5.18           N  
ATOM   1492  CA  TRP A  92       6.047 -10.511  -7.203  1.00  5.18           C  
ATOM   1493  C   TRP A  92       6.602 -10.960  -8.553  1.00  5.18           C  
ATOM   1494  O   TRP A  92       5.842 -11.278  -9.465  1.00  5.18           O  
ATOM   1495  CB  TRP A  92       5.083  -9.361  -7.479  1.00  5.18           C  
ATOM   1496  CG  TRP A  92       4.311  -8.899  -6.300  1.00  5.18           C  
ATOM   1497  CD1 TRP A  92       3.972  -9.616  -5.195  1.00  5.18           C  
ATOM   1498  CD2 TRP A  92       3.770  -7.579  -6.104  1.00  5.18           C  
ATOM   1499  NE1 TRP A  92       3.249  -8.833  -4.332  1.00  5.18           N  
ATOM   1500  CE2 TRP A  92       3.119  -7.584  -4.873  1.00  5.18           C  
ATOM   1501  CE3 TRP A  92       3.787  -6.407  -6.869  1.00  5.18           C  
ATOM   1502  CZ2 TRP A  92       2.485  -6.465  -4.382  1.00  5.18           C  
ATOM   1503  CZ3 TRP A  92       3.154  -5.278  -6.372  1.00  5.18           C  
ATOM   1504  CH2 TRP A  92       2.519  -5.307  -5.161  1.00  5.18           C  
ATOM   1505  H   TRP A  92       7.524  -9.178  -6.417  1.00  5.18           H  
ATOM   1506  HA  TRP A  92       5.505 -11.343  -6.755  1.00  5.18           H  
ATOM   1507 1HB  TRP A  92       5.640  -8.510  -7.874  1.00  5.18           H  
ATOM   1508 2HB  TRP A  92       4.376  -9.661  -8.255  1.00  5.18           H  
ATOM   1509  HD1 TRP A  92       4.236 -10.660  -5.021  1.00  5.18           H  
ATOM   1510  HE1 TRP A  92       2.880  -9.131  -3.440  1.00  5.18           H  
ATOM   1511  HE3 TRP A  92       4.292  -6.385  -7.839  1.00  5.18           H  
ATOM   1512  HZ2 TRP A  92       1.975  -6.468  -3.420  1.00  5.18           H  
ATOM   1513  HZ3 TRP A  92       3.173  -4.368  -6.973  1.00  5.18           H  
ATOM   1514  HH2 TRP A  92       2.028  -4.404  -4.797  1.00  5.18           H  
ATOM   1515  N   GLY A  93       7.921 -10.970  -8.698  1.00  6.28           N  
ATOM   1516  CA  GLY A  93       8.512 -11.281  -9.993  1.00  6.28           C  
ATOM   1517  C   GLY A  93       8.233 -12.705 -10.452  1.00  6.28           C  
ATOM   1518  O   GLY A  93       8.250 -13.653  -9.660  1.00  6.28           O  
ATOM   1519  H   GLY A  93       8.511 -10.739  -7.914  1.00  6.28           H  
ATOM   1520 1HA  GLY A  93       8.125 -10.581 -10.736  1.00  6.28           H  
ATOM   1521 2HA  GLY A  93       9.587 -11.120  -9.940  1.00  6.28           H  
ATOM   1522  N   SER A  94       8.099 -12.881 -11.762  1.00  7.33           N  
ATOM   1523  CA  SER A  94       7.825 -14.192 -12.346  1.00  7.33           C  
ATOM   1524  C   SER A  94       9.079 -15.048 -12.433  1.00  7.33           C  
ATOM   1525  O   SER A  94       9.597 -15.290 -13.520  1.00  7.33           O  
ATOM   1526  CB  SER A  94       7.236 -14.031 -13.734  1.00  7.33           C  
ATOM   1527  OG  SER A  94       6.010 -13.352 -13.688  1.00  7.33           O  
ATOM   1528  H   SER A  94       8.127 -12.072 -12.367  1.00  7.33           H  
ATOM   1529  HA  SER A  94       7.101 -14.707 -11.711  1.00  7.33           H  
ATOM   1530 1HB  SER A  94       7.938 -13.484 -14.364  1.00  7.33           H  
ATOM   1531 2HB  SER A  94       7.093 -15.014 -14.180  1.00  7.33           H  
ATOM   1532  HG  SER A  94       5.452 -13.855 -13.088  1.00  7.33           H  
ATOM   1533  N   ASP A  95       9.563 -15.486 -11.263  1.00  8.18           N  
ATOM   1534  CA  ASP A  95      10.810 -16.253 -11.109  1.00  8.18           C  
ATOM   1535  C   ASP A  95      12.040 -15.413 -11.472  1.00  8.18           C  
ATOM   1536  O   ASP A  95      13.140 -15.949 -11.647  1.00  8.18           O  
ATOM   1537  CB  ASP A  95      10.730 -17.484 -12.042  1.00  8.18           C  
ATOM   1538  CG  ASP A  95      11.611 -18.689 -11.722  1.00  8.18           C  
ATOM   1539  OD1 ASP A  95      11.837 -19.023 -10.585  1.00  8.18           O  
ATOM   1540  OD2 ASP A  95      12.050 -19.299 -12.678  1.00  8.18           O  
ATOM   1541  H   ASP A  95       9.035 -15.210 -10.435  1.00  8.18           H  
ATOM   1542  HA  ASP A  95      10.895 -16.575 -10.071  1.00  8.18           H  
ATOM   1543 1HB  ASP A  95       9.697 -17.825 -12.095  1.00  8.18           H  
ATOM   1544 2HB  ASP A  95      11.012 -17.175 -13.049  1.00  8.18           H  
ATOM   1545  N   ASN A  96      11.868 -14.087 -11.442  1.00  8.75           N  
ATOM   1546  CA  ASN A  96      12.913 -13.142 -11.806  1.00  8.75           C  
ATOM   1547  C   ASN A  96      14.138 -13.201 -10.910  1.00  8.75           C  
ATOM   1548  O   ASN A  96      15.267 -13.111 -11.384  1.00  8.75           O  
ATOM   1549  CB  ASN A  96      12.363 -11.728 -11.772  1.00  8.75           C  
ATOM   1550  CG  ASN A  96      11.389 -11.430 -12.889  1.00  8.75           C  
ATOM   1551  OD1 ASN A  96      11.323 -12.131 -13.902  1.00  8.75           O  
ATOM   1552  ND2 ASN A  96      10.625 -10.375 -12.718  1.00  8.75           N  
ATOM   1553  H   ASN A  96      10.945 -13.737 -11.230  1.00  8.75           H  
ATOM   1554  HA  ASN A  96      13.233 -13.370 -12.823  1.00  8.75           H  
ATOM   1555 1HB  ASN A  96      11.864 -11.561 -10.818  1.00  8.75           H  
ATOM   1556 2HB  ASN A  96      13.190 -11.021 -11.830  1.00  8.75           H  
ATOM   1557 1HD2 ASN A  96       9.955 -10.125 -13.419  1.00  8.75           H  
ATOM   1558 2HD2 ASN A  96      10.716  -9.820 -11.890  1.00  8.75           H  
ATOM   1559  N   ALA A  97      13.933 -13.349  -9.606  1.00  9.11           N  
ATOM   1560  CA  ALA A  97      15.079 -13.378  -8.712  1.00  9.11           C  
ATOM   1561  C   ALA A  97      15.948 -14.604  -8.946  1.00  9.11           C  
ATOM   1562  O   ALA A  97      17.174 -14.514  -8.985  1.00  9.11           O  
ATOM   1563  CB  ALA A  97      14.615 -13.355  -7.271  1.00  9.11           C  
ATOM   1564  H   ALA A  97      12.996 -13.431  -9.244  1.00  9.11           H  
ATOM   1565  HA  ALA A  97      15.684 -12.493  -8.910  1.00  9.11           H  
ATOM   1566 1HB  ALA A  97      15.481 -13.349  -6.612  1.00  9.11           H  
ATOM   1567 2HB  ALA A  97      14.016 -12.459  -7.096  1.00  9.11           H  
ATOM   1568 3HB  ALA A  97      14.013 -14.239  -7.069  1.00  9.11           H  
ATOM   1569  N   ARG A  98      15.311 -15.755  -9.140  1.00  9.31           N  
ATOM   1570  CA  ARG A  98      16.040 -17.006  -9.309  1.00  9.31           C  
ATOM   1571  C   ARG A  98      16.949 -16.965 -10.522  1.00  9.31           C  
ATOM   1572  O   ARG A  98      18.065 -17.485 -10.495  1.00  9.31           O  
ATOM   1573  CB  ARG A  98      15.112 -18.199  -9.412  1.00  9.31           C  
ATOM   1574  CG  ARG A  98      15.847 -19.553  -9.377  1.00  9.31           C  
ATOM   1575  CD  ARG A  98      14.900 -20.691  -9.422  1.00  9.31           C  
ATOM   1576  NE  ARG A  98      14.227 -20.730 -10.675  1.00  9.31           N  
ATOM   1577  CZ  ARG A  98      14.707 -21.315 -11.795  1.00  9.31           C  
ATOM   1578  NH1 ARG A  98      15.860 -21.964 -11.775  1.00  9.31           N  
ATOM   1579  NH2 ARG A  98      14.017 -21.231 -12.907  1.00  9.31           N  
ATOM   1580  H   ARG A  98      14.302 -15.767  -9.156  1.00  9.31           H  
ATOM   1581  HA  ARG A  98      16.663 -17.154  -8.427  1.00  9.31           H  
ATOM   1582 1HB  ARG A  98      14.388 -18.181  -8.599  1.00  9.31           H  
ATOM   1583 2HB  ARG A  98      14.547 -18.145 -10.351  1.00  9.31           H  
ATOM   1584 1HG  ARG A  98      16.502 -19.620 -10.246  1.00  9.31           H  
ATOM   1585 2HG  ARG A  98      16.438 -19.627  -8.466  1.00  9.31           H  
ATOM   1586 1HD  ARG A  98      15.434 -21.629  -9.288  1.00  9.31           H  
ATOM   1587 2HD  ARG A  98      14.151 -20.577  -8.639  1.00  9.31           H  
ATOM   1588  HE  ARG A  98      13.321 -20.223 -10.734  1.00  9.31           H  
ATOM   1589 1HH1 ARG A  98      16.389 -22.027 -10.917  1.00  9.31           H  
ATOM   1590 2HH1 ARG A  98      16.208 -22.394 -12.618  1.00  9.31           H  
ATOM   1591 1HH2 ARG A  98      13.139 -20.687 -12.898  1.00  9.31           H  
ATOM   1592 2HH2 ARG A  98      14.350 -21.651 -13.753  1.00  9.31           H  
ATOM   1593  N   VAL A  99      16.472 -16.332 -11.589  1.00  9.35           N  
ATOM   1594  CA  VAL A  99      17.221 -16.276 -12.834  1.00  9.35           C  
ATOM   1595  C   VAL A  99      18.079 -15.008 -12.954  1.00  9.35           C  
ATOM   1596  O   VAL A  99      18.596 -14.705 -14.035  1.00  9.35           O  
ATOM   1597  CB  VAL A  99      16.253 -16.347 -14.022  1.00  9.35           C  
ATOM   1598  CG1 VAL A  99      15.431 -17.646 -13.941  1.00  9.35           C  
ATOM   1599  CG2 VAL A  99      15.371 -15.139 -14.010  1.00  9.35           C  
ATOM   1600  H   VAL A  99      15.529 -15.931 -11.550  1.00  9.35           H  
ATOM   1601  HA  VAL A  99      17.879 -17.142 -12.872  1.00  9.35           H  
ATOM   1602  HB  VAL A  99      16.822 -16.375 -14.949  1.00  9.35           H  
ATOM   1603 1HG1 VAL A  99      14.751 -17.704 -14.791  1.00  9.35           H  
ATOM   1604 2HG1 VAL A  99      16.100 -18.505 -13.953  1.00  9.35           H  
ATOM   1605 3HG1 VAL A  99      14.845 -17.655 -13.014  1.00  9.35           H  
ATOM   1606 1HG2 VAL A  99      14.678 -15.174 -14.848  1.00  9.35           H  
ATOM   1607 2HG2 VAL A  99      14.827 -15.128 -13.094  1.00  9.35           H  
ATOM   1608 3HG2 VAL A  99      15.977 -14.236 -14.075  1.00  9.35           H  
ATOM   1609  N   SER A 100      18.225 -14.261 -11.856  1.00  9.26           N  
ATOM   1610  CA  SER A 100      19.040 -13.057 -11.851  1.00  9.26           C  
ATOM   1611  C   SER A 100      20.474 -13.384 -12.243  1.00  9.26           C  
ATOM   1612  O   SER A 100      20.997 -14.447 -11.911  1.00  9.26           O  
ATOM   1613  CB  SER A 100      19.004 -12.384 -10.497  1.00  9.26           C  
ATOM   1614  OG  SER A 100      19.881 -11.285 -10.468  1.00  9.26           O  
ATOM   1615  H   SER A 100      17.777 -14.534 -10.982  1.00  9.26           H  
ATOM   1616  HA  SER A 100      18.632 -12.364 -12.589  1.00  9.26           H  
ATOM   1617 1HB  SER A 100      17.986 -12.053 -10.285  1.00  9.26           H  
ATOM   1618 2HB  SER A 100      19.276 -13.094  -9.729  1.00  9.26           H  
ATOM   1619  HG  SER A 100      20.740 -11.633 -10.741  1.00  9.26           H  
ATOM   1620  N   ASN A 101      21.104 -12.466 -12.971  1.00  9.09           N  
ATOM   1621  CA  ASN A 101      22.464 -12.654 -13.471  1.00  9.09           C  
ATOM   1622  C   ASN A 101      23.449 -13.036 -12.348  1.00  9.09           C  
ATOM   1623  O   ASN A 101      23.650 -12.237 -11.426  1.00  9.09           O  
ATOM   1624  CB  ASN A 101      22.941 -11.394 -14.173  1.00  9.09           C  
ATOM   1625  CG  ASN A 101      24.269 -11.552 -14.934  1.00  9.09           C  
ATOM   1626  OD1 ASN A 101      25.266 -12.164 -14.504  1.00  9.09           O  
ATOM   1627  ND2 ASN A 101      24.291 -10.970 -16.108  1.00  9.09           N  
ATOM   1628  H   ASN A 101      20.608 -11.616 -13.202  1.00  9.09           H  
ATOM   1629  HA  ASN A 101      22.416 -13.420 -14.230  1.00  9.09           H  
ATOM   1630 1HB  ASN A 101      22.174 -11.064 -14.878  1.00  9.09           H  
ATOM   1631 2HB  ASN A 101      23.054 -10.604 -13.437  1.00  9.09           H  
ATOM   1632 1HD2 ASN A 101      25.115 -11.017 -16.677  1.00  9.09           H  
ATOM   1633 2HD2 ASN A 101      23.489 -10.473 -16.434  1.00  9.09           H  
ATOM   1634  N   PRO A 102      24.094 -14.225 -12.412  1.00  8.87           N  
ATOM   1635  CA  PRO A 102      25.069 -14.749 -11.469  1.00  8.87           C  
ATOM   1636  C   PRO A 102      26.196 -13.796 -11.131  1.00  8.87           C  
ATOM   1637  O   PRO A 102      26.750 -13.868 -10.037  1.00  8.87           O  
ATOM   1638  CB  PRO A 102      25.619 -15.974 -12.202  1.00  8.87           C  
ATOM   1639  CG  PRO A 102      24.488 -16.434 -13.064  1.00  8.87           C  
ATOM   1640  CD  PRO A 102      23.810 -15.173 -13.524  1.00  8.87           C  
ATOM   1641  HA  PRO A 102      24.551 -15.069 -10.557  1.00  8.87           H  
ATOM   1642 1HB  PRO A 102      26.513 -15.692 -12.783  1.00  8.87           H  
ATOM   1643 2HB  PRO A 102      25.938 -16.735 -11.475  1.00  8.87           H  
ATOM   1644 1HG  PRO A 102      24.870 -17.039 -13.899  1.00  8.87           H  
ATOM   1645 2HG  PRO A 102      23.813 -17.082 -12.484  1.00  8.87           H  
ATOM   1646 1HD  PRO A 102      24.240 -14.820 -14.475  1.00  8.87           H  
ATOM   1647 2HD  PRO A 102      22.733 -15.406 -13.588  1.00  8.87           H  
ATOM   1648  N   THR A 103      26.559 -12.894 -12.046  1.00  8.62           N  
ATOM   1649  CA  THR A 103      27.673 -12.008 -11.746  1.00  8.62           C  
ATOM   1650  C   THR A 103      27.244 -10.852 -10.850  1.00  8.62           C  
ATOM   1651  O   THR A 103      28.065 -10.271 -10.138  1.00  8.62           O  
ATOM   1652  CB  THR A 103      28.319 -11.486 -13.039  1.00  8.62           C  
ATOM   1653  OG1 THR A 103      27.381 -10.695 -13.776  1.00  8.62           O  
ATOM   1654  CG2 THR A 103      28.739 -12.666 -13.895  1.00  8.62           C  
ATOM   1655  H   THR A 103      26.076 -12.808 -12.940  1.00  8.62           H  
ATOM   1656  HA  THR A 103      28.429 -12.583 -11.211  1.00  8.62           H  
ATOM   1657  HB  THR A 103      29.189 -10.877 -12.796  1.00  8.62           H  
ATOM   1658  HG1 THR A 103      26.665 -11.264 -14.096  1.00  8.62           H  
ATOM   1659 1HG2 THR A 103      29.197 -12.306 -14.816  1.00  8.62           H  
ATOM   1660 2HG2 THR A 103      29.456 -13.276 -13.346  1.00  8.62           H  
ATOM   1661 3HG2 THR A 103      27.860 -13.267 -14.136  1.00  8.62           H  
ATOM   1662  N   VAL A 104      25.944 -10.563 -10.819  1.00  8.39           N  
ATOM   1663  CA  VAL A 104      25.420  -9.526  -9.947  1.00  8.39           C  
ATOM   1664  C   VAL A 104      25.298 -10.172  -8.600  1.00  8.39           C  
ATOM   1665  O   VAL A 104      25.663  -9.601  -7.578  1.00  8.39           O  
ATOM   1666  CB  VAL A 104      24.060  -8.996 -10.403  1.00  8.39           C  
ATOM   1667  CG1 VAL A 104      23.511  -8.010  -9.362  1.00  8.39           C  
ATOM   1668  CG2 VAL A 104      24.220  -8.333 -11.744  1.00  8.39           C  
ATOM   1669  H   VAL A 104      25.294 -11.096 -11.387  1.00  8.39           H  
ATOM   1670  HA  VAL A 104      26.127  -8.697  -9.892  1.00  8.39           H  
ATOM   1671  HB  VAL A 104      23.356  -9.826 -10.484  1.00  8.39           H  
ATOM   1672 1HG1 VAL A 104      22.539  -7.635  -9.685  1.00  8.39           H  
ATOM   1673 2HG1 VAL A 104      23.403  -8.516  -8.399  1.00  8.39           H  
ATOM   1674 3HG1 VAL A 104      24.201  -7.184  -9.259  1.00  8.39           H  
ATOM   1675 1HG2 VAL A 104      23.262  -7.973 -12.069  1.00  8.39           H  
ATOM   1676 2HG2 VAL A 104      24.918  -7.499 -11.660  1.00  8.39           H  
ATOM   1677 3HG2 VAL A 104      24.605  -9.057 -12.464  1.00  8.39           H  
ATOM   1678  N   ILE A 105      24.809 -11.408  -8.616  1.00  8.23           N  
ATOM   1679  CA  ILE A 105      24.644 -12.150  -7.384  1.00  8.23           C  
ATOM   1680  C   ILE A 105      25.989 -12.310  -6.686  1.00  8.23           C  
ATOM   1681  O   ILE A 105      26.085 -12.090  -5.482  1.00  8.23           O  
ATOM   1682  CB  ILE A 105      24.040 -13.530  -7.665  1.00  8.23           C  
ATOM   1683  CG1 ILE A 105      22.587 -13.376  -8.146  1.00  8.23           C  
ATOM   1684  CG2 ILE A 105      24.125 -14.396  -6.427  1.00  8.23           C  
ATOM   1685  CD1 ILE A 105      21.999 -14.640  -8.723  1.00  8.23           C  
ATOM   1686  H   ILE A 105      24.523 -11.818  -9.508  1.00  8.23           H  
ATOM   1687  HA  ILE A 105      23.976 -11.595  -6.727  1.00  8.23           H  
ATOM   1688  HB  ILE A 105      24.597 -14.005  -8.462  1.00  8.23           H  
ATOM   1689 1HG1 ILE A 105      21.971 -13.062  -7.306  1.00  8.23           H  
ATOM   1690 2HG1 ILE A 105      22.548 -12.601  -8.918  1.00  8.23           H  
ATOM   1691 1HG2 ILE A 105      23.708 -15.378  -6.643  1.00  8.23           H  
ATOM   1692 2HG2 ILE A 105      25.169 -14.504  -6.127  1.00  8.23           H  
ATOM   1693 3HG2 ILE A 105      23.563 -13.932  -5.617  1.00  8.23           H  
ATOM   1694 1HD1 ILE A 105      20.979 -14.459  -9.037  1.00  8.23           H  
ATOM   1695 2HD1 ILE A 105      22.569 -14.960  -9.579  1.00  8.23           H  
ATOM   1696 3HD1 ILE A 105      22.007 -15.423  -7.970  1.00  8.23           H  
ATOM   1697  N   CYS A 106      27.032 -12.676  -7.438  1.00  8.21           N  
ATOM   1698  CA  CYS A 106      28.355 -12.812  -6.848  1.00  8.21           C  
ATOM   1699  C   CYS A 106      28.900 -11.462  -6.375  1.00  8.21           C  
ATOM   1700  O   CYS A 106      29.396 -11.339  -5.253  1.00  8.21           O  
ATOM   1701  CB  CYS A 106      29.325 -13.393  -7.867  1.00  8.21           C  
ATOM   1702  SG  CYS A 106      28.981 -15.102  -8.301  1.00  8.21           S  
ATOM   1703  H   CYS A 106      26.903 -12.887  -8.425  1.00  8.21           H  
ATOM   1704  HA  CYS A 106      28.284 -13.489  -5.998  1.00  8.21           H  
ATOM   1705 1HB  CYS A 106      29.290 -12.798  -8.781  1.00  8.21           H  
ATOM   1706 2HB  CYS A 106      30.339 -13.336  -7.476  1.00  8.21           H  
ATOM   1707  HG  CYS A 106      27.863 -14.809  -9.005  1.00  8.21           H  
ATOM   1708  N   GLN A 107      28.745 -10.420  -7.193  1.00  8.37           N  
ATOM   1709  CA  GLN A 107      29.230  -9.095  -6.825  1.00  8.37           C  
ATOM   1710  C   GLN A 107      28.630  -8.598  -5.521  1.00  8.37           C  
ATOM   1711  O   GLN A 107      29.329  -8.029  -4.683  1.00  8.37           O  
ATOM   1712  CB  GLN A 107      28.901  -8.085  -7.926  1.00  8.37           C  
ATOM   1713  CG  GLN A 107      29.353  -6.684  -7.617  1.00  8.37           C  
ATOM   1714  CD  GLN A 107      29.022  -5.681  -8.706  1.00  8.37           C  
ATOM   1715  OE1 GLN A 107      29.507  -5.749  -9.845  1.00  8.37           O  
ATOM   1716  NE2 GLN A 107      28.180  -4.735  -8.345  1.00  8.37           N  
ATOM   1717  H   GLN A 107      28.324 -10.530  -8.115  1.00  8.37           H  
ATOM   1718  HA  GLN A 107      30.310  -9.149  -6.704  1.00  8.37           H  
ATOM   1719 1HB  GLN A 107      29.364  -8.398  -8.859  1.00  8.37           H  
ATOM   1720 2HB  GLN A 107      27.824  -8.065  -8.088  1.00  8.37           H  
ATOM   1721 1HG  GLN A 107      28.845  -6.357  -6.703  1.00  8.37           H  
ATOM   1722 2HG  GLN A 107      30.429  -6.683  -7.465  1.00  8.37           H  
ATOM   1723 1HE2 GLN A 107      27.907  -3.991  -8.983  1.00  8.37           H  
ATOM   1724 2HE2 GLN A 107      27.787  -4.730  -7.399  1.00  8.37           H  
ATOM   1725  N   GLU A 108      27.333  -8.832  -5.362  1.00  8.68           N  
ATOM   1726  CA  GLU A 108      26.545  -8.382  -4.229  1.00  8.68           C  
ATOM   1727  C   GLU A 108      26.272  -9.518  -3.217  1.00  8.68           C  
ATOM   1728  O   GLU A 108      25.291  -9.460  -2.469  1.00  8.68           O  
ATOM   1729  CB  GLU A 108      25.229  -7.819  -4.768  1.00  8.68           C  
ATOM   1730  CG  GLU A 108      25.388  -6.649  -5.797  1.00  8.68           C  
ATOM   1731  CD  GLU A 108      25.879  -5.363  -5.219  1.00  8.68           C  
ATOM   1732  OE1 GLU A 108      25.329  -4.965  -4.240  1.00  8.68           O  
ATOM   1733  OE2 GLU A 108      26.788  -4.756  -5.753  1.00  8.68           O  
ATOM   1734  H   GLU A 108      26.835  -9.324  -6.103  1.00  8.68           H  
ATOM   1735  HA  GLU A 108      27.095  -7.594  -3.716  1.00  8.68           H  
ATOM   1736 1HB  GLU A 108      24.655  -8.617  -5.245  1.00  8.68           H  
ATOM   1737 2HB  GLU A 108      24.648  -7.448  -3.932  1.00  8.68           H  
ATOM   1738 1HG  GLU A 108      26.078  -6.968  -6.578  1.00  8.68           H  
ATOM   1739 2HG  GLU A 108      24.429  -6.482  -6.265  1.00  8.68           H  
ATOM   1740  N   ASP A 109      27.105 -10.570  -3.238  1.00  9.09           N  
ATOM   1741  CA  ASP A 109      26.970 -11.754  -2.376  1.00  9.09           C  
ATOM   1742  C   ASP A 109      26.904 -11.457  -0.872  1.00  9.09           C  
ATOM   1743  O   ASP A 109      27.287 -10.386  -0.388  1.00  9.09           O  
ATOM   1744  CB  ASP A 109      28.116 -12.757  -2.613  1.00  9.09           C  
ATOM   1745  CG  ASP A 109      27.837 -14.183  -2.026  1.00  9.09           C  
ATOM   1746  OD1 ASP A 109      27.938 -14.329  -0.817  1.00  9.09           O  
ATOM   1747  OD2 ASP A 109      27.539 -15.089  -2.768  1.00  9.09           O  
ATOM   1748  H   ASP A 109      27.882 -10.571  -3.902  1.00  9.09           H  
ATOM   1749  HA  ASP A 109      26.040 -12.251  -2.657  1.00  9.09           H  
ATOM   1750 1HB  ASP A 109      28.261 -12.867  -3.676  1.00  9.09           H  
ATOM   1751 2HB  ASP A 109      29.042 -12.359  -2.201  1.00  9.09           H  
ATOM   1752  N   SER A 110      26.433 -12.457  -0.123  1.00  9.55           N  
ATOM   1753  CA  SER A 110      26.304 -12.439   1.331  1.00  9.55           C  
ATOM   1754  C   SER A 110      27.654 -12.282   2.041  1.00  9.55           C  
ATOM   1755  O   SER A 110      27.710 -11.831   3.187  1.00  9.55           O  
ATOM   1756  CB  SER A 110      25.649 -13.731   1.776  1.00  9.55           C  
ATOM   1757  OG  SER A 110      26.497 -14.838   1.555  1.00  9.55           O  
ATOM   1758  H   SER A 110      26.184 -13.321  -0.597  1.00  9.55           H  
ATOM   1759  HA  SER A 110      25.668 -11.597   1.607  1.00  9.55           H  
ATOM   1760 1HB  SER A 110      25.392 -13.670   2.832  1.00  9.55           H  
ATOM   1761 2HB  SER A 110      24.724 -13.869   1.222  1.00  9.55           H  
ATOM   1762  HG  SER A 110      26.914 -14.715   0.660  1.00  9.55           H  
ATOM   1763  N   ILE A 111      28.740 -12.580   1.328  1.00 10.02           N  
ATOM   1764  CA  ILE A 111      30.095 -12.453   1.863  1.00 10.02           C  
ATOM   1765  C   ILE A 111      30.719 -11.103   1.501  1.00 10.02           C  
ATOM   1766  O   ILE A 111      31.936 -10.955   1.529  1.00 10.02           O  
ATOM   1767  CB  ILE A 111      31.044 -13.559   1.363  1.00 10.02           C  
ATOM   1768  CG1 ILE A 111      31.221 -13.467  -0.144  1.00 10.02           C  
ATOM   1769  CG2 ILE A 111      30.476 -14.915   1.735  1.00 10.02           C  
ATOM   1770  CD1 ILE A 111      32.328 -14.341  -0.682  1.00 10.02           C  
ATOM   1771  H   ILE A 111      28.586 -12.990   0.402  1.00 10.02           H  
ATOM   1772  HA  ILE A 111      30.042 -12.518   2.947  1.00 10.02           H  
ATOM   1773  HB  ILE A 111      32.022 -13.435   1.823  1.00 10.02           H  
ATOM   1774 1HG1 ILE A 111      30.300 -13.762  -0.616  1.00 10.02           H  
ATOM   1775 2HG1 ILE A 111      31.431 -12.431  -0.412  1.00 10.02           H  
ATOM   1776 1HG2 ILE A 111      31.147 -15.701   1.391  1.00 10.02           H  
ATOM   1777 2HG2 ILE A 111      30.364 -14.979   2.815  1.00 10.02           H  
ATOM   1778 3HG2 ILE A 111      29.496 -15.040   1.258  1.00 10.02           H  
ATOM   1779 1HD1 ILE A 111      32.384 -14.223  -1.764  1.00 10.02           H  
ATOM   1780 2HD1 ILE A 111      33.277 -14.048  -0.232  1.00 10.02           H  
ATOM   1781 3HD1 ILE A 111      32.117 -15.382  -0.442  1.00 10.02           H  
ATOM   1782  N   GLU A 112      29.887 -10.114   1.188  1.00 10.47           N  
ATOM   1783  CA  GLU A 112      30.344  -8.763   0.893  1.00 10.47           C  
ATOM   1784  C   GLU A 112      31.391  -8.228   1.864  1.00 10.47           C  
ATOM   1785  O   GLU A 112      31.147  -8.108   3.069  1.00 10.47           O  
ATOM   1786  CB  GLU A 112      29.128  -7.831   0.919  1.00 10.47           C  
ATOM   1787  CG  GLU A 112      29.455  -6.376   0.864  1.00 10.47           C  
ATOM   1788  CD  GLU A 112      30.073  -5.958  -0.388  1.00 10.47           C  
ATOM   1789  OE1 GLU A 112      29.513  -6.255  -1.405  1.00 10.47           O  
ATOM   1790  OE2 GLU A 112      31.132  -5.357  -0.334  1.00 10.47           O  
ATOM   1791  H   GLU A 112      28.890 -10.312   1.114  1.00 10.47           H  
ATOM   1792  HA  GLU A 112      30.774  -8.764  -0.109  1.00 10.47           H  
ATOM   1793 1HB  GLU A 112      28.489  -8.061   0.068  1.00 10.47           H  
ATOM   1794 2HB  GLU A 112      28.545  -8.014   1.823  1.00 10.47           H  
ATOM   1795 1HG  GLU A 112      28.538  -5.809   1.014  1.00 10.47           H  
ATOM   1796 2HG  GLU A 112      30.093  -6.157   1.684  1.00 10.47           H  
ATOM   1797  N   GLU A 113      32.519  -7.786   1.296  1.00 10.84           N  
ATOM   1798  CA  GLU A 113      33.650  -7.264   2.057  1.00 10.84           C  
ATOM   1799  C   GLU A 113      33.273  -6.062   2.907  1.00 10.84           C  
ATOM   1800  O   GLU A 113      33.738  -5.929   4.038  1.00 10.84           O  
ATOM   1801  CB  GLU A 113      34.793  -6.900   1.105  1.00 10.84           C  
ATOM   1802  CG  GLU A 113      35.481  -8.109   0.475  1.00 10.84           C  
ATOM   1803  CD  GLU A 113      36.561  -7.741  -0.515  1.00 10.84           C  
ATOM   1804  OE1 GLU A 113      36.696  -6.579  -0.820  1.00 10.84           O  
ATOM   1805  OE2 GLU A 113      37.252  -8.627  -0.964  1.00 10.84           O  
ATOM   1806  H   GLU A 113      32.606  -7.869   0.293  1.00 10.84           H  
ATOM   1807  HA  GLU A 113      34.010  -8.041   2.717  1.00 10.84           H  
ATOM   1808 1HB  GLU A 113      34.408  -6.272   0.300  1.00 10.84           H  
ATOM   1809 2HB  GLU A 113      35.545  -6.323   1.642  1.00 10.84           H  
ATOM   1810 1HG  GLU A 113      35.924  -8.708   1.271  1.00 10.84           H  
ATOM   1811 2HG  GLU A 113      34.727  -8.719  -0.021  1.00 10.84           H  
ATOM   1812  N   GLU A 114      32.398  -5.200   2.394  1.00 11.11           N  
ATOM   1813  CA  GLU A 114      31.961  -4.035   3.152  1.00 11.11           C  
ATOM   1814  C   GLU A 114      31.286  -4.417   4.484  1.00 11.11           C  
ATOM   1815  O   GLU A 114      31.361  -3.655   5.450  1.00 11.11           O  
ATOM   1816  CB  GLU A 114      31.001  -3.173   2.314  1.00 11.11           C  
ATOM   1817  CG  GLU A 114      30.630  -1.825   2.945  1.00 11.11           C  
ATOM   1818  CD  GLU A 114      29.772  -0.935   2.044  1.00 11.11           C  
ATOM   1819  OE1 GLU A 114      29.449  -1.337   0.951  1.00 11.11           O  
ATOM   1820  OE2 GLU A 114      29.444   0.153   2.463  1.00 11.11           O  
ATOM   1821  H   GLU A 114      32.029  -5.341   1.445  1.00 11.11           H  
ATOM   1822  HA  GLU A 114      32.841  -3.436   3.385  1.00 11.11           H  
ATOM   1823 1HB  GLU A 114      31.436  -2.991   1.331  1.00 11.11           H  
ATOM   1824 2HB  GLU A 114      30.071  -3.719   2.161  1.00 11.11           H  
ATOM   1825 1HG  GLU A 114      30.096  -2.008   3.869  1.00 11.11           H  
ATOM   1826 2HG  GLU A 114      31.549  -1.297   3.193  1.00 11.11           H  
ATOM   1827  N   TRP A 115      30.550  -5.548   4.510  1.00 11.30           N  
ATOM   1828  CA  TRP A 115      29.809  -5.953   5.708  1.00 11.30           C  
ATOM   1829  C   TRP A 115      30.371  -7.226   6.366  1.00 11.30           C  
ATOM   1830  O   TRP A 115      29.860  -7.695   7.386  1.00 11.30           O  
ATOM   1831  CB  TRP A 115      28.329  -6.109   5.368  1.00 11.30           C  
ATOM   1832  CG  TRP A 115      27.700  -4.797   4.919  1.00 11.30           C  
ATOM   1833  CD1 TRP A 115      28.098  -3.545   5.283  1.00 11.30           C  
ATOM   1834  CD2 TRP A 115      26.577  -4.605   4.027  1.00 11.30           C  
ATOM   1835  NE1 TRP A 115      27.320  -2.602   4.675  1.00 11.30           N  
ATOM   1836  CE2 TRP A 115      26.386  -3.224   3.904  1.00 11.30           C  
ATOM   1837  CE3 TRP A 115      25.733  -5.471   3.336  1.00 11.30           C  
ATOM   1838  CZ2 TRP A 115      25.387  -2.690   3.110  1.00 11.30           C  
ATOM   1839  CZ3 TRP A 115      24.726  -4.925   2.559  1.00 11.30           C  
ATOM   1840  CH2 TRP A 115      24.566  -3.568   2.451  1.00 11.30           C  
ATOM   1841  H   TRP A 115      30.553  -6.174   3.708  1.00 11.30           H  
ATOM   1842  HA  TRP A 115      29.881  -5.149   6.426  1.00 11.30           H  
ATOM   1843 1HB  TRP A 115      28.220  -6.843   4.563  1.00 11.30           H  
ATOM   1844 2HB  TRP A 115      27.788  -6.483   6.235  1.00 11.30           H  
ATOM   1845  HD1 TRP A 115      28.922  -3.321   5.955  1.00 11.30           H  
ATOM   1846  HE1 TRP A 115      27.430  -1.601   4.784  1.00 11.30           H  
ATOM   1847  HE3 TRP A 115      25.857  -6.551   3.414  1.00 11.30           H  
ATOM   1848  HZ2 TRP A 115      25.235  -1.623   3.000  1.00 11.30           H  
ATOM   1849  HZ3 TRP A 115      24.061  -5.606   2.035  1.00 11.30           H  
ATOM   1850  HH2 TRP A 115      23.772  -3.171   1.827  1.00 11.30           H  
ATOM   1851  N   MET A 116      31.455  -7.742   5.797  1.00 11.41           N  
ATOM   1852  CA  MET A 116      32.184  -8.929   6.247  1.00 11.41           C  
ATOM   1853  C   MET A 116      32.647  -8.805   7.689  1.00 11.41           C  
ATOM   1854  O   MET A 116      32.956  -7.707   8.160  1.00 11.41           O  
ATOM   1855  CB  MET A 116      33.382  -9.183   5.329  1.00 11.41           C  
ATOM   1856  CG  MET A 116      34.224 -10.438   5.607  1.00 11.41           C  
ATOM   1857  SD  MET A 116      35.550 -10.655   4.391  1.00 11.41           S  
ATOM   1858  CE  MET A 116      34.630 -11.108   2.929  1.00 11.41           C  
ATOM   1859  H   MET A 116      31.774  -7.315   4.930  1.00 11.41           H  
ATOM   1860  HA  MET A 116      31.510  -9.782   6.183  1.00 11.41           H  
ATOM   1861 1HB  MET A 116      33.010  -9.298   4.320  1.00 11.41           H  
ATOM   1862 2HB  MET A 116      34.039  -8.311   5.338  1.00 11.41           H  
ATOM   1863 1HG  MET A 116      34.692 -10.374   6.580  1.00 11.41           H  
ATOM   1864 2HG  MET A 116      33.587 -11.321   5.584  1.00 11.41           H  
ATOM   1865 1HE  MET A 116      35.315 -11.272   2.099  1.00 11.41           H  
ATOM   1866 2HE  MET A 116      34.059 -12.018   3.116  1.00 11.41           H  
ATOM   1867 3HE  MET A 116      33.951 -10.310   2.678  1.00 11.41           H  
ATOM   1868  N   GLY A 117      32.796  -9.956   8.369  1.00 11.42           N  
ATOM   1869  CA  GLY A 117      33.232 -10.066   9.778  1.00 11.42           C  
ATOM   1870  C   GLY A 117      34.500  -9.266  10.141  1.00 11.42           C  
ATOM   1871  O   GLY A 117      34.824  -9.110  11.320  1.00 11.42           O  
ATOM   1872  H   GLY A 117      32.545 -10.811   7.893  1.00 11.42           H  
ATOM   1873 1HA  GLY A 117      32.412  -9.741  10.420  1.00 11.42           H  
ATOM   1874 2HA  GLY A 117      33.399 -11.118  10.010  1.00 11.42           H  
ATOM   1875  N   LEU A 118      35.185  -8.713   9.140  1.00 11.31           N  
ATOM   1876  CA  LEU A 118      36.337  -7.847   9.327  1.00 11.31           C  
ATOM   1877  C   LEU A 118      35.933  -6.723  10.272  1.00 11.31           C  
ATOM   1878  O   LEU A 118      36.746  -6.217  11.036  1.00 11.31           O  
ATOM   1879  CB  LEU A 118      36.795  -7.239   8.000  1.00 11.31           C  
ATOM   1880  CG  LEU A 118      38.009  -6.303   8.116  1.00 11.31           C  
ATOM   1881  CD1 LEU A 118      39.200  -7.072   8.660  1.00 11.31           C  
ATOM   1882  CD2 LEU A 118      38.314  -5.693   6.763  1.00 11.31           C  
ATOM   1883  H   LEU A 118      34.866  -8.879   8.199  1.00 11.31           H  
ATOM   1884  HA  LEU A 118      37.148  -8.422   9.769  1.00 11.31           H  
ATOM   1885 1HB  LEU A 118      37.048  -8.044   7.313  1.00 11.31           H  
ATOM   1886 2HB  LEU A 118      35.962  -6.670   7.572  1.00 11.31           H  
ATOM   1887  HG  LEU A 118      37.777  -5.514   8.815  1.00 11.31           H  
ATOM   1888 1HD1 LEU A 118      40.051  -6.400   8.762  1.00 11.31           H  
ATOM   1889 2HD1 LEU A 118      38.948  -7.486   9.625  1.00 11.31           H  
ATOM   1890 3HD1 LEU A 118      39.453  -7.880   7.975  1.00 11.31           H  
ATOM   1891 1HD2 LEU A 118      39.166  -5.018   6.851  1.00 11.31           H  
ATOM   1892 2HD2 LEU A 118      38.548  -6.485   6.052  1.00 11.31           H  
ATOM   1893 3HD2 LEU A 118      37.442  -5.136   6.413  1.00 11.31           H  
ATOM   1894  N   LEU A 119      34.667  -6.319  10.207  1.00 11.07           N  
ATOM   1895  CA  LEU A 119      34.165  -5.242  11.033  1.00 11.07           C  
ATOM   1896  C   LEU A 119      34.301  -5.576  12.528  1.00 11.07           C  
ATOM   1897  O   LEU A 119      34.508  -4.673  13.355  1.00 11.07           O  
ATOM   1898  CB  LEU A 119      32.690  -5.005  10.711  1.00 11.07           C  
ATOM   1899  CG  LEU A 119      32.383  -4.473   9.298  1.00 11.07           C  
ATOM   1900  CD1 LEU A 119      30.878  -4.400   9.114  1.00 11.07           C  
ATOM   1901  CD2 LEU A 119      33.022  -3.137   9.100  1.00 11.07           C  
ATOM   1902  H   LEU A 119      34.037  -6.791   9.552  1.00 11.07           H  
ATOM   1903  HA  LEU A 119      34.741  -4.345  10.818  1.00 11.07           H  
ATOM   1904 1HB  LEU A 119      32.164  -5.957  10.816  1.00 11.07           H  
ATOM   1905 2HB  LEU A 119      32.278  -4.307  11.437  1.00 11.07           H  
ATOM   1906  HG  LEU A 119      32.778  -5.170   8.551  1.00 11.07           H  
ATOM   1907 1HD1 LEU A 119      30.668  -4.030   8.122  1.00 11.07           H  
ATOM   1908 2HD1 LEU A 119      30.445  -5.397   9.240  1.00 11.07           H  
ATOM   1909 3HD1 LEU A 119      30.453  -3.721   9.849  1.00 11.07           H  
ATOM   1910 1HD2 LEU A 119      32.797  -2.782   8.089  1.00 11.07           H  
ATOM   1911 2HD2 LEU A 119      32.622  -2.449   9.831  1.00 11.07           H  
ATOM   1912 3HD2 LEU A 119      34.100  -3.230   9.224  1.00 11.07           H  
ATOM   1913  N   GLU A 120      34.158  -6.863  12.890  1.00 10.76           N  
ATOM   1914  CA  GLU A 120      34.258  -7.258  14.288  1.00 10.76           C  
ATOM   1915  C   GLU A 120      35.730  -7.209  14.671  1.00 10.76           C  
ATOM   1916  O   GLU A 120      36.093  -6.761  15.758  1.00 10.76           O  
ATOM   1917  CB  GLU A 120      33.693  -8.664  14.502  1.00 10.76           C  
ATOM   1918  CG  GLU A 120      32.178  -8.818  14.252  1.00 10.76           C  
ATOM   1919  CD  GLU A 120      31.285  -8.018  15.189  1.00 10.76           C  
ATOM   1920  OE1 GLU A 120      31.475  -8.096  16.379  1.00 10.76           O  
ATOM   1921  OE2 GLU A 120      30.382  -7.361  14.705  1.00 10.76           O  
ATOM   1922  H   GLU A 120      34.041  -7.586  12.187  1.00 10.76           H  
ATOM   1923  HA  GLU A 120      33.707  -6.548  14.904  1.00 10.76           H  
ATOM   1924 1HB  GLU A 120      34.209  -9.363  13.846  1.00 10.76           H  
ATOM   1925 2HB  GLU A 120      33.893  -8.979  15.526  1.00 10.76           H  
ATOM   1926 1HG  GLU A 120      31.971  -8.509  13.224  1.00 10.76           H  
ATOM   1927 2HG  GLU A 120      31.921  -9.872  14.337  1.00 10.76           H  
ATOM   1928  N   TYR A 121      36.590  -7.620  13.738  1.00 10.40           N  
ATOM   1929  CA  TYR A 121      38.035  -7.550  13.962  1.00 10.40           C  
ATOM   1930  C   TYR A 121      38.449  -6.123  14.241  1.00 10.40           C  
ATOM   1931  O   TYR A 121      39.126  -5.837  15.234  1.00 10.40           O  
ATOM   1932  CB  TYR A 121      38.809  -8.094  12.771  1.00 10.40           C  
ATOM   1933  CG  TYR A 121      40.286  -7.808  12.818  1.00 10.40           C  
ATOM   1934  CD1 TYR A 121      41.144  -8.554  13.601  1.00 10.40           C  
ATOM   1935  CD2 TYR A 121      40.777  -6.765  12.043  1.00 10.40           C  
ATOM   1936  CE1 TYR A 121      42.496  -8.255  13.605  1.00 10.40           C  
ATOM   1937  CE2 TYR A 121      42.111  -6.471  12.043  1.00 10.40           C  
ATOM   1938  CZ  TYR A 121      42.975  -7.210  12.818  1.00 10.40           C  
ATOM   1939  OH  TYR A 121      44.320  -6.914  12.821  1.00 10.40           O  
ATOM   1940  H   TYR A 121      36.215  -7.990  12.860  1.00 10.40           H  
ATOM   1941  HA  TYR A 121      38.279  -8.147  14.840  1.00 10.40           H  
ATOM   1942 1HB  TYR A 121      38.673  -9.174  12.712  1.00 10.40           H  
ATOM   1943 2HB  TYR A 121      38.426  -7.680  11.870  1.00 10.40           H  
ATOM   1944  HD1 TYR A 121      40.760  -9.370  14.211  1.00 10.40           H  
ATOM   1945  HD2 TYR A 121      40.093  -6.180  11.431  1.00 10.40           H  
ATOM   1946  HE1 TYR A 121      43.181  -8.838  14.220  1.00 10.40           H  
ATOM   1947  HE2 TYR A 121      42.487  -5.651  11.430  1.00 10.40           H  
ATOM   1948  HH  TYR A 121      44.781  -7.528  13.396  1.00 10.40           H  
ATOM   1949  N   LEU A 122      38.016  -5.222  13.368  1.00 10.04           N  
ATOM   1950  CA  LEU A 122      38.387  -3.835  13.485  1.00 10.04           C  
ATOM   1951  C   LEU A 122      37.882  -3.268  14.803  1.00 10.04           C  
ATOM   1952  O   LEU A 122      38.597  -2.517  15.480  1.00 10.04           O  
ATOM   1953  CB  LEU A 122      37.817  -3.059  12.306  1.00 10.04           C  
ATOM   1954  CG  LEU A 122      38.439  -3.397  10.960  1.00 10.04           C  
ATOM   1955  CD1 LEU A 122      37.660  -2.712   9.863  1.00 10.04           C  
ATOM   1956  CD2 LEU A 122      39.878  -2.978  10.961  1.00 10.04           C  
ATOM   1957  H   LEU A 122      37.445  -5.531  12.583  1.00 10.04           H  
ATOM   1958  HA  LEU A 122      39.466  -3.761  13.437  1.00 10.04           H  
ATOM   1959 1HB  LEU A 122      36.745  -3.252  12.247  1.00 10.04           H  
ATOM   1960 2HB  LEU A 122      37.975  -2.006  12.482  1.00 10.04           H  
ATOM   1961  HG  LEU A 122      38.392  -4.460  10.798  1.00 10.04           H  
ATOM   1962 1HD1 LEU A 122      38.097  -2.961   8.896  1.00 10.04           H  
ATOM   1963 2HD1 LEU A 122      36.629  -3.054   9.891  1.00 10.04           H  
ATOM   1964 3HD1 LEU A 122      37.696  -1.635  10.014  1.00 10.04           H  
ATOM   1965 1HD2 LEU A 122      40.329  -3.229  10.001  1.00 10.04           H  
ATOM   1966 2HD2 LEU A 122      39.945  -1.903  11.128  1.00 10.04           H  
ATOM   1967 3HD2 LEU A 122      40.396  -3.506  11.753  1.00 10.04           H  
ATOM   1968  N   SER A 123      36.672  -3.673  15.211  1.00  9.66           N  
ATOM   1969  CA  SER A 123      36.115  -3.196  16.465  1.00  9.66           C  
ATOM   1970  C   SER A 123      36.983  -3.632  17.637  1.00  9.66           C  
ATOM   1971  O   SER A 123      37.342  -2.793  18.477  1.00  9.66           O  
ATOM   1972  CB  SER A 123      34.700  -3.719  16.617  1.00  9.66           C  
ATOM   1973  OG  SER A 123      33.859  -3.181  15.613  1.00  9.66           O  
ATOM   1974  H   SER A 123      36.105  -4.285  14.622  1.00  9.66           H  
ATOM   1975  HA  SER A 123      36.076  -2.121  16.465  1.00  9.66           H  
ATOM   1976 1HB  SER A 123      34.698  -4.803  16.552  1.00  9.66           H  
ATOM   1977 2HB  SER A 123      34.319  -3.453  17.599  1.00  9.66           H  
ATOM   1978  HG  SER A 123      34.193  -3.567  14.757  1.00  9.66           H  
ATOM   1979  N   ARG A 124      37.399  -4.912  17.618  1.00  9.24           N  
ATOM   1980  CA  ARG A 124      38.217  -5.566  18.647  1.00  9.24           C  
ATOM   1981  C   ARG A 124      39.618  -4.986  18.790  1.00  9.24           C  
ATOM   1982  O   ARG A 124      40.173  -4.977  19.889  1.00  9.24           O  
ATOM   1983  CB  ARG A 124      38.313  -7.057  18.366  1.00  9.24           C  
ATOM   1984  CG  ARG A 124      37.020  -7.843  18.615  1.00  9.24           C  
ATOM   1985  CD  ARG A 124      37.151  -9.250  18.163  1.00  9.24           C  
ATOM   1986  NE  ARG A 124      35.924 -10.011  18.354  1.00  9.24           N  
ATOM   1987  CZ  ARG A 124      35.734 -11.271  17.915  1.00  9.24           C  
ATOM   1988  NH1 ARG A 124      36.697 -11.896  17.273  1.00  9.24           N  
ATOM   1989  NH2 ARG A 124      34.581 -11.881  18.129  1.00  9.24           N  
ATOM   1990  H   ARG A 124      37.070  -5.504  16.852  1.00  9.24           H  
ATOM   1991  HA  ARG A 124      37.704  -5.446  19.600  1.00  9.24           H  
ATOM   1992 1HB  ARG A 124      38.581  -7.208  17.325  1.00  9.24           H  
ATOM   1993 2HB  ARG A 124      39.100  -7.496  18.974  1.00  9.24           H  
ATOM   1994 1HG  ARG A 124      36.816  -7.854  19.685  1.00  9.24           H  
ATOM   1995 2HG  ARG A 124      36.187  -7.378  18.101  1.00  9.24           H  
ATOM   1996 1HD  ARG A 124      37.392  -9.255  17.099  1.00  9.24           H  
ATOM   1997 2HD  ARG A 124      37.948  -9.740  18.719  1.00  9.24           H  
ATOM   1998  HE  ARG A 124      35.159  -9.559  18.840  1.00  9.24           H  
ATOM   1999 1HH1 ARG A 124      37.577 -11.429  17.108  1.00  9.24           H  
ATOM   2000 2HH1 ARG A 124      36.556 -12.840  16.944  1.00  9.24           H  
ATOM   2001 1HH2 ARG A 124      33.838 -11.399  18.619  1.00  9.24           H  
ATOM   2002 2HH2 ARG A 124      34.441 -12.825  17.801  1.00  9.24           H  
ATOM   2003  N   ILE A 125      40.168  -4.427  17.710  1.00  8.76           N  
ATOM   2004  CA  ILE A 125      41.503  -3.820  17.766  1.00  8.76           C  
ATOM   2005  C   ILE A 125      41.386  -2.317  18.049  1.00  8.76           C  
ATOM   2006  O   ILE A 125      42.315  -1.545  17.798  1.00  8.76           O  
ATOM   2007  CB  ILE A 125      42.329  -4.053  16.488  1.00  8.76           C  
ATOM   2008  CG1 ILE A 125      41.677  -3.411  15.331  1.00  8.76           C  
ATOM   2009  CG2 ILE A 125      42.471  -5.547  16.222  1.00  8.76           C  
ATOM   2010  CD1 ILE A 125      42.536  -3.369  14.095  1.00  8.76           C  
ATOM   2011  H   ILE A 125      39.674  -4.495  16.816  1.00  8.76           H  
ATOM   2012  HA  ILE A 125      42.050  -4.271  18.592  1.00  8.76           H  
ATOM   2013  HB  ILE A 125      43.313  -3.610  16.608  1.00  8.76           H  
ATOM   2014 1HG1 ILE A 125      40.798  -3.967  15.125  1.00  8.76           H  
ATOM   2015 2HG1 ILE A 125      41.386  -2.394  15.599  1.00  8.76           H  
ATOM   2016 1HG2 ILE A 125      43.062  -5.693  15.322  1.00  8.76           H  
ATOM   2017 2HG2 ILE A 125      42.967  -6.022  17.064  1.00  8.76           H  
ATOM   2018 3HG2 ILE A 125      41.486  -5.988  16.085  1.00  8.76           H  
ATOM   2019 1HD1 ILE A 125      41.990  -2.899  13.289  1.00  8.76           H  
ATOM   2020 2HD1 ILE A 125      43.438  -2.795  14.301  1.00  8.76           H  
ATOM   2021 3HD1 ILE A 125      42.809  -4.375  13.813  1.00  8.76           H  
ATOM   2022  N   SER A 126      40.232  -1.948  18.618  1.00  8.16           N  
ATOM   2023  CA  SER A 126      39.824  -0.642  19.104  1.00  8.16           C  
ATOM   2024  C   SER A 126      39.477   0.432  18.084  1.00  8.16           C  
ATOM   2025  O   SER A 126      39.462   1.613  18.434  1.00  8.16           O  
ATOM   2026  CB  SER A 126      40.874  -0.085  20.051  1.00  8.16           C  
ATOM   2027  OG  SER A 126      41.088  -0.949  21.137  1.00  8.16           O  
ATOM   2028  H   SER A 126      39.518  -2.664  18.726  1.00  8.16           H  
ATOM   2029  HA  SER A 126      38.926  -0.808  19.697  1.00  8.16           H  
ATOM   2030 1HB  SER A 126      41.810   0.096  19.532  1.00  8.16           H  
ATOM   2031 2HB  SER A 126      40.528   0.877  20.423  1.00  8.16           H  
ATOM   2032  HG  SER A 126      40.216  -1.163  21.483  1.00  8.16           H  
ATOM   2033  N   ILE A 127      39.033   0.061  16.871  1.00  7.47           N  
ATOM   2034  CA  ILE A 127      38.528   1.104  15.970  1.00  7.47           C  
ATOM   2035  C   ILE A 127      37.228   1.620  16.618  1.00  7.47           C  
ATOM   2036  O   ILE A 127      36.817   2.775  16.426  1.00  7.47           O  
ATOM   2037  CB  ILE A 127      38.247   0.601  14.530  1.00  7.47           C  
ATOM   2038  CG1 ILE A 127      38.262   1.732  13.533  1.00  7.47           C  
ATOM   2039  CG2 ILE A 127      36.880   0.025  14.452  1.00  7.47           C  
ATOM   2040  CD1 ILE A 127      38.278   1.229  12.094  1.00  7.47           C  
ATOM   2041  H   ILE A 127      39.031  -0.914  16.566  1.00  7.47           H  
ATOM   2042  HA  ILE A 127      39.246   1.920  15.919  1.00  7.47           H  
ATOM   2043  HB  ILE A 127      38.989  -0.148  14.242  1.00  7.47           H  
ATOM   2044 1HG1 ILE A 127      37.379   2.351  13.679  1.00  7.47           H  
ATOM   2045 2HG1 ILE A 127      39.148   2.347  13.699  1.00  7.47           H  
ATOM   2046 1HG2 ILE A 127      36.676  -0.320  13.447  1.00  7.47           H  
ATOM   2047 2HG2 ILE A 127      36.814  -0.761  15.107  1.00  7.47           H  
ATOM   2048 3HG2 ILE A 127      36.162   0.780  14.724  1.00  7.47           H  
ATOM   2049 1HD1 ILE A 127      38.288   2.079  11.412  1.00  7.47           H  
ATOM   2050 2HD1 ILE A 127      39.169   0.621  11.931  1.00  7.47           H  
ATOM   2051 3HD1 ILE A 127      37.395   0.627  11.910  1.00  7.47           H  
ATOM   2052  N   CYS A 128      36.615   0.758  17.468  1.00  6.71           N  
ATOM   2053  CA  CYS A 128      35.397   1.085  18.177  1.00  6.71           C  
ATOM   2054  C   CYS A 128      35.567   2.215  19.184  1.00  6.71           C  
ATOM   2055  O   CYS A 128      34.569   2.733  19.675  1.00  6.71           O  
ATOM   2056  CB  CYS A 128      34.870  -0.133  18.917  1.00  6.71           C  
ATOM   2057  SG  CYS A 128      35.942  -0.687  20.247  1.00  6.71           S  
ATOM   2058  H   CYS A 128      36.999  -0.185  17.618  1.00  6.71           H  
ATOM   2059  HA  CYS A 128      34.653   1.385  17.440  1.00  6.71           H  
ATOM   2060 1HB  CYS A 128      33.900   0.106  19.350  1.00  6.71           H  
ATOM   2061 2HB  CYS A 128      34.731  -0.960  18.228  1.00  6.71           H  
ATOM   2062  HG  CYS A 128      36.726  -1.471  19.474  1.00  6.71           H  
ATOM   2063  N   LYS A 129      36.802   2.642  19.467  1.00  5.85           N  
ATOM   2064  CA  LYS A 129      37.034   3.756  20.378  1.00  5.85           C  
ATOM   2065  C   LYS A 129      36.222   4.985  19.983  1.00  5.85           C  
ATOM   2066  O   LYS A 129      35.736   5.723  20.839  1.00  5.85           O  
ATOM   2067  CB  LYS A 129      38.512   4.133  20.390  1.00  5.85           C  
ATOM   2068  CG  LYS A 129      38.867   5.286  21.326  1.00  5.85           C  
ATOM   2069  CD  LYS A 129      40.368   5.552  21.324  1.00  5.85           C  
ATOM   2070  CE  LYS A 129      40.727   6.732  22.214  1.00  5.85           C  
ATOM   2071  NZ  LYS A 129      42.194   6.996  22.216  1.00  5.85           N  
ATOM   2072  H   LYS A 129      37.614   2.196  19.042  1.00  5.85           H  
ATOM   2073  HA  LYS A 129      36.731   3.453  21.381  1.00  5.85           H  
ATOM   2074 1HB  LYS A 129      39.106   3.264  20.676  1.00  5.85           H  
ATOM   2075 2HB  LYS A 129      38.819   4.413  19.380  1.00  5.85           H  
ATOM   2076 1HG  LYS A 129      38.345   6.188  20.994  1.00  5.85           H  
ATOM   2077 2HG  LYS A 129      38.543   5.049  22.337  1.00  5.85           H  
ATOM   2078 1HD  LYS A 129      40.893   4.664  21.678  1.00  5.85           H  
ATOM   2079 2HD  LYS A 129      40.692   5.764  20.305  1.00  5.85           H  
ATOM   2080 1HE  LYS A 129      40.207   7.620  21.855  1.00  5.85           H  
ATOM   2081 2HE  LYS A 129      40.405   6.522  23.234  1.00  5.85           H  
ATOM   2082 1HZ  LYS A 129      42.395   7.783  22.816  1.00  5.85           H  
ATOM   2083 2HZ  LYS A 129      42.682   6.180  22.558  1.00  5.85           H  
ATOM   2084 3HZ  LYS A 129      42.500   7.202  21.276  1.00  5.85           H  
ATOM   2085  N   MET A 130      36.109   5.228  18.675  1.00  4.90           N  
ATOM   2086  CA  MET A 130      35.387   6.391  18.173  1.00  4.90           C  
ATOM   2087  C   MET A 130      33.947   6.040  17.826  1.00  4.90           C  
ATOM   2088  O   MET A 130      33.233   6.837  17.214  1.00  4.90           O  
ATOM   2089  CB  MET A 130      36.087   6.945  16.938  1.00  4.90           C  
ATOM   2090  CG  MET A 130      37.508   7.402  17.198  1.00  4.90           C  
ATOM   2091  SD  MET A 130      37.599   8.675  18.461  1.00  4.90           S  
ATOM   2092  CE  MET A 130      36.828  10.043  17.607  1.00  4.90           C  
ATOM   2093  H   MET A 130      36.508   4.557  18.013  1.00  4.90           H  
ATOM   2094  HA  MET A 130      35.367   7.153  18.950  1.00  4.90           H  
ATOM   2095 1HB  MET A 130      36.113   6.181  16.161  1.00  4.90           H  
ATOM   2096 2HB  MET A 130      35.529   7.792  16.549  1.00  4.90           H  
ATOM   2097 1HG  MET A 130      38.110   6.551  17.520  1.00  4.90           H  
ATOM   2098 2HG  MET A 130      37.939   7.797  16.277  1.00  4.90           H  
ATOM   2099 1HE  MET A 130      36.807  10.915  18.261  1.00  4.90           H  
ATOM   2100 2HE  MET A 130      37.395  10.277  16.706  1.00  4.90           H  
ATOM   2101 3HE  MET A 130      35.808   9.772  17.334  1.00  4.90           H  
ATOM   2102  N   LYS A 131      33.568   4.784  18.091  1.00  3.94           N  
ATOM   2103  CA  LYS A 131      32.281   4.188  17.735  1.00  3.94           C  
ATOM   2104  C   LYS A 131      32.067   4.363  16.233  1.00  3.94           C  
ATOM   2105  O   LYS A 131      30.961   4.614  15.730  1.00  3.94           O  
ATOM   2106  CB  LYS A 131      31.190   4.779  18.606  1.00  3.94           C  
ATOM   2107  CG  LYS A 131      31.488   4.525  20.085  1.00  3.94           C  
ATOM   2108  CD  LYS A 131      30.401   4.981  21.035  1.00  3.94           C  
ATOM   2109  CE  LYS A 131      30.867   4.731  22.479  1.00  3.94           C  
ATOM   2110  NZ  LYS A 131      29.872   5.145  23.488  1.00  3.94           N  
ATOM   2111  H   LYS A 131      34.187   4.197  18.635  1.00  3.94           H  
ATOM   2112  HA  LYS A 131      32.330   3.118  17.942  1.00  3.94           H  
ATOM   2113 1HB  LYS A 131      31.108   5.850  18.439  1.00  3.94           H  
ATOM   2114 2HB  LYS A 131      30.239   4.320  18.361  1.00  3.94           H  
ATOM   2115 1HG  LYS A 131      31.648   3.456  20.229  1.00  3.94           H  
ATOM   2116 2HG  LYS A 131      32.417   5.035  20.351  1.00  3.94           H  
ATOM   2117 1HD  LYS A 131      30.200   6.044  20.891  1.00  3.94           H  
ATOM   2118 2HD  LYS A 131      29.477   4.421  20.854  1.00  3.94           H  
ATOM   2119 1HE  LYS A 131      31.070   3.669  22.604  1.00  3.94           H  
ATOM   2120 2HE  LYS A 131      31.788   5.288  22.646  1.00  3.94           H  
ATOM   2121 1HZ  LYS A 131      30.224   4.954  24.409  1.00  3.94           H  
ATOM   2122 2HZ  LYS A 131      29.669   6.123  23.404  1.00  3.94           H  
ATOM   2123 3HZ  LYS A 131      29.015   4.600  23.347  1.00  3.94           H  
ATOM   2124  N   LYS A 132      33.215   4.281  15.548  1.00  3.05           N  
ATOM   2125  CA  LYS A 132      33.432   4.452  14.124  1.00  3.05           C  
ATOM   2126  C   LYS A 132      32.777   5.699  13.584  1.00  3.05           C  
ATOM   2127  O   LYS A 132      32.281   5.694  12.456  1.00  3.05           O  
ATOM   2128  CB  LYS A 132      32.978   3.240  13.335  1.00  3.05           C  
ATOM   2129  CG  LYS A 132      33.766   2.013  13.648  1.00  3.05           C  
ATOM   2130  CD  LYS A 132      33.413   0.898  12.722  1.00  3.05           C  
ATOM   2131  CE  LYS A 132      34.026   1.141  11.360  1.00  3.05           C  
ATOM   2132  NZ  LYS A 132      33.799   0.019  10.484  1.00  3.05           N  
ATOM   2133  H   LYS A 132      34.034   4.067  16.100  1.00  3.05           H  
ATOM   2134  HA  LYS A 132      34.506   4.560  13.964  1.00  3.05           H  
ATOM   2135 1HB  LYS A 132      31.926   3.039  13.546  1.00  3.05           H  
ATOM   2136 2HB  LYS A 132      33.066   3.444  12.267  1.00  3.05           H  
ATOM   2137 1HG  LYS A 132      34.822   2.250  13.526  1.00  3.05           H  
ATOM   2138 2HG  LYS A 132      33.595   1.706  14.676  1.00  3.05           H  
ATOM   2139 1HD  LYS A 132      33.794  -0.045  13.120  1.00  3.05           H  
ATOM   2140 2HD  LYS A 132      32.329   0.827  12.620  1.00  3.05           H  
ATOM   2141 1HE  LYS A 132      33.589   2.032  10.915  1.00  3.05           H  
ATOM   2142 2HE  LYS A 132      35.098   1.290  11.473  1.00  3.05           H  
ATOM   2143 1HZ  LYS A 132      34.222   0.184   9.581  1.00  3.05           H  
ATOM   2144 2HZ  LYS A 132      34.222  -0.782  10.933  1.00  3.05           H  
ATOM   2145 3HZ  LYS A 132      32.802  -0.120  10.376  1.00  3.05           H  
ATOM   2146  N   ILE A 133      32.752   6.778  14.368  1.00  2.32           N  
ATOM   2147  CA  ILE A 133      32.147   8.051  13.977  1.00  2.32           C  
ATOM   2148  C   ILE A 133      30.615   7.999  13.726  1.00  2.32           C  
ATOM   2149  O   ILE A 133      29.929   9.007  13.916  1.00  2.32           O  
ATOM   2150  CB  ILE A 133      32.882   8.670  12.784  1.00  2.32           C  
ATOM   2151  CG1 ILE A 133      34.358   8.889  13.164  1.00  2.32           C  
ATOM   2152  CG2 ILE A 133      32.215   9.965  12.413  1.00  2.32           C  
ATOM   2153  CD1 ILE A 133      34.546   9.787  14.372  1.00  2.32           C  
ATOM   2154  H   ILE A 133      33.130   6.714  15.309  1.00  2.32           H  
ATOM   2155  HA  ILE A 133      32.299   8.737  14.809  1.00  2.32           H  
ATOM   2156  HB  ILE A 133      32.851   8.005  11.926  1.00  2.32           H  
ATOM   2157 1HG1 ILE A 133      34.816   7.926  13.378  1.00  2.32           H  
ATOM   2158 2HG1 ILE A 133      34.877   9.338  12.316  1.00  2.32           H  
ATOM   2159 1HG2 ILE A 133      32.730  10.414  11.565  1.00  2.32           H  
ATOM   2160 2HG2 ILE A 133      31.193   9.752  12.149  1.00  2.32           H  
ATOM   2161 3HG2 ILE A 133      32.240  10.649  13.260  1.00  2.32           H  
ATOM   2162 1HD1 ILE A 133      35.610   9.895  14.582  1.00  2.32           H  
ATOM   2163 2HD1 ILE A 133      34.114  10.767  14.173  1.00  2.32           H  
ATOM   2164 3HD1 ILE A 133      34.050   9.340  15.237  1.00  2.32           H  
ATOM   2165  N   TYR A 134      30.086   6.838  13.318  1.00  1.77           N  
ATOM   2166  CA  TYR A 134      28.675   6.630  13.065  1.00  1.77           C  
ATOM   2167  C   TYR A 134      27.818   7.089  14.220  1.00  1.77           C  
ATOM   2168  O   TYR A 134      26.857   7.826  14.001  1.00  1.77           O  
ATOM   2169  CB  TYR A 134      28.382   5.138  12.846  1.00  1.77           C  
ATOM   2170  CG  TYR A 134      26.884   4.844  12.696  1.00  1.77           C  
ATOM   2171  CD1 TYR A 134      26.236   4.965  11.457  1.00  1.77           C  
ATOM   2172  CD2 TYR A 134      26.151   4.494  13.823  1.00  1.77           C  
ATOM   2173  CE1 TYR A 134      24.868   4.723  11.373  1.00  1.77           C  
ATOM   2174  CE2 TYR A 134      24.803   4.270  13.732  1.00  1.77           C  
ATOM   2175  CZ  TYR A 134      24.162   4.374  12.535  1.00  1.77           C  
ATOM   2176  OH  TYR A 134      22.822   4.132  12.487  1.00  1.77           O  
ATOM   2177  H   TYR A 134      30.713   6.061  13.160  1.00  1.77           H  
ATOM   2178  HA  TYR A 134      28.391   7.194  12.180  1.00  1.77           H  
ATOM   2179 1HB  TYR A 134      28.890   4.796  11.949  1.00  1.77           H  
ATOM   2180 2HB  TYR A 134      28.765   4.560  13.686  1.00  1.77           H  
ATOM   2181  HD1 TYR A 134      26.804   5.243  10.559  1.00  1.77           H  
ATOM   2182  HD2 TYR A 134      26.647   4.401  14.790  1.00  1.77           H  
ATOM   2183  HE1 TYR A 134      24.356   4.809  10.410  1.00  1.77           H  
ATOM   2184  HE2 TYR A 134      24.240   4.008  14.616  1.00  1.77           H  
ATOM   2185  HH  TYR A 134      22.478   4.042  13.379  1.00  1.77           H  
ATOM   2186  N   CYS A 135      28.138   6.684  15.452  1.00  1.38           N  
ATOM   2187  CA  CYS A 135      27.264   7.113  16.544  1.00  1.38           C  
ATOM   2188  C   CYS A 135      27.267   8.639  16.696  1.00  1.38           C  
ATOM   2189  O   CYS A 135      26.235   9.241  17.009  1.00  1.38           O  
ATOM   2190  CB  CYS A 135      27.643   6.443  17.862  1.00  1.38           C  
ATOM   2191  SG  CYS A 135      27.258   4.647  17.931  1.00  1.38           S  
ATOM   2192  H   CYS A 135      28.954   6.080  15.611  1.00  1.38           H  
ATOM   2193  HA  CYS A 135      26.250   6.796  16.304  1.00  1.38           H  
ATOM   2194 1HB  CYS A 135      28.712   6.563  18.023  1.00  1.38           H  
ATOM   2195 2HB  CYS A 135      27.129   6.931  18.692  1.00  1.38           H  
ATOM   2196  HG  CYS A 135      25.986   4.786  18.350  1.00  1.38           H  
ATOM   2197  N   ALA A 136      28.421   9.281  16.487  1.00  1.13           N  
ATOM   2198  CA  ALA A 136      28.489  10.735  16.609  1.00  1.13           C  
ATOM   2199  C   ALA A 136      27.606  11.400  15.555  1.00  1.13           C  
ATOM   2200  O   ALA A 136      26.856  12.341  15.850  1.00  1.13           O  
ATOM   2201  CB  ALA A 136      29.928  11.211  16.460  1.00  1.13           C  
ATOM   2202  H   ALA A 136      29.243   8.758  16.213  1.00  1.13           H  
ATOM   2203  HA  ALA A 136      28.116  11.014  17.594  1.00  1.13           H  
ATOM   2204 1HB  ALA A 136      29.966  12.294  16.574  1.00  1.13           H  
ATOM   2205 2HB  ALA A 136      30.546  10.743  17.226  1.00  1.13           H  
ATOM   2206 3HB  ALA A 136      30.308  10.940  15.477  1.00  1.13           H  
ATOM   2207  N   LYS A 137      27.668  10.868  14.327  1.00  0.98           N  
ATOM   2208  CA  LYS A 137      26.869  11.381  13.223  1.00  0.98           C  
ATOM   2209  C   LYS A 137      25.398  11.158  13.488  1.00  0.98           C  
ATOM   2210  O   LYS A 137      24.571  12.034  13.224  1.00  0.98           O  
ATOM   2211  CB  LYS A 137      27.262  10.702  11.917  1.00  0.98           C  
ATOM   2212  CG  LYS A 137      28.593  11.136  11.340  1.00  0.98           C  
ATOM   2213  CD  LYS A 137      29.010  10.180  10.230  1.00  0.98           C  
ATOM   2214  CE  LYS A 137      28.085  10.253   9.014  1.00  0.98           C  
ATOM   2215  NZ  LYS A 137      28.479   9.258   7.994  1.00  0.98           N  
ATOM   2216  H   LYS A 137      28.311  10.092  14.160  1.00  0.98           H  
ATOM   2217  HA  LYS A 137      27.042  12.452  13.135  1.00  0.98           H  
ATOM   2218 1HB  LYS A 137      27.310   9.623  12.076  1.00  0.98           H  
ATOM   2219 2HB  LYS A 137      26.496  10.884  11.167  1.00  0.98           H  
ATOM   2220 1HG  LYS A 137      28.511  12.145  10.938  1.00  0.98           H  
ATOM   2221 2HG  LYS A 137      29.337  11.136  12.132  1.00  0.98           H  
ATOM   2222 1HD  LYS A 137      30.023  10.419   9.910  1.00  0.98           H  
ATOM   2223 2HD  LYS A 137      29.004   9.157  10.612  1.00  0.98           H  
ATOM   2224 1HE  LYS A 137      27.059  10.044   9.324  1.00  0.98           H  
ATOM   2225 2HE  LYS A 137      28.130  11.247   8.576  1.00  0.98           H  
ATOM   2226 1HZ  LYS A 137      27.843   9.241   7.184  1.00  0.98           H  
ATOM   2227 2HZ  LYS A 137      29.414   9.398   7.677  1.00  0.98           H  
ATOM   2228 3HZ  LYS A 137      28.385   8.338   8.419  1.00  0.98           H  
ATOM   2229  N   TYR A 138      25.068   9.991  14.033  1.00  0.90           N  
ATOM   2230  CA  TYR A 138      23.691   9.687  14.339  1.00  0.90           C  
ATOM   2231  C   TYR A 138      23.173  10.674  15.368  1.00  0.90           C  
ATOM   2232  O   TYR A 138      22.088  11.225  15.208  1.00  0.90           O  
ATOM   2233  CB  TYR A 138      23.486   8.251  14.782  1.00  0.90           C  
ATOM   2234  CG  TYR A 138      22.038   8.017  15.024  1.00  0.90           C  
ATOM   2235  CD1 TYR A 138      21.199   7.928  13.945  1.00  0.90           C  
ATOM   2236  CD2 TYR A 138      21.543   7.896  16.283  1.00  0.90           C  
ATOM   2237  CE1 TYR A 138      19.864   7.732  14.106  1.00  0.90           C  
ATOM   2238  CE2 TYR A 138      20.202   7.683  16.457  1.00  0.90           C  
ATOM   2239  CZ  TYR A 138      19.346   7.600  15.350  1.00  0.90           C  
ATOM   2240  OH  TYR A 138      17.978   7.351  15.512  1.00  0.90           O  
ATOM   2241  H   TYR A 138      25.786   9.293  14.216  1.00  0.90           H  
ATOM   2242  HA  TYR A 138      23.104   9.824  13.432  1.00  0.90           H  
ATOM   2243 1HB  TYR A 138      23.841   7.559  14.013  1.00  0.90           H  
ATOM   2244 2HB  TYR A 138      24.038   8.058  15.702  1.00  0.90           H  
ATOM   2245  HD1 TYR A 138      21.600   8.024  12.968  1.00  0.90           H  
ATOM   2246  HD2 TYR A 138      22.210   7.968  17.131  1.00  0.90           H  
ATOM   2247  HE1 TYR A 138      19.225   7.678  13.252  1.00  0.90           H  
ATOM   2248  HE2 TYR A 138      19.809   7.587  17.458  1.00  0.90           H  
ATOM   2249  HH  TYR A 138      17.885   6.759  16.270  1.00  0.90           H  
ATOM   2250  N   ARG A 139      23.927  10.925  16.432  1.00  0.86           N  
ATOM   2251  CA  ARG A 139      23.435  11.880  17.407  1.00  0.86           C  
ATOM   2252  C   ARG A 139      23.223  13.252  16.756  1.00  0.86           C  
ATOM   2253  O   ARG A 139      22.231  13.926  17.041  1.00  0.86           O  
ATOM   2254  CB  ARG A 139      24.378  11.968  18.600  1.00  0.86           C  
ATOM   2255  CG  ARG A 139      24.314  10.733  19.512  1.00  0.86           C  
ATOM   2256  CD  ARG A 139      25.239  10.779  20.679  1.00  0.86           C  
ATOM   2257  NE  ARG A 139      25.061   9.594  21.554  1.00  0.86           N  
ATOM   2258  CZ  ARG A 139      25.862   9.253  22.593  1.00  0.86           C  
ATOM   2259  NH1 ARG A 139      26.903  10.006  22.882  1.00  0.86           N  
ATOM   2260  NH2 ARG A 139      25.625   8.167  23.336  1.00  0.86           N  
ATOM   2261  H   ARG A 139      24.823  10.452  16.566  1.00  0.86           H  
ATOM   2262  HA  ARG A 139      22.474  11.524  17.777  1.00  0.86           H  
ATOM   2263 1HB  ARG A 139      25.404  12.065  18.239  1.00  0.86           H  
ATOM   2264 2HB  ARG A 139      24.147  12.850  19.197  1.00  0.86           H  
ATOM   2265 1HG  ARG A 139      23.324  10.665  19.901  1.00  0.86           H  
ATOM   2266 2HG  ARG A 139      24.538   9.839  18.927  1.00  0.86           H  
ATOM   2267 1HD  ARG A 139      26.271  10.799  20.326  1.00  0.86           H  
ATOM   2268 2HD  ARG A 139      25.031  11.677  21.268  1.00  0.86           H  
ATOM   2269  HE  ARG A 139      24.271   8.995  21.362  1.00  0.86           H  
ATOM   2270 1HH1 ARG A 139      27.096  10.833  22.334  1.00  0.86           H  
ATOM   2271 2HH1 ARG A 139      27.505   9.758  23.658  1.00  0.86           H  
ATOM   2272 1HH2 ARG A 139      24.820   7.543  23.173  1.00  0.86           H  
ATOM   2273 2HH2 ARG A 139      26.239   7.942  24.102  1.00  0.86           H  
ATOM   2274  N   ALA A 140      24.114  13.668  15.847  1.00  0.85           N  
ATOM   2275  CA  ALA A 140      23.917  14.947  15.161  1.00  0.85           C  
ATOM   2276  C   ALA A 140      22.616  14.944  14.338  1.00  0.85           C  
ATOM   2277  O   ALA A 140      21.885  15.945  14.295  1.00  0.85           O  
ATOM   2278  CB  ALA A 140      25.108  15.243  14.270  1.00  0.85           C  
ATOM   2279  H   ALA A 140      24.943  13.102  15.644  1.00  0.85           H  
ATOM   2280  HA  ALA A 140      23.828  15.723  15.912  1.00  0.85           H  
ATOM   2281 1HB  ALA A 140      24.970  16.207  13.784  1.00  0.85           H  
ATOM   2282 2HB  ALA A 140      26.015  15.262  14.874  1.00  0.85           H  
ATOM   2283 3HB  ALA A 140      25.198  14.469  13.515  1.00  0.85           H  
ATOM   2284  N   TYR A 141      22.325  13.801  13.706  1.00  0.85           N  
ATOM   2285  CA  TYR A 141      21.132  13.575  12.887  1.00  0.85           C  
ATOM   2286  C   TYR A 141      19.888  13.746  13.760  1.00  0.85           C  
ATOM   2287  O   TYR A 141      18.943  14.460  13.395  1.00  0.85           O  
ATOM   2288  CB  TYR A 141      21.255  12.180  12.255  1.00  0.85           C  
ATOM   2289  CG  TYR A 141      20.240  11.671  11.286  1.00  0.85           C  
ATOM   2290  CD1 TYR A 141      20.266  12.134   9.991  1.00  0.85           C  
ATOM   2291  CD2 TYR A 141      19.357  10.657  11.651  1.00  0.85           C  
ATOM   2292  CE1 TYR A 141      19.414  11.616   9.055  1.00  0.85           C  
ATOM   2293  CE2 TYR A 141      18.504  10.126  10.699  1.00  0.85           C  
ATOM   2294  CZ  TYR A 141      18.536  10.612   9.404  1.00  0.85           C  
ATOM   2295  OH  TYR A 141      17.712  10.099   8.439  1.00  0.85           O  
ATOM   2296  H   TYR A 141      22.997  13.036  13.776  1.00  0.85           H  
ATOM   2297  HA  TYR A 141      21.100  14.324  12.097  1.00  0.85           H  
ATOM   2298 1HB  TYR A 141      22.229  12.115  11.766  1.00  0.85           H  
ATOM   2299 2HB  TYR A 141      21.276  11.462  13.038  1.00  0.85           H  
ATOM   2300  HD1 TYR A 141      20.977  12.910   9.707  1.00  0.85           H  
ATOM   2301  HD2 TYR A 141      19.354  10.274  12.672  1.00  0.85           H  
ATOM   2302  HE1 TYR A 141      19.443  11.986   8.032  1.00  0.85           H  
ATOM   2303  HE2 TYR A 141      17.817   9.321  10.960  1.00  0.85           H  
ATOM   2304  HH  TYR A 141      17.320   9.274   8.746  1.00  0.85           H  
ATOM   2305  N   VAL A 142      19.913  13.110  14.935  1.00  0.86           N  
ATOM   2306  CA  VAL A 142      18.814  13.178  15.889  1.00  0.86           C  
ATOM   2307  C   VAL A 142      18.623  14.608  16.379  1.00  0.86           C  
ATOM   2308  O   VAL A 142      17.498  15.122  16.432  1.00  0.86           O  
ATOM   2309  CB  VAL A 142      19.087  12.270  17.101  1.00  0.86           C  
ATOM   2310  CG1 VAL A 142      18.036  12.482  18.185  1.00  0.86           C  
ATOM   2311  CG2 VAL A 142      19.093  10.856  16.681  1.00  0.86           C  
ATOM   2312  H   VAL A 142      20.731  12.542  15.157  1.00  0.86           H  
ATOM   2313  HA  VAL A 142      17.910  12.840  15.397  1.00  0.86           H  
ATOM   2314  HB  VAL A 142      20.055  12.523  17.513  1.00  0.86           H  
ATOM   2315 1HG1 VAL A 142      18.253  11.836  19.035  1.00  0.86           H  
ATOM   2316 2HG1 VAL A 142      18.041  13.525  18.511  1.00  0.86           H  
ATOM   2317 3HG1 VAL A 142      17.076  12.229  17.789  1.00  0.86           H  
ATOM   2318 1HG2 VAL A 142      19.302  10.230  17.542  1.00  0.86           H  
ATOM   2319 2HG2 VAL A 142      18.149  10.608  16.285  1.00  0.86           H  
ATOM   2320 3HG2 VAL A 142      19.849  10.700  15.925  1.00  0.86           H  
ATOM   2321  N   ARG A 143      19.721  15.285  16.719  1.00  0.89           N  
ATOM   2322  CA  ARG A 143      19.573  16.646  17.184  1.00  0.89           C  
ATOM   2323  C   ARG A 143      18.968  17.521  16.100  1.00  0.89           C  
ATOM   2324  O   ARG A 143      18.031  18.280  16.345  1.00  0.89           O  
ATOM   2325  CB  ARG A 143      20.914  17.272  17.573  1.00  0.89           C  
ATOM   2326  CG  ARG A 143      21.573  16.742  18.838  1.00  0.89           C  
ATOM   2327  CD  ARG A 143      22.669  17.626  19.308  1.00  0.89           C  
ATOM   2328  NE  ARG A 143      23.777  17.739  18.363  1.00  0.89           N  
ATOM   2329  CZ  ARG A 143      24.873  16.936  18.308  1.00  0.89           C  
ATOM   2330  NH1 ARG A 143      25.057  15.928  19.144  1.00  0.89           N  
ATOM   2331  NH2 ARG A 143      25.798  17.176  17.388  1.00  0.89           N  
ATOM   2332  H   ARG A 143      20.641  14.847  16.673  1.00  0.89           H  
ATOM   2333  HA  ARG A 143      18.918  16.640  18.043  1.00  0.89           H  
ATOM   2334 1HB  ARG A 143      21.621  17.126  16.757  1.00  0.89           H  
ATOM   2335 2HB  ARG A 143      20.781  18.349  17.700  1.00  0.89           H  
ATOM   2336 1HG  ARG A 143      20.841  16.643  19.638  1.00  0.89           H  
ATOM   2337 2HG  ARG A 143      22.016  15.786  18.630  1.00  0.89           H  
ATOM   2338 1HD  ARG A 143      22.269  18.624  19.493  1.00  0.89           H  
ATOM   2339 2HD  ARG A 143      23.060  17.224  20.220  1.00  0.89           H  
ATOM   2340  HE  ARG A 143      23.718  18.486  17.686  1.00  0.89           H  
ATOM   2341 1HH1 ARG A 143      24.384  15.694  19.890  1.00  0.89           H  
ATOM   2342 2HH1 ARG A 143      25.889  15.365  19.061  1.00  0.89           H  
ATOM   2343 1HH2 ARG A 143      25.680  17.944  16.741  1.00  0.89           H  
ATOM   2344 2HH2 ARG A 143      26.620  16.590  17.337  1.00  0.89           H  
ATOM   2345  N   SER A 144      19.431  17.350  14.866  1.00  0.92           N  
ATOM   2346  CA  SER A 144      18.964  18.181  13.775  1.00  0.92           C  
ATOM   2347  C   SER A 144      17.479  17.997  13.467  1.00  0.92           C  
ATOM   2348  O   SER A 144      16.762  18.980  13.255  1.00  0.92           O  
ATOM   2349  CB  SER A 144      19.774  17.861  12.532  1.00  0.92           C  
ATOM   2350  OG  SER A 144      21.128  18.192  12.717  1.00  0.92           O  
ATOM   2351  H   SER A 144      20.182  16.682  14.687  1.00  0.92           H  
ATOM   2352  HA  SER A 144      19.129  19.223  14.049  1.00  0.92           H  
ATOM   2353 1HB  SER A 144      19.686  16.798  12.305  1.00  0.92           H  
ATOM   2354 2HB  SER A 144      19.372  18.412  11.687  1.00  0.92           H  
ATOM   2355  HG  SER A 144      21.473  17.522  13.355  1.00  0.92           H  
ATOM   2356  N   ARG A 145      16.999  16.746  13.463  1.00  0.99           N  
ATOM   2357  CA  ARG A 145      15.604  16.493  13.108  1.00  0.99           C  
ATOM   2358  C   ARG A 145      14.605  16.849  14.219  1.00  0.99           C  
ATOM   2359  O   ARG A 145      13.437  17.118  13.922  1.00  0.99           O  
ATOM   2360  CB  ARG A 145      15.415  15.048  12.667  1.00  0.99           C  
ATOM   2361  CG  ARG A 145      15.503  14.038  13.737  1.00  0.99           C  
ATOM   2362  CD  ARG A 145      15.490  12.654  13.208  1.00  0.99           C  
ATOM   2363  NE  ARG A 145      15.636  11.703  14.283  1.00  0.99           N  
ATOM   2364  CZ  ARG A 145      15.882  10.399  14.136  1.00  0.99           C  
ATOM   2365  NH1 ARG A 145      15.975   9.895  12.945  1.00  0.99           N  
ATOM   2366  NH2 ARG A 145      16.046   9.639  15.200  1.00  0.99           N  
ATOM   2367  H   ARG A 145      17.627  15.962  13.652  1.00  0.99           H  
ATOM   2368  HA  ARG A 145      15.369  17.115  12.245  1.00  0.99           H  
ATOM   2369 1HB  ARG A 145      14.472  14.944  12.164  1.00  0.99           H  
ATOM   2370 2HB  ARG A 145      16.193  14.797  11.943  1.00  0.99           H  
ATOM   2371 1HG  ARG A 145      16.409  14.198  14.295  1.00  0.99           H  
ATOM   2372 2HG  ARG A 145      14.649  14.153  14.393  1.00  0.99           H  
ATOM   2373 1HD  ARG A 145      14.556  12.462  12.696  1.00  0.99           H  
ATOM   2374 2HD  ARG A 145      16.322  12.519  12.516  1.00  0.99           H  
ATOM   2375  HE  ARG A 145      15.575  12.066  15.220  1.00  0.99           H  
ATOM   2376 1HH1 ARG A 145      15.817  10.494  12.143  1.00  0.99           H  
ATOM   2377 2HH1 ARG A 145      16.164   8.911  12.818  1.00  0.99           H  
ATOM   2378 1HH2 ARG A 145      15.968  10.041  16.123  1.00  0.99           H  
ATOM   2379 2HH2 ARG A 145      16.321   8.667  15.110  1.00  0.99           H  
ATOM   2380  N   PHE A 146      15.049  16.890  15.489  1.00  1.09           N  
ATOM   2381  CA  PHE A 146      14.111  17.239  16.557  1.00  1.09           C  
ATOM   2382  C   PHE A 146      14.326  18.635  17.147  1.00  1.09           C  
ATOM   2383  O   PHE A 146      13.362  19.367  17.368  1.00  1.09           O  
ATOM   2384  CB  PHE A 146      14.156  16.225  17.689  1.00  1.09           C  
ATOM   2385  CG  PHE A 146      13.759  14.872  17.275  1.00  1.09           C  
ATOM   2386  CD1 PHE A 146      14.611  13.825  17.460  1.00  1.09           C  
ATOM   2387  CD2 PHE A 146      12.543  14.646  16.651  1.00  1.09           C  
ATOM   2388  CE1 PHE A 146      14.265  12.570  17.054  1.00  1.09           C  
ATOM   2389  CE2 PHE A 146      12.201  13.386  16.236  1.00  1.09           C  
ATOM   2390  CZ  PHE A 146      13.065  12.352  16.438  1.00  1.09           C  
ATOM   2391  H   PHE A 146      16.012  16.626  15.711  1.00  1.09           H  
ATOM   2392  HA  PHE A 146      13.108  17.200  16.144  1.00  1.09           H  
ATOM   2393 1HB  PHE A 146      15.175  16.172  18.082  1.00  1.09           H  
ATOM   2394 2HB  PHE A 146      13.507  16.544  18.503  1.00  1.09           H  
ATOM   2395  HD1 PHE A 146      15.570  14.012  17.945  1.00  1.09           H  
ATOM   2396  HD2 PHE A 146      11.863  15.484  16.488  1.00  1.09           H  
ATOM   2397  HE1 PHE A 146      14.940  11.739  17.217  1.00  1.09           H  
ATOM   2398  HE2 PHE A 146      11.247  13.209  15.751  1.00  1.09           H  
ATOM   2399  HZ  PHE A 146      12.806  11.353  16.116  1.00  1.09           H  
ATOM   2400  N   GLN A 147      15.571  19.057  17.348  1.00  1.25           N  
ATOM   2401  CA  GLN A 147      15.830  20.362  17.952  1.00  1.25           C  
ATOM   2402  C   GLN A 147      15.231  21.459  17.126  1.00  1.25           C  
ATOM   2403  O   GLN A 147      14.592  22.385  17.641  1.00  1.25           O  
ATOM   2404  CB  GLN A 147      17.325  20.628  18.023  1.00  1.25           C  
ATOM   2405  CG  GLN A 147      17.727  21.895  18.673  1.00  1.25           C  
ATOM   2406  CD  GLN A 147      19.228  22.011  18.715  1.00  1.25           C  
ATOM   2407  OE1 GLN A 147      19.930  21.017  18.945  1.00  1.25           O  
ATOM   2408  NE2 GLN A 147      19.740  23.214  18.485  1.00  1.25           N  
ATOM   2409  H   GLN A 147      16.372  18.481  17.103  1.00  1.25           H  
ATOM   2410  HA  GLN A 147      15.390  20.396  18.942  1.00  1.25           H  
ATOM   2411 1HB  GLN A 147      17.826  19.817  18.490  1.00  1.25           H  
ATOM   2412 2HB  GLN A 147      17.712  20.685  17.006  1.00  1.25           H  
ATOM   2413 1HG  GLN A 147      17.329  22.733  18.098  1.00  1.25           H  
ATOM   2414 2HG  GLN A 147      17.337  21.916  19.687  1.00  1.25           H  
ATOM   2415 1HE2 GLN A 147      20.731  23.349  18.495  1.00  1.25           H  
ATOM   2416 2HE2 GLN A 147      19.132  23.987  18.296  1.00  1.25           H  
ATOM   2417  N   CYS A 148      15.420  21.334  15.826  1.00  1.47           N  
ATOM   2418  CA  CYS A 148      14.981  22.324  14.880  1.00  1.47           C  
ATOM   2419  C   CYS A 148      13.844  21.792  14.034  1.00  1.47           C  
ATOM   2420  O   CYS A 148      13.690  22.182  12.875  1.00  1.47           O  
ATOM   2421  CB  CYS A 148      16.156  22.734  14.008  1.00  1.47           C  
ATOM   2422  SG  CYS A 148      17.497  23.513  14.957  1.00  1.47           S  
ATOM   2423  H   CYS A 148      15.917  20.519  15.478  1.00  1.47           H  
ATOM   2424  HA  CYS A 148      14.626  23.199  15.423  1.00  1.47           H  
ATOM   2425 1HB  CYS A 148      16.560  21.849  13.506  1.00  1.47           H  
ATOM   2426 2HB  CYS A 148      15.824  23.432  13.242  1.00  1.47           H  
ATOM   2427  HG  CYS A 148      18.310  23.691  13.919  1.00  1.47           H  
ATOM   2428  N   ILE A 149      13.035  20.902  14.612  1.00  1.75           N  
ATOM   2429  CA  ILE A 149      11.915  20.365  13.867  1.00  1.75           C  
ATOM   2430  C   ILE A 149      11.098  21.564  13.414  1.00  1.75           C  
ATOM   2431  O   ILE A 149      10.848  22.488  14.195  1.00  1.75           O  
ATOM   2432  CB  ILE A 149      11.091  19.415  14.749  1.00  1.75           C  
ATOM   2433  CG1 ILE A 149      10.098  18.623  13.926  1.00  1.75           C  
ATOM   2434  CG2 ILE A 149      10.390  20.207  15.814  1.00  1.75           C  
ATOM   2435  CD1 ILE A 149       9.517  17.461  14.702  1.00  1.75           C  
ATOM   2436  H   ILE A 149      13.194  20.588  15.571  1.00  1.75           H  
ATOM   2437  HA  ILE A 149      12.284  19.821  12.996  1.00  1.75           H  
ATOM   2438  HB  ILE A 149      11.750  18.709  15.215  1.00  1.75           H  
ATOM   2439 1HG1 ILE A 149       9.289  19.279  13.609  1.00  1.75           H  
ATOM   2440 2HG1 ILE A 149      10.601  18.231  13.041  1.00  1.75           H  
ATOM   2441 1HG2 ILE A 149       9.826  19.530  16.453  1.00  1.75           H  
ATOM   2442 2HG2 ILE A 149      11.137  20.737  16.408  1.00  1.75           H  
ATOM   2443 3HG2 ILE A 149       9.711  20.924  15.346  1.00  1.75           H  
ATOM   2444 1HD1 ILE A 149       8.816  16.917  14.081  1.00  1.75           H  
ATOM   2445 2HD1 ILE A 149      10.327  16.794  15.007  1.00  1.75           H  
ATOM   2446 3HD1 ILE A 149       9.007  17.839  15.582  1.00  1.75           H  
ATOM   2447  N   GLU A 150      10.651  21.562  12.169  1.00  2.09           N  
ATOM   2448  CA  GLU A 150       9.988  22.751  11.645  1.00  2.09           C  
ATOM   2449  C   GLU A 150       8.525  22.889  12.045  1.00  2.09           C  
ATOM   2450  O   GLU A 150       7.622  22.723  11.227  1.00  2.09           O  
ATOM   2451  CB  GLU A 150      10.132  22.783  10.119  1.00  2.09           C  
ATOM   2452  CG  GLU A 150      11.588  22.868   9.654  1.00  2.09           C  
ATOM   2453  CD  GLU A 150      11.763  23.081   8.159  1.00  2.09           C  
ATOM   2454  OE1 GLU A 150      10.791  23.071   7.434  1.00  2.09           O  
ATOM   2455  OE2 GLU A 150      12.878  23.277   7.742  1.00  2.09           O  
ATOM   2456  H   GLU A 150      10.835  20.772  11.570  1.00  2.09           H  
ATOM   2457  HA  GLU A 150      10.516  23.621  12.040  1.00  2.09           H  
ATOM   2458 1HB  GLU A 150       9.681  21.893   9.687  1.00  2.09           H  
ATOM   2459 2HB  GLU A 150       9.621  23.633   9.722  1.00  2.09           H  
ATOM   2460 1HG  GLU A 150      12.064  23.696  10.181  1.00  2.09           H  
ATOM   2461 2HG  GLU A 150      12.100  21.953   9.950  1.00  2.09           H  
ATOM   2462  N   ASP A 151       8.310  23.226  13.317  1.00  2.45           N  
ATOM   2463  CA  ASP A 151       6.970  23.398  13.884  1.00  2.45           C  
ATOM   2464  C   ASP A 151       6.086  24.310  13.024  1.00  2.45           C  
ATOM   2465  O   ASP A 151       4.901  24.073  12.840  1.00  2.45           O  
ATOM   2466  CB  ASP A 151       7.031  23.966  15.295  1.00  2.45           C  
ATOM   2467  CG  ASP A 151       7.771  25.306  15.415  1.00  2.45           C  
ATOM   2468  OD1 ASP A 151       8.401  25.785  14.481  1.00  2.45           O  
ATOM   2469  OD2 ASP A 151       7.634  25.894  16.433  1.00  2.45           O  
ATOM   2470  H   ASP A 151       9.142  23.311  13.901  1.00  2.45           H  
ATOM   2471  HA  ASP A 151       6.507  22.416  13.942  1.00  2.45           H  
ATOM   2472 1HB  ASP A 151       6.025  24.072  15.683  1.00  2.45           H  
ATOM   2473 2HB  ASP A 151       7.541  23.246  15.934  1.00  2.45           H  
ATOM   2474  N   ARG A 152       6.668  25.400  12.550  1.00  2.79           N  
ATOM   2475  CA  ARG A 152       6.035  26.367  11.643  1.00  2.79           C  
ATOM   2476  C   ARG A 152       4.588  26.746  11.940  1.00  2.79           C  
ATOM   2477  O   ARG A 152       3.769  26.865  11.031  1.00  2.79           O  
ATOM   2478  CB  ARG A 152       6.140  25.942  10.198  1.00  2.79           C  
ATOM   2479  CG  ARG A 152       7.525  25.872   9.641  1.00  2.79           C  
ATOM   2480  CD  ARG A 152       7.483  25.493   8.200  1.00  2.79           C  
ATOM   2481  NE  ARG A 152       8.802  25.322   7.617  1.00  2.79           N  
ATOM   2482  CZ  ARG A 152       9.573  26.301   7.128  1.00  2.79           C  
ATOM   2483  NH1 ARG A 152       9.179  27.560   7.144  1.00  2.79           N  
ATOM   2484  NH2 ARG A 152      10.736  25.968   6.625  1.00  2.79           N  
ATOM   2485  H   ARG A 152       7.626  25.550  12.858  1.00  2.79           H  
ATOM   2486  HA  ARG A 152       6.616  27.275  11.719  1.00  2.79           H  
ATOM   2487 1HB  ARG A 152       5.708  24.990  10.058  1.00  2.79           H  
ATOM   2488 2HB  ARG A 152       5.582  26.648   9.593  1.00  2.79           H  
ATOM   2489 1HG  ARG A 152       8.002  26.847   9.737  1.00  2.79           H  
ATOM   2490 2HG  ARG A 152       8.082  25.146  10.196  1.00  2.79           H  
ATOM   2491 1HD  ARG A 152       6.934  24.553   8.091  1.00  2.79           H  
ATOM   2492 2HD  ARG A 152       6.967  26.272   7.643  1.00  2.79           H  
ATOM   2493  HE  ARG A 152       9.204  24.370   7.580  1.00  2.79           H  
ATOM   2494 1HH1 ARG A 152       8.276  27.805   7.536  1.00  2.79           H  
ATOM   2495 2HH1 ARG A 152       9.778  28.280   6.767  1.00  2.79           H  
ATOM   2496 1HH2 ARG A 152      10.994  24.967   6.631  1.00  2.79           H  
ATOM   2497 2HH2 ARG A 152      11.355  26.663   6.244  1.00  2.79           H  
ATOM   2498  N   ASN A 153       4.306  27.012  13.196  1.00  3.04           N  
ATOM   2499  CA  ASN A 153       3.039  27.573  13.628  1.00  3.04           C  
ATOM   2500  C   ASN A 153       3.420  28.786  14.436  1.00  3.04           C  
ATOM   2501  O   ASN A 153       4.452  29.363  14.159  1.00  3.04           O  
ATOM   2502  CB  ASN A 153       2.132  26.580  14.333  1.00  3.04           C  
ATOM   2503  CG  ASN A 153       1.262  25.771  13.403  1.00  3.04           C  
ATOM   2504  OD1 ASN A 153       0.360  26.327  12.760  1.00  3.04           O  
ATOM   2505  ND2 ASN A 153       1.484  24.483  13.359  1.00  3.04           N  
ATOM   2506  H   ASN A 153       5.031  26.854  13.879  1.00  3.04           H  
ATOM   2507  HA  ASN A 153       2.493  27.938  12.756  1.00  3.04           H  
ATOM   2508 1HB  ASN A 153       2.768  25.874  14.799  1.00  3.04           H  
ATOM   2509 2HB  ASN A 153       1.521  27.040  15.099  1.00  3.04           H  
ATOM   2510 1HD2 ASN A 153       0.922  23.890  12.772  1.00  3.04           H  
ATOM   2511 2HD2 ASN A 153       2.207  24.085  13.915  1.00  3.04           H  
ATOM   2512  N   ALA A 154       2.580  29.284  15.332  1.00  3.17           N  
ATOM   2513  CA  ALA A 154       2.731  30.581  16.034  1.00  3.17           C  
ATOM   2514  C   ALA A 154       2.455  31.786  15.093  1.00  3.17           C  
ATOM   2515  O   ALA A 154       1.793  32.760  15.458  1.00  3.17           O  
ATOM   2516  CB  ALA A 154       4.147  30.754  16.616  1.00  3.17           C  
ATOM   2517  H   ALA A 154       1.741  28.781  15.598  1.00  3.17           H  
ATOM   2518  HA  ALA A 154       2.009  30.578  16.832  1.00  3.17           H  
ATOM   2519 1HB  ALA A 154       4.191  31.700  17.153  1.00  3.17           H  
ATOM   2520 2HB  ALA A 154       4.372  29.952  17.287  1.00  3.17           H  
ATOM   2521 3HB  ALA A 154       4.912  30.788  15.854  1.00  3.17           H  
ATOM   2522  N   ARG A 155       2.848  31.614  13.845  1.00  3.17           N  
ATOM   2523  CA  ARG A 155       2.631  32.450  12.692  1.00  3.17           C  
ATOM   2524  C   ARG A 155       3.073  31.581  11.520  1.00  3.17           C  
ATOM   2525  O   ARG A 155       4.037  30.830  11.638  1.00  3.17           O  
ATOM   2526  CB  ARG A 155       3.435  33.731  12.762  1.00  3.17           C  
ATOM   2527  CG  ARG A 155       3.045  34.812  11.766  1.00  3.17           C  
ATOM   2528  CD  ARG A 155       3.823  36.053  11.999  1.00  3.17           C  
ATOM   2529  NE  ARG A 155       5.221  35.895  11.627  1.00  3.17           N  
ATOM   2530  CZ  ARG A 155       6.182  36.791  11.877  1.00  3.17           C  
ATOM   2531  NH1 ARG A 155       5.892  37.911  12.532  1.00  3.17           N  
ATOM   2532  NH2 ARG A 155       7.424  36.546  11.462  1.00  3.17           N  
ATOM   2533  H   ARG A 155       3.436  30.808  13.702  1.00  3.17           H  
ATOM   2534  HA  ARG A 155       1.569  32.684  12.596  1.00  3.17           H  
ATOM   2535 1HB  ARG A 155       3.347  34.160  13.761  1.00  3.17           H  
ATOM   2536 2HB  ARG A 155       4.485  33.503  12.602  1.00  3.17           H  
ATOM   2537 1HG  ARG A 155       3.239  34.482  10.750  1.00  3.17           H  
ATOM   2538 2HG  ARG A 155       1.987  35.052  11.879  1.00  3.17           H  
ATOM   2539 1HD  ARG A 155       3.401  36.874  11.418  1.00  3.17           H  
ATOM   2540 2HD  ARG A 155       3.780  36.308  13.059  1.00  3.17           H  
ATOM   2541  HE  ARG A 155       5.490  35.059  11.137  1.00  3.17           H  
ATOM   2542 1HH1 ARG A 155       4.925  38.091  12.877  1.00  3.17           H  
ATOM   2543 2HH1 ARG A 155       6.614  38.588  12.719  1.00  3.17           H  
ATOM   2544 1HH2 ARG A 155       7.638  35.665  10.955  1.00  3.17           H  
ATOM   2545 2HH2 ARG A 155       8.159  37.211  11.643  1.00  3.17           H  
ATOM   2546  N   LEU A 156       2.469  31.723  10.356  1.00  3.01           N  
ATOM   2547  CA  LEU A 156       2.900  30.889   9.227  1.00  3.01           C  
ATOM   2548  C   LEU A 156       4.253  31.360   8.640  1.00  3.01           C  
ATOM   2549  O   LEU A 156       4.785  30.777   7.695  1.00  3.01           O  
ATOM   2550  CB  LEU A 156       1.773  30.849   8.185  1.00  3.01           C  
ATOM   2551  CG  LEU A 156       0.685  29.764   8.490  1.00  3.01           C  
ATOM   2552  CD1 LEU A 156       0.108  30.019   9.877  1.00  3.01           C  
ATOM   2553  CD2 LEU A 156      -0.431  29.789   7.429  1.00  3.01           C  
ATOM   2554  H   LEU A 156       1.694  32.363  10.249  1.00  3.01           H  
ATOM   2555  HA  LEU A 156       3.039  29.870   9.596  1.00  3.01           H  
ATOM   2556 1HB  LEU A 156       1.288  31.822   8.142  1.00  3.01           H  
ATOM   2557 2HB  LEU A 156       2.205  30.628   7.210  1.00  3.01           H  
ATOM   2558  HG  LEU A 156       1.149  28.794   8.500  1.00  3.01           H  
ATOM   2559 1HD1 LEU A 156      -0.621  29.265  10.108  1.00  3.01           H  
ATOM   2560 2HD1 LEU A 156       0.905  29.975  10.613  1.00  3.01           H  
ATOM   2561 3HD1 LEU A 156      -0.363  31.000   9.898  1.00  3.01           H  
ATOM   2562 1HD2 LEU A 156      -1.178  29.023   7.656  1.00  3.01           H  
ATOM   2563 2HD2 LEU A 156      -0.919  30.768   7.421  1.00  3.01           H  
ATOM   2564 3HD2 LEU A 156      -0.007  29.589   6.446  1.00  3.01           H  
ATOM   2565  N   GLY A 157       4.776  32.447   9.217  1.00  2.72           N  
ATOM   2566  CA  GLY A 157       6.057  33.069   8.907  1.00  2.72           C  
ATOM   2567  C   GLY A 157       7.071  32.959  10.073  1.00  2.72           C  
ATOM   2568  O   GLY A 157       7.972  33.799  10.176  1.00  2.72           O  
ATOM   2569  H   GLY A 157       4.242  32.846   9.965  1.00  2.72           H  
ATOM   2570 1HA  GLY A 157       6.478  32.598   8.019  1.00  2.72           H  
ATOM   2571 2HA  GLY A 157       5.897  34.117   8.662  1.00  2.72           H  
ATOM   2572  N   GLU A 158       6.897  31.970  10.972  1.00  2.34           N  
ATOM   2573  CA  GLU A 158       7.784  31.798  12.146  1.00  2.34           C  
ATOM   2574  C   GLU A 158       8.071  30.321  12.494  1.00  2.34           C  
ATOM   2575  O   GLU A 158       7.230  29.453  12.295  1.00  2.34           O  
ATOM   2576  CB  GLU A 158       7.197  32.513  13.374  1.00  2.34           C  
ATOM   2577  CG  GLU A 158       8.106  32.524  14.632  1.00  2.34           C  
ATOM   2578  CD  GLU A 158       7.547  33.346  15.785  1.00  2.34           C  
ATOM   2579  OE1 GLU A 158       6.450  33.865  15.667  1.00  2.34           O  
ATOM   2580  OE2 GLU A 158       8.231  33.475  16.771  1.00  2.34           O  
ATOM   2581  H   GLU A 158       6.099  31.339  10.873  1.00  2.34           H  
ATOM   2582  HA  GLU A 158       8.740  32.267  11.915  1.00  2.34           H  
ATOM   2583 1HB  GLU A 158       6.975  33.550  13.113  1.00  2.34           H  
ATOM   2584 2HB  GLU A 158       6.251  32.034  13.651  1.00  2.34           H  
ATOM   2585 1HG  GLU A 158       8.222  31.502  14.990  1.00  2.34           H  
ATOM   2586 2HG  GLU A 158       9.095  32.900  14.358  1.00  2.34           H  
ATOM   2587  N   SER A 159       9.290  30.043  12.982  1.00  1.95           N  
ATOM   2588  CA  SER A 159       9.706  28.690  13.407  1.00  1.95           C  
ATOM   2589  C   SER A 159      10.426  28.729  14.763  1.00  1.95           C  
ATOM   2590  O   SER A 159      11.264  29.604  15.003  1.00  1.95           O  
ATOM   2591  CB  SER A 159      10.606  28.064  12.356  1.00  1.95           C  
ATOM   2592  OG  SER A 159      11.094  26.822  12.779  1.00  1.95           O  
ATOM   2593  H   SER A 159       9.940  30.807  13.101  1.00  1.95           H  
ATOM   2594  HA  SER A 159       8.813  28.070  13.521  1.00  1.95           H  
ATOM   2595 1HB  SER A 159      10.033  27.931  11.438  1.00  1.95           H  
ATOM   2596 2HB  SER A 159      11.436  28.731  12.133  1.00  1.95           H  
ATOM   2597  HG  SER A 159      10.358  26.385  13.246  1.00  1.95           H  
ATOM   2598  N   VAL A 160      10.053  27.804  15.662  1.00  1.63           N  
ATOM   2599  CA  VAL A 160      10.586  27.782  17.037  1.00  1.63           C  
ATOM   2600  C   VAL A 160      11.193  26.421  17.484  1.00  1.63           C  
ATOM   2601  O   VAL A 160      10.555  25.370  17.400  1.00  1.63           O  
ATOM   2602  CB  VAL A 160       9.455  28.152  18.032  1.00  1.63           C  
ATOM   2603  CG1 VAL A 160      10.005  28.170  19.430  1.00  1.63           C  
ATOM   2604  CG2 VAL A 160       8.815  29.506  17.655  1.00  1.63           C  
ATOM   2605  H   VAL A 160       9.373  27.095  15.364  1.00  1.63           H  
ATOM   2606  HA  VAL A 160      11.366  28.539  17.103  1.00  1.63           H  
ATOM   2607  HB  VAL A 160       8.694  27.380  17.998  1.00  1.63           H  
ATOM   2608 1HG1 VAL A 160       9.210  28.402  20.140  1.00  1.63           H  
ATOM   2609 2HG1 VAL A 160      10.440  27.216  19.672  1.00  1.63           H  
ATOM   2610 3HG1 VAL A 160      10.761  28.922  19.470  1.00  1.63           H  
ATOM   2611 1HG2 VAL A 160       8.014  29.737  18.358  1.00  1.63           H  
ATOM   2612 2HG2 VAL A 160       9.568  30.294  17.689  1.00  1.63           H  
ATOM   2613 3HG2 VAL A 160       8.396  29.451  16.649  1.00  1.63           H  
ATOM   2614  N   SER A 161      12.421  26.451  18.017  1.00  1.39           N  
ATOM   2615  CA  SER A 161      13.093  25.229  18.497  1.00  1.39           C  
ATOM   2616  C   SER A 161      12.374  24.495  19.627  1.00  1.39           C  
ATOM   2617  O   SER A 161      11.766  25.105  20.517  1.00  1.39           O  
ATOM   2618  CB  SER A 161      14.505  25.496  18.978  1.00  1.39           C  
ATOM   2619  OG  SER A 161      15.056  24.310  19.542  1.00  1.39           O  
ATOM   2620  H   SER A 161      12.905  27.337  18.070  1.00  1.39           H  
ATOM   2621  HA  SER A 161      13.158  24.539  17.652  1.00  1.39           H  
ATOM   2622 1HB  SER A 161      15.119  25.819  18.138  1.00  1.39           H  
ATOM   2623 2HB  SER A 161      14.501  26.294  19.719  1.00  1.39           H  
ATOM   2624  HG  SER A 161      14.969  23.635  18.831  1.00  1.39           H  
ATOM   2625  N   LEU A 162      12.508  23.167  19.613  1.00  1.23           N  
ATOM   2626  CA  LEU A 162      11.956  22.292  20.650  1.00  1.23           C  
ATOM   2627  C   LEU A 162      12.465  22.684  22.036  1.00  1.23           C  
ATOM   2628  O   LEU A 162      11.760  22.523  23.032  1.00  1.23           O  
ATOM   2629  CB  LEU A 162      12.282  20.814  20.363  1.00  1.23           C  
ATOM   2630  CG  LEU A 162      11.661  19.769  21.341  1.00  1.23           C  
ATOM   2631  CD1 LEU A 162      10.139  19.898  21.336  1.00  1.23           C  
ATOM   2632  CD2 LEU A 162      12.075  18.342  20.900  1.00  1.23           C  
ATOM   2633  H   LEU A 162      13.055  22.755  18.857  1.00  1.23           H  
ATOM   2634  HA  LEU A 162      10.874  22.402  20.644  1.00  1.23           H  
ATOM   2635 1HB  LEU A 162      11.955  20.570  19.350  1.00  1.23           H  
ATOM   2636 2HB  LEU A 162      13.365  20.692  20.403  1.00  1.23           H  
ATOM   2637  HG  LEU A 162      12.018  19.959  22.353  1.00  1.23           H  
ATOM   2638 1HD1 LEU A 162       9.716  19.168  22.027  1.00  1.23           H  
ATOM   2639 2HD1 LEU A 162       9.855  20.905  21.650  1.00  1.23           H  
ATOM   2640 3HD1 LEU A 162       9.765  19.710  20.333  1.00  1.23           H  
ATOM   2641 1HD2 LEU A 162      11.640  17.614  21.582  1.00  1.23           H  
ATOM   2642 2HD2 LEU A 162      11.714  18.153  19.887  1.00  1.23           H  
ATOM   2643 3HD2 LEU A 162      13.150  18.249  20.917  1.00  1.23           H  
ATOM   2644  N   ASN A 163      13.692  23.210  22.111  1.00  1.15           N  
ATOM   2645  CA  ASN A 163      14.286  23.561  23.400  1.00  1.15           C  
ATOM   2646  C   ASN A 163      13.685  24.832  24.011  1.00  1.15           C  
ATOM   2647  O   ASN A 163      13.962  25.165  25.165  1.00  1.15           O  
ATOM   2648  CB  ASN A 163      15.786  23.697  23.262  1.00  1.15           C  
ATOM   2649  CG  ASN A 163      16.474  22.380  23.116  1.00  1.15           C  
ATOM   2650  OD1 ASN A 163      15.946  21.349  23.548  1.00  1.15           O  
ATOM   2651  ND2 ASN A 163      17.643  22.394  22.528  1.00  1.15           N  
ATOM   2652  H   ASN A 163      14.214  23.397  21.252  1.00  1.15           H  
ATOM   2653  HA  ASN A 163      14.081  22.748  24.097  1.00  1.15           H  
ATOM   2654 1HB  ASN A 163      16.010  24.311  22.386  1.00  1.15           H  
ATOM   2655 2HB  ASN A 163      16.186  24.212  24.134  1.00  1.15           H  
ATOM   2656 1HD2 ASN A 163      18.166  21.547  22.412  1.00  1.15           H  
ATOM   2657 2HD2 ASN A 163      18.025  23.258  22.201  1.00  1.15           H  
ATOM   2658  N   LYS A 164      12.884  25.550  23.229  1.00  1.13           N  
ATOM   2659  CA  LYS A 164      12.191  26.744  23.676  1.00  1.13           C  
ATOM   2660  C   LYS A 164      10.732  26.396  23.972  1.00  1.13           C  
ATOM   2661  O   LYS A 164      10.178  26.807  24.992  1.00  1.13           O  
ATOM   2662  CB  LYS A 164      12.339  27.851  22.630  1.00  1.13           C  
ATOM   2663  CG  LYS A 164      11.633  29.154  22.939  1.00  1.13           C  
ATOM   2664  CD  LYS A 164      12.066  30.248  21.963  1.00  1.13           C  
ATOM   2665  CE  LYS A 164      11.250  31.491  22.141  1.00  1.13           C  
ATOM   2666  NZ  LYS A 164      11.669  32.581  21.230  1.00  1.13           N  
ATOM   2667  H   LYS A 164      12.700  25.239  22.281  1.00  1.13           H  
ATOM   2668  HA  LYS A 164      12.645  27.090  24.604  1.00  1.13           H  
ATOM   2669 1HB  LYS A 164      13.396  28.067  22.486  1.00  1.13           H  
ATOM   2670 2HB  LYS A 164      11.957  27.485  21.677  1.00  1.13           H  
ATOM   2671 1HG  LYS A 164      10.554  29.008  22.857  1.00  1.13           H  
ATOM   2672 2HG  LYS A 164      11.865  29.468  23.953  1.00  1.13           H  
ATOM   2673 1HD  LYS A 164      13.107  30.501  22.165  1.00  1.13           H  
ATOM   2674 2HD  LYS A 164      12.000  29.908  20.952  1.00  1.13           H  
ATOM   2675 1HE  LYS A 164      10.215  31.245  21.927  1.00  1.13           H  
ATOM   2676 2HE  LYS A 164      11.332  31.835  23.174  1.00  1.13           H  
ATOM   2677 1HZ  LYS A 164      11.073  33.383  21.389  1.00  1.13           H  
ATOM   2678 2HZ  LYS A 164      12.629  32.828  21.416  1.00  1.13           H  
ATOM   2679 3HZ  LYS A 164      11.575  32.276  20.273  1.00  1.13           H  
ATOM   2680  N   ARG A 165      10.118  25.615  23.076  1.00  1.15           N  
ATOM   2681  CA  ARG A 165       8.716  25.207  23.217  1.00  1.15           C  
ATOM   2682  C   ARG A 165       8.453  24.192  24.338  1.00  1.15           C  
ATOM   2683  O   ARG A 165       7.417  24.243  25.010  1.00  1.15           O  
ATOM   2684  CB  ARG A 165       8.221  24.569  21.930  1.00  1.15           C  
ATOM   2685  CG  ARG A 165       8.027  25.507  20.792  1.00  1.15           C  
ATOM   2686  CD  ARG A 165       7.403  24.865  19.610  1.00  1.15           C  
ATOM   2687  NE  ARG A 165       8.328  23.995  18.902  1.00  1.15           N  
ATOM   2688  CZ  ARG A 165       8.282  22.645  18.916  1.00  1.15           C  
ATOM   2689  NH1 ARG A 165       7.351  22.010  19.609  1.00  1.15           N  
ATOM   2690  NH2 ARG A 165       9.162  21.961  18.228  1.00  1.15           N  
ATOM   2691  H   ARG A 165      10.639  25.313  22.252  1.00  1.15           H  
ATOM   2692  HA  ARG A 165       8.126  26.101  23.418  1.00  1.15           H  
ATOM   2693 1HB  ARG A 165       8.945  23.817  21.610  1.00  1.15           H  
ATOM   2694 2HB  ARG A 165       7.277  24.059  22.114  1.00  1.15           H  
ATOM   2695 1HG  ARG A 165       7.434  26.370  21.092  1.00  1.15           H  
ATOM   2696 2HG  ARG A 165       9.001  25.818  20.493  1.00  1.15           H  
ATOM   2697 1HD  ARG A 165       6.537  24.282  19.910  1.00  1.15           H  
ATOM   2698 2HD  ARG A 165       7.096  25.636  18.919  1.00  1.15           H  
ATOM   2699  HE  ARG A 165       9.065  24.459  18.326  1.00  1.15           H  
ATOM   2700 1HH1 ARG A 165       6.667  22.538  20.132  1.00  1.15           H  
ATOM   2701 2HH1 ARG A 165       7.317  21.000  19.608  1.00  1.15           H  
ATOM   2702 1HH2 ARG A 165       9.872  22.455  17.686  1.00  1.15           H  
ATOM   2703 2HH2 ARG A 165       9.124  20.953  18.221  1.00  1.15           H  
ATOM   2704  N   TYR A 166       9.382  23.261  24.555  1.00  1.17           N  
ATOM   2705  CA  TYR A 166       9.119  22.181  25.496  1.00  1.17           C  
ATOM   2706  C   TYR A 166       9.223  22.516  26.960  1.00  1.17           C  
ATOM   2707  O   TYR A 166      10.197  22.147  27.623  1.00  1.17           O  
ATOM   2708  CB  TYR A 166      10.058  21.006  25.306  1.00  1.17           C  
ATOM   2709  CG  TYR A 166       9.610  19.800  26.147  1.00  1.17           C  
ATOM   2710  CD1 TYR A 166       8.502  19.103  25.774  1.00  1.17           C  
ATOM   2711  CD2 TYR A 166      10.277  19.437  27.309  1.00  1.17           C  
ATOM   2712  CE1 TYR A 166       8.059  18.020  26.514  1.00  1.17           C  
ATOM   2713  CE2 TYR A 166       9.834  18.353  28.061  1.00  1.17           C  
ATOM   2714  CZ  TYR A 166       8.732  17.646  27.655  1.00  1.17           C  
ATOM   2715  OH  TYR A 166       8.291  16.571  28.381  1.00  1.17           O  
ATOM   2716  H   TYR A 166      10.248  23.241  24.018  1.00  1.17           H  
ATOM   2717  HA  TYR A 166       8.100  21.837  25.322  1.00  1.17           H  
ATOM   2718 1HB  TYR A 166      10.080  20.712  24.259  1.00  1.17           H  
ATOM   2719 2HB  TYR A 166      11.072  21.284  25.595  1.00  1.17           H  
ATOM   2720  HD1 TYR A 166       7.978  19.412  24.884  1.00  1.17           H  
ATOM   2721  HD2 TYR A 166      11.142  19.999  27.633  1.00  1.17           H  
ATOM   2722  HE1 TYR A 166       7.179  17.470  26.193  1.00  1.17           H  
ATOM   2723  HE2 TYR A 166      10.363  18.067  28.971  1.00  1.17           H  
ATOM   2724  HH  TYR A 166       7.452  16.278  28.015  1.00  1.17           H  
ATOM   2725  N   THR A 167       8.208  23.162  27.490  1.00  1.19           N  
ATOM   2726  CA  THR A 167       8.248  23.388  28.916  1.00  1.19           C  
ATOM   2727  C   THR A 167       7.892  22.029  29.514  1.00  1.19           C  
ATOM   2728  O   THR A 167       7.349  21.172  28.818  1.00  1.19           O  
ATOM   2729  CB  THR A 167       7.295  24.507  29.362  1.00  1.19           C  
ATOM   2730  OG1 THR A 167       5.962  24.151  29.061  1.00  1.19           O  
ATOM   2731  CG2 THR A 167       7.635  25.802  28.644  1.00  1.19           C  
ATOM   2732  H   THR A 167       7.465  23.491  26.877  1.00  1.19           H  
ATOM   2733  HA  THR A 167       9.260  23.654  29.223  1.00  1.19           H  
ATOM   2734  HB  THR A 167       7.392  24.656  30.440  1.00  1.19           H  
ATOM   2735  HG1 THR A 167       5.355  24.762  29.497  1.00  1.19           H  
ATOM   2736 1HG2 THR A 167       6.961  26.575  28.980  1.00  1.19           H  
ATOM   2737 2HG2 THR A 167       8.662  26.090  28.878  1.00  1.19           H  
ATOM   2738 3HG2 THR A 167       7.533  25.668  27.565  1.00  1.19           H  
ATOM   2739  N   ARG A 168       8.161  21.826  30.789  1.00  1.19           N  
ATOM   2740  CA  ARG A 168       7.909  20.521  31.390  1.00  1.19           C  
ATOM   2741  C   ARG A 168       6.455  20.051  31.444  1.00  1.19           C  
ATOM   2742  O   ARG A 168       5.552  20.783  31.858  1.00  1.19           O  
ATOM   2743  CB  ARG A 168       8.486  20.478  32.797  1.00  1.19           C  
ATOM   2744  CG  ARG A 168       8.363  19.132  33.484  1.00  1.19           C  
ATOM   2745  CD  ARG A 168       9.059  19.081  34.786  1.00  1.19           C  
ATOM   2746  NE  ARG A 168       8.888  17.782  35.418  1.00  1.19           N  
ATOM   2747  CZ  ARG A 168       9.462  17.406  36.580  1.00  1.19           C  
ATOM   2748  NH1 ARG A 168      10.247  18.239  37.227  1.00  1.19           N  
ATOM   2749  NH2 ARG A 168       9.236  16.200  37.070  1.00  1.19           N  
ATOM   2750  H   ARG A 168       8.580  22.564  31.333  1.00  1.19           H  
ATOM   2751  HA  ARG A 168       8.459  19.789  30.795  1.00  1.19           H  
ATOM   2752 1HB  ARG A 168       9.540  20.747  32.773  1.00  1.19           H  
ATOM   2753 2HB  ARG A 168       7.974  21.198  33.418  1.00  1.19           H  
ATOM   2754 1HG  ARG A 168       7.312  18.948  33.689  1.00  1.19           H  
ATOM   2755 2HG  ARG A 168       8.751  18.342  32.840  1.00  1.19           H  
ATOM   2756 1HD  ARG A 168      10.124  19.256  34.641  1.00  1.19           H  
ATOM   2757 2HD  ARG A 168       8.649  19.841  35.449  1.00  1.19           H  
ATOM   2758  HE  ARG A 168       8.285  17.117  34.946  1.00  1.19           H  
ATOM   2759 1HH1 ARG A 168      10.422  19.162  36.853  1.00  1.19           H  
ATOM   2760 2HH1 ARG A 168      10.676  17.959  38.096  1.00  1.19           H  
ATOM   2761 1HH2 ARG A 168       8.632  15.561  36.574  1.00  1.19           H  
ATOM   2762 2HH2 ARG A 168       9.668  15.922  37.943  1.00  1.19           H  
ATOM   2763  N   LEU A 169       6.261  18.784  31.075  1.00  1.19           N  
ATOM   2764  CA  LEU A 169       4.975  18.103  31.172  1.00  1.19           C  
ATOM   2765  C   LEU A 169       4.999  17.333  32.480  1.00  1.19           C  
ATOM   2766  O   LEU A 169       6.067  16.896  32.917  1.00  1.19           O  
ATOM   2767  CB  LEU A 169       4.763  17.156  29.987  1.00  1.19           C  
ATOM   2768  CG  LEU A 169       4.783  17.829  28.619  1.00  1.19           C  
ATOM   2769  CD1 LEU A 169       4.657  16.772  27.525  1.00  1.19           C  
ATOM   2770  CD2 LEU A 169       3.642  18.826  28.550  1.00  1.19           C  
ATOM   2771  H   LEU A 169       7.052  18.267  30.715  1.00  1.19           H  
ATOM   2772  HA  LEU A 169       4.172  18.840  31.202  1.00  1.19           H  
ATOM   2773 1HB  LEU A 169       5.535  16.389  30.003  1.00  1.19           H  
ATOM   2774 2HB  LEU A 169       3.794  16.677  30.104  1.00  1.19           H  
ATOM   2775  HG  LEU A 169       5.732  18.359  28.488  1.00  1.19           H  
ATOM   2776 1HD1 LEU A 169       4.679  17.256  26.550  1.00  1.19           H  
ATOM   2777 2HD1 LEU A 169       5.475  16.074  27.596  1.00  1.19           H  
ATOM   2778 3HD1 LEU A 169       3.715  16.237  27.644  1.00  1.19           H  
ATOM   2779 1HD2 LEU A 169       3.652  19.332  27.591  1.00  1.19           H  
ATOM   2780 2HD2 LEU A 169       2.687  18.306  28.678  1.00  1.19           H  
ATOM   2781 3HD2 LEU A 169       3.763  19.554  29.343  1.00  1.19           H  
ATOM   2782  N   ARG A 170       3.861  17.155  33.125  1.00  1.21           N  
ATOM   2783  CA  ARG A 170       3.894  16.445  34.393  1.00  1.21           C  
ATOM   2784  C   ARG A 170       3.744  14.933  34.229  1.00  1.21           C  
ATOM   2785  O   ARG A 170       2.667  14.416  33.932  1.00  1.21           O  
ATOM   2786  CB  ARG A 170       2.844  17.045  35.306  1.00  1.21           C  
ATOM   2787  CG  ARG A 170       2.798  16.508  36.699  1.00  1.21           C  
ATOM   2788  CD  ARG A 170       2.014  17.424  37.566  1.00  1.21           C  
ATOM   2789  NE  ARG A 170       1.957  16.984  38.935  1.00  1.21           N  
ATOM   2790  CZ  ARG A 170       2.955  17.127  39.814  1.00  1.21           C  
ATOM   2791  NH1 ARG A 170       4.111  17.631  39.443  1.00  1.21           N  
ATOM   2792  NH2 ARG A 170       2.747  16.760  41.043  1.00  1.21           N  
ATOM   2793  H   ARG A 170       2.983  17.505  32.754  1.00  1.21           H  
ATOM   2794  HA  ARG A 170       4.861  16.632  34.859  1.00  1.21           H  
ATOM   2795 1HB  ARG A 170       3.010  18.119  35.381  1.00  1.21           H  
ATOM   2796 2HB  ARG A 170       1.863  16.912  34.857  1.00  1.21           H  
ATOM   2797 1HG  ARG A 170       2.304  15.541  36.675  1.00  1.21           H  
ATOM   2798 2HG  ARG A 170       3.807  16.397  37.099  1.00  1.21           H  
ATOM   2799 1HD  ARG A 170       2.455  18.419  37.547  1.00  1.21           H  
ATOM   2800 2HD  ARG A 170       0.991  17.477  37.192  1.00  1.21           H  
ATOM   2801  HE  ARG A 170       1.072  16.617  39.313  1.00  1.21           H  
ATOM   2802 1HH1 ARG A 170       4.249  17.912  38.484  1.00  1.21           H  
ATOM   2803 2HH1 ARG A 170       4.853  17.745  40.116  1.00  1.21           H  
ATOM   2804 1HH2 ARG A 170       1.811  16.408  41.273  1.00  1.21           H  
ATOM   2805 2HH2 ARG A 170       3.468  16.848  41.738  1.00  1.21           H  
ATOM   2806  N   LEU A 171       4.861  14.223  34.389  1.00  1.24           N  
ATOM   2807  CA  LEU A 171       4.875  12.781  34.165  1.00  1.24           C  
ATOM   2808  C   LEU A 171       4.766  12.051  35.505  1.00  1.24           C  
ATOM   2809  O   LEU A 171       5.694  12.120  36.323  1.00  1.24           O  
ATOM   2810  CB  LEU A 171       6.177  12.391  33.461  1.00  1.24           C  
ATOM   2811  CG  LEU A 171       6.306  10.955  33.090  1.00  1.24           C  
ATOM   2812  CD1 LEU A 171       5.258  10.671  32.071  1.00  1.24           C  
ATOM   2813  CD2 LEU A 171       7.658  10.684  32.537  1.00  1.24           C  
ATOM   2814  H   LEU A 171       5.716  14.703  34.631  1.00  1.24           H  
ATOM   2815  HA  LEU A 171       4.027  12.506  33.541  1.00  1.24           H  
ATOM   2816 1HB  LEU A 171       6.260  12.978  32.545  1.00  1.24           H  
ATOM   2817 2HB  LEU A 171       7.014  12.647  34.110  1.00  1.24           H  
ATOM   2818  HG  LEU A 171       6.129  10.325  33.964  1.00  1.24           H  
ATOM   2819 1HD1 LEU A 171       5.300   9.667  31.771  1.00  1.24           H  
ATOM   2820 2HD1 LEU A 171       4.287  10.880  32.486  1.00  1.24           H  
ATOM   2821 3HD1 LEU A 171       5.440  11.303  31.218  1.00  1.24           H  
ATOM   2822 1HD2 LEU A 171       7.711   9.636  32.255  1.00  1.24           H  
ATOM   2823 2HD2 LEU A 171       7.828  11.304  31.664  1.00  1.24           H  
ATOM   2824 3HD2 LEU A 171       8.413  10.906  33.292  1.00  1.24           H  
ATOM   2825  N   ILE A 172       3.645  11.353  35.713  1.00  1.31           N  
ATOM   2826  CA  ILE A 172       3.314  10.692  36.979  1.00  1.31           C  
ATOM   2827  C   ILE A 172       3.701   9.229  37.049  1.00  1.31           C  
ATOM   2828  O   ILE A 172       3.459   8.454  36.121  1.00  1.31           O  
ATOM   2829  CB  ILE A 172       1.839  10.886  37.340  1.00  1.31           C  
ATOM   2830  CG1 ILE A 172       1.534  12.355  37.444  1.00  1.31           C  
ATOM   2831  CG2 ILE A 172       1.500  10.204  38.633  1.00  1.31           C  
ATOM   2832  CD1 ILE A 172       2.376  13.078  38.465  1.00  1.31           C  
ATOM   2833  H   ILE A 172       2.968  11.310  34.954  1.00  1.31           H  
ATOM   2834  HA  ILE A 172       3.854  11.186  37.759  1.00  1.31           H  
ATOM   2835  HB  ILE A 172       1.224  10.488  36.553  1.00  1.31           H  
ATOM   2836 1HG1 ILE A 172       1.665  12.828  36.467  1.00  1.31           H  
ATOM   2837 2HG1 ILE A 172       0.510  12.451  37.746  1.00  1.31           H  
ATOM   2838 1HG2 ILE A 172       0.447  10.365  38.858  1.00  1.31           H  
ATOM   2839 2HG2 ILE A 172       1.681   9.149  38.547  1.00  1.31           H  
ATOM   2840 3HG2 ILE A 172       2.116  10.626  39.432  1.00  1.31           H  
ATOM   2841 1HD1 ILE A 172       2.085  14.115  38.514  1.00  1.31           H  
ATOM   2842 2HD1 ILE A 172       2.235  12.621  39.445  1.00  1.31           H  
ATOM   2843 3HD1 ILE A 172       3.406  13.011  38.182  1.00  1.31           H  
ATOM   2844  N   LYS A 173       4.357   8.872  38.162  1.00  1.40           N  
ATOM   2845  CA  LYS A 173       4.867   7.523  38.410  1.00  1.40           C  
ATOM   2846  C   LYS A 173       3.862   6.381  38.421  1.00  1.40           C  
ATOM   2847  O   LYS A 173       4.187   5.270  38.008  1.00  1.40           O  
ATOM   2848  CB  LYS A 173       5.603   7.463  39.739  1.00  1.40           C  
ATOM   2849  CG  LYS A 173       6.229   6.104  39.986  1.00  1.40           C  
ATOM   2850  CD  LYS A 173       7.059   6.052  41.246  1.00  1.40           C  
ATOM   2851  CE  LYS A 173       7.608   4.642  41.433  1.00  1.40           C  
ATOM   2852  NZ  LYS A 173       8.449   4.506  42.637  1.00  1.40           N  
ATOM   2853  H   LYS A 173       4.499   9.573  38.897  1.00  1.40           H  
ATOM   2854  HA  LYS A 173       5.565   7.302  37.614  1.00  1.40           H  
ATOM   2855 1HB  LYS A 173       6.362   8.236  39.797  1.00  1.40           H  
ATOM   2856 2HB  LYS A 173       4.894   7.653  40.547  1.00  1.40           H  
ATOM   2857 1HG  LYS A 173       5.432   5.361  40.065  1.00  1.40           H  
ATOM   2858 2HG  LYS A 173       6.859   5.839  39.141  1.00  1.40           H  
ATOM   2859 1HD  LYS A 173       7.885   6.763  41.176  1.00  1.40           H  
ATOM   2860 2HD  LYS A 173       6.438   6.317  42.103  1.00  1.40           H  
ATOM   2861 1HE  LYS A 173       6.771   3.951  41.514  1.00  1.40           H  
ATOM   2862 2HE  LYS A 173       8.207   4.373  40.561  1.00  1.40           H  
ATOM   2863 1HZ  LYS A 173       8.785   3.530  42.694  1.00  1.40           H  
ATOM   2864 2HZ  LYS A 173       9.248   5.108  42.574  1.00  1.40           H  
ATOM   2865 3HZ  LYS A 173       7.926   4.724  43.461  1.00  1.40           H  
ATOM   2866  N   GLU A 174       2.678   6.619  38.967  1.00  1.54           N  
ATOM   2867  CA  GLU A 174       1.686   5.557  39.088  1.00  1.54           C  
ATOM   2868  C   GLU A 174       0.516   5.792  38.158  1.00  1.54           C  
ATOM   2869  O   GLU A 174      -0.138   6.829  38.245  1.00  1.54           O  
ATOM   2870  CB  GLU A 174       1.167   5.488  40.518  1.00  1.54           C  
ATOM   2871  CG  GLU A 174       2.222   5.163  41.567  1.00  1.54           C  
ATOM   2872  CD  GLU A 174       1.656   5.109  42.971  1.00  1.54           C  
ATOM   2873  OE1 GLU A 174       0.469   5.294  43.120  1.00  1.54           O  
ATOM   2874  OE2 GLU A 174       2.410   4.885  43.887  1.00  1.54           O  
ATOM   2875  H   GLU A 174       2.466   7.548  39.294  1.00  1.54           H  
ATOM   2876  HA  GLU A 174       2.148   4.607  38.822  1.00  1.54           H  
ATOM   2877 1HB  GLU A 174       0.706   6.431  40.782  1.00  1.54           H  
ATOM   2878 2HB  GLU A 174       0.395   4.722  40.579  1.00  1.54           H  
ATOM   2879 1HG  GLU A 174       2.677   4.203  41.326  1.00  1.54           H  
ATOM   2880 2HG  GLU A 174       3.003   5.924  41.525  1.00  1.54           H  
ATOM   2881  N   HIS A 175       0.265   4.842  37.263  1.00  1.71           N  
ATOM   2882  CA  HIS A 175      -0.814   5.002  36.301  1.00  1.71           C  
ATOM   2883  C   HIS A 175      -2.194   4.840  36.944  1.00  1.71           C  
ATOM   2884  O   HIS A 175      -2.350   4.108  37.926  1.00  1.71           O  
ATOM   2885  CB  HIS A 175      -0.656   3.994  35.155  1.00  1.71           C  
ATOM   2886  CG  HIS A 175      -1.032   2.582  35.481  1.00  1.71           C  
ATOM   2887  ND1 HIS A 175      -2.335   2.139  35.414  1.00  1.71           N  
ATOM   2888  CD2 HIS A 175      -0.293   1.517  35.875  1.00  1.71           C  
ATOM   2889  CE1 HIS A 175      -2.384   0.863  35.744  1.00  1.71           C  
ATOM   2890  NE2 HIS A 175      -1.154   0.455  36.026  1.00  1.71           N  
ATOM   2891  H   HIS A 175       0.847   4.018  37.239  1.00  1.71           H  
ATOM   2892  HA  HIS A 175      -0.759   5.997  35.875  1.00  1.71           H  
ATOM   2893 1HB  HIS A 175      -1.259   4.299  34.335  1.00  1.71           H  
ATOM   2894 2HB  HIS A 175       0.380   4.002  34.814  1.00  1.71           H  
ATOM   2895  HD1 HIS A 175      -3.153   2.701  35.159  1.00  1.71           H  
ATOM   2896  HD2 HIS A 175       0.769   1.380  36.070  1.00  1.71           H  
ATOM   2897  HE1 HIS A 175      -3.337   0.334  35.748  1.00  1.71           H  
ATOM   2898  N   ARG A 176      -3.199   5.467  36.340  1.00  1.92           N  
ATOM   2899  CA  ARG A 176      -4.603   5.330  36.750  1.00  1.92           C  
ATOM   2900  C   ARG A 176      -5.332   4.229  35.958  1.00  1.92           C  
ATOM   2901  O   ARG A 176      -4.771   3.676  35.003  1.00  1.92           O  
ATOM   2902  CB  ARG A 176      -5.315   6.649  36.594  1.00  1.92           C  
ATOM   2903  CG  ARG A 176      -4.728   7.775  37.404  1.00  1.92           C  
ATOM   2904  CD  ARG A 176      -5.085   7.704  38.818  1.00  1.92           C  
ATOM   2905  NE  ARG A 176      -4.346   6.664  39.551  1.00  1.92           N  
ATOM   2906  CZ  ARG A 176      -3.085   6.784  40.026  1.00  1.92           C  
ATOM   2907  NH1 ARG A 176      -2.400   7.884  39.836  1.00  1.92           N  
ATOM   2908  NH2 ARG A 176      -2.539   5.780  40.690  1.00  1.92           N  
ATOM   2909  H   ARG A 176      -2.957   6.123  35.592  1.00  1.92           H  
ATOM   2910  HA  ARG A 176      -4.626   5.062  37.807  1.00  1.92           H  
ATOM   2911 1HB  ARG A 176      -5.326   6.942  35.578  1.00  1.92           H  
ATOM   2912 2HB  ARG A 176      -6.343   6.538  36.913  1.00  1.92           H  
ATOM   2913 1HG  ARG A 176      -3.642   7.735  37.332  1.00  1.92           H  
ATOM   2914 2HG  ARG A 176      -5.081   8.731  37.006  1.00  1.92           H  
ATOM   2915 1HD  ARG A 176      -4.870   8.665  39.275  1.00  1.92           H  
ATOM   2916 2HD  ARG A 176      -6.154   7.487  38.903  1.00  1.92           H  
ATOM   2917  HE  ARG A 176      -4.828   5.789  39.728  1.00  1.92           H  
ATOM   2918 1HH1 ARG A 176      -2.802   8.657  39.320  1.00  1.92           H  
ATOM   2919 2HH1 ARG A 176      -1.447   7.930  40.182  1.00  1.92           H  
ATOM   2920 1HH2 ARG A 176      -3.060   4.926  40.832  1.00  1.92           H  
ATOM   2921 2HH2 ARG A 176      -1.596   5.863  41.060  1.00  1.92           H  
ATOM   2922  N   SER A 177      -6.553   3.862  36.386  1.00  2.14           N  
ATOM   2923  CA  SER A 177      -7.348   2.839  35.691  1.00  2.14           C  
ATOM   2924  C   SER A 177      -7.916   3.367  34.393  1.00  2.14           C  
ATOM   2925  O   SER A 177      -7.918   4.575  34.165  1.00  2.14           O  
ATOM   2926  CB  SER A 177      -8.504   2.379  36.548  1.00  2.14           C  
ATOM   2927  OG  SER A 177      -9.429   3.428  36.735  1.00  2.14           O  
ATOM   2928  H   SER A 177      -6.983   4.329  37.194  1.00  2.14           H  
ATOM   2929  HA  SER A 177      -6.702   1.989  35.469  1.00  2.14           H  
ATOM   2930 1HB  SER A 177      -9.000   1.535  36.072  1.00  2.14           H  
ATOM   2931 2HB  SER A 177      -8.134   2.044  37.515  1.00  2.14           H  
ATOM   2932  HG  SER A 177      -8.975   4.047  37.363  1.00  2.14           H  
ATOM   2933  N   GLN A 178      -8.445   2.477  33.555  1.00  2.35           N  
ATOM   2934  CA  GLN A 178      -9.002   2.920  32.284  1.00  2.35           C  
ATOM   2935  C   GLN A 178     -10.203   3.822  32.428  1.00  2.35           C  
ATOM   2936  O   GLN A 178     -10.374   4.765  31.648  1.00  2.35           O  
ATOM   2937  CB  GLN A 178      -9.413   1.728  31.444  1.00  2.35           C  
ATOM   2938  CG  GLN A 178      -8.281   0.936  31.009  1.00  2.35           C  
ATOM   2939  CD  GLN A 178      -7.354   1.800  30.282  1.00  2.35           C  
ATOM   2940  OE1 GLN A 178      -7.790   2.782  29.668  1.00  2.35           O  
ATOM   2941  NE2 GLN A 178      -6.077   1.466  30.315  1.00  2.35           N  
ATOM   2942  H   GLN A 178      -8.439   1.495  33.788  1.00  2.35           H  
ATOM   2943  HA  GLN A 178      -8.229   3.475  31.754  1.00  2.35           H  
ATOM   2944 1HB  GLN A 178     -10.091   1.088  32.015  1.00  2.35           H  
ATOM   2945 2HB  GLN A 178      -9.950   2.070  30.560  1.00  2.35           H  
ATOM   2946 1HG  GLN A 178      -7.770   0.515  31.872  1.00  2.35           H  
ATOM   2947 2HG  GLN A 178      -8.629   0.143  30.343  1.00  2.35           H  
ATOM   2948 1HE2 GLN A 178      -5.399   2.009  29.784  1.00  2.35           H  
ATOM   2949 2HE2 GLN A 178      -5.780   0.663  30.823  1.00  2.35           H  
ATOM   2950  N   GLN A 179     -11.031   3.578  33.435  1.00  2.57           N  
ATOM   2951  CA  GLN A 179     -12.169   4.453  33.588  1.00  2.57           C  
ATOM   2952  C   GLN A 179     -11.681   5.793  34.071  1.00  2.57           C  
ATOM   2953  O   GLN A 179     -12.129   6.830  33.586  1.00  2.57           O  
ATOM   2954  CB  GLN A 179     -13.191   3.876  34.553  1.00  2.57           C  
ATOM   2955  CG  GLN A 179     -13.925   2.687  34.010  1.00  2.57           C  
ATOM   2956  CD  GLN A 179     -13.153   1.404  34.061  1.00  2.57           C  
ATOM   2957  OE1 GLN A 179     -11.915   1.378  34.046  1.00  2.57           O  
ATOM   2958  NE2 GLN A 179     -13.898   0.306  34.118  1.00  2.57           N  
ATOM   2959  H   GLN A 179     -10.868   2.812  34.071  1.00  2.57           H  
ATOM   2960  HA  GLN A 179     -12.642   4.592  32.616  1.00  2.57           H  
ATOM   2961 1HB  GLN A 179     -12.697   3.587  35.484  1.00  2.57           H  
ATOM   2962 2HB  GLN A 179     -13.924   4.639  34.795  1.00  2.57           H  
ATOM   2963 1HG  GLN A 179     -14.831   2.545  34.598  1.00  2.57           H  
ATOM   2964 2HG  GLN A 179     -14.175   2.887  32.971  1.00  2.57           H  
ATOM   2965 1HE2 GLN A 179     -13.466  -0.596  34.155  1.00  2.57           H  
ATOM   2966 2HE2 GLN A 179     -14.923   0.382  34.128  1.00  2.57           H  
ATOM   2967  N   GLU A 180     -10.712   5.786  34.983  1.00  2.77           N  
ATOM   2968  CA  GLU A 180     -10.208   7.049  35.476  1.00  2.77           C  
ATOM   2969  C   GLU A 180      -9.518   7.846  34.378  1.00  2.77           C  
ATOM   2970  O   GLU A 180      -9.710   9.055  34.279  1.00  2.77           O  
ATOM   2971  CB  GLU A 180      -9.263   6.799  36.632  1.00  2.77           C  
ATOM   2972  CG  GLU A 180      -9.938   6.343  37.930  1.00  2.77           C  
ATOM   2973  CD  GLU A 180      -8.941   5.880  38.960  1.00  2.77           C  
ATOM   2974  OE1 GLU A 180      -8.043   5.122  38.594  1.00  2.77           O  
ATOM   2975  OE2 GLU A 180      -9.066   6.263  40.102  1.00  2.77           O  
ATOM   2976  H   GLU A 180     -10.330   4.912  35.358  1.00  2.77           H  
ATOM   2977  HA  GLU A 180     -11.052   7.635  35.841  1.00  2.77           H  
ATOM   2978 1HB  GLU A 180      -8.576   6.013  36.342  1.00  2.77           H  
ATOM   2979 2HB  GLU A 180      -8.672   7.682  36.816  1.00  2.77           H  
ATOM   2980 1HG  GLU A 180     -10.499   7.185  38.342  1.00  2.77           H  
ATOM   2981 2HG  GLU A 180     -10.647   5.546  37.710  1.00  2.77           H  
ATOM   2982  N   ARG A 181      -8.767   7.180  33.505  1.00  2.95           N  
ATOM   2983  CA  ARG A 181      -8.085   7.926  32.464  1.00  2.95           C  
ATOM   2984  C   ARG A 181      -9.040   8.502  31.444  1.00  2.95           C  
ATOM   2985  O   ARG A 181      -8.930   9.680  31.104  1.00  2.95           O  
ATOM   2986  CB  ARG A 181      -7.080   7.074  31.755  1.00  2.95           C  
ATOM   2987  CG  ARG A 181      -5.874   6.715  32.561  1.00  2.95           C  
ATOM   2988  CD  ARG A 181      -5.129   7.912  33.005  1.00  2.95           C  
ATOM   2989  NE  ARG A 181      -4.637   8.722  31.922  1.00  2.95           N  
ATOM   2990  CZ  ARG A 181      -3.962   9.865  32.130  1.00  2.95           C  
ATOM   2991  NH1 ARG A 181      -3.722  10.216  33.347  1.00  2.95           N  
ATOM   2992  NH2 ARG A 181      -3.562  10.609  31.129  1.00  2.95           N  
ATOM   2993  H   ARG A 181      -8.627   6.175  33.603  1.00  2.95           H  
ATOM   2994  HA  ARG A 181      -7.551   8.751  32.938  1.00  2.95           H  
ATOM   2995 1HB  ARG A 181      -7.557   6.141  31.440  1.00  2.95           H  
ATOM   2996 2HB  ARG A 181      -6.756   7.593  30.876  1.00  2.95           H  
ATOM   2997 1HG  ARG A 181      -6.189   6.178  33.448  1.00  2.95           H  
ATOM   2998 2HG  ARG A 181      -5.207   6.088  31.998  1.00  2.95           H  
ATOM   2999 1HD  ARG A 181      -5.780   8.536  33.625  1.00  2.95           H  
ATOM   3000 2HD  ARG A 181      -4.277   7.602  33.594  1.00  2.95           H  
ATOM   3001  HE  ARG A 181      -4.834   8.438  30.978  1.00  2.95           H  
ATOM   3002 1HH1 ARG A 181      -4.075   9.638  34.109  1.00  2.95           H  
ATOM   3003 2HH1 ARG A 181      -3.244  11.080  33.554  1.00  2.95           H  
ATOM   3004 1HH2 ARG A 181      -3.779  10.330  30.201  1.00  2.95           H  
ATOM   3005 2HH2 ARG A 181      -3.050  11.473  31.291  1.00  2.95           H  
ATOM   3006  N   GLU A 182     -10.053   7.746  31.033  1.00  3.14           N  
ATOM   3007  CA  GLU A 182     -10.983   8.349  30.094  1.00  3.14           C  
ATOM   3008  C   GLU A 182     -11.652   9.537  30.733  1.00  3.14           C  
ATOM   3009  O   GLU A 182     -11.896  10.549  30.075  1.00  3.14           O  
ATOM   3010  CB  GLU A 182     -11.992   7.339  29.573  1.00  3.14           C  
ATOM   3011  CG  GLU A 182     -11.426   6.421  28.529  1.00  3.14           C  
ATOM   3012  CD  GLU A 182     -11.146   7.208  27.237  1.00  3.14           C  
ATOM   3013  OE1 GLU A 182     -12.063   7.849  26.766  1.00  3.14           O  
ATOM   3014  OE2 GLU A 182     -10.042   7.188  26.752  1.00  3.14           O  
ATOM   3015  H   GLU A 182     -10.162   6.773  31.335  1.00  3.14           H  
ATOM   3016  HA  GLU A 182     -10.416   8.708  29.238  1.00  3.14           H  
ATOM   3017 1HB  GLU A 182     -12.356   6.726  30.405  1.00  3.14           H  
ATOM   3018 2HB  GLU A 182     -12.836   7.841  29.149  1.00  3.14           H  
ATOM   3019 1HG  GLU A 182     -10.499   5.976  28.901  1.00  3.14           H  
ATOM   3020 2HG  GLU A 182     -12.136   5.622  28.328  1.00  3.14           H  
ATOM   3021  N   GLN A 183     -11.926   9.456  32.026  1.00  3.36           N  
ATOM   3022  CA  GLN A 183     -12.508  10.599  32.670  1.00  3.36           C  
ATOM   3023  C   GLN A 183     -11.501  11.768  32.673  1.00  3.36           C  
ATOM   3024  O   GLN A 183     -11.887  12.892  32.395  1.00  3.36           O  
ATOM   3025  CB  GLN A 183     -12.962  10.202  34.068  1.00  3.36           C  
ATOM   3026  CG  GLN A 183     -14.114   9.169  34.066  1.00  3.36           C  
ATOM   3027  CD  GLN A 183     -15.406   9.684  33.608  1.00  3.36           C  
ATOM   3028  OE1 GLN A 183     -15.633  10.890  33.516  1.00  3.36           O  
ATOM   3029  NE2 GLN A 183     -16.334   8.764  33.332  1.00  3.36           N  
ATOM   3030  H   GLN A 183     -11.750   8.600  32.556  1.00  3.36           H  
ATOM   3031  HA  GLN A 183     -13.382  10.912  32.105  1.00  3.36           H  
ATOM   3032 1HB  GLN A 183     -12.129   9.772  34.619  1.00  3.36           H  
ATOM   3033 2HB  GLN A 183     -13.297  11.074  34.619  1.00  3.36           H  
ATOM   3034 1HG  GLN A 183     -13.848   8.417  33.342  1.00  3.36           H  
ATOM   3035 2HG  GLN A 183     -14.226   8.707  35.028  1.00  3.36           H  
ATOM   3036 1HE2 GLN A 183     -17.245   9.041  33.029  1.00  3.36           H  
ATOM   3037 2HE2 GLN A 183     -16.117   7.793  33.428  1.00  3.36           H  
ATOM   3038  N   GLU A 184     -10.186  11.522  32.831  1.00  3.65           N  
ATOM   3039  CA  GLU A 184      -9.225  12.649  32.845  1.00  3.65           C  
ATOM   3040  C   GLU A 184      -9.183  13.405  31.522  1.00  3.65           C  
ATOM   3041  O   GLU A 184      -8.878  14.598  31.473  1.00  3.65           O  
ATOM   3042  CB  GLU A 184      -7.784  12.231  33.173  1.00  3.65           C  
ATOM   3043  CG  GLU A 184      -7.544  11.760  34.576  1.00  3.65           C  
ATOM   3044  CD  GLU A 184      -6.116  11.608  34.909  1.00  3.65           C  
ATOM   3045  OE1 GLU A 184      -5.303  12.041  34.133  1.00  3.65           O  
ATOM   3046  OE2 GLU A 184      -5.817  11.044  35.934  1.00  3.65           O  
ATOM   3047  H   GLU A 184      -9.873  10.574  33.033  1.00  3.65           H  
ATOM   3048  HA  GLU A 184      -9.556  13.340  33.607  1.00  3.65           H  
ATOM   3049 1HB  GLU A 184      -7.489  11.422  32.504  1.00  3.65           H  
ATOM   3050 2HB  GLU A 184      -7.114  13.066  32.985  1.00  3.65           H  
ATOM   3051 1HG  GLU A 184      -7.986  12.442  35.265  1.00  3.65           H  
ATOM   3052 2HG  GLU A 184      -8.029  10.805  34.697  1.00  3.65           H  
ATOM   3053  N   LEU A 185      -9.511  12.706  30.455  1.00  3.99           N  
ATOM   3054  CA  LEU A 185      -9.553  13.241  29.106  1.00  3.99           C  
ATOM   3055  C   LEU A 185     -10.832  14.069  28.830  1.00  3.99           C  
ATOM   3056  O   LEU A 185     -10.962  14.683  27.774  1.00  3.99           O  
ATOM   3057  CB  LEU A 185      -9.465  12.050  28.133  1.00  3.99           C  
ATOM   3058  CG  LEU A 185      -8.043  11.583  27.710  1.00  3.99           C  
ATOM   3059  CD1 LEU A 185      -7.107  11.501  28.924  1.00  3.99           C  
ATOM   3060  CD2 LEU A 185      -8.127  10.200  27.073  1.00  3.99           C  
ATOM   3061  H   LEU A 185      -9.708  11.711  30.598  1.00  3.99           H  
ATOM   3062  HA  LEU A 185      -8.687  13.884  28.966  1.00  3.99           H  
ATOM   3063 1HB  LEU A 185      -9.955  11.200  28.600  1.00  3.99           H  
ATOM   3064 2HB  LEU A 185     -10.017  12.300  27.229  1.00  3.99           H  
ATOM   3065  HG  LEU A 185      -7.661  12.276  27.000  1.00  3.99           H  
ATOM   3066 1HD1 LEU A 185      -6.121  11.176  28.603  1.00  3.99           H  
ATOM   3067 2HD1 LEU A 185      -7.032  12.484  29.394  1.00  3.99           H  
ATOM   3068 3HD1 LEU A 185      -7.493  10.800  29.631  1.00  3.99           H  
ATOM   3069 1HD2 LEU A 185      -7.135   9.874  26.761  1.00  3.99           H  
ATOM   3070 2HD2 LEU A 185      -8.527   9.488  27.801  1.00  3.99           H  
ATOM   3071 3HD2 LEU A 185      -8.786  10.232  26.210  1.00  3.99           H  
ATOM   3072  N   LEU A 186     -11.778  14.037  29.769  1.00  4.37           N  
ATOM   3073  CA  LEU A 186     -13.120  14.613  29.652  1.00  4.37           C  
ATOM   3074  C   LEU A 186     -13.440  16.108  29.621  1.00  4.37           C  
ATOM   3075  O   LEU A 186     -14.335  16.497  28.868  1.00  4.37           O  
ATOM   3076  CB  LEU A 186     -13.978  14.109  30.784  1.00  4.37           C  
ATOM   3077  CG  LEU A 186     -15.400  14.622  30.777  1.00  4.37           C  
ATOM   3078  CD1 LEU A 186     -16.071  14.271  29.484  1.00  4.37           C  
ATOM   3079  CD2 LEU A 186     -16.159  14.060  31.994  1.00  4.37           C  
ATOM   3080  H   LEU A 186     -11.581  13.550  30.639  1.00  4.37           H  
ATOM   3081  HA  LEU A 186     -13.524  14.179  28.755  1.00  4.37           H  
ATOM   3082 1HB  LEU A 186     -13.929  13.068  30.811  1.00  4.37           H  
ATOM   3083 2HB  LEU A 186     -13.538  14.475  31.694  1.00  4.37           H  
ATOM   3084  HG  LEU A 186     -15.379  15.666  30.823  1.00  4.37           H  
ATOM   3085 1HD1 LEU A 186     -17.068  14.669  29.483  1.00  4.37           H  
ATOM   3086 2HD1 LEU A 186     -15.509  14.715  28.676  1.00  4.37           H  
ATOM   3087 3HD1 LEU A 186     -16.120  13.226  29.340  1.00  4.37           H  
ATOM   3088 1HD2 LEU A 186     -17.181  14.438  32.001  1.00  4.37           H  
ATOM   3089 2HD2 LEU A 186     -16.188  12.983  31.951  1.00  4.37           H  
ATOM   3090 3HD2 LEU A 186     -15.657  14.364  32.911  1.00  4.37           H  
ATOM   3091  N   ALA A 187     -12.850  16.944  30.484  1.00  4.76           N  
ATOM   3092  CA  ALA A 187     -13.468  18.262  30.649  1.00  4.76           C  
ATOM   3093  C   ALA A 187     -12.627  19.508  30.772  1.00  4.76           C  
ATOM   3094  O   ALA A 187     -11.483  19.495  31.219  1.00  4.76           O  
ATOM   3095  CB  ALA A 187     -14.261  18.242  31.924  1.00  4.76           C  
ATOM   3096  H   ALA A 187     -12.078  16.655  31.080  1.00  4.76           H  
ATOM   3097  HA  ALA A 187     -14.125  18.407  29.794  1.00  4.76           H  
ATOM   3098 1HB  ALA A 187     -14.763  19.179  31.971  1.00  4.76           H  
ATOM   3099 2HB  ALA A 187     -14.948  17.449  31.925  1.00  4.76           H  
ATOM   3100 3HB  ALA A 187     -13.628  18.142  32.757  1.00  4.76           H  
ATOM   3101  N   ILE A 188     -13.267  20.604  30.364  1.00  5.12           N  
ATOM   3102  CA  ILE A 188     -12.735  21.941  30.474  1.00  5.12           C  
ATOM   3103  C   ILE A 188     -13.803  22.889  31.029  1.00  5.12           C  
ATOM   3104  O   ILE A 188     -14.987  22.571  30.970  1.00  5.12           O  
ATOM   3105  CB  ILE A 188     -12.336  22.434  29.091  1.00  5.12           C  
ATOM   3106  CG1 ILE A 188     -13.577  22.551  28.246  1.00  5.12           C  
ATOM   3107  CG2 ILE A 188     -11.377  21.429  28.462  1.00  5.12           C  
ATOM   3108  CD1 ILE A 188     -13.328  23.212  26.957  1.00  5.12           C  
ATOM   3109  H   ILE A 188     -14.189  20.495  29.972  1.00  5.12           H  
ATOM   3110  HA  ILE A 188     -11.898  21.935  31.133  1.00  5.12           H  
ATOM   3111  HB  ILE A 188     -11.867  23.417  29.152  1.00  5.12           H  
ATOM   3112 1HG1 ILE A 188     -13.999  21.563  28.066  1.00  5.12           H  
ATOM   3113 2HG1 ILE A 188     -14.311  23.149  28.790  1.00  5.12           H  
ATOM   3114 1HG2 ILE A 188     -11.116  21.740  27.500  1.00  5.12           H  
ATOM   3115 2HG2 ILE A 188     -10.483  21.344  29.071  1.00  5.12           H  
ATOM   3116 3HG2 ILE A 188     -11.851  20.461  28.378  1.00  5.12           H  
ATOM   3117 1HD1 ILE A 188     -14.223  23.303  26.414  1.00  5.12           H  
ATOM   3118 2HD1 ILE A 188     -12.928  24.203  27.138  1.00  5.12           H  
ATOM   3119 3HD1 ILE A 188     -12.625  22.626  26.385  1.00  5.12           H  
ATOM   3120  N   GLY A 189     -13.399  24.077  31.487  1.00  5.44           N  
ATOM   3121  CA  GLY A 189     -14.383  25.124  31.759  1.00  5.44           C  
ATOM   3122  C   GLY A 189     -14.825  25.568  33.139  1.00  5.44           C  
ATOM   3123  O   GLY A 189     -15.635  26.492  33.192  1.00  5.44           O  
ATOM   3124  H   GLY A 189     -12.415  24.280  31.585  1.00  5.44           H  
ATOM   3125 1HA  GLY A 189     -14.038  26.015  31.280  1.00  5.44           H  
ATOM   3126 2HA  GLY A 189     -15.282  24.857  31.210  1.00  5.44           H  
ATOM   3127  N   LYS A 190     -14.401  24.978  34.248  1.00  5.65           N  
ATOM   3128  CA  LYS A 190     -14.964  25.569  35.460  1.00  5.65           C  
ATOM   3129  C   LYS A 190     -14.138  25.690  36.759  1.00  5.65           C  
ATOM   3130  O   LYS A 190     -14.206  26.720  37.418  1.00  5.65           O  
ATOM   3131  CB  LYS A 190     -16.303  24.879  35.725  1.00  5.65           C  
ATOM   3132  CG  LYS A 190     -17.068  25.465  36.826  1.00  5.65           C  
ATOM   3133  CD  LYS A 190     -18.462  24.923  36.894  1.00  5.65           C  
ATOM   3134  CE  LYS A 190     -19.198  25.566  38.048  1.00  5.65           C  
ATOM   3135  NZ  LYS A 190     -19.345  27.074  37.854  1.00  5.65           N  
ATOM   3136  H   LYS A 190     -13.744  24.216  34.247  1.00  5.65           H  
ATOM   3137  HA  LYS A 190     -15.206  26.606  35.226  1.00  5.65           H  
ATOM   3138 1HB  LYS A 190     -16.928  24.925  34.836  1.00  5.65           H  
ATOM   3139 2HB  LYS A 190     -16.151  23.837  35.961  1.00  5.65           H  
ATOM   3140 1HG  LYS A 190     -16.579  25.206  37.734  1.00  5.65           H  
ATOM   3141 2HG  LYS A 190     -17.092  26.556  36.743  1.00  5.65           H  
ATOM   3142 1HD  LYS A 190     -18.993  25.118  35.960  1.00  5.65           H  
ATOM   3143 2HD  LYS A 190     -18.426  23.848  37.056  1.00  5.65           H  
ATOM   3144 1HE  LYS A 190     -20.188  25.116  38.140  1.00  5.65           H  
ATOM   3145 2HE  LYS A 190     -18.639  25.380  38.962  1.00  5.65           H  
ATOM   3146 1HZ  LYS A 190     -19.829  27.500  38.651  1.00  5.65           H  
ATOM   3147 2HZ  LYS A 190     -18.409  27.513  37.793  1.00  5.65           H  
ATOM   3148 3HZ  LYS A 190     -19.862  27.266  37.017  1.00  5.65           H  
ATOM   3149  N   THR A 191     -13.404  24.662  37.169  1.00  5.76           N  
ATOM   3150  CA  THR A 191     -12.949  24.634  38.567  1.00  5.76           C  
ATOM   3151  C   THR A 191     -11.475  24.846  38.894  1.00  5.76           C  
ATOM   3152  O   THR A 191     -10.612  25.036  38.029  1.00  5.76           O  
ATOM   3153  CB  THR A 191     -13.275  23.305  39.209  1.00  5.76           C  
ATOM   3154  OG1 THR A 191     -12.332  22.325  38.748  1.00  5.76           O  
ATOM   3155  CG2 THR A 191     -14.668  22.902  38.817  1.00  5.76           C  
ATOM   3156  H   THR A 191     -13.269  23.861  36.575  1.00  5.76           H  
ATOM   3157  HA  THR A 191     -13.494  25.409  39.099  1.00  5.76           H  
ATOM   3158  HB  THR A 191     -13.240  23.382  40.269  1.00  5.76           H  
ATOM   3159  HG1 THR A 191     -11.459  22.452  39.281  1.00  5.76           H  
ATOM   3160 1HG2 THR A 191     -14.904  21.980  39.254  1.00  5.76           H  
ATOM   3161 2HG2 THR A 191     -15.370  23.648  39.165  1.00  5.76           H  
ATOM   3162 3HG2 THR A 191     -14.743  22.814  37.753  1.00  5.76           H  
ATOM   3163  N   LYS A 192     -11.252  24.760  40.208  1.00  5.80           N  
ATOM   3164  CA  LYS A 192     -10.013  24.858  40.959  1.00  5.80           C  
ATOM   3165  C   LYS A 192      -9.266  23.542  40.863  1.00  5.80           C  
ATOM   3166  O   LYS A 192      -9.761  22.606  40.209  1.00  5.80           O  
ATOM   3167  CB  LYS A 192     -10.342  25.166  42.416  1.00  5.80           C  
ATOM   3168  CG  LYS A 192     -11.172  26.425  42.578  1.00  5.80           C  
ATOM   3169  CD  LYS A 192     -10.357  27.666  42.296  1.00  5.80           C  
ATOM   3170  CE  LYS A 192     -11.209  28.902  42.408  1.00  5.80           C  
ATOM   3171  NZ  LYS A 192     -10.401  30.126  42.350  1.00  5.80           N  
ATOM   3172  H   LYS A 192     -12.072  24.614  40.773  1.00  5.80           H  
ATOM   3173  HA  LYS A 192      -9.392  25.648  40.532  1.00  5.80           H  
ATOM   3174 1HB  LYS A 192     -10.871  24.328  42.864  1.00  5.80           H  
ATOM   3175 2HB  LYS A 192      -9.423  25.306  42.984  1.00  5.80           H  
ATOM   3176 1HG  LYS A 192     -12.022  26.395  41.896  1.00  5.80           H  
ATOM   3177 2HG  LYS A 192     -11.552  26.476  43.603  1.00  5.80           H  
ATOM   3178 1HD  LYS A 192      -9.541  27.745  43.023  1.00  5.80           H  
ATOM   3179 2HD  LYS A 192      -9.930  27.613  41.295  1.00  5.80           H  
ATOM   3180 1HE  LYS A 192     -11.916  28.908  41.579  1.00  5.80           H  
ATOM   3181 2HE  LYS A 192     -11.759  28.882  43.341  1.00  5.80           H  
ATOM   3182 1HZ  LYS A 192     -10.998  30.931  42.423  1.00  5.80           H  
ATOM   3183 2HZ  LYS A 192      -9.780  30.093  43.171  1.00  5.80           H  
ATOM   3184 3HZ  LYS A 192      -9.867  30.173  41.499  1.00  5.80           H  
ATOM   3185  N   THR A 193      -8.082  23.494  41.509  1.00  5.74           N  
ATOM   3186  CA  THR A 193      -7.142  22.379  41.404  1.00  5.74           C  
ATOM   3187  C   THR A 193      -7.408  21.199  42.352  1.00  5.74           C  
ATOM   3188  O   THR A 193      -8.447  21.117  43.000  1.00  5.74           O  
ATOM   3189  CB  THR A 193      -5.679  22.888  41.599  1.00  5.74           C  
ATOM   3190  OG1 THR A 193      -4.760  21.867  41.172  1.00  5.74           O  
ATOM   3191  CG2 THR A 193      -5.404  23.222  43.089  1.00  5.74           C  
ATOM   3192  H   THR A 193      -7.800  24.295  42.055  1.00  5.74           H  
ATOM   3193  HA  THR A 193      -7.214  21.986  40.402  1.00  5.74           H  
ATOM   3194  HB  THR A 193      -5.518  23.783  41.004  1.00  5.74           H  
ATOM   3195  HG1 THR A 193      -3.980  21.834  41.779  1.00  5.74           H  
ATOM   3196 1HG2 THR A 193      -4.375  23.568  43.199  1.00  5.74           H  
ATOM   3197 2HG2 THR A 193      -6.085  24.002  43.422  1.00  5.74           H  
ATOM   3198 3HG2 THR A 193      -5.538  22.339  43.710  1.00  5.74           H  
ATOM   3199  N   CYS A 194      -6.478  20.254  42.299  1.00  5.51           N  
ATOM   3200  CA  CYS A 194      -6.484  18.942  42.917  1.00  5.51           C  
ATOM   3201  C   CYS A 194      -5.804  18.844  44.280  1.00  5.51           C  
ATOM   3202  O   CYS A 194      -5.283  19.828  44.797  1.00  5.51           O  
ATOM   3203  CB  CYS A 194      -5.841  18.014  41.931  1.00  5.51           C  
ATOM   3204  SG  CYS A 194      -6.773  17.966  40.384  1.00  5.51           S  
ATOM   3205  H   CYS A 194      -5.664  20.496  41.762  1.00  5.51           H  
ATOM   3206  HA  CYS A 194      -7.524  18.643  43.048  1.00  5.51           H  
ATOM   3207 1HB  CYS A 194      -4.837  18.359  41.720  1.00  5.51           H  
ATOM   3208 2HB  CYS A 194      -5.780  17.028  42.345  1.00  5.51           H  
ATOM   3209  HG  CYS A 194      -7.748  17.158  40.848  1.00  5.51           H  
ATOM   3210  N   GLU A 195      -5.879  17.651  44.878  1.00  5.07           N  
ATOM   3211  CA  GLU A 195      -5.339  17.372  46.204  1.00  5.07           C  
ATOM   3212  C   GLU A 195      -3.857  16.960  46.183  1.00  5.07           C  
ATOM   3213  O   GLU A 195      -3.247  16.939  45.108  1.00  5.07           O  
ATOM   3214  CB  GLU A 195      -6.243  16.361  46.902  1.00  5.07           C  
ATOM   3215  CG  GLU A 195      -7.572  16.995  47.345  1.00  5.07           C  
ATOM   3216  CD  GLU A 195      -8.586  17.197  46.243  1.00  5.07           C  
ATOM   3217  OE1 GLU A 195      -8.949  16.259  45.581  1.00  5.07           O  
ATOM   3218  OE2 GLU A 195      -8.982  18.326  46.065  1.00  5.07           O  
ATOM   3219  H   GLU A 195      -6.299  16.864  44.385  1.00  5.07           H  
ATOM   3220  HA  GLU A 195      -5.429  18.288  46.770  1.00  5.07           H  
ATOM   3221 1HB  GLU A 195      -6.462  15.529  46.232  1.00  5.07           H  
ATOM   3222 2HB  GLU A 195      -5.746  15.958  47.783  1.00  5.07           H  
ATOM   3223 1HG  GLU A 195      -8.013  16.385  48.124  1.00  5.07           H  
ATOM   3224 2HG  GLU A 195      -7.348  17.962  47.782  1.00  5.07           H  
ATOM   3225  N   SER A 196      -3.272  16.675  47.371  1.00  4.44           N  
ATOM   3226  CA  SER A 196      -1.844  16.373  47.476  1.00  4.44           C  
ATOM   3227  C   SER A 196      -1.460  15.384  46.388  1.00  4.44           C  
ATOM   3228  O   SER A 196      -2.038  14.311  46.338  1.00  4.44           O  
ATOM   3229  CB  SER A 196      -1.543  15.776  48.834  1.00  4.44           C  
ATOM   3230  OG  SER A 196      -1.802  16.701  49.864  1.00  4.44           O  
ATOM   3231  H   SER A 196      -3.825  16.737  48.238  1.00  4.44           H  
ATOM   3232  HA  SER A 196      -1.313  17.310  47.380  1.00  4.44           H  
ATOM   3233 1HB  SER A 196      -2.155  14.885  48.979  1.00  4.44           H  
ATOM   3234 2HB  SER A 196      -0.501  15.464  48.870  1.00  4.44           H  
ATOM   3235  HG  SER A 196      -2.780  16.863  49.858  1.00  4.44           H  
ATOM   3236  N   PRO A 197      -0.409  15.652  45.604  1.00  3.71           N  
ATOM   3237  CA  PRO A 197      -0.030  14.893  44.434  1.00  3.71           C  
ATOM   3238  C   PRO A 197       0.530  13.495  44.581  1.00  3.71           C  
ATOM   3239  O   PRO A 197       1.237  13.172  45.540  1.00  3.71           O  
ATOM   3240  CB  PRO A 197       1.065  15.767  43.831  1.00  3.71           C  
ATOM   3241  CG  PRO A 197       1.651  16.531  44.997  1.00  3.71           C  
ATOM   3242  CD  PRO A 197       0.489  16.776  45.917  1.00  3.71           C  
ATOM   3243  HA  PRO A 197      -0.888  14.888  43.770  1.00  3.71           H  
ATOM   3244 1HB  PRO A 197       1.805  15.119  43.327  1.00  3.71           H  
ATOM   3245 2HB  PRO A 197       0.638  16.402  43.063  1.00  3.71           H  
ATOM   3246 1HG  PRO A 197       2.453  15.935  45.469  1.00  3.71           H  
ATOM   3247 2HG  PRO A 197       2.117  17.459  44.640  1.00  3.71           H  
ATOM   3248 1HD  PRO A 197       0.837  16.734  46.960  1.00  3.71           H  
ATOM   3249 2HD  PRO A 197       0.011  17.731  45.661  1.00  3.71           H  
ATOM   3250  N   VAL A 198       0.307  12.722  43.518  1.00  2.99           N  
ATOM   3251  CA  VAL A 198       0.971  11.447  43.283  1.00  2.99           C  
ATOM   3252  C   VAL A 198       2.338  11.843  42.767  1.00  2.99           C  
ATOM   3253  O   VAL A 198       2.436  12.742  41.936  1.00  2.99           O  
ATOM   3254  CB  VAL A 198       0.234  10.586  42.242  1.00  2.99           C  
ATOM   3255  CG1 VAL A 198       1.024   9.298  41.943  1.00  2.99           C  
ATOM   3256  CG2 VAL A 198      -1.142  10.259  42.762  1.00  2.99           C  
ATOM   3257  H   VAL A 198      -0.363  13.065  42.828  1.00  2.99           H  
ATOM   3258  HA  VAL A 198       1.070  10.897  44.216  1.00  2.99           H  
ATOM   3259  HB  VAL A 198       0.150  11.150  41.316  1.00  2.99           H  
ATOM   3260 1HG1 VAL A 198       0.491   8.719  41.197  1.00  2.99           H  
ATOM   3261 2HG1 VAL A 198       2.013   9.547  41.565  1.00  2.99           H  
ATOM   3262 3HG1 VAL A 198       1.129   8.701  42.852  1.00  2.99           H  
ATOM   3263 1HG2 VAL A 198      -1.690   9.670  42.033  1.00  2.99           H  
ATOM   3264 2HG2 VAL A 198      -1.062   9.700  43.696  1.00  2.99           H  
ATOM   3265 3HG2 VAL A 198      -1.652  11.181  42.938  1.00  2.99           H  
ATOM   3266  N   SER A 199       3.398  11.251  43.278  1.00  2.37           N  
ATOM   3267  CA  SER A 199       4.703  11.721  42.855  1.00  2.37           C  
ATOM   3268  C   SER A 199       4.955  11.583  41.342  1.00  2.37           C  
ATOM   3269  O   SER A 199       4.558  10.571  40.739  1.00  2.37           O  
ATOM   3270  CB  SER A 199       5.789  10.949  43.579  1.00  2.37           C  
ATOM   3271  OG  SER A 199       7.089  11.356  43.178  1.00  2.37           O  
ATOM   3272  H   SER A 199       3.301  10.509  43.958  1.00  2.37           H  
ATOM   3273  HA  SER A 199       4.750  12.753  43.174  1.00  2.37           H  
ATOM   3274 1HB  SER A 199       5.679  11.090  44.652  1.00  2.37           H  
ATOM   3275 2HB  SER A 199       5.667   9.888  43.373  1.00  2.37           H  
ATOM   3276  HG  SER A 199       7.129  11.348  42.180  1.00  2.37           H  
ATOM   3277  N   PRO A 200       5.579  12.602  40.716  1.00  1.88           N  
ATOM   3278  CA  PRO A 200       6.083  12.623  39.371  1.00  1.88           C  
ATOM   3279  C   PRO A 200       7.355  11.834  39.428  1.00  1.88           C  
ATOM   3280  O   PRO A 200       7.801  11.520  40.541  1.00  1.88           O  
ATOM   3281  CB  PRO A 200       6.281  14.113  39.078  1.00  1.88           C  
ATOM   3282  CG  PRO A 200       6.623  14.699  40.410  1.00  1.88           C  
ATOM   3283  CD  PRO A 200       5.785  13.909  41.413  1.00  1.88           C  
ATOM   3284  HA  PRO A 200       5.380  12.162  38.706  1.00  1.88           H  
ATOM   3285 1HB  PRO A 200       7.079  14.236  38.332  1.00  1.88           H  
ATOM   3286 2HB  PRO A 200       5.366  14.534  38.640  1.00  1.88           H  
ATOM   3287 1HG  PRO A 200       7.705  14.596  40.593  1.00  1.88           H  
ATOM   3288 2HG  PRO A 200       6.402  15.774  40.422  1.00  1.88           H  
ATOM   3289 1HD  PRO A 200       6.400  13.796  42.320  1.00  1.88           H  
ATOM   3290 2HD  PRO A 200       4.818  14.408  41.600  1.00  1.88           H  
ATOM   3291  N   ILE A 201       7.945  11.488  38.287  1.00  1.53           N  
ATOM   3292  CA  ILE A 201       9.244  10.835  38.441  1.00  1.53           C  
ATOM   3293  C   ILE A 201      10.413  11.791  38.175  1.00  1.53           C  
ATOM   3294  O   ILE A 201      10.959  12.372  39.111  1.00  1.53           O  
ATOM   3295  CB  ILE A 201       9.375   9.629  37.464  1.00  1.53           C  
ATOM   3296  CG1 ILE A 201       8.386   8.590  37.787  1.00  1.53           C  
ATOM   3297  CG2 ILE A 201      10.785   8.956  37.546  1.00  1.53           C  
ATOM   3298  CD1 ILE A 201       8.331   7.539  36.741  1.00  1.53           C  
ATOM   3299  H   ILE A 201       7.499  11.705  37.393  1.00  1.53           H  
ATOM   3300  HA  ILE A 201       9.337  10.461  39.458  1.00  1.53           H  
ATOM   3301  HB  ILE A 201       9.182   9.959  36.447  1.00  1.53           H  
ATOM   3302 1HG1 ILE A 201       8.643   8.131  38.741  1.00  1.53           H  
ATOM   3303 2HG1 ILE A 201       7.406   9.050  37.868  1.00  1.53           H  
ATOM   3304 1HG2 ILE A 201      10.825   8.119  36.854  1.00  1.53           H  
ATOM   3305 2HG2 ILE A 201      11.568   9.631  37.296  1.00  1.53           H  
ATOM   3306 3HG2 ILE A 201      10.951   8.593  38.560  1.00  1.53           H  
ATOM   3307 1HD1 ILE A 201       7.603   6.789  36.997  1.00  1.53           H  
ATOM   3308 2HD1 ILE A 201       8.061   8.004  35.800  1.00  1.53           H  
ATOM   3309 3HD1 ILE A 201       9.309   7.069  36.653  1.00  1.53           H  
ATOM   3310  N   LYS A 202      10.770  11.947  36.899  1.00  1.30           N  
ATOM   3311  CA  LYS A 202      11.840  12.801  36.375  1.00  1.30           C  
ATOM   3312  C   LYS A 202      12.209  12.141  35.054  1.00  1.30           C  
ATOM   3313  O   LYS A 202      12.525  10.954  35.063  1.00  1.30           O  
ATOM   3314  CB  LYS A 202      13.061  12.957  37.297  1.00  1.30           C  
ATOM   3315  CG  LYS A 202      14.140  13.878  36.758  1.00  1.30           C  
ATOM   3316  CD  LYS A 202      15.291  14.034  37.753  1.00  1.30           C  
ATOM   3317  CE  LYS A 202      16.379  14.934  37.197  1.00  1.30           C  
ATOM   3318  NZ  LYS A 202      17.551  15.021  38.110  1.00  1.30           N  
ATOM   3319  H   LYS A 202      10.242  11.425  36.219  1.00  1.30           H  
ATOM   3320  HA  LYS A 202      11.445  13.794  36.161  1.00  1.30           H  
ATOM   3321 1HB  LYS A 202      12.790  13.410  38.237  1.00  1.30           H  
ATOM   3322 2HB  LYS A 202      13.496  11.991  37.499  1.00  1.30           H  
ATOM   3323 1HG  LYS A 202      14.529  13.476  35.833  1.00  1.30           H  
ATOM   3324 2HG  LYS A 202      13.711  14.860  36.555  1.00  1.30           H  
ATOM   3325 1HD  LYS A 202      14.918  14.463  38.683  1.00  1.30           H  
ATOM   3326 2HD  LYS A 202      15.721  13.062  37.970  1.00  1.30           H  
ATOM   3327 1HE  LYS A 202      16.701  14.541  36.244  1.00  1.30           H  
ATOM   3328 2HE  LYS A 202      15.978  15.934  37.045  1.00  1.30           H  
ATOM   3329 1HZ  LYS A 202      18.253  15.613  37.687  1.00  1.30           H  
ATOM   3330 2HZ  LYS A 202      17.269  15.402  38.999  1.00  1.30           H  
ATOM   3331 3HZ  LYS A 202      17.938  14.092  38.244  1.00  1.30           H  
ATOM   3332  N   MET A 203      12.189  12.829  33.925  1.00  1.14           N  
ATOM   3333  CA  MET A 203      12.495  12.121  32.670  1.00  1.14           C  
ATOM   3334  C   MET A 203      13.840  11.359  32.727  1.00  1.14           C  
ATOM   3335  O   MET A 203      13.955  10.239  32.218  1.00  1.14           O  
ATOM   3336  CB  MET A 203      12.495  13.119  31.521  1.00  1.14           C  
ATOM   3337  CG  MET A 203      11.105  13.664  31.168  1.00  1.14           C  
ATOM   3338  SD  MET A 203      11.153  15.038  29.982  1.00  1.14           S  
ATOM   3339  CE  MET A 203      11.715  14.239  28.513  1.00  1.14           C  
ATOM   3340  H   MET A 203      11.948  13.811  33.917  1.00  1.14           H  
ATOM   3341  HA  MET A 203      11.706  11.398  32.493  1.00  1.14           H  
ATOM   3342 1HB  MET A 203      13.144  13.960  31.763  1.00  1.14           H  
ATOM   3343 2HB  MET A 203      12.905  12.637  30.628  1.00  1.14           H  
ATOM   3344 1HG  MET A 203      10.505  12.861  30.735  1.00  1.14           H  
ATOM   3345 2HG  MET A 203      10.608  14.007  32.073  1.00  1.14           H  
ATOM   3346 1HE  MET A 203      11.784  14.960  27.717  1.00  1.14           H  
ATOM   3347 2HE  MET A 203      12.697  13.800  28.690  1.00  1.14           H  
ATOM   3348 3HE  MET A 203      11.016  13.468  28.243  1.00  1.14           H  
ATOM   3349  N   GLU A 204      14.828  11.932  33.407  1.00  1.05           N  
ATOM   3350  CA  GLU A 204      16.158  11.339  33.566  1.00  1.05           C  
ATOM   3351  C   GLU A 204      16.153   9.948  34.201  1.00  1.05           C  
ATOM   3352  O   GLU A 204      17.066   9.153  33.971  1.00  1.05           O  
ATOM   3353  CB  GLU A 204      17.042  12.209  34.457  1.00  1.05           C  
ATOM   3354  CG  GLU A 204      18.494  11.736  34.531  1.00  1.05           C  
ATOM   3355  CD  GLU A 204      19.405  12.649  35.323  1.00  1.05           C  
ATOM   3356  OE1 GLU A 204      18.943  13.657  35.815  1.00  1.05           O  
ATOM   3357  OE2 GLU A 204      20.565  12.336  35.432  1.00  1.05           O  
ATOM   3358  H   GLU A 204      14.654  12.836  33.812  1.00  1.05           H  
ATOM   3359  HA  GLU A 204      16.612  11.261  32.580  1.00  1.05           H  
ATOM   3360 1HB  GLU A 204      17.005  13.245  34.140  1.00  1.05           H  
ATOM   3361 2HB  GLU A 204      16.652  12.167  35.471  1.00  1.05           H  
ATOM   3362 1HG  GLU A 204      18.508  10.746  34.992  1.00  1.05           H  
ATOM   3363 2HG  GLU A 204      18.881  11.636  33.517  1.00  1.05           H  
ATOM   3364  N   LEU A 205      15.189   9.704  35.085  1.00  1.00           N  
ATOM   3365  CA  LEU A 205      15.143   8.489  35.880  1.00  1.00           C  
ATOM   3366  C   LEU A 205      14.188   7.433  35.342  1.00  1.00           C  
ATOM   3367  O   LEU A 205      13.973   6.403  35.983  1.00  1.00           O  
ATOM   3368  CB  LEU A 205      14.725   8.855  37.300  1.00  1.00           C  
ATOM   3369  CG  LEU A 205      15.649   9.843  37.992  1.00  1.00           C  
ATOM   3370  CD1 LEU A 205      15.102  10.152  39.373  1.00  1.00           C  
ATOM   3371  CD2 LEU A 205      17.051   9.280  38.044  1.00  1.00           C  
ATOM   3372  H   LEU A 205      14.425  10.368  35.185  1.00  1.00           H  
ATOM   3373  HA  LEU A 205      16.147   8.060  35.906  1.00  1.00           H  
ATOM   3374 1HB  LEU A 205      13.753   9.307  37.254  1.00  1.00           H  
ATOM   3375 2HB  LEU A 205      14.670   7.949  37.901  1.00  1.00           H  
ATOM   3376  HG  LEU A 205      15.667  10.767  37.425  1.00  1.00           H  
ATOM   3377 1HD1 LEU A 205      15.747  10.876  39.867  1.00  1.00           H  
ATOM   3378 2HD1 LEU A 205      14.095  10.563  39.287  1.00  1.00           H  
ATOM   3379 3HD1 LEU A 205      15.067   9.235  39.959  1.00  1.00           H  
ATOM   3380 1HD2 LEU A 205      17.716   9.996  38.525  1.00  1.00           H  
ATOM   3381 2HD2 LEU A 205      17.054   8.344  38.606  1.00  1.00           H  
ATOM   3382 3HD2 LEU A 205      17.409   9.084  37.027  1.00  1.00           H  
ATOM   3383  N   LEU A 206      13.637   7.635  34.156  1.00  1.00           N  
ATOM   3384  CA  LEU A 206      12.672   6.670  33.637  1.00  1.00           C  
ATOM   3385  C   LEU A 206      13.219   5.256  33.419  1.00  1.00           C  
ATOM   3386  O   LEU A 206      12.457   4.294  33.465  1.00  1.00           O  
ATOM   3387  CB  LEU A 206      12.045   7.219  32.368  1.00  1.00           C  
ATOM   3388  CG  LEU A 206      11.141   8.381  32.632  1.00  1.00           C  
ATOM   3389  CD1 LEU A 206      10.694   8.950  31.338  1.00  1.00           C  
ATOM   3390  CD2 LEU A 206       9.974   7.897  33.480  1.00  1.00           C  
ATOM   3391  H   LEU A 206      13.844   8.484  33.620  1.00  1.00           H  
ATOM   3392  HA  LEU A 206      11.874   6.594  34.372  1.00  1.00           H  
ATOM   3393 1HB  LEU A 206      12.840   7.553  31.695  1.00  1.00           H  
ATOM   3394 2HB  LEU A 206      11.472   6.447  31.881  1.00  1.00           H  
ATOM   3395  HG  LEU A 206      11.682   9.147  33.182  1.00  1.00           H  
ATOM   3396 1HD1 LEU A 206      10.046   9.793  31.500  1.00  1.00           H  
ATOM   3397 2HD1 LEU A 206      11.560   9.274  30.773  1.00  1.00           H  
ATOM   3398 3HD1 LEU A 206      10.177   8.183  30.816  1.00  1.00           H  
ATOM   3399 1HD2 LEU A 206       9.315   8.715  33.706  1.00  1.00           H  
ATOM   3400 2HD2 LEU A 206       9.425   7.125  32.946  1.00  1.00           H  
ATOM   3401 3HD2 LEU A 206      10.360   7.490  34.410  1.00  1.00           H  
ATOM   3402  N   PHE A 207      14.528   5.120  33.228  1.00  1.08           N  
ATOM   3403  CA  PHE A 207      15.118   3.804  33.012  1.00  1.08           C  
ATOM   3404  C   PHE A 207      15.687   3.200  34.319  1.00  1.08           C  
ATOM   3405  O   PHE A 207      16.214   2.075  34.328  1.00  1.08           O  
ATOM   3406  CB  PHE A 207      16.244   3.923  31.994  1.00  1.08           C  
ATOM   3407  CG  PHE A 207      15.803   4.354  30.646  1.00  1.08           C  
ATOM   3408  CD1 PHE A 207      16.055   5.641  30.219  1.00  1.08           C  
ATOM   3409  CD2 PHE A 207      15.136   3.491  29.803  1.00  1.08           C  
ATOM   3410  CE1 PHE A 207      15.662   6.060  28.972  1.00  1.08           C  
ATOM   3411  CE2 PHE A 207      14.746   3.911  28.562  1.00  1.08           C  
ATOM   3412  CZ  PHE A 207      15.019   5.199  28.150  1.00  1.08           C  
ATOM   3413  H   PHE A 207      15.118   5.943  33.218  1.00  1.08           H  
ATOM   3414  HA  PHE A 207      14.354   3.146  32.604  1.00  1.08           H  
ATOM   3415 1HB  PHE A 207      16.971   4.645  32.360  1.00  1.08           H  
ATOM   3416 2HB  PHE A 207      16.746   2.963  31.899  1.00  1.08           H  
ATOM   3417  HD1 PHE A 207      16.576   6.320  30.891  1.00  1.08           H  
ATOM   3418  HD2 PHE A 207      14.921   2.466  30.134  1.00  1.08           H  
ATOM   3419  HE1 PHE A 207      15.868   7.074  28.639  1.00  1.08           H  
ATOM   3420  HE2 PHE A 207      14.220   3.227  27.899  1.00  1.08           H  
ATOM   3421  HZ  PHE A 207      14.717   5.523  27.170  1.00  1.08           H  
ATOM   3422  N   ASP A 208      15.608   3.961  35.416  1.00  1.25           N  
ATOM   3423  CA  ASP A 208      16.205   3.559  36.685  1.00  1.25           C  
ATOM   3424  C   ASP A 208      15.274   2.788  37.639  1.00  1.25           C  
ATOM   3425  O   ASP A 208      14.168   3.256  37.949  1.00  1.25           O  
ATOM   3426  CB  ASP A 208      16.796   4.756  37.423  1.00  1.25           C  
ATOM   3427  CG  ASP A 208      18.073   5.275  36.770  1.00  1.25           C  
ATOM   3428  OD1 ASP A 208      18.833   4.476  36.247  1.00  1.25           O  
ATOM   3429  OD2 ASP A 208      18.286   6.454  36.790  1.00  1.25           O  
ATOM   3430  H   ASP A 208      15.110   4.851  35.385  1.00  1.25           H  
ATOM   3431  HA  ASP A 208      17.051   2.952  36.407  1.00  1.25           H  
ATOM   3432 1HB  ASP A 208      16.063   5.568  37.452  1.00  1.25           H  
ATOM   3433 2HB  ASP A 208      17.014   4.473  38.457  1.00  1.25           H  
ATOM   3434  N   PRO A 209      15.662   1.576  38.085  1.00  1.53           N  
ATOM   3435  CA  PRO A 209      14.908   0.750  39.005  1.00  1.53           C  
ATOM   3436  C   PRO A 209      14.914   1.445  40.363  1.00  1.53           C  
ATOM   3437  O   PRO A 209      15.895   2.104  40.707  1.00  1.53           O  
ATOM   3438  CB  PRO A 209      15.704  -0.555  39.012  1.00  1.53           C  
ATOM   3439  CG  PRO A 209      17.113  -0.167  38.660  1.00  1.53           C  
ATOM   3440  CD  PRO A 209      16.987   1.027  37.730  1.00  1.53           C  
ATOM   3441  HA  PRO A 209      13.885   0.603  38.628  1.00  1.53           H  
ATOM   3442 1HB  PRO A 209      15.647  -1.024  40.002  1.00  1.53           H  
ATOM   3443 2HB  PRO A 209      15.269  -1.260  38.304  1.00  1.53           H  
ATOM   3444 1HG  PRO A 209      17.672   0.069  39.577  1.00  1.53           H  
ATOM   3445 2HG  PRO A 209      17.623  -1.027  38.194  1.00  1.53           H  
ATOM   3446 1HD  PRO A 209      17.792   1.735  38.004  1.00  1.53           H  
ATOM   3447 2HD  PRO A 209      17.027   0.732  36.674  1.00  1.53           H  
ATOM   3448  N   ASP A 210      13.853   1.278  41.146  1.00  1.93           N  
ATOM   3449  CA  ASP A 210      13.802   1.897  42.474  1.00  1.93           C  
ATOM   3450  C   ASP A 210      13.876   0.949  43.675  1.00  1.93           C  
ATOM   3451  O   ASP A 210      14.721   1.101  44.559  1.00  1.93           O  
ATOM   3452  CB  ASP A 210      12.552   2.781  42.574  1.00  1.93           C  
ATOM   3453  CG  ASP A 210      11.200   2.044  42.330  1.00  1.93           C  
ATOM   3454  OD1 ASP A 210      11.196   0.852  42.074  1.00  1.93           O  
ATOM   3455  OD2 ASP A 210      10.175   2.711  42.397  1.00  1.93           O  
ATOM   3456  H   ASP A 210      13.074   0.730  40.817  1.00  1.93           H  
ATOM   3457  HA  ASP A 210      14.659   2.565  42.551  1.00  1.93           H  
ATOM   3458 1HB  ASP A 210      12.520   3.229  43.567  1.00  1.93           H  
ATOM   3459 2HB  ASP A 210      12.637   3.598  41.855  1.00  1.93           H  
ATOM   3460  N   ASP A 211      13.010  -0.055  43.694  1.00  2.36           N  
ATOM   3461  CA  ASP A 211      12.819  -0.911  44.869  1.00  2.36           C  
ATOM   3462  C   ASP A 211      13.904  -1.972  45.083  1.00  2.36           C  
ATOM   3463  O   ASP A 211      13.655  -3.175  44.983  1.00  2.36           O  
ATOM   3464  CB  ASP A 211      11.449  -1.599  44.751  1.00  2.36           C  
ATOM   3465  CG  ASP A 211      10.944  -2.294  46.026  1.00  2.36           C  
ATOM   3466  OD1 ASP A 211      11.405  -1.976  47.095  1.00  2.36           O  
ATOM   3467  OD2 ASP A 211      10.088  -3.143  45.904  1.00  2.36           O  
ATOM   3468  H   ASP A 211      12.372  -0.127  42.906  1.00  2.36           H  
ATOM   3469  HA  ASP A 211      12.805  -0.265  45.748  1.00  2.36           H  
ATOM   3470 1HB  ASP A 211      10.708  -0.854  44.443  1.00  2.36           H  
ATOM   3471 2HB  ASP A 211      11.498  -2.341  43.953  1.00  2.36           H  
ATOM   3472  N   GLU A 212      15.114  -1.497  45.378  1.00  2.67           N  
ATOM   3473  CA  GLU A 212      16.317  -2.266  45.744  1.00  2.67           C  
ATOM   3474  C   GLU A 212      16.849  -3.305  44.751  1.00  2.67           C  
ATOM   3475  O   GLU A 212      18.006  -3.234  44.339  1.00  2.67           O  
ATOM   3476  CB  GLU A 212      16.111  -2.979  47.089  1.00  2.67           C  
ATOM   3477  CG  GLU A 212      16.011  -2.050  48.297  1.00  2.67           C  
ATOM   3478  CD  GLU A 212      15.837  -2.786  49.620  1.00  2.67           C  
ATOM   3479  OE1 GLU A 212      15.714  -3.990  49.611  1.00  2.67           O  
ATOM   3480  OE2 GLU A 212      15.833  -2.132  50.637  1.00  2.67           O  
ATOM   3481  H   GLU A 212      15.183  -0.481  45.363  1.00  2.67           H  
ATOM   3482  HA  GLU A 212      17.115  -1.537  45.889  1.00  2.67           H  
ATOM   3483 1HB  GLU A 212      15.207  -3.586  47.054  1.00  2.67           H  
ATOM   3484 2HB  GLU A 212      16.948  -3.653  47.264  1.00  2.67           H  
ATOM   3485 1HG  GLU A 212      16.914  -1.444  48.348  1.00  2.67           H  
ATOM   3486 2HG  GLU A 212      15.164  -1.378  48.148  1.00  2.67           H  
ATOM   3487  N   HIS A 213      16.014  -4.285  44.408  1.00  2.72           N  
ATOM   3488  CA  HIS A 213      16.428  -5.426  43.598  1.00  2.72           C  
ATOM   3489  C   HIS A 213      15.690  -5.539  42.268  1.00  2.72           C  
ATOM   3490  O   HIS A 213      15.793  -6.553  41.577  1.00  2.72           O  
ATOM   3491  CB  HIS A 213      16.198  -6.705  44.403  1.00  2.72           C  
ATOM   3492  CG  HIS A 213      16.961  -6.735  45.694  1.00  2.72           C  
ATOM   3493  ND1 HIS A 213      18.329  -6.888  45.754  1.00  2.72           N  
ATOM   3494  CD2 HIS A 213      16.539  -6.607  46.974  1.00  2.72           C  
ATOM   3495  CE1 HIS A 213      18.715  -6.856  47.020  1.00  2.72           C  
ATOM   3496  NE2 HIS A 213      17.647  -6.687  47.777  1.00  2.72           N  
ATOM   3497  H   HIS A 213      15.064  -4.231  44.760  1.00  2.72           H  
ATOM   3498  HA  HIS A 213      17.491  -5.343  43.376  1.00  2.72           H  
ATOM   3499 1HB  HIS A 213      15.135  -6.805  44.627  1.00  2.72           H  
ATOM   3500 2HB  HIS A 213      16.492  -7.568  43.807  1.00  2.72           H  
ATOM   3501  HD2 HIS A 213      15.511  -6.458  47.307  1.00  2.72           H  
ATOM   3502  HE1 HIS A 213      19.741  -6.951  47.375  1.00  2.72           H  
ATOM   3503  HE2 HIS A 213      17.634  -6.618  48.788  1.00  2.72           H  
ATOM   3504  N   SER A 214      14.933  -4.513  41.916  1.00  2.46           N  
ATOM   3505  CA  SER A 214      14.205  -4.513  40.653  1.00  2.46           C  
ATOM   3506  C   SER A 214      15.142  -4.552  39.472  1.00  2.46           C  
ATOM   3507  O   SER A 214      16.213  -3.941  39.488  1.00  2.46           O  
ATOM   3508  CB  SER A 214      13.319  -3.299  40.501  1.00  2.46           C  
ATOM   3509  OG  SER A 214      12.715  -3.271  39.209  1.00  2.46           O  
ATOM   3510  H   SER A 214      14.875  -3.715  42.535  1.00  2.46           H  
ATOM   3511  HA  SER A 214      13.577  -5.404  40.618  1.00  2.46           H  
ATOM   3512 1HB  SER A 214      12.544  -3.315  41.267  1.00  2.46           H  
ATOM   3513 2HB  SER A 214      13.899  -2.401  40.654  1.00  2.46           H  
ATOM   3514  HG  SER A 214      13.450  -3.283  38.520  1.00  2.46           H  
ATOM   3515  N   GLU A 215      14.724  -5.248  38.433  1.00  2.02           N  
ATOM   3516  CA  GLU A 215      15.494  -5.263  37.216  1.00  2.02           C  
ATOM   3517  C   GLU A 215      15.390  -3.850  36.654  1.00  2.02           C  
ATOM   3518  O   GLU A 215      14.435  -3.151  37.012  1.00  2.02           O  
ATOM   3519  CB  GLU A 215      14.948  -6.290  36.215  1.00  2.02           C  
ATOM   3520  CG  GLU A 215      15.091  -7.739  36.657  1.00  2.02           C  
ATOM   3521  CD  GLU A 215      14.699  -8.741  35.587  1.00  2.02           C  
ATOM   3522  OE1 GLU A 215      14.469  -8.340  34.471  1.00  2.02           O  
ATOM   3523  OE2 GLU A 215      14.637  -9.911  35.894  1.00  2.02           O  
ATOM   3524  H   GLU A 215      13.851  -5.754  38.490  1.00  2.02           H  
ATOM   3525  HA  GLU A 215      16.514  -5.522  37.469  1.00  2.02           H  
ATOM   3526 1HB  GLU A 215      13.886  -6.101  36.052  1.00  2.02           H  
ATOM   3527 2HB  GLU A 215      15.442  -6.179  35.254  1.00  2.02           H  
ATOM   3528 1HG  GLU A 215      16.127  -7.915  36.944  1.00  2.02           H  
ATOM   3529 2HG  GLU A 215      14.470  -7.896  37.538  1.00  2.02           H  
ATOM   3530  N   PRO A 216      16.366  -3.376  35.854  1.00  1.57           N  
ATOM   3531  CA  PRO A 216      16.369  -2.084  35.195  1.00  1.57           C  
ATOM   3532  C   PRO A 216      15.106  -1.908  34.397  1.00  1.57           C  
ATOM   3533  O   PRO A 216      14.509  -2.884  33.915  1.00  1.57           O  
ATOM   3534  CB  PRO A 216      17.607  -2.152  34.304  1.00  1.57           C  
ATOM   3535  CG  PRO A 216      18.528  -3.113  35.019  1.00  1.57           C  
ATOM   3536  CD  PRO A 216      17.616  -4.150  35.649  1.00  1.57           C  
ATOM   3537  HA  PRO A 216      16.457  -1.300  35.949  1.00  1.57           H  
ATOM   3538 1HB  PRO A 216      17.325  -2.489  33.295  1.00  1.57           H  
ATOM   3539 2HB  PRO A 216      18.037  -1.147  34.194  1.00  1.57           H  
ATOM   3540 1HG  PRO A 216      19.237  -3.553  34.299  1.00  1.57           H  
ATOM   3541 2HG  PRO A 216      19.130  -2.572  35.768  1.00  1.57           H  
ATOM   3542 1HD  PRO A 216      17.465  -5.008  34.992  1.00  1.57           H  
ATOM   3543 2HD  PRO A 216      18.079  -4.423  36.606  1.00  1.57           H  
ATOM   3544  N   VAL A 217      14.646  -0.675  34.276  1.00  1.21           N  
ATOM   3545  CA  VAL A 217      13.374  -0.503  33.626  1.00  1.21           C  
ATOM   3546  C   VAL A 217      13.549  -0.482  32.141  1.00  1.21           C  
ATOM   3547  O   VAL A 217      13.747   0.560  31.522  1.00  1.21           O  
ATOM   3548  CB  VAL A 217      12.762   0.797  34.071  1.00  1.21           C  
ATOM   3549  CG1 VAL A 217      11.394   0.967  33.467  1.00  1.21           C  
ATOM   3550  CG2 VAL A 217      12.773   0.848  35.551  1.00  1.21           C  
ATOM   3551  H   VAL A 217      15.161   0.143  34.606  1.00  1.21           H  
ATOM   3552  HA  VAL A 217      12.717  -1.330  33.900  1.00  1.21           H  
ATOM   3553  HB  VAL A 217      13.350   1.592  33.706  1.00  1.21           H  
ATOM   3554 1HG1 VAL A 217      10.994   1.925  33.782  1.00  1.21           H  
ATOM   3555 2HG1 VAL A 217      11.464   0.938  32.379  1.00  1.21           H  
ATOM   3556 3HG1 VAL A 217      10.740   0.164  33.803  1.00  1.21           H  
ATOM   3557 1HG2 VAL A 217      12.385   1.786  35.842  1.00  1.21           H  
ATOM   3558 2HG2 VAL A 217      12.168   0.040  35.956  1.00  1.21           H  
ATOM   3559 3HG2 VAL A 217      13.799   0.753  35.906  1.00  1.21           H  
ATOM   3560  N   HIS A 218      13.432  -1.652  31.563  1.00  0.97           N  
ATOM   3561  CA  HIS A 218      13.674  -1.791  30.148  1.00  0.97           C  
ATOM   3562  C   HIS A 218      12.566  -1.147  29.345  1.00  0.97           C  
ATOM   3563  O   HIS A 218      12.839  -0.511  28.333  1.00  0.97           O  
ATOM   3564  CB  HIS A 218      13.786  -3.259  29.773  1.00  0.97           C  
ATOM   3565  CG  HIS A 218      14.987  -3.918  30.335  1.00  0.97           C  
ATOM   3566  ND1 HIS A 218      15.055  -4.331  31.649  1.00  0.97           N  
ATOM   3567  CD2 HIS A 218      16.169  -4.243  29.776  1.00  0.97           C  
ATOM   3568  CE1 HIS A 218      16.227  -4.883  31.875  1.00  0.97           C  
ATOM   3569  NE2 HIS A 218      16.928  -4.847  30.757  1.00  0.97           N  
ATOM   3570  H   HIS A 218      13.285  -2.455  32.174  1.00  0.97           H  
ATOM   3571  HA  HIS A 218      14.609  -1.298  29.889  1.00  0.97           H  
ATOM   3572 1HB  HIS A 218      12.899  -3.790  30.122  1.00  0.97           H  
ATOM   3573 2HB  HIS A 218      13.823  -3.351  28.685  1.00  0.97           H  
ATOM   3574  HD1 HIS A 218      14.339  -4.220  32.363  1.00  0.97           H  
ATOM   3575  HD2 HIS A 218      16.559  -4.112  28.772  1.00  0.97           H  
ATOM   3576  HE1 HIS A 218      16.461  -5.270  32.862  1.00  0.97           H  
ATOM   3577  N   THR A 219      11.327  -1.276  29.806  1.00  0.83           N  
ATOM   3578  CA  THR A 219      10.222  -0.696  29.058  1.00  0.83           C  
ATOM   3579  C   THR A 219       9.473   0.359  29.854  1.00  0.83           C  
ATOM   3580  O   THR A 219       9.132   0.140  31.019  1.00  0.83           O  
ATOM   3581  CB  THR A 219       9.229  -1.774  28.574  1.00  0.83           C  
ATOM   3582  OG1 THR A 219       9.907  -2.694  27.715  1.00  0.83           O  
ATOM   3583  CG2 THR A 219       8.073  -1.100  27.813  1.00  0.83           C  
ATOM   3584  H   THR A 219      11.162  -1.783  30.663  1.00  0.83           H  
ATOM   3585  HA  THR A 219      10.630  -0.214  28.185  1.00  0.83           H  
ATOM   3586  HB  THR A 219       8.836  -2.321  29.424  1.00  0.83           H  
ATOM   3587  HG1 THR A 219       9.375  -3.489  27.613  1.00  0.83           H  
ATOM   3588 1HG2 THR A 219       7.396  -1.826  27.475  1.00  0.83           H  
ATOM   3589 2HG2 THR A 219       7.550  -0.414  28.468  1.00  0.83           H  
ATOM   3590 3HG2 THR A 219       8.464  -0.553  26.955  1.00  0.83           H  
ATOM   3591  N   VAL A 220       9.244   1.504  29.216  1.00  0.76           N  
ATOM   3592  CA  VAL A 220       8.491   2.586  29.836  1.00  0.76           C  
ATOM   3593  C   VAL A 220       7.367   2.964  28.893  1.00  0.76           C  
ATOM   3594  O   VAL A 220       7.627   3.271  27.725  1.00  0.76           O  
ATOM   3595  CB  VAL A 220       9.354   3.830  30.075  1.00  0.76           C  
ATOM   3596  CG1 VAL A 220       8.517   4.926  30.759  1.00  0.76           C  
ATOM   3597  CG2 VAL A 220      10.592   3.477  30.891  1.00  0.76           C  
ATOM   3598  H   VAL A 220       9.578   1.582  28.253  1.00  0.76           H  
ATOM   3599  HA  VAL A 220       8.081   2.245  30.780  1.00  0.76           H  
ATOM   3600  HB  VAL A 220       9.634   4.213  29.151  1.00  0.76           H  
ATOM   3601 1HG1 VAL A 220       9.122   5.816  30.892  1.00  0.76           H  
ATOM   3602 2HG1 VAL A 220       7.652   5.173  30.146  1.00  0.76           H  
ATOM   3603 3HG1 VAL A 220       8.177   4.568  31.734  1.00  0.76           H  
ATOM   3604 1HG2 VAL A 220      11.203   4.356  31.032  1.00  0.76           H  
ATOM   3605 2HG2 VAL A 220      10.279   3.097  31.854  1.00  0.76           H  
ATOM   3606 3HG2 VAL A 220      11.182   2.720  30.372  1.00  0.76           H  
ATOM   3607  N   VAL A 221       6.142   2.959  29.383  1.00  0.74           N  
ATOM   3608  CA  VAL A 221       5.042   3.300  28.503  1.00  0.74           C  
ATOM   3609  C   VAL A 221       4.408   4.586  28.981  1.00  0.74           C  
ATOM   3610  O   VAL A 221       4.093   4.720  30.162  1.00  0.74           O  
ATOM   3611  CB  VAL A 221       3.989   2.199  28.462  1.00  0.74           C  
ATOM   3612  CG1 VAL A 221       2.922   2.603  27.498  1.00  0.74           C  
ATOM   3613  CG2 VAL A 221       4.619   0.891  28.103  1.00  0.74           C  
ATOM   3614  H   VAL A 221       5.995   2.702  30.360  1.00  0.74           H  
ATOM   3615  HA  VAL A 221       5.420   3.453  27.494  1.00  0.74           H  
ATOM   3616  HB  VAL A 221       3.517   2.107  29.430  1.00  0.74           H  
ATOM   3617 1HG1 VAL A 221       2.207   1.845  27.461  1.00  0.74           H  
ATOM   3618 2HG1 VAL A 221       2.459   3.536  27.809  1.00  0.74           H  
ATOM   3619 3HG1 VAL A 221       3.351   2.729  26.508  1.00  0.74           H  
ATOM   3620 1HG2 VAL A 221       3.839   0.147  28.088  1.00  0.74           H  
ATOM   3621 2HG2 VAL A 221       5.087   0.950  27.143  1.00  0.74           H  
ATOM   3622 3HG2 VAL A 221       5.365   0.629  28.851  1.00  0.74           H  
ATOM   3623  N   PHE A 222       4.234   5.524  28.064  1.00  0.77           N  
ATOM   3624  CA  PHE A 222       3.691   6.836  28.362  1.00  0.77           C  
ATOM   3625  C   PHE A 222       2.268   6.921  27.883  1.00  0.77           C  
ATOM   3626  O   PHE A 222       2.014   6.831  26.672  1.00  0.77           O  
ATOM   3627  CB  PHE A 222       4.495   7.885  27.613  1.00  0.77           C  
ATOM   3628  CG  PHE A 222       5.902   7.899  27.999  1.00  0.77           C  
ATOM   3629  CD1 PHE A 222       6.736   6.981  27.403  1.00  0.77           C  
ATOM   3630  CD2 PHE A 222       6.426   8.794  28.901  1.00  0.77           C  
ATOM   3631  CE1 PHE A 222       8.041   6.934  27.691  1.00  0.77           C  
ATOM   3632  CE2 PHE A 222       7.768   8.750  29.193  1.00  0.77           C  
ATOM   3633  CZ  PHE A 222       8.575   7.805  28.574  1.00  0.77           C  
ATOM   3634  H   PHE A 222       4.503   5.309  27.108  1.00  0.77           H  
ATOM   3635  HA  PHE A 222       3.713   7.007  29.432  1.00  0.77           H  
ATOM   3636 1HB  PHE A 222       4.434   7.700  26.541  1.00  0.77           H  
ATOM   3637 2HB  PHE A 222       4.074   8.872  27.806  1.00  0.77           H  
ATOM   3638  HD1 PHE A 222       6.321   6.274  26.688  1.00  0.77           H  
ATOM   3639  HD2 PHE A 222       5.775   9.531  29.369  1.00  0.77           H  
ATOM   3640  HE1 PHE A 222       8.649   6.197  27.216  1.00  0.77           H  
ATOM   3641  HE2 PHE A 222       8.192   9.455  29.899  1.00  0.77           H  
ATOM   3642  HZ  PHE A 222       9.633   7.749  28.782  1.00  0.77           H  
ATOM   3643  N   GLN A 223       1.337   7.115  28.811  1.00  0.81           N  
ATOM   3644  CA  GLN A 223      -0.038   7.173  28.368  1.00  0.81           C  
ATOM   3645  C   GLN A 223      -0.641   8.554  28.503  1.00  0.81           C  
ATOM   3646  O   GLN A 223      -0.282   9.345  29.383  1.00  0.81           O  
ATOM   3647  CB  GLN A 223      -0.938   6.187  29.109  1.00  0.81           C  
ATOM   3648  CG  GLN A 223      -1.146   6.477  30.602  1.00  0.81           C  
ATOM   3649  CD  GLN A 223      -2.151   5.522  31.238  1.00  0.81           C  
ATOM   3650  OE1 GLN A 223      -2.653   4.653  30.540  1.00  0.81           O  
ATOM   3651  NE2 GLN A 223      -2.465   5.664  32.523  1.00  0.81           N  
ATOM   3652  H   GLN A 223       1.590   7.157  29.802  1.00  0.81           H  
ATOM   3653  HA  GLN A 223      -0.052   6.910  27.332  1.00  0.81           H  
ATOM   3654 1HB  GLN A 223      -1.911   6.174  28.628  1.00  0.81           H  
ATOM   3655 2HB  GLN A 223      -0.520   5.188  29.017  1.00  0.81           H  
ATOM   3656 1HG  GLN A 223      -0.194   6.357  31.114  1.00  0.81           H  
ATOM   3657 2HG  GLN A 223      -1.517   7.495  30.718  1.00  0.81           H  
ATOM   3658 1HE2 GLN A 223      -3.125   5.029  32.948  1.00  0.81           H  
ATOM   3659 2HE2 GLN A 223      -2.056   6.405  33.103  1.00  0.81           H  
ATOM   3660  N   GLY A 224      -1.600   8.831  27.632  1.00  0.86           N  
ATOM   3661  CA  GLY A 224      -2.332  10.087  27.755  1.00  0.86           C  
ATOM   3662  C   GLY A 224      -3.195  10.511  26.567  1.00  0.86           C  
ATOM   3663  O   GLY A 224      -3.254   9.838  25.529  1.00  0.86           O  
ATOM   3664  H   GLY A 224      -1.792   8.140  26.900  1.00  0.86           H  
ATOM   3665 1HA  GLY A 224      -2.981   9.995  28.612  1.00  0.86           H  
ATOM   3666 2HA  GLY A 224      -1.632  10.879  28.000  1.00  0.86           H  
ATOM   3667  N   ALA A 225      -3.849  11.665  26.746  1.00  0.89           N  
ATOM   3668  CA  ALA A 225      -4.788  12.246  25.790  1.00  0.89           C  
ATOM   3669  C   ALA A 225      -4.139  12.494  24.459  1.00  0.89           C  
ATOM   3670  O   ALA A 225      -2.950  12.810  24.372  1.00  0.89           O  
ATOM   3671  CB  ALA A 225      -5.332  13.577  26.305  1.00  0.89           C  
ATOM   3672  H   ALA A 225      -3.704  12.158  27.617  1.00  0.89           H  
ATOM   3673  HA  ALA A 225      -5.608  11.542  25.651  1.00  0.89           H  
ATOM   3674 1HB  ALA A 225      -6.045  13.975  25.580  1.00  0.89           H  
ATOM   3675 2HB  ALA A 225      -5.814  13.455  27.257  1.00  0.89           H  
ATOM   3676 3HB  ALA A 225      -4.528  14.283  26.423  1.00  0.89           H  
ATOM   3677  N   ALA A 226      -4.890  12.333  23.393  1.00  0.90           N  
ATOM   3678  CA  ALA A 226      -4.289  12.652  22.125  1.00  0.90           C  
ATOM   3679  C   ALA A 226      -3.873  14.135  22.179  1.00  0.90           C  
ATOM   3680  O   ALA A 226      -4.653  14.986  22.604  1.00  0.90           O  
ATOM   3681  CB  ALA A 226      -5.258  12.319  21.007  1.00  0.90           C  
ATOM   3682  H   ALA A 226      -5.855  12.037  23.459  1.00  0.90           H  
ATOM   3683  HA  ALA A 226      -3.391  12.052  21.998  1.00  0.90           H  
ATOM   3684 1HB  ALA A 226      -4.802  12.537  20.050  1.00  0.90           H  
ATOM   3685 2HB  ALA A 226      -5.506  11.261  21.047  1.00  0.90           H  
ATOM   3686 3HB  ALA A 226      -6.170  12.902  21.124  1.00  0.90           H  
ATOM   3687  N   GLY A 227      -2.633  14.435  21.772  1.00  0.89           N  
ATOM   3688  CA  GLY A 227      -2.089  15.804  21.787  1.00  0.89           C  
ATOM   3689  C   GLY A 227      -1.414  16.206  23.126  1.00  0.89           C  
ATOM   3690  O   GLY A 227      -0.766  17.262  23.215  1.00  0.89           O  
ATOM   3691  H   GLY A 227      -2.041  13.692  21.438  1.00  0.89           H  
ATOM   3692 1HA  GLY A 227      -1.368  15.908  20.976  1.00  0.89           H  
ATOM   3693 2HA  GLY A 227      -2.895  16.506  21.570  1.00  0.89           H  
ATOM   3694  N   ILE A 228      -1.530  15.350  24.168  1.00  0.87           N  
ATOM   3695  CA  ILE A 228      -0.980  15.606  25.525  1.00  0.87           C  
ATOM   3696  C   ILE A 228       0.516  15.816  25.553  1.00  0.87           C  
ATOM   3697  O   ILE A 228       1.054  16.340  26.524  1.00  0.87           O  
ATOM   3698  CB  ILE A 228      -1.301  14.513  26.546  1.00  0.87           C  
ATOM   3699  CG1 ILE A 228      -1.103  15.036  27.951  1.00  0.87           C  
ATOM   3700  CG2 ILE A 228      -0.415  13.345  26.348  1.00  0.87           C  
ATOM   3701  CD1 ILE A 228      -2.058  16.110  28.337  1.00  0.87           C  
ATOM   3702  H   ILE A 228      -2.060  14.489  24.040  1.00  0.87           H  
ATOM   3703  HA  ILE A 228      -1.443  16.505  25.912  1.00  0.87           H  
ATOM   3704  HB  ILE A 228      -2.316  14.210  26.438  1.00  0.87           H  
ATOM   3705 1HG1 ILE A 228      -1.212  14.206  28.649  1.00  0.87           H  
ATOM   3706 2HG1 ILE A 228      -0.098  15.435  28.039  1.00  0.87           H  
ATOM   3707 1HG2 ILE A 228      -0.652  12.591  27.067  1.00  0.87           H  
ATOM   3708 2HG2 ILE A 228      -0.583  12.974  25.351  1.00  0.87           H  
ATOM   3709 3HG2 ILE A 228       0.623  13.636  26.477  1.00  0.87           H  
ATOM   3710 1HD1 ILE A 228      -1.854  16.427  29.354  1.00  0.87           H  
ATOM   3711 2HD1 ILE A 228      -1.936  16.943  27.669  1.00  0.87           H  
ATOM   3712 3HD1 ILE A 228      -3.068  15.728  28.267  1.00  0.87           H  
ATOM   3713  N   GLY A 229       1.203  15.362  24.522  1.00  0.84           N  
ATOM   3714  CA  GLY A 229       2.628  15.537  24.487  1.00  0.84           C  
ATOM   3715  C   GLY A 229       3.382  14.246  24.625  1.00  0.84           C  
ATOM   3716  O   GLY A 229       4.568  14.262  24.903  1.00  0.84           O  
ATOM   3717  H   GLY A 229       0.709  14.939  23.753  1.00  0.84           H  
ATOM   3718 1HA  GLY A 229       2.891  16.004  23.543  1.00  0.84           H  
ATOM   3719 2HA  GLY A 229       2.932  16.222  25.268  1.00  0.84           H  
ATOM   3720  N   LYS A 230       2.722  13.113  24.425  1.00  0.82           N  
ATOM   3721  CA  LYS A 230       3.437  11.838  24.474  1.00  0.82           C  
ATOM   3722  C   LYS A 230       4.570  11.857  23.455  1.00  0.82           C  
ATOM   3723  O   LYS A 230       5.727  11.582  23.783  1.00  0.82           O  
ATOM   3724  CB  LYS A 230       2.530  10.662  24.169  1.00  0.82           C  
ATOM   3725  CG  LYS A 230       1.376  10.411  25.092  1.00  0.82           C  
ATOM   3726  CD  LYS A 230       0.637   9.170  24.709  1.00  0.82           C  
ATOM   3727  CE  LYS A 230      -0.075   9.291  23.384  1.00  0.82           C  
ATOM   3728  NZ  LYS A 230      -1.203  10.244  23.451  1.00  0.82           N  
ATOM   3729  H   LYS A 230       1.732  13.134  24.232  1.00  0.82           H  
ATOM   3730  HA  LYS A 230       3.885  11.708  25.453  1.00  0.82           H  
ATOM   3731 1HB  LYS A 230       2.161  10.722  23.147  1.00  0.82           H  
ATOM   3732 2HB  LYS A 230       3.133   9.784  24.247  1.00  0.82           H  
ATOM   3733 1HG  LYS A 230       1.719  10.271  26.104  1.00  0.82           H  
ATOM   3734 2HG  LYS A 230       0.703  11.223  25.054  1.00  0.82           H  
ATOM   3735 1HD  LYS A 230       1.333   8.349  24.674  1.00  0.82           H  
ATOM   3736 2HD  LYS A 230      -0.099   8.950  25.457  1.00  0.82           H  
ATOM   3737 1HE  LYS A 230       0.632   9.629  22.630  1.00  0.82           H  
ATOM   3738 2HE  LYS A 230      -0.457   8.319  23.094  1.00  0.82           H  
ATOM   3739 1HZ  LYS A 230      -1.631  10.288  22.549  1.00  0.82           H  
ATOM   3740 2HZ  LYS A 230      -1.919   9.958  24.161  1.00  0.82           H  
ATOM   3741 3HZ  LYS A 230      -0.824  11.139  23.704  1.00  0.82           H  
ATOM   3742  N   THR A 231       4.214  12.191  22.213  1.00  0.80           N  
ATOM   3743  CA  THR A 231       5.156  12.272  21.108  1.00  0.80           C  
ATOM   3744  C   THR A 231       6.211  13.329  21.380  1.00  0.80           C  
ATOM   3745  O   THR A 231       7.399  13.119  21.146  1.00  0.80           O  
ATOM   3746  CB  THR A 231       4.442  12.662  19.805  1.00  0.80           C  
ATOM   3747  OG1 THR A 231       3.458  11.671  19.463  1.00  0.80           O  
ATOM   3748  CG2 THR A 231       5.473  12.818  18.682  1.00  0.80           C  
ATOM   3749  H   THR A 231       3.245  12.396  22.031  1.00  0.80           H  
ATOM   3750  HA  THR A 231       5.642  11.303  20.981  1.00  0.80           H  
ATOM   3751  HB  THR A 231       3.934  13.615  19.942  1.00  0.80           H  
ATOM   3752  HG1 THR A 231       3.875  10.772  19.413  1.00  0.80           H  
ATOM   3753 1HG2 THR A 231       4.969  13.105  17.760  1.00  0.80           H  
ATOM   3754 2HG2 THR A 231       6.191  13.585  18.960  1.00  0.80           H  
ATOM   3755 3HG2 THR A 231       5.991  11.871  18.530  1.00  0.80           H  
ATOM   3756  N   ILE A 232       5.770  14.482  21.875  1.00  0.78           N  
ATOM   3757  CA  ILE A 232       6.665  15.599  22.122  1.00  0.78           C  
ATOM   3758  C   ILE A 232       7.686  15.223  23.193  1.00  0.78           C  
ATOM   3759  O   ILE A 232       8.878  15.492  23.042  1.00  0.78           O  
ATOM   3760  CB  ILE A 232       5.892  16.850  22.555  1.00  0.78           C  
ATOM   3761  CG1 ILE A 232       5.004  17.366  21.407  1.00  0.78           C  
ATOM   3762  CG2 ILE A 232       6.865  17.882  22.936  1.00  0.78           C  
ATOM   3763  CD1 ILE A 232       3.996  18.433  21.833  1.00  0.78           C  
ATOM   3764  H   ILE A 232       4.787  14.578  22.075  1.00  0.78           H  
ATOM   3765  HA  ILE A 232       7.200  15.827  21.200  1.00  0.78           H  
ATOM   3766  HB  ILE A 232       5.261  16.617  23.409  1.00  0.78           H  
ATOM   3767 1HG1 ILE A 232       5.644  17.785  20.631  1.00  0.78           H  
ATOM   3768 2HG1 ILE A 232       4.456  16.523  20.986  1.00  0.78           H  
ATOM   3769 1HG2 ILE A 232       6.340  18.777  23.263  1.00  0.78           H  
ATOM   3770 2HG2 ILE A 232       7.472  17.490  23.734  1.00  0.78           H  
ATOM   3771 3HG2 ILE A 232       7.495  18.118  22.083  1.00  0.78           H  
ATOM   3772 1HD1 ILE A 232       3.405  18.745  20.972  1.00  0.78           H  
ATOM   3773 2HD1 ILE A 232       3.335  18.036  22.590  1.00  0.78           H  
ATOM   3774 3HD1 ILE A 232       4.526  19.293  22.238  1.00  0.78           H  
ATOM   3775  N   LEU A 233       7.210  14.601  24.274  1.00  0.77           N  
ATOM   3776  CA  LEU A 233       8.054  14.134  25.360  1.00  0.77           C  
ATOM   3777  C   LEU A 233       9.078  13.166  24.778  1.00  0.77           C  
ATOM   3778  O   LEU A 233      10.272  13.303  25.047  1.00  0.77           O  
ATOM   3779  CB  LEU A 233       7.216  13.478  26.478  1.00  0.77           C  
ATOM   3780  CG  LEU A 233       7.986  13.103  27.775  1.00  0.77           C  
ATOM   3781  CD1 LEU A 233       7.036  13.080  28.982  1.00  0.77           C  
ATOM   3782  CD2 LEU A 233       8.620  11.757  27.593  1.00  0.77           C  
ATOM   3783  H   LEU A 233       6.218  14.430  24.347  1.00  0.77           H  
ATOM   3784  HA  LEU A 233       8.584  14.983  25.784  1.00  0.77           H  
ATOM   3785 1HB  LEU A 233       6.411  14.145  26.745  1.00  0.77           H  
ATOM   3786 2HB  LEU A 233       6.769  12.564  26.080  1.00  0.77           H  
ATOM   3787  HG  LEU A 233       8.745  13.854  27.966  1.00  0.77           H  
ATOM   3788 1HD1 LEU A 233       7.598  12.829  29.877  1.00  0.77           H  
ATOM   3789 2HD1 LEU A 233       6.576  14.061  29.108  1.00  0.77           H  
ATOM   3790 3HD1 LEU A 233       6.272  12.341  28.822  1.00  0.77           H  
ATOM   3791 1HD2 LEU A 233       9.173  11.486  28.493  1.00  0.77           H  
ATOM   3792 2HD2 LEU A 233       7.847  11.019  27.399  1.00  0.77           H  
ATOM   3793 3HD2 LEU A 233       9.295  11.795  26.746  1.00  0.77           H  
ATOM   3794  N   ALA A 234       8.621  12.185  23.972  1.00  0.76           N  
ATOM   3795  CA  ALA A 234       9.547  11.232  23.365  1.00  0.76           C  
ATOM   3796  C   ALA A 234      10.592  11.967  22.523  1.00  0.76           C  
ATOM   3797  O   ALA A 234      11.781  11.639  22.586  1.00  0.76           O  
ATOM   3798  CB  ALA A 234       8.788  10.237  22.488  1.00  0.76           C  
ATOM   3799  H   ALA A 234       7.620  12.096  23.789  1.00  0.76           H  
ATOM   3800  HA  ALA A 234      10.059  10.696  24.164  1.00  0.76           H  
ATOM   3801 1HB  ALA A 234       9.481   9.526  22.051  1.00  0.76           H  
ATOM   3802 2HB  ALA A 234       8.051   9.708  23.094  1.00  0.76           H  
ATOM   3803 3HB  ALA A 234       8.278  10.774  21.692  1.00  0.76           H  
ATOM   3804  N   ARG A 235      10.169  12.995  21.775  1.00  0.75           N  
ATOM   3805  CA  ARG A 235      11.105  13.759  20.960  1.00  0.75           C  
ATOM   3806  C   ARG A 235      12.119  14.476  21.817  1.00  0.75           C  
ATOM   3807  O   ARG A 235      13.312  14.510  21.491  1.00  0.75           O  
ATOM   3808  CB  ARG A 235      10.382  14.719  20.035  1.00  0.75           C  
ATOM   3809  CG  ARG A 235       9.668  14.036  18.877  1.00  0.75           C  
ATOM   3810  CD  ARG A 235       8.929  15.006  18.048  1.00  0.75           C  
ATOM   3811  NE  ARG A 235       8.372  14.394  16.851  1.00  0.75           N  
ATOM   3812  CZ  ARG A 235       7.395  14.941  16.101  1.00  0.75           C  
ATOM   3813  NH1 ARG A 235       6.859  16.080  16.468  1.00  0.75           N  
ATOM   3814  NH2 ARG A 235       6.976  14.339  15.001  1.00  0.75           N  
ATOM   3815  H   ARG A 235       9.175  13.221  21.739  1.00  0.75           H  
ATOM   3816  HA  ARG A 235      11.635  13.086  20.335  1.00  0.75           H  
ATOM   3817 1HB  ARG A 235       9.645  15.282  20.595  1.00  0.75           H  
ATOM   3818 2HB  ARG A 235      11.094  15.429  19.614  1.00  0.75           H  
ATOM   3819 1HG  ARG A 235      10.382  13.514  18.271  1.00  0.75           H  
ATOM   3820 2HG  ARG A 235       8.959  13.316  19.265  1.00  0.75           H  
ATOM   3821 1HD  ARG A 235       8.107  15.421  18.633  1.00  0.75           H  
ATOM   3822 2HD  ARG A 235       9.599  15.810  17.742  1.00  0.75           H  
ATOM   3823  HE  ARG A 235       8.765  13.515  16.549  1.00  0.75           H  
ATOM   3824 1HH1 ARG A 235       7.178  16.536  17.308  1.00  0.75           H  
ATOM   3825 2HH1 ARG A 235       6.120  16.496  15.915  1.00  0.75           H  
ATOM   3826 1HH2 ARG A 235       7.387  13.464  14.711  1.00  0.75           H  
ATOM   3827 2HH2 ARG A 235       6.235  14.771  14.424  1.00  0.75           H  
ATOM   3828  N   LYS A 236      11.672  14.987  22.954  1.00  0.74           N  
ATOM   3829  CA  LYS A 236      12.576  15.652  23.858  1.00  0.74           C  
ATOM   3830  C   LYS A 236      13.577  14.630  24.406  1.00  0.74           C  
ATOM   3831  O   LYS A 236      14.767  14.917  24.478  1.00  0.74           O  
ATOM   3832  CB  LYS A 236      11.827  16.340  24.988  1.00  0.74           C  
ATOM   3833  CG  LYS A 236      12.747  17.153  25.907  1.00  0.74           C  
ATOM   3834  CD  LYS A 236      13.346  18.364  25.151  1.00  0.74           C  
ATOM   3835  CE  LYS A 236      13.944  19.433  26.111  1.00  0.74           C  
ATOM   3836  NZ  LYS A 236      15.163  18.954  26.862  1.00  0.74           N  
ATOM   3837  H   LYS A 236      10.677  14.943  23.170  1.00  0.74           H  
ATOM   3838  HA  LYS A 236      13.133  16.407  23.306  1.00  0.74           H  
ATOM   3839 1HB  LYS A 236      11.070  17.011  24.572  1.00  0.74           H  
ATOM   3840 2HB  LYS A 236      11.305  15.600  25.579  1.00  0.74           H  
ATOM   3841 1HG  LYS A 236      12.219  17.481  26.782  1.00  0.74           H  
ATOM   3842 2HG  LYS A 236      13.573  16.515  26.235  1.00  0.74           H  
ATOM   3843 1HD  LYS A 236      14.141  18.013  24.488  1.00  0.74           H  
ATOM   3844 2HD  LYS A 236      12.572  18.835  24.545  1.00  0.74           H  
ATOM   3845 1HE  LYS A 236      14.212  20.318  25.531  1.00  0.74           H  
ATOM   3846 2HE  LYS A 236      13.192  19.705  26.831  1.00  0.74           H  
ATOM   3847 1HZ  LYS A 236      15.504  19.670  27.466  1.00  0.74           H  
ATOM   3848 2HZ  LYS A 236      14.989  18.110  27.423  1.00  0.74           H  
ATOM   3849 3HZ  LYS A 236      15.916  18.686  26.230  1.00  0.74           H  
ATOM   3850  N   MET A 237      13.121  13.414  24.758  1.00  0.73           N  
ATOM   3851  CA  MET A 237      14.048  12.408  25.290  1.00  0.73           C  
ATOM   3852  C   MET A 237      15.135  12.082  24.267  1.00  0.73           C  
ATOM   3853  O   MET A 237      16.313  11.964  24.621  1.00  0.73           O  
ATOM   3854  CB  MET A 237      13.323  11.104  25.684  1.00  0.73           C  
ATOM   3855  CG  MET A 237      12.404  11.229  26.887  1.00  0.73           C  
ATOM   3856  SD  MET A 237      11.473   9.723  27.291  1.00  0.73           S  
ATOM   3857  CE  MET A 237      12.686   8.672  28.086  1.00  0.73           C  
ATOM   3858  H   MET A 237      12.123  13.209  24.683  1.00  0.73           H  
ATOM   3859  HA  MET A 237      14.534  12.822  26.176  1.00  0.73           H  
ATOM   3860 1HB  MET A 237      12.717  10.766  24.844  1.00  0.73           H  
ATOM   3861 2HB  MET A 237      14.055  10.324  25.889  1.00  0.73           H  
ATOM   3862 1HG  MET A 237      12.988  11.521  27.758  1.00  0.73           H  
ATOM   3863 2HG  MET A 237      11.699  12.010  26.666  1.00  0.73           H  
ATOM   3864 1HE  MET A 237      12.228   7.722  28.359  1.00  0.73           H  
ATOM   3865 2HE  MET A 237      13.524   8.500  27.416  1.00  0.73           H  
ATOM   3866 3HE  MET A 237      13.035   9.143  28.974  1.00  0.73           H  
ATOM   3867  N   MET A 238      14.751  11.974  22.989  1.00  0.72           N  
ATOM   3868  CA  MET A 238      15.715  11.652  21.941  1.00  0.72           C  
ATOM   3869  C   MET A 238      16.712  12.778  21.744  1.00  0.72           C  
ATOM   3870  O   MET A 238      17.914  12.536  21.586  1.00  0.72           O  
ATOM   3871  CB  MET A 238      14.978  11.367  20.647  1.00  0.72           C  
ATOM   3872  CG  MET A 238      14.223  10.127  20.725  1.00  0.72           C  
ATOM   3873  SD  MET A 238      13.534   9.611  19.196  1.00  0.72           S  
ATOM   3874  CE  MET A 238      12.213  10.710  19.190  1.00  0.72           C  
ATOM   3875  H   MET A 238      13.760  12.077  22.758  1.00  0.72           H  
ATOM   3876  HA  MET A 238      16.267  10.766  22.241  1.00  0.72           H  
ATOM   3877 1HB  MET A 238      14.284  12.184  20.432  1.00  0.72           H  
ATOM   3878 2HB  MET A 238      15.681  11.295  19.824  1.00  0.72           H  
ATOM   3879 1HG  MET A 238      14.810   9.348  21.141  1.00  0.72           H  
ATOM   3880 2HG  MET A 238      13.415  10.316  21.406  1.00  0.72           H  
ATOM   3881 1HE  MET A 238      11.640  10.597  18.310  1.00  0.72           H  
ATOM   3882 2HE  MET A 238      11.584  10.549  20.065  1.00  0.72           H  
ATOM   3883 3HE  MET A 238      12.628  11.688  19.206  1.00  0.72           H  
ATOM   3884  N   LEU A 239      16.222  14.014  21.818  1.00  0.72           N  
ATOM   3885  CA  LEU A 239      17.068  15.182  21.681  1.00  0.72           C  
ATOM   3886  C   LEU A 239      18.054  15.263  22.838  1.00  0.72           C  
ATOM   3887  O   LEU A 239      19.252  15.484  22.627  1.00  0.72           O  
ATOM   3888  CB  LEU A 239      16.208  16.443  21.607  1.00  0.72           C  
ATOM   3889  CG  LEU A 239      16.967  17.738  21.511  1.00  0.72           C  
ATOM   3890  CD1 LEU A 239      17.831  17.683  20.305  1.00  0.72           C  
ATOM   3891  CD2 LEU A 239      15.981  18.897  21.404  1.00  0.72           C  
ATOM   3892  H   LEU A 239      15.217  14.150  21.941  1.00  0.72           H  
ATOM   3893  HA  LEU A 239      17.628  15.091  20.753  1.00  0.72           H  
ATOM   3894 1HB  LEU A 239      15.544  16.365  20.745  1.00  0.72           H  
ATOM   3895 2HB  LEU A 239      15.593  16.489  22.507  1.00  0.72           H  
ATOM   3896  HG  LEU A 239      17.601  17.865  22.394  1.00  0.72           H  
ATOM   3897 1HD1 LEU A 239      18.403  18.604  20.230  1.00  0.72           H  
ATOM   3898 2HD1 LEU A 239      18.515  16.846  20.402  1.00  0.72           H  
ATOM   3899 3HD1 LEU A 239      17.209  17.550  19.419  1.00  0.72           H  
ATOM   3900 1HD2 LEU A 239      16.529  19.833  21.318  1.00  0.72           H  
ATOM   3901 2HD2 LEU A 239      15.369  18.750  20.525  1.00  0.72           H  
ATOM   3902 3HD2 LEU A 239      15.347  18.925  22.291  1.00  0.72           H  
ATOM   3903  N   ASP A 240      17.549  15.089  24.060  1.00  0.72           N  
ATOM   3904  CA  ASP A 240      18.379  15.134  25.248  1.00  0.72           C  
ATOM   3905  C   ASP A 240      19.428  14.029  25.242  1.00  0.72           C  
ATOM   3906  O   ASP A 240      20.550  14.224  25.724  1.00  0.72           O  
ATOM   3907  CB  ASP A 240      17.529  15.081  26.501  1.00  0.72           C  
ATOM   3908  CG  ASP A 240      16.796  16.397  26.755  1.00  0.72           C  
ATOM   3909  OD1 ASP A 240      17.118  17.365  26.104  1.00  0.72           O  
ATOM   3910  OD2 ASP A 240      15.917  16.483  27.596  1.00  0.72           O  
ATOM   3911  H   ASP A 240      16.551  14.917  24.163  1.00  0.72           H  
ATOM   3912  HA  ASP A 240      18.902  16.089  25.252  1.00  0.72           H  
ATOM   3913 1HB  ASP A 240      16.802  14.268  26.415  1.00  0.72           H  
ATOM   3914 2HB  ASP A 240      18.167  14.871  27.326  1.00  0.72           H  
ATOM   3915  N   TRP A 241      19.086  12.852  24.714  1.00  0.74           N  
ATOM   3916  CA  TRP A 241      20.093  11.809  24.580  1.00  0.74           C  
ATOM   3917  C   TRP A 241      21.182  12.261  23.623  1.00  0.74           C  
ATOM   3918  O   TRP A 241      22.372  12.269  23.951  1.00  0.74           O  
ATOM   3919  CB  TRP A 241      19.469  10.502  24.078  1.00  0.74           C  
ATOM   3920  CG  TRP A 241      20.482   9.452  23.703  1.00  0.74           C  
ATOM   3921  CD1 TRP A 241      21.150   8.603  24.532  1.00  0.74           C  
ATOM   3922  CD2 TRP A 241      20.917   9.107  22.351  1.00  0.74           C  
ATOM   3923  NE1 TRP A 241      21.971   7.783  23.795  1.00  0.74           N  
ATOM   3924  CE2 TRP A 241      21.824   8.065  22.473  1.00  0.74           C  
ATOM   3925  CE3 TRP A 241      20.599   9.595  21.064  1.00  0.74           C  
ATOM   3926  CZ2 TRP A 241      22.417   7.487  21.381  1.00  0.74           C  
ATOM   3927  CZ3 TRP A 241      21.201   9.008  19.967  1.00  0.74           C  
ATOM   3928  CH2 TRP A 241      22.090   7.973  20.128  1.00  0.74           C  
ATOM   3929  H   TRP A 241      18.133  12.676  24.397  1.00  0.74           H  
ATOM   3930  HA  TRP A 241      20.541  11.630  25.547  1.00  0.74           H  
ATOM   3931 1HB  TRP A 241      18.813  10.097  24.838  1.00  0.74           H  
ATOM   3932 2HB  TRP A 241      18.853  10.712  23.206  1.00  0.74           H  
ATOM   3933  HD1 TRP A 241      21.061   8.583  25.615  1.00  0.74           H  
ATOM   3934  HE1 TRP A 241      22.606   7.051  24.144  1.00  0.74           H  
ATOM   3935  HE3 TRP A 241      19.885  10.411  20.939  1.00  0.74           H  
ATOM   3936  HZ2 TRP A 241      23.124   6.672  21.488  1.00  0.74           H  
ATOM   3937  HZ3 TRP A 241      20.951   9.384  18.980  1.00  0.74           H  
ATOM   3938  HH2 TRP A 241      22.558   7.519  19.259  1.00  0.74           H  
ATOM   3939  N   ALA A 242      20.759  12.711  22.451  1.00  0.77           N  
ATOM   3940  CA  ALA A 242      21.650  13.144  21.392  1.00  0.77           C  
ATOM   3941  C   ALA A 242      22.529  14.324  21.798  1.00  0.77           C  
ATOM   3942  O   ALA A 242      23.657  14.474  21.314  1.00  0.77           O  
ATOM   3943  CB  ALA A 242      20.827  13.478  20.188  1.00  0.77           C  
ATOM   3944  H   ALA A 242      19.756  12.718  22.259  1.00  0.77           H  
ATOM   3945  HA  ALA A 242      22.303  12.312  21.153  1.00  0.77           H  
ATOM   3946 1HB  ALA A 242      21.470  13.742  19.377  1.00  0.77           H  
ATOM   3947 2HB  ALA A 242      20.257  12.608  19.927  1.00  0.77           H  
ATOM   3948 3HB  ALA A 242      20.154  14.303  20.412  1.00  0.77           H  
ATOM   3949  N   SER A 243      22.011  15.165  22.689  1.00  0.81           N  
ATOM   3950  CA  SER A 243      22.714  16.345  23.160  1.00  0.81           C  
ATOM   3951  C   SER A 243      23.664  16.045  24.316  1.00  0.81           C  
ATOM   3952  O   SER A 243      24.410  16.926  24.747  1.00  0.81           O  
ATOM   3953  CB  SER A 243      21.701  17.364  23.622  1.00  0.81           C  
ATOM   3954  OG  SER A 243      20.847  17.715  22.571  1.00  0.81           O  
ATOM   3955  H   SER A 243      21.059  15.007  23.013  1.00  0.81           H  
ATOM   3956  HA  SER A 243      23.301  16.752  22.347  1.00  0.81           H  
ATOM   3957 1HB  SER A 243      21.119  16.953  24.451  1.00  0.81           H  
ATOM   3958 2HB  SER A 243      22.218  18.247  23.990  1.00  0.81           H  
ATOM   3959  HG  SER A 243      20.263  16.926  22.463  1.00  0.81           H  
ATOM   3960  N   GLY A 244      23.627  14.817  24.843  1.00  0.88           N  
ATOM   3961  CA  GLY A 244      24.457  14.450  25.977  1.00  0.88           C  
ATOM   3962  C   GLY A 244      23.914  14.952  27.318  1.00  0.88           C  
ATOM   3963  O   GLY A 244      24.674  15.051  28.287  1.00  0.88           O  
ATOM   3964  H   GLY A 244      23.024  14.098  24.445  1.00  0.88           H  
ATOM   3965 1HA  GLY A 244      24.537  13.362  26.009  1.00  0.88           H  
ATOM   3966 2HA  GLY A 244      25.464  14.834  25.825  1.00  0.88           H  
ATOM   3967  N   THR A 245      22.626  15.314  27.374  1.00  0.96           N  
ATOM   3968  CA  THR A 245      22.043  15.822  28.611  1.00  0.96           C  
ATOM   3969  C   THR A 245      21.455  14.702  29.449  1.00  0.96           C  
ATOM   3970  O   THR A 245      21.742  14.593  30.642  1.00  0.96           O  
ATOM   3971  CB  THR A 245      20.948  16.860  28.333  1.00  0.96           C  
ATOM   3972  OG1 THR A 245      21.509  17.978  27.637  1.00  0.96           O  
ATOM   3973  CG2 THR A 245      20.314  17.323  29.634  1.00  0.96           C  
ATOM   3974  H   THR A 245      22.025  15.187  26.562  1.00  0.96           H  
ATOM   3975  HA  THR A 245      22.829  16.303  29.193  1.00  0.96           H  
ATOM   3976  HB  THR A 245      20.177  16.409  27.709  1.00  0.96           H  
ATOM   3977  HG1 THR A 245      22.349  18.212  28.040  1.00  0.96           H  
ATOM   3978 1HG2 THR A 245      19.532  18.049  29.415  1.00  0.96           H  
ATOM   3979 2HG2 THR A 245      19.880  16.470  30.149  1.00  0.96           H  
ATOM   3980 3HG2 THR A 245      21.072  17.780  30.266  1.00  0.96           H  
ATOM   3981  N   LEU A 246      20.613  13.886  28.827  1.00  1.04           N  
ATOM   3982  CA  LEU A 246      19.980  12.791  29.551  1.00  1.04           C  
ATOM   3983  C   LEU A 246      20.448  11.454  29.036  1.00  1.04           C  
ATOM   3984  O   LEU A 246      20.762  11.292  27.866  1.00  1.04           O  
ATOM   3985  CB  LEU A 246      18.455  12.829  29.490  1.00  1.04           C  
ATOM   3986  CG  LEU A 246      17.746  14.057  30.049  1.00  1.04           C  
ATOM   3987  CD1 LEU A 246      16.231  13.895  29.832  1.00  1.04           C  
ATOM   3988  CD2 LEU A 246      18.069  14.184  31.485  1.00  1.04           C  
ATOM   3989  H   LEU A 246      20.450  14.021  27.832  1.00  1.04           H  
ATOM   3990  HA  LEU A 246      20.265  12.859  30.600  1.00  1.04           H  
ATOM   3991 1HB  LEU A 246      18.149  12.710  28.455  1.00  1.04           H  
ATOM   3992 2HB  LEU A 246      18.083  11.981  30.056  1.00  1.04           H  
ATOM   3993  HG  LEU A 246      18.071  14.950  29.534  1.00  1.04           H  
ATOM   3994 1HD1 LEU A 246      15.710  14.770  30.225  1.00  1.04           H  
ATOM   3995 2HD1 LEU A 246      16.016  13.802  28.769  1.00  1.04           H  
ATOM   3996 3HD1 LEU A 246      15.882  13.003  30.350  1.00  1.04           H  
ATOM   3997 1HD2 LEU A 246      17.559  15.051  31.906  1.00  1.04           H  
ATOM   3998 2HD2 LEU A 246      17.742  13.295  31.976  1.00  1.04           H  
ATOM   3999 3HD2 LEU A 246      19.147  14.295  31.620  1.00  1.04           H  
ATOM   4000  N   TYR A 247      20.515  10.495  29.942  1.00  1.11           N  
ATOM   4001  CA  TYR A 247      20.829   9.063  29.769  1.00  1.11           C  
ATOM   4002  C   TYR A 247      22.264   8.762  29.275  1.00  1.11           C  
ATOM   4003  O   TYR A 247      22.870   7.786  29.719  1.00  1.11           O  
ATOM   4004  CB  TYR A 247      19.822   8.456  28.772  1.00  1.11           C  
ATOM   4005  CG  TYR A 247      18.410   8.964  28.988  1.00  1.11           C  
ATOM   4006  CD1 TYR A 247      17.785   9.705  27.980  1.00  1.11           C  
ATOM   4007  CD2 TYR A 247      17.778   8.787  30.195  1.00  1.11           C  
ATOM   4008  CE1 TYR A 247      16.537  10.249  28.185  1.00  1.11           C  
ATOM   4009  CE2 TYR A 247      16.535   9.334  30.396  1.00  1.11           C  
ATOM   4010  CZ  TYR A 247      15.921  10.063  29.410  1.00  1.11           C  
ATOM   4011  OH  TYR A 247      14.713  10.622  29.657  1.00  1.11           O  
ATOM   4012  H   TYR A 247      20.283  10.777  30.885  1.00  1.11           H  
ATOM   4013  HA  TYR A 247      20.708   8.576  30.737  1.00  1.11           H  
ATOM   4014 1HB  TYR A 247      20.121   8.697  27.754  1.00  1.11           H  
ATOM   4015 2HB  TYR A 247      19.815   7.378  28.862  1.00  1.11           H  
ATOM   4016  HD1 TYR A 247      18.297   9.863  27.034  1.00  1.11           H  
ATOM   4017  HD2 TYR A 247      18.259   8.227  30.995  1.00  1.11           H  
ATOM   4018  HE1 TYR A 247      16.059  10.838  27.399  1.00  1.11           H  
ATOM   4019  HE2 TYR A 247      16.039   9.199  31.352  1.00  1.11           H  
ATOM   4020  HH  TYR A 247      14.433  10.383  30.562  1.00  1.11           H  
ATOM   4021  N   GLN A 248      22.850   9.683  28.518  1.00  1.15           N  
ATOM   4022  CA  GLN A 248      24.240   9.687  28.100  1.00  1.15           C  
ATOM   4023  C   GLN A 248      24.727   8.302  27.679  1.00  1.15           C  
ATOM   4024  O   GLN A 248      24.189   7.690  26.748  1.00  1.15           O  
ATOM   4025  CB  GLN A 248      25.100  10.295  29.213  1.00  1.15           C  
ATOM   4026  CG  GLN A 248      24.799  11.767  29.466  1.00  1.15           C  
ATOM   4027  CD  GLN A 248      25.629  12.363  30.592  1.00  1.15           C  
ATOM   4028  OE1 GLN A 248      26.078  11.657  31.507  1.00  1.15           O  
ATOM   4029  NE2 GLN A 248      25.836  13.669  30.530  1.00  1.15           N  
ATOM   4030  H   GLN A 248      22.258  10.422  28.172  1.00  1.15           H  
ATOM   4031  HA  GLN A 248      24.323  10.340  27.231  1.00  1.15           H  
ATOM   4032 1HB  GLN A 248      24.951   9.750  30.146  1.00  1.15           H  
ATOM   4033 2HB  GLN A 248      26.159  10.232  28.944  1.00  1.15           H  
ATOM   4034 1HG  GLN A 248      25.010  12.328  28.559  1.00  1.15           H  
ATOM   4035 2HG  GLN A 248      23.743  11.876  29.728  1.00  1.15           H  
ATOM   4036 1HE2 GLN A 248      26.369  14.131  31.235  1.00  1.15           H  
ATOM   4037 2HE2 GLN A 248      25.439  14.208  29.751  1.00  1.15           H  
ATOM   4038  N   ASP A 249      25.722   7.801  28.419  1.00  1.14           N  
ATOM   4039  CA  ASP A 249      26.395   6.525  28.192  1.00  1.14           C  
ATOM   4040  C   ASP A 249      25.478   5.309  28.295  1.00  1.14           C  
ATOM   4041  O   ASP A 249      25.857   4.205  27.902  1.00  1.14           O  
ATOM   4042  CB  ASP A 249      27.561   6.386  29.163  1.00  1.14           C  
ATOM   4043  CG  ASP A 249      28.710   7.335  28.820  1.00  1.14           C  
ATOM   4044  OD1 ASP A 249      28.697   7.894  27.742  1.00  1.14           O  
ATOM   4045  OD2 ASP A 249      29.582   7.498  29.638  1.00  1.14           O  
ATOM   4046  H   ASP A 249      26.061   8.355  29.189  1.00  1.14           H  
ATOM   4047  HA  ASP A 249      26.803   6.541  27.182  1.00  1.14           H  
ATOM   4048 1HB  ASP A 249      27.218   6.594  30.177  1.00  1.14           H  
ATOM   4049 2HB  ASP A 249      27.932   5.360  29.144  1.00  1.14           H  
ATOM   4050  N   ARG A 250      24.287   5.490  28.859  1.00  1.11           N  
ATOM   4051  CA  ARG A 250      23.316   4.417  28.973  1.00  1.11           C  
ATOM   4052  C   ARG A 250      23.044   3.784  27.603  1.00  1.11           C  
ATOM   4053  O   ARG A 250      22.766   2.589  27.537  1.00  1.11           O  
ATOM   4054  CB  ARG A 250      22.017   4.921  29.575  1.00  1.11           C  
ATOM   4055  CG  ARG A 250      20.991   3.864  29.929  1.00  1.11           C  
ATOM   4056  CD  ARG A 250      19.740   4.489  30.475  1.00  1.11           C  
ATOM   4057  NE  ARG A 250      19.942   5.177  31.731  1.00  1.11           N  
ATOM   4058  CZ  ARG A 250      19.886   4.606  32.945  1.00  1.11           C  
ATOM   4059  NH1 ARG A 250      19.624   3.323  33.073  1.00  1.11           N  
ATOM   4060  NH2 ARG A 250      20.077   5.343  34.011  1.00  1.11           N  
ATOM   4061  H   ARG A 250      24.012   6.417  29.178  1.00  1.11           H  
ATOM   4062  HA  ARG A 250      23.725   3.652  29.632  1.00  1.11           H  
ATOM   4063 1HB  ARG A 250      22.231   5.477  30.484  1.00  1.11           H  
ATOM   4064 2HB  ARG A 250      21.548   5.609  28.874  1.00  1.11           H  
ATOM   4065 1HG  ARG A 250      20.748   3.285  29.043  1.00  1.11           H  
ATOM   4066 2HG  ARG A 250      21.405   3.202  30.688  1.00  1.11           H  
ATOM   4067 1HD  ARG A 250      19.371   5.217  29.780  1.00  1.11           H  
ATOM   4068 2HD  ARG A 250      18.986   3.717  30.620  1.00  1.11           H  
ATOM   4069  HE  ARG A 250      20.142   6.167  31.697  1.00  1.11           H  
ATOM   4070 1HH1 ARG A 250      19.468   2.753  32.258  1.00  1.11           H  
ATOM   4071 2HH1 ARG A 250      19.573   2.909  34.001  1.00  1.11           H  
ATOM   4072 1HH2 ARG A 250      20.260   6.330  33.931  1.00  1.11           H  
ATOM   4073 2HH2 ARG A 250      19.989   4.921  34.943  1.00  1.11           H  
ATOM   4074  N   PHE A 251      23.061   4.585  26.512  1.00  1.05           N  
ATOM   4075  CA  PHE A 251      22.799   3.988  25.197  1.00  1.05           C  
ATOM   4076  C   PHE A 251      23.782   4.497  24.131  1.00  1.05           C  
ATOM   4077  O   PHE A 251      24.044   5.704  24.032  1.00  1.05           O  
ATOM   4078  CB  PHE A 251      21.376   4.281  24.703  1.00  1.05           C  
ATOM   4079  CG  PHE A 251      20.294   3.876  25.634  1.00  1.05           C  
ATOM   4080  CD1 PHE A 251      19.636   4.843  26.382  1.00  1.05           C  
ATOM   4081  CD2 PHE A 251      19.951   2.555  25.814  1.00  1.05           C  
ATOM   4082  CE1 PHE A 251      18.642   4.494  27.252  1.00  1.05           C  
ATOM   4083  CE2 PHE A 251      18.970   2.200  26.697  1.00  1.05           C  
ATOM   4084  CZ  PHE A 251      18.306   3.172  27.417  1.00  1.05           C  
ATOM   4085  H   PHE A 251      23.316   5.572  26.604  1.00  1.05           H  
ATOM   4086  HA  PHE A 251      22.924   2.911  25.275  1.00  1.05           H  
ATOM   4087 1HB  PHE A 251      21.265   5.330  24.512  1.00  1.05           H  
ATOM   4088 2HB  PHE A 251      21.212   3.762  23.752  1.00  1.05           H  
ATOM   4089  HD1 PHE A 251      19.911   5.892  26.257  1.00  1.05           H  
ATOM   4090  HD2 PHE A 251      20.466   1.795  25.253  1.00  1.05           H  
ATOM   4091  HE1 PHE A 251      18.125   5.264  27.816  1.00  1.05           H  
ATOM   4092  HE2 PHE A 251      18.713   1.148  26.825  1.00  1.05           H  
ATOM   4093  HZ  PHE A 251      17.522   2.890  28.115  1.00  1.05           H  
ATOM   4094  N   ASP A 252      24.231   3.581  23.267  1.00  0.99           N  
ATOM   4095  CA  ASP A 252      25.103   3.919  22.142  1.00  0.99           C  
ATOM   4096  C   ASP A 252      24.280   4.218  20.916  1.00  0.99           C  
ATOM   4097  O   ASP A 252      24.638   5.074  20.102  1.00  0.99           O  
ATOM   4098  CB  ASP A 252      26.065   2.781  21.801  1.00  0.99           C  
ATOM   4099  CG  ASP A 252      27.073   2.477  22.883  1.00  0.99           C  
ATOM   4100  OD1 ASP A 252      27.771   3.387  23.292  1.00  0.99           O  
ATOM   4101  OD2 ASP A 252      27.165   1.333  23.292  1.00  0.99           O  
ATOM   4102  H   ASP A 252      23.923   2.621  23.388  1.00  0.99           H  
ATOM   4103  HA  ASP A 252      25.678   4.810  22.395  1.00  0.99           H  
ATOM   4104 1HB  ASP A 252      25.488   1.881  21.630  1.00  0.99           H  
ATOM   4105 2HB  ASP A 252      26.592   3.012  20.872  1.00  0.99           H  
ATOM   4106  N   TYR A 253      23.150   3.533  20.811  1.00  0.93           N  
ATOM   4107  CA  TYR A 253      22.287   3.718  19.670  1.00  0.93           C  
ATOM   4108  C   TYR A 253      20.875   3.979  20.155  1.00  0.93           C  
ATOM   4109  O   TYR A 253      20.431   3.407  21.156  1.00  0.93           O  
ATOM   4110  CB  TYR A 253      22.281   2.485  18.793  1.00  0.93           C  
ATOM   4111  CG  TYR A 253      23.626   2.025  18.244  1.00  0.93           C  
ATOM   4112  CD1 TYR A 253      24.436   1.221  19.017  1.00  0.93           C  
ATOM   4113  CD2 TYR A 253      24.024   2.362  16.971  1.00  0.93           C  
ATOM   4114  CE1 TYR A 253      25.632   0.755  18.542  1.00  0.93           C  
ATOM   4115  CE2 TYR A 253      25.244   1.889  16.480  1.00  0.93           C  
ATOM   4116  CZ  TYR A 253      26.039   1.087  17.272  1.00  0.93           C  
ATOM   4117  OH  TYR A 253      27.238   0.604  16.807  1.00  0.93           O  
ATOM   4118  H   TYR A 253      22.906   2.852  21.531  1.00  0.93           H  
ATOM   4119  HA  TYR A 253      22.616   4.584  19.097  1.00  0.93           H  
ATOM   4120 1HB  TYR A 253      21.828   1.682  19.330  1.00  0.93           H  
ATOM   4121 2HB  TYR A 253      21.661   2.701  17.967  1.00  0.93           H  
ATOM   4122  HD1 TYR A 253      24.128   0.955  20.013  1.00  0.93           H  
ATOM   4123  HD2 TYR A 253      23.380   2.985  16.358  1.00  0.93           H  
ATOM   4124  HE1 TYR A 253      26.257   0.119  19.170  1.00  0.93           H  
ATOM   4125  HE2 TYR A 253      25.570   2.139  15.475  1.00  0.93           H  
ATOM   4126  HH  TYR A 253      27.681   0.131  17.514  1.00  0.93           H  
ATOM   4127  N   LEU A 254      20.170   4.807  19.418  1.00  0.90           N  
ATOM   4128  CA  LEU A 254      18.787   5.125  19.707  1.00  0.90           C  
ATOM   4129  C   LEU A 254      17.988   5.084  18.426  1.00  0.90           C  
ATOM   4130  O   LEU A 254      18.403   5.687  17.451  1.00  0.90           O  
ATOM   4131  CB  LEU A 254      18.721   6.526  20.335  1.00  0.90           C  
ATOM   4132  CG  LEU A 254      17.398   7.019  20.696  1.00  0.90           C  
ATOM   4133  CD1 LEU A 254      17.501   7.971  21.877  1.00  0.90           C  
ATOM   4134  CD2 LEU A 254      16.837   7.748  19.476  1.00  0.90           C  
ATOM   4135  H   LEU A 254      20.604   5.236  18.615  1.00  0.90           H  
ATOM   4136  HA  LEU A 254      18.397   4.396  20.403  1.00  0.90           H  
ATOM   4137 1HB  LEU A 254      19.338   6.535  21.235  1.00  0.90           H  
ATOM   4138 2HB  LEU A 254      19.127   7.221  19.629  1.00  0.90           H  
ATOM   4139  HG  LEU A 254      16.766   6.174  20.976  1.00  0.90           H  
ATOM   4140 1HD1 LEU A 254      16.524   8.324  22.154  1.00  0.90           H  
ATOM   4141 2HD1 LEU A 254      17.950   7.458  22.722  1.00  0.90           H  
ATOM   4142 3HD1 LEU A 254      18.108   8.805  21.608  1.00  0.90           H  
ATOM   4143 1HD2 LEU A 254      15.883   8.104  19.688  1.00  0.90           H  
ATOM   4144 2HD2 LEU A 254      17.492   8.584  19.220  1.00  0.90           H  
ATOM   4145 3HD2 LEU A 254      16.773   7.073  18.636  1.00  0.90           H  
ATOM   4146  N   PHE A 255      16.854   4.404  18.402  1.00  0.89           N  
ATOM   4147  CA  PHE A 255      16.094   4.381  17.162  1.00  0.89           C  
ATOM   4148  C   PHE A 255      14.685   4.885  17.354  1.00  0.89           C  
ATOM   4149  O   PHE A 255      14.086   4.688  18.412  1.00  0.89           O  
ATOM   4150  CB  PHE A 255      16.128   2.982  16.575  1.00  0.89           C  
ATOM   4151  CG  PHE A 255      17.539   2.617  16.281  1.00  0.89           C  
ATOM   4152  CD1 PHE A 255      18.206   1.656  17.032  1.00  0.89           C  
ATOM   4153  CD2 PHE A 255      18.240   3.314  15.302  1.00  0.89           C  
ATOM   4154  CE1 PHE A 255      19.529   1.378  16.781  1.00  0.89           C  
ATOM   4155  CE2 PHE A 255      19.562   3.058  15.072  1.00  0.89           C  
ATOM   4156  CZ  PHE A 255      20.207   2.082  15.806  1.00  0.89           C  
ATOM   4157  H   PHE A 255      16.549   3.901  19.229  1.00  0.89           H  
ATOM   4158  HA  PHE A 255      16.574   5.040  16.443  1.00  0.89           H  
ATOM   4159 1HB  PHE A 255      15.725   2.274  17.281  1.00  0.89           H  
ATOM   4160 2HB  PHE A 255      15.544   2.937  15.651  1.00  0.89           H  
ATOM   4161  HD1 PHE A 255      17.669   1.122  17.819  1.00  0.89           H  
ATOM   4162  HD2 PHE A 255      17.728   4.092  14.722  1.00  0.89           H  
ATOM   4163  HE1 PHE A 255      20.047   0.618  17.360  1.00  0.89           H  
ATOM   4164  HE2 PHE A 255      20.097   3.620  14.301  1.00  0.89           H  
ATOM   4165  HZ  PHE A 255      21.254   1.873  15.618  1.00  0.89           H  
ATOM   4166  N   TYR A 256      14.155   5.536  16.323  1.00  0.90           N  
ATOM   4167  CA  TYR A 256      12.808   6.073  16.414  1.00  0.90           C  
ATOM   4168  C   TYR A 256      11.885   5.403  15.417  1.00  0.90           C  
ATOM   4169  O   TYR A 256      12.046   5.538  14.209  1.00  0.90           O  
ATOM   4170  CB  TYR A 256      12.831   7.585  16.193  1.00  0.90           C  
ATOM   4171  CG  TYR A 256      11.521   8.258  16.509  1.00  0.90           C  
ATOM   4172  CD1 TYR A 256      10.848   7.848  17.627  1.00  0.90           C  
ATOM   4173  CD2 TYR A 256      11.034   9.307  15.758  1.00  0.90           C  
ATOM   4174  CE1 TYR A 256       9.711   8.453  18.026  1.00  0.90           C  
ATOM   4175  CE2 TYR A 256       9.859   9.940  16.156  1.00  0.90           C  
ATOM   4176  CZ  TYR A 256       9.208   9.511  17.298  1.00  0.90           C  
ATOM   4177  OH  TYR A 256       8.069  10.121  17.735  1.00  0.90           O  
ATOM   4178  H   TYR A 256      14.688   5.665  15.473  1.00  0.90           H  
ATOM   4179  HA  TYR A 256      12.412   5.872  17.410  1.00  0.90           H  
ATOM   4180 1HB  TYR A 256      13.614   8.032  16.791  1.00  0.90           H  
ATOM   4181 2HB  TYR A 256      13.068   7.792  15.147  1.00  0.90           H  
ATOM   4182  HD1 TYR A 256      11.241   7.038  18.193  1.00  0.90           H  
ATOM   4183  HD2 TYR A 256      11.569   9.645  14.871  1.00  0.90           H  
ATOM   4184  HE1 TYR A 256       9.209   8.107  18.924  1.00  0.90           H  
ATOM   4185  HE2 TYR A 256       9.467  10.778  15.579  1.00  0.90           H  
ATOM   4186  HH  TYR A 256       7.600  10.517  16.997  1.00  0.90           H  
ATOM   4187  N   ILE A 257      10.927   4.670  15.930  1.00  0.92           N  
ATOM   4188  CA  ILE A 257       9.989   3.953  15.107  1.00  0.92           C  
ATOM   4189  C   ILE A 257       8.672   4.691  15.097  1.00  0.92           C  
ATOM   4190  O   ILE A 257       8.047   4.912  16.138  1.00  0.92           O  
ATOM   4191  CB  ILE A 257       9.782   2.525  15.635  1.00  0.92           C  
ATOM   4192  CG1 ILE A 257      11.109   1.764  15.599  1.00  0.92           C  
ATOM   4193  CG2 ILE A 257       8.689   1.814  14.831  1.00  0.92           C  
ATOM   4194  CD1 ILE A 257      11.061   0.462  16.334  1.00  0.92           C  
ATOM   4195  H   ILE A 257      10.839   4.604  16.935  1.00  0.92           H  
ATOM   4196  HA  ILE A 257      10.369   3.902  14.090  1.00  0.92           H  
ATOM   4197  HB  ILE A 257       9.481   2.570  16.674  1.00  0.92           H  
ATOM   4198 1HG1 ILE A 257      11.380   1.573  14.563  1.00  0.92           H  
ATOM   4199 2HG1 ILE A 257      11.886   2.383  16.053  1.00  0.92           H  
ATOM   4200 1HG2 ILE A 257       8.544   0.815  15.223  1.00  0.92           H  
ATOM   4201 2HG2 ILE A 257       7.753   2.370  14.908  1.00  0.92           H  
ATOM   4202 3HG2 ILE A 257       8.992   1.759  13.787  1.00  0.92           H  
ATOM   4203 1HD1 ILE A 257      12.030  -0.023  16.275  1.00  0.92           H  
ATOM   4204 2HD1 ILE A 257      10.811   0.654  17.379  1.00  0.92           H  
ATOM   4205 3HD1 ILE A 257      10.306  -0.184  15.891  1.00  0.92           H  
ATOM   4206  N   HIS A 258       8.248   5.071  13.910  1.00  0.97           N  
ATOM   4207  CA  HIS A 258       7.004   5.784  13.798  1.00  0.97           C  
ATOM   4208  C   HIS A 258       5.980   4.720  13.504  1.00  0.97           C  
ATOM   4209  O   HIS A 258       6.058   4.068  12.455  1.00  0.97           O  
ATOM   4210  CB  HIS A 258       7.041   6.780  12.640  1.00  0.97           C  
ATOM   4211  CG  HIS A 258       8.132   7.780  12.697  1.00  0.97           C  
ATOM   4212  ND1 HIS A 258       9.406   7.520  12.211  1.00  0.97           N  
ATOM   4213  CD2 HIS A 258       8.156   9.042  13.142  1.00  0.97           C  
ATOM   4214  CE1 HIS A 258      10.150   8.589  12.359  1.00  0.97           C  
ATOM   4215  NE2 HIS A 258       9.408   9.524  12.915  1.00  0.97           N  
ATOM   4216  H   HIS A 258       8.804   4.874  13.090  1.00  0.97           H  
ATOM   4217  HA  HIS A 258       6.742   6.292  14.724  1.00  0.97           H  
ATOM   4218 1HB  HIS A 258       7.124   6.242  11.694  1.00  0.97           H  
ATOM   4219 2HB  HIS A 258       6.098   7.333  12.613  1.00  0.97           H  
ATOM   4220  HD1 HIS A 258       9.733   6.674  11.784  1.00  0.97           H  
ATOM   4221  HD2 HIS A 258       7.411   9.680  13.593  1.00  0.97           H  
ATOM   4222  HE1 HIS A 258      11.197   8.593  12.031  1.00  0.97           H  
ATOM   4223  N   CYS A 259       4.985   4.562  14.375  1.00  1.04           N  
ATOM   4224  CA  CYS A 259       3.999   3.508  14.161  1.00  1.04           C  
ATOM   4225  C   CYS A 259       3.210   3.740  12.891  1.00  1.04           C  
ATOM   4226  O   CYS A 259       2.710   2.827  12.231  1.00  1.04           O  
ATOM   4227  CB  CYS A 259       3.083   3.394  15.323  1.00  1.04           C  
ATOM   4228  SG  CYS A 259       3.864   2.696  16.732  1.00  1.04           S  
ATOM   4229  H   CYS A 259       4.913   5.138  15.218  1.00  1.04           H  
ATOM   4230  HA  CYS A 259       4.530   2.582  14.132  1.00  1.04           H  
ATOM   4231 1HB  CYS A 259       2.734   4.387  15.585  1.00  1.04           H  
ATOM   4232 2HB  CYS A 259       2.206   2.819  15.069  1.00  1.04           H  
ATOM   4233  HG  CYS A 259       2.771   2.792  17.503  1.00  1.04           H  
ATOM   4234  N   ARG A 260       3.171   4.990  12.521  1.00  1.15           N  
ATOM   4235  CA  ARG A 260       2.501   5.465  11.357  1.00  1.15           C  
ATOM   4236  C   ARG A 260       3.124   4.822  10.095  1.00  1.15           C  
ATOM   4237  O   ARG A 260       2.406   4.456   9.164  1.00  1.15           O  
ATOM   4238  CB  ARG A 260       2.663   6.972  11.401  1.00  1.15           C  
ATOM   4239  CG  ARG A 260       1.915   7.588  12.590  1.00  1.15           C  
ATOM   4240  CD  ARG A 260       1.835   9.074  12.566  1.00  1.15           C  
ATOM   4241  NE  ARG A 260       3.127   9.685  12.749  1.00  1.15           N  
ATOM   4242  CZ  ARG A 260       3.708   9.947  13.942  1.00  1.15           C  
ATOM   4243  NH1 ARG A 260       3.131   9.625  15.086  1.00  1.15           N  
ATOM   4244  NH2 ARG A 260       4.882  10.529  13.964  1.00  1.15           N  
ATOM   4245  H   ARG A 260       3.628   5.661  13.120  1.00  1.15           H  
ATOM   4246  HA  ARG A 260       1.444   5.198  11.416  1.00  1.15           H  
ATOM   4247 1HB  ARG A 260       3.718   7.246  11.459  1.00  1.15           H  
ATOM   4248 2HB  ARG A 260       2.253   7.423  10.509  1.00  1.15           H  
ATOM   4249 1HG  ARG A 260       0.914   7.172  12.642  1.00  1.15           H  
ATOM   4250 2HG  ARG A 260       2.447   7.316  13.503  1.00  1.15           H  
ATOM   4251 1HD  ARG A 260       1.462   9.403  11.604  1.00  1.15           H  
ATOM   4252 2HD  ARG A 260       1.173   9.422  13.356  1.00  1.15           H  
ATOM   4253  HE  ARG A 260       3.650   9.950  11.905  1.00  1.15           H  
ATOM   4254 1HH1 ARG A 260       2.234   9.170  15.097  1.00  1.15           H  
ATOM   4255 2HH1 ARG A 260       3.631   9.811  15.978  1.00  1.15           H  
ATOM   4256 1HH2 ARG A 260       5.341  10.789  13.071  1.00  1.15           H  
ATOM   4257 2HH2 ARG A 260       5.326  10.723  14.852  1.00  1.15           H  
ATOM   4258  N   GLU A 261       4.458   4.628  10.074  1.00  1.29           N  
ATOM   4259  CA  GLU A 261       5.114   4.047   8.892  1.00  1.29           C  
ATOM   4260  C   GLU A 261       5.094   2.547   8.897  1.00  1.29           C  
ATOM   4261  O   GLU A 261       4.890   1.910   7.867  1.00  1.29           O  
ATOM   4262  CB  GLU A 261       6.553   4.525   8.727  1.00  1.29           C  
ATOM   4263  CG  GLU A 261       7.198   4.051   7.413  1.00  1.29           C  
ATOM   4264  CD  GLU A 261       8.548   4.661   7.160  1.00  1.29           C  
ATOM   4265  OE1 GLU A 261       9.002   5.403   7.991  1.00  1.29           O  
ATOM   4266  OE2 GLU A 261       9.117   4.402   6.125  1.00  1.29           O  
ATOM   4267  H   GLU A 261       5.019   4.847  10.891  1.00  1.29           H  
ATOM   4268  HA  GLU A 261       4.552   4.326   8.019  1.00  1.29           H  
ATOM   4269 1HB  GLU A 261       6.591   5.612   8.763  1.00  1.29           H  
ATOM   4270 2HB  GLU A 261       7.155   4.150   9.560  1.00  1.29           H  
ATOM   4271 1HG  GLU A 261       7.299   2.962   7.444  1.00  1.29           H  
ATOM   4272 2HG  GLU A 261       6.533   4.301   6.587  1.00  1.29           H  
ATOM   4273  N   VAL A 262       5.292   1.957  10.058  1.00  1.47           N  
ATOM   4274  CA  VAL A 262       5.291   0.503  10.137  1.00  1.47           C  
ATOM   4275  C   VAL A 262       3.911  -0.067   9.793  1.00  1.47           C  
ATOM   4276  O   VAL A 262       3.800  -1.223   9.383  1.00  1.47           O  
ATOM   4277  CB  VAL A 262       5.755   0.075  11.511  1.00  1.47           C  
ATOM   4278  CG1 VAL A 262       7.148   0.482  11.738  1.00  1.47           C  
ATOM   4279  CG2 VAL A 262       4.970   0.764  12.409  1.00  1.47           C  
ATOM   4280  H   VAL A 262       5.455   2.529  10.891  1.00  1.47           H  
ATOM   4281  HA  VAL A 262       6.012   0.125   9.410  1.00  1.47           H  
ATOM   4282  HB  VAL A 262       5.673  -1.002  11.635  1.00  1.47           H  
ATOM   4283 1HG1 VAL A 262       7.449   0.194  12.741  1.00  1.47           H  
ATOM   4284 2HG1 VAL A 262       7.755  -0.019  11.021  1.00  1.47           H  
ATOM   4285 3HG1 VAL A 262       7.240   1.566  11.619  1.00  1.47           H  
ATOM   4286 1HG2 VAL A 262       5.264   0.576  13.414  1.00  1.47           H  
ATOM   4287 2HG2 VAL A 262       5.125   1.799  12.183  1.00  1.47           H  
ATOM   4288 3HG2 VAL A 262       3.936   0.507  12.279  1.00  1.47           H  
ATOM   4289  N   SER A 263       2.860   0.768   9.911  1.00  1.67           N  
ATOM   4290  CA  SER A 263       1.510   0.379   9.536  1.00  1.67           C  
ATOM   4291  C   SER A 263       1.392   0.195   8.014  1.00  1.67           C  
ATOM   4292  O   SER A 263       0.442  -0.423   7.530  1.00  1.67           O  
ATOM   4293  CB  SER A 263       0.479   1.416   9.969  1.00  1.67           C  
ATOM   4294  OG  SER A 263       0.506   2.580   9.158  1.00  1.67           O  
ATOM   4295  H   SER A 263       3.000   1.691  10.323  1.00  1.67           H  
ATOM   4296  HA  SER A 263       1.280  -0.570  10.021  1.00  1.67           H  
ATOM   4297 1HB  SER A 263      -0.514   0.970   9.934  1.00  1.67           H  
ATOM   4298 2HB  SER A 263       0.667   1.697  11.008  1.00  1.67           H  
ATOM   4299  HG  SER A 263       1.355   3.052   9.305  1.00  1.67           H  
ATOM   4300  N   LEU A 264       2.361   0.697   7.230  1.00  1.83           N  
ATOM   4301  CA  LEU A 264       2.303   0.576   5.772  1.00  1.83           C  
ATOM   4302  C   LEU A 264       2.870  -0.778   5.315  1.00  1.83           C  
ATOM   4303  O   LEU A 264       3.910  -0.865   4.656  1.00  1.83           O  
ATOM   4304  CB  LEU A 264       3.067   1.724   5.085  1.00  1.83           C  
ATOM   4305  CG  LEU A 264       2.578   3.170   5.387  1.00  1.83           C  
ATOM   4306  CD1 LEU A 264       3.467   4.170   4.620  1.00  1.83           C  
ATOM   4307  CD2 LEU A 264       1.110   3.312   5.004  1.00  1.83           C  
ATOM   4308  H   LEU A 264       3.159   1.173   7.643  1.00  1.83           H  
ATOM   4309  HA  LEU A 264       1.260   0.629   5.464  1.00  1.83           H  
ATOM   4310 1HB  LEU A 264       4.106   1.671   5.403  1.00  1.83           H  
ATOM   4311 2HB  LEU A 264       3.027   1.575   4.010  1.00  1.83           H  
ATOM   4312  HG  LEU A 264       2.685   3.377   6.459  1.00  1.83           H  
ATOM   4313 1HD1 LEU A 264       3.138   5.182   4.826  1.00  1.83           H  
ATOM   4314 2HD1 LEU A 264       4.507   4.050   4.935  1.00  1.83           H  
ATOM   4315 3HD1 LEU A 264       3.389   3.984   3.551  1.00  1.83           H  
ATOM   4316 1HD2 LEU A 264       0.773   4.327   5.227  1.00  1.83           H  
ATOM   4317 2HD2 LEU A 264       0.986   3.115   3.941  1.00  1.83           H  
ATOM   4318 3HD2 LEU A 264       0.518   2.600   5.580  1.00  1.83           H  
ATOM   4319  N   VAL A 265       2.131  -1.808   5.710  1.00  1.90           N  
ATOM   4320  CA  VAL A 265       2.296  -3.258   5.527  1.00  1.90           C  
ATOM   4321  C   VAL A 265       3.543  -3.832   4.775  1.00  1.90           C  
ATOM   4322  O   VAL A 265       4.703  -3.528   5.072  1.00  1.90           O  
ATOM   4323  CB  VAL A 265       0.977  -3.756   4.873  1.00  1.90           C  
ATOM   4324  CG1 VAL A 265      -0.177  -3.477   5.812  1.00  1.90           C  
ATOM   4325  CG2 VAL A 265       0.738  -3.015   3.513  1.00  1.90           C  
ATOM   4326  H   VAL A 265       1.317  -1.518   6.253  1.00  1.90           H  
ATOM   4327  HA  VAL A 265       2.319  -3.682   6.532  1.00  1.90           H  
ATOM   4328  HB  VAL A 265       0.997  -4.829   4.749  1.00  1.90           H  
ATOM   4329 1HG1 VAL A 265      -1.106  -3.831   5.367  1.00  1.90           H  
ATOM   4330 2HG1 VAL A 265      -0.009  -3.991   6.759  1.00  1.90           H  
ATOM   4331 3HG1 VAL A 265      -0.248  -2.403   5.991  1.00  1.90           H  
ATOM   4332 1HG2 VAL A 265      -0.199  -3.362   3.081  1.00  1.90           H  
ATOM   4333 2HG2 VAL A 265       0.677  -1.947   3.701  1.00  1.90           H  
ATOM   4334 3HG2 VAL A 265       1.542  -3.200   2.805  1.00  1.90           H  
ATOM   4335  N   THR A 266       3.262  -4.796   3.898  1.00  1.84           N  
ATOM   4336  CA  THR A 266       4.156  -5.584   3.054  1.00  1.84           C  
ATOM   4337  C   THR A 266       5.093  -6.526   3.808  1.00  1.84           C  
ATOM   4338  O   THR A 266       4.828  -7.727   3.838  1.00  1.84           O  
ATOM   4339  CB  THR A 266       5.011  -4.660   2.164  1.00  1.84           C  
ATOM   4340  OG1 THR A 266       4.152  -3.875   1.363  1.00  1.84           O  
ATOM   4341  CG2 THR A 266       5.925  -5.480   1.231  1.00  1.84           C  
ATOM   4342  H   THR A 266       2.292  -4.989   3.746  1.00  1.84           H  
ATOM   4343  HA  THR A 266       3.537  -6.198   2.399  1.00  1.84           H  
ATOM   4344  HB  THR A 266       5.622  -4.007   2.780  1.00  1.84           H  
ATOM   4345  HG1 THR A 266       3.710  -4.447   0.728  1.00  1.84           H  
ATOM   4346 1HG2 THR A 266       6.503  -4.800   0.608  1.00  1.84           H  
ATOM   4347 2HG2 THR A 266       6.609  -6.097   1.806  1.00  1.84           H  
ATOM   4348 3HG2 THR A 266       5.315  -6.121   0.597  1.00  1.84           H  
ATOM   4349  N   GLN A 267       6.154  -5.989   4.432  1.00  1.69           N  
ATOM   4350  CA  GLN A 267       7.132  -6.813   5.180  1.00  1.69           C  
ATOM   4351  C   GLN A 267       8.307  -5.929   5.673  1.00  1.69           C  
ATOM   4352  O   GLN A 267       8.813  -5.128   4.886  1.00  1.69           O  
ATOM   4353  CB  GLN A 267       7.706  -7.921   4.266  1.00  1.69           C  
ATOM   4354  CG  GLN A 267       8.463  -8.966   4.958  1.00  1.69           C  
ATOM   4355  CD  GLN A 267       9.038 -10.013   4.003  1.00  1.69           C  
ATOM   4356  OE1 GLN A 267       9.472  -9.686   2.876  1.00  1.69           O  
ATOM   4357  NE2 GLN A 267       9.035 -11.269   4.433  1.00  1.69           N  
ATOM   4358  H   GLN A 267       6.234  -4.974   4.413  1.00  1.69           H  
ATOM   4359  HA  GLN A 267       6.643  -7.256   6.047  1.00  1.69           H  
ATOM   4360 1HB  GLN A 267       6.967  -8.433   3.695  1.00  1.69           H  
ATOM   4361 2HB  GLN A 267       8.390  -7.463   3.555  1.00  1.69           H  
ATOM   4362 1HG  GLN A 267       9.227  -8.517   5.514  1.00  1.69           H  
ATOM   4363 2HG  GLN A 267       7.776  -9.478   5.625  1.00  1.69           H  
ATOM   4364 1HE2 GLN A 267       9.396 -12.002   3.860  1.00  1.69           H  
ATOM   4365 2HE2 GLN A 267       8.660 -11.495   5.338  1.00  1.69           H  
ATOM   4366  N   ARG A 268       8.777  -6.069   6.923  1.00  1.51           N  
ATOM   4367  CA  ARG A 268       9.966  -5.314   7.396  1.00  1.51           C  
ATOM   4368  C   ARG A 268      10.818  -6.075   8.419  1.00  1.51           C  
ATOM   4369  O   ARG A 268      10.281  -6.854   9.203  1.00  1.51           O  
ATOM   4370  CB  ARG A 268       9.574  -3.968   8.019  1.00  1.51           C  
ATOM   4371  CG  ARG A 268       9.012  -2.923   7.040  1.00  1.51           C  
ATOM   4372  CD  ARG A 268       8.616  -1.658   7.696  1.00  1.51           C  
ATOM   4373  NE  ARG A 268       8.210  -0.662   6.709  1.00  1.51           N  
ATOM   4374  CZ  ARG A 268       7.020  -0.682   6.068  1.00  1.51           C  
ATOM   4375  NH1 ARG A 268       6.175  -1.638   6.289  1.00  1.51           N  
ATOM   4376  NH2 ARG A 268       6.681   0.236   5.194  1.00  1.51           N  
ATOM   4377  H   ARG A 268       8.325  -6.720   7.555  1.00  1.51           H  
ATOM   4378  HA  ARG A 268      10.599  -5.108   6.530  1.00  1.51           H  
ATOM   4379 1HB  ARG A 268       8.829  -4.130   8.796  1.00  1.51           H  
ATOM   4380 2HB  ARG A 268      10.455  -3.529   8.503  1.00  1.51           H  
ATOM   4381 1HG  ARG A 268       9.757  -2.705   6.272  1.00  1.51           H  
ATOM   4382 2HG  ARG A 268       8.111  -3.306   6.569  1.00  1.51           H  
ATOM   4383 1HD  ARG A 268       7.781  -1.829   8.378  1.00  1.51           H  
ATOM   4384 2HD  ARG A 268       9.465  -1.268   8.243  1.00  1.51           H  
ATOM   4385  HE  ARG A 268       8.847   0.097   6.503  1.00  1.51           H  
ATOM   4386 1HH1 ARG A 268       6.380  -2.376   6.934  1.00  1.51           H  
ATOM   4387 2HH1 ARG A 268       5.291  -1.647   5.751  1.00  1.51           H  
ATOM   4388 1HH2 ARG A 268       7.300   1.002   4.975  1.00  1.51           H  
ATOM   4389 2HH2 ARG A 268       5.749   0.145   4.757  1.00  1.51           H  
ATOM   4390  N   SER A 269      12.135  -5.843   8.456  1.00  1.34           N  
ATOM   4391  CA  SER A 269      12.905  -6.369   9.590  1.00  1.34           C  
ATOM   4392  C   SER A 269      13.167  -5.204  10.531  1.00  1.34           C  
ATOM   4393  O   SER A 269      13.201  -4.054  10.090  1.00  1.34           O  
ATOM   4394  CB  SER A 269      14.249  -6.933   9.163  1.00  1.34           C  
ATOM   4395  OG  SER A 269      15.079  -5.910   8.720  1.00  1.34           O  
ATOM   4396  H   SER A 269      12.619  -5.289   7.735  1.00  1.34           H  
ATOM   4397  HA  SER A 269      12.330  -7.134  10.113  1.00  1.34           H  
ATOM   4398 1HB  SER A 269      14.715  -7.457   9.995  1.00  1.34           H  
ATOM   4399 2HB  SER A 269      14.128  -7.642   8.368  1.00  1.34           H  
ATOM   4400  HG  SER A 269      14.702  -5.631   7.853  1.00  1.34           H  
ATOM   4401  N   LEU A 270      13.497  -5.472  11.788  1.00  1.22           N  
ATOM   4402  CA  LEU A 270      13.878  -4.369  12.670  1.00  1.22           C  
ATOM   4403  C   LEU A 270      15.107  -3.679  12.092  1.00  1.22           C  
ATOM   4404  O   LEU A 270      15.280  -2.471  12.242  1.00  1.22           O  
ATOM   4405  CB  LEU A 270      14.046  -4.835  14.114  1.00  1.22           C  
ATOM   4406  CG  LEU A 270      14.321  -3.717  15.161  1.00  1.22           C  
ATOM   4407  CD1 LEU A 270      13.214  -2.711  15.113  1.00  1.22           C  
ATOM   4408  CD2 LEU A 270      14.349  -4.298  16.562  1.00  1.22           C  
ATOM   4409  H   LEU A 270      13.465  -6.422  12.132  1.00  1.22           H  
ATOM   4410  HA  LEU A 270      13.072  -3.639  12.673  1.00  1.22           H  
ATOM   4411 1HB  LEU A 270      13.119  -5.285  14.407  1.00  1.22           H  
ATOM   4412 2HB  LEU A 270      14.822  -5.582  14.167  1.00  1.22           H  
ATOM   4413  HG  LEU A 270      15.265  -3.229  14.933  1.00  1.22           H  
ATOM   4414 1HD1 LEU A 270      13.401  -1.931  15.844  1.00  1.22           H  
ATOM   4415 2HD1 LEU A 270      13.176  -2.280  14.130  1.00  1.22           H  
ATOM   4416 3HD1 LEU A 270      12.264  -3.199  15.338  1.00  1.22           H  
ATOM   4417 1HD2 LEU A 270      14.522  -3.511  17.267  1.00  1.22           H  
ATOM   4418 2HD2 LEU A 270      13.392  -4.743  16.770  1.00  1.22           H  
ATOM   4419 3HD2 LEU A 270      15.112  -5.034  16.663  1.00  1.22           H  
ATOM   4420  N   GLY A 271      15.958  -4.462  11.424  1.00  1.17           N  
ATOM   4421  CA  GLY A 271      17.165  -3.976  10.774  1.00  1.17           C  
ATOM   4422  C   GLY A 271      16.862  -2.929   9.693  1.00  1.17           C  
ATOM   4423  O   GLY A 271      17.718  -2.098   9.393  1.00  1.17           O  
ATOM   4424  H   GLY A 271      15.735  -5.442  11.342  1.00  1.17           H  
ATOM   4425 1HA  GLY A 271      17.825  -3.547  11.521  1.00  1.17           H  
ATOM   4426 2HA  GLY A 271      17.693  -4.818  10.327  1.00  1.17           H  
ATOM   4427  N   ASP A 272      15.649  -2.957   9.110  1.00  1.18           N  
ATOM   4428  CA  ASP A 272      15.267  -2.009   8.067  1.00  1.18           C  
ATOM   4429  C   ASP A 272      14.745  -0.763   8.734  1.00  1.18           C  
ATOM   4430  O   ASP A 272      14.905   0.347   8.218  1.00  1.18           O  
ATOM   4431  CB  ASP A 272      14.179  -2.568   7.147  1.00  1.18           C  
ATOM   4432  CG  ASP A 272      14.627  -3.755   6.374  1.00  1.18           C  
ATOM   4433  OD1 ASP A 272      15.624  -3.676   5.682  1.00  1.18           O  
ATOM   4434  OD2 ASP A 272      13.975  -4.785   6.497  1.00  1.18           O  
ATOM   4435  H   ASP A 272      14.958  -3.634   9.416  1.00  1.18           H  
ATOM   4436  HA  ASP A 272      16.140  -1.760   7.472  1.00  1.18           H  
ATOM   4437 1HB  ASP A 272      13.311  -2.848   7.753  1.00  1.18           H  
ATOM   4438 2HB  ASP A 272      13.853  -1.795   6.450  1.00  1.18           H  
ATOM   4439  N   LEU A 273      14.110  -0.933   9.893  1.00  1.24           N  
ATOM   4440  CA  LEU A 273      13.646   0.246  10.599  1.00  1.24           C  
ATOM   4441  C   LEU A 273      14.881   1.018  11.066  1.00  1.24           C  
ATOM   4442  O   LEU A 273      14.966   2.237  10.894  1.00  1.24           O  
ATOM   4443  CB  LEU A 273      12.726  -0.143  11.765  1.00  1.24           C  
ATOM   4444  CG  LEU A 273      11.386  -0.729  11.334  1.00  1.24           C  
ATOM   4445  CD1 LEU A 273      10.568  -1.188  12.557  1.00  1.24           C  
ATOM   4446  CD2 LEU A 273      10.666   0.321  10.540  1.00  1.24           C  
ATOM   4447  H   LEU A 273      13.957  -1.877  10.258  1.00  1.24           H  
ATOM   4448  HA  LEU A 273      13.085   0.877   9.911  1.00  1.24           H  
ATOM   4449 1HB  LEU A 273      13.237  -0.874  12.368  1.00  1.24           H  
ATOM   4450 2HB  LEU A 273      12.536   0.740  12.375  1.00  1.24           H  
ATOM   4451  HG  LEU A 273      11.562  -1.607  10.702  1.00  1.24           H  
ATOM   4452 1HD1 LEU A 273       9.620  -1.603  12.224  1.00  1.24           H  
ATOM   4453 2HD1 LEU A 273      11.114  -1.944  13.102  1.00  1.24           H  
ATOM   4454 3HD1 LEU A 273      10.380  -0.339  13.207  1.00  1.24           H  
ATOM   4455 1HD2 LEU A 273       9.737  -0.068  10.196  1.00  1.24           H  
ATOM   4456 2HD2 LEU A 273      10.491   1.198  11.167  1.00  1.24           H  
ATOM   4457 3HD2 LEU A 273      11.274   0.604   9.680  1.00  1.24           H  
ATOM   4458  N   ILE A 274      15.885   0.271  11.533  1.00  1.32           N  
ATOM   4459  CA  ILE A 274      17.159   0.824  11.963  1.00  1.32           C  
ATOM   4460  C   ILE A 274      17.918   1.453  10.796  1.00  1.32           C  
ATOM   4461  O   ILE A 274      18.426   2.565  10.913  1.00  1.32           O  
ATOM   4462  CB  ILE A 274      18.009  -0.261  12.634  1.00  1.32           C  
ATOM   4463  CG1 ILE A 274      17.373  -0.684  13.962  1.00  1.32           C  
ATOM   4464  CG2 ILE A 274      19.385   0.228  12.831  1.00  1.32           C  
ATOM   4465  CD1 ILE A 274      17.974  -1.937  14.532  1.00  1.32           C  
ATOM   4466  H   ILE A 274      15.733  -0.734  11.636  1.00  1.32           H  
ATOM   4467  HA  ILE A 274      16.962   1.605  12.700  1.00  1.32           H  
ATOM   4468  HB  ILE A 274      18.027  -1.140  12.000  1.00  1.32           H  
ATOM   4469 1HG1 ILE A 274      17.508   0.114  14.677  1.00  1.32           H  
ATOM   4470 2HG1 ILE A 274      16.306  -0.841  13.819  1.00  1.32           H  
ATOM   4471 1HG2 ILE A 274      19.976  -0.535  13.307  1.00  1.32           H  
ATOM   4472 2HG2 ILE A 274      19.819   0.491  11.881  1.00  1.32           H  
ATOM   4473 3HG2 ILE A 274      19.346   1.067  13.432  1.00  1.32           H  
ATOM   4474 1HD1 ILE A 274      17.494  -2.179  15.475  1.00  1.32           H  
ATOM   4475 2HD1 ILE A 274      17.827  -2.753  13.831  1.00  1.32           H  
ATOM   4476 3HD1 ILE A 274      19.029  -1.782  14.690  1.00  1.32           H  
ATOM   4477  N   MET A 275      18.001   0.736   9.666  1.00  1.41           N  
ATOM   4478  CA  MET A 275      18.652   1.253   8.469  1.00  1.41           C  
ATOM   4479  C   MET A 275      17.963   2.494   7.928  1.00  1.41           C  
ATOM   4480  O   MET A 275      18.627   3.427   7.476  1.00  1.41           O  
ATOM   4481  CB  MET A 275      18.783   0.150   7.421  1.00  1.41           C  
ATOM   4482  CG  MET A 275      19.429   0.573   6.134  1.00  1.41           C  
ATOM   4483  SD  MET A 275      19.821  -0.827   5.027  1.00  1.41           S  
ATOM   4484  CE  MET A 275      18.222  -1.435   4.513  1.00  1.41           C  
ATOM   4485  H   MET A 275      17.618  -0.202   9.633  1.00  1.41           H  
ATOM   4486  HA  MET A 275      19.645   1.563   8.727  1.00  1.41           H  
ATOM   4487 1HB  MET A 275      19.353  -0.679   7.838  1.00  1.41           H  
ATOM   4488 2HB  MET A 275      17.797  -0.221   7.180  1.00  1.41           H  
ATOM   4489 1HG  MET A 275      18.771   1.261   5.605  1.00  1.41           H  
ATOM   4490 2HG  MET A 275      20.333   1.088   6.367  1.00  1.41           H  
ATOM   4491 1HE  MET A 275      18.365  -2.271   3.834  1.00  1.41           H  
ATOM   4492 2HE  MET A 275      17.652  -1.768   5.385  1.00  1.41           H  
ATOM   4493 3HE  MET A 275      17.681  -0.645   4.009  1.00  1.41           H  
ATOM   4494  N   SER A 276      16.639   2.536   7.965  1.00  1.52           N  
ATOM   4495  CA  SER A 276      15.952   3.717   7.496  1.00  1.52           C  
ATOM   4496  C   SER A 276      16.294   4.905   8.396  1.00  1.52           C  
ATOM   4497  O   SER A 276      16.650   5.984   7.920  1.00  1.52           O  
ATOM   4498  CB  SER A 276      14.455   3.485   7.517  1.00  1.52           C  
ATOM   4499  OG  SER A 276      14.096   2.471   6.617  1.00  1.52           O  
ATOM   4500  H   SER A 276      16.096   1.744   8.304  1.00  1.52           H  
ATOM   4501  HA  SER A 276      16.279   3.936   6.480  1.00  1.52           H  
ATOM   4502 1HB  SER A 276      14.148   3.202   8.526  1.00  1.52           H  
ATOM   4503 2HB  SER A 276      13.936   4.408   7.264  1.00  1.52           H  
ATOM   4504  HG  SER A 276      14.419   1.637   7.032  1.00  1.52           H  
ATOM   4505  N   CYS A 277      16.283   4.691   9.715  1.00  1.65           N  
ATOM   4506  CA  CYS A 277      16.529   5.777  10.655  1.00  1.65           C  
ATOM   4507  C   CYS A 277      17.993   6.034  10.965  1.00  1.65           C  
ATOM   4508  O   CYS A 277      18.421   5.877  12.106  1.00  1.65           O  
ATOM   4509  CB  CYS A 277      15.823   5.499  11.974  1.00  1.65           C  
ATOM   4510  SG  CYS A 277      14.044   5.417  11.820  1.00  1.65           S  
ATOM   4511  H   CYS A 277      16.022   3.774  10.079  1.00  1.65           H  
ATOM   4512  HA  CYS A 277      16.103   6.685  10.227  1.00  1.65           H  
ATOM   4513 1HB  CYS A 277      16.172   4.545  12.377  1.00  1.65           H  
ATOM   4514 2HB  CYS A 277      16.069   6.279  12.690  1.00  1.65           H  
ATOM   4515  HG  CYS A 277      13.901   6.643  11.243  1.00  1.65           H  
ATOM   4516  N   CYS A 278      18.759   6.423   9.955  1.00  1.80           N  
ATOM   4517  CA  CYS A 278      20.166   6.780  10.158  1.00  1.80           C  
ATOM   4518  C   CYS A 278      20.666   7.638   8.986  1.00  1.80           C  
ATOM   4519  O   CYS A 278      20.090   7.574   7.906  1.00  1.80           O  
ATOM   4520  CB  CYS A 278      20.996   5.505  10.324  1.00  1.80           C  
ATOM   4521  SG  CYS A 278      21.022   4.464   8.933  1.00  1.80           S  
ATOM   4522  H   CYS A 278      18.308   6.482   9.040  1.00  1.80           H  
ATOM   4523  HA  CYS A 278      20.232   7.354  11.076  1.00  1.80           H  
ATOM   4524 1HB  CYS A 278      22.013   5.730  10.565  1.00  1.80           H  
ATOM   4525 2HB  CYS A 278      20.599   4.921  11.153  1.00  1.80           H  
ATOM   4526  HG  CYS A 278      19.692   4.340   8.753  1.00  1.80           H  
ATOM   4527  N   PRO A 279      21.725   8.463   9.143  1.00  1.95           N  
ATOM   4528  CA  PRO A 279      22.329   9.225   8.059  1.00  1.95           C  
ATOM   4529  C   PRO A 279      23.074   8.368   7.036  1.00  1.95           C  
ATOM   4530  O   PRO A 279      23.263   8.782   5.892  1.00  1.95           O  
ATOM   4531  CB  PRO A 279      23.297  10.145   8.811  1.00  1.95           C  
ATOM   4532  CG  PRO A 279      23.610   9.417  10.105  1.00  1.95           C  
ATOM   4533  CD  PRO A 279      22.354   8.674  10.456  1.00  1.95           C  
ATOM   4534  HA  PRO A 279      21.544   9.813   7.561  1.00  1.95           H  
ATOM   4535 1HB  PRO A 279      24.198  10.307   8.200  1.00  1.95           H  
ATOM   4536 2HB  PRO A 279      22.840  11.129   8.971  1.00  1.95           H  
ATOM   4537 1HG  PRO A 279      24.478   8.745   9.962  1.00  1.95           H  
ATOM   4538 2HG  PRO A 279      23.900  10.141  10.885  1.00  1.95           H  
ATOM   4539 1HD  PRO A 279      22.652   7.750  10.933  1.00  1.95           H  
ATOM   4540 2HD  PRO A 279      21.723   9.279  11.090  1.00  1.95           H  
ATOM   4541  N   ASP A 280      23.480   7.169   7.451  1.00  2.07           N  
ATOM   4542  CA  ASP A 280      24.218   6.254   6.590  1.00  2.07           C  
ATOM   4543  C   ASP A 280      23.426   4.967   6.461  1.00  2.07           C  
ATOM   4544  O   ASP A 280      23.574   4.119   7.335  1.00  2.07           O  
ATOM   4545  CB  ASP A 280      25.573   5.870   7.197  1.00  2.07           C  
ATOM   4546  CG  ASP A 280      26.538   7.013   7.408  1.00  2.07           C  
ATOM   4547  OD1 ASP A 280      26.797   7.803   6.521  1.00  2.07           O  
ATOM   4548  OD2 ASP A 280      27.087   7.099   8.487  1.00  2.07           O  
ATOM   4549  H   ASP A 280      23.278   6.883   8.396  1.00  2.07           H  
ATOM   4550  HA  ASP A 280      24.375   6.720   5.624  1.00  2.07           H  
ATOM   4551 1HB  ASP A 280      25.404   5.383   8.157  1.00  2.07           H  
ATOM   4552 2HB  ASP A 280      26.055   5.133   6.549  1.00  2.07           H  
ATOM   4553  N   PRO A 281      22.660   4.713   5.383  1.00  2.15           N  
ATOM   4554  CA  PRO A 281      21.718   3.595   5.263  1.00  2.15           C  
ATOM   4555  C   PRO A 281      22.383   2.245   5.000  1.00  2.15           C  
ATOM   4556  O   PRO A 281      22.089   1.551   4.030  1.00  2.15           O  
ATOM   4557  CB  PRO A 281      20.858   4.038   4.087  1.00  2.15           C  
ATOM   4558  CG  PRO A 281      21.816   4.831   3.207  1.00  2.15           C  
ATOM   4559  CD  PRO A 281      22.728   5.575   4.195  1.00  2.15           C  
ATOM   4560  HA  PRO A 281      21.103   3.542   6.171  1.00  2.15           H  
ATOM   4561 1HB  PRO A 281      20.437   3.154   3.581  1.00  2.15           H  
ATOM   4562 2HB  PRO A 281      20.009   4.638   4.455  1.00  2.15           H  
ATOM   4563 1HG  PRO A 281      22.381   4.153   2.542  1.00  2.15           H  
ATOM   4564 2HG  PRO A 281      21.253   5.515   2.551  1.00  2.15           H  
ATOM   4565 1HD  PRO A 281      23.752   5.602   3.790  1.00  2.15           H  
ATOM   4566 2HD  PRO A 281      22.332   6.582   4.418  1.00  2.15           H  
ATOM   4567  N   ASN A 282      23.262   1.889   5.912  1.00  2.18           N  
ATOM   4568  CA  ASN A 282      24.001   0.656   5.973  1.00  2.18           C  
ATOM   4569  C   ASN A 282      24.671   0.522   7.350  1.00  2.18           C  
ATOM   4570  O   ASN A 282      25.872   0.259   7.418  1.00  2.18           O  
ATOM   4571  CB  ASN A 282      24.995   0.577   4.842  1.00  2.18           C  
ATOM   4572  CG  ASN A 282      26.041   1.648   4.853  1.00  2.18           C  
ATOM   4573  OD1 ASN A 282      26.071   2.562   5.683  1.00  2.18           O  
ATOM   4574  ND2 ASN A 282      26.926   1.545   3.899  1.00  2.18           N  
ATOM   4575  H   ASN A 282      23.421   2.548   6.658  1.00  2.18           H  
ATOM   4576  HA  ASN A 282      23.305  -0.177   5.862  1.00  2.18           H  
ATOM   4577 1HB  ASN A 282      25.504  -0.372   4.915  1.00  2.18           H  
ATOM   4578 2HB  ASN A 282      24.475   0.593   3.891  1.00  2.18           H  
ATOM   4579 1HD2 ASN A 282      27.671   2.208   3.818  1.00  2.18           H  
ATOM   4580 2HD2 ASN A 282      26.854   0.796   3.236  1.00  2.18           H  
ATOM   4581  N   PRO A 283      23.931   0.706   8.466  1.00  2.13           N  
ATOM   4582  CA  PRO A 283      24.448   0.756   9.813  1.00  2.13           C  
ATOM   4583  C   PRO A 283      24.949  -0.610  10.219  1.00  2.13           C  
ATOM   4584  O   PRO A 283      24.507  -1.627   9.674  1.00  2.13           O  
ATOM   4585  CB  PRO A 283      23.221   1.136  10.639  1.00  2.13           C  
ATOM   4586  CG  PRO A 283      22.081   0.621   9.861  1.00  2.13           C  
ATOM   4587  CD  PRO A 283      22.463   0.808   8.413  1.00  2.13           C  
ATOM   4588  HA  PRO A 283      25.229   1.529   9.853  1.00  2.13           H  
ATOM   4589 1HB  PRO A 283      23.266   0.693  11.644  1.00  2.13           H  
ATOM   4590 2HB  PRO A 283      23.176   2.223  10.764  1.00  2.13           H  
ATOM   4591 1HG  PRO A 283      21.895  -0.415  10.109  1.00  2.13           H  
ATOM   4592 2HG  PRO A 283      21.204   1.186  10.161  1.00  2.13           H  
ATOM   4593 1HD  PRO A 283      22.022   0.024   7.785  1.00  2.13           H  
ATOM   4594 2HD  PRO A 283      22.134   1.810   8.144  1.00  2.13           H  
ATOM   4595  N   PRO A 284      25.797  -0.686  11.237  1.00  2.01           N  
ATOM   4596  CA  PRO A 284      26.374  -1.903  11.750  1.00  2.01           C  
ATOM   4597  C   PRO A 284      25.351  -2.694  12.554  1.00  2.01           C  
ATOM   4598  O   PRO A 284      25.466  -2.827  13.774  1.00  2.01           O  
ATOM   4599  CB  PRO A 284      27.522  -1.359  12.604  1.00  2.01           C  
ATOM   4600  CG  PRO A 284      27.018  -0.016  13.111  1.00  2.01           C  
ATOM   4601  CD  PRO A 284      26.235   0.551  11.952  1.00  2.01           C  
ATOM   4602  HA  PRO A 284      26.756  -2.502  10.911  1.00  2.01           H  
ATOM   4603 1HB  PRO A 284      27.750  -2.061  13.403  1.00  2.01           H  
ATOM   4604 2HB  PRO A 284      28.432  -1.267  11.994  1.00  2.01           H  
ATOM   4605 1HG  PRO A 284      26.394  -0.160  14.011  1.00  2.01           H  
ATOM   4606 2HG  PRO A 284      27.860   0.626  13.414  1.00  2.01           H  
ATOM   4607 1HD  PRO A 284      25.396   1.131  12.346  1.00  2.01           H  
ATOM   4608 2HD  PRO A 284      26.900   1.157  11.318  1.00  2.01           H  
ATOM   4609  N   ILE A 285      24.364  -3.253  11.851  1.00  1.86           N  
ATOM   4610  CA  ILE A 285      23.269  -3.956  12.508  1.00  1.86           C  
ATOM   4611  C   ILE A 285      23.778  -5.086  13.372  1.00  1.86           C  
ATOM   4612  O   ILE A 285      23.279  -5.285  14.471  1.00  1.86           O  
ATOM   4613  CB  ILE A 285      22.255  -4.557  11.518  1.00  1.86           C  
ATOM   4614  CG1 ILE A 285      21.543  -3.487  10.724  1.00  1.86           C  
ATOM   4615  CG2 ILE A 285      21.221  -5.355  12.317  1.00  1.86           C  
ATOM   4616  CD1 ILE A 285      20.756  -2.569  11.563  1.00  1.86           C  
ATOM   4617  H   ILE A 285      24.349  -3.100  10.842  1.00  1.86           H  
ATOM   4618  HA  ILE A 285      22.735  -3.258  13.138  1.00  1.86           H  
ATOM   4619  HB  ILE A 285      22.764  -5.212  10.816  1.00  1.86           H  
ATOM   4620 1HG1 ILE A 285      22.273  -2.910  10.157  1.00  1.86           H  
ATOM   4621 2HG1 ILE A 285      20.863  -3.972  10.023  1.00  1.86           H  
ATOM   4622 1HG2 ILE A 285      20.496  -5.789  11.641  1.00  1.86           H  
ATOM   4623 2HG2 ILE A 285      21.721  -6.147  12.872  1.00  1.86           H  
ATOM   4624 3HG2 ILE A 285      20.708  -4.691  13.014  1.00  1.86           H  
ATOM   4625 1HD1 ILE A 285      20.252  -1.843  10.923  1.00  1.86           H  
ATOM   4626 2HD1 ILE A 285      20.016  -3.129  12.124  1.00  1.86           H  
ATOM   4627 3HD1 ILE A 285      21.420  -2.063  12.247  1.00  1.86           H  
ATOM   4628  N   HIS A 286      24.775  -5.831  12.908  1.00  1.71           N  
ATOM   4629  CA  HIS A 286      25.264  -6.937  13.719  1.00  1.71           C  
ATOM   4630  C   HIS A 286      25.741  -6.429  15.087  1.00  1.71           C  
ATOM   4631  O   HIS A 286      25.347  -6.971  16.118  1.00  1.71           O  
ATOM   4632  CB  HIS A 286      26.360  -7.701  12.958  1.00  1.71           C  
ATOM   4633  CG  HIS A 286      26.919  -8.922  13.659  1.00  1.71           C  
ATOM   4634  ND1 HIS A 286      28.097  -8.906  14.377  1.00  1.71           N  
ATOM   4635  CD2 HIS A 286      26.444 -10.191  13.740  1.00  1.71           C  
ATOM   4636  CE1 HIS A 286      28.334 -10.112  14.860  1.00  1.71           C  
ATOM   4637  NE2 HIS A 286      27.337 -10.917  14.501  1.00  1.71           N  
ATOM   4638  H   HIS A 286      25.176  -5.630  12.004  1.00  1.71           H  
ATOM   4639  HA  HIS A 286      24.449  -7.636  13.900  1.00  1.71           H  
ATOM   4640 1HB  HIS A 286      25.971  -8.020  11.991  1.00  1.71           H  
ATOM   4641 2HB  HIS A 286      27.194  -7.026  12.764  1.00  1.71           H  
ATOM   4642  HD1 HIS A 286      28.740  -8.120  14.506  1.00  1.71           H  
ATOM   4643  HD2 HIS A 286      25.552 -10.674  13.338  1.00  1.71           H  
ATOM   4644  HE1 HIS A 286      29.230 -10.294  15.457  1.00  1.71           H  
ATOM   4645  N   LYS A 287      26.553  -5.368  15.115  1.00  1.57           N  
ATOM   4646  CA  LYS A 287      27.029  -4.834  16.395  1.00  1.57           C  
ATOM   4647  C   LYS A 287      25.888  -4.290  17.249  1.00  1.57           C  
ATOM   4648  O   LYS A 287      25.892  -4.422  18.471  1.00  1.57           O  
ATOM   4649  CB  LYS A 287      28.072  -3.762  16.187  1.00  1.57           C  
ATOM   4650  CG  LYS A 287      29.393  -4.296  15.695  1.00  1.57           C  
ATOM   4651  CD  LYS A 287      30.341  -3.183  15.395  1.00  1.57           C  
ATOM   4652  CE  LYS A 287      30.691  -2.435  16.657  1.00  1.57           C  
ATOM   4653  NZ  LYS A 287      31.690  -1.421  16.402  1.00  1.57           N  
ATOM   4654  H   LYS A 287      26.835  -4.928  14.252  1.00  1.57           H  
ATOM   4655  HA  LYS A 287      27.495  -5.649  16.947  1.00  1.57           H  
ATOM   4656 1HB  LYS A 287      27.699  -3.034  15.475  1.00  1.57           H  
ATOM   4657 2HB  LYS A 287      28.244  -3.240  17.126  1.00  1.57           H  
ATOM   4658 1HG  LYS A 287      29.833  -4.957  16.446  1.00  1.57           H  
ATOM   4659 2HG  LYS A 287      29.232  -4.878  14.787  1.00  1.57           H  
ATOM   4660 1HD  LYS A 287      31.254  -3.599  14.960  1.00  1.57           H  
ATOM   4661 2HD  LYS A 287      29.896  -2.497  14.680  1.00  1.57           H  
ATOM   4662 1HE  LYS A 287      29.794  -1.959  17.051  1.00  1.57           H  
ATOM   4663 2HE  LYS A 287      31.079  -3.135  17.397  1.00  1.57           H  
ATOM   4664 1HZ  LYS A 287      31.910  -0.937  17.254  1.00  1.57           H  
ATOM   4665 2HZ  LYS A 287      32.523  -1.900  16.043  1.00  1.57           H  
ATOM   4666 3HZ  LYS A 287      31.334  -0.770  15.720  1.00  1.57           H  
ATOM   4667  N   ILE A 288      24.887  -3.694  16.606  1.00  1.45           N  
ATOM   4668  CA  ILE A 288      23.724  -3.185  17.328  1.00  1.45           C  
ATOM   4669  C   ILE A 288      23.027  -4.352  18.030  1.00  1.45           C  
ATOM   4670  O   ILE A 288      22.775  -4.323  19.234  1.00  1.45           O  
ATOM   4671  CB  ILE A 288      22.785  -2.461  16.325  1.00  1.45           C  
ATOM   4672  CG1 ILE A 288      23.466  -1.169  15.856  1.00  1.45           C  
ATOM   4673  CG2 ILE A 288      21.392  -2.215  16.869  1.00  1.45           C  
ATOM   4674  CD1 ILE A 288      22.834  -0.499  14.650  1.00  1.45           C  
ATOM   4675  H   ILE A 288      24.942  -3.581  15.592  1.00  1.45           H  
ATOM   4676  HA  ILE A 288      24.060  -2.471  18.078  1.00  1.45           H  
ATOM   4677  HB  ILE A 288      22.684  -3.084  15.457  1.00  1.45           H  
ATOM   4678 1HG1 ILE A 288      23.431  -0.479  16.679  1.00  1.45           H  
ATOM   4679 2HG1 ILE A 288      24.511  -1.382  15.627  1.00  1.45           H  
ATOM   4680 1HG2 ILE A 288      20.797  -1.734  16.108  1.00  1.45           H  
ATOM   4681 2HG2 ILE A 288      20.930  -3.162  17.149  1.00  1.45           H  
ATOM   4682 3HG2 ILE A 288      21.442  -1.589  17.712  1.00  1.45           H  
ATOM   4683 1HD1 ILE A 288      23.381   0.413  14.418  1.00  1.45           H  
ATOM   4684 2HD1 ILE A 288      22.879  -1.155  13.806  1.00  1.45           H  
ATOM   4685 3HD1 ILE A 288      21.803  -0.262  14.870  1.00  1.45           H  
ATOM   4686  N   VAL A 289      22.818  -5.427  17.290  1.00  1.33           N  
ATOM   4687  CA  VAL A 289      22.181  -6.633  17.789  1.00  1.33           C  
ATOM   4688  C   VAL A 289      22.984  -7.321  18.892  1.00  1.33           C  
ATOM   4689  O   VAL A 289      22.421  -7.845  19.854  1.00  1.33           O  
ATOM   4690  CB  VAL A 289      21.917  -7.591  16.639  1.00  1.33           C  
ATOM   4691  CG1 VAL A 289      21.433  -8.927  17.145  1.00  1.33           C  
ATOM   4692  CG2 VAL A 289      20.894  -6.989  15.781  1.00  1.33           C  
ATOM   4693  H   VAL A 289      23.087  -5.396  16.307  1.00  1.33           H  
ATOM   4694  HA  VAL A 289      21.218  -6.339  18.185  1.00  1.33           H  
ATOM   4695  HB  VAL A 289      22.837  -7.747  16.077  1.00  1.33           H  
ATOM   4696 1HG1 VAL A 289      21.245  -9.585  16.298  1.00  1.33           H  
ATOM   4697 2HG1 VAL A 289      22.192  -9.368  17.789  1.00  1.33           H  
ATOM   4698 3HG1 VAL A 289      20.508  -8.791  17.707  1.00  1.33           H  
ATOM   4699 1HG2 VAL A 289      20.701  -7.650  14.945  1.00  1.33           H  
ATOM   4700 2HG2 VAL A 289      20.003  -6.850  16.369  1.00  1.33           H  
ATOM   4701 3HG2 VAL A 289      21.224  -6.032  15.415  1.00  1.33           H  
ATOM   4702  N   ARG A 290      24.306  -7.338  18.751  1.00  1.23           N  
ATOM   4703  CA  ARG A 290      25.173  -7.987  19.725  1.00  1.23           C  
ATOM   4704  C   ARG A 290      25.401  -7.174  21.004  1.00  1.23           C  
ATOM   4705  O   ARG A 290      26.015  -7.681  21.946  1.00  1.23           O  
ATOM   4706  CB  ARG A 290      26.525  -8.296  19.116  1.00  1.23           C  
ATOM   4707  CG  ARG A 290      26.520  -9.309  17.980  1.00  1.23           C  
ATOM   4708  CD  ARG A 290      26.230 -10.696  18.415  1.00  1.23           C  
ATOM   4709  NE  ARG A 290      26.364 -11.602  17.292  1.00  1.23           N  
ATOM   4710  CZ  ARG A 290      26.082 -12.903  17.259  1.00  1.23           C  
ATOM   4711  NH1 ARG A 290      25.619 -13.552  18.310  1.00  1.23           N  
ATOM   4712  NH2 ARG A 290      26.295 -13.500  16.111  1.00  1.23           N  
ATOM   4713  H   ARG A 290      24.722  -6.919  17.920  1.00  1.23           H  
ATOM   4714  HA  ARG A 290      24.705  -8.930  20.004  1.00  1.23           H  
ATOM   4715 1HB  ARG A 290      26.947  -7.373  18.716  1.00  1.23           H  
ATOM   4716 2HB  ARG A 290      27.200  -8.656  19.889  1.00  1.23           H  
ATOM   4717 1HG  ARG A 290      25.758  -9.046  17.258  1.00  1.23           H  
ATOM   4718 2HG  ARG A 290      27.492  -9.294  17.496  1.00  1.23           H  
ATOM   4719 1HD  ARG A 290      26.930 -11.001  19.191  1.00  1.23           H  
ATOM   4720 2HD  ARG A 290      25.209 -10.757  18.788  1.00  1.23           H  
ATOM   4721  HE  ARG A 290      26.713 -11.223  16.412  1.00  1.23           H  
ATOM   4722 1HH1 ARG A 290      25.465 -13.062  19.179  1.00  1.23           H  
ATOM   4723 2HH1 ARG A 290      25.417 -14.539  18.244  1.00  1.23           H  
ATOM   4724 1HH2 ARG A 290      26.660 -12.909  15.346  1.00  1.23           H  
ATOM   4725 2HH2 ARG A 290      26.112 -14.484  15.991  1.00  1.23           H  
ATOM   4726  N   LYS A 291      24.911  -5.930  21.063  1.00  1.13           N  
ATOM   4727  CA  LYS A 291      25.064  -5.123  22.266  1.00  1.13           C  
ATOM   4728  C   LYS A 291      23.712  -4.549  22.676  1.00  1.13           C  
ATOM   4729  O   LYS A 291      23.593  -3.335  22.837  1.00  1.13           O  
ATOM   4730  CB  LYS A 291      26.016  -3.949  22.014  1.00  1.13           C  
ATOM   4731  CG  LYS A 291      27.467  -4.301  21.754  1.00  1.13           C  
ATOM   4732  CD  LYS A 291      28.276  -3.028  21.495  1.00  1.13           C  
ATOM   4733  CE  LYS A 291      28.369  -2.158  22.763  1.00  1.13           C  
ATOM   4734  NZ  LYS A 291      29.234  -0.967  22.562  1.00  1.13           N  
ATOM   4735  H   LYS A 291      24.392  -5.530  20.277  1.00  1.13           H  
ATOM   4736  HA  LYS A 291      25.465  -5.732  23.070  1.00  1.13           H  
ATOM   4737 1HB  LYS A 291      25.661  -3.397  21.137  1.00  1.13           H  
ATOM   4738 2HB  LYS A 291      25.983  -3.264  22.862  1.00  1.13           H  
ATOM   4739 1HG  LYS A 291      27.879  -4.836  22.609  1.00  1.13           H  
ATOM   4740 2HG  LYS A 291      27.527  -4.945  20.874  1.00  1.13           H  
ATOM   4741 1HD  LYS A 291      29.282  -3.293  21.166  1.00  1.13           H  
ATOM   4742 2HD  LYS A 291      27.792  -2.450  20.704  1.00  1.13           H  
ATOM   4743 1HE  LYS A 291      27.368  -1.816  23.035  1.00  1.13           H  
ATOM   4744 2HE  LYS A 291      28.773  -2.755  23.579  1.00  1.13           H  
ATOM   4745 1HZ  LYS A 291      29.262  -0.419  23.419  1.00  1.13           H  
ATOM   4746 2HZ  LYS A 291      30.166  -1.262  22.323  1.00  1.13           H  
ATOM   4747 3HZ  LYS A 291      28.856  -0.402  21.815  1.00  1.13           H  
ATOM   4748  N   PRO A 292      22.707  -5.394  22.980  1.00  1.04           N  
ATOM   4749  CA  PRO A 292      21.331  -5.000  23.213  1.00  1.04           C  
ATOM   4750  C   PRO A 292      21.166  -4.100  24.425  1.00  1.04           C  
ATOM   4751  O   PRO A 292      20.287  -3.245  24.459  1.00  1.04           O  
ATOM   4752  CB  PRO A 292      20.662  -6.350  23.467  1.00  1.04           C  
ATOM   4753  CG  PRO A 292      21.766  -7.263  23.946  1.00  1.04           C  
ATOM   4754  CD  PRO A 292      22.961  -6.834  23.185  1.00  1.04           C  
ATOM   4755  HA  PRO A 292      20.927  -4.524  22.308  1.00  1.04           H  
ATOM   4756 1HB  PRO A 292      19.830  -6.227  24.159  1.00  1.04           H  
ATOM   4757 2HB  PRO A 292      20.257  -6.737  22.563  1.00  1.04           H  
ATOM   4758 1HG  PRO A 292      21.919  -7.171  25.031  1.00  1.04           H  
ATOM   4759 2HG  PRO A 292      21.498  -8.313  23.757  1.00  1.04           H  
ATOM   4760 1HD  PRO A 292      23.860  -7.026  23.779  1.00  1.04           H  
ATOM   4761 2HD  PRO A 292      22.960  -7.370  22.236  1.00  1.04           H  
ATOM   4762  N   SER A 293      22.111  -4.186  25.356  1.00  0.96           N  
ATOM   4763  CA  SER A 293      22.060  -3.432  26.601  1.00  0.96           C  
ATOM   4764  C   SER A 293      22.343  -1.950  26.415  1.00  0.96           C  
ATOM   4765  O   SER A 293      22.247  -1.167  27.366  1.00  0.96           O  
ATOM   4766  CB  SER A 293      23.028  -4.022  27.599  1.00  0.96           C  
ATOM   4767  OG  SER A 293      24.359  -3.883  27.171  1.00  0.96           O  
ATOM   4768  H   SER A 293      22.851  -4.861  25.244  1.00  0.96           H  
ATOM   4769  HA  SER A 293      21.053  -3.534  27.008  1.00  0.96           H  
ATOM   4770 1HB  SER A 293      22.899  -3.523  28.557  1.00  0.96           H  
ATOM   4771 2HB  SER A 293      22.797  -5.081  27.748  1.00  0.96           H  
ATOM   4772  HG  SER A 293      24.904  -4.033  27.948  1.00  0.96           H  
ATOM   4773  N   ARG A 294      22.758  -1.572  25.211  1.00  0.88           N  
ATOM   4774  CA  ARG A 294      23.043  -0.186  24.924  1.00  0.88           C  
ATOM   4775  C   ARG A 294      22.201   0.325  23.762  1.00  0.88           C  
ATOM   4776  O   ARG A 294      22.540   1.363  23.155  1.00  0.88           O  
ATOM   4777  CB  ARG A 294      24.516  -0.011  24.646  1.00  0.88           C  
ATOM   4778  CG  ARG A 294      25.421  -0.287  25.845  1.00  0.88           C  
ATOM   4779  CD  ARG A 294      25.207   0.735  26.908  1.00  0.88           C  
ATOM   4780  NE  ARG A 294      26.060   0.547  28.070  1.00  0.88           N  
ATOM   4781  CZ  ARG A 294      25.729  -0.172  29.168  1.00  0.88           C  
ATOM   4782  NH1 ARG A 294      24.554  -0.776  29.262  1.00  0.88           N  
ATOM   4783  NH2 ARG A 294      26.596  -0.268  30.169  1.00  0.88           N  
ATOM   4784  H   ARG A 294      22.868  -2.261  24.465  1.00  0.88           H  
ATOM   4785  HA  ARG A 294      22.795   0.408  25.806  1.00  0.88           H  
ATOM   4786 1HB  ARG A 294      24.820  -0.678  23.835  1.00  0.88           H  
ATOM   4787 2HB  ARG A 294      24.716   1.002  24.326  1.00  0.88           H  
ATOM   4788 1HG  ARG A 294      25.220  -1.276  26.254  1.00  0.88           H  
ATOM   4789 2HG  ARG A 294      26.460  -0.225  25.521  1.00  0.88           H  
ATOM   4790 1HD  ARG A 294      25.388   1.736  26.504  1.00  0.88           H  
ATOM   4791 2HD  ARG A 294      24.182   0.660  27.240  1.00  0.88           H  
ATOM   4792  HE  ARG A 294      26.966   0.993  28.053  1.00  0.88           H  
ATOM   4793 1HH1 ARG A 294      23.853  -0.719  28.502  1.00  0.88           H  
ATOM   4794 2HH1 ARG A 294      24.327  -1.298  30.090  1.00  0.88           H  
ATOM   4795 1HH2 ARG A 294      27.492   0.195  30.105  1.00  0.88           H  
ATOM   4796 2HH2 ARG A 294      26.359  -0.799  30.995  1.00  0.88           H  
ATOM   4797  N   ILE A 295      21.110  -0.397  23.437  1.00  0.82           N  
ATOM   4798  CA  ILE A 295      20.227   0.032  22.357  1.00  0.82           C  
ATOM   4799  C   ILE A 295      18.872   0.508  22.916  1.00  0.82           C  
ATOM   4800  O   ILE A 295      18.239  -0.228  23.688  1.00  0.82           O  
ATOM   4801  CB  ILE A 295      19.950  -1.109  21.366  1.00  0.82           C  
ATOM   4802  CG1 ILE A 295      21.253  -1.796  20.977  1.00  0.82           C  
ATOM   4803  CG2 ILE A 295      19.288  -0.537  20.115  1.00  0.82           C  
ATOM   4804  CD1 ILE A 295      22.255  -0.943  20.375  1.00  0.82           C  
ATOM   4805  H   ILE A 295      20.882  -1.262  23.944  1.00  0.82           H  
ATOM   4806  HA  ILE A 295      20.692   0.868  21.827  1.00  0.82           H  
ATOM   4807  HB  ILE A 295      19.303  -1.859  21.832  1.00  0.82           H  
ATOM   4808 1HG1 ILE A 295      21.673  -2.233  21.862  1.00  0.82           H  
ATOM   4809 2HG1 ILE A 295      21.035  -2.588  20.273  1.00  0.82           H  
ATOM   4810 1HG2 ILE A 295      19.098  -1.336  19.404  1.00  0.82           H  
ATOM   4811 2HG2 ILE A 295      18.349  -0.052  20.377  1.00  0.82           H  
ATOM   4812 3HG2 ILE A 295      19.951   0.194  19.668  1.00  0.82           H  
ATOM   4813 1HD1 ILE A 295      23.139  -1.541  20.147  1.00  0.82           H  
ATOM   4814 2HD1 ILE A 295      21.871  -0.515  19.484  1.00  0.82           H  
ATOM   4815 3HD1 ILE A 295      22.519  -0.161  21.060  1.00  0.82           H  
ATOM   4816  N   LEU A 296      18.433   1.706  22.529  1.00  0.77           N  
ATOM   4817  CA  LEU A 296      17.114   2.206  22.934  1.00  0.77           C  
ATOM   4818  C   LEU A 296      16.178   2.377  21.760  1.00  0.77           C  
ATOM   4819  O   LEU A 296      16.519   3.061  20.800  1.00  0.77           O  
ATOM   4820  CB  LEU A 296      17.194   3.575  23.617  1.00  0.77           C  
ATOM   4821  CG  LEU A 296      15.843   4.202  24.002  1.00  0.77           C  
ATOM   4822  CD1 LEU A 296      15.229   3.358  25.019  1.00  0.77           C  
ATOM   4823  CD2 LEU A 296      16.036   5.592  24.535  1.00  0.77           C  
ATOM   4824  H   LEU A 296      19.035   2.283  21.938  1.00  0.77           H  
ATOM   4825  HA  LEU A 296      16.668   1.492  23.625  1.00  0.77           H  
ATOM   4826 1HB  LEU A 296      17.732   3.470  24.508  1.00  0.77           H  
ATOM   4827 2HB  LEU A 296      17.726   4.272  22.967  1.00  0.77           H  
ATOM   4828  HG  LEU A 296      15.188   4.236  23.137  1.00  0.77           H  
ATOM   4829 1HD1 LEU A 296      14.301   3.753  25.299  1.00  0.77           H  
ATOM   4830 2HD1 LEU A 296      15.093   2.375  24.617  1.00  0.77           H  
ATOM   4831 3HD1 LEU A 296      15.879   3.319  25.874  1.00  0.77           H  
ATOM   4832 1HD2 LEU A 296      15.070   6.012  24.806  1.00  0.77           H  
ATOM   4833 2HD2 LEU A 296      16.680   5.566  25.406  1.00  0.77           H  
ATOM   4834 3HD2 LEU A 296      16.480   6.191  23.781  1.00  0.77           H  
ATOM   4835  N   PHE A 297      14.996   1.796  21.841  1.00  0.75           N  
ATOM   4836  CA  PHE A 297      14.023   2.013  20.793  1.00  0.75           C  
ATOM   4837  C   PHE A 297      12.912   2.873  21.338  1.00  0.75           C  
ATOM   4838  O   PHE A 297      12.505   2.708  22.487  1.00  0.75           O  
ATOM   4839  CB  PHE A 297      13.426   0.699  20.311  1.00  0.75           C  
ATOM   4840  CG  PHE A 297      14.396  -0.154  19.654  1.00  0.75           C  
ATOM   4841  CD1 PHE A 297      15.152  -0.995  20.414  1.00  0.75           C  
ATOM   4842  CD2 PHE A 297      14.581  -0.120  18.287  1.00  0.75           C  
ATOM   4843  CE1 PHE A 297      16.073  -1.799  19.841  1.00  0.75           C  
ATOM   4844  CE2 PHE A 297      15.520  -0.923  17.693  1.00  0.75           C  
ATOM   4845  CZ  PHE A 297      16.274  -1.772  18.474  1.00  0.75           C  
ATOM   4846  H   PHE A 297      14.772   1.199  22.637  1.00  0.75           H  
ATOM   4847  HA  PHE A 297      14.487   2.533  19.955  1.00  0.75           H  
ATOM   4848 1HB  PHE A 297      13.042   0.157  21.166  1.00  0.75           H  
ATOM   4849 2HB  PHE A 297      12.600   0.888  19.627  1.00  0.75           H  
ATOM   4850  HD1 PHE A 297      15.001  -1.013  21.499  1.00  0.75           H  
ATOM   4851  HD2 PHE A 297      13.976   0.559  17.684  1.00  0.75           H  
ATOM   4852  HE1 PHE A 297      16.644  -2.449  20.476  1.00  0.75           H  
ATOM   4853  HE2 PHE A 297      15.666  -0.890  16.611  1.00  0.75           H  
ATOM   4854  HZ  PHE A 297      17.021  -2.419  18.014  1.00  0.75           H  
ATOM   4855  N   LEU A 298      12.396   3.741  20.504  1.00  0.74           N  
ATOM   4856  CA  LEU A 298      11.236   4.527  20.850  1.00  0.74           C  
ATOM   4857  C   LEU A 298      10.153   4.240  19.833  1.00  0.74           C  
ATOM   4858  O   LEU A 298      10.378   4.412  18.639  1.00  0.74           O  
ATOM   4859  CB  LEU A 298      11.586   6.014  20.838  1.00  0.74           C  
ATOM   4860  CG  LEU A 298      12.506   6.461  21.880  1.00  0.74           C  
ATOM   4861  CD1 LEU A 298      13.908   6.396  21.345  1.00  0.74           C  
ATOM   4862  CD2 LEU A 298      12.084   7.849  22.313  1.00  0.74           C  
ATOM   4863  H   LEU A 298      12.845   3.885  19.600  1.00  0.74           H  
ATOM   4864  HA  LEU A 298      10.876   4.238  21.835  1.00  0.74           H  
ATOM   4865 1HB  LEU A 298      12.096   6.217  19.914  1.00  0.74           H  
ATOM   4866 2HB  LEU A 298      10.675   6.609  20.884  1.00  0.74           H  
ATOM   4867  HG  LEU A 298      12.476   5.779  22.711  1.00  0.74           H  
ATOM   4868 1HD1 LEU A 298      14.596   6.721  22.115  1.00  0.74           H  
ATOM   4869 2HD1 LEU A 298      14.159   5.386  21.046  1.00  0.74           H  
ATOM   4870 3HD1 LEU A 298      13.989   7.036  20.490  1.00  0.74           H  
ATOM   4871 1HD2 LEU A 298      12.757   8.228  23.084  1.00  0.74           H  
ATOM   4872 2HD2 LEU A 298      12.097   8.498  21.474  1.00  0.74           H  
ATOM   4873 3HD2 LEU A 298      11.069   7.807  22.706  1.00  0.74           H  
ATOM   4874  N   MET A 299       9.005   3.759  20.284  1.00  0.75           N  
ATOM   4875  CA  MET A 299       7.909   3.449  19.378  1.00  0.75           C  
ATOM   4876  C   MET A 299       6.769   4.430  19.633  1.00  0.75           C  
ATOM   4877  O   MET A 299       6.167   4.433  20.712  1.00  0.75           O  
ATOM   4878  CB  MET A 299       7.472   2.001  19.575  1.00  0.75           C  
ATOM   4879  CG  MET A 299       6.393   1.566  18.656  1.00  0.75           C  
ATOM   4880  SD  MET A 299       5.874  -0.147  18.865  1.00  0.75           S  
ATOM   4881  CE  MET A 299       4.950   0.106  20.337  1.00  0.75           C  
ATOM   4882  H   MET A 299       8.884   3.617  21.281  1.00  0.75           H  
ATOM   4883  HA  MET A 299       8.236   3.587  18.351  1.00  0.75           H  
ATOM   4884 1HB  MET A 299       8.325   1.343  19.414  1.00  0.75           H  
ATOM   4885 2HB  MET A 299       7.131   1.859  20.602  1.00  0.75           H  
ATOM   4886 1HG  MET A 299       5.549   2.202  18.880  1.00  0.75           H  
ATOM   4887 2HG  MET A 299       6.694   1.727  17.619  1.00  0.75           H  
ATOM   4888 1HE  MET A 299       4.526  -0.810  20.692  1.00  0.75           H  
ATOM   4889 2HE  MET A 299       5.604   0.495  21.072  1.00  0.75           H  
ATOM   4890 3HE  MET A 299       4.160   0.824  20.140  1.00  0.75           H  
ATOM   4891  N   ASP A 300       6.504   5.274  18.643  1.00  0.78           N  
ATOM   4892  CA  ASP A 300       5.515   6.334  18.784  1.00  0.78           C  
ATOM   4893  C   ASP A 300       4.174   6.081  18.101  1.00  0.78           C  
ATOM   4894  O   ASP A 300       4.112   6.014  16.868  1.00  0.78           O  
ATOM   4895  CB  ASP A 300       6.086   7.669  18.284  1.00  0.78           C  
ATOM   4896  CG  ASP A 300       5.118   8.891  18.378  1.00  0.78           C  
ATOM   4897  OD1 ASP A 300       4.441   9.084  19.383  1.00  0.78           O  
ATOM   4898  OD2 ASP A 300       5.081   9.638  17.403  1.00  0.78           O  
ATOM   4899  H   ASP A 300       7.037   5.189  17.775  1.00  0.78           H  
ATOM   4900  HA  ASP A 300       5.350   6.443  19.840  1.00  0.78           H  
ATOM   4901 1HB  ASP A 300       6.958   7.903  18.877  1.00  0.78           H  
ATOM   4902 2HB  ASP A 300       6.422   7.554  17.252  1.00  0.78           H  
ATOM   4903  N   GLY A 301       3.095   5.961  18.896  1.00  0.83           N  
ATOM   4904  CA  GLY A 301       1.777   5.739  18.311  1.00  0.83           C  
ATOM   4905  C   GLY A 301       1.346   4.284  18.248  1.00  0.83           C  
ATOM   4906  O   GLY A 301       0.892   3.804  17.215  1.00  0.83           O  
ATOM   4907  H   GLY A 301       3.172   6.002  19.918  1.00  0.83           H  
ATOM   4908 1HA  GLY A 301       1.039   6.300  18.888  1.00  0.83           H  
ATOM   4909 2HA  GLY A 301       1.760   6.160  17.308  1.00  0.83           H  
ATOM   4910  N   PHE A 302       1.479   3.549  19.341  1.00  0.91           N  
ATOM   4911  CA  PHE A 302       1.045   2.144  19.360  1.00  0.91           C  
ATOM   4912  C   PHE A 302      -0.367   1.995  18.773  1.00  0.91           C  
ATOM   4913  O   PHE A 302      -0.676   1.045  18.056  1.00  0.91           O  
ATOM   4914  CB  PHE A 302       1.106   1.580  20.779  1.00  0.91           C  
ATOM   4915  CG  PHE A 302       0.589   0.155  20.923  1.00  0.91           C  
ATOM   4916  CD1 PHE A 302       1.330  -0.944  20.506  1.00  0.91           C  
ATOM   4917  CD2 PHE A 302      -0.653  -0.074  21.505  1.00  0.91           C  
ATOM   4918  CE1 PHE A 302       0.834  -2.237  20.647  1.00  0.91           C  
ATOM   4919  CE2 PHE A 302      -1.151  -1.364  21.657  1.00  0.91           C  
ATOM   4920  CZ  PHE A 302      -0.406  -2.447  21.225  1.00  0.91           C  
ATOM   4921  H   PHE A 302       1.843   3.983  20.192  1.00  0.91           H  
ATOM   4922  HA  PHE A 302       1.731   1.564  18.744  1.00  0.91           H  
ATOM   4923 1HB  PHE A 302       2.121   1.620  21.150  1.00  0.91           H  
ATOM   4924 2HB  PHE A 302       0.502   2.211  21.425  1.00  0.91           H  
ATOM   4925  HD1 PHE A 302       2.297  -0.785  20.054  1.00  0.91           H  
ATOM   4926  HD2 PHE A 302      -1.242   0.787  21.843  1.00  0.91           H  
ATOM   4927  HE1 PHE A 302       1.423  -3.086  20.307  1.00  0.91           H  
ATOM   4928  HE2 PHE A 302      -2.130  -1.518  22.119  1.00  0.91           H  
ATOM   4929  HZ  PHE A 302      -0.796  -3.464  21.341  1.00  0.91           H  
ATOM   4930  N   ASP A 303      -1.222   2.949  19.096  1.00  1.02           N  
ATOM   4931  CA  ASP A 303      -2.624   2.987  18.725  1.00  1.02           C  
ATOM   4932  C   ASP A 303      -2.859   3.035  17.211  1.00  1.02           C  
ATOM   4933  O   ASP A 303      -3.955   2.721  16.738  1.00  1.02           O  
ATOM   4934  CB  ASP A 303      -3.204   4.253  19.284  1.00  1.02           C  
ATOM   4935  CG  ASP A 303      -3.054   4.262  20.708  1.00  1.02           C  
ATOM   4936  OD1 ASP A 303      -2.669   3.266  21.256  1.00  1.02           O  
ATOM   4937  OD2 ASP A 303      -3.306   5.268  21.286  1.00  1.02           O  
ATOM   4938  H   ASP A 303      -0.865   3.708  19.653  1.00  1.02           H
[truncated: 936,847 more chars]
